# Supplementary material for: Integrative analysis of the 3D genome and epigenome in mouse embryonic tissues
Source: Nat Struct Mol Biol. 2024 Dec 16;32(3):479–90. doi: 10.1038/s41594-024-01431-2 (PMC11919700; doi:10.1038/s41594-024-01431-2)
Supplement: Supplementary file 3 — Supplementary Tables 1–7. [file 41594_2024_1431_MOESM3_ESM.xlsx]

## Sheet: Table S1
Supplementary Table 1. Information about each PLAC-seq library.
Sample name	# total read pairs	# usable read pairs	% inter- chromosomal reads (trans_ratio)	% intra- chromosomal reads over 1Kb (long_cis_ratio)	% intra- chromosomal reads over 20K	Fraction of reads in peaks (FRiP)
CF E12.5 replicate1	205620027	114,214, 116	0.354	0.786	0.674	0.095
CF E12.5 replicate2	205491553	120760796	0.359	0.792	0.683	0.098
HB E12.5 replicate1	199944273	119464746	0.337	0.784	0.653	0.134
HB E12.5 replicate 2	292213527	181478442	0.313	0.754	0.64	0.079
LM E12.5 replicate1	248569504	136610243	0.286	0.848	0.723	0.123
LM E12.5 replicate2	217661328	120652338	0.262	0.829	0.705	0.166
LV E12.5 replicate1	290025435	173471834	0.303	0.802	0.687	0.108
LV E12.5 replicate2	209,971, 157	129280407	0.27	0.756	0.648	0.144
MB E12.5 replicate1	194282599	118233276	0.316	0.798	0.678	0.106
MB E12.5 replicate2	274285709	160942810	0.349	0.805	0.694	0.087
NT E12.5 replicate1	234384550	124,201, 120	0.214	0.558	0.463	0.119
NT E12.5 replicate2	160248906	93,456, 174	0.277	0.839	0.698	0.104
FB E12.5 replicate 1	202525962	130,620, 129	0.283	0.746	0.637	0.104
FB E12.5 replicate 2	206487951	138052881	0.232	0.528	0.45	0.121
FB E13.5 replicate 1	330937332	178556964	0.351	0.729	0.619	0.107
FB E13.5 replicate 2	281352866	146882201	0.293	0.676	0.575	0.115
FB E14.5 replicate 1	351516759	199,453, 133	0.302	0.716	0.609	0.078
FB E14.5 replicate 2	183756702	111749314	0.277	0.75	0.623	0.135
FB E15.5 replicate 1	161356716	101989803	0.326	0.8	0.662	0.162
FB E15.5 replicate 2	195232542	123484382	0.281	0.785	0.651	0.113
FB E16.5 replicate 1	198, 167,464	137340506	0.277	0.743	0.621	0.139
FB E16.5 replicate 2	169762737	102678742	0.248	0.769	0.626	0.15
FB P0 replicate 1	207017793	119576342	0.259	0.848	0.686	0.151
FB P0 replicate 2	171494682	100886728	0.246	0.802	0.648	0.138

## Sheet: Table S2 
Supplementary Table 2. Overview of the CTCF ChIP-seq datasets across 12 tissues.
	Replicate	# of replicated peaks	FrIP on replicated peaks	Fold-change of FRIP (IP / input)	PCC of signal on replicated peaks	% of peaks containing CTCF motif
CF E12.5	rep1	50804	0.143518	10.8368	0.866588	0.895107
	rep2		0.126917	9.76358
FB P0	rep1	62782	0.124827	9.25091		0.839381
FB E12.5	rep1	43838	0.10779	10.855	0.875502	0.910603
	rep2		0.1237	12.1398
FB E13.5	rep1	47701	0.136686	11.3293	0.893463	0.895453
	rep2		0.115632	9.6194
FB E14.5	rep1	59365	0.235854	11.9857	0.939543	0.897094
	rep2		0.231231	12.0054
FB E15.5	rep1	55758	0.150304	8.46224	0.895852	0.864755
	rep2		0.137765	8.09948
FB E16.5	rep1	48577	0.103508	7.86927	0.878131	0.898512
	rep2		0.154385	10.022
HB E12.5	rep1	46682	0.10937	7.62245	0.849936	0.912322
	rep2		0.128868	8.67212
LM E12.5	rep1	49512	0.100078	8.61806	0.84981	0.898408
	rep2		0.133824	11.185
LV E12.5	rep1	45435	0.13535	12.235	0.89256	0.884913
	rep2		0.124426	11.2746
MB E12.5	rep1	49700	0.119971	10.0948	0.882781	0.895493
	rep2		0.140928	11.9057
NT E12.5	rep1	47596	0.100316	10.0786	0.871322	0.882385
	rep2		0.101889	9.93685

## Sheet: Table S3
Supplementary Table 3. Information about the biological material used as input material for each experimental assay
The biosample accession information of the histone ChIP-seq, RNA-seq and ATAC-seq datasets was extracted from ENCODE portal (https://www.encodeproject.org/). For the PLAC-seq and CTCF ChIP-seq datasets generated in this study, the biosample information was provided, with majority of them using the same biosamples as histone ChIP-seq, RNA-seq or ATAC-seq. Blue: Different biosamples are used for RN…
Sample name	Histone ChIP-seq	ATAC-seq	single-nucleus ATAC-seq	RNA-seq	PLAC-seq	CTCF ChIP-seq
FB E12.5 replicate1	ENCBS974GPH	ENCBS974GPH	ENCBS974GPH	ENCBS974GPH	ENCBS974GPH	ENCBS974GPH
FB E12.5 replicate2	ENCBS617DPG	ENCBS617DPG	ENCBS617DPG	ENCBS617DPG	ENCBS617DPG	ENCBS617DPG
MB E12.5 replicate1	ENCBS309WCU	ENCBS309WCU	N/A	ENCBS309WCU	ENCBS309WCU	ENCBS309WCU
MB E12.5 replicate2	ENCBS280TPA	ENCBS280TPA	N/A	ENCBS280TPA	ENCBS280TPA	ENCBS280TPA
HB E12.5 replicate1	ENCBS406RIE	ENCBS406RIE	N/A	ENCBS406RIE	ENCBS406RIE	ENCBS406RIE
HB E12.5 replicate2	ENCBS022IBY	ENCBS022IBY	N/A	ENCBS022IBY	ENCBS022IBY	ENCBS022IBY
NT E12.5 replicate1	ENCBS405OOH	ENCBS405OOH	N/A	ENCBS405OOH	ENCBS405OOH	ENCBS405OOH
NT E12.5 replicate2	ENCBS254TSW	ENCBS254TSW	N/A	ENCBS254TSW	ENCBS254TSW	ENCBS254TSW
LM E12.5 replicate1	ENCBS731DGJ	ENCBS731DGJ	N/A	ENCBS731DGJ	ENCBS731DGJ	ENCBS731DGJ
LM E12.5 replicate2	ENCBS313XRY	ENCBS313XRY	N/A	ENCBS313XRY	ENCBS313XRY	ENCBS313XRY
CF E12.5 replicate1	ENCBS047UII	ENCBS047UII	N/A	ENCBS047UII	ENCBS047UII	ENCBS047UII
CF E12.5 replicate2	ENCBS399GYO	ENCBS399GYO	N/A	ENCBS399GYO	ENCBS399GYO	ENCBS399GYO
LV E12.5 replicate1	ENCBS236ISK	ENCBS236ISK	N/A	ENCBS236ISK	ENCBS236ISK	ENCBS236ISK (two technical replicates)
LV E12.5 replicate2	ENCBS479VPX	ENCBS479VPX	N/A	ENCBS479VPX	ENCBS479VPX
FB E13.5 replicate1	ENCBS273RVL	ENCBS273RVL	ENCBS273RVL	ENCBS273RVL	ENCBS273RVL	ENCBS273RVL
FB E13.5 replicate2	ENCBS793ZRY	ENCBS793ZRY	ENCBS793ZRY	ENCBS793ZRY	ENCBS793ZRY	ENCBS793ZRY
FB E14.5 replicate1	ENCBS002AAA	ENCBS002AAA	ENCBS002AAA	ENCBS567ABO	ENCBS002AAA	ENCBS026AAA (two technical replicates)
FB E14.5 replicate2	ENCBS014AAA	ENCBS014AAA	ENCBS014AAA	ENCBS295MUN	ENCBS026AAA
FB E15.5 replicate1	ENCBS811RMD	ENCBS811RMD	ENCBS811RMD	ENCBS811RMD	ENCBS811RMD	ENCBS811RMD
FB E15.5 replicate2	ENCBS841GER	ENCBS841GER	ENCBS841GER	ENCBS841GER	ENCBS841GER	ENCBS841GER
FB E16.5 replicate1	ENCBS156DHU	ENCBS156DHU	ENCBS156DHU	ENCBS156DHU	ENCBS156DHU	ENCBS156DHU
FB E16.5 replicate2	ENCBS512LKA	ENCBS512LKA	ENCBS512LKA	ENCBS512LKA	ENCBS512LKA	ENCBS512LKA
FB P0 replicate1	ENCBS038AAA	ENCBS038AAA	ENCBS038AAA	ENCBS033OJJ	ENCBS038AAA	ENCBS103UKD
FB P0 replicate2	ENCBS554AAA	ENCBS554AAA	ENCBS554AAA	ENCBS804WMS	ENCBS103UKD

## Sheet: Table S4
Supplementary Table 4. 16082 cEnhancer - target gene pairs
chr	start	end	dTAC_id	target_gene	e125_cluster	FB_cluster
chr1	4926310	4926611	dTAC_234	ENSMUSG00000002459.13	NA	K4
chr1	7138160	7138271	dTAC_458	ENSMUSG00000051285.13	NA	K4
chr1	7138372	7139771	dTAC_459	ENSMUSG00000051285.13	NA	K1
chr1	13051991	13052570	dTAC_1279	ENSMUSG00000025935.6	NA	K5
chr1	13134180	13134776	dTAC_1304	ENSMUSG00000025935.6	K4	K5
chr1	13134180	13134776	dTAC_1304	ENSMUSG00000025937.6	K4	K5
chr1	13834814	13835769	dTAC_1554	ENSMUSG00000025932.10	K1c	NA
chr1	13836032	13836120	dTAC_1555	ENSMUSG00000025932.10	K1c	NA
chr1	14512520	14513222	dTAC_1698	ENSMUSG00000025932.10	K2c	NA
chr1	14841588	14843067	dTAC_1751	ENSMUSG00000025930.6	K2c	NA
chr1	15568635	15569063	dTAC_1843	ENSMUSG00000092083.4	NA	K5
chr1	15636393	15637321	dTAC_1866	ENSMUSG00000092083.4	K4	K4
chr1	16211433	16211619	dTAC_1978	ENSMUSG00000025921.7	K4	NA
chr1	16227667	16229097	dTAC_1985	ENSMUSG00000025921.7	K2c	NA
chr1	16229399	16229992	dTAC_1986	ENSMUSG00000025921.7	K2c	NA
chr1	16248592	16249571	dTAC_1997	ENSMUSG00000025921.7	K2b	NA
chr1	16268304	16269279	dTAC_2006	ENSMUSG00000025921.7	K2c	NA
chr1	16293230	16293705	dTAC_2011	ENSMUSG00000025921.7	K4	NA
chr1	19250948	19251706	dTAC_2364	ENSMUSG00000025927.9	K4	K5
chr1	19672936	19673064	dTAC_2420	ENSMUSG00000025927.9	K4	NA
chr1	19681145	19681739	dTAC_2424	ENSMUSG00000025927.9	K4	NA
chr1	19927641	19928522	dTAC_2458	ENSMUSG00000025927.9	K4	NA
chr1	19951016	19952115	dTAC_2460	ENSMUSG00000025927.9	K4	NA
chr1	21460848	21461743	dTAC_2792	ENSMUSG00000028033.12	K4	K5
chr1	22268505	22269560	dTAC_2885	ENSMUSG00000028033.12	NA	K5
chr1	22615202	22615351	dTAC_2942	ENSMUSG00000041670.11	NA	K4
chr1	22615625	22615950	dTAC_2943	ENSMUSG00000041670.11	NA	K4
chr1	23705258	23706099	dTAC_3162	ENSMUSG00000026156.8	K4	NA
chr1	23826885	23827407	dTAC_3185	ENSMUSG00000026156.8	NA	K5
chr1	23834440	23835286	dTAC_3187	ENSMUSG00000026156.8	NA	K1
chr1	24073451	24073873	dTAC_3259	ENSMUSG00000026156.8	NA	K4
chr1	24074303	24074825	dTAC_3261	ENSMUSG00000026156.8	NA	K4
chr1	24134735	24135180	dTAC_3274	ENSMUSG00000026156.8	NA	K5
chr1	24223355	24223574	dTAC_3300	ENSMUSG00000026156.8	NA	K1
chr1	24248339	24249666	dTAC_3315	ENSMUSG00000026156.8	K4	K4
chr1	25082409	25082686	dTAC_3470	ENSMUSG00000033569.13	NA	K1
chr1	25085516	25085961	dTAC_3473	ENSMUSG00000033569.13	NA	K1
chr1	25086026	25086418	dTAC_3474	ENSMUSG00000033569.13	NA	K1
chr1	25179863	25181259	dTAC_3499	ENSMUSG00000073725.4	NA	K3b
chr1	25185942	25186325	dTAC_3500	ENSMUSG00000073725.4	NA	K4
chr1	25503916	25504639	dTAC_3538	ENSMUSG00000033569.13	K4	K1
chr1	25503916	25504639	dTAC_3538	ENSMUSG00000073725.4	K4	K1
chr1	25504729	25505010	dTAC_3539	ENSMUSG00000033569.13	NA	K4
chr1	31205170	31205935	dTAC_3933	ENSMUSG00000026058.7	NA	K4
chr1	32462934	32463603	dTAC_4039	ENSMUSG00000026058.7	NA	K4
chr1	32471134	32472129	dTAC_4041	ENSMUSG00000026058.7	NA	K4
chr1	32553489	32554365	dTAC_4049	ENSMUSG00000026058.7	NA	K5
chr1	32568879	32569299	dTAC_4051	ENSMUSG00000026058.7	NA	K5
chr1	32632489	32633276	dTAC_4055	ENSMUSG00000026058.7	NA	K1
chr1	32634126	32634331	dTAC_4056	ENSMUSG00000026058.7	NA	K1
chr1	32649708	32650291	dTAC_4057	ENSMUSG00000026058.7	NA	K5
chr1	33174606	33175606	dTAC_4109	ENSMUSG00000026058.7	NA	K1
chr1	33932905	33933412	dTAC_4315	ENSMUSG00000042182.12	NA	K4
chr1	33935718	33936256	dTAC_4316	ENSMUSG00000042182.12	NA	K1
chr1	33946641	33947545	dTAC_4323	ENSMUSG00000042182.12	NA	K3b
chr1	34184353	34184666	dTAC_4455	ENSMUSG00000026131.13	K1c	K4
chr1	34696321	34697081	dTAC_4600	ENSMUSG00000037509.14	NA	K1
chr1	36089124	36089804	dTAC_4958	ENSMUSG00000045216.7	NA	K2
chr1	36492305	36493908	dTAC_5087	ENSMUSG00000010453.8	K2c	NA
chr1	36595522	36595872	dTAC_5135	ENSMUSG00000026121.9	K2b	K2
chr1	36595522	36595872	dTAC_5135	ENSMUSG00000037351.5	K2b	K2
chr1	37188134	37188231	dTAC_5325	ENSMUSG00000026116.7	K2c	NA
chr1	37219560	37221222	dTAC_5329	ENSMUSG00000026117.10	K1c	K1
chr1	37686708	37688701	dTAC_5484	ENSMUSG00000026090.12	NA	K1
chr1	38197207	38197570	dTAC_5562	ENSMUSG00000048814.6	K1c	NA
chr1	38198271	38198911	dTAC_5564	ENSMUSG00000048814.6	NA	K3b
chr1	38199755	38200723	dTAC_5566	ENSMUSG00000048814.6	NA	K3a
chr1	38393529	38393944	dTAC_5643	ENSMUSG00000037138.12	K1b	K2
chr1	38394348	38394899	dTAC_5645	ENSMUSG00000037138.12	K2b	K2
chr1	38398447	38398696	dTAC_5648	ENSMUSG00000037138.12	NA	K4
chr1	38401860	38402252	dTAC_5650	ENSMUSG00000037138.12	K2c	K4
chr1	38757795	38758287	dTAC_5768	ENSMUSG00000037138.12	NA	K4
chr1	38766292	38766650	dTAC_5771	ENSMUSG00000026082.7	K2a	NA
chr1	38766718	38768254	dTAC_5772	ENSMUSG00000037138.12	K2a	K4
chr1	39001008	39001485	dTAC_5828	ENSMUSG00000003135.11	NA	K5
chr1	39312433	39313041	dTAC_5912	ENSMUSG00000026077.11	NA	K4
chr1	39700735	39700996	dTAC_6089	ENSMUSG00000026074.10	NA	K2
chr1	39701035	39701820	dTAC_6090	ENSMUSG00000026074.10	K2a	K2
chr1	39702285	39703009	dTAC_6092	ENSMUSG00000026074.10	K2b	NA
chr1	40106562	40107118	dTAC_6269	ENSMUSG00000070942.4	K2c	NA
chr1	41742620	41743627	dTAC_6597	ENSMUSG00000045515.3	K1c	NA
chr1	41749046	41749830	dTAC_6599	ENSMUSG00000045515.3	K4	NA
chr1	41810328	41811067	dTAC_6601	ENSMUSG00000045515.3	K1c	K3a
chr1	41811678	41811769	dTAC_6603	ENSMUSG00000045515.3	K1c	NA
chr1	41814025	41814933	dTAC_6605	ENSMUSG00000045515.3	K1c	K3a
chr1	41822774	41823199	dTAC_6606	ENSMUSG00000045515.3	NA	K1
chr1	41823309	41823581	dTAC_6607	ENSMUSG00000045515.3	NA	K1
chr1	41835869	41836000	dTAC_6609	ENSMUSG00000045515.3	NA	K5
chr1	41888164	41888624	dTAC_6612	ENSMUSG00000045515.3	K1c	K3b
chr1	41888995	41889273	dTAC_6613	ENSMUSG00000045515.3	K1c	NA
chr1	41890757	41891491	dTAC_6614	ENSMUSG00000045515.3	K1b	K3a
chr1	41891702	41892069	dTAC_6615	ENSMUSG00000045515.3	NA	K3a
chr1	41892370	41892841	dTAC_6617	ENSMUSG00000045515.3	K1c	NA
chr1	41897811	41898402	dTAC_6618	ENSMUSG00000045515.3	NA	K4
chr1	41909780	41910117	dTAC_6621	ENSMUSG00000045515.3	NA	K5
chr1	41916809	41917002	dTAC_6622	ENSMUSG00000045515.3	NA	K2
chr1	41917044	41917691	dTAC_6623	ENSMUSG00000045515.3	NA	K2
chr1	41918368	41919263	dTAC_6624	ENSMUSG00000045515.3	K1c	K3b
chr1	41935923	41936402	dTAC_6626	ENSMUSG00000045515.3	NA	K5
chr1	41981587	41981867	dTAC_6628	ENSMUSG00000045515.3	NA	K4
chr1	41981972	41982103	dTAC_6629	ENSMUSG00000045515.3	NA	K4
chr1	42005915	42006890	dTAC_6631	ENSMUSG00000045515.3	NA	K1
chr1	42019095	42019238	dTAC_6632	ENSMUSG00000045515.3	NA	K5
chr1	42152216	42152752	dTAC_6645	ENSMUSG00000045515.3	NA	K4
chr1	42153062	42153199	dTAC_6646	ENSMUSG00000045515.3	NA	K4
chr1	42233206	42233823	dTAC_6661	ENSMUSG00000045515.3	K1c	K3b
chr1	42242530	42244717	dTAC_6662	ENSMUSG00000045515.3	K1a	K3a
chr1	42257610	42258741	dTAC_6664	ENSMUSG00000045515.3	K1a	NA
chr1	42259574	42259990	dTAC_6666	ENSMUSG00000045515.3	K1a	NA
chr1	42277245	42277520	dTAC_6671	ENSMUSG00000045515.3	K1c	K4
chr1	42365685	42366514	dTAC_6680	ENSMUSG00000045515.3	K4	K4
chr1	42398564	42399294	dTAC_6688	ENSMUSG00000045515.3	K1c	K4
chr1	43045204	43046153	dTAC_6865	ENSMUSG00000041907.9	K1c	K2
chr1	43310710	43311483	dTAC_6977	ENSMUSG00000066877.7	NA	K4
chr1	43694630	43695542	dTAC_7120	ENSMUSG00000066877.7	K2a	K3b
chr1	44678965	44679363	dTAC_7236	ENSMUSG00000026043.14	K2c	NA
chr1	44678965	44679363	dTAC_7236	ENSMUSG00000056870.5	K2c	NA
chr1	44679413	44679818	dTAC_7237	ENSMUSG00000026043.14	K2c	NA
chr1	44679413	44679818	dTAC_7237	ENSMUSG00000056870.5	K2c	NA
chr1	44751125	44751705	dTAC_7247	ENSMUSG00000026043.14	K2c	NA
chr1	45031562	45032193	dTAC_7267	ENSMUSG00000026043.14	K2c	NA
chr1	45043125	45043919	dTAC_7271	ENSMUSG00000026043.14	K2c	NA
chr1	45672527	45673211	dTAC_7344	ENSMUSG00000026043.14	K2c	NA
chr1	45760411	45761920	dTAC_7354	ENSMUSG00000026042.12	K2b	NA
chr1	45760411	45761920	dTAC_7354	ENSMUSG00000026043.14	K2b	NA
chr1	45765642	45766185	dTAC_7355	ENSMUSG00000026042.12	K2c	NA
chr1	45765642	45766185	dTAC_7355	ENSMUSG00000026043.14	K2c	NA
chr1	45767183	45767925	dTAC_7357	ENSMUSG00000026042.12	K2b	NA
chr1	45767183	45767925	dTAC_7357	ENSMUSG00000026043.14	K2b	NA
chr1	53053094	53053433	dTAC_8286	ENSMUSG00000026095.11	K4	NA
chr1	54639467	54640098	dTAC_8565	ENSMUSG00000073678.4	NA	K3a
chr1	54640234	54640800	dTAC_8566	ENSMUSG00000073678.4	NA	K3a
chr1	54664580	54665387	dTAC_8574	ENSMUSG00000025982.9	K4	K4
chr1	54664580	54665387	dTAC_8574	ENSMUSG00000073678.4	K4	K4
chr1	54665591	54666338	dTAC_8575	ENSMUSG00000025982.9	K4	K4
chr1	54665591	54666338	dTAC_8575	ENSMUSG00000073678.4	K4	K4
chr1	55581719	55582354	dTAC_8851	ENSMUSG00000038349.10	K4	K5
chr1	55665381	55666908	dTAC_8870	ENSMUSG00000038349.10	K1b	K3a
chr1	55668626	55669082	dTAC_8871	ENSMUSG00000038349.10	NA	K4
chr1	55704692	55705164	dTAC_8886	ENSMUSG00000038349.10	K1b	K2
chr1	55705234	55705533	dTAC_8887	ENSMUSG00000038349.10	K1b	K3b
chr1	56164224	56164875	dTAC_8966	ENSMUSG00000038331.11	NA	K4
chr1	56239781	56239973	dTAC_8982	ENSMUSG00000038331.11	NA	K5
chr1	56247423	56247564	dTAC_8984	ENSMUSG00000038331.11	NA	K5
chr1	56249981	56250183	dTAC_8985	ENSMUSG00000038331.11	NA	K5
chr1	56344793	56345635	dTAC_8998	ENSMUSG00000038331.11	NA	K1
chr1	56395893	56396165	dTAC_9004	ENSMUSG00000038331.11	NA	K5
chr1	57204989	57205935	dTAC_9126	ENSMUSG00000038331.11	K4	K1
chr1	57209232	57209610	dTAC_9128	ENSMUSG00000038331.11	NA	K1
chr1	57211079	57211363	dTAC_9129	ENSMUSG00000038331.11	NA	K1
chr1	57213350	57214080	dTAC_9130	ENSMUSG00000038331.11	K1c	K1
chr1	57224224	57225147	dTAC_9133	ENSMUSG00000038331.11	NA	K1
chr1	57265108	57265891	dTAC_9139	ENSMUSG00000038331.11	NA	K3b
chr1	57266440	57267038	dTAC_9140	ENSMUSG00000038331.11	K2c	K1
chr1	57329223	57329982	dTAC_9147	ENSMUSG00000038331.11	NA	K3b
chr1	57330186	57330759	dTAC_9148	ENSMUSG00000038331.11	NA	K1
chr1	57387751	57388344	dTAC_9162	ENSMUSG00000038331.11	NA	K1
chr1	57388837	57388952	dTAC_9164	ENSMUSG00000038331.11	NA	K1
chr1	57428425	57430574	dTAC_9174	ENSMUSG00000054770.12	K2b	NA
chr1	57477747	57478069	dTAC_9184	ENSMUSG00000038305.10	K2c	NA
chr1	57478866	57479544	dTAC_9186	ENSMUSG00000038305.10	NA	K2
chr1	57528673	57529296	dTAC_9195	ENSMUSG00000038305.10	K2c	NA
chr1	57594854	57595124	dTAC_9211	ENSMUSG00000038305.10	K2c	NA
chr1	57674077	57674654	dTAC_9233	ENSMUSG00000038305.10	K2b	K2
chr1	57940663	57941122	dTAC_9320	ENSMUSG00000038305.10	K1c	K4
chr1	57941163	57942106	dTAC_9321	ENSMUSG00000038305.10	K1c	K4
chr1	57948997	57949115	dTAC_9325	ENSMUSG00000038305.10	NA	K4
chr1	59247501	59248170	dTAC_9593	ENSMUSG00000041075.8	K4	K5
chr1	59269798	59270796	dTAC_9600	ENSMUSG00000041075.8	K2b	NA
chr1	59291753	59292007	dTAC_9604	ENSMUSG00000041075.8	K2c	NA
chr1	59292164	59292315	dTAC_9605	ENSMUSG00000041075.8	K2c	NA
chr1	59314828	59315784	dTAC_9608	ENSMUSG00000041075.8	K1b	K4
chr1	59322036	59322927	dTAC_9613	ENSMUSG00000041075.8	K2b	NA
chr1	59332849	59334886	dTAC_9616	ENSMUSG00000041075.8	K2b	K2
chr1	59367836	59369326	dTAC_9626	ENSMUSG00000041075.8	K3	NA
chr1	59449279	59450007	dTAC_9666	ENSMUSG00000041075.8	K2b	NA
chr1	59606633	59606814	dTAC_9744	ENSMUSG00000041075.8	K4	NA
chr1	59607098	59607693	dTAC_9745	ENSMUSG00000041075.8	K1c	NA
chr1	59615197	59615282	dTAC_9749	ENSMUSG00000041075.8	K4	NA
chr1	59788974	59789533	dTAC_9778	ENSMUSG00000067336.6	NA	K3b
chr1	59789818	59790075	dTAC_9779	ENSMUSG00000067336.6	NA	K2
chr1	60860244	60861797	dTAC_9969	ENSMUSG00000026782.11	K1b	K3b
chr1	60936023	60936640	dTAC_9987	ENSMUSG00000026782.11	NA	K4
chr1	62017041	62017220	dTAC_10198	ENSMUSG00000025969.11	K2c	NA
chr1	62964162	62964856	dTAC_10456	ENSMUSG00000025969.11	K2c	K5
chr1	63203451	63204988	dTAC_10515	ENSMUSG00000025964.11	K1a	NA
chr1	63667923	63669127	dTAC_10609	ENSMUSG00000025959.9	K1c	NA
chr1	63762998	63764724	dTAC_10618	ENSMUSG00000025959.9	K1b	K3b
chr1	63770116	63770741	dTAC_10622	ENSMUSG00000025959.9	NA	K1
chr1	63819276	63821360	dTAC_10627	ENSMUSG00000025959.9	K1b	K3b
chr1	63857495	63857742	dTAC_10635	ENSMUSG00000025959.9	NA	K3b
chr1	63857846	63858689	dTAC_10636	ENSMUSG00000025959.9	K1c	K3b
chr1	63876469	63877205	dTAC_10640	ENSMUSG00000025959.9	NA	K1
chr1	63899694	63900095	dTAC_10642	ENSMUSG00000025959.9	NA	K1
chr1	63999573	63999781	dTAC_10666	ENSMUSG00000025959.9	NA	K4
chr1	64066537	64067336	dTAC_10703	ENSMUSG00000025959.9	K1a	K3a
chr1	64074123	64074491	dTAC_10704	ENSMUSG00000025959.9	NA	K4
chr1	64220148	64220447	dTAC_10745	ENSMUSG00000025959.9	NA	K1
chr1	64220547	64220965	dTAC_10746	ENSMUSG00000025959.9	K4	K1
chr1	64361848	64362605	dTAC_10783	ENSMUSG00000025959.9	NA	K4
chr1	64408793	64409217	dTAC_10792	ENSMUSG00000025959.9	NA	K3b
chr1	64409246	64409690	dTAC_10793	ENSMUSG00000025959.9	NA	K3b
chr1	64409804	64410141	dTAC_10794	ENSMUSG00000025959.9	NA	K2
chr1	64916532	64917522	dTAC_10936	ENSMUSG00000025956.6	K2c	NA
chr1	64975194	64975967	dTAC_10954	ENSMUSG00000070871.6	K3	NA
chr1	66187091	66187563	dTAC_11080	ENSMUSG00000015222.13	NA	K1
chr1	66187091	66187563	dTAC_11080	ENSMUSG00000025950.12	NA	K1
chr1	66195087	66195784	dTAC_11081	ENSMUSG00000015222.13	NA	K1
chr1	66348232	66348438	dTAC_11145	ENSMUSG00000015222.13	K1c	NA
chr1	66348441	66349164	dTAC_11146	ENSMUSG00000015222.13	NA	K2
chr1	66349177	66349970	dTAC_11147	ENSMUSG00000015222.13	K1c	K4
chr1	66395259	66395832	dTAC_11159	ENSMUSG00000015222.13	NA	K3b
chr1	66401793	66402281	dTAC_11162	ENSMUSG00000015222.13	NA	K4
chr1	66655103	66656207	dTAC_11193	ENSMUSG00000015222.13	K1c	NA
chr1	68120412	68120717	dTAC_11443	ENSMUSG00000062209.11	K4	NA
chr1	68666631	68667267	dTAC_11474	ENSMUSG00000062209.11	NA	K4
chr1	68667325	68667576	dTAC_11475	ENSMUSG00000062209.11	NA	K4
chr1	72002257	72002991	dTAC_12016	ENSMUSG00000026193.11	K2c	NA
chr1	72017883	72018123	dTAC_12028	ENSMUSG00000026193.11	K2c	NA
chr1	72018161	72019151	dTAC_12029	ENSMUSG00000026193.11	K2b	NA
chr1	72108535	72109229	dTAC_12059	ENSMUSG00000026193.11	K2c	NA
chr1	72372450	72373229	dTAC_12137	ENSMUSG00000039372.5	K4	K1
chr1	72379610	72380323	dTAC_12141	ENSMUSG00000039372.5	NA	K4
chr1	72439157	72439634	dTAC_12165	ENSMUSG00000039372.5	NA	K4
chr1	72454552	72455312	dTAC_12167	ENSMUSG00000039372.5	NA	K1
chr1	72455476	72456676	dTAC_12168	ENSMUSG00000039372.5	NA	K1
chr1	72464936	72465786	dTAC_12174	ENSMUSG00000039372.5	NA	K1
chr1	72492592	72493093	dTAC_12184	ENSMUSG00000039372.5	NA	K4
chr1	72593099	72594043	dTAC_12201	ENSMUSG00000026188.7	NA	K1
chr1	72813184	72814559	dTAC_12266	ENSMUSG00000026187.8	K2a	K2
chr1	72854239	72855239	dTAC_12284	ENSMUSG00000026187.8	K1c	K4
chr1	72865783	72866377	dTAC_12294	ENSMUSG00000026187.8	NA	K4
chr1	72963207	72964048	dTAC_12330	ENSMUSG00000026185.8	K2b	NA
chr1	72969115	72969898	dTAC_12332	ENSMUSG00000026185.8	K2c	NA
chr1	73089533	73090302	dTAC_12362	ENSMUSG00000026185.8	K2b	NA
chr1	73251649	73252759	dTAC_12407	ENSMUSG00000026185.8	K2c	NA
chr1	73313062	73313137	dTAC_12417	ENSMUSG00000026185.8	K2c	NA
chr1	73362049	73362572	dTAC_12420	ENSMUSG00000026185.8	K2b	NA
chr1	73363056	73364496	dTAC_12421	ENSMUSG00000026185.8	K2a	K2
chr1	73538301	73539136	dTAC_12453	ENSMUSG00000026185.8	K2c	K4
chr1	73644386	73644739	dTAC_12476	ENSMUSG00000026185.8	K2c	NA
chr1	73754994	73755364	dTAC_12500	ENSMUSG00000026185.8	K2c	NA
chr1	73758197	73759360	dTAC_12502	ENSMUSG00000026185.8	K2b	K4
chr1	73764624	73765292	dTAC_12503	ENSMUSG00000026185.8	K2c	NA
chr1	73771728	73772236	dTAC_12504	ENSMUSG00000026185.8	K4	NA
chr1	73787575	73788036	dTAC_12506	ENSMUSG00000026185.8	K1c	NA
chr1	73825951	73827023	dTAC_12514	ENSMUSG00000026185.8	K2c	K4
chr1	73827086	73827235	dTAC_12515	ENSMUSG00000026185.8	K2c	NA
chr1	73854317	73854496	dTAC_12526	ENSMUSG00000026185.8	NA	K5
chr1	73913691	73914392	dTAC_12540	ENSMUSG00000055322.10	K2c	K4
chr1	74000275	74000740	dTAC_12583	ENSMUSG00000055322.10	K2b	K4
chr1	74069926	74070012	dTAC_12630	ENSMUSG00000055322.10	K2b	NA
chr1	74082897	74083848	dTAC_12639	ENSMUSG00000055322.10	K2b	NA
chr1	74204908	74205344	dTAC_12693	ENSMUSG00000026176.9	K4	NA
chr1	74207898	74208629	dTAC_12696	ENSMUSG00000006304.10	NA	K4
chr1	74295130	74296415	dTAC_12727	ENSMUSG00000026176.9	NA	K3b
chr1	74376338	74376629	dTAC_12767	ENSMUSG00000006301.13	K3	NA
chr1	74824626	74825506	dTAC_12858	ENSMUSG00000090071.4	NA	K1
chr1	75015690	75016335	dTAC_12923	ENSMUSG00000006538.10	K2c	NA
chr1	75016876	75017325	dTAC_12924	ENSMUSG00000006538.10	NA	K5
chr1	75283004	75283382	dTAC_12981	ENSMUSG00000026204.11	NA	K5
chr1	75283004	75283382	dTAC_12981	ENSMUSG00000033124.11	NA	K5
chr1	75289132	75289899	dTAC_12984	ENSMUSG00000026204.11	K1a	K3b
chr1	75289132	75289899	dTAC_12984	ENSMUSG00000090071.4	K1a	K3b
chr1	75289916	75290334	dTAC_12985	ENSMUSG00000026204.11	K1a	K3b
chr1	75289916	75290334	dTAC_12985	ENSMUSG00000026209.11	K1a	K3b
chr1	75289916	75290334	dTAC_12985	ENSMUSG00000090071.4	K1a	K3b
chr1	75290615	75291074	dTAC_12987	ENSMUSG00000026204.11	K1a	K3b
chr1	75290615	75291074	dTAC_12987	ENSMUSG00000026209.11	K1a	K3b
chr1	75337676	75339161	dTAC_12996	ENSMUSG00000026211.13	K2a	NA
chr1	75339399	75339787	dTAC_12997	ENSMUSG00000026211.13	K2a	NA
chr1	75342926	75343186	dTAC_12998	ENSMUSG00000026211.13	NA	K5
chr1	75344137	75345068	dTAC_12999	ENSMUSG00000026207.12	K2b	NA
chr1	75344137	75345068	dTAC_12999	ENSMUSG00000026208.9	K2b	NA
chr1	75344137	75345068	dTAC_12999	ENSMUSG00000026211.13	K2b	NA
chr1	75559144	75560274	dTAC_13095	ENSMUSG00000026211.13	K2b	K1
chr1	75561731	75562113	dTAC_13096	ENSMUSG00000051703.10	NA	K1
chr1	75582322	75582897	dTAC_13103	ENSMUSG00000032968.4	NA	K1
chr1	75594523	75595145	dTAC_13108	ENSMUSG00000026211.13	K1c	NA
chr1	75594523	75595145	dTAC_13108	ENSMUSG00000032997.12	K1c	NA
chr1	76575376	76575855	dTAC_13280	ENSMUSG00000026235.10	K4	K4
chr1	76705463	76706203	dTAC_13290	ENSMUSG00000026235.10	NA	K4
chr1	76724560	76724849	dTAC_13293	ENSMUSG00000026235.10	NA	K5
chr1	77027652	77028200	dTAC_13324	ENSMUSG00000026235.10	NA	K4
chr1	77072993	77073492	dTAC_13332	ENSMUSG00000026235.10	K1c	K2
chr1	77102253	77103072	dTAC_13340	ENSMUSG00000026235.10	K2c	K2
chr1	77377489	77378059	dTAC_13395	ENSMUSG00000026235.10	NA	K2
chr1	77383688	77383811	dTAC_13396	ENSMUSG00000026235.10	NA	K2
chr1	77384010	77384169	dTAC_13397	ENSMUSG00000026235.10	NA	K2
chr1	77385600	77386002	dTAC_13398	ENSMUSG00000026235.10	NA	K2
chr1	77403074	77403517	dTAC_13402	ENSMUSG00000026235.10	NA	K2
chr1	77409909	77410881	dTAC_13405	ENSMUSG00000026235.10	NA	K2
chr1	77412369	77412706	dTAC_13406	ENSMUSG00000026235.10	NA	K4
chr1	77896287	77896836	dTAC_13527	ENSMUSG00000026235.10	K4	K5
chr1	78139005	78139901	dTAC_13562	ENSMUSG00000004872.11	K1c	NA
chr1	78140112	78140221	dTAC_13563	ENSMUSG00000004872.11	K1c	NA
chr1	78140479	78141088	dTAC_13564	ENSMUSG00000004872.11	K1c	NA
chr1	78141580	78142335	dTAC_13565	ENSMUSG00000004872.11	K1c	K5
chr1	78395774	78396070	dTAC_13647	ENSMUSG00000004872.11	K2c	NA
chr1	78566998	78567202	dTAC_13702	ENSMUSG00000079470.4	K2c	NA
chr1	78567537	78568538	dTAC_13704	ENSMUSG00000032883.11	K2c	NA
chr1	78567537	78568538	dTAC_13704	ENSMUSG00000079470.4	K2c	NA
chr1	78568713	78568834	dTAC_13705	ENSMUSG00000079470.4	K2c	NA
chr1	78742207	78742501	dTAC_13765	ENSMUSG00000050711.7	NA	K4
chr1	78744930	78745955	dTAC_13766	ENSMUSG00000050711.7	NA	K4
chr1	78760706	78761721	dTAC_13767	ENSMUSG00000050711.7	NA	K1
chr1	81718255	81718536	dTAC_14280	ENSMUSG00000055980.2	K4	NA
chr1	81744206	81745943	dTAC_14289	ENSMUSG00000055980.2	K2a	K2
chr1	81746901	81747292	dTAC_14291	ENSMUSG00000055980.2	NA	K5
chr1	81952254	81952370	dTAC_14323	ENSMUSG00000055980.2	NA	K5
chr1	83697367	83698176	dTAC_14787	ENSMUSG00000026163.13	NA	K4
chr1	83701783	83702274	dTAC_14788	ENSMUSG00000026163.13	NA	K5
chr1	83701783	83702274	dTAC_14788	ENSMUSG00000036766.8	NA	K5
chr1	83736137	83737060	dTAC_14795	ENSMUSG00000045658.12	K4	K5
chr1	83745677	83746429	dTAC_14797	ENSMUSG00000036766.8	K4	K4
chr1	83745677	83746429	dTAC_14797	ENSMUSG00000045658.12	K4	K4
chr1	83746537	83746754	dTAC_14798	ENSMUSG00000036766.8	NA	K4
chr1	83746537	83746754	dTAC_14798	ENSMUSG00000045658.12	NA	K4
chr1	83748143	83748365	dTAC_14801	ENSMUSG00000045658.12	K1c	K2
chr1	83748940	83749687	dTAC_14802	ENSMUSG00000045658.12	K1b	K2
chr1	83829971	83830643	dTAC_14814	ENSMUSG00000045658.12	K1c	NA
chr1	83831921	83832557	dTAC_14815	ENSMUSG00000045658.12	K1c	NA
chr1	83861916	83862049	dTAC_14823	ENSMUSG00000045658.12	K1c	NA
chr1	83862245	83862562	dTAC_14824	ENSMUSG00000045658.12	K1c	NA
chr1	83882555	83882912	dTAC_14830	ENSMUSG00000045658.12	NA	K5
chr1	84056725	84057242	dTAC_14848	ENSMUSG00000036766.8	NA	K4
chr1	84086142	84086904	dTAC_14854	ENSMUSG00000036766.8	NA	K2
chr1	84087253	84087690	dTAC_14856	ENSMUSG00000036766.8	NA	K1
chr1	84386402	84387279	dTAC_14937	ENSMUSG00000036766.8	NA	K1
chr1	84386402	84387279	dTAC_14937	ENSMUSG00000045658.12	NA	K1
chr1	84387326	84387447	dTAC_14938	ENSMUSG00000036766.8	NA	K1
chr1	84387521	84388102	dTAC_14939	ENSMUSG00000036766.8	NA	K4
chr1	84397159	84397356	dTAC_14943	ENSMUSG00000036766.8	NA	K5
chr1	84422510	84422672	dTAC_14958	ENSMUSG00000036766.8	NA	K4
chr1	84443606	84444187	dTAC_14965	ENSMUSG00000036766.8	NA	K4
chr1	84500768	84500949	dTAC_14981	ENSMUSG00000036766.8	NA	K4
chr1	84590632	84590935	dTAC_15009	ENSMUSG00000036766.8	NA	K4
chr1	84592237	84592823	dTAC_15010	ENSMUSG00000036766.8	NA	K1
chr1	84598806	84599029	dTAC_15012	ENSMUSG00000036766.8	NA	K4
chr1	84602787	84603185	dTAC_15014	ENSMUSG00000036766.8	NA	K5
chr1	84614647	84614919	dTAC_15018	ENSMUSG00000036766.8	NA	K4
chr1	84619243	84619685	dTAC_15020	ENSMUSG00000036766.8	NA	K4
chr1	84622182	84622349	dTAC_15023	ENSMUSG00000036766.8	NA	K2
chr1	84622805	84623658	dTAC_15024	ENSMUSG00000036766.8	K1c	NA
chr1	84889313	84889931	dTAC_15089	ENSMUSG00000026220.6	K1b	NA
chr1	84889972	84890895	dTAC_15090	ENSMUSG00000026220.6	K1b	NA
chr1	86032150	86033040	dTAC_15244	ENSMUSG00000026226.11	NA	K3b
chr1	86598585	86599058	dTAC_15457	ENSMUSG00000026254.13	NA	K5
chr1	87002440	87003677	dTAC_15522	ENSMUSG00000053333.11	K1b	NA
chr1	87049918	87050693	dTAC_15545	ENSMUSG00000053333.11	K1c	K4
chr1	87141818	87143466	dTAC_15568	ENSMUSG00000026241.5	NA	K4
chr1	87141818	87143466	dTAC_15568	ENSMUSG00000053333.11	NA	K4
chr1	87164001	87165255	dTAC_15581	ENSMUSG00000053333.11	NA	K2
chr1	87168921	87169129	dTAC_15582	ENSMUSG00000053333.11	NA	K2
chr1	87175497	87176612	dTAC_15589	ENSMUSG00000026241.5	K1b	K2
chr1	87175497	87176612	dTAC_15589	ENSMUSG00000026247.9	K1b	K2
chr1	87175497	87176612	dTAC_15589	ENSMUSG00000053333.11	K1b	K2
chr1	87708665	87709526	dTAC_15729	ENSMUSG00000026259.10	NA	K3b
chr1	87708665	87709526	dTAC_15729	ENSMUSG00000079434.4	NA	K3b
chr1	87709582	87710156	dTAC_15730	ENSMUSG00000026259.10	NA	K3b
chr1	87709582	87710156	dTAC_15730	ENSMUSG00000079434.4	NA	K3b
chr1	87729877	87730172	dTAC_15736	ENSMUSG00000079434.4	NA	K5
chr1	87730242	87730422	dTAC_15737	ENSMUSG00000079434.4	NA	K5
chr1	87733081	87733175	dTAC_15738	ENSMUSG00000026259.10	NA	K4
chr1	87733081	87733175	dTAC_15738	ENSMUSG00000079434.4	NA	K4
chr1	87733227	87733622	dTAC_15739	ENSMUSG00000026259.10	NA	K4
chr1	87733227	87733622	dTAC_15739	ENSMUSG00000079434.4	NA	K4
chr1	88568413	88569176	dTAC_16055	ENSMUSG00000049866.8	K1c	K2
chr1	88569229	88569412	dTAC_16056	ENSMUSG00000049866.8	NA	K4
chr1	88937448	88937679	dTAC_16169	ENSMUSG00000036206.8	NA	K4
chr1	88938081	88938962	dTAC_16170	ENSMUSG00000036206.8	K1c	NA
chr1	89092377	89093028	dTAC_16225	ENSMUSG00000036206.8	NA	K2
chr1	89195914	89196634	dTAC_16284	ENSMUSG00000036206.8	K4	K5
chr1	89510713	89511066	dTAC_16372	ENSMUSG00000055013.10	NA	K4
chr1	89540900	89541706	dTAC_16388	ENSMUSG00000055013.10	K1b	NA
chr1	89542238	89542980	dTAC_16389	ENSMUSG00000055013.10	K1b	NA
chr1	89549867	89551042	dTAC_16394	ENSMUSG00000055013.10	K1a	NA
chr1	89566562	89567660	dTAC_16403	ENSMUSG00000049866.8	K1a	NA
chr1	89671040	89671963	dTAC_16458	ENSMUSG00000034486.8	K1b	K2
chr1	89674595	89675061	dTAC_16461	ENSMUSG00000034486.8	K1b	NA
chr1	89676922	89677034	dTAC_16465	ENSMUSG00000034486.8	NA	K5
chr1	89689447	89690317	dTAC_16471	ENSMUSG00000034486.8	K1c	K4
chr1	89713685	89714007	dTAC_16492	ENSMUSG00000034486.8	K1b	NA
chr1	89714088	89715059	dTAC_16493	ENSMUSG00000034486.8	K1c	K4
chr1	89738882	89740131	dTAC_16508	ENSMUSG00000034486.8	K1c	K2
chr1	89750040	89751672	dTAC_16511	ENSMUSG00000034486.8	K1b	K2
chr1	89847067	89847418	dTAC_16548	ENSMUSG00000034486.8	K1c	NA
chr1	89876725	89877173	dTAC_16565	ENSMUSG00000034486.8	K1c	NA
chr1	90051374	90051709	dTAC_16617	ENSMUSG00000044337.5	NA	K4
chr1	90268049	90268853	dTAC_16728	ENSMUSG00000044337.5	NA	K4
chr1	90320613	90320807	dTAC_16758	ENSMUSG00000044337.5	K2c	NA
chr1	90334845	90335775	dTAC_16765	ENSMUSG00000044337.5	K2c	NA
chr1	90397167	90397836	dTAC_16793	ENSMUSG00000044337.5	K2b	NA
chr1	90476448	90477224	dTAC_16835	ENSMUSG00000044337.5	K1b	NA
chr1	90566686	90567070	dTAC_16867	ENSMUSG00000044337.5	NA	K4
chr1	90567148	90567440	dTAC_16868	ENSMUSG00000044337.5	NA	K4
chr1	90650715	90651642	dTAC_16891	ENSMUSG00000048126.12	K2b	NA
chr1	90973270	90973887	dTAC_16993	ENSMUSG00000026307.8	NA	K4
chr1	91199817	91200165	dTAC_17083	ENSMUSG00000026305.11	NA	K4
chr1	91209222	91210372	dTAC_17089	ENSMUSG00000026305.11	NA	K1
chr1	91210976	91211457	dTAC_17091	ENSMUSG00000026305.11	NA	K1
chr1	91585076	91586028	dTAC_17244	ENSMUSG00000007805.4	K2c	NA
chr1	91611275	91612231	dTAC_17250	ENSMUSG00000007805.4	K2b	NA
chr1	91770129	91771192	dTAC_17297	ENSMUSG00000007805.4	K2c	NA
chr1	91826788	91826946	dTAC_17313	ENSMUSG00000007805.4	K2c	NA
chr1	91872241	91873103	dTAC_17331	ENSMUSG00000007805.4	K2b	NA
chr1	92038690	92039325	dTAC_17408	ENSMUSG00000026260.8	NA	K1
chr1	92288912	92288986	dTAC_17513	ENSMUSG00000026313.11	NA	K5
chr1	92437610	92438704	dTAC_17571	ENSMUSG00000026313.11	NA	K2
chr1	92696853	92697169	dTAC_17625	ENSMUSG00000034220.7	K1c	K2
chr1	92709215	92709633	dTAC_17631	ENSMUSG00000034220.7	NA	K4
chr1	92709666	92709878	dTAC_17632	ENSMUSG00000034220.7	K2c	NA
chr1	93071398	93072032	dTAC_17777	ENSMUSG00000014602.11	NA	K3b
chr1	93079295	93080305	dTAC_17780	ENSMUSG00000014602.11	K1b	K3b
chr1	93128593	93129302	dTAC_17794	ENSMUSG00000026276.13	K2c	NA
chr1	97833361	97834337	dTAC_18492	ENSMUSG00000026335.12	NA	K3b
chr1	97834377	97834733	dTAC_18493	ENSMUSG00000026335.12	NA	K3b
chr1	97843122	97844021	dTAC_18494	ENSMUSG00000026335.12	NA	K1
chr1	97848543	97849340	dTAC_18497	ENSMUSG00000026335.12	NA	K2
chr1	97849437	97849693	dTAC_18498	ENSMUSG00000026335.12	NA	K3b
chr1	97851673	97852358	dTAC_18499	ENSMUSG00000026335.12	NA	K1
chr1	97862807	97863654	dTAC_18502	ENSMUSG00000026335.12	NA	K3b
chr1	97943073	97943690	dTAC_18536	ENSMUSG00000026335.12	NA	K4
chr1	97944001	97944250	dTAC_18537	ENSMUSG00000026335.12	NA	K1
chr1	98180305	98180850	dTAC_18634	ENSMUSG00000026335.12	NA	K4
chr1	98191995	98192514	dTAC_18637	ENSMUSG00000026335.12	NA	K3b
chr1	98349862	98350698	dTAC_18651	ENSMUSG00000026335.12	NA	K4
chr1	98351605	98351818	dTAC_18653	ENSMUSG00000026335.12	NA	K4
chr1	106199330	106200494	dTAC_19387	ENSMUSG00000044340.7	K1a	K3b
chr1	106380014	106380922	dTAC_19442	ENSMUSG00000044340.7	K1c	K4
chr1	106602615	106603728	dTAC_19532	ENSMUSG00000057329.7	K2b	K2
chr1	118480547	118481786	dTAC_20389	ENSMUSG00000026374.10	K3	K3b
chr1	118772259	118772587	dTAC_20509	ENSMUSG00000048402.10	NA	K5
chr1	118776344	118777525	dTAC_20510	ENSMUSG00000037035.5	K1b	K3b
chr1	118799358	118800055	dTAC_20517	ENSMUSG00000048402.10	K2c	NA
chr1	118880735	118881348	dTAC_20551	ENSMUSG00000048402.10	K2c	NA
chr1	118889816	118891106	dTAC_20552	ENSMUSG00000048402.10	K1c	K4
chr1	118891389	118891764	dTAC_20553	ENSMUSG00000048402.10	NA	K4
chr1	118896006	118896144	dTAC_20555	ENSMUSG00000048402.10	NA	K4
chr1	118901798	118902653	dTAC_20559	ENSMUSG00000048402.10	K2b	K4
chr1	118907593	118907998	dTAC_20561	ENSMUSG00000048402.10	NA	K4
chr1	118924000	118924154	dTAC_20571	ENSMUSG00000048402.10	K2c	K4
chr1	118927635	118928234	dTAC_20572	ENSMUSG00000048402.10	K2c	NA
chr1	118935766	118936649	dTAC_20573	ENSMUSG00000048402.10	K2b	K2
chr1	118942578	118942665	dTAC_20576	ENSMUSG00000048402.10	K2c	NA
chr1	118981833	118983435	dTAC_20590	ENSMUSG00000048402.10	K2a	K3a
chr1	119001251	119002217	dTAC_20599	ENSMUSG00000048402.10	K1c	NA
chr1	119025478	119026428	dTAC_20613	ENSMUSG00000048402.10	NA	K4
chr1	119033365	119034627	dTAC_20616	ENSMUSG00000048402.10	NA	K3a
chr1	119179790	119180060	dTAC_20661	ENSMUSG00000037035.5	NA	K4
chr1	119189328	119190110	dTAC_20666	ENSMUSG00000037035.5	K4	K1
chr1	119202174	119203089	dTAC_20671	ENSMUSG00000037035.5	NA	K1
chr1	119254762	119255282	dTAC_20692	ENSMUSG00000037035.5	K1c	K1
chr1	119255319	119256403	dTAC_20693	ENSMUSG00000037035.5	K1b	K3b
chr1	119256558	119257304	dTAC_20694	ENSMUSG00000037035.5	NA	K1
chr1	119328712	119330421	dTAC_20726	ENSMUSG00000037035.5	K1a	K3a
chr1	119390197	119390429	dTAC_20748	ENSMUSG00000037035.5	NA	K2
chr1	119407578	119408397	dTAC_20761	ENSMUSG00000037035.5	K1c	K2
chr1	119533067	119533925	dTAC_20827	ENSMUSG00000036975.5	NA	K4
chr1	120142455	120143048	dTAC_21013	ENSMUSG00000026385.12	NA	K4
chr1	120596508	120596741	dTAC_21143	ENSMUSG00000026339.14	NA	K5
chr1	121050770	121051827	dTAC_21253	ENSMUSG00000058665.8	K4	K5
chr1	121180212	121180683	dTAC_21281	ENSMUSG00000058665.8	K4	K5
chr1	121180738	121180881	dTAC_21282	ENSMUSG00000058665.8	NA	K5
chr1	121226437	121227596	dTAC_21287	ENSMUSG00000058665.8	K1c	K5
chr1	121390103	121390321	dTAC_21334	ENSMUSG00000003721.10	NA	K4
chr1	121390581	121391231	dTAC_21335	ENSMUSG00000003721.10	NA	K4
chr1	121398863	121399235	dTAC_21342	ENSMUSG00000003721.10	NA	K1
chr1	121399544	121399934	dTAC_21343	ENSMUSG00000003721.10	NA	K1
chr1	121399966	121400573	dTAC_21344	ENSMUSG00000003721.10	NA	K4
chr1	124652112	124652796	dTAC_21720	ENSMUSG00000036815.12	NA	K5
chr1	125388069	125388950	dTAC_21817	ENSMUSG00000026342.6	NA	K5
chr1	126167567	126168991	dTAC_22012	ENSMUSG00000026344.5	K1c	NA
chr1	126169308	126169484	dTAC_22013	ENSMUSG00000026344.5	K4	NA
chr1	126377335	126377979	dTAC_22052	ENSMUSG00000026344.5	NA	K1
chr1	126390957	126391636	dTAC_22056	ENSMUSG00000026344.5	NA	K1
chr1	126392568	126392641	dTAC_22058	ENSMUSG00000026344.5	K4	NA
chr1	126431074	126431240	dTAC_22065	ENSMUSG00000026344.5	NA	K1
chr1	126431435	126432126	dTAC_22067	ENSMUSG00000026344.5	K1c	K1
chr1	126431435	126432126	dTAC_22067	ENSMUSG00000049690.11	K1c	K1
chr1	126436636	126437273	dTAC_22068	ENSMUSG00000026344.5	K1c	NA
chr1	126437338	126437573	dTAC_22069	ENSMUSG00000026344.5	K1c	K1
chr1	126438106	126438554	dTAC_22070	ENSMUSG00000026344.5	NA	K1
chr1	126454562	126455246	dTAC_22076	ENSMUSG00000049690.11	NA	K1
chr1	126469674	126470581	dTAC_22080	ENSMUSG00000026344.5	NA	K3b
chr1	126469674	126470581	dTAC_22080	ENSMUSG00000049690.11	NA	K3b
chr1	126681289	126682377	dTAC_22165	ENSMUSG00000049690.11	NA	K3b
chr1	126683612	126684721	dTAC_22167	ENSMUSG00000049690.11	NA	K3b
chr1	126686688	126687115	dTAC_22168	ENSMUSG00000049690.11	NA	K3b
chr1	126688664	126689079	dTAC_22169	ENSMUSG00000049690.11	NA	K1
chr1	126700107	126701045	dTAC_22171	ENSMUSG00000049690.11	NA	K3b
chr1	126721866	126722355	dTAC_22176	ENSMUSG00000026344.5	NA	K4
chr1	126721866	126722355	dTAC_22176	ENSMUSG00000049690.11	NA	K4
chr1	126725670	126727003	dTAC_22177	ENSMUSG00000026344.5	NA	K1
chr1	126725670	126727003	dTAC_22177	ENSMUSG00000049690.11	NA	K1
chr1	126925099	126926196	dTAC_22235	ENSMUSG00000049690.11	NA	K4
chr1	127014503	127015809	dTAC_22258	ENSMUSG00000036155.9	K1b	K2
chr1	127015897	127016175	dTAC_22259	ENSMUSG00000036155.9	K1c	K2
chr1	127353468	127353838	dTAC_22368	ENSMUSG00000036155.9	NA	K4
chr1	127373432	127373992	dTAC_22379	ENSMUSG00000036155.9	K1b	NA
chr1	127380226	127380439	dTAC_22381	ENSMUSG00000036155.9	K1c	K4
chr1	127380746	127381100	dTAC_22382	ENSMUSG00000036155.9	NA	K4
chr1	127408833	127409954	dTAC_22398	ENSMUSG00000036155.9	K2c	K2
chr1	127414456	127414984	dTAC_22400	ENSMUSG00000036155.9	NA	K2
chr1	127432165	127432579	dTAC_22411	ENSMUSG00000036155.9	NA	K1
chr1	127432691	127433512	dTAC_22412	ENSMUSG00000036155.9	K2c	K1
chr1	127457411	127457659	dTAC_22420	ENSMUSG00000036155.9	NA	K1
chr1	127475617	127476225	dTAC_22433	ENSMUSG00000036155.9	NA	K4
chr1	127496615	127497169	dTAC_22445	ENSMUSG00000026347.9	K4	K5
chr1	127500018	127500998	dTAC_22447	ENSMUSG00000026347.9	K1b	K2
chr1	127500018	127500998	dTAC_22447	ENSMUSG00000026349.10	K1b	K2
chr1	127500018	127500998	dTAC_22447	ENSMUSG00000026353.5	K1b	K2
chr1	127507685	127507910	dTAC_22449	ENSMUSG00000026347.9	K1b	NA
chr1	127508096	127509384	dTAC_22450	ENSMUSG00000026347.9	K1b	K2
chr1	127508096	127509384	dTAC_22450	ENSMUSG00000026353.5	K1b	K2
chr1	127530873	127532176	dTAC_22458	ENSMUSG00000026347.9	K1b	K3b
chr1	127536863	127538109	dTAC_22461	ENSMUSG00000026347.9	K2a	K3b
chr1	127548003	127548528	dTAC_22463	ENSMUSG00000026347.9	K4	K5
chr1	127555639	127556867	dTAC_22464	ENSMUSG00000026347.9	K1a	K2
chr1	127575676	127576578	dTAC_22468	ENSMUSG00000026347.9	K1b	K2
chr1	127576933	127577600	dTAC_22470	ENSMUSG00000026347.9	K1c	K2
chr1	127603565	127604562	dTAC_22478	ENSMUSG00000026347.9	K1c	NA
chr1	127660709	127660862	dTAC_22495	ENSMUSG00000026347.9	NA	K2
chr1	127660925	127662146	dTAC_22496	ENSMUSG00000026347.9	K1b	K2
chr1	127666958	127667457	dTAC_22499	ENSMUSG00000026347.9	NA	K2
chr1	127667495	127667783	dTAC_22500	ENSMUSG00000026347.9	NA	K2
chr1	127668209	127668515	dTAC_22501	ENSMUSG00000026347.9	NA	K1
chr1	128400301	128400878	dTAC_22677	ENSMUSG00000045382.6	K1b	K2
chr1	128401040	128401268	dTAC_22678	ENSMUSG00000045382.6	K1b	NA
chr1	128404803	128405611	dTAC_22679	ENSMUSG00000045382.6	K1b	K3b
chr1	128405769	128406028	dTAC_22680	ENSMUSG00000045382.6	K1c	K2
chr1	128450960	128451614	dTAC_22691	ENSMUSG00000045382.6	K4	NA
chr1	128456864	128457675	dTAC_22694	ENSMUSG00000045382.6	K1c	K4
chr1	128551717	128552857	dTAC_22718	ENSMUSG00000026356.11	K1c	NA
chr1	128669081	128669787	dTAC_22765	ENSMUSG00000045382.6	K1c	K1
chr1	128685253	128686078	dTAC_22772	ENSMUSG00000045382.6	K1c	K4
chr1	128687296	128688008	dTAC_22774	ENSMUSG00000045382.6	K1b	K2
chr1	128753463	128754052	dTAC_22792	ENSMUSG00000045382.6	K1c	NA
chr1	128758348	128759487	dTAC_22793	ENSMUSG00000045382.6	K1c	K2
chr1	128803047	128804314	dTAC_22804	ENSMUSG00000045382.6	K1c	K1
chr1	128805624	128806352	dTAC_22805	ENSMUSG00000045382.6	K1b	K4
chr1	128806939	128807196	dTAC_22807	ENSMUSG00000045382.6	K1c	NA
chr1	128824143	128824627	dTAC_22815	ENSMUSG00000045382.6	K1c	K4
chr1	128831857	128833646	dTAC_22820	ENSMUSG00000045382.6	K1c	K4
chr1	128837176	128837316	dTAC_22821	ENSMUSG00000045382.6	NA	K4
chr1	129473366	129473995	dTAC_22900	ENSMUSG00000042581.10	K4	NA
chr1	131274685	131275709	dTAC_23336	ENSMUSG00000055184.4	NA	K5
chr1	131282059	131282520	dTAC_23343	ENSMUSG00000055184.4	NA	K5
chr1	131351096	131352118	dTAC_23368	ENSMUSG00000026425.11	K1c	K3b
chr1	131417195	131417326	dTAC_23377	ENSMUSG00000026425.11	NA	K3b
chr1	131417335	131418565	dTAC_23378	ENSMUSG00000026425.11	NA	K3b
chr1	131419212	131419608	dTAC_23379	ENSMUSG00000026425.11	NA	K1
chr1	131427103	131427906	dTAC_23381	ENSMUSG00000026425.11	K2b	K1
chr1	131947975	131948506	dTAC_23529	ENSMUSG00000026435.11	K1c	NA
chr1	132143736	132144677	dTAC_23612	ENSMUSG00000009772.11	K1c	K1
chr1	132143736	132144677	dTAC_23612	ENSMUSG00000042115.4	K1c	K1
chr1	132157208	132158396	dTAC_23621	ENSMUSG00000009772.11	K1c	K4
chr1	132164762	132165382	dTAC_23627	ENSMUSG00000009772.11	NA	K4
chr1	132167924	132168732	dTAC_23628	ENSMUSG00000079330.4	NA	K3b
chr1	132220700	132220823	dTAC_23644	ENSMUSG00000009772.11	K1c	K4
chr1	132221993	132222503	dTAC_23647	ENSMUSG00000042115.4	K1b	K3b
chr1	132221993	132222503	dTAC_23647	ENSMUSG00000079330.4	K1b	K3b
chr1	132233670	132233889	dTAC_23654	ENSMUSG00000042115.4	NA	K4
chr1	132322362	132323436	dTAC_23703	ENSMUSG00000079330.4	K1a	K3a
chr1	132326741	132327155	dTAC_23704	ENSMUSG00000079330.4	K1a	K3b
chr1	132333362	132334436	dTAC_23706	ENSMUSG00000009772.11	K1a	K3b
chr1	132511468	132512070	dTAC_23775	ENSMUSG00000026442.10	NA	K2
chr1	132525540	132526627	dTAC_23781	ENSMUSG00000026442.10	K1b	K3b
chr1	132525540	132526627	dTAC_23781	ENSMUSG00000053024.10	K1b	K3b
chr1	132557652	132558762	dTAC_23795	ENSMUSG00000026442.10	K1a	K3a
chr1	132557652	132558762	dTAC_23795	ENSMUSG00000053024.10	K1a	K3a
chr1	132559037	132559665	dTAC_23796	ENSMUSG00000026442.10	K1a	K3b
chr1	132559037	132559665	dTAC_23796	ENSMUSG00000053024.10	K1a	K3b
chr1	132562240	132562941	dTAC_23798	ENSMUSG00000053024.10	K1a	K3b
chr1	132569523	132569982	dTAC_23800	ENSMUSG00000053024.10	NA	K3b
chr1	132581759	132583205	dTAC_23801	ENSMUSG00000009772.11	K1a	NA
chr1	132591208	132592044	dTAC_23806	ENSMUSG00000026442.10	NA	K3b
chr1	132591208	132592044	dTAC_23806	ENSMUSG00000053024.10	NA	K3b
chr1	132594294	132595099	dTAC_23808	ENSMUSG00000026442.10	K1c	K1
chr1	132594294	132595099	dTAC_23808	ENSMUSG00000053024.10	K1c	K1
chr1	132626110	132626744	dTAC_23820	ENSMUSG00000026442.10	K1b	NA
chr1	132628709	132628875	dTAC_23822	ENSMUSG00000026442.10	NA	K4
chr1	132640933	132642070	dTAC_23826	ENSMUSG00000026442.10	K1b	K3b
chr1	132650418	132651109	dTAC_23830	ENSMUSG00000026442.10	K1b	K3a
chr1	132653432	132654353	dTAC_23831	ENSMUSG00000026442.10	NA	K3b
chr1	132654800	132655086	dTAC_23832	ENSMUSG00000026442.10	K1b	NA
chr1	132659288	132659385	dTAC_23833	ENSMUSG00000026442.10	NA	K3a
chr1	132659453	132660893	dTAC_23834	ENSMUSG00000026442.10	K1a	K3a
chr1	132679053	132679414	dTAC_23837	ENSMUSG00000026442.10	K1c	K1
chr1	132693967	132694528	dTAC_23842	ENSMUSG00000026442.10	K1b	NA
chr1	132695837	132696794	dTAC_23844	ENSMUSG00000026442.10	K1a	NA
chr1	132769676	132769794	dTAC_23874	ENSMUSG00000026443.3	NA	K1
chr1	132781449	132782399	dTAC_23879	ENSMUSG00000026443.3	NA	K2
chr1	132820899	132821053	dTAC_23895	ENSMUSG00000026443.3	NA	K4
chr1	132851718	132852258	dTAC_23902	ENSMUSG00000026443.3	NA	K4
chr1	132858644	132859525	dTAC_23906	ENSMUSG00000026443.3	NA	K1
chr1	132920823	132922018	dTAC_23923	ENSMUSG00000026443.3	K1b	K3b
chr1	132922366	132922830	dTAC_23925	ENSMUSG00000026443.3	K1c	K2
chr1	133076912	133077532	dTAC_23965	ENSMUSG00000026447.12	K1a	NA
chr1	133078349	133078668	dTAC_23968	ENSMUSG00000026447.12	NA	K3b
chr1	133079438	133080934	dTAC_23969	ENSMUSG00000026447.12	K1a	K3a
chr1	133087068	133087961	dTAC_23974	ENSMUSG00000026447.12	K1b	K2
chr1	133088006	133088283	dTAC_23975	ENSMUSG00000026447.12	K1c	NA
chr1	133145758	133146851	dTAC_23995	ENSMUSG00000090553.4	K3	K5
chr1	133245541	133246612	dTAC_24058	ENSMUSG00000041757.11	NA	K2
chr1	133267725	133268886	dTAC_24072	ENSMUSG00000041757.11	K1a	K2
chr1	133277091	133277536	dTAC_24077	ENSMUSG00000041757.11	NA	K4
chr1	133278518	133278972	dTAC_24078	ENSMUSG00000041757.11	K1b	NA
chr1	133279033	133280030	dTAC_24079	ENSMUSG00000041757.11	K1c	K4
chr1	133294394	133294904	dTAC_24087	ENSMUSG00000041757.11	K1c	NA
chr1	133298490	133299237	dTAC_24090	ENSMUSG00000041757.11	K1c	NA
chr1	133311285	133311576	dTAC_24097	ENSMUSG00000041757.11	K1c	NA
chr1	133311626	133312481	dTAC_24098	ENSMUSG00000041757.11	K1c	K2
chr1	133330895	133331813	dTAC_24107	ENSMUSG00000041757.11	K1c	K4
chr1	133375802	133376506	dTAC_24128	ENSMUSG00000046062.5	K3	NA
chr1	133381964	133382363	dTAC_24132	ENSMUSG00000041757.11	K1b	K4
chr1	133381964	133382363	dTAC_24132	ENSMUSG00000070643.7	K1b	K4
chr1	133382417	133382536	dTAC_24133	ENSMUSG00000041757.11	K1b	NA
chr1	133382417	133382536	dTAC_24133	ENSMUSG00000070643.7	K1b	NA
chr1	133385401	133386123	dTAC_24136	ENSMUSG00000041757.11	NA	K4
chr1	133385401	133386123	dTAC_24136	ENSMUSG00000070643.7	NA	K4
chr1	133549722	133550101	dTAC_24193	ENSMUSG00000070643.7	K2c	NA
chr1	133599205	133599473	dTAC_24198	ENSMUSG00000046062.5	K3	NA
chr1	133599205	133599473	dTAC_24198	ENSMUSG00000070643.7	K3	NA
chr1	134053144	134053692	dTAC_24356	ENSMUSG00000020423.6	K3	K5
chr1	134106743	134107066	dTAC_24384	ENSMUSG00000020423.6	NA	K5
chr1	134335613	134336216	dTAC_24488	ENSMUSG00000042429.8	NA	K1
chr1	135171853	135172574	dTAC_24773	ENSMUSG00000062580.5	NA	K5
chr1	135544740	135545318	dTAC_24908	ENSMUSG00000009418.11	K1b	K2
chr1	135546035	135546397	dTAC_24909	ENSMUSG00000009418.11	NA	K3b
chr1	135548624	135549328	dTAC_24910	ENSMUSG00000009418.11	NA	K1
chr1	135641872	135641981	dTAC_24963	ENSMUSG00000009418.11	NA	K4
chr1	135643824	135644000	dTAC_24964	ENSMUSG00000009418.11	NA	K4
chr1	135644086	135644607	dTAC_24965	ENSMUSG00000009418.11	NA	K2
chr1	135645544	135646274	dTAC_24966	ENSMUSG00000009418.11	K1b	K3b
chr1	135659272	135660545	dTAC_24969	ENSMUSG00000041879.9	K2a	K2
chr1	135668252	135668839	dTAC_24973	ENSMUSG00000041879.9	K2c	NA
chr1	135751905	135752018	dTAC_25009	ENSMUSG00000026421.10	K2c	NA
chr1	135752632	135753266	dTAC_25010	ENSMUSG00000026421.10	K3	K5
chr1	135781180	135781765	dTAC_25021	ENSMUSG00000026421.10	NA	K5
chr1	135789770	135790163	dTAC_25026	ENSMUSG00000026421.10	NA	K5
chr1	136040438	136041219	dTAC_25123	ENSMUSG00000041605.12	NA	K4
chr1	136102663	136103659	dTAC_25156	ENSMUSG00000041642.14	NA	K3b
chr1	136103764	136103976	dTAC_25157	ENSMUSG00000041642.14	NA	K3b
chr1	136228202	136228790	dTAC_25217	ENSMUSG00000041498.9	K2b	NA
chr1	138326010	138326553	dTAC_25805	ENSMUSG00000019230.10	K1c	K4
chr1	138326010	138326553	dTAC_25805	ENSMUSG00000079283.2	K1c	K4
chr1	138326631	138327064	dTAC_25806	ENSMUSG00000019230.10	K1c	NA
chr1	138326631	138327064	dTAC_25806	ENSMUSG00000079283.2	K1c	NA
chr1	138328254	138329043	dTAC_25807	ENSMUSG00000019230.10	K1c	K4
chr1	138328254	138329043	dTAC_25807	ENSMUSG00000079283.2	K1c	K4
chr1	138344708	138344809	dTAC_25811	ENSMUSG00000019230.10	K2c	NA
chr1	138362684	138363362	dTAC_25817	ENSMUSG00000019230.10	NA	K5
chr1	138385062	138386347	dTAC_25820	ENSMUSG00000019230.10	K1b	K2
chr1	138491461	138491859	dTAC_25836	ENSMUSG00000019230.10	K4	NA
chr1	138496752	138497668	dTAC_25839	ENSMUSG00000019230.10	K1b	NA
chr1	138499429	138500626	dTAC_25841	ENSMUSG00000019230.10	K1a	NA
chr1	138763607	138763680	dTAC_25936	ENSMUSG00000026393.6	K4	NA
chr1	139000437	139001400	dTAC_25999	ENSMUSG00000019230.10	K1c	K2
chr1	139021362	139021592	dTAC_26006	ENSMUSG00000019230.10	K4	K5
chr1	139021362	139021592	dTAC_26006	ENSMUSG00000079283.2	K4	K5
chr1	139025835	139026669	dTAC_26007	ENSMUSG00000019230.10	K1c	K5
chr1	139038023	139038595	dTAC_26011	ENSMUSG00000019230.10	K1c	K4
chr1	139038745	139038841	dTAC_26012	ENSMUSG00000019230.10	K1c	NA
chr1	139039529	139039886	dTAC_26013	ENSMUSG00000019230.10	K1c	K4
chr1	139067029	139067757	dTAC_26020	ENSMUSG00000019230.10	NA	K5
chr1	139078572	139078648	dTAC_26028	ENSMUSG00000019230.10	K4	NA
chr1	139079158	139079411	dTAC_26029	ENSMUSG00000019230.10	NA	K4
chr1	139079528	139079926	dTAC_26030	ENSMUSG00000019230.10	K4	K4
chr1	139080375	139081298	dTAC_26031	ENSMUSG00000019230.10	K1c	K2
chr1	139091816	139092061	dTAC_26034	ENSMUSG00000019230.10	NA	K2
chr1	139092289	139092426	dTAC_26035	ENSMUSG00000019230.10	NA	K2
chr1	139092289	139092426	dTAC_26035	ENSMUSG00000079283.2	NA	K2
chr1	139152900	139153388	dTAC_26050	ENSMUSG00000019230.10	K1c	K2
chr1	139153502	139154048	dTAC_26051	ENSMUSG00000019230.10	K1c	K2
chr1	139193907	139195035	dTAC_26072	ENSMUSG00000019230.10	K2c	NA
chr1	143819801	143819972	dTAC_26572	ENSMUSG00000026360.5	K1c	NA
chr1	143820047	143820854	dTAC_26573	ENSMUSG00000026360.5	K1c	K4
chr1	150535713	150536135	dTAC_27231	ENSMUSG00000066842.14	K2b	K4
chr1	150536171	150536516	dTAC_27232	ENSMUSG00000066842.14	K2b	NA
chr1	150537509	150538181	dTAC_27234	ENSMUSG00000066842.14	K2c	K5
chr1	150546633	150546868	dTAC_27237	ENSMUSG00000066842.14	K2c	NA
chr1	150570631	150571265	dTAC_27243	ENSMUSG00000066842.14	NA	K5
chr1	150583619	150584187	dTAC_27246	ENSMUSG00000066842.14	NA	K5
chr1	150591333	150591879	dTAC_27251	ENSMUSG00000066842.14	K4	NA
chr1	150593119	150593459	dTAC_27252	ENSMUSG00000066842.14	K2c	NA
chr1	150593557	150594066	dTAC_27253	ENSMUSG00000066842.14	K2c	NA
chr1	150742785	150743837	dTAC_27279	ENSMUSG00000066842.14	K2c	NA
chr1	151034906	151035815	dTAC_27377	ENSMUSG00000006005.13	NA	K5
chr1	151062171	151063003	dTAC_27390	ENSMUSG00000006005.13	NA	K4
chr1	151078826	151079450	dTAC_27397	ENSMUSG00000006005.13	K3	K5
chr1	151079459	151079542	dTAC_27398	ENSMUSG00000052748.10	NA	K5
chr1	151699963	151700171	dTAC_27666	ENSMUSG00000026483.9	K2c	NA
chr1	151812230	151812739	dTAC_27691	ENSMUSG00000008475.9	NA	K4
chr1	151845896	151846431	dTAC_27704	ENSMUSG00000032666.12	K1c	K4
chr1	151943125	151943665	dTAC_27745	ENSMUSG00000032666.12	K1b	K2
chr1	151943729	151944099	dTAC_27746	ENSMUSG00000032666.12	K1a	K2
chr1	151944180	151944301	dTAC_27747	ENSMUSG00000032666.12	NA	K2
chr1	151944410	151945189	dTAC_27748	ENSMUSG00000032666.12	K1a	K2
chr1	151945311	151945462	dTAC_27749	ENSMUSG00000032666.12	NA	K2
chr1	151977556	151977982	dTAC_27765	ENSMUSG00000032666.12	K1b	K2
chr1	152234908	152235703	dTAC_27858	ENSMUSG00000032666.12	K1c	NA
chr1	152252666	152253392	dTAC_27863	ENSMUSG00000032666.12	K1c	NA
chr1	152260991	152261221	dTAC_27867	ENSMUSG00000032666.12	K1c	NA
chr1	152261440	152261964	dTAC_27868	ENSMUSG00000032666.12	K1c	NA
chr1	152261440	152261964	dTAC_27868	ENSMUSG00000043019.8	K1c	NA
chr1	152486314	152486718	dTAC_27922	ENSMUSG00000008475.9	NA	K5
chr1	152514222	152514845	dTAC_27929	ENSMUSG00000026482.9	K2c	K4
chr1	152792767	152793963	dTAC_28057	ENSMUSG00000042772.11	K2b	K4
chr1	153011510	153011973	dTAC_28122	ENSMUSG00000042751.10	NA	K4
chr1	153013949	153015332	dTAC_28123	ENSMUSG00000042772.11	K1b	NA
chr1	153035418	153036238	dTAC_28135	ENSMUSG00000042751.10	K1b	K3a
chr1	153037313	153038193	dTAC_28136	ENSMUSG00000042751.10	K1b	K3b
chr1	153062552	153063209	dTAC_28146	ENSMUSG00000042751.10	K1c	NA
chr1	153075081	153075634	dTAC_28154	ENSMUSG00000042751.10	NA	K2
chr1	153091508	153092749	dTAC_28161	ENSMUSG00000026478.10	K2c	K4
chr1	153091508	153092749	dTAC_28161	ENSMUSG00000026482.9	K2c	K4
chr1	153146586	153146903	dTAC_28192	ENSMUSG00000026478.10	NA	K5
chr1	153201501	153201862	dTAC_28222	ENSMUSG00000026478.10	NA	K4
chr1	153278092	153278599	dTAC_28262	ENSMUSG00000026478.10	K3	NA
chr1	153531522	153532513	dTAC_28339	ENSMUSG00000026475.7	K2a	K3b
chr1	153532941	153533020	dTAC_28341	ENSMUSG00000026475.7	NA	K3b
chr1	153535578	153536101	dTAC_28342	ENSMUSG00000026475.7	NA	K5
chr1	153539509	153540344	dTAC_28344	ENSMUSG00000026475.7	K1b	K4
chr1	153567894	153568317	dTAC_28357	ENSMUSG00000066800.7	NA	K4
chr1	153598711	153599172	dTAC_28367	ENSMUSG00000026475.7	K1c	K2
chr1	153598711	153599172	dTAC_28367	ENSMUSG00000042671.8	K1c	K2
chr1	153599254	153599986	dTAC_28368	ENSMUSG00000042671.8	K1b	K4
chr1	153641298	153642678	dTAC_28378	ENSMUSG00000026475.7	NA	K3a
chr1	153664720	153665782	dTAC_28385	ENSMUSG00000026475.7	K1a	NA
chr1	153702957	153704686	dTAC_28412	ENSMUSG00000026475.7	K1a	K3b
chr1	153704937	153705590	dTAC_28413	ENSMUSG00000026475.7	K1c	NA
chr1	154120663	154121051	dTAC_28542	ENSMUSG00000045968.7	NA	K4
chr1	154175188	154175673	dTAC_28550	ENSMUSG00000045968.7	K2c	K4
chr1	154258165	154258675	dTAC_28571	ENSMUSG00000004110.10	NA	K5
chr1	154418246	154418678	dTAC_28591	ENSMUSG00000004110.10	NA	K5
chr1	154488395	154488573	dTAC_28598	ENSMUSG00000004110.10	NA	K4
chr1	154491100	154491501	dTAC_28599	ENSMUSG00000004110.10	NA	K4
chr1	154497844	154497946	dTAC_28600	ENSMUSG00000004110.10	NA	K4
chr1	154500253	154501233	dTAC_28601	ENSMUSG00000004110.10	K1c	K1
chr1	154504073	154504615	dTAC_28602	ENSMUSG00000004110.10	NA	K4
chr1	154531947	154532295	dTAC_28604	ENSMUSG00000004110.10	NA	K5
chr1	154532532	154532769	dTAC_28605	ENSMUSG00000004110.10	NA	K4
chr1	154532984	154533722	dTAC_28606	ENSMUSG00000004110.10	NA	K1
chr1	154555785	154556385	dTAC_28609	ENSMUSG00000004110.10	NA	K4
chr1	154730342	154730438	dTAC_28651	ENSMUSG00000045968.7	NA	K1
chr1	154730517	154730867	dTAC_28652	ENSMUSG00000045968.7	NA	K1
chr1	154802394	154802871	dTAC_28673	ENSMUSG00000004110.10	NA	K1
chr1	154805762	154806125	dTAC_28674	ENSMUSG00000004110.10	NA	K1
chr1	154816679	154817354	dTAC_28675	ENSMUSG00000004110.10	NA	K1
chr1	154831202	154832513	dTAC_28679	ENSMUSG00000004110.10	NA	K4
chr1	154952590	154953116	dTAC_28698	ENSMUSG00000004110.10	NA	K1
chr1	154994283	154994865	dTAC_28711	ENSMUSG00000004110.10	NA	K2
chr1	155051391	155052857	dTAC_28743	ENSMUSG00000033722.5	K2a	K3b
chr1	155051391	155052857	dTAC_28743	ENSMUSG00000056708.5	K2a	K3b
chr1	155052989	155053154	dTAC_28744	ENSMUSG00000033722.5	K2a	NA
chr1	155052989	155053154	dTAC_28744	ENSMUSG00000056708.5	K2a	NA
chr1	155055063	155055392	dTAC_28746	ENSMUSG00000056708.5	K2b	NA
chr1	155072892	155073062	dTAC_28762	ENSMUSG00000033722.5	NA	K4
chr1	155293483	155293914	dTAC_28855	ENSMUSG00000026469.10	K4	K4
chr1	155293987	155294087	dTAC_28856	ENSMUSG00000026469.10	NA	K4
chr1	155303509	155303761	dTAC_28858	ENSMUSG00000026469.10	NA	K1
chr1	155303818	155303918	dTAC_28859	ENSMUSG00000026469.10	NA	K1
chr1	155306565	155307431	dTAC_28860	ENSMUSG00000026469.10	NA	K3b
chr1	155308610	155308702	dTAC_28862	ENSMUSG00000026469.10	NA	K1
chr1	155308815	155309039	dTAC_28863	ENSMUSG00000026469.10	NA	K1
chr1	155488807	155489756	dTAC_28914	ENSMUSG00000026469.10	NA	K3a
chr1	155516558	155516896	dTAC_28924	ENSMUSG00000026469.10	NA	K3b
chr1	155528462	155528627	dTAC_28931	ENSMUSG00000026469.10	NA	K3b
chr1	155528719	155529741	dTAC_28932	ENSMUSG00000026469.10	NA	K3b
chr1	155529770	155529945	dTAC_28933	ENSMUSG00000026469.10	K1b	NA
chr1	155530456	155531364	dTAC_28934	ENSMUSG00000026469.10	NA	K2
chr1	156659849	156660784	dTAC_29244	ENSMUSG00000050565.12	K2c	NA
chr1	156752051	156752901	dTAC_29288	ENSMUSG00000033544.6	K2b	NA
chr1	156760502	156761891	dTAC_29292	ENSMUSG00000033544.6	K2a	NA
chr1	156996443	156996774	dTAC_29385	ENSMUSG00000026594.10	K1b	NA
chr1	156996843	156998496	dTAC_29386	ENSMUSG00000026594.10	K1b	K3b
chr1	157001022	157001547	dTAC_29387	ENSMUSG00000026594.10	NA	K2
chr1	157038939	157040216	dTAC_29405	ENSMUSG00000026594.10	K1a	K3a
chr1	157063652	157064144	dTAC_29417	ENSMUSG00000026594.10	NA	K1
chr1	157439968	157441000	dTAC_29501	ENSMUSG00000070565.7	K1b	K3b
chr1	157578141	157579126	dTAC_29556	ENSMUSG00000004031.9	NA	K1
chr1	157578141	157579126	dTAC_29556	ENSMUSG00000026587.11	NA	K1
chr1	157721248	157721494	dTAC_29586	ENSMUSG00000004031.9	NA	K4
chr1	157721248	157721494	dTAC_29586	ENSMUSG00000026587.11	NA	K4
chr1	157721736	157722403	dTAC_29587	ENSMUSG00000004031.9	NA	K1
chr1	157721736	157722403	dTAC_29587	ENSMUSG00000026587.11	NA	K1
chr1	157745580	157745943	dTAC_29602	ENSMUSG00000004031.9	NA	K1
chr1	157745580	157745943	dTAC_29602	ENSMUSG00000026587.11	NA	K1
chr1	157746039	157747152	dTAC_29603	ENSMUSG00000004031.9	K1c	K3b
chr1	157746039	157747152	dTAC_29603	ENSMUSG00000026587.11	K1c	K3b
chr1	157755043	157755745	dTAC_29605	ENSMUSG00000004031.9	K4	K4
chr1	157755043	157755745	dTAC_29605	ENSMUSG00000026587.11	K4	K4
chr1	157798623	157799863	dTAC_29610	ENSMUSG00000004031.9	NA	K4
chr1	157937735	157938403	dTAC_29630	ENSMUSG00000004031.9	NA	K3b
chr1	157939569	157939904	dTAC_29632	ENSMUSG00000004031.9	NA	K3b
chr1	157969494	157970283	dTAC_29638	ENSMUSG00000004031.9	NA	K2
chr1	157969494	157970283	dTAC_29638	ENSMUSG00000026587.11	NA	K2
chr1	158161156	158161528	dTAC_29664	ENSMUSG00000070565.7	K4	NA
chr1	158161579	158161993	dTAC_29665	ENSMUSG00000070565.7	K4	NA
chr1	158489072	158489225	dTAC_29753	ENSMUSG00000026587.11	K1c	NA
chr1	158489434	158490059	dTAC_29754	ENSMUSG00000004031.9	K1b	K3b
chr1	158489434	158490059	dTAC_29754	ENSMUSG00000026587.11	K1b	K3b
chr1	158490154	158490583	dTAC_29755	ENSMUSG00000026587.11	NA	K3b
chr1	158513479	158514160	dTAC_29763	ENSMUSG00000004031.9	NA	K4
chr1	158513479	158514160	dTAC_29763	ENSMUSG00000026587.11	NA	K4
chr1	158516544	158517262	dTAC_29764	ENSMUSG00000004031.9	NA	K4
chr1	158516544	158517262	dTAC_29764	ENSMUSG00000026587.11	NA	K4
chr1	158547104	158547591	dTAC_29769	ENSMUSG00000004031.9	NA	K3b
chr1	158547686	158548641	dTAC_29770	ENSMUSG00000004031.9	NA	K3b
chr1	158573078	158573576	dTAC_29774	ENSMUSG00000004031.9	NA	K1
chr1	158573078	158573576	dTAC_29774	ENSMUSG00000026587.11	NA	K1
chr1	158573603	158574105	dTAC_29775	ENSMUSG00000004031.9	NA	K1
chr1	158573603	158574105	dTAC_29775	ENSMUSG00000026587.11	NA	K1
chr1	158588776	158589302	dTAC_29778	ENSMUSG00000026587.11	NA	K5
chr1	158596652	158597593	dTAC_29780	ENSMUSG00000004031.9	K4	K4
chr1	158596652	158597593	dTAC_29780	ENSMUSG00000026587.11	K4	K4
chr1	158653856	158654463	dTAC_29790	ENSMUSG00000004031.9	K4	K1
chr1	158653856	158654463	dTAC_29790	ENSMUSG00000026587.11	K4	K1
chr1	158654592	158655128	dTAC_29791	ENSMUSG00000004031.9	K4	K4
chr1	158654592	158655128	dTAC_29791	ENSMUSG00000026587.11	K4	K4
chr1	160366537	160367264	dTAC_30214	ENSMUSG00000014226.6	NA	K1
chr1	162293817	162294804	dTAC_30712	ENSMUSG00000086277.2	K2c	K4
chr1	162313423	162314711	dTAC_30725	ENSMUSG00000026698.8	K2b	K5
chr1	162334719	162335161	dTAC_30731	ENSMUSG00000026698.8	K2c	K5
chr1	162353816	162354182	dTAC_30739	ENSMUSG00000040265.12	NA	K5
chr1	163159931	163160257	dTAC_30930	ENSMUSG00000026586.12	K2c	NA
chr1	163208909	163209895	dTAC_30936	ENSMUSG00000026586.12	K2c	NA
chr1	163374318	163374849	dTAC_30980	ENSMUSG00000026586.12	K2c	NA
chr1	163414058	163414267	dTAC_30991	ENSMUSG00000026586.12	K4	NA
chr1	163423357	163424002	dTAC_30994	ENSMUSG00000026586.12	K2c	NA
chr1	163574470	163575363	dTAC_31025	ENSMUSG00000026586.12	K2c	NA
chr1	163618117	163618664	dTAC_31037	ENSMUSG00000026586.12	K4	NA
chr1	163669953	163670363	dTAC_31051	ENSMUSG00000026586.12	K2c	NA
chr1	163670684	163671329	dTAC_31052	ENSMUSG00000026586.12	K2c	NA
chr1	163682980	163683243	dTAC_31055	ENSMUSG00000026586.12	K2c	NA
chr1	163683498	163683855	dTAC_31056	ENSMUSG00000026586.12	K2c	NA
chr1	163852861	163853608	dTAC_31080	ENSMUSG00000026586.12	K2c	NA
chr1	163907087	163907838	dTAC_31089	ENSMUSG00000026586.12	K2c	NA
chr1	163908439	163908899	dTAC_31090	ENSMUSG00000026586.12	K2c	NA
chr1	163910819	163911051	dTAC_31092	ENSMUSG00000026586.12	K4	NA
chr1	164586113	164586689	dTAC_31319	ENSMUSG00000026576.8	NA	K1
chr1	164589980	164590982	dTAC_31323	ENSMUSG00000026576.8	NA	K1
chr1	164811128	164811814	dTAC_31381	ENSMUSG00000026576.8	NA	K5
chr1	164814198	164814582	dTAC_31382	ENSMUSG00000026576.8	NA	K4
chr1	164988127	164988795	dTAC_31427	ENSMUSG00000026576.8	NA	K4
chr1	164989046	164989394	dTAC_31428	ENSMUSG00000026576.8	NA	K4
chr1	165041834	165042663	dTAC_31438	ENSMUSG00000026576.8	NA	K3b
chr1	165046055	165047226	dTAC_31439	ENSMUSG00000026576.8	K1c	K1
chr1	165075167	165076409	dTAC_31445	ENSMUSG00000026576.8	K1b	K3b
chr1	165084134	165084578	dTAC_31447	ENSMUSG00000026576.8	K1c	K4
chr1	165658537	165658969	dTAC_31619	ENSMUSG00000040713.8	NA	K5
chr1	165813897	165815248	dTAC_31687	ENSMUSG00000026565.14	K1b	K3b
chr1	165985091	165985577	dTAC_31748	ENSMUSG00000040713.8	K3	NA
chr1	166279821	166280091	dTAC_31835	ENSMUSG00000040612.9	K1a	NA
chr1	166280362	166281179	dTAC_31836	ENSMUSG00000040612.9	K1a	NA
chr1	166282357	166283424	dTAC_31838	ENSMUSG00000040612.9	K1a	NA
chr1	166297643	166298366	dTAC_31851	ENSMUSG00000040612.9	NA	K4
chr1	166308709	166310080	dTAC_31855	ENSMUSG00000040612.9	K1c	K2
chr1	167059583	167060209	dTAC_31997	ENSMUSG00000040596.11	NA	K4
chr1	167194599	167195316	dTAC_32045	ENSMUSG00000040596.11	NA	K2
chr1	167645543	167645783	dTAC_32216	ENSMUSG00000026687.10	K4	NA
chr1	167914408	167914538	dTAC_32279	ENSMUSG00000026686.10	K1c	NA
chr1	167914673	167915963	dTAC_32280	ENSMUSG00000026686.10	K1c	K5
chr1	167941716	167941909	dTAC_32291	ENSMUSG00000052534.11	K4	NA
chr1	167942017	167942572	dTAC_32292	ENSMUSG00000052534.11	K4	K4
chr1	168046009	168047307	dTAC_32318	ENSMUSG00000052534.11	K1b	K3b
chr1	168169107	168170155	dTAC_32361	ENSMUSG00000052534.11	NA	K2
chr1	168216217	168216736	dTAC_32377	ENSMUSG00000052534.11	NA	K3b
chr1	168220719	168221299	dTAC_32380	ENSMUSG00000052534.11	K1b	K3b
chr1	168240450	168241166	dTAC_32394	ENSMUSG00000052534.11	K1b	K3a
chr1	168241441	168241882	dTAC_32396	ENSMUSG00000052534.11	K2b	K3a
chr1	168245456	168246123	dTAC_32399	ENSMUSG00000052534.11	K1b	K3a
chr1	168246785	168247785	dTAC_32400	ENSMUSG00000052534.11	NA	K3b
chr1	168268703	168269609	dTAC_32412	ENSMUSG00000052534.11	K1c	K1
chr1	168275200	168276240	dTAC_32414	ENSMUSG00000052534.11	K1b	K3b
chr1	168283864	168284911	dTAC_32419	ENSMUSG00000052534.11	K1b	K3b
chr1	168327384	168328442	dTAC_32454	ENSMUSG00000052534.11	K1b	K3b
chr1	168371026	168371296	dTAC_32479	ENSMUSG00000052534.11	NA	K4
chr1	168374929	168375689	dTAC_32480	ENSMUSG00000052534.11	K1c	K1
chr1	168402305	168403107	dTAC_32493	ENSMUSG00000052534.11	NA	K2
chr1	168569900	168570468	dTAC_32536	ENSMUSG00000052534.11	NA	K4
chr1	168908261	168909411	dTAC_32574	ENSMUSG00000052534.11	K4	K2
chr1	168918424	168919207	dTAC_32576	ENSMUSG00000052534.11	NA	K5
chr1	168991507	168992157	dTAC_32584	ENSMUSG00000052534.11	NA	K1
chr1	169060255	169061195	dTAC_32594	ENSMUSG00000052534.11	K4	K3b
chr1	169066682	169067276	dTAC_32595	ENSMUSG00000052534.11	NA	K1
chr1	169069701	169069946	dTAC_32596	ENSMUSG00000052534.11	NA	K4
chr1	169085974	169086648	dTAC_32598	ENSMUSG00000052534.11	NA	K2
chr1	169093459	169094293	dTAC_32601	ENSMUSG00000052534.11	NA	K4
chr1	169103759	169104066	dTAC_32604	ENSMUSG00000052534.11	NA	K4
chr1	169156104	169156493	dTAC_32609	ENSMUSG00000052534.11	NA	K1
chr1	169283365	169283898	dTAC_32633	ENSMUSG00000052534.11	NA	K4
chr1	169367279	169368578	dTAC_32645	ENSMUSG00000052534.11	K1c	K4
chr1	169439644	169440436	dTAC_32660	ENSMUSG00000052534.11	K1c	K2
chr1	170292303	170293241	dTAC_32830	ENSMUSG00000038473.10	K4	K5
chr1	170366879	170367991	dTAC_32854	ENSMUSG00000038473.10	K1b	K3b
chr1	170368791	170368978	dTAC_32855	ENSMUSG00000038473.10	NA	K4
chr1	170373670	170374037	dTAC_32856	ENSMUSG00000038473.10	NA	K4
chr1	170386985	170388085	dTAC_32860	ENSMUSG00000038473.10	K1c	K3b
chr1	170459767	170460598	dTAC_32887	ENSMUSG00000038473.10	NA	K2
chr1	170477104	170477471	dTAC_32893	ENSMUSG00000038473.10	K1b	NA
chr1	170477518	170478546	dTAC_32894	ENSMUSG00000038473.10	K1b	NA
chr1	171097641	171097963	dTAC_33120	ENSMUSG00000062729.7	K3	NA
chr1	171124445	171124932	dTAC_33135	ENSMUSG00000062729.7	K3	NA
chr1	171189078	171190121	dTAC_33152	ENSMUSG00000056569.6	K1b	NA
chr1	172000413	172000957	dTAC_33346	ENSMUSG00000007097.10	K1c	K2
chr1	172000413	172000957	dTAC_33346	ENSMUSG00000060244.1	K1c	K2
chr1	172001317	172002103	dTAC_33347	ENSMUSG00000007097.10	K1b	K2
chr1	172001317	172002103	dTAC_33347	ENSMUSG00000060244.1	K1b	K2
chr1	172046538	172047572	dTAC_33358	ENSMUSG00000026556.11	K1b	K2
chr1	172046538	172047572	dTAC_33358	ENSMUSG00000038034.11	K1b	K2
chr1	172047755	172049130	dTAC_33359	ENSMUSG00000026556.11	K1a	K3a
chr1	172047755	172049130	dTAC_33359	ENSMUSG00000038034.11	K1a	K3a
chr1	172049179	172049933	dTAC_33360	ENSMUSG00000038034.11	K1a	K3a
chr1	172060727	172061057	dTAC_33367	ENSMUSG00000038034.11	NA	K2
chr1	172061128	172061599	dTAC_33368	ENSMUSG00000038034.11	NA	K2
chr1	172064490	172065133	dTAC_33371	ENSMUSG00000038034.11	NA	K2
chr1	172071518	172071944	dTAC_33375	ENSMUSG00000038034.11	K1b	K2
chr1	172071518	172071944	dTAC_33375	ENSMUSG00000051251.3	K1b	K2
chr1	172213553	172214080	dTAC_33433	ENSMUSG00000038034.11	K1b	NA
chr1	172220372	172220962	dTAC_33438	ENSMUSG00000026554.11	NA	K3b
chr1	172221283	172222335	dTAC_33439	ENSMUSG00000026554.11	K2a	NA
chr1	172242335	172242902	dTAC_33443	ENSMUSG00000013698.8	K1c	NA
chr1	172271147	172272470	dTAC_33449	ENSMUSG00000007097.10	K1c	K2
chr1	172271147	172272470	dTAC_33449	ENSMUSG00000013698.8	K1c	K2
chr1	172349585	172351138	dTAC_33491	ENSMUSG00000026556.11	K1a	K3a
chr1	172349585	172351138	dTAC_33491	ENSMUSG00000037860.11	K1a	K3a
chr1	172349585	172351138	dTAC_33491	ENSMUSG00000038034.11	K1a	K3a
chr1	172349585	172351138	dTAC_33491	ENSMUSG00000051251.3	K1a	K3a
chr1	172355241	172355687	dTAC_33492	ENSMUSG00000026556.11	K1c	NA
chr1	172355241	172355687	dTAC_33492	ENSMUSG00000037860.11	K1c	NA
chr1	172355241	172355687	dTAC_33492	ENSMUSG00000038026.8	K1c	NA
chr1	172355241	172355687	dTAC_33492	ENSMUSG00000051251.3	K1c	NA
chr1	172391726	172392630	dTAC_33507	ENSMUSG00000037995.11	NA	K2
chr1	172585172	172586809	dTAC_33596	ENSMUSG00000005338.9	K1c	K4
chr1	173377196	173378154	dTAC_33766	ENSMUSG00000037872.5	K4	NA
chr1	175028318	175029347	dTAC_34085	ENSMUSG00000026525.9	K1c	K5
chr1	175039552	175039965	dTAC_34089	ENSMUSG00000026525.9	K1c	NA
chr1	175871368	175872686	dTAC_34291	ENSMUSG00000026525.9	K1c	NA
chr1	175946788	175947427	dTAC_34315	ENSMUSG00000055214.11	K4	NA
chr1	176085902	176086546	dTAC_34357	ENSMUSG00000026504.13	NA	K4
chr1	176085902	176086546	dTAC_34357	ENSMUSG00000057335.7	NA	K4
chr1	176878508	176878696	dTAC_34543	ENSMUSG00000019699.11	NA	K4
chr1	176878508	176878696	dTAC_34543	ENSMUSG00000063659.7	NA	K4
chr1	176879002	176879328	dTAC_34544	ENSMUSG00000019699.11	K1c	K1
chr1	176879002	176879328	dTAC_34544	ENSMUSG00000063659.7	K1c	K1
chr1	176879522	176880469	dTAC_34545	ENSMUSG00000019699.11	K1c	K3b
chr1	176879522	176880469	dTAC_34545	ENSMUSG00000026504.13	K1c	K3b
chr1	176879522	176880469	dTAC_34545	ENSMUSG00000063659.7	K1c	K3b
chr1	176880970	176881181	dTAC_34546	ENSMUSG00000063659.7	K1c	K3b
chr1	176885099	176885972	dTAC_34548	ENSMUSG00000019699.11	K4	K3b
chr1	176885099	176885972	dTAC_34548	ENSMUSG00000026504.13	K4	K3b
chr1	176885099	176885972	dTAC_34548	ENSMUSG00000063659.7	K4	K3b
chr1	176886113	176886302	dTAC_34549	ENSMUSG00000026504.13	K1c	K1
chr1	176886113	176886302	dTAC_34549	ENSMUSG00000063659.7	K1c	K1
chr1	176922257	176923251	dTAC_34552	ENSMUSG00000019699.11	NA	K1
chr1	176922257	176923251	dTAC_34552	ENSMUSG00000063659.7	NA	K1
chr1	176929622	176930324	dTAC_34555	ENSMUSG00000019699.11	K1c	K3a
chr1	176929622	176930324	dTAC_34555	ENSMUSG00000063659.7	K1c	K3a
chr1	176933339	176933861	dTAC_34557	ENSMUSG00000063659.7	NA	K3a
chr1	176934002	176934147	dTAC_34558	ENSMUSG00000063659.7	NA	K3a
chr1	176939936	176940463	dTAC_34562	ENSMUSG00000063659.7	NA	K1
chr1	176943970	176944416	dTAC_34564	ENSMUSG00000063659.7	NA	K1
chr1	176945891	176947276	dTAC_34566	ENSMUSG00000019699.11	NA	K3a
chr1	176945891	176947276	dTAC_34566	ENSMUSG00000026504.13	NA	K3a
chr1	176945891	176947276	dTAC_34566	ENSMUSG00000063659.7	NA	K3a
chr1	176948992	176949211	dTAC_34567	ENSMUSG00000019699.11	NA	K3b
chr1	176948992	176949211	dTAC_34567	ENSMUSG00000026504.13	NA	K3b
chr1	176948992	176949211	dTAC_34567	ENSMUSG00000063659.7	NA	K3b
chr1	176949407	176949639	dTAC_34568	ENSMUSG00000019699.11	NA	K3b
chr1	176949407	176949639	dTAC_34568	ENSMUSG00000026504.13	NA	K3b
chr1	176949407	176949639	dTAC_34568	ENSMUSG00000063659.7	NA	K3b
chr1	176951838	176952522	dTAC_34571	ENSMUSG00000063659.7	K4	NA
chr1	176961621	176962059	dTAC_34572	ENSMUSG00000063659.7	NA	K1
chr1	176962429	176963296	dTAC_34573	ENSMUSG00000063659.7	NA	K1
chr1	176970294	176970560	dTAC_34576	ENSMUSG00000019699.11	NA	K1
chr1	176970294	176970560	dTAC_34576	ENSMUSG00000063659.7	NA	K1
chr1	176970723	176970862	dTAC_34577	ENSMUSG00000019699.11	NA	K1
chr1	176970723	176970862	dTAC_34577	ENSMUSG00000063659.7	NA	K1
chr1	176970900	176971526	dTAC_34578	ENSMUSG00000019699.11	NA	K1
chr1	176970900	176971526	dTAC_34578	ENSMUSG00000063659.7	NA	K1
chr1	176980096	176980567	dTAC_34580	ENSMUSG00000019699.11	NA	K1
chr1	176980096	176980567	dTAC_34580	ENSMUSG00000063659.7	NA	K1
chr1	176980800	176980954	dTAC_34581	ENSMUSG00000063659.7	NA	K1
chr1	176985304	176986079	dTAC_34584	ENSMUSG00000063659.7	NA	K1
chr1	176986301	176986503	dTAC_34585	ENSMUSG00000063659.7	NA	K1
chr1	176986979	176987710	dTAC_34586	ENSMUSG00000063659.7	NA	K1
chr1	176989128	176989332	dTAC_34587	ENSMUSG00000063659.7	K1c	NA
chr1	176993751	176994533	dTAC_34590	ENSMUSG00000019699.11	NA	K3a
chr1	176993751	176994533	dTAC_34590	ENSMUSG00000063659.7	NA	K3a
chr1	176994665	176995089	dTAC_34591	ENSMUSG00000019699.11	NA	K3a
chr1	176994665	176995089	dTAC_34591	ENSMUSG00000063659.7	NA	K3a
chr1	176996558	176997247	dTAC_34593	ENSMUSG00000019699.11	K1a	K3a
chr1	176996558	176997247	dTAC_34593	ENSMUSG00000063659.7	K1a	K3a
chr1	176998944	176999672	dTAC_34595	ENSMUSG00000019699.11	NA	K3a
chr1	176998944	176999672	dTAC_34595	ENSMUSG00000063659.7	NA	K3a
chr1	177003062	177003502	dTAC_34596	ENSMUSG00000063659.7	K1c	K2
chr1	177004083	177004768	dTAC_34597	ENSMUSG00000063659.7	K1c	K2
chr1	177014345	177015366	dTAC_34605	ENSMUSG00000063659.7	NA	K3b
chr1	177015410	177015669	dTAC_34606	ENSMUSG00000063659.7	NA	K3b
chr1	177015955	177016247	dTAC_34607	ENSMUSG00000063659.7	NA	K3b
chr1	177032337	177032511	dTAC_34620	ENSMUSG00000063659.7	K1c	K4
chr1	177033789	177033919	dTAC_34621	ENSMUSG00000063659.7	NA	K4
chr1	177039090	177039625	dTAC_34625	ENSMUSG00000063659.7	NA	K3b
chr1	177051156	177051289	dTAC_34628	ENSMUSG00000063659.7	NA	K1
chr1	177051424	177051601	dTAC_34629	ENSMUSG00000063659.7	NA	K1
chr1	177051630	177051841	dTAC_34630	ENSMUSG00000063659.7	NA	K1
chr1	177052963	177053141	dTAC_34631	ENSMUSG00000063659.7	NA	K4
chr1	177054937	177055320	dTAC_34632	ENSMUSG00000063659.7	NA	K1
chr1	177126646	177127150	dTAC_34641	ENSMUSG00000063659.7	NA	K1
chr1	177141499	177141745	dTAC_34642	ENSMUSG00000063659.7	NA	K4
chr1	177142243	177142316	dTAC_34643	ENSMUSG00000063659.7	NA	K4
chr1	177148785	177149002	dTAC_34644	ENSMUSG00000063659.7	K1c	NA
chr1	177165384	177165820	dTAC_34652	ENSMUSG00000026504.13	NA	K1
chr1	177165384	177165820	dTAC_34652	ENSMUSG00000063659.7	NA	K1
chr1	177165891	177166114	dTAC_34653	ENSMUSG00000026504.13	K4	K1
chr1	177165891	177166114	dTAC_34653	ENSMUSG00000063659.7	K4	K1
chr1	177171358	177171867	dTAC_34654	ENSMUSG00000063659.7	K4	K4
chr1	177175245	177175904	dTAC_34656	ENSMUSG00000063659.7	K1c	K4
chr1	177188766	177189140	dTAC_34658	ENSMUSG00000026504.13	K4	K5
chr1	177188766	177189140	dTAC_34658	ENSMUSG00000063659.7	K4	K5
chr1	177194455	177194566	dTAC_34662	ENSMUSG00000026504.13	NA	K4
chr1	177194455	177194566	dTAC_34662	ENSMUSG00000063659.7	NA	K4
chr1	177195353	177195511	dTAC_34663	ENSMUSG00000026504.13	NA	K4
chr1	177195353	177195511	dTAC_34663	ENSMUSG00000063659.7	NA	K4
chr1	177199055	177199267	dTAC_34664	ENSMUSG00000026504.13	NA	K5
chr1	177199055	177199267	dTAC_34664	ENSMUSG00000063659.7	NA	K5
chr1	177298353	177298564	dTAC_34674	ENSMUSG00000026504.13	NA	K5
chr1	177366531	177367246	dTAC_34688	ENSMUSG00000026504.13	NA	K2
chr1	177373270	177373887	dTAC_34689	ENSMUSG00000026504.13	NA	K2
chr1	177410833	177411286	dTAC_34697	ENSMUSG00000019699.11	K1c	K2
chr1	177411343	177412318	dTAC_34698	ENSMUSG00000019699.11	K1b	K2
chr1	177428403	177428799	dTAC_34701	ENSMUSG00000019699.11	NA	K1
chr1	177429164	177429349	dTAC_34702	ENSMUSG00000019699.11	NA	K1
chr1	177458563	177459511	dTAC_34714	ENSMUSG00000019699.11	K1c	K3a
chr1	177458563	177459511	dTAC_34714	ENSMUSG00000026504.13	K1c	K3a
chr1	177460015	177460301	dTAC_34716	ENSMUSG00000026504.13	NA	K3a
chr1	177462676	177463309	dTAC_34718	ENSMUSG00000026504.13	NA	K1
chr1	177572760	177574204	dTAC_34758	ENSMUSG00000063659.7	NA	K1
chr1	177683760	177684936	dTAC_34791	ENSMUSG00000019699.11	K1c	K1
chr1	177683760	177684936	dTAC_34791	ENSMUSG00000026504.13	K1c	K1
chr1	177683760	177684936	dTAC_34791	ENSMUSG00000057335.7	K1c	K1
chr1	177683760	177684936	dTAC_34791	ENSMUSG00000063659.7	K1c	K1
chr1	177685015	177685234	dTAC_34792	ENSMUSG00000019699.11	K1c	K1
chr1	177685015	177685234	dTAC_34792	ENSMUSG00000026504.13	K1c	K1
chr1	177685015	177685234	dTAC_34792	ENSMUSG00000057335.7	K1c	K1
chr1	177685015	177685234	dTAC_34792	ENSMUSG00000063659.7	K1c	K1
chr1	178634358	178635232	dTAC_34974	ENSMUSG00000026494.8	NA	K4
chr1	178697814	178697905	dTAC_35007	ENSMUSG00000026494.8	K2c	NA
chr1	178699896	178700516	dTAC_35009	ENSMUSG00000026494.8	K2c	NA
chr1	178728107	178728737	dTAC_35019	ENSMUSG00000026494.8	K2c	NA
chr1	178733020	178733491	dTAC_35021	ENSMUSG00000026494.8	K2c	NA
chr1	178770614	178770937	dTAC_35041	ENSMUSG00000026494.8	NA	K5
chr1	178798301	178798755	dTAC_35047	ENSMUSG00000026494.8	NA	K4
chr1	178799899	178800637	dTAC_35049	ENSMUSG00000026494.8	K2b	NA
chr1	178876795	178877004	dTAC_35078	ENSMUSG00000026494.8	K4	K5
chr1	178942075	178943006	dTAC_35102	ENSMUSG00000026494.8	K1c	K5
chr1	178952762	178953308	dTAC_35105	ENSMUSG00000026494.8	K2b	NA
chr1	178959892	178960793	dTAC_35108	ENSMUSG00000026494.8	K2c	K5
chr1	178975964	178976125	dTAC_35116	ENSMUSG00000026494.8	K2c	NA
chr1	178978495	178979243	dTAC_35117	ENSMUSG00000026494.8	K2c	NA
chr1	179043632	179044230	dTAC_35146	ENSMUSG00000026494.8	NA	K4
chr1	179059899	179062330	dTAC_35156	ENSMUSG00000026494.8	K2a	K4
chr1	179091563	179091760	dTAC_35171	ENSMUSG00000026494.8	NA	K5
chr1	179096830	179097398	dTAC_35176	ENSMUSG00000026494.8	K2b	NA
chr1	179106156	179107203	dTAC_35178	ENSMUSG00000026494.8	K2b	K4
chr1	179107299	179107724	dTAC_35179	ENSMUSG00000026494.8	K2b	K4
chr1	179121905	179122019	dTAC_35192	ENSMUSG00000026494.8	K2c	NA
chr1	179136437	179137281	dTAC_35197	ENSMUSG00000026494.8	K2c	K5
chr1	179142990	179143801	dTAC_35199	ENSMUSG00000026494.8	K2b	NA
chr1	179146754	179147278	dTAC_35201	ENSMUSG00000026494.8	K2c	K5
chr1	179177162	179177235	dTAC_35215	ENSMUSG00000026494.8	K2c	NA
chr1	179192752	179193233	dTAC_35223	ENSMUSG00000026494.8	NA	K5
chr1	179197850	179198780	dTAC_35225	ENSMUSG00000026494.8	K2b	NA
chr1	179254510	179254919	dTAC_35245	ENSMUSG00000026494.8	K1c	NA
chr1	179341672	179341980	dTAC_35269	ENSMUSG00000026494.8	K4	NA
chr1	179371345	179371509	dTAC_35280	ENSMUSG00000026494.8	NA	K4
chr1	179441753	179442182	dTAC_35300	ENSMUSG00000026494.8	K1c	NA
chr1	179446142	179447199	dTAC_35304	ENSMUSG00000026494.8	K2b	K4
chr1	179458226	179459470	dTAC_35308	ENSMUSG00000026494.8	K2b	K4
chr1	179461474	179461694	dTAC_35309	ENSMUSG00000026494.8	K2c	NA
chr1	180182603	180183225	dTAC_35502	ENSMUSG00000026491.9	K3	NA
chr1	180184740	180185134	dTAC_35504	ENSMUSG00000026491.9	K3	NA
chr1	180279352	180280324	dTAC_35549	ENSMUSG00000038855.10	K2c	NA
chr1	180283592	180284802	dTAC_35551	ENSMUSG00000038855.10	K2b	K4
chr1	180427754	180428027	dTAC_35635	ENSMUSG00000010609.11	NA	K4
chr1	180913614	180914297	dTAC_35776	ENSMUSG00000026519.12	K2c	NA
chr1	180974364	180974762	dTAC_35801	ENSMUSG00000026519.12	K3	K5
chr1	180980463	180980888	dTAC_35802	ENSMUSG00000026520.8	K4	NA
chr1	180981034	180982004	dTAC_35803	ENSMUSG00000026520.8	K4	NA
chr1	181000320	181001533	dTAC_35811	ENSMUSG00000026520.8	K2c	NA
chr1	182045237	182045497	dTAC_36085	ENSMUSG00000022995.12	NA	K4
chr1	182089975	182091030	dTAC_36110	ENSMUSG00000022995.12	K2a	NA
chr1	182113680	182113892	dTAC_36132	ENSMUSG00000026509.11	K2c	NA
chr1	182145581	182145815	dTAC_36142	ENSMUSG00000026509.11	K2c	NA
chr1	182504212	182504829	dTAC_36247	ENSMUSG00000079164.4	NA	K4
chr1	182560252	182561031	dTAC_36267	ENSMUSG00000030768.8	K4	K5
chr1	182560252	182561031	dTAC_36267	ENSMUSG00000042901.6	K4	K5
chr1	183039917	183040320	dTAC_36432	ENSMUSG00000030768.8	K3	NA
chr1	183040372	183040648	dTAC_36433	ENSMUSG00000030768.8	K3	NA
chr1	183040744	183041420	dTAC_36434	ENSMUSG00000030768.8	K2c	NA
chr1	183047284	183048463	dTAC_36439	ENSMUSG00000030768.8	K2c	K4
chr1	183047284	183048463	dTAC_36439	ENSMUSG00000042901.6	K2c	K4
chr1	183049268	183049637	dTAC_36440	ENSMUSG00000030768.8	NA	K5
chr1	183056062	183056192	dTAC_36444	ENSMUSG00000030768.8	K4	NA
chr1	183194623	183194981	dTAC_36524	ENSMUSG00000030768.8	K2c	NA
chr1	183521084	183522104	dTAC_36596	ENSMUSG00000044854.7	K1b	K4
chr1	184244302	184245402	dTAC_36736	ENSMUSG00000039377.7	K2c	NA
chr1	184265999	184266419	dTAC_36739	ENSMUSG00000039377.7	K2c	K5
chr1	184266630	184266835	dTAC_36740	ENSMUSG00000039377.7	K2c	NA
chr1	184296075	184296148	dTAC_36746	ENSMUSG00000039377.7	K4	NA
chr1	184335283	184335696	dTAC_36755	ENSMUSG00000039377.7	K2c	NA
chr1	184628719	184629072	dTAC_36826	ENSMUSG00000039377.7	K3	NA
chr1	184629148	184629700	dTAC_36827	ENSMUSG00000039377.7	K3	NA
chr1	185438877	185439552	dTAC_37103	ENSMUSG00000026614.6	K1c	K3b
chr1	185490670	185490886	dTAC_37131	ENSMUSG00000026614.6	NA	K4
chr1	185493365	185494305	dTAC_37134	ENSMUSG00000026614.6	K1c	K2
chr1	185500667	185500926	dTAC_37136	ENSMUSG00000026614.6	NA	K4
chr1	185501999	185502215	dTAC_37139	ENSMUSG00000026614.6	K4	NA
chr1	185501999	185502215	dTAC_37139	ENSMUSG00000026615.10	K4	NA
chr1	185681647	185682483	dTAC_37191	ENSMUSG00000039246.8	K2b	NA
chr1	185898474	185898964	dTAC_37233	ENSMUSG00000039239.10	K2c	NA
chr1	185974492	185974631	dTAC_37252	ENSMUSG00000039239.10	K2c	NA
chr1	185974755	185974839	dTAC_37253	ENSMUSG00000039239.10	K2c	NA
chr1	186145475	186145879	dTAC_37277	ENSMUSG00000039239.10	K4	K5
chr1	186173584	186173979	dTAC_37278	ENSMUSG00000039239.10	K4	NA
chr1	186182356	186183536	dTAC_37280	ENSMUSG00000039239.10	K2c	K4
chr1	186189404	186190001	dTAC_37283	ENSMUSG00000039239.10	K2c	NA
chr1	186223278	186224008	dTAC_37287	ENSMUSG00000039239.10	K2b	NA
chr1	186237902	186238049	dTAC_37291	ENSMUSG00000039239.10	K2c	NA
chr1	186256412	186256494	dTAC_37300	ENSMUSG00000039239.10	K2c	NA
chr1	186261264	186261969	dTAC_37302	ENSMUSG00000039239.10	K2c	K4
chr1	186312582	186313097	dTAC_37315	ENSMUSG00000039239.10	K2c	NA
chr1	186409800	186409894	dTAC_37343	ENSMUSG00000039239.10	K2b	K4
chr1	186413005	186413981	dTAC_37345	ENSMUSG00000039239.10	K2b	NA
chr1	186425095	186425836	dTAC_37351	ENSMUSG00000039239.10	K2c	NA
chr1	186546516	186547308	dTAC_37387	ENSMUSG00000039239.10	K2c	NA
chr1	186547311	186547434	dTAC_37388	ENSMUSG00000039239.10	K2c	NA
chr1	186609423	186610530	dTAC_37410	ENSMUSG00000039239.10	K2c	K4
chr1	187377699	187378723	dTAC_37644	ENSMUSG00000026610.9	K1c	NA
chr1	189063695	189064240	dTAC_38016	ENSMUSG00000037624.11	NA	K1
chr1	189065529	189065799	dTAC_38018	ENSMUSG00000037624.11	NA	K1
chr1	189066859	189067027	dTAC_38020	ENSMUSG00000037624.11	NA	K1
chr1	189067326	189067481	dTAC_38021	ENSMUSG00000037624.11	NA	K1
chr1	189074548	189074637	dTAC_38023	ENSMUSG00000037624.11	NA	K4
chr1	189079800	189079965	dTAC_38025	ENSMUSG00000037624.11	NA	K4
chr1	189079982	189080357	dTAC_38026	ENSMUSG00000037624.11	NA	K1
chr1	189435482	189435865	dTAC_38102	ENSMUSG00000037624.11	NA	K4
chr1	189644789	189645285	dTAC_38138	ENSMUSG00000037624.11	NA	K3b
chr1	189645339	189645767	dTAC_38139	ENSMUSG00000037624.11	NA	K3b
chr1	189830485	189831340	dTAC_38229	ENSMUSG00000026604.13	K2b	NA
chr1	189860122	189861336	dTAC_38243	ENSMUSG00000026604.13	K2b	NA
chr1	189876008	189876175	dTAC_38255	ENSMUSG00000026604.13	K2c	NA
chr1	189882898	189883412	dTAC_38259	ENSMUSG00000026604.13	K2c	NA
chr1	190137912	190138463	dTAC_38370	ENSMUSG00000010175.9	K1b	NA
chr1	190653695	190654949	dTAC_38520	ENSMUSG00000010175.9	K1c	K3b
chr1	190655797	190656072	dTAC_38521	ENSMUSG00000010175.9	NA	K2
chr1	190661366	190662188	dTAC_38524	ENSMUSG00000010175.9	K1c	K2
chr1	190724574	190725477	dTAC_38542	ENSMUSG00000010175.9	K1b	K2
chr1	191283053	191284302	dTAC_38748	ENSMUSG00000026628.9	K4	NA
chr1	191288762	191289528	dTAC_38750	ENSMUSG00000037461.6	K4	NA
chr1	191298458	191298686	dTAC_38754	ENSMUSG00000037474.9	K3	NA
chr1	191306379	191306562	dTAC_38760	ENSMUSG00000037474.9	K3	NA
chr1	191364621	191364858	dTAC_38782	ENSMUSG00000037474.9	K4	NA
chr1	191461550	191462634	dTAC_38830	ENSMUSG00000026626.7	K2b	K4
chr1	191515040	191515113	dTAC_38849	ENSMUSG00000026626.7	K3	NA
chr1	191520676	191521111	dTAC_38854	ENSMUSG00000026626.7	K4	NA
chr1	191834720	191834809	dTAC_38945	ENSMUSG00000026637.9	K3	K5
chr1	191834720	191834809	dTAC_38945	ENSMUSG00000037474.9	K3	K5
chr1	191834837	191835289	dTAC_38946	ENSMUSG00000037474.9	K3	K5
chr1	191838932	191839774	dTAC_38948	ENSMUSG00000026637.9	K3	K4
chr1	191878435	191879054	dTAC_38966	ENSMUSG00000037474.9	NA	K4
chr1	191952863	191953321	dTAC_39002	ENSMUSG00000026637.9	NA	K5
chr1	191955151	191955655	dTAC_39003	ENSMUSG00000026637.9	K3	NA
chr1	192068275	192068512	dTAC_39029	ENSMUSG00000026622.11	K4	NA
chr1	192720118	192720339	dTAC_39221	ENSMUSG00000058248.8	NA	K1
chr1	192724535	192724688	dTAC_39225	ENSMUSG00000058248.8	NA	K4
chr1	192784308	192784855	dTAC_39249	ENSMUSG00000016262.10	K2b	K4
chr1	192784944	192786079	dTAC_39250	ENSMUSG00000016262.10	NA	K4
chr1	192788975	192789637	dTAC_39251	ENSMUSG00000016262.10	K2b	K1
chr1	192791939	192792172	dTAC_39254	ENSMUSG00000016262.10	K2b	NA
chr1	192796047	192797320	dTAC_39256	ENSMUSG00000016262.10	K2a	K3b
chr1	192822386	192824009	dTAC_39268	ENSMUSG00000016262.10	K2a	K2
chr1	193243817	193244176	dTAC_39399	ENSMUSG00000016179.7	NA	K1
chr1	193244259	193244776	dTAC_39400	ENSMUSG00000016179.7	NA	K1
chr1	193329748	193330840	dTAC_39447	ENSMUSG00000016179.7	NA	K4
chr1	193338180	193338924	dTAC_39452	ENSMUSG00000016179.7	NA	K3b
chr1	193647798	193648193	dTAC_39585	ENSMUSG00000026640.8	NA	K4
chr1	193671547	193672404	dTAC_39599	ENSMUSG00000026640.8	K1c	K3b
chr1	193672595	193672696	dTAC_39600	ENSMUSG00000026640.8	NA	K3b
chr1	193673573	193673717	dTAC_39602	ENSMUSG00000026640.8	NA	K2
chr1	193689584	193690033	dTAC_39608	ENSMUSG00000026640.8	NA	K4
chr1	193702631	193703473	dTAC_39618	ENSMUSG00000026640.8	K1c	NA
chr1	193714665	193714952	dTAC_39620	ENSMUSG00000026640.8	NA	K1
chr1	193732208	193732698	dTAC_39623	ENSMUSG00000026640.8	NA	K2
chr1	193733967	193734762	dTAC_39624	ENSMUSG00000026640.8	K1c	K2
chr1	193784895	193785391	dTAC_39632	ENSMUSG00000026640.8	NA	K1
chr1	193790377	193791147	dTAC_39634	ENSMUSG00000026640.8	NA	K2
chr1	193868029	193868123	dTAC_39645	ENSMUSG00000026640.8	NA	K4
chr1	193868714	193869335	dTAC_39646	ENSMUSG00000026640.8	K4	K4
chr1	193890676	193890761	dTAC_39651	ENSMUSG00000026640.8	NA	K4
chr1	193969186	193969911	dTAC_39672	ENSMUSG00000026640.8	NA	K1
chr1	193988959	193989853	dTAC_39676	ENSMUSG00000026640.8	K1b	K3b
chr1	193989886	193990721	dTAC_39677	ENSMUSG00000026640.8	K1b	K3b
chr1	194019193	194019673	dTAC_39678	ENSMUSG00000026640.8	NA	K4
chr1	194030577	194031168	dTAC_39682	ENSMUSG00000026640.8	K1c	K2
chr1	194033946	194034918	dTAC_39684	ENSMUSG00000026640.8	K1c	K2
chr1	194041469	194042338	dTAC_39687	ENSMUSG00000026640.8	K1c	K1
chr1	194049743	194050209	dTAC_39688	ENSMUSG00000026640.8	NA	K5
chr1	194114352	194114908	dTAC_39699	ENSMUSG00000026640.8	K4	K1
chr1	194148452	194149460	dTAC_39701	ENSMUSG00000026640.8	NA	K1
chr1	194160678	194161945	dTAC_39702	ENSMUSG00000026640.8	K1c	K3b
chr1	194207742	194207982	dTAC_39709	ENSMUSG00000026640.8	NA	K2
chr1	194208039	194208999	dTAC_39710	ENSMUSG00000026640.8	K1b	K3b
chr1	194226392	194226538	dTAC_39716	ENSMUSG00000026640.8	K1b	K3a
chr1	194226619	194227180	dTAC_39717	ENSMUSG00000026640.8	K1a	K3a
chr1	194227258	194227408	dTAC_39718	ENSMUSG00000026640.8	NA	K3a
chr1	194231063	194231828	dTAC_39720	ENSMUSG00000026640.8	K1b	K3b
chr1	194315701	194315923	dTAC_39742	ENSMUSG00000026640.8	NA	K1
chr1	194316003	194316116	dTAC_39743	ENSMUSG00000026640.8	NA	K1
chr1	194316483	194316642	dTAC_39744	ENSMUSG00000026640.8	NA	K1
chr1	194334720	194335774	dTAC_39752	ENSMUSG00000026640.8	NA	K1
chr1	194341864	194342203	dTAC_39758	ENSMUSG00000026640.8	NA	K4
chr1	194342677	194342907	dTAC_39759	ENSMUSG00000026640.8	NA	K4
chr1	194390277	194390732	dTAC_39770	ENSMUSG00000026640.8	NA	K4
chr1	194703184	194703786	dTAC_39876	ENSMUSG00000026640.8	NA	K1
chr1	194712403	194712778	dTAC_39883	ENSMUSG00000026640.8	K1c	NA
chr1	194720937	194721888	dTAC_39888	ENSMUSG00000026640.8	K1b	K3b
chr1	194722164	194722656	dTAC_39890	ENSMUSG00000026640.8	K1b	NA
chr1	194732862	194732980	dTAC_39892	ENSMUSG00000026640.8	NA	K4
chr1	194740785	194740953	dTAC_39899	ENSMUSG00000026640.8	K1c	K1
chr1	194746355	194747695	dTAC_39903	ENSMUSG00000026640.8	K1b	K3b
chr1	194756764	194757307	dTAC_39909	ENSMUSG00000026640.8	K4	NA
chr10	3496849	3497017	dTAC_40118	ENSMUSG00000040653.5	NA	K4
chr10	3497065	3497614	dTAC_40119	ENSMUSG00000040653.5	NA	K4
chr10	3515723	3516052	dTAC_40132	ENSMUSG00000040653.5	NA	K4
chr10	3530749	3530938	dTAC_40137	ENSMUSG00000040653.5	NA	K4
chr10	3572760	3573641	dTAC_40157	ENSMUSG00000040624.13	K4	NA
chr10	6114528	6115582	dTAC_40795	ENSMUSG00000000766.14	NA	K5
chr10	6124317	6124878	dTAC_40796	ENSMUSG00000000766.14	NA	K4
chr10	6125520	6125672	dTAC_40797	ENSMUSG00000000766.14	NA	K4
chr10	8133116	8134072	dTAC_41220	ENSMUSG00000040006.9	K2b	NA
chr10	8174231	8174694	dTAC_41224	ENSMUSG00000015755.12	K2c	K5
chr10	8174790	8175091	dTAC_41225	ENSMUSG00000015755.12	NA	K5
chr10	8211562	8211666	dTAC_41243	ENSMUSG00000015755.12	K2c	NA
chr10	8211562	8211666	dTAC_41243	ENSMUSG00000040006.9	K2c	NA
chr10	8212864	8213805	dTAC_41245	ENSMUSG00000015755.12	K2b	NA
chr10	8213894	8214388	dTAC_41246	ENSMUSG00000015755.12	K2b	K5
chr10	8804257	8804732	dTAC_41414	ENSMUSG00000060487.5	K2b	NA
chr10	9012797	9013459	dTAC_41538	ENSMUSG00000060487.5	K4	K5
chr10	9014317	9014828	dTAC_41540	ENSMUSG00000060487.5	NA	K5
chr10	9014889	9015506	dTAC_41541	ENSMUSG00000060487.5	NA	K5
chr10	9157187	9158264	dTAC_41571	ENSMUSG00000060487.5	K1c	NA
chr10	9498611	9498956	dTAC_41659	ENSMUSG00000060487.5	K1c	NA
chr10	9544964	9545112	dTAC_41677	ENSMUSG00000060487.5	NA	K4
chr10	10301757	10301912	dTAC_41836	ENSMUSG00000019790.12	NA	K5
chr10	12706127	12706295	dTAC_42225	ENSMUSG00000039232.7	K4	NA
chr10	13082443	13082847	dTAC_42369	ENSMUSG00000062866.11	K4	K5
chr10	13375541	13376267	dTAC_42487	ENSMUSG00000019814.4	K2b	NA
chr10	13376350	13377704	dTAC_42488	ENSMUSG00000019814.4	K2b	NA
chr10	13429209	13429735	dTAC_42510	ENSMUSG00000019814.4	K3	K5
chr10	13429209	13429735	dTAC_42510	ENSMUSG00000019817.14	K3	K5
chr10	13429816	13430270	dTAC_42511	ENSMUSG00000019817.14	K3	K5
chr10	13446548	13447397	dTAC_42520	ENSMUSG00000019817.14	K2c	K5
chr10	13593357	13593985	dTAC_42560	ENSMUSG00000015501.6	NA	K4
chr10	13596210	13596643	dTAC_42561	ENSMUSG00000015501.6	NA	K5
chr10	13675422	13675610	dTAC_42580	ENSMUSG00000015501.6	NA	K1
chr10	13973469	13974240	dTAC_42666	ENSMUSG00000019809.12	NA	K1
chr10	14056389	14057501	dTAC_42707	ENSMUSG00000019868.12	K1b	NA
chr10	14067888	14068145	dTAC_42711	ENSMUSG00000015501.6	NA	K4
chr10	14073553	14073832	dTAC_42714	ENSMUSG00000015501.6	K4	NA
chr10	14081900	14082750	dTAC_42719	ENSMUSG00000015501.6	K4	K1
chr10	14085023	14085701	dTAC_42720	ENSMUSG00000015501.6	NA	K1
chr10	14085023	14085701	dTAC_42720	ENSMUSG00000019809.12	NA	K1
chr10	14085910	14086575	dTAC_42721	ENSMUSG00000019809.12	K4	NA
chr10	14108030	14108545	dTAC_42733	ENSMUSG00000015501.6	NA	K5
chr10	14193720	14194089	dTAC_42743	ENSMUSG00000015501.6	NA	K4
chr10	14195767	14196707	dTAC_42744	ENSMUSG00000015501.6	K1c	K1
chr10	14195767	14196707	dTAC_42744	ENSMUSG00000019806.9	K1c	K1
chr10	14199253	14199623	dTAC_42746	ENSMUSG00000015501.6	NA	K1
chr10	14199253	14199623	dTAC_42746	ENSMUSG00000019806.9	NA	K1
chr10	14207059	14207953	dTAC_42749	ENSMUSG00000015501.6	NA	K1
chr10	14207059	14207953	dTAC_42749	ENSMUSG00000019806.9	NA	K1
chr10	14207059	14207953	dTAC_42749	ENSMUSG00000019809.12	NA	K1
chr10	14209285	14209555	dTAC_42751	ENSMUSG00000019809.12	K4	NA
chr10	14215609	14215828	dTAC_42756	ENSMUSG00000015501.6	NA	K1
chr10	14215961	14217043	dTAC_42757	ENSMUSG00000015501.6	NA	K1
chr10	14215961	14217043	dTAC_42757	ENSMUSG00000019809.12	NA	K1
chr10	14314647	14314744	dTAC_42768	ENSMUSG00000019809.12	NA	K4
chr10	14314823	14315038	dTAC_42769	ENSMUSG00000019809.12	NA	K4
chr10	14332545	14333972	dTAC_42773	ENSMUSG00000015501.6	NA	K4
chr10	14390536	14390648	dTAC_42779	ENSMUSG00000015501.6	NA	K5
chr10	17023814	17024671	dTAC_43046	ENSMUSG00000039910.9	K1c	K4
chr10	17178327	17178488	dTAC_43069	ENSMUSG00000039910.9	K4	NA
chr10	17178692	17179081	dTAC_43070	ENSMUSG00000039910.9	K4	K5
chr10	17196148	17197011	dTAC_43073	ENSMUSG00000039910.9	K1c	NA
chr10	17229904	17230950	dTAC_43086	ENSMUSG00000039910.9	K1a	K3b
chr10	17236875	17237029	dTAC_43088	ENSMUSG00000039910.9	NA	K4
chr10	17237925	17238432	dTAC_43090	ENSMUSG00000039910.9	K1b	NA
chr10	17238465	17238852	dTAC_43091	ENSMUSG00000039910.9	K1b	K4
chr10	17238953	17239088	dTAC_43092	ENSMUSG00000039910.9	K1c	NA
chr10	17930448	17931593	dTAC_43288	ENSMUSG00000078453.2	NA	K1
chr10	18457598	18458567	dTAC_43450	ENSMUSG00000039835.11	NA	K2
chr10	20123359	20123808	dTAC_43899	ENSMUSG00000050473.4	NA	K4
chr10	20123359	20123808	dTAC_43899	ENSMUSG00000071369.6	NA	K4
chr10	20124915	20125784	dTAC_43901	ENSMUSG00000050473.4	NA	K5
chr10	20379051	20379363	dTAC_43991	ENSMUSG00000019986.12	NA	K4
chr10	21350851	21351415	dTAC_44266	ENSMUSG00000019982.10	K3	NA
chr10	21454638	21454972	dTAC_44307	ENSMUSG00000019970.11	NA	K5
chr10	21455394	21455511	dTAC_44308	ENSMUSG00000019970.11	NA	K5
chr10	21575762	21576357	dTAC_44362	ENSMUSG00000019970.11	NA	K5
chr10	22610325	22610454	dTAC_44620	ENSMUSG00000071359.9	K1c	K4
chr10	23092568	23092876	dTAC_44758	ENSMUSG00000010461.10	K2c	NA
chr10	23159890	23160351	dTAC_44770	ENSMUSG00000010461.10	NA	K5
chr10	23178592	23179051	dTAC_44779	ENSMUSG00000010461.10	NA	K5
chr10	23195366	23195800	dTAC_44783	ENSMUSG00000010461.10	K2c	NA
chr10	23532011	23532735	dTAC_44820	ENSMUSG00000010461.10	K2c	NA
chr10	23549061	23549601	dTAC_44827	ENSMUSG00000010461.10	K2b	NA
chr10	23674609	23675475	dTAC_44851	ENSMUSG00000010461.10	K1a	NA
chr10	23710919	23711028	dTAC_44860	ENSMUSG00000010461.10	K2c	NA
chr10	23711085	23711267	dTAC_44861	ENSMUSG00000010461.10	K2c	NA
chr10	23711370	23712109	dTAC_44862	ENSMUSG00000010461.10	K2c	NA
chr10	24297906	24298067	dTAC_45015	ENSMUSG00000020000.7	NA	K5
chr10	24624893	24625672	dTAC_45102	ENSMUSG00000020000.7	NA	K5
chr10	25570891	25572191	dTAC_45442	ENSMUSG00000049420.8	K1c	NA
chr10	26564389	26564897	dTAC_45637	ENSMUSG00000039089.10	K4	NA
chr10	29217093	29217303	dTAC_46126	ENSMUSG00000038916.6	K4	NA
chr10	29217093	29217303	dTAC_46126	ENSMUSG00000056316.2	K4	NA
chr10	29217372	29217879	dTAC_46127	ENSMUSG00000038916.6	K4	K4
chr10	29217372	29217879	dTAC_46127	ENSMUSG00000056316.2	K4	K4
chr10	29217990	29218214	dTAC_46128	ENSMUSG00000038916.6	NA	K4
chr10	29217990	29218214	dTAC_46128	ENSMUSG00000056316.2	NA	K4
chr10	30089310	30089741	dTAC_46241	ENSMUSG00000019880.9	K4	K4
chr10	30327331	30327607	dTAC_46265	ENSMUSG00000019880.9	K1c	NA
chr10	30327677	30329166	dTAC_46266	ENSMUSG00000019880.9	K1c	K2
chr10	32052580	32053211	dTAC_46567	ENSMUSG00000069670.3	NA	K5
chr10	32241154	32241627	dTAC_46584	ENSMUSG00000069670.3	NA	K5
chr10	34111864	34112667	dTAC_46735	ENSMUSG00000039497.7	K2c	NA
chr10	34175981	34176720	dTAC_46756	ENSMUSG00000039497.7	K2b	NA
chr10	37377747	37379003	dTAC_47166	ENSMUSG00000069662.5	K1b	K3b
chr10	37666532	37666869	dTAC_47213	ENSMUSG00000069662.5	K1c	K2
chr10	37666912	37667846	dTAC_47214	ENSMUSG00000069662.5	K1c	K2
chr10	37668898	37669131	dTAC_47215	ENSMUSG00000069662.5	NA	K5
chr10	37683136	37683482	dTAC_47217	ENSMUSG00000069662.5	K4	K5
chr10	37812277	37813088	dTAC_47235	ENSMUSG00000069662.5	K1c	K2
chr10	37813172	37813333	dTAC_47236	ENSMUSG00000069662.5	NA	K4
chr10	39230666	39231374	dTAC_47420	ENSMUSG00000019841.11	K1c	K4
chr10	39230666	39231374	dTAC_47420	ENSMUSG00000019843.10	K1c	K4
chr10	39421730	39422154	dTAC_47490	ENSMUSG00000019843.10	NA	K1
chr10	39426907	39427549	dTAC_47493	ENSMUSG00000019843.10	NA	K3b
chr10	39471443	39472370	dTAC_47526	ENSMUSG00000019843.10	NA	K3b
chr10	39484308	39485457	dTAC_47531	ENSMUSG00000019843.10	K1b	K3b
chr10	39487132	39487633	dTAC_47534	ENSMUSG00000019843.10	NA	K3b
chr10	39487840	39488050	dTAC_47535	ENSMUSG00000019843.10	NA	K3b
chr10	39501220	39501600	dTAC_47547	ENSMUSG00000019843.10	NA	K3a
chr10	39501647	39501910	dTAC_47548	ENSMUSG00000019843.10	NA	K3a
chr10	39502078	39502172	dTAC_47549	ENSMUSG00000019843.10	NA	K3a
chr10	39502269	39502730	dTAC_47550	ENSMUSG00000019843.10	NA	K3b
chr10	39505006	39505495	dTAC_47551	ENSMUSG00000019843.10	NA	K2
chr10	39506209	39507218	dTAC_47552	ENSMUSG00000019843.10	NA	K2
chr10	39511939	39512116	dTAC_47555	ENSMUSG00000019843.10	K3	K1
chr10	39512469	39513521	dTAC_47556	ENSMUSG00000019843.10	NA	K1
chr10	39534198	39534944	dTAC_47573	ENSMUSG00000019845.7	K2a	K2
chr10	39534198	39534944	dTAC_47573	ENSMUSG00000096687.3	K2a	K2
chr10	39535191	39535719	dTAC_47575	ENSMUSG00000096687.3	NA	K3b
chr10	39536206	39536745	dTAC_47576	ENSMUSG00000019845.7	NA	K2
chr10	39547253	39547673	dTAC_47579	ENSMUSG00000019843.10	NA	K2
chr10	40212204	40213203	dTAC_47780	ENSMUSG00000071335.4	K4	NA
chr10	40521509	40522181	dTAC_47879	ENSMUSG00000091415.4	K1b	K2
chr10	40529756	40529970	dTAC_47889	ENSMUSG00000075232.4	NA	K5
chr10	40726434	40726875	dTAC_47944	ENSMUSG00000019831.10	NA	K1
chr10	40737035	40738433	dTAC_47949	ENSMUSG00000019831.10	K1b	K4
chr10	40750688	40750976	dTAC_47953	ENSMUSG00000019831.10	NA	K1
chr10	40775139	40775676	dTAC_47963	ENSMUSG00000019831.10	NA	K4
chr10	40970575	40971563	dTAC_47997	ENSMUSG00000019831.10	K4	NA
chr10	41295105	41295535	dTAC_48085	ENSMUSG00000078451.4	K1c	NA
chr10	42118551	42119584	dTAC_48304	ENSMUSG00000048756.7	NA	K4
chr10	42225193	42226113	dTAC_48363	ENSMUSG00000048756.7	K3	NA
chr10	42251120	42251631	dTAC_48386	ENSMUSG00000048756.7	K2b	NA
chr10	42339332	42339691	dTAC_48415	ENSMUSG00000019803.7	K1c	K3b
chr10	42339332	42339691	dTAC_48415	ENSMUSG00000038280.8	K1c	K3b
chr10	42339719	42340369	dTAC_48416	ENSMUSG00000019803.7	K1c	K3b
chr10	42339719	42340369	dTAC_48416	ENSMUSG00000038280.8	K1c	K3b
chr10	42340428	42340743	dTAC_48417	ENSMUSG00000019803.7	NA	K3b
chr10	42340428	42340743	dTAC_48417	ENSMUSG00000038280.8	NA	K3b
chr10	42384850	42385277	dTAC_48427	ENSMUSG00000019803.7	K4	K5
chr10	42384850	42385277	dTAC_48427	ENSMUSG00000038280.8	K4	K5
chr10	42410741	42411474	dTAC_48428	ENSMUSG00000038280.8	NA	K1
chr10	42417532	42418072	dTAC_48430	ENSMUSG00000019803.7	NA	K4
chr10	42417532	42418072	dTAC_48430	ENSMUSG00000038280.8	NA	K4
chr10	42949845	42950468	dTAC_48585	ENSMUSG00000038214.10	K2b	NA
chr10	42968382	42968564	dTAC_48596	ENSMUSG00000038248.8	NA	K4
chr10	42968617	42968772	dTAC_48597	ENSMUSG00000044770.10	NA	K4
chr10	43033590	43034223	dTAC_48635	ENSMUSG00000038248.8	NA	K2
chr10	43034721	43035230	dTAC_48636	ENSMUSG00000045008.1	NA	K2
chr10	43036967	43037807	dTAC_48639	ENSMUSG00000038214.10	K1c	NA
chr10	43043003	43044115	dTAC_48643	ENSMUSG00000038214.10	K2a	K3b
chr10	43065364	43065571	dTAC_48654	ENSMUSG00000038248.8	NA	K4
chr10	43075348	43076471	dTAC_48657	ENSMUSG00000038248.8	K1c	K1
chr10	43075348	43076471	dTAC_48657	ENSMUSG00000045008.1	K1c	K1
chr10	43083382	43084455	dTAC_48661	ENSMUSG00000038248.8	K1b	K3b
chr10	43091681	43092168	dTAC_48663	ENSMUSG00000038248.8	K1c	K4
chr10	43091681	43092168	dTAC_48663	ENSMUSG00000045008.1	K1c	K4
chr10	43093270	43093773	dTAC_48664	ENSMUSG00000038248.8	NA	K2
chr10	43106111	43106609	dTAC_48670	ENSMUSG00000038248.8	NA	K3b
chr10	43107089	43107197	dTAC_48672	ENSMUSG00000038248.8	NA	K3b
chr10	43349797	43350118	dTAC_48746	ENSMUSG00000038248.8	NA	K1
chr10	43400581	43400743	dTAC_48763	ENSMUSG00000038248.8	NA	K4
chr10	43420576	43421357	dTAC_48768	ENSMUSG00000038248.8	K1c	K1
chr10	43420576	43421357	dTAC_48768	ENSMUSG00000045008.1	K1c	K1
chr10	43439396	43440470	dTAC_48778	ENSMUSG00000038214.10	K1a	NA
chr10	43502162	43503124	dTAC_48798	ENSMUSG00000038248.8	NA	K1
chr10	43629828	43630969	dTAC_48851	ENSMUSG00000047139.8	K3	K4
chr10	43631130	43631622	dTAC_48852	ENSMUSG00000047139.8	K3	NA
chr10	43887165	43888316	dTAC_48950	ENSMUSG00000019797.6	NA	K3b
chr10	44887020	44887972	dTAC_49205	ENSMUSG00000038151.8	NA	K5
chr10	45139832	45140232	dTAC_49293	ENSMUSG00000071317.3	K2b	NA
chr10	45345210	45345644	dTAC_49352	ENSMUSG00000019849.10	K4	NA
chr10	45366266	45366469	dTAC_49359	ENSMUSG00000019849.10	K4	NA
chr10	49256111	49257054	dTAC_49656	ENSMUSG00000056073.10	NA	K2
chr10	49559946	49560394	dTAC_49678	ENSMUSG00000056073.10	NA	K5
chr10	50199807	50200438	dTAC_49732	ENSMUSG00000056073.10	K1c	K4
chr10	51257316	51258324	dTAC_49850	ENSMUSG00000019913.3	K4	K5
chr10	51287914	51288197	dTAC_49857	ENSMUSG00000019913.3	K4	K5
chr10	52533324	52534195	dTAC_50064	ENSMUSG00000038602.7	NA	K4
chr10	52877295	52878766	dTAC_50113	ENSMUSG00000038602.7	NA	K3b
chr10	52904873	52905450	dTAC_50115	ENSMUSG00000038602.7	NA	K4
chr10	52926234	52926797	dTAC_50123	ENSMUSG00000038602.7	NA	K1
chr10	53260230	53260356	dTAC_50172	ENSMUSG00000038602.7	NA	K5
chr10	53260876	53261189	dTAC_50173	ENSMUSG00000038602.7	NA	K5
chr10	53305088	53305298	dTAC_50177	ENSMUSG00000038602.7	NA	K5
chr10	53305968	53306237	dTAC_50178	ENSMUSG00000038602.7	NA	K5
chr10	53927908	53928268	dTAC_50368	ENSMUSG00000003746.11	K4	NA
chr10	56850701	56850836	dTAC_50712	ENSMUSG00000050953.9	K2c	NA
chr10	56892689	56893789	dTAC_50717	ENSMUSG00000050953.9	K2b	K2
chr10	57821930	57822055	dTAC_50869	ENSMUSG00000019874.7	K1c	NA
chr10	57822287	57822901	dTAC_50870	ENSMUSG00000019874.7	K4	K2
chr10	57828557	57829652	dTAC_50872	ENSMUSG00000019874.7	K1c	K1
chr10	58890481	58890658	dTAC_51057	ENSMUSG00000037990.14	NA	K4
chr10	58890747	58891505	dTAC_51058	ENSMUSG00000037990.14	NA	K4
chr10	58906919	58907751	dTAC_51063	ENSMUSG00000037990.14	NA	K2
chr10	58920359	58920499	dTAC_51068	ENSMUSG00000037990.14	NA	K4
chr10	58928811	58929648	dTAC_51070	ENSMUSG00000037990.14	NA	K1
chr10	58932036	58932928	dTAC_51072	ENSMUSG00000037990.14	NA	K3b
chr10	58936015	58937019	dTAC_51076	ENSMUSG00000037990.14	NA	K3b
chr10	58949478	58950833	dTAC_51082	ENSMUSG00000037990.14	K1b	K3a
chr10	58981719	58982356	dTAC_51088	ENSMUSG00000037990.14	NA	K2
chr10	58982390	58983227	dTAC_51089	ENSMUSG00000037990.14	K1c	K2
chr10	58991686	58991937	dTAC_51090	ENSMUSG00000037990.14	NA	K1
chr10	58992006	58992325	dTAC_51091	ENSMUSG00000037990.14	NA	K1
chr10	58993617	58993796	dTAC_51092	ENSMUSG00000037990.14	NA	K4
chr10	59002334	59003089	dTAC_51095	ENSMUSG00000037990.14	NA	K4
chr10	59013437	59013524	dTAC_51098	ENSMUSG00000037990.14	NA	K4
chr10	59013637	59013963	dTAC_51099	ENSMUSG00000037990.14	NA	K4
chr10	59019279	59019881	dTAC_51100	ENSMUSG00000037990.14	NA	K5
chr10	59077471	59078547	dTAC_51108	ENSMUSG00000037990.14	K1c	K1
chr10	59079104	59079590	dTAC_51110	ENSMUSG00000037990.14	NA	K1
chr10	59089821	59091180	dTAC_51113	ENSMUSG00000037990.14	K1a	K3a
chr10	59104653	59105165	dTAC_51119	ENSMUSG00000037990.14	NA	K1
chr10	59105263	59105821	dTAC_51120	ENSMUSG00000037990.14	NA	K1
chr10	59114523	59115335	dTAC_51127	ENSMUSG00000037990.14	NA	K4
chr10	59127680	59127924	dTAC_51132	ENSMUSG00000037990.14	NA	K4
chr10	59825315	59825953	dTAC_51397	ENSMUSG00000019916.10	K3	NA
chr10	59897132	59897539	dTAC_51442	ENSMUSG00000004207.10	NA	K3a
chr10	59897632	59897923	dTAC_51443	ENSMUSG00000004207.10	NA	K3a
chr10	60351713	60352474	dTAC_51630	ENSMUSG00000020097.10	K2a	K4
chr10	60721641	60722161	dTAC_51762	ENSMUSG00000004207.10	NA	K4
chr10	60731634	60732610	dTAC_51767	ENSMUSG00000004207.10	K1b	K1
chr10	60778222	60778403	dTAC_51784	ENSMUSG00000020097.10	NA	K5
chr10	60778422	60778920	dTAC_51785	ENSMUSG00000020097.10	K4	K5
chr10	60787191	60788232	dTAC_51790	ENSMUSG00000020097.10	K3	NA
chr10	60787191	60788232	dTAC_51790	ENSMUSG00000020099.7	K3	NA
chr10	60789313	60789455	dTAC_51791	ENSMUSG00000020097.10	K4	K5
chr10	60789313	60789455	dTAC_51791	ENSMUSG00000020099.7	K4	K5
chr10	60801053	60801527	dTAC_51801	ENSMUSG00000020097.10	NA	K4
chr10	60814188	60815313	dTAC_51809	ENSMUSG00000020097.10	K2a	K4
chr10	61079107	61079309	dTAC_51896	ENSMUSG00000020099.7	K1c	NA
chr10	61212780	61213328	dTAC_51939	ENSMUSG00000020087.4	NA	K5
chr10	61569920	61570742	dTAC_52102	ENSMUSG00000043126.4	NA	K2
chr10	61575847	61576836	dTAC_52105	ENSMUSG00000043126.4	NA	K2
chr10	61605800	61606369	dTAC_52120	ENSMUSG00000020092.8	K4	K5
chr10	61662233	61663225	dTAC_52135	ENSMUSG00000037151.7	K1b	K3b
chr10	61811973	61812408	dTAC_52182	ENSMUSG00000020086.6	K2b	NA
chr10	61838699	61839721	dTAC_52192	ENSMUSG00000058806.10	K2c	K5
chr10	61928554	61929650	dTAC_52221	ENSMUSG00000037031.9	K2b	NA
chr10	61949400	61950066	dTAC_52225	ENSMUSG00000020083.9	NA	K1
chr10	62172889	62173550	dTAC_52300	ENSMUSG00000058806.10	K1c	NA
chr10	62174494	62175332	dTAC_52303	ENSMUSG00000044312.3	K1c	K4
chr10	62186848	62187248	dTAC_52307	ENSMUSG00000020079.11	K4	NA
chr10	62192757	62193227	dTAC_52313	ENSMUSG00000020083.9	NA	K1
chr10	62194050	62195166	dTAC_52314	ENSMUSG00000020083.9	NA	K2
chr10	62208344	62209070	dTAC_52320	ENSMUSG00000037031.9	NA	K5
chr10	63838888	63839586	dTAC_52680	ENSMUSG00000042846.8	NA	K4
chr10	64750780	64751051	dTAC_52783	ENSMUSG00000042846.8	K4	K5
chr10	66913353	66914777	dTAC_52979	ENSMUSG00000019873.7	K1b	K2
chr10	67045237	67045886	dTAC_53029	ENSMUSG00000019873.7	K1b	NA
chr10	67045237	67045886	dTAC_53029	ENSMUSG00000037876.12	K1b	NA
chr10	67045957	67046530	dTAC_53030	ENSMUSG00000019873.7	K1b	NA
chr10	67045957	67046530	dTAC_53030	ENSMUSG00000037876.12	K1b	NA
chr10	67798955	67799483	dTAC_53246	ENSMUSG00000057134.4	NA	K5
chr10	68112886	68113777	dTAC_53353	ENSMUSG00000019947.9	K2c	NA
chr10	68856053	68856198	dTAC_53572	ENSMUSG00000019947.9	K2b	NA
chr10	69320851	69322229	dTAC_53696	ENSMUSG00000090622.1	NA	K5
chr10	69463189	69463307	dTAC_53736	ENSMUSG00000069601.9	K4	NA
chr10	69465519	69466944	dTAC_53738	ENSMUSG00000069601.9	K1a	K3a
chr10	69467252	69467561	dTAC_53740	ENSMUSG00000069601.9	NA	K3b
chr10	69594194	69595135	dTAC_53786	ENSMUSG00000069601.9	NA	K3b
chr10	69605782	69605935	dTAC_53791	ENSMUSG00000069601.9	NA	K4
chr10	69635430	69635552	dTAC_53804	ENSMUSG00000069601.9	NA	K3b
chr10	69635900	69636751	dTAC_53805	ENSMUSG00000069601.9	K1b	K3b
chr10	69655062	69655205	dTAC_53818	ENSMUSG00000069601.9	K1c	K4
chr10	69655333	69655754	dTAC_53819	ENSMUSG00000069601.9	K4	K4
chr10	69656351	69656686	dTAC_53820	ENSMUSG00000069601.9	K4	K5
chr10	69678231	69678701	dTAC_53828	ENSMUSG00000069601.9	K1c	NA
chr10	69763079	69763291	dTAC_53861	ENSMUSG00000069601.9	NA	K1
chr10	69764309	69765041	dTAC_53863	ENSMUSG00000069601.9	NA	K3b
chr10	69803046	69803129	dTAC_53880	ENSMUSG00000069601.9	NA	K1
chr10	69803182	69803872	dTAC_53881	ENSMUSG00000069601.9	NA	K1
chr10	69845570	69846352	dTAC_53896	ENSMUSG00000069601.9	K1c	K4
chr10	69858696	69859823	dTAC_53899	ENSMUSG00000069601.9	K1b	K3a
chr10	69870220	69870639	dTAC_53903	ENSMUSG00000069601.9	NA	K4
chr10	69870969	69871306	dTAC_53904	ENSMUSG00000069601.9	NA	K4
chr10	70484540	70485827	dTAC_54105	ENSMUSG00000043259.10	K1b	K3b
chr10	70639982	70640740	dTAC_54134	ENSMUSG00000037747.5	K1b	NA
chr10	70716739	70717793	dTAC_54154	ENSMUSG00000037747.5	NA	K1
chr10	70766410	70766893	dTAC_54165	ENSMUSG00000037747.5	K4	NA
chr10	70766998	70767194	dTAC_54166	ENSMUSG00000037747.5	K4	NA
chr10	70788820	70789698	dTAC_54170	ENSMUSG00000037747.5	K1c	K1
chr10	70799913	70800336	dTAC_54171	ENSMUSG00000037747.5	NA	K1
chr10	70800445	70801397	dTAC_54172	ENSMUSG00000037747.5	K1c	K1
chr10	70800445	70801397	dTAC_54172	ENSMUSG00000043259.10	K1c	K1
chr10	70806648	70807283	dTAC_54173	ENSMUSG00000037747.5	NA	K4
chr10	70966770	70967508	dTAC_54216	ENSMUSG00000014329.10	K2c	NA
chr10	71222515	71223487	dTAC_54298	ENSMUSG00000043259.10	K1c	NA
chr10	71856644	71857099	dTAC_54443	ENSMUSG00000019923.9	NA	K4
chr10	71857135	71858239	dTAC_54444	ENSMUSG00000019923.9	NA	K4
chr10	71960527	71961063	dTAC_54457	ENSMUSG00000019923.9	NA	K4
chr10	75100249	75100831	dTAC_54812	ENSMUSG00000009681.9	K3	K1
chr10	75134847	75135564	dTAC_54834	ENSMUSG00000009681.9	K1c	K1
chr10	75134847	75135564	dTAC_54834	ENSMUSG00000040009.5	K1c	K1
chr10	75438060	75438878	dTAC_54947	ENSMUSG00000020178.5	K1c	K1
chr10	75439069	75439763	dTAC_54948	ENSMUSG00000009681.9	K1c	K1
chr10	75439069	75439763	dTAC_54948	ENSMUSG00000020178.5	K1c	K1
chr10	75456116	75456901	dTAC_54958	ENSMUSG00000009681.9	NA	K5
chr10	75585945	75586767	dTAC_55013	ENSMUSG00000001666.8	K3	NA
chr10	75683870	75685192	dTAC_55054	ENSMUSG00000046807.9	NA	K3b
chr10	75704025	75705081	dTAC_55066	ENSMUSG00000049422.6	NA	K3b
chr10	75743342	75744584	dTAC_55078	ENSMUSG00000049422.6	K3	K3b
chr10	75744654	75744742	dTAC_55079	ENSMUSG00000049422.6	NA	K1
chr10	75849335	75849793	dTAC_55108	ENSMUSG00000020196.9	K3	K4
chr10	75943809	75944822	dTAC_55140	ENSMUSG00000046807.9	NA	K4
chr10	76732705	76734007	dTAC_55334	ENSMUSG00000020241.9	K2a	K4
chr10	76732705	76734007	dTAC_55334	ENSMUSG00000033126.4	K2a	K4
chr10	76859291	76860245	dTAC_55366	ENSMUSG00000001120.11	NA	K1
chr10	77190977	77191964	dTAC_55490	ENSMUSG00000001435.10	K2b	NA
chr10	77229553	77230667	dTAC_55515	ENSMUSG00000001435.10	NA	K5
chr10	77237826	77238252	dTAC_55522	ENSMUSG00000001435.10	K4	NA
chr10	77984424	77985337	dTAC_55791	ENSMUSG00000020277.9	K3	K4
chr10	77984424	77985337	dTAC_55791	ENSMUSG00000032977.8	K3	K4
chr10	78134458	78136020	dTAC_55840	ENSMUSG00000020277.9	NA	K5
chr10	78159572	78160745	dTAC_55854	ENSMUSG00000000732.8	K3	K5
chr10	78159572	78160745	dTAC_55854	ENSMUSG00000020277.9	K3	K5
chr10	79654661	79655782	dTAC_56122	ENSMUSG00000045912.8	NA	K1
chr10	79695134	79695776	dTAC_56141	ENSMUSG00000020325.10	K2b	NA
chr10	79819546	79819784	dTAC_56199	ENSMUSG00000019564.8	NA	K4
chr10	79819829	79819920	dTAC_56200	ENSMUSG00000019564.8	NA	K4
chr10	79830940	79831046	dTAC_56208	ENSMUSG00000006498.12	K3	NA
chr10	79834488	79835416	dTAC_56212	ENSMUSG00000019564.8	K3	K5
chr10	79883559	79884113	dTAC_56237	ENSMUSG00000019564.8	NA	K4
chr10	79883559	79884113	dTAC_56237	ENSMUSG00000035673.9	NA	K4
chr10	79891390	79891922	dTAC_56239	ENSMUSG00000019564.8	K3	K5
chr10	79892678	79893280	dTAC_56241	ENSMUSG00000006498.12	NA	K4
chr10	79896712	79898183	dTAC_56243	ENSMUSG00000019564.8	K3	NA
chr10	79936701	79937579	dTAC_56268	ENSMUSG00000035673.9	NA	K4
chr10	79945275	79947244	dTAC_56273	ENSMUSG00000006498.12	K2a	K2
chr10	79945275	79947244	dTAC_56273	ENSMUSG00000019564.8	K2a	K2
chr10	80018792	80020136	dTAC_56312	ENSMUSG00000035673.9	K3	K5
chr10	80039205	80040310	dTAC_56321	ENSMUSG00000003072.11	K3	NA
chr10	80041190	80041285	dTAC_56322	ENSMUSG00000006498.12	K3	NA
chr10	80041190	80041285	dTAC_56322	ENSMUSG00000035673.9	K3	NA
chr10	80063126	80063642	dTAC_56328	ENSMUSG00000004665.6	K3	NA
chr10	80063126	80063642	dTAC_56328	ENSMUSG00000035673.9	K3	NA
chr10	80070870	80071915	dTAC_56330	ENSMUSG00000035673.9	K2b	NA
chr10	80199305	80200057	dTAC_56391	ENSMUSG00000020156.12	K1c	K4
chr10	80453610	80453944	dTAC_56498	ENSMUSG00000047417.13	K3	NA
chr10	80546788	80547335	dTAC_56537	ENSMUSG00000020167.10	K3	NA
chr10	80774349	80775259	dTAC_56621	ENSMUSG00000020219.6	K3	NA
chr10	80876662	80876902	dTAC_56663	ENSMUSG00000061589.10	K3	NA
chr10	80960889	80961666	dTAC_56708	ENSMUSG00000015312.8	K2b	K4
chr10	80960889	80961666	dTAC_56708	ENSMUSG00000035242.11	K2b	K4
chr10	80987749	80988674	dTAC_56725	ENSMUSG00000015312.8	K2c	K5
chr10	80999296	81000480	dTAC_56730	ENSMUSG00000035206.9	K3	K4
chr10	81000560	81001629	dTAC_56731	ENSMUSG00000004937.5	NA	K1
chr10	81081980	81083281	dTAC_56756	ENSMUSG00000035242.11	NA	K4
chr10	81118892	81119018	dTAC_56765	ENSMUSG00000035011.11	NA	K5
chr10	81217998	81218434	dTAC_56806	ENSMUSG00000020235.12	K4	K5
chr10	81217998	81218434	dTAC_56806	ENSMUSG00000034854.8	K4	K5
chr10	81217998	81218434	dTAC_56806	ENSMUSG00000034889.7	K4	K5
chr10	82901380	82901944	dTAC_57104	ENSMUSG00000034591.5	K1c	K1
chr10	83062327	83062811	dTAC_57169	ENSMUSG00000034612.7	NA	K4
chr10	83105877	83106921	dTAC_57202	ENSMUSG00000020250.9	NA	K3b
chr10	83150592	83150986	dTAC_57227	ENSMUSG00000034612.7	NA	K4
chr10	83220216	83220538	dTAC_57277	ENSMUSG00000034612.7	NA	K4
chr10	83805021	83805877	dTAC_57405	ENSMUSG00000046841.4	NA	K2
chr10	83964299	83964553	dTAC_57449	ENSMUSG00000020032.10	K1c	K2
chr10	83964672	83964780	dTAC_57450	ENSMUSG00000020032.10	K1c	K2
chr10	83984793	83985729	dTAC_57457	ENSMUSG00000020032.10	NA	K4
chr10	84059922	84060468	dTAC_57476	ENSMUSG00000020032.10	K1b	K3b
chr10	84060488	84061348	dTAC_57477	ENSMUSG00000020032.10	K1b	K3b
chr10	84685457	84685838	dTAC_57657	ENSMUSG00000020037.11	K1b	NA
chr10	84685911	84687254	dTAC_57658	ENSMUSG00000020037.11	K1b	NA
chr10	84707774	84708189	dTAC_57667	ENSMUSG00000020037.11	K1b	NA
chr10	84710726	84711211	dTAC_57670	ENSMUSG00000020037.11	K1b	NA
chr10	84711406	84711794	dTAC_57671	ENSMUSG00000020037.11	K1b	NA
chr10	84712056	84712235	dTAC_57672	ENSMUSG00000020037.11	K1b	NA
chr10	84822310	84823252	dTAC_57705	ENSMUSG00000020037.11	K1c	K4
chr10	84823327	84823547	dTAC_57706	ENSMUSG00000020037.11	K1c	K4
chr10	84823625	84823968	dTAC_57707	ENSMUSG00000020037.11	K1c	K4
chr10	84852155	84853178	dTAC_57716	ENSMUSG00000020037.11	K1b	K2
chr10	84859266	84859419	dTAC_57720	ENSMUSG00000020037.11	K1b	K2
chr10	84859473	84859865	dTAC_57721	ENSMUSG00000020037.11	K1b	K2
chr10	84871199	84871808	dTAC_57727	ENSMUSG00000020037.11	K1c	K5
chr10	84888976	84889760	dTAC_57732	ENSMUSG00000020037.11	K1c	K4
chr10	84909155	84909911	dTAC_57741	ENSMUSG00000020037.11	K1c	K4
chr10	84966503	84966876	dTAC_57752	ENSMUSG00000020037.11	K1b	NA
chr10	84967289	84967437	dTAC_57753	ENSMUSG00000020037.11	K1b	NA
chr10	85013335	85014495	dTAC_57775	ENSMUSG00000020037.11	K1c	K4
chr10	85043978	85044684	dTAC_57787	ENSMUSG00000020037.11	NA	K5
chr10	85045363	85045653	dTAC_57789	ENSMUSG00000034453.7	NA	K5
chr10	85618158	85618443	dTAC_57942	ENSMUSG00000020038.9	K1c	K5
chr10	86032318	86032936	dTAC_58003	ENSMUSG00000020044.9	NA	K4
chr10	86052799	86053713	dTAC_58010	ENSMUSG00000020044.9	K3	NA
chr10	86079967	86080323	dTAC_58020	ENSMUSG00000020044.9	K4	NA
chr10	86294916	86296500	dTAC_58082	ENSMUSG00000001786.10	NA	K5
chr10	86961413	86962409	dTAC_58279	ENSMUSG00000054027.7	NA	K1
chr10	87035885	87036818	dTAC_58303	ENSMUSG00000020052.7	K1c	K4
chr10	87037177	87037404	dTAC_58304	ENSMUSG00000020052.7	K1c	K4
chr10	87041301	87041621	dTAC_58307	ENSMUSG00000020052.7	K4	K5
chr10	87046414	87046964	dTAC_58309	ENSMUSG00000020052.7	K1c	K2
chr10	87196094	87196900	dTAC_58332	ENSMUSG00000020052.7	K4	K5
chr10	87229853	87230873	dTAC_58336	ENSMUSG00000020052.7	K4	K4
chr10	87271696	87272778	dTAC_58340	ENSMUSG00000020052.7	NA	K4
chr10	87293317	87293847	dTAC_58345	ENSMUSG00000020052.7	K4	NA
chr10	87308946	87309275	dTAC_58347	ENSMUSG00000020052.7	NA	K4
chr10	87309357	87310099	dTAC_58348	ENSMUSG00000020052.7	K1c	K4
chr10	87351152	87352404	dTAC_58356	ENSMUSG00000020052.7	K1b	K3b
chr10	87419251	87420522	dTAC_58361	ENSMUSG00000020052.7	K1b	K2
chr10	87446583	87448283	dTAC_58363	ENSMUSG00000020052.7	K1b	NA
chr10	87473289	87474158	dTAC_58364	ENSMUSG00000047129.7	K1c	K4
chr10	87500809	87501993	dTAC_58376	ENSMUSG00000047129.7	K1b	NA
chr10	88296990	88297426	dTAC_58540	ENSMUSG00000020053.14	K4	NA
chr10	89975417	89975825	dTAC_58924	ENSMUSG00000058589.10	NA	K4
chr10	89976241	89977185	dTAC_58925	ENSMUSG00000058589.10	NA	K1
chr10	90032533	90032741	dTAC_58933	ENSMUSG00000058589.10	NA	K5
chr10	90043244	90043656	dTAC_58935	ENSMUSG00000019948.3	NA	K5
chr10	90044265	90044595	dTAC_58937	ENSMUSG00000019948.3	NA	K5
chr10	90044265	90044595	dTAC_58937	ENSMUSG00000058589.10	NA	K5
chr10	90081739	90081945	dTAC_58940	ENSMUSG00000058589.10	NA	K5
chr10	90679804	90680543	dTAC_59017	ENSMUSG00000058589.10	NA	K4
chr10	90689442	90689565	dTAC_59023	ENSMUSG00000058589.10	NA	K4
chr10	90689937	90690472	dTAC_59024	ENSMUSG00000058589.10	NA	K4
chr10	90696652	90696851	dTAC_59025	ENSMUSG00000058589.10	K4	NA
chr10	90699129	90699680	dTAC_59028	ENSMUSG00000058589.10	K1c	K4
chr10	90704499	90704999	dTAC_59030	ENSMUSG00000058589.10	NA	K5
chr10	90930543	90930711	dTAC_59085	ENSMUSG00000058589.10	NA	K4
chr10	91001568	91001818	dTAC_59113	ENSMUSG00000058589.10	NA	K4
chr10	91226994	91227424	dTAC_59185	ENSMUSG00000019961.12	K2b	NA
chr10	91228818	91230034	dTAC_59186	ENSMUSG00000019961.12	K2a	K3b
chr10	91236871	91237591	dTAC_59188	ENSMUSG00000019961.12	NA	K4
chr10	91240901	91242067	dTAC_59189	ENSMUSG00000019975.7	K2b	NA
chr10	91240901	91242067	dTAC_59189	ENSMUSG00000019979.8	K2b	NA
chr10	93750998	93751796	dTAC_59713	ENSMUSG00000020019.4	K4	NA
chr10	93813598	93814133	dTAC_59732	ENSMUSG00000015889.7	K4	NA
chr10	94110231	94110443	dTAC_59822	ENSMUSG00000020021.4	K2c	NA
chr10	94116008	94116723	dTAC_59824	ENSMUSG00000020021.4	K3	K5
chr10	94116008	94116723	dTAC_59824	ENSMUSG00000097407.1	K3	K5
chr10	94116795	94117113	dTAC_59825	ENSMUSG00000020021.4	K3	K5
chr10	94129013	94129498	dTAC_59829	ENSMUSG00000036099.12	NA	K3b
chr10	94129579	94130302	dTAC_59830	ENSMUSG00000036099.12	NA	K3b
chr10	94265727	94266666	dTAC_59866	ENSMUSG00000074785.4	K1c	NA
chr10	94371314	94371668	dTAC_59889	ENSMUSG00000074785.4	NA	K1
chr10	94413575	94414663	dTAC_59902	ENSMUSG00000020023.13	K1b	K4
chr10	94415911	94417021	dTAC_59903	ENSMUSG00000020023.13	NA	K4
chr10	94584707	94585529	dTAC_59975	ENSMUSG00000074785.4	NA	K3b
chr10	94595567	94596310	dTAC_59980	ENSMUSG00000074785.4	NA	K1
chr10	94611278	94611588	dTAC_59985	ENSMUSG00000074785.4	NA	K1
chr10	94611626	94611918	dTAC_59986	ENSMUSG00000074785.4	NA	K1
chr10	94612025	94612622	dTAC_59987	ENSMUSG00000074785.4	NA	K1
chr10	94618985	94619111	dTAC_59988	ENSMUSG00000074785.4	K4	NA
chr10	94709354	94709483	dTAC_59997	ENSMUSG00000074785.4	NA	K4
chr10	94709597	94709942	dTAC_59998	ENSMUSG00000074785.4	NA	K1
chr10	94710020	94710343	dTAC_59999	ENSMUSG00000074785.4	NA	K1
chr10	94794705	94795244	dTAC_60013	ENSMUSG00000074785.4	NA	K4
chr10	94799528	94799880	dTAC_60016	ENSMUSG00000074785.4	NA	K4
chr10	94812130	94812967	dTAC_60026	ENSMUSG00000074785.4	K1c	K3b
chr10	94829186	94830198	dTAC_60036	ENSMUSG00000074785.4	NA	K3b
chr10	94837516	94837823	dTAC_60038	ENSMUSG00000074785.4	NA	K4
chr10	94865100	94865784	dTAC_60044	ENSMUSG00000074785.4	NA	K4
chr10	94990386	94992556	dTAC_60096	ENSMUSG00000020027.14	K1b	NA
chr10	94990386	94992556	dTAC_60096	ENSMUSG00000074781.4	K1b	NA
chr10	95013969	95014235	dTAC_60103	ENSMUSG00000020027.14	NA	K4
chr10	95033020	95033782	dTAC_60109	ENSMUSG00000020027.14	NA	K1
chr10	95035189	95035908	dTAC_60110	ENSMUSG00000020027.14	NA	K1
chr10	95040173	95041006	dTAC_60113	ENSMUSG00000020027.14	K1b	K3b
chr10	95040173	95041006	dTAC_60113	ENSMUSG00000074781.4	K1b	K3b
chr10	95056733	95057892	dTAC_60119	ENSMUSG00000020027.14	NA	K1
chr10	95087655	95088657	dTAC_60132	ENSMUSG00000020027.14	K4	K4
chr10	95087655	95088657	dTAC_60132	ENSMUSG00000074781.4	K4	K4
chr10	95116487	95118106	dTAC_60143	ENSMUSG00000074781.4	NA	K3b
chr10	95139701	95139997	dTAC_60147	ENSMUSG00000020027.14	NA	K1
chr10	95145443	95145667	dTAC_60153	ENSMUSG00000020027.14	NA	K3b
chr10	95145725	95145995	dTAC_60154	ENSMUSG00000020027.14	K1b	K2
chr10	95238714	95239082	dTAC_60215	ENSMUSG00000020027.14	K1c	K3b
chr10	95239174	95239970	dTAC_60216	ENSMUSG00000020027.14	K1c	K3b
chr10	95245106	95245403	dTAC_60217	ENSMUSG00000020027.14	K1c	K4
chr10	95245451	95246007	dTAC_60218	ENSMUSG00000020027.14	NA	K1
chr10	95254363	95254985	dTAC_60226	ENSMUSG00000020023.13	NA	K1
chr10	95722114	95722622	dTAC_60427	ENSMUSG00000020029.5	K3	NA
chr10	95729352	95729425	dTAC_60432	ENSMUSG00000020029.5	K2c	NA
chr10	95768319	95768459	dTAC_60449	ENSMUSG00000020029.5	K4	NA
chr10	96148161	96148835	dTAC_60543	ENSMUSG00000036478.7	K2c	K5
chr10	97087213	97087663	dTAC_60795	ENSMUSG00000036478.7	K4	K5
chr10	97265766	97266444	dTAC_60836	ENSMUSG00000036478.7	K2c	K4
chr10	97589612	97590307	dTAC_60905	ENSMUSG00000036446.4	K2c	NA
chr10	98418320	98418846	dTAC_61016	ENSMUSG00000019943.9	NA	K4
chr10	99130660	99131709	dTAC_61232	ENSMUSG00000090035.3	K3	NA
chr10	99171958	99172797	dTAC_61251	ENSMUSG00000019960.7	K2b	K1
chr10	99359339	99360128	dTAC_61336	ENSMUSG00000019960.7	K2c	NA
chr10	99393581	99393883	dTAC_61355	ENSMUSG00000019960.7	NA	K5
chr10	99525554	99525933	dTAC_61397	ENSMUSG00000019960.7	NA	K1
chr10	99580224	99580356	dTAC_61421	ENSMUSG00000090035.3	K2c	NA
chr10	99830034	99830457	dTAC_61493	ENSMUSG00000019966.13	NA	K4
chr10	99834595	99835536	dTAC_61495	ENSMUSG00000019966.13	NA	K4
chr10	103114407	103115067	dTAC_61964	ENSMUSG00000036602.9	K2c	NA
chr10	104946267	104946872	dTAC_62130	ENSMUSG00000036019.8	K4	NA
chr10	105430719	105431415	dTAC_62237	ENSMUSG00000036019.8	K2c	NA
chr10	105489813	105489966	dTAC_62266	ENSMUSG00000036019.8	K1c	NA
chr10	105926191	105927201	dTAC_62392	ENSMUSG00000053825.10	NA	K4
chr10	106375362	106376111	dTAC_62449	ENSMUSG00000053825.10	NA	K5
chr10	106376230	106376492	dTAC_62450	ENSMUSG00000053825.10	NA	K5
chr10	106585198	106586046	dTAC_62462	ENSMUSG00000053825.10	NA	K5
chr10	106608935	106610548	dTAC_62467	ENSMUSG00000019906.10	K1c	K4
chr10	106975165	106976064	dTAC_62538	ENSMUSG00000019906.10	K1c	NA
chr10	108385352	108385893	dTAC_62918	ENSMUSG00000035873.7	K3	K5
chr10	108389060	108389472	dTAC_62920	ENSMUSG00000035873.7	K3	NA
chr10	108394211	108394785	dTAC_62924	ENSMUSG00000035873.7	K4	NA
chr10	108395319	108395555	dTAC_62926	ENSMUSG00000035873.7	K3	NA
chr10	108432192	108432569	dTAC_62946	ENSMUSG00000035873.7	K4	K5
chr10	108600386	108600578	dTAC_63024	ENSMUSG00000035864.10	NA	K4
chr10	108600640	108600994	dTAC_63025	ENSMUSG00000035864.10	NA	K1
chr10	108601769	108602464	dTAC_63027	ENSMUSG00000035864.10	NA	K1
chr10	108710341	108710976	dTAC_63053	ENSMUSG00000035864.10	NA	K1
chr10	109488029	109488275	dTAC_63185	ENSMUSG00000035864.10	NA	K5
chr10	109496101	109496617	dTAC_63187	ENSMUSG00000035864.10	NA	K5
chr10	109664552	109665394	dTAC_63208	ENSMUSG00000035864.10	K4	K5
chr10	109665438	109665750	dTAC_63209	ENSMUSG00000035864.10	K4	K5
chr10	109690675	109690883	dTAC_63215	ENSMUSG00000035864.10	NA	K5
chr10	109713072	109713442	dTAC_63218	ENSMUSG00000035864.10	NA	K5
chr10	109974217	109974472	dTAC_63277	ENSMUSG00000020181.11	NA	K5
chr10	110099431	110099739	dTAC_63302	ENSMUSG00000020181.11	NA	K4
chr10	110102177	110102739	dTAC_63303	ENSMUSG00000020181.11	NA	K4
chr10	110129883	110129956	dTAC_63310	ENSMUSG00000020181.11	NA	K5
chr10	110154024	110154839	dTAC_63311	ENSMUSG00000020181.11	K1c	K1
chr10	110154914	110155216	dTAC_63312	ENSMUSG00000020181.11	K1c	K1
chr10	110155522	110155940	dTAC_63313	ENSMUSG00000020181.11	NA	K1
chr10	110160065	110160385	dTAC_63318	ENSMUSG00000020181.11	K1c	NA
chr10	110160618	110161349	dTAC_63319	ENSMUSG00000020181.11	K1c	K4
chr10	110161694	110161846	dTAC_63321	ENSMUSG00000020181.11	NA	K4
chr10	110175768	110176133	dTAC_63327	ENSMUSG00000020181.11	NA	K5
chr10	110191980	110193330	dTAC_63332	ENSMUSG00000020181.11	NA	K3b
chr10	110233307	110234003	dTAC_63334	ENSMUSG00000020181.11	NA	K1
chr10	110242040	110242639	dTAC_63338	ENSMUSG00000020181.11	NA	K1
chr10	110345045	110345174	dTAC_63362	ENSMUSG00000020181.11	NA	K1
chr10	110345284	110346051	dTAC_63363	ENSMUSG00000020181.11	NA	K1
chr10	110346264	110346832	dTAC_63364	ENSMUSG00000020181.11	NA	K1
chr10	110352182	110352555	dTAC_63365	ENSMUSG00000020181.11	NA	K1
chr10	110380829	110381146	dTAC_63374	ENSMUSG00000020181.11	NA	K1
chr10	110383462	110384308	dTAC_63375	ENSMUSG00000020181.11	NA	K4
chr10	110835163	110835889	dTAC_63480	ENSMUSG00000020186.6	NA	K4
chr10	111654797	111655192	dTAC_63798	ENSMUSG00000020205.8	K2c	NA
chr10	111655269	111655402	dTAC_63799	ENSMUSG00000020205.8	K2c	NA
chr10	111658581	111659227	dTAC_63800	ENSMUSG00000020205.8	K4	K5
chr10	111693908	111695235	dTAC_63818	ENSMUSG00000020205.8	K1c	K1
chr10	111724741	111725370	dTAC_63834	ENSMUSG00000020205.8	K4	NA
chr10	111783681	111784808	dTAC_63854	ENSMUSG00000020205.8	K2c	K5
chr10	111787024	111787830	dTAC_63855	ENSMUSG00000020205.8	K2b	K4
chr10	111801575	111802358	dTAC_63864	ENSMUSG00000020205.8	K2c	NA
chr10	111924921	111925329	dTAC_63924	ENSMUSG00000020205.8	K2b	NA
chr10	111925357	111926025	dTAC_63925	ENSMUSG00000020205.8	K2b	NA
chr10	112560978	112561158	dTAC_64047	ENSMUSG00000035681.6	NA	K5
chr10	112571645	112573021	dTAC_64049	ENSMUSG00000035681.6	NA	K1
chr10	115623835	115624784	dTAC_64509	ENSMUSG00000034163.10	K2c	NA
chr10	115811611	115812052	dTAC_64551	ENSMUSG00000034163.10	K2c	NA
chr10	115986691	115986957	dTAC_64580	ENSMUSG00000034163.10	K4	NA
chr10	116370658	116371803	dTAC_64675	ENSMUSG00000054934.6	K2b	NA
chr10	116415922	116417143	dTAC_64695	ENSMUSG00000054934.6	NA	K4
chr10	117456516	117457231	dTAC_65084	ENSMUSG00000020183.7	K3	NA
chr10	117462060	117462571	dTAC_65085	ENSMUSG00000020183.7	K4	NA
chr10	117515652	117516646	dTAC_65104	ENSMUSG00000020183.7	K3	K5
chr10	117521595	117522163	dTAC_65108	ENSMUSG00000020183.7	K2c	NA
chr10	117532227	117532395	dTAC_65113	ENSMUSG00000020183.7	K2c	NA
chr10	117545426	117545524	dTAC_65119	ENSMUSG00000020183.7	K4	NA
chr10	118370337	118370892	dTAC_65374	ENSMUSG00000028630.8	K4	NA
chr10	118593044	118593376	dTAC_65402	ENSMUSG00000028630.8	NA	K5
chr10	120026349	120027365	dTAC_65802	ENSMUSG00000034813.12	NA	K1
chr10	120035472	120036219	dTAC_65804	ENSMUSG00000034813.12	K1c	K1
chr10	120245638	120245950	dTAC_65857	ENSMUSG00000048661.10	K2c	NA
chr10	120245638	120245950	dTAC_65857	ENSMUSG00000051236.9	K2c	NA
chr10	120245638	120245950	dTAC_65857	ENSMUSG00000056758.10	K2c	NA
chr10	120246446	120246658	dTAC_65858	ENSMUSG00000051236.9	K2b	NA
chr10	120247156	120247830	dTAC_65859	ENSMUSG00000048661.10	K2c	K5
chr10	120247156	120247830	dTAC_65859	ENSMUSG00000051236.9	K2c	K5
chr10	120247156	120247830	dTAC_65859	ENSMUSG00000056758.10	K2c	K5
chr10	120257173	120257949	dTAC_65861	ENSMUSG00000051236.9	NA	K5
chr10	120294801	120294913	dTAC_65876	ENSMUSG00000056758.10	K4	NA
chr10	120339262	120339717	dTAC_65885	ENSMUSG00000048661.10	K2c	NA
chr10	120339262	120339717	dTAC_65885	ENSMUSG00000056758.10	K2c	NA
chr10	120365000	120365217	dTAC_65896	ENSMUSG00000056758.10	K2b	NA
chr10	120365284	120365917	dTAC_65897	ENSMUSG00000056758.10	K2b	NA
chr10	120377165	120378206	dTAC_65902	ENSMUSG00000056758.10	K2b	K2
chr10	120416982	120418196	dTAC_65927	ENSMUSG00000056758.10	NA	K2
chr10	120431567	120431777	dTAC_65937	ENSMUSG00000051236.9	NA	K5
chr10	120435111	120435341	dTAC_65940	ENSMUSG00000056758.10	K2c	NA
chr10	120444501	120444999	dTAC_65946	ENSMUSG00000051236.9	K2c	NA
chr10	120449878	120450262	dTAC_65949	ENSMUSG00000020224.10	K2c	K5
chr10	120449878	120450262	dTAC_65949	ENSMUSG00000051236.9	K2c	K5
chr10	120449878	120450262	dTAC_65949	ENSMUSG00000056758.10	K2c	K5
chr10	120587521	120588232	dTAC_65988	ENSMUSG00000056758.10	K2c	NA
chr10	120646656	120647462	dTAC_66004	ENSMUSG00000056758.10	K2b	K4
chr10	120685886	120686594	dTAC_66019	ENSMUSG00000056758.10	K3	NA
chr10	120694792	120694912	dTAC_66025	ENSMUSG00000056758.10	K2c	NA
chr10	120697474	120697945	dTAC_66028	ENSMUSG00000020224.10	K2c	NA
chr10	120697474	120697945	dTAC_66028	ENSMUSG00000056758.10	K2c	NA
chr10	120701827	120702226	dTAC_66029	ENSMUSG00000056758.10	K4	K5
chr10	120707427	120708815	dTAC_66032	ENSMUSG00000020224.10	K2b	K5
chr10	120707427	120708815	dTAC_66032	ENSMUSG00000056758.10	K2b	K5
chr10	120716888	120717802	dTAC_66034	ENSMUSG00000020224.10	K2b	NA
chr10	120716888	120717802	dTAC_66034	ENSMUSG00000056758.10	K2b	NA
chr10	120719875	120720528	dTAC_66035	ENSMUSG00000056758.10	K2b	NA
chr10	120751225	120752326	dTAC_66044	ENSMUSG00000056758.10	K2b	NA
chr10	120763613	120764707	dTAC_66046	ENSMUSG00000020224.10	K2b	NA
chr10	120763613	120764707	dTAC_66046	ENSMUSG00000056758.10	K2b	NA
chr10	120776850	120777417	dTAC_66049	ENSMUSG00000056758.10	K2c	NA
chr10	120787122	120787635	dTAC_66054	ENSMUSG00000056758.10	K2c	NA
chr10	120857383	120858144	dTAC_66080	ENSMUSG00000020224.10	K2c	NA
chr10	120857383	120858144	dTAC_66080	ENSMUSG00000056758.10	K2c	NA
chr10	120864412	120864917	dTAC_66081	ENSMUSG00000020224.10	NA	K5
chr10	120864412	120864917	dTAC_66081	ENSMUSG00000056758.10	NA	K5
chr10	120871961	120873112	dTAC_66083	ENSMUSG00000020224.10	K2c	K5
chr10	120871961	120873112	dTAC_66083	ENSMUSG00000056758.10	K2c	K5
chr10	120875448	120875607	dTAC_66085	ENSMUSG00000056758.10	K2c	K5
chr10	120875705	120876949	dTAC_66086	ENSMUSG00000056758.10	K2c	K5
chr10	120929674	120929835	dTAC_66108	ENSMUSG00000020224.10	K4	NA
chr10	121079245	121079383	dTAC_66145	ENSMUSG00000048661.10	K2c	NA
chr10	121205741	121206920	dTAC_66169	ENSMUSG00000048661.10	NA	K2
chr10	121205741	121206920	dTAC_66169	ENSMUSG00000051236.9	NA	K2
chr10	121227497	121227666	dTAC_66172	ENSMUSG00000020218.7	K2c	NA
chr10	121227814	121228967	dTAC_66173	ENSMUSG00000020218.7	K2c	NA
chr10	121243309	121244062	dTAC_66178	ENSMUSG00000020218.7	K2c	NA
chr10	121251459	121251633	dTAC_66183	ENSMUSG00000020218.7	K2c	NA
chr10	121251459	121251633	dTAC_66183	ENSMUSG00000051236.9	K2c	NA
chr10	121255971	121256951	dTAC_66185	ENSMUSG00000051236.9	K4	K5
chr10	121409800	121410074	dTAC_66243	ENSMUSG00000025795.7	K4	NA
chr10	121419613	121420621	dTAC_66246	ENSMUSG00000025795.7	K3	NA
chr10	121423432	121424356	dTAC_66249	ENSMUSG00000025795.7	K2b	K4
chr10	121432139	121433435	dTAC_66255	ENSMUSG00000025795.7	NA	K1
chr10	121817822	121818372	dTAC_66396	ENSMUSG00000020121.11	K1c	NA
chr10	121882286	121882773	dTAC_66425	ENSMUSG00000020121.11	K1c	K1
chr10	121882822	121882915	dTAC_66426	ENSMUSG00000020121.11	K1c	NA
chr10	121885478	121886117	dTAC_66427	ENSMUSG00000020121.11	K1b	NA
chr10	121955554	121957103	dTAC_66456	ENSMUSG00000020121.11	NA	K1
chr10	122563872	122564431	dTAC_66597	ENSMUSG00000034602.9	K1b	K4
chr10	122570396	122570567	dTAC_66601	ENSMUSG00000034613.8	NA	K1
chr10	122715762	122718154	dTAC_66639	ENSMUSG00000034613.8	K1c	K1
chr10	122770306	122770637	dTAC_66670	ENSMUSG00000034613.8	NA	K4
chr10	122814914	122815619	dTAC_66698	ENSMUSG00000034602.9	K1b	K2
chr10	123751684	123752382	dTAC_66966	ENSMUSG00000044071.7	NA	K1
chr10	125724923	125726212	dTAC_67186	ENSMUSG00000020105.8	K2c	NA
chr10	125798583	125799161	dTAC_67210	ENSMUSG00000020105.8	K2c	K5
chr10	125809757	125810528	dTAC_67214	ENSMUSG00000020105.8	K2b	NA
chr10	125810617	125810965	dTAC_67215	ENSMUSG00000020105.8	K2b	NA
chr10	125912105	125912714	dTAC_67244	ENSMUSG00000020105.8	K2c	NA
chr10	126015675	126015953	dTAC_67308	ENSMUSG00000020105.8	K4	NA
chr10	126138613	126139323	dTAC_67331	ENSMUSG00000020105.8	K2c	NA
chr10	126521786	126522236	dTAC_67398	ENSMUSG00000020105.8	K2b	NA
chr10	126930594	126931094	dTAC_67504	ENSMUSG00000006728.8	K2a	K3a
chr10	126990066	126990695	dTAC_67529	ENSMUSG00000006732.10	K2b	K4
chr10	126990066	126990695	dTAC_67529	ENSMUSG00000025436.7	K2b	K4
chr10	126990066	126990695	dTAC_67529	ENSMUSG00000040521.7	K2b	K4
chr10	126990066	126990695	dTAC_67529	ENSMUSG00000078429.4	K2b	K4
chr10	127016515	127016806	dTAC_67541	ENSMUSG00000078429.4	K2c	NA
chr10	127017170	127017392	dTAC_67542	ENSMUSG00000078429.4	K2c	NA
chr10	127238962	127239042	dTAC_67639	ENSMUSG00000019467.9	K1c	NA
chr10	127721186	127722875	dTAC_67836	ENSMUSG00000040054.11	NA	K4
chr10	127924654	127925393	dTAC_67877	ENSMUSG00000025402.8	NA	K5
chr10	127945314	127946086	dTAC_67880	ENSMUSG00000002147.14	K4	K5
chr10	127945314	127946086	dTAC_67880	ENSMUSG00000040195.7	K4	K5
chr10	127984780	127985109	dTAC_67891	ENSMUSG00000044617.7	NA	K2
chr10	128149533	128150243	dTAC_67950	ENSMUSG00000044005.9	K2b	NA
chr11	3483889	3484824	dTAC_68529	ENSMUSG00000034570.8	NA	K4
chr11	3716545	3716619	dTAC_68600	ENSMUSG00000048807.2	NA	K4
chr11	3725094	3725705	dTAC_68604	ENSMUSG00000020435.13	NA	K3b
chr11	3733920	3734870	dTAC_68608	ENSMUSG00000020435.13	NA	K3b
chr11	3740989	3741589	dTAC_68610	ENSMUSG00000020435.13	NA	K4
chr11	4472288	4473172	dTAC_68830	ENSMUSG00000009076.6	NA	K4
chr11	4973264	4973857	dTAC_68995	ENSMUSG00000034201.9	K3	NA
chr11	4974410	4975160	dTAC_68997	ENSMUSG00000034201.9	K3	NA
chr11	5181758	5182656	dTAC_69087	ENSMUSG00000009079.12	K2c	K4
chr11	5181758	5182656	dTAC_69087	ENSMUSG00000041961.10	K2c	K4
chr11	5184127	5184734	dTAC_69088	ENSMUSG00000041961.10	K2b	K4
chr11	5255411	5256130	dTAC_69116	ENSMUSG00000009079.12	NA	K3b
chr11	5256280	5256440	dTAC_69117	ENSMUSG00000009079.12	NA	K3b
chr11	6016205	6016358	dTAC_69348	ENSMUSG00000053838.10	NA	K1
chr11	6016511	6016709	dTAC_69349	ENSMUSG00000053838.10	NA	K1
chr11	6038479	6038688	dTAC_69365	ENSMUSG00000053838.10	NA	K3b
chr11	6038755	6039326	dTAC_69366	ENSMUSG00000053838.10	NA	K3b
chr11	6039462	6039607	dTAC_69367	ENSMUSG00000053838.10	NA	K3b
chr11	6109986	6110277	dTAC_69389	ENSMUSG00000057897.10	NA	K1
chr11	6187295	6188496	dTAC_69416	ENSMUSG00000057897.10	K3	K1
chr11	7073572	7073890	dTAC_69693	ENSMUSG00000041046.7	NA	K4
chr11	7129423	7130068	dTAC_69713	ENSMUSG00000000384.11	NA	K5
chr11	8531969	8532710	dTAC_69994	ENSMUSG00000020422.9	NA	K5
chr11	8534770	8535235	dTAC_69998	ENSMUSG00000020422.9	NA	K5
chr11	8556709	8557439	dTAC_70012	ENSMUSG00000020422.9	NA	K4
chr11	8762068	8762398	dTAC_70115	ENSMUSG00000020422.9	K2c	NA
chr11	8781202	8782031	dTAC_70126	ENSMUSG00000020422.9	K2c	NA
chr11	8784510	8784899	dTAC_70127	ENSMUSG00000020422.9	K2c	NA
chr11	8859255	8859331	dTAC_70155	ENSMUSG00000020422.9	K2c	NA
chr11	8949487	8950674	dTAC_70177	ENSMUSG00000020422.9	K2b	K4
chr11	11820236	11821226	dTAC_70557	ENSMUSG00000020176.13	K2a	K2
chr11	11821469	11823172	dTAC_70558	ENSMUSG00000020176.13	K2a	K3b
chr11	11824514	11824877	dTAC_70560	ENSMUSG00000020176.13	K2a	K2
chr11	11825134	11825340	dTAC_70561	ENSMUSG00000020176.13	K2a	NA
chr11	11828202	11828662	dTAC_70563	ENSMUSG00000020176.13	K2a	K4
chr11	11828795	11829581	dTAC_70564	ENSMUSG00000020176.13	K2a	NA
chr11	11829658	11829795	dTAC_70565	ENSMUSG00000020176.13	K2a	NA
chr11	11844174	11845107	dTAC_70583	ENSMUSG00000020176.13	K2b	NA
chr11	11850064	11850155	dTAC_70587	ENSMUSG00000020176.13	K2b	NA
chr11	11850291	11850893	dTAC_70588	ENSMUSG00000020176.13	K2b	NA
chr11	11854701	11856298	dTAC_70593	ENSMUSG00000020176.13	K2a	NA
chr11	11862545	11862986	dTAC_70596	ENSMUSG00000020176.13	K2b	NA
chr11	11872897	11873372	dTAC_70604	ENSMUSG00000020176.13	K2a	NA
chr11	11873398	11873875	dTAC_70605	ENSMUSG00000020176.13	K2a	NA
chr11	11877794	11880005	dTAC_70607	ENSMUSG00000020176.13	K2a	NA
chr11	11939665	11939955	dTAC_70638	ENSMUSG00000020182.12	K2c	NA
chr11	11952570	11953074	dTAC_70646	ENSMUSG00000020182.12	K2b	NA
chr11	11961939	11962316	dTAC_70655	ENSMUSG00000020182.12	K2b	NA
chr11	11961939	11962316	dTAC_70655	ENSMUSG00000035455.8	K2b	NA
chr11	11962394	11962934	dTAC_70656	ENSMUSG00000020182.12	K2b	NA
chr11	11962394	11962934	dTAC_70656	ENSMUSG00000020193.3	K2b	NA
chr11	11962394	11962934	dTAC_70656	ENSMUSG00000035455.8	K2b	NA
chr11	11963454	11964001	dTAC_70657	ENSMUSG00000020182.12	K2b	NA
chr11	11963454	11964001	dTAC_70657	ENSMUSG00000035455.8	K2b	NA
chr11	11966232	11966612	dTAC_70659	ENSMUSG00000035455.8	K3	NA
chr11	16514253	16514688	dTAC_71070	ENSMUSG00000020116.7	K4	NA
chr11	16988495	16988568	dTAC_71215	ENSMUSG00000078974.6	K4	NA
chr11	17086125	17086463	dTAC_71234	ENSMUSG00000020116.7	NA	K5
chr11	18014517	18015135	dTAC_71385	ENSMUSG00000020160.14	K1c	K5
chr11	18015192	18015546	dTAC_71386	ENSMUSG00000020160.14	NA	K5
chr11	18069248	18070279	dTAC_71390	ENSMUSG00000020160.14	K1c	NA
chr11	18156586	18156779	dTAC_71398	ENSMUSG00000020160.14	NA	K5
chr11	18357228	18357857	dTAC_71417	ENSMUSG00000020160.14	K4	NA
chr11	18357893	18358261	dTAC_71418	ENSMUSG00000020160.14	K4	NA
chr11	18745797	18746495	dTAC_71483	ENSMUSG00000020160.14	K1b	NA
chr11	18747384	18748620	dTAC_71486	ENSMUSG00000020160.14	K1a	K2
chr11	18749230	18749748	dTAC_71487	ENSMUSG00000020160.14	K1b	NA
chr11	18749935	18750264	dTAC_71489	ENSMUSG00000020160.14	K1b	NA
chr11	18882878	18883079	dTAC_71516	ENSMUSG00000020160.14	NA	K2
chr11	18883184	18883828	dTAC_71517	ENSMUSG00000020160.14	K1a	K2
chr11	18883903	18884115	dTAC_71518	ENSMUSG00000020160.14	K1a	NA
chr11	18884424	18884499	dTAC_71519	ENSMUSG00000020160.14	K1b	NA
chr11	18885706	18886215	dTAC_71523	ENSMUSG00000020160.14	K1b	NA
chr11	18897849	18898667	dTAC_71527	ENSMUSG00000020160.14	K2c	NA
chr11	18934823	18935211	dTAC_71552	ENSMUSG00000020160.14	K1c	K4
chr11	18935265	18935738	dTAC_71553	ENSMUSG00000020160.14	K1c	K4
chr11	18944823	18945501	dTAC_71555	ENSMUSG00000020160.14	K1b	NA
chr11	19353587	19354172	dTAC_71668	ENSMUSG00000020160.14	K4	NA
chr11	19523829	19524683	dTAC_71697	ENSMUSG00000020160.14	K1c	K5
chr11	19530738	19531049	dTAC_71700	ENSMUSG00000020160.14	K1c	K4
chr11	19531145	19532025	dTAC_71701	ENSMUSG00000020160.14	K1c	K4
chr11	19592547	19593279	dTAC_71715	ENSMUSG00000020160.14	K4	NA
chr11	19601396	19602098	dTAC_71719	ENSMUSG00000020160.14	NA	K5
chr11	19605679	19605891	dTAC_71721	ENSMUSG00000020160.14	K1c	NA
chr11	19610452	19611097	dTAC_71725	ENSMUSG00000020160.14	K4	NA
chr11	19758336	19758421	dTAC_71763	ENSMUSG00000020160.14	K4	NA
chr11	19761020	19761934	dTAC_71765	ENSMUSG00000020160.14	K1c	K4
chr11	20347408	20348261	dTAC_71966	ENSMUSG00000042363.10	NA	K4
chr11	20800160	20800997	dTAC_72085	ENSMUSG00000020128.11	NA	K4
chr11	21659504	21659658	dTAC_72318	ENSMUSG00000005917.11	NA	K5
chr11	21694061	21694453	dTAC_72322	ENSMUSG00000005917.11	K4	NA
chr11	21735268	21735608	dTAC_72334	ENSMUSG00000005917.11	K4	NA
chr11	22017258	22017917	dTAC_72368	ENSMUSG00000005917.11	NA	K2
chr11	22057595	22057986	dTAC_72387	ENSMUSG00000005917.11	K1c	NA
chr11	22205838	22206008	dTAC_72431	ENSMUSG00000005917.11	NA	K5
chr11	22206178	22207303	dTAC_72432	ENSMUSG00000005917.11	K4	K4
chr11	22207416	22207573	dTAC_72433	ENSMUSG00000005917.11	NA	K5
chr11	22631044	22631373	dTAC_72513	ENSMUSG00000098650.1	K3	K5
[truncated: 14,804 more rows]

## Sheet: Table S5
Supplementary Table 5. Human ortholog coodinate of candidate Enhancers
Coordinate of 12929 human orologus corresponding to the mouse candidate enhancers (cEnhancers)
cEnhancers				human orthologs
mm10_chr	mm10_start	mm10_end	dTAC_id	hg19_chr	hg19_start	hg19_end
chr1	13051991	13052570	dTAC_1279	chr8	70858520	70859508
chr1	13834814	13835769	dTAC_1554	chr8	71834865	71835992
chr1	13836032	13836120	dTAC_1555	chr8	71836470	71836569
chr1	14512520	14513222	dTAC_1698	chr8	72474890	72475563
chr1	14841588	14843067	dTAC_1751	chr8	72892410	72893952
chr1	16227667	16229097	dTAC_1985	chr8	74331407	74332907
chr1	16229399	16229992	dTAC_1986	chr8	74333204	74333828
chr1	16248592	16249571	dTAC_1997	chr8	74363048	74364054
chr1	16268304	16269279	dTAC_2006	chr8	74384948	74385943
chr1	16293230	16293705	dTAC_2011	chr8	74401591	74402116
chr1	19250948	19251706	dTAC_2364	chr6	50829542	50830307
chr1	19672936	19673064	dTAC_2420	chr6	51125050	51125181
chr1	19681145	19681739	dTAC_2424	chr6	51133361	51133945
chr1	19927641	19928522	dTAC_2458	chr6	51359673	51360553
chr1	19951016	19952115	dTAC_2460	chr6	51378396	51379537
chr1	21460848	21461743	dTAC_2792	chr6	73839371	73840265
chr1	22268505	22269560	dTAC_2885	chr6	73121680	73122815
chr1	22615202	22615351	dTAC_2942	chr6	72783375	72783534
chr1	22615625	22615950	dTAC_2943	chr6	72782784	72783113
chr1	23705258	23706099	dTAC_3162	chr6	71722341	71723202
chr1	23826885	23827407	dTAC_3185	chr6	71594099	71594706
chr1	24223355	24223574	dTAC_3300	chr6	70963132	70963379
chr1	24248339	24249666	dTAC_3315	chr6	70928984	70932182
chr1	25082409	25082686	dTAC_3470	chr6	70083779	70084005
chr1	25085516	25085961	dTAC_3473	chr6	70080673	70081178
chr1	25179863	25181259	dTAC_3499	chr6	69990632	69992053
chr1	25185942	25186325	dTAC_3500	chr6	69987223	69987571
chr1	25503916	25504639	dTAC_3538	chr6	69685024	69685773
chr1	25504729	25505010	dTAC_3539	chr6	69684658	69684943
chr1	31205170	31205935	dTAC_3933	chr6	63988024	63989209
chr1	32462934	32463603	dTAC_4039	chr6	62619382	62619826
chr1	32471134	32472129	dTAC_4041	chr6	62605221	62606085
chr1	32553489	32554365	dTAC_4049	chr6	62518914	62519779
chr1	32649708	32650291	dTAC_4057	chr6	62401525	62402119
chr1	33174606	33175606	dTAC_4109	chr6	57766733	57767707
chr1	33932905	33933412	dTAC_4315	chr6	56799774	56800077
chr1	33935718	33936256	dTAC_4316	chr6	56795560	56795867
chr1	33946641	33947545	dTAC_4323	chr6	56779592	56780420
chr1	34184353	34184666	dTAC_4455	chr6	56478641	56478944
chr1	34696321	34697081	dTAC_4600	chr2	131627197	131627908
chr1	36492305	36493908	dTAC_5087	chr2	97454062	97455420
chr1	36595522	36595872	dTAC_5135	chr2	97582008	97582292
chr1	37219560	37221222	dTAC_5329	chr2	98964105	98966208
chr1	37686708	37688701	dTAC_5484	chr2	99513382	99515698
chr1	38197207	38197570	dTAC_5562	chr2	100187375	100187775
chr1	38198271	38198911	dTAC_5564	chr2	100188466	100189130
chr1	38199755	38200723	dTAC_5566	chr2	100190055	100191085
chr1	38393529	38393944	dTAC_5643	chr2	100435955	100436434
chr1	38398447	38398696	dTAC_5648	chr2	100444203	100444396
chr1	38401860	38402252	dTAC_5650	chr2	100449412	100449802
chr1	38757795	38758287	dTAC_5768	chr2	100849220	100849713
chr1	38766292	38766650	dTAC_5771	chr2	100854998	100855218
chr1	38766718	38768254	dTAC_5772	chr2	100855815	100857229
chr1	39312433	39313041	dTAC_5912	chr2	101565295	101565915
chr1	39700735	39700996	dTAC_6089	chr2	102050920	102051151
chr1	39701035	39701820	dTAC_6090	chr2	102051186	102051816
chr1	39702285	39703009	dTAC_6092	chr2	102052370	102053130
chr1	41742620	41743627	dTAC_6597	chr2	104489749	104490753
chr1	41749046	41749830	dTAC_6599	chr2	104496422	104497212
chr1	41810328	41811067	dTAC_6601	chr2	104575692	104576413
chr1	41811678	41811769	dTAC_6603	chr2	104577017	104577072
chr1	41814025	41814933	dTAC_6605	chr2	104579220	104580134
chr1	41822774	41823199	dTAC_6606	chr2	104589956	104590416
chr1	41823309	41823581	dTAC_6607	chr2	104590532	104590803
chr1	41835869	41836000	dTAC_6609	chr2	104599337	104599469
chr1	41888164	41888624	dTAC_6612	chr2	104640212	104640674
chr1	41888995	41889273	dTAC_6613	chr2	104641054	104641346
chr1	41890757	41891491	dTAC_6614	chr2	104642863	104643629
chr1	41891702	41892069	dTAC_6615	chr2	104643849	104644213
chr1	41892370	41892841	dTAC_6617	chr2	104644495	104644978
chr1	41897811	41898402	dTAC_6618	chr2	104649848	104650479
chr1	41909780	41910117	dTAC_6621	chr2	104661507	104661847
chr1	41916809	41917002	dTAC_6622	chr2	104667166	104667355
chr1	41917044	41917691	dTAC_6623	chr2	104667397	104668105
chr1	41918368	41919263	dTAC_6624	chr2	104668450	104669373
chr1	41935923	41936402	dTAC_6626	chr2	104687432	104687938
chr1	41981587	41981867	dTAC_6628	chr2	104736697	104736977
chr1	41981972	41982103	dTAC_6629	chr2	104737081	104737209
chr1	42005915	42006890	dTAC_6631	chr2	104762921	104763640
chr1	42019095	42019238	dTAC_6632	chr2	104771859	104772002
chr1	42152216	42152752	dTAC_6645	chr2	104937649	104938200
chr1	42153062	42153199	dTAC_6646	chr2	104938364	104938468
chr1	42233206	42233823	dTAC_6661	chr2	105024653	105025255
chr1	42242530	42244717	dTAC_6662	chr2	105032610	105034527
chr1	42257610	42258741	dTAC_6664	chr2	105046575	105047705
chr1	42259574	42259990	dTAC_6666	chr2	105048512	105048885
chr1	42277245	42277520	dTAC_6671	chr2	105065201	105065492
chr1	42365685	42366514	dTAC_6680	chr2	105132736	105133566
chr1	42398564	42399294	dTAC_6688	chr2	105163402	105164171
chr1	43045204	43046153	dTAC_6865	chr2	105877893	105879688
chr1	43310710	43311483	dTAC_6977	chr2	106204736	106205582
chr1	43694630	43695542	dTAC_7120	chr2	106637042	106638045
chr1	44678965	44679363	dTAC_7236	chr2	189315396	189315826
chr1	44679413	44679818	dTAC_7237	chr2	189315882	189316278
chr1	44751125	44751705	dTAC_7247	chr2	189392199	189392746
chr1	45031562	45032193	dTAC_7267	chr2	189662824	189663500
chr1	45043125	45043919	dTAC_7271	chr2	189678530	189679155
chr1	45672527	45673211	dTAC_7344	chr2	190212121	190212653
chr1	45760411	45761920	dTAC_7354	chr2	190271768	190273104
chr1	45765642	45766185	dTAC_7355	chr2	190276543	190277089
chr1	45767183	45767925	dTAC_7357	chr2	190278273	190279180
chr1	54639467	54640098	dTAC_8565	chr2	197843761	197845097
chr1	54640234	54640800	dTAC_8566	chr2	197845229	197845733
chr1	54664580	54665387	dTAC_8574	chr2	197875001	197875830
chr1	54665591	54666338	dTAC_8575	chr2	197876038	197877070
chr1	55581719	55582354	dTAC_8851	chr2	198816785	198817808
chr1	55665381	55666908	dTAC_8870	chr2	198919959	198921647
chr1	55668626	55669082	dTAC_8871	chr2	198923510	198923993
chr1	55704692	55705164	dTAC_8886	chr2	198955225	198955708
chr1	55705234	55705533	dTAC_8887	chr2	198955778	198956079
chr1	56164224	56164875	dTAC_8966	chr2	199422726	199423402
chr1	56239781	56239973	dTAC_8982	chr2	199510648	199510843
chr1	56247423	56247564	dTAC_8984	chr2	199518262	199518403
chr1	56249981	56250183	dTAC_8985	chr2	199520782	199521015
chr1	56344793	56345635	dTAC_8998	chr2	199617612	199618511
chr1	56395893	56396165	dTAC_9004	chr2	199674774	199675046
chr1	57204989	57205935	dTAC_9126	chr2	200603856	200604828
chr1	57209232	57209610	dTAC_9128	chr2	200607600	200607995
chr1	57211079	57211363	dTAC_9129	chr2	200609676	200609996
chr1	57213350	57214080	dTAC_9130	chr2	200611984	200612726
chr1	57224224	57225147	dTAC_9133	chr2	200621684	200622646
chr1	57265108	57265891	dTAC_9139	chr2	200662157	200662905
chr1	57266440	57267038	dTAC_9140	chr2	200663465	200663912
chr1	57329223	57329982	dTAC_9147	chr2	200714944	200716384
chr1	57330186	57330759	dTAC_9148	chr2	200716563	200717096
chr1	57387751	57388344	dTAC_9162	chr2	200796852	200797659
chr1	57388837	57388952	dTAC_9164	chr2	200798131	200798274
chr1	57428425	57430574	dTAC_9174	chr2	200844199	200847529
chr1	57477747	57478069	dTAC_9184	chr2	200886179	200886505
chr1	57478866	57479544	dTAC_9186	chr2	200890252	200890975
chr1	57528673	57529296	dTAC_9195	chr2	200945882	200946513
chr1	57594854	57595124	dTAC_9211	chr2	201003901	201004221
chr1	57674077	57674654	dTAC_9233	chr2	201084728	201085237
chr1	57940663	57941122	dTAC_9320	chr2	201334927	201335441
chr1	57941163	57942106	dTAC_9321	chr2	201335462	201336568
chr1	57948997	57949115	dTAC_9325	chr2	201345751	201345865
chr1	59247501	59248170	dTAC_9593	chr2	202660306	202661178
chr1	59269798	59270796	dTAC_9600	chr2	202678532	202679565
chr1	59291753	59292007	dTAC_9604	chr2	202702640	202702920
chr1	59314828	59315784	dTAC_9608	chr2	202723332	202724436
chr1	59322036	59322927	dTAC_9613	chr2	202731411	202732613
chr1	59332849	59334886	dTAC_9616	chr2	202746873	202748903
chr1	59367836	59369326	dTAC_9626	chr2	202776773	202778337
chr1	59449279	59450007	dTAC_9666	chr2	202861214	202861919
chr1	59607098	59607693	dTAC_9745	chr2	203029254	203029964
chr1	59615197	59615282	dTAC_9749	chr2	203034750	203034862
chr1	59788974	59789533	dTAC_9778	chr2	203265699	203266347
chr1	59789818	59790075	dTAC_9779	chr2	203266653	203266894
chr1	60860244	60861797	dTAC_9969	chr2	204679254	204680875
chr1	60936023	60936640	dTAC_9987	chr2	204755238	204755909
chr1	62017041	62017220	dTAC_10198	chr2	205836347	205836532
chr1	62964162	62964856	dTAC_10456	chr2	206790376	206791015
chr1	63667923	63669127	dTAC_10609	chr2	207567588	207568219
chr1	63762998	63764724	dTAC_10618	chr2	207665064	207666827
chr1	63770116	63770741	dTAC_10622	chr2	207679089	207679711
chr1	63819276	63821360	dTAC_10627	chr2	207709839	207712127
chr1	63857495	63857742	dTAC_10635	chr2	207737737	207738000
chr1	63857846	63858689	dTAC_10636	chr2	207738105	207738957
chr1	63876469	63877205	dTAC_10640	chr2	207751165	207751913
chr1	63899694	63900095	dTAC_10642	chr2	207798712	207799108
chr1	63999573	63999781	dTAC_10666	chr2	207910395	207910603
chr1	64066537	64067336	dTAC_10703	chr2	207977815	207978621
chr1	64074123	64074491	dTAC_10704	chr2	207985386	207985754
chr1	64220148	64220447	dTAC_10745	chr2	208117310	208117624
chr1	64220547	64220965	dTAC_10746	chr2	208117728	208118149
chr1	64361848	64362605	dTAC_10783	chr2	208268478	208269236
chr1	64408793	64409217	dTAC_10792	chr2	208299352	208299776
chr1	64409246	64409690	dTAC_10793	chr2	208299805	208300220
chr1	64409804	64410141	dTAC_10794	chr2	208300318	208300574
chr1	64916532	64917522	dTAC_10936	chr2	208834916	208835909
chr1	64975194	64975967	dTAC_10954	chr2	208904565	208905173
chr1	66187091	66187563	dTAC_11080	chr2	210296939	210297434
chr1	66195087	66195784	dTAC_11081	chr2	210306045	210306753
chr1	66348232	66348438	dTAC_11145	chr2	210478486	210478698
chr1	66348441	66349164	dTAC_11146	chr2	210478701	210479424
chr1	66349177	66349970	dTAC_11147	chr2	210479437	210480318
chr1	66395259	66395832	dTAC_11159	chr2	210536043	210536653
chr1	66401793	66402281	dTAC_11162	chr2	210545822	210546391
chr1	66655103	66656207	dTAC_11193	chr2	210825344	210826249
chr1	68120412	68120717	dTAC_11443	chr2	212333687	212334004
chr1	68666631	68667267	dTAC_11474	chr2	212906326	212906924
chr1	68667325	68667576	dTAC_11475	chr2	212906980	212907230
chr1	72002257	72002991	dTAC_12016	chr2	216649041	216649619
chr1	72018161	72019151	dTAC_12029	chr2	216671125	216672153
chr1	72108535	72109229	dTAC_12059	chr2	216770354	216770855
chr1	72372450	72373229	dTAC_12137	chr2	217046682	217047446
chr1	72379610	72380323	dTAC_12141	chr2	217053735	217054518
chr1	72454552	72455312	dTAC_12167	chr2	217150165	217150957
chr1	72455476	72456676	dTAC_12168	chr2	217151455	217153057
chr1	72492592	72493093	dTAC_12184	chr2	217187665	217191847
chr1	72593099	72594043	dTAC_12201	chr2	217291365	217292350
chr1	72813184	72814559	dTAC_12266	chr2	217484221	217485744
chr1	72854239	72855239	dTAC_12284	chr2	217529757	217531644
chr1	72865783	72866377	dTAC_12294	chr2	217546738	217548449
chr1	72963207	72964048	dTAC_12330	chr2	217656668	217657472
chr1	72969115	72969898	dTAC_12332	chr2	217667218	217668020
chr1	73089533	73090302	dTAC_12362	chr2	217825417	217826212
chr1	73251649	73252759	dTAC_12407	chr2	217991779	217993244
chr1	73313062	73313137	dTAC_12417	chr2	218063834	218063891
chr1	73362049	73362572	dTAC_12420	chr2	218113064	218113630
chr1	73363056	73364496	dTAC_12421	chr2	218114154	218115634
chr1	73538301	73539136	dTAC_12453	chr2	218298550	218299395
chr1	73644386	73644739	dTAC_12476	chr2	218399987	218400320
chr1	73754994	73755364	dTAC_12500	chr2	218495925	218496335
chr1	73758197	73759360	dTAC_12502	chr2	218501493	218502664
chr1	73764624	73765292	dTAC_12503	chr2	218508372	218509046
chr1	73771728	73772236	dTAC_12504	chr2	218520990	218521593
chr1	73787575	73788036	dTAC_12506	chr2	218537427	218537873
chr1	73825951	73827023	dTAC_12514	chr2	218577648	218578945
chr1	73827086	73827235	dTAC_12515	chr2	218579012	218579135
chr1	73854317	73854496	dTAC_12526	chr2	218605341	218605538
chr1	73913691	73914392	dTAC_12540	chr2	218668312	218669052
chr1	74000275	74000740	dTAC_12583	chr2	218768739	218769263
chr1	74082897	74083848	dTAC_12639	chr2	218858631	218859837
chr1	74204908	74205344	dTAC_12693	chr2	219050311	219050745
chr1	74207898	74208629	dTAC_12696	chr2	219052064	219052465
chr1	74295130	74296415	dTAC_12727	chr2	219146559	219148147
chr1	74376338	74376629	dTAC_12767	chr2	219248504	219248792
chr1	74824626	74825506	dTAC_12858	chr2	219775305	219776426
chr1	75015690	75016335	dTAC_12923	chr2	219983030	219983684
chr1	75016876	75017325	dTAC_12924	chr2	219984151	219984548
chr1	75283004	75283382	dTAC_12981	chr2	220200039	220200463
chr1	75289132	75289899	dTAC_12984	chr2	220215557	220216159
chr1	75289916	75290334	dTAC_12985	chr2	220216175	220216574
chr1	75290615	75291074	dTAC_12987	chr2	220217223	220217648
chr1	75337676	75339161	dTAC_12996	chr2	220263409	220264872
chr1	75339399	75339787	dTAC_12997	chr2	220265169	220265558
chr1	75342926	75343186	dTAC_12998	chr2	220267692	220267963
chr1	75344137	75345068	dTAC_12999	chr2	220269101	220270184
chr1	75559144	75560274	dTAC_13095	chr2	220506764	220508443
chr1	75561731	75562113	dTAC_13096	chr2	220509906	220510292
chr1	75582322	75582897	dTAC_13103	chr2	220535330	220535839
chr1	75594523	75595145	dTAC_13108	chr2	220545428	220546131
chr1	76575376	76575855	dTAC_13280	chr2	221467637	221468115
chr1	76724560	76724849	dTAC_13293	chr2	221618245	221618549
chr1	77027652	77028200	dTAC_13324	chr2	221914788	221915864
chr1	77072993	77073492	dTAC_13332	chr2	221960106	221960615
chr1	77102253	77103072	dTAC_13340	chr2	221989179	221990016
chr1	77377489	77378059	dTAC_13395	chr2	222294753	222295441
chr1	77383688	77383811	dTAC_13396	chr2	222301947	222302069
chr1	77385600	77386002	dTAC_13398	chr2	222304787	222305146
chr1	77403074	77403517	dTAC_13402	chr2	222323823	222324225
chr1	77409909	77410881	dTAC_13405	chr2	222329939	222330940
chr1	77412369	77412706	dTAC_13406	chr2	222332272	222332687
chr1	77896287	77896836	dTAC_13527	chr2	222833845	222834447
chr1	78139005	78139901	dTAC_13562	chr2	223103319	223104246
chr1	78140479	78141088	dTAC_13564	chr2	223104610	223105269
chr1	78141580	78142335	dTAC_13565	chr2	223105708	223106495
chr1	78395774	78396070	dTAC_13647	chr2	223390988	223391295
chr1	78566998	78567202	dTAC_13702	chr2	223617129	223617256
chr1	78567537	78568538	dTAC_13704	chr2	223617607	223618648
chr1	78742207	78742501	dTAC_13765	chr2	223856530	223856856
chr1	78744930	78745955	dTAC_13766	chr2	223858715	223859498
chr1	78760706	78761721	dTAC_13767	chr2	223865937	223866994
chr1	81718255	81718536	dTAC_14280	chr2	227024503	227024787
chr1	81744206	81745943	dTAC_14289	chr2	227055243	227057061
chr1	81746901	81747292	dTAC_14291	chr2	227057510	227057829
chr1	81952254	81952370	dTAC_14323	chr2	227288497	227288613
chr1	83697367	83698176	dTAC_14787	chr2	229504376	229505233
chr1	83736137	83737060	dTAC_14795	chr2	229553407	229554348
chr1	83745677	83746429	dTAC_14797	chr2	229563632	229564514
chr1	83746537	83746754	dTAC_14798	chr2	229564613	229564851
chr1	83748143	83748365	dTAC_14801	chr2	229566683	229566916
chr1	83748940	83749687	dTAC_14802	chr2	229567800	229568585
chr1	83829971	83830643	dTAC_14814	chr2	229660726	229661442
chr1	83831921	83832557	dTAC_14815	chr2	229663431	229664056
chr1	83861916	83862049	dTAC_14823	chr2	229698468	229698605
chr1	83862245	83862562	dTAC_14824	chr2	229698785	229699124
chr1	83882555	83882912	dTAC_14830	chr2	229721942	229722305
chr1	84056725	84057242	dTAC_14848	chr2	229922458	229922924
chr1	84086142	84086904	dTAC_14854	chr2	229959834	229960602
chr1	84087253	84087690	dTAC_14856	chr2	229960962	229961406
chr1	84386402	84387279	dTAC_14937	chr2	230234889	230235536
chr1	84387326	84387447	dTAC_14938	chr2	230235583	230235715
chr1	84387521	84388102	dTAC_14939	chr2	230235785	230236378
chr1	84397159	84397356	dTAC_14943	chr2	230254612	230254791
chr1	84422510	84422672	dTAC_14958	chr2	230286448	230286554
chr1	84443606	84444187	dTAC_14965	chr2	230310276	230310893
chr1	84500768	84500949	dTAC_14981	chr2	230380029	230380217
chr1	84590632	84590935	dTAC_15009	chr2	230466626	230466934
chr1	84592237	84592823	dTAC_15010	chr2	230469299	230469763
chr1	84598806	84599029	dTAC_15012	chr2	230478066	230478276
chr1	84602787	84603185	dTAC_15014	chr2	230481860	230482260
chr1	84614647	84614919	dTAC_15018	chr2	230492667	230492918
chr1	84619243	84619685	dTAC_15020	chr2	230496945	230497465
chr1	84622182	84622349	dTAC_15023	chr2	230500222	230500393
chr1	84622805	84623658	dTAC_15024	chr2	230500928	230501615
chr1	86032150	86033040	dTAC_15244	chr2	231879721	231881503
chr1	86598585	86599058	dTAC_15457	chr2	232660384	232660871
chr1	87002440	87003677	dTAC_15522	chr2	233146416	233147696
chr1	87049918	87050693	dTAC_15545	chr2	233201505	233202355
chr1	87141818	87143466	dTAC_15568	chr2	233329117	233340089
chr1	87164001	87165255	dTAC_15581	chr2	233361259	233362553
chr1	87168921	87169129	dTAC_15582	chr2	233366076	233366309
chr1	87175497	87176612	dTAC_15589	chr2	233375881	233377086
chr1	87708665	87709526	dTAC_15729	chr2	234093505	234094396
chr1	87729877	87730172	dTAC_15736	chr2	234135605	234136226
chr1	87730242	87730422	dTAC_15737	chr2	234136295	234136490
chr1	87733227	87733622	dTAC_15739	chr2	234137129	234137475
chr1	88568413	88569176	dTAC_16055	chr2	235202055	235202959
chr1	88569229	88569412	dTAC_16056	chr2	235203015	235203204
chr1	88937448	88937679	dTAC_16169	chr2	235701561	235701772
chr1	89092377	89093028	dTAC_16225	chr2	235890105	235890482
chr1	89510713	89511066	dTAC_16372	chr2	236470714	236470980
chr1	89540900	89541706	dTAC_16388	chr2	236520562	236521400
chr1	89542238	89542980	dTAC_16389	chr2	236522041	236522897
chr1	89549867	89551042	dTAC_16394	chr2	236538811	236543835
chr1	89566562	89567660	dTAC_16403	chr2	236564095	236564981
chr1	89671040	89671963	dTAC_16458	chr2	236715703	236716672
chr1	89674595	89675061	dTAC_16461	chr2	236719429	236719894
chr1	89689447	89690317	dTAC_16471	chr2	236744192	236745059
chr1	89713685	89714007	dTAC_16492	chr2	236773371	236773714
chr1	89714088	89715059	dTAC_16493	chr2	236773795	236775075
chr1	89738882	89740131	dTAC_16508	chr2	236812274	236813449
chr1	89750040	89751672	dTAC_16511	chr2	236825123	236826911
chr1	89847067	89847418	dTAC_16548	chr2	236961870	236962287
chr1	89876725	89877173	dTAC_16565	chr2	237009982	237010417
chr1	90051374	90051709	dTAC_16617	chr2	237252086	237252511
chr1	90268049	90268853	dTAC_16728	chr2	237568002	237568866
chr1	90320613	90320807	dTAC_16758	chr2	237635162	237635369
chr1	90334845	90335775	dTAC_16765	chr2	237652706	237653557
chr1	90397167	90397836	dTAC_16793	chr2	237722139	237722845
chr1	90476448	90477224	dTAC_16835	chr2	237825601	237827170
chr1	90566686	90567070	dTAC_16867	chr2	237944702	237945125
chr1	90650715	90651642	dTAC_16891	chr2	238062834	238063997
chr1	90973270	90973887	dTAC_16993	chr2	238503791	238504323
chr1	91199817	91200165	dTAC_17083	chr2	238787624	238787898
chr1	91209222	91210372	dTAC_17089	chr2	238804108	238805229
chr1	91585076	91586028	dTAC_17244	chr2	239412896	239414051
chr1	91611275	91612231	dTAC_17250	chr2	239467682	239468434
chr1	91770129	91771192	dTAC_17297	chr2	239712397	239713536
chr1	91826788	91826946	dTAC_17313	chr2	239786765	239787010
chr1	91872241	91873103	dTAC_17331	chr2	239889024	239890226
chr1	92038690	92039325	dTAC_17408	chr2	240120700	240121311
chr1	92696853	92697169	dTAC_17625	chr2	241172283	241172612
chr1	93071398	93072032	dTAC_17777	chr2	241721036	241721730
chr1	93079295	93080305	dTAC_17780	chr2	241730990	241732843
chr1	97834377	97834733	dTAC_18493	chr5	102352789	102353153
chr1	97843122	97844021	dTAC_18494	chr5	102339471	102340370
chr1	97848543	97849340	dTAC_18497	chr5	102331726	102332548
chr1	97849437	97849693	dTAC_18498	chr5	102331353	102331628
chr1	97851673	97852358	dTAC_18499	chr5	102327241	102327913
chr1	97862807	97863654	dTAC_18502	chr5	102310702	102311594
chr1	97943073	97943690	dTAC_18536	chr5	102238066	102238658
chr1	97944001	97944250	dTAC_18537	chr5	102237499	102237809
chr1	98180305	98180850	dTAC_18634	chr5	102015590	102016144
chr1	98191995	98192514	dTAC_18637	chr5	101999898	102000423
chr1	98349862	98350698	dTAC_18651	chr5	101919238	101920108
chr1	106199330	106200494	dTAC_19387	chr18	60418312	60419707
chr1	106380014	106380922	dTAC_19442	chr18	60630330	60631242
chr1	106602615	106603728	dTAC_19532	chr18	60869760	60870568
chr1	118480547	118481786	dTAC_20389	chr2	122248179	122249491
chr1	118772259	118772587	dTAC_20509	chr2	121834597	121834998
chr1	118799358	118800055	dTAC_20517	chr2	121796600	121797300
chr1	118880735	118881348	dTAC_20551	chr2	121693304	121693752
chr1	118889816	118891106	dTAC_20552	chr2	121684474	121685699
chr1	118891389	118891764	dTAC_20553	chr2	121684036	121684377
chr1	118896006	118896144	dTAC_20555	chr2	121672143	121672267
chr1	118907593	118907998	dTAC_20561	chr2	121658510	121658834
chr1	118924000	118924154	dTAC_20571	chr2	121635689	121635865
chr1	118927635	118928234	dTAC_20572	chr2	121631251	121631856
chr1	118935766	118936649	dTAC_20573	chr2	121624730	121625789
chr1	118981833	118983435	dTAC_20590	chr2	121577455	121578761
chr1	119001251	119002217	dTAC_20599	chr2	121554855	121555995
chr1	119025478	119026428	dTAC_20613	chr2	121523391	121524278
chr1	119033365	119034627	dTAC_20616	chr2	121515309	121516516
chr1	119179790	119180060	dTAC_20661	chr2	121340769	121341038
chr1	119189328	119190110	dTAC_20666	chr2	121334214	121334895
chr1	119202174	119203089	dTAC_20671	chr2	121316203	121317206
chr1	119254762	119255282	dTAC_20692	chr2	121269567	121270099
chr1	119255319	119256403	dTAC_20693	chr2	121268441	121269541
chr1	119256558	119257304	dTAC_20694	chr2	121267443	121268278
chr1	119328712	119330421	dTAC_20726	chr2	121198441	121200122
chr1	119390197	119390429	dTAC_20748	chr2	121140788	121141078
chr1	119407578	119408397	dTAC_20761	chr2	121116237	121117014
chr1	120142455	120143048	dTAC_21013	chr2	120107965	120108700
chr1	120596508	120596741	dTAC_21143	chr2	119611198	119611411
chr1	121050770	121051827	dTAC_21253	chr2	119130499	119131526
chr1	121180212	121180683	dTAC_21281	chr2	118979585	118979991
chr1	121180738	121180881	dTAC_21282	chr2	118979409	118979539
chr1	121226437	121227596	dTAC_21287	chr2	118940440	118941629
chr1	121390103	121390321	dTAC_21334	chr2	118811894	118812112
chr1	121390581	121391231	dTAC_21335	chr2	118811046	118811633
chr1	121398863	121399235	dTAC_21342	chr2	118805670	118806100
chr1	121399544	121399934	dTAC_21343	chr2	118804953	118805341
chr1	121399966	121400573	dTAC_21344	chr2	118804283	118804920
chr1	124652112	124652796	dTAC_21720	chr2	115371997	115372723
chr1	125388069	125388950	dTAC_21817	chr2	114723708	114724236
chr1	126167567	126168991	dTAC_22012	chr2	133690461	133692165
chr1	126169308	126169484	dTAC_22013	chr2	133692403	133692621
chr1	126377335	126377979	dTAC_22052	chr2	133881684	133882331
chr1	126390957	126391636	dTAC_22056	chr2	133898684	133899400
chr1	126392568	126392641	dTAC_22058	chr2	133900041	133900114
chr1	126431074	126431240	dTAC_22065	chr2	133928440	133928597
chr1	126431435	126432126	dTAC_22067	chr2	133928790	133929389
chr1	126436636	126437273	dTAC_22068	chr2	133933262	133933902
chr1	126437338	126437573	dTAC_22069	chr2	133933977	133934213
chr1	126438106	126438554	dTAC_22070	chr2	133934720	133935221
chr1	126454562	126455246	dTAC_22076	chr2	133980630	133981200
chr1	126469674	126470581	dTAC_22080	chr2	133997651	133998507
chr1	126683612	126684721	dTAC_22167	chr2	134261971	134263126
chr1	126686688	126687115	dTAC_22168	chr2	134264603	134265033
chr1	126688664	126689079	dTAC_22169	chr2	134266198	134266623
chr1	126700107	126701045	dTAC_22171	chr2	134283997	134284977
chr1	126721866	126722355	dTAC_22176	chr2	134315029	134315562
chr1	126725670	126727003	dTAC_22177	chr2	134317877	134319214
chr1	126925099	126926196	dTAC_22235	chr2	134531831	134532956
chr1	127014503	127015809	dTAC_22258	chr2	134624621	134625539
chr1	127353468	127353838	dTAC_22368	chr2	135059134	135059346
chr1	127373432	127373992	dTAC_22379	chr2	135081862	135082397
chr1	127380746	127381100	dTAC_22382	chr2	135092117	135092420
chr1	127408833	127409954	dTAC_22398	chr2	135118002	135118646
chr1	127414456	127414984	dTAC_22400	chr2	135124793	135125200
chr1	127432165	127432579	dTAC_22411	chr2	135149471	135149941
chr1	127457411	127457659	dTAC_22420	chr2	135167778	135168033
chr1	127475617	127476225	dTAC_22433	chr2	135191880	135192324
chr1	127496615	127497169	dTAC_22445	chr2	135217983	135218342
chr1	127500018	127500998	dTAC_22447	chr2	135223521	135224529
chr1	127507685	127507910	dTAC_22449	chr2	135239426	135239638
chr1	127508096	127509384	dTAC_22450	chr2	135239650	135240874
chr1	127530873	127532176	dTAC_22458	chr2	135280059	135281025
chr1	127536863	127538109	dTAC_22461	chr2	135289736	135290573
chr1	127548003	127548528	dTAC_22463	chr2	135305035	135305338
chr1	127555639	127556867	dTAC_22464	chr2	135314908	135316563
chr1	127576933	127577600	dTAC_22470	chr2	135335934	135336463
chr1	127603565	127604562	dTAC_22478	chr2	135387958	135388840
chr1	127660925	127662146	dTAC_22496	chr2	135463190	135464190
chr1	127666958	127667457	dTAC_22499	chr2	135469123	135469637
chr1	127667495	127667783	dTAC_22500	chr2	135469678	135469996
chr1	127668209	127668515	dTAC_22501	chr2	135470335	135470643
chr1	128400301	128400878	dTAC_22677	chr2	136707570	136708147
chr1	128401040	128401268	dTAC_22678	chr2	136708310	136708948
chr1	128404803	128405611	dTAC_22679	chr2	136718398	136719221
chr1	128405769	128406028	dTAC_22680	chr2	136719412	136719690
chr1	128450960	128451614	dTAC_22691	chr2	136767484	136768133
chr1	128456864	128457675	dTAC_22694	chr2	136771426	136772227
chr1	128551717	128552857	dTAC_22718	chr2	136839342	136840320
chr1	128669081	128669787	dTAC_22765	chr2	136964106	136964791
chr1	128685253	128686078	dTAC_22772	chr2	136977478	136978091
chr1	128687296	128688008	dTAC_22774	chr2	136981797	136982486
chr1	128753463	128754052	dTAC_22792	chr2	137055603	137055940
chr1	128758348	128759487	dTAC_22793	chr2	137058192	137059212
chr1	128803047	128804314	dTAC_22804	chr2	137111977	137113179
chr1	128824143	128824627	dTAC_22815	chr2	137136248	137136763
chr1	128831857	128833646	dTAC_22820	chr2	137141698	137143357
chr1	128837176	128837316	dTAC_22821	chr2	137148230	137148355
chr1	129473366	129473995	dTAC_22900	chr2	137674801	137675414
chr1	131274685	131275709	dTAC_23336	chr1	206647811	206648768
chr1	131282059	131282520	dTAC_23343	chr1	206640588	206641161
chr1	131351096	131352118	dTAC_23368	chr1	206572956	206573969
chr1	131417195	131417326	dTAC_23377	chr1	206510650	206510785
chr1	131417335	131418565	dTAC_23378	chr1	206509401	206510641
chr1	131419212	131419608	dTAC_23379	chr1	206507781	206508251
chr1	131427103	131427906	dTAC_23381	chr1	206491198	206492418
chr1	131947975	131948506	dTAC_23529	chr1	205669837	205670648
chr1	132143736	132144677	dTAC_23612	chr1	205468776	205470360
chr1	132164762	132165382	dTAC_23627	chr1	205441765	205442346
chr1	132167924	132168732	dTAC_23628	chr1	205439043	205439789
chr1	132220700	132220823	dTAC_23644	chr1	205394479	205394647
chr1	132221993	132222503	dTAC_23647	chr1	205392664	205393174
chr1	132233670	132233889	dTAC_23654	chr1	205383138	205383395
chr1	132322362	132323436	dTAC_23703	chr1	205282695	205283844
chr1	132326741	132327155	dTAC_23704	chr1	205278778	205279240
chr1	132333362	132334436	dTAC_23706	chr1	205270026	205271157
chr1	132511468	132512070	dTAC_23775	chr1	205046818	205047483
chr1	132525540	132526627	dTAC_23781	chr1	205030135	205031476
chr1	132557652	132558762	dTAC_23795	chr1	205000749	205002184
chr1	132559037	132559665	dTAC_23796	chr1	204999893	205000465
chr1	132562240	132562941	dTAC_23798	chr1	204995279	204996065
chr1	132569523	132569982	dTAC_23800	chr1	204986094	204986579
chr1	132581759	132583205	dTAC_23801	chr1	204971663	204973138
chr1	132591208	132592044	dTAC_23806	chr1	204961853	204962731
chr1	132594294	132595099	dTAC_23808	chr1	204958332	204959259
chr1	132626110	132626744	dTAC_23820	chr1	204931842	204932516
chr1	132628709	132628875	dTAC_23822	chr1	204930107	204930276
chr1	132640933	132642070	dTAC_23826	chr1	204914223	204915493
chr1	132650418	132651109	dTAC_23830	chr1	204906978	204907745
chr1	132653432	132654353	dTAC_23831	chr1	204900341	204901307
chr1	132654800	132655086	dTAC_23832	chr1	204899560	204899888
chr1	132659288	132659385	dTAC_23833	chr1	204893823	204893921
chr1	132659453	132660893	dTAC_23834	chr1	204892251	204893755
chr1	132679053	132679414	dTAC_23837	chr1	204865128	204865463
chr1	132693967	132694528	dTAC_23842	chr1	204852343	204852917
chr1	132695837	132696794	dTAC_23844	chr1	204850067	204850857
chr1	132781449	132782399	dTAC_23879	chr1	204749327	204750687
chr1	132820899	132821053	dTAC_23895	chr1	204711555	204711692
chr1	132851718	132852258	dTAC_23902	chr1	204682455	204682988
chr1	132858644	132859525	dTAC_23906	chr1	204675696	204676858
chr1	132922366	132922830	dTAC_23925	chr1	204604490	204604950
chr1	133076912	133077532	dTAC_23965	chr1	204426791	204427414
chr1	133078349	133078668	dTAC_23968	chr1	204425720	204426023
chr1	133079438	133080934	dTAC_23969	chr1	204423946	204425367
chr1	133087068	133087961	dTAC_23974	chr1	204415536	204416574
chr1	133088006	133088283	dTAC_23975	chr1	204415176	204415498
chr1	133145758	133146851	dTAC_23995	chr1	204367621	204368722
chr1	133245541	133246612	dTAC_24058	chr1	204256669	204257860
chr1	133267725	133268886	dTAC_24072	chr1	204231781	204232995
chr1	133277091	133277536	dTAC_24077	chr1	204223147	204223598
chr1	133278518	133278972	dTAC_24078	chr1	204221141	204221673
chr1	133279033	133280030	dTAC_24079	chr1	204220089	204221076
chr1	133294394	133294904	dTAC_24087	chr1	204197002	204197529
chr1	133298490	133299237	dTAC_24090	chr1	204192371	204193132
chr1	133311285	133311576	dTAC_24097	chr1	204180760	204181114
chr1	133311626	133312481	dTAC_24098	chr1	204179452	204180716
chr1	133330895	133331813	dTAC_24107	chr1	204157785	204158826
chr1	133375802	133376506	dTAC_24128	chr1	204107007	204107938
chr1	133381964	133382363	dTAC_24132	chr1	204096780	204097357
chr1	133382417	133382536	dTAC_24133	chr1	204096575	204096724
chr1	133385401	133386123	dTAC_24136	chr1	204092210	204092985
chr1	134106743	134107066	dTAC_24384	chr1	203242266	203242517
chr1	134335613	134336216	dTAC_24488	chr1	203004271	203004906
chr1	135171853	135172574	dTAC_24773	chr1	202087831	202088340
chr1	135544740	135545318	dTAC_24908	chr1	201673149	201673810
chr1	135546035	135546397	dTAC_24909	chr1	201672136	201672488
chr1	135548624	135549328	dTAC_24910	chr1	201665203	201665905
chr1	135643824	135644000	dTAC_24964	chr1	201554323	201554494
chr1	135644086	135644607	dTAC_24965	chr1	201553663	201554237
chr1	135645544	135646274	dTAC_24966	chr1	201552141	201552789
chr1	135659272	135660545	dTAC_24969	chr1	201539202	201540577
chr1	135668252	135668839	dTAC_24973	chr1	201530935	201531846
chr1	135751905	135752018	dTAC_25009	chr1	201452871	201453029
chr1	135752632	135753266	dTAC_25010	chr1	201450998	201452005
chr1	135781180	135781765	dTAC_25021	chr1	201417076	201417706
chr1	136040438	136041219	dTAC_25123	chr1	201095935	201096799
chr1	136102663	136103659	dTAC_25156	chr1	201024724	201026062
chr1	136103764	136103976	dTAC_25157	chr1	201024365	201024622
chr1	136228202	136228790	dTAC_25217	chr1	200865744	200866447
chr1	138326010	138326553	dTAC_25805	chr1	198436947	198437486
chr1	138326631	138327064	dTAC_25806	chr1	198436380	198436845
chr1	138328254	138329043	dTAC_25807	chr1	198434239	198435067
chr1	138344708	138344809	dTAC_25811	chr1	198416517	198416592
chr1	138362684	138363362	dTAC_25817	chr1	198392723	198393400
chr1	138385062	138386347	dTAC_25820	chr1	198360024	198361329
chr1	138491461	138491859	dTAC_25836	chr1	198273427	198273841
chr1	138496752	138497668	dTAC_25839	chr1	198267397	198268310
chr1	138499429	138500626	dTAC_25841	chr1	198264273	198265472
chr1	139000437	139001400	dTAC_25999	chr1	197702072	197703098
chr1	139021362	139021592	dTAC_26006	chr1	197685799	197686121
chr1	139025835	139026669	dTAC_26007	chr1	197662767	197663692
chr1	139038023	139038595	dTAC_26011	chr1	197644833	197645472
chr1	139038745	139038841	dTAC_26012	chr1	197644550	197644667
chr1	139039529	139039886	dTAC_26013	chr1	197643422	197643780
chr1	139067029	139067757	dTAC_26020	chr1	197607313	197608071
chr1	139078572	139078648	dTAC_26028	chr1	197589495	197589542
chr1	139079158	139079411	dTAC_26029	chr1	197588715	197589020
chr1	139079528	139079926	dTAC_26030	chr1	197588167	197588571
chr1	139080375	139081298	dTAC_26031	chr1	197586747	197587704
chr1	139091816	139092061	dTAC_26034	chr1	197574604	197574905
chr1	139152900	139153388	dTAC_26050	chr1	197498890	197499397
chr1	139153502	139154048	dTAC_26051	chr1	197498030	197498760
chr1	139193907	139195035	dTAC_26072	chr1	197449673	197450740
chr1	143819801	143819972	dTAC_26572	chr1	192952554	192952725
chr1	150535713	150536135	dTAC_27231	chr1	186188549	186188949
chr1	150536171	150536516	dTAC_27232	chr1	186188148	186188518
chr1	150537509	150538181	dTAC_27234	chr1	186184091	186184755
chr1	150546633	150546868	dTAC_27237	chr1	186176431	186176671
chr1	150570631	150571265	dTAC_27243	chr1	186153018	186153619
chr1	150583619	150584187	dTAC_27246	chr1	186137663	186140119
chr1	150591333	150591879	dTAC_27251	chr1	186124666	186125816
chr1	150593119	150593459	dTAC_27252	chr1	186122345	186122955
chr1	150593557	150594066	dTAC_27253	chr1	186121848	186122305
chr1	150742785	150743837	dTAC_27279	chr1	185963965	185965094
chr1	151034906	151035815	dTAC_27377	chr1	185649521	185650411
chr1	151062171	151063003	dTAC_27390	chr1	185615081	185615969
chr1	151078826	151079450	dTAC_27397	chr1	185564985	185565525
chr1	151079459	151079542	dTAC_27398	chr1	185564900	185564976
chr1	151699963	151700171	dTAC_27666	chr1	184787896	184788138
chr1	151812230	151812739	dTAC_27691	chr1	184670693	184671255
chr1	151845896	151846431	dTAC_27704	chr1	184633552	184634217
chr1	151943125	151943665	dTAC_27745	chr1	184526941	184527484
chr1	151943729	151944099	dTAC_27746	chr1	184526011	184526866
chr1	151944180	151944301	dTAC_27747	chr1	184525818	184525930
chr1	151944410	151945189	dTAC_27748	chr1	184524878	184525710
chr1	151945311	151945462	dTAC_27749	chr1	184524673	184524760
chr1	152234908	152235703	dTAC_27858	chr1	184188651	184189532
chr1	152252666	152253392	dTAC_27863	chr1	184177595	184178380
chr1	152261440	152261964	dTAC_27868	chr1	184168524	184169126
chr1	152486314	152486718	dTAC_27922	chr1	183936642	183937041
chr1	152514222	152514845	dTAC_27929	chr1	183901341	183902094
chr1	152792767	152793963	dTAC_28057	chr1	183571464	183572492
chr1	153011510	153011973	dTAC_28122	chr1	183322824	183323184
chr1	153013949	153015332	dTAC_28123	chr1	183318041	183319259
chr1	153035418	153036238	dTAC_28135	chr1	183299937	183301300
chr1	153062552	153063209	dTAC_28146	chr1	183273571	183274155
chr1	153075081	153075634	dTAC_28154	chr1	183261013	183261566
chr1	153091508	153092749	dTAC_28161	chr1	183250425	183252039
chr1	153146586	153146903	dTAC_28192	chr1	183193724	183194023
chr1	153201501	153201862	dTAC_28222	chr1	183133961	183134234
chr1	153278092	153278599	dTAC_28262	chr1	183054980	183055516
chr1	153535578	153536101	dTAC_28342	chr1	182775162	182775698
chr1	153539509	153540344	dTAC_28344	chr1	182770247	182771486
chr1	153567894	153568317	dTAC_28357	chr1	182740768	182741184
chr1	153598711	153599172	dTAC_28367	chr1	182708731	182709215
chr1	153599254	153599986	dTAC_28368	chr1	182707854	182708646
chr1	153641298	153642678	dTAC_28378	chr1	182668362	182669759
chr1	153664720	153665782	dTAC_28385	chr1	182640918	182641937
chr1	153702957	153704686	dTAC_28412	chr1	182603312	182604620
chr1	153704937	153705590	dTAC_28413	chr1	182602564	182603266
chr1	154175188	154175673	dTAC_28550	chr1	182059981	182060272
chr1	154258165	154258675	dTAC_28571	chr1	181953453	181953966
chr1	154418246	154418678	dTAC_28591	chr1	181747915	181748365
chr1	154488395	154488573	dTAC_28598	chr1	181684736	181684914
chr1	154491100	154491501	dTAC_28599	chr1	181682012	181682424
chr1	154497844	154497946	dTAC_28600	chr1	181676118	181676216
chr1	154500253	154501233	dTAC_28601	chr1	181673329	181674295
chr1	154504073	154504615	dTAC_28602	chr1	181670304	181670780
chr1	154531947	154532295	dTAC_28604	chr1	181645551	181645868
chr1	154532532	154532769	dTAC_28605	chr1	181645083	181645324
chr1	154532984	154533722	dTAC_28606	chr1	181644329	181645045
chr1	154555785	154556385	dTAC_28609	chr1	181628195	181628836
chr1	154730342	154730438	dTAC_28651	chr1	181447916	181448026
chr1	154730517	154730867	dTAC_28652	chr1	181447479	181447836
chr1	154802394	154802871	dTAC_28673	chr1	181378940	181379410
chr1	154805762	154806125	dTAC_28674	chr1	181376154	181376512
chr1	154816679	154817354	dTAC_28675	chr1	181361875	181362551
chr1	154952590	154953116	dTAC_28698	chr1	181232147	181232694
chr1	154994283	154994865	dTAC_28711	chr1	181177232	181177566
chr1	155051391	155052857	dTAC_28743	chr1	181108121	181109620
chr1	155052989	155053154	dTAC_28744	chr1	181107817	181107987
chr1	155055063	155055392	dTAC_28746	chr1	181104614	181105009
chr1	155293483	155293914	dTAC_28855	chr1	180832164	180832625
chr1	155293987	155294087	dTAC_28856	chr1	180831996	180832090
chr1	155303509	155303761	dTAC_28858	chr1	180811232	180811487
chr1	155306565	155307431	dTAC_28860	chr1	180806074	180806978
chr1	155308610	155308702	dTAC_28862	chr1	180804432	180804516
chr1	155308815	155309039	dTAC_28863	chr1	180804092	180804316
chr1	155488807	155489756	dTAC_28914	chr1	180536640	180537621
chr1	155516558	155516896	dTAC_28924	chr1	180502781	180503079
chr1	155528462	155528627	dTAC_28931	chr1	180495422	180495599
chr1	155528719	155529741	dTAC_28932	chr1	180494297	180495343
chr1	155529770	155529945	dTAC_28933	chr1	180494106	180494268
chr1	155530456	155531364	dTAC_28934	chr1	180492801	180493544
chr1	156760502	156761891	dTAC_29292	chr1	178929626	178930954
chr1	156996443	156996774	dTAC_29385	chr1	178621500	178621752
chr1	156996843	156998496	dTAC_29386	chr1	178618422	178621422
chr1	157001022	157001547	dTAC_29387	chr1	178614776	178615305
chr1	157038939	157040216	dTAC_29405	chr1	178562349	178563644
chr1	157063652	157064144	dTAC_29417	chr1	178533343	178533848
chr1	157439968	157441000	dTAC_29501	chr1	178029852	178030705
chr1	157578141	157579126	dTAC_29556	chr1	177888661	177889643
chr1	157721248	157721494	dTAC_29586	chr1	177771679	177771927
chr1	157721736	157722403	dTAC_29587	chr1	177770776	177771435
chr1	157745580	157745943	dTAC_29602	chr1	177749278	177749667
chr1	157746039	157747152	dTAC_29603	chr1	177748031	177749187
chr1	157755043	157755745	dTAC_29605	chr1	177738965	177739717
chr1	157798623	157799863	dTAC_29610	chr1	177679534	177680780
chr1	157937735	157938403	dTAC_29630	chr1	177569227	177569900
chr1	157939569	157939904	dTAC_29632	chr1	177567346	177567711
chr1	157969494	157970283	dTAC_29638	chr1	177537476	177538255
chr1	158161156	158161528	dTAC_29664	chr1	177335601	177335987
chr1	158161579	158161993	dTAC_29665	chr1	177335156	177335550
chr1	158489434	158490059	dTAC_29754	chr1	177013317	177013982
chr1	158490154	158490583	dTAC_29755	chr1	177012803	177013247
chr1	158513479	158514160	dTAC_29763	chr1	176989779	176990407
chr1	158516544	158517262	dTAC_29764	chr1	176986240	176986955
chr1	158547104	158547591	dTAC_29769	chr1	176959491	176959987
chr1	158547686	158548641	dTAC_29770	chr1	176958425	176959401
chr1	158573078	158573576	dTAC_29774	chr1	176933727	176934235
chr1	158573603	158574105	dTAC_29775	chr1	176933229	176933704
chr1	158588776	158589302	dTAC_29778	chr1	176924456	176925022
chr1	158596652	158597593	dTAC_29780	chr1	176918007	176919057
chr1	158653856	158654463	dTAC_29790	chr1	176866989	176867610
chr1	158654592	158655128	dTAC_29791	chr1	176865554	176866867
chr1	162293817	162294804	dTAC_30712	chr1	172038759	172039494
chr1	162313423	162314711	dTAC_30725	chr1	172009984	172011444
chr1	162353816	162354182	dTAC_30739	chr1	171957651	171958013
chr1	163159931	163160257	dTAC_30930	chr1	170840933	170841234
chr1	163208909	163209895	dTAC_30936	chr1	170759431	170760414
chr1	163374318	163374849	dTAC_30980	chr1	170536683	170537216
chr1	163414058	163414267	dTAC_30991	chr1	170487421	170487644
chr1	163423357	163424002	dTAC_30994	chr1	170480233	170480930
chr1	163574470	163575363	dTAC_31025	chr1	170278321	170279211
chr1	163618117	163618664	dTAC_31037	chr1	170230704	170231265
chr1	163669953	163670363	dTAC_31051	chr1	170184046	170184456
chr1	163670684	163671329	dTAC_31052	chr1	170183070	170183648
chr1	163682980	163683243	dTAC_31055	chr1	170173400	170173662
chr1	163683498	163683855	dTAC_31056	chr1	170172947	170173143
chr1	163852861	163853608	dTAC_31080	chr1	169956392	169957142
chr1	163907087	163907838	dTAC_31089	chr1	169900902	169901647
chr1	164586113	164586689	dTAC_31319	chr1	168932873	168933447
chr1	164589980	164590982	dTAC_31323	chr1	168927555	168928576
chr1	164811128	164811814	dTAC_31381	chr1	168680026	168681097
chr1	164814198	164814582	dTAC_31382	chr1	168677738	168678246
chr1	164988127	164988795	dTAC_31427	chr1	168475182	168475806
chr1	164989046	164989394	dTAC_31428	chr1	168474448	168474868
chr1	165041834	165042663	dTAC_31438	chr1	168402405	168403141
chr1	165046055	165047226	dTAC_31439	chr1	168397268	168398463
chr1	165075167	165076409	dTAC_31445	chr1	168367699	168368993
chr1	165084134	165084578	dTAC_31447	chr1	168362154	168362606
chr1	165813897	165815248	dTAC_31687	chr1	167457982	167459474
chr1	166279821	166280091	dTAC_31835	chr1	166920327	166920655
chr1	166280362	166281179	dTAC_31836	chr1	166919209	166920061
chr1	166282357	166283424	dTAC_31838	chr1	166916377	166917881
chr1	166297643	166298366	dTAC_31851	chr1	166901321	166902736
chr1	166308709	166310080	dTAC_31855	chr1	166889220	166890795
chr1	167059583	167060209	dTAC_31997	chr1	166063481	166064181
chr1	167194599	167195316	dTAC_32045	chr1	165906911	165907938
chr1	167645543	167645783	dTAC_32216	chr1	165361525	165361741
chr1	167914408	167914538	dTAC_32279	chr1	165100613	165100705
chr1	167914673	167915963	dTAC_32280	chr1	165098726	165099600
chr1	167942017	167942572	dTAC_32292	chr1	165042354	165042964
chr1	168046009	168047307	dTAC_32318	chr1	164940592	164941908
chr1	168169107	168170155	dTAC_32361	chr1	164805421	164806510
chr1	168216217	168216736	dTAC_32377	chr1	164753206	164753752
chr1	168220719	168221299	dTAC_32380	chr1	164749635	164750178
chr1	168240450	168241166	dTAC_32394	chr1	164729826	164730571
chr1	168241441	168241882	dTAC_32396	chr1	164729121	164729573
chr1	168245456	168246123	dTAC_32399	chr1	164724828	164725528
chr1	168246785	168247785	dTAC_32400	chr1	164722860	164723877
chr1	168268703	168269609	dTAC_32412	chr1	164700550	164701451
chr1	168275200	168276240	dTAC_32414	chr1	164692743	164693978
chr1	168283864	168284911	dTAC_32419	chr1	164685263	164686470
chr1	168327384	168328442	dTAC_32454	chr1	164637628	164638698
chr1	168371026	168371296	dTAC_32479	chr1	164592860	164593138
chr1	168374929	168375689	dTAC_32480	chr1	164588219	164589010
chr1	168402305	168403107	dTAC_32493	chr1	164560882	164561711
chr1	168569900	168570468	dTAC_32536	chr1	164369847	164371075
chr1	168908261	168909411	dTAC_32574	chr1	164023230	164024354
chr1	168918424	168919207	dTAC_32576	chr1	164013668	164014474
chr1	168991507	168992157	dTAC_32584	chr1	163939601	163940264
chr1	169060255	169061195	dTAC_32594	chr1	163832817	163833552
chr1	169066682	169067276	dTAC_32595	chr1	163828813	163829407
chr1	169069701	169069946	dTAC_32596	chr1	163826970	163827215
chr1	169085974	169086648	dTAC_32598	chr1	163805510	163806203
chr1	169093459	169094293	dTAC_32601	chr1	163798719	163799546
chr1	169103759	169104066	dTAC_32604	chr1	163789463	163789773
chr1	169156104	169156493	dTAC_32609	chr1	163743571	163743966
chr1	169283365	169283898	dTAC_32633	chr1	163580115	163580646
chr1	169367279	169368578	dTAC_32645	chr1	163474142	163475467
chr1	169439644	169440436	dTAC_32660	chr1	163396239	163397032
chr1	170292303	170293241	dTAC_32830	chr1	162361486	162362434
chr1	170366879	170367991	dTAC_32854	chr1	162279908	162280966
chr1	170368791	170368978	dTAC_32855	chr1	162279556	162279740
chr1	170373670	170374037	dTAC_32856	chr1	162271972	162272272
chr1	170386985	170388085	dTAC_32860	chr1	162258904	162260671
chr1	170459767	170460598	dTAC_32887	chr1	162183012	162183865
chr1	170477104	170477471	dTAC_32893	chr1	162168504	162168864
chr1	170477518	170478546	dTAC_32894	chr1	162167351	162168453
chr1	171189078	171190121	dTAC_33152	chr1	161235884	161236768
chr1	172001317	172002103	dTAC_33347	chr1	160397419	160398170
chr1	172046538	172047572	dTAC_33358	chr1	160345920	160346912
chr1	172047755	172049130	dTAC_33359	chr1	160344971	160345920
chr1	172049179	172049933	dTAC_33360	chr1	160344427	160344971
chr1	172060727	172061057	dTAC_33367	chr1	160332854	160333201
chr1	172061128	172061599	dTAC_33368	chr1	160332292	160332773
chr1	172064490	172065133	dTAC_33371	chr1	160330030	160330728
chr1	172071518	172071944	dTAC_33375	chr1	160322222	160322727
chr1	172213553	172214080	dTAC_33433	chr1	160167120	160167966
chr1	172220372	172220962	dTAC_33438	chr1	160159234	160159851
chr1	172221283	172222335	dTAC_33439	chr1	160157813	160158880
chr1	172242335	172242902	dTAC_33443	chr1	160138492	160139045
chr1	172271147	172272470	dTAC_33449	chr1	160113432	160114481
chr1	172349585	172351138	dTAC_33491	chr1	160031004	160032605
chr1	172355241	172355687	dTAC_33492	chr1	160027005	160027435
chr1	172391726	172392630	dTAC_33507	chr1	159991602	159992586
chr1	172585172	172586809	dTAC_33596	chr1	159800854	159802286
chr1	173377196	173378154	dTAC_33766	chr1	159130171	159131472
chr1	175028318	175029347	dTAC_34085	chr1	240876751	240878527
chr1	175039552	175039965	dTAC_34089	chr1	240886869	240887573
chr1	175871368	175872686	dTAC_34291	chr1	242004949	242005811
chr1	175946788	175947427	dTAC_34315	chr1	242200647	242201105
chr1	176085902	176086546	dTAC_34357	chr1	242445314	242446050
chr1	176878508	176878696	dTAC_34543	chr1	243508050	243508243
chr1	176879002	176879328	dTAC_34544	chr1	243508560	243508920
chr1	176879522	176880469	dTAC_34545	chr1	243509110	243510120
chr1	176880970	176881181	dTAC_34546	chr1	243510721	243510956
chr1	176885099	176885972	dTAC_34548	chr1	243514141	243515073
chr1	176922257	176923251	dTAC_34552	chr1	243543067	243544081
chr1	176929622	176930324	dTAC_34555	chr1	243556320	243557032
chr1	176933339	176933861	dTAC_34557	chr1	243560140	243560656
chr1	176934002	176934147	dTAC_34558	chr1	243560790	243560935
chr1	176939936	176940463	dTAC_34562	chr1	243569786	243570304
chr1	176943970	176944416	dTAC_34564	chr1	243577525	243577985
chr1	176945891	176947276	dTAC_34566	chr1	243578784	243580170
chr1	176948992	176949211	dTAC_34567	chr1	243582948	243583065
chr1	176949407	176949639	dTAC_34568	chr1	243583235	243583461
chr1	176951838	176952522	dTAC_34571	chr1	243585293	243585948
chr1	176962429	176963296	dTAC_34573	chr1	243597996	243598580
chr1	176970294	176970560	dTAC_34576	chr1	243605680	243605959
chr1	176970723	176970862	dTAC_34577	chr1	243606116	243606250
chr1	176970900	176971526	dTAC_34578	chr1	243606288	243606938
chr1	176980096	176980567	dTAC_34580	chr1	243616512	243616969
chr1	176980800	176980954	dTAC_34581	chr1	243617197	243617351
chr1	176985304	176986079	dTAC_34584	chr1	243622529	243624618
chr1	176986301	176986503	dTAC_34585	chr1	243624863	243625073
chr1	176986979	176987710	dTAC_34586	chr1	243625824	243626599
chr1	176989128	176989332	dTAC_34587	chr1	243628157	243628374
chr1	176993751	176994533	dTAC_34590	chr1	243633213	243634120
chr1	176994665	176995089	dTAC_34591	chr1	243634236	243634659
chr1	176996558	176997247	dTAC_34593	chr1	243636348	243637039
chr1	176998944	176999672	dTAC_34595	chr1	243639166	243639929
chr1	177004083	177004768	dTAC_34597	chr1	243644206	243644860
chr1	177014345	177015366	dTAC_34605	chr1	243655225	243657010
chr1	177015410	177015669	dTAC_34606	chr1	243657054	243657344
chr1	177015955	177016247	dTAC_34607	chr1	243657627	243657940
chr1	177032337	177032511	dTAC_34620	chr1	243676300	243676588
chr1	177051156	177051289	dTAC_34628	chr1	243717828	243717955
chr1	177051424	177051601	dTAC_34629	chr1	243718098	243718280
chr1	177051630	177051841	dTAC_34630	chr1	243718309	243718523
chr1	177052963	177053141	dTAC_34631	chr1	243719756	243719955
chr1	177054937	177055320	dTAC_34632	chr1	243721964	243722348
chr1	177126646	177127150	dTAC_34641	chr1	243854451	243854964
chr1	177141499	177141745	dTAC_34642	chr1	243868985	243869237
chr1	177142243	177142316	dTAC_34643	chr1	243869660	243869730
chr1	177148785	177149002	dTAC_34644	chr1	243875157	243875400
chr1	177165384	177165820	dTAC_34652	chr1	243886404	243886934
chr1	177165891	177166114	dTAC_34653	chr1	243887401	243887546
chr1	177171358	177171867	dTAC_34654	chr1	243895929	243896435
chr1	177175245	177175904	dTAC_34656	chr1	243901112	243901794
chr1	177188766	177189140	dTAC_34658	chr1	243911979	243912386
chr1	177194455	177194566	dTAC_34662	chr1	243923401	243923813
chr1	177199055	177199267	dTAC_34664	chr1	243927940	243928154
chr1	177298353	177298564	dTAC_34674	chr1	244055901	244056057
chr1	177366531	177367246	dTAC_34688	chr1	244125070	244125784
chr1	177373270	177373887	dTAC_34689	chr1	244130266	244131143
chr1	177410833	177411286	dTAC_34697	chr1	244174568	244175049
chr1	177411343	177412318	dTAC_34698	chr1	244175106	244176141
chr1	177428403	177428799	dTAC_34701	chr1	244200080	244200469
chr1	177429164	177429349	dTAC_34702	chr1	244200820	244200996
chr1	177458563	177459511	dTAC_34714	chr1	244228515	244229449
chr1	177460015	177460301	dTAC_34716	chr1	244229892	244230212
chr1	177462676	177463309	dTAC_34718	chr1	244232530	244233164
chr1	177572760	177574204	dTAC_34758	chr1	244334409	244335778
chr1	177683760	177684936	dTAC_34791	chr1	244435156	244436372
chr1	177685015	177685234	dTAC_34792	chr1	244436420	244436629
chr1	178634358	178635232	dTAC_34974	chr1	245473836	245474715
chr1	178697814	178697905	dTAC_35007	chr1	245562990	245563080
chr1	178699896	178700516	dTAC_35009	chr1	245564526	245565551
chr1	178728107	178728737	dTAC_35019	chr1	245600532	245601182
chr1	178733020	178733491	dTAC_35021	chr1	245604843	245605309
chr1	178770614	178770937	dTAC_35041	chr1	245644967	245645283
chr1	178798301	178798755	dTAC_35047	chr1	245673987	245674330
chr1	178799899	178800637	dTAC_35049	chr1	245675559	245676302
chr1	178876795	178877004	dTAC_35078	chr1	245778993	245779214
chr1	178942075	178943006	dTAC_35102	chr1	245878782	245879649
chr1	178952762	178953308	dTAC_35105	chr1	245906123	245906678
chr1	178959892	178960793	dTAC_35108	chr1	245914844	245916741
chr1	178975964	178976125	dTAC_35116	chr1	245931504	245931674
chr1	178978495	178979243	dTAC_35117	chr1	245934744	245935583
chr1	179043632	179044230	dTAC_35146	chr1	246021701	246022288
chr1	179059899	179062330	dTAC_35156	chr1	246036352	246038818
chr1	179096830	179097398	dTAC_35176	chr1	246094850	246095401
chr1	179106156	179107203	dTAC_35178	chr1	246110295	246111211
chr1	179107299	179107724	dTAC_35179	chr1	246113927	246114345
chr1	179136437	179137281	dTAC_35197	chr1	246160716	246161773
chr1	179142990	179143801	dTAC_35199	chr1	246167326	246168151
chr1	179146754	179147278	dTAC_35201	chr1	246172135	246172715
chr1	179177162	179177235	dTAC_35215	chr1	246206892	246206966
chr1	179192752	179193233	dTAC_35223	chr1	246226203	246226764
chr1	179197850	179198780	dTAC_35225	chr1	246230663	246231663
chr1	179254510	179254919	dTAC_35245	chr1	246302047	246302479
chr1	179341672	179341980	dTAC_35269	chr1	246400186	246400475
chr1	179371345	179371509	dTAC_35280	chr1	246454566	246454770
chr1	179446142	179447199	dTAC_35304	chr1	246576579	246577595
chr1	179458226	179459470	dTAC_35308	chr1	246601162	246602916
chr1	180279352	180280324	dTAC_35549	chr1	227002339	227003850
chr1	180283592	180284802	dTAC_35551	chr1	226997635	226999252
chr1	180427754	180428027	dTAC_35635	chr1	226815050	226815384
chr1	180913614	180914297	dTAC_35776	chr1	226097917	226098531
chr1	180974364	180974762	dTAC_35801	chr1	226034322	226034705
chr1	181000320	181001533	dTAC_35811	chr1	226016888	226018820
chr1	182045237	182045497	dTAC_36085	chr1	225877751	225878007
chr1	182089975	182091030	dTAC_36110	chr1	225924947	225926293
chr1	182113680	182113892	dTAC_36132	chr1	225957531	225957719
chr1	182504212	182504829	dTAC_36247	chr1	223913819	223914791
chr1	182560252	182561031	dTAC_36267	chr1	223858009	223858649
chr1	183039917	183040320	dTAC_36432	chr1	223251643	223252532
chr1	183040372	183040648	dTAC_36433	chr1	223251322	223251615
chr1	183040744	183041420	dTAC_36434	chr1	223250522	223251221
chr1	183047284	183048463	dTAC_36439	chr1	223240035	223241435
chr1	183049268	183049637	dTAC_36440	chr1	223237748	223238465
chr1	183194623	183194981	dTAC_36524	chr1	223017128	223017673
chr1	183521084	183522104	dTAC_36596	chr1	222587417	222588197
chr1	184244302	184245402	dTAC_36736	chr1	221631261	221632194
chr1	184265999	184266419	dTAC_36739	chr1	221608805	221609232
chr1	184266630	184266835	dTAC_36740	chr1	221608260	221608456
chr1	184335283	184335696	dTAC_36755	chr1	221501248	221501661
chr1	184629148	184629700	dTAC_36827	chr1	221156353	221156760
chr1	185438877	185439552	dTAC_37103	chr1	220116604	220117111
chr1	185493365	185494305	dTAC_37134	chr1	220055188	220056329
chr1	185500667	185500926	dTAC_37136	chr1	220051277	220051463
chr1	185501999	185502215	dTAC_37139	chr1	220050030	220050325
chr1	185681647	185682483	dTAC_37191	chr1	219834416	219835061
chr1	185898474	185898964	dTAC_37233	chr1	219601203	219601691
chr1	185974492	185974631	dTAC_37252	chr1	219514916	219515060
chr1	185974755	185974839	dTAC_37253	chr1	219514684	219514790
chr1	186145475	186145879	dTAC_37277	chr1	219322596	219322956
chr1	186173584	186173979	dTAC_37278	chr1	219253716	219254106
chr1	186182356	186183536	dTAC_37280	chr1	219239876	219240946
chr1	186189404	186190001	dTAC_37283	chr1	219222720	219223318
chr1	186237902	186238049	dTAC_37291	chr1	219137611	219137776
chr1	186256412	186256494	dTAC_37300	chr1	219120479	219120563
chr1	186261264	186261969	dTAC_37302	chr1	219115692	219116334
chr1	186312582	186313097	dTAC_37315	chr1	219025920	219026444
chr1	186409800	186409894	dTAC_37343	chr1	218890869	218890971
chr1	186413005	186413981	dTAC_37345	chr1	218885911	218886860
chr1	186425095	186425836	dTAC_37351	chr1	218874550	218875166
chr1	186546516	186547308	dTAC_37387	chr1	218698250	218699040
chr1	186547311	186547434	dTAC_37388	chr1	218698074	218698247
chr1	186609423	186610530	dTAC_37410	chr1	218633068	218634224
chr1	187377699	187378723	dTAC_37644	chr1	217575986	217577051
chr1	189065529	189065799	dTAC_38018	chr1	215634725	215635015
chr1	189066859	189067027	dTAC_38020	chr1	215633542	215633658
chr1	189067326	189067481	dTAC_38021	chr1	215633100	215633267
chr1	189074548	189074637	dTAC_38023	chr1	215625713	215625821
chr1	189079800	189079965	dTAC_38025	chr1	215598776	215598937
chr1	189079982	189080357	dTAC_38026	chr1	215598378	215598759
chr1	189435482	189435865	dTAC_38102	chr1	215147888	215148403
chr1	189644789	189645285	dTAC_38138	chr1	214834883	214835411
chr1	189645339	189645767	dTAC_38139	chr1	214834289	214834803
chr1	189830485	189831340	dTAC_38229	chr1	214577764	214578689
chr1	189860122	189861336	dTAC_38243	chr1	214545364	214546764
chr1	189876008	189876175	dTAC_38255	chr1	214522589	214522744
chr1	189882898	189883412	dTAC_38259	chr1	214506077	214506764
chr1	190137912	190138463	dTAC_38370	chr1	214192730	214193278
chr1	190653695	190654949	dTAC_38520	chr1	213598191	213599538
chr1	190655797	190656072	dTAC_38521	chr1	213596954	213597181
chr1	190661366	190662188	dTAC_38524	chr1	213589764	213590747
chr1	190724574	190725477	dTAC_38542	chr1	213502598	213503526
chr1	191283053	191284302	dTAC_38748	chr1	212655781	212656867
chr1	191288762	191289528	dTAC_38750	chr1	212648589	212650689
chr1	191298458	191298686	dTAC_38754	chr1	212635596	212635842
chr1	191306379	191306562	dTAC_38760	chr1	212619723	212619833
chr1	191461550	191462634	dTAC_38830	chr1	212386231	212387579
chr1	191838932	191839774	dTAC_38948	chr1	211821723	211822948
chr1	191878435	191879054	dTAC_38966	chr1	211784230	211784918
chr1	191955151	191955655	dTAC_39003	chr1	211701159	211701681
chr1	192720118	192720339	dTAC_39221	chr1	210583217	210583771
chr1	192724535	192724688	dTAC_39225	chr1	210578352	210578510
chr1	192784308	192784855	dTAC_39249	chr1	210484423	210484993
chr1	192784944	192786079	dTAC_39250	chr1	210483149	210484400
chr1	192788975	192789637	dTAC_39251	chr1	210475653	210476365
chr1	192791939	192792172	dTAC_39254	chr1	210473252	210473863
chr1	192796047	192797320	dTAC_39256	chr1	210467904	210469263
chr1	192822386	192824009	dTAC_39268	chr1	210434921	210436525
chr1	193243817	193244176	dTAC_39399	chr1	209876673	209876996
chr1	193244259	193244776	dTAC_39400	chr1	209876145	209876590
chr1	193329748	193330840	dTAC_39447	chr1	209800831	209802225
chr1	193338180	193338924	dTAC_39452	chr1	209791885	209792650
chr1	193647798	193648193	dTAC_39585	chr1	209456296	209456712
chr1	193671547	193672404	dTAC_39599	chr1	209423155	209424067
chr1	193672595	193672696	dTAC_39600	chr1	209422849	209422952
chr1	193673573	193673717	dTAC_39602	chr1	209421859	209421999
chr1	193689584	193690033	dTAC_39608	chr1	209396199	209396652
chr1	193702631	193703473	dTAC_39618	chr1	209375793	209377147
chr1	193714665	193714952	dTAC_39620	chr1	209365971	209366283
chr1	193732208	193732698	dTAC_39623	chr1	209330747	209331257
chr1	193733967	193734762	dTAC_39624	chr1	209328625	209329388
chr1	193784895	193785391	dTAC_39632	chr1	209279726	209280219
chr1	193790377	193791147	dTAC_39634	chr1	209275770	209276572
chr1	193868029	193868123	dTAC_39645	chr1	209222904	209223016
chr1	193868714	193869335	dTAC_39646	chr1	209221591	209222219
chr1	193890676	193890761	dTAC_39651	chr1	209196970	209197055
chr1	193969186	193969911	dTAC_39672	chr1	209095724	209096459
chr1	193988959	193989853	dTAC_39676	chr1	209066221	209067104
chr1	193989886	193990721	dTAC_39677	chr1	209065303	209066188
chr1	194019193	194019673	dTAC_39678	chr1	209030308	209030809
chr1	194030577	194031168	dTAC_39682	chr1	209019960	209020584
chr1	194033946	194034918	dTAC_39684	chr1	209015305	209016328
chr1	194041469	194042338	dTAC_39687	chr1	209008083	209008964
chr1	194049743	194050209	dTAC_39688	chr1	209004171	209004675
chr1	194114352	194114908	dTAC_39699	chr1	208951676	208952223
chr1	194148452	194149460	dTAC_39701	chr1	208921066	208922101
chr1	194160678	194161945	dTAC_39702	chr1	208905066	208906392
chr1	194207742	194207982	dTAC_39709	chr1	208844974	208845222
chr1	194208039	194208999	dTAC_39710	chr1	208843976	208844913
chr1	194226392	194226538	dTAC_39716	chr1	208822128	208822286
chr1	194226619	194227180	dTAC_39717	chr1	208821474	208822047
chr1	194227258	194227408	dTAC_39718	chr1	208821254	208821397
chr1	194231063	194231828	dTAC_39720	chr1	208816182	208817028
chr1	194315701	194315923	dTAC_39742	chr1	208725429	208725652
chr1	194316003	194316116	dTAC_39743	chr1	208725246	208725358
chr1	194334720	194335774	dTAC_39752	chr1	208707479	208708596
chr1	194341864	194342203	dTAC_39758	chr1	208701369	208701715
chr1	194342677	194342907	dTAC_39759	chr1	208700818	208701016
chr1	194390277	194390732	dTAC_39770	chr1	208642994	208643475
chr1	194703184	194703786	dTAC_39876	chr1	208328491	208329182
chr1	194712403	194712778	dTAC_39883	chr1	208315201	208315588
chr1	194720937	194721888	dTAC_39888	chr1	208306428	208307466
chr1	194722164	194722656	dTAC_39890	chr1	208305532	208306118
chr1	194732862	194732980	dTAC_39892	chr1	208292371	208292507
chr1	194740785	194740953	dTAC_39899	chr1	208281360	208281587
chr1	194746355	194747695	dTAC_39903	chr1	208274974	208276355
chr1	194756764	194757307	dTAC_39909	chr1	208262762	208263358
chr10	3496849	3497017	dTAC_40118	chr6	150597953	150598171
chr10	3497065	3497614	dTAC_40119	chr6	150598221	150599089
chr10	3515723	3516052	dTAC_40132	chr6	150629412	150629781
chr10	3572760	3573641	dTAC_40157	chr6	150738994	150739962
chr10	6114528	6115582	dTAC_40795	chr6	153633283	153634053
chr10	8133116	8134072	dTAC_41220	chr6	149455570	149456375
chr10	8174231	8174694	dTAC_41224	chr6	149431160	149431592
chr10	8174790	8175091	dTAC_41225	chr6	149430719	149431020
chr10	8211562	8211666	dTAC_41243	chr6	149383734	149383838
chr10	8212864	8213805	dTAC_41245	chr6	149381965	149382906
chr10	8213894	8214388	dTAC_41246	chr6	149381385	149381894
chr10	8804257	8804732	dTAC_41414	chr6	148774026	148774509
chr10	9012797	9013459	dTAC_41538	chr6	148526613	148527228
chr10	9014317	9014828	dTAC_41540	chr6	148524996	148525479
chr10	9014889	9015506	dTAC_41541	chr6	148524315	148524934
chr10	9157187	9158264	dTAC_41571	chr6	148366019	148367038
chr10	9498611	9498956	dTAC_41659	chr6	148026710	148027048
chr10	10301757	10301912	dTAC_41836	chr6	147199230	147199376
chr10	13375541	13376267	dTAC_42487	chr6	143941613	143942356
chr10	13376350	13377704	dTAC_42488	chr6	143940496	143941522
chr10	13429209	13429735	dTAC_42510	chr6	143896938	143897467
chr10	13429816	13430270	dTAC_42511	chr6	143896459	143896856
chr10	13446548	13447397	dTAC_42520	chr6	143881702	143882425
chr10	13593357	13593985	dTAC_42560	chr6	143720814	143721422
chr10	13596210	13596643	dTAC_42561	chr6	143718518	143718926
chr10	13675422	13675610	dTAC_42580	chr6	143620750	143620971
chr10	13973469	13974240	dTAC_42666	chr6	143258704	143259535
chr10	14056389	14057501	dTAC_42707	chr6	143166779	143167910
chr10	14067888	14068145	dTAC_42711	chr6	143157343	143157609
chr10	14073553	14073832	dTAC_42714	chr6	143150891	143151174
chr10	14081900	14082750	dTAC_42719	chr6	143143984	143144800
chr10	14085023	14085701	dTAC_42720	chr6	143141532	143142261
chr10	14085910	14086575	dTAC_42721	chr6	143140682	143141325
chr10	14108030	14108545	dTAC_42733	chr6	143115813	143116395
chr10	14193720	14194089	dTAC_42743	chr6	143019043	143019486
chr10	14195767	14196707	dTAC_42744	chr6	143017180	143018049
chr10	14199253	14199623	dTAC_42746	chr6	143015165	143015519
chr10	14207059	14207953	dTAC_42749	chr6	143007866	143008681
chr10	14209285	14209555	dTAC_42751	chr6	143006062	143006345
chr10	14215609	14215828	dTAC_42756	chr6	142998042	142998268
chr10	14215961	14217043	dTAC_42757	chr6	142996775	142997913
chr10	14314647	14314744	dTAC_42768	chr6	142891090	142891184
chr10	14314823	14315038	dTAC_42769	chr6	142890792	142891012
chr10	14332545	14333972	dTAC_42773	chr6	142871570	142872980
chr10	17023814	17024671	dTAC_43046	chr6	140370963	140371825
chr10	17178327	17178488	dTAC_43069	chr6	140260837	140260991
chr10	17178692	17179081	dTAC_43070	chr6	140260251	140260639
chr10	17196148	17197011	dTAC_43073	chr6	140247162	140248066
chr10	17229904	17230950	dTAC_43086	chr6	140209529	140210598
chr10	17236875	17237029	dTAC_43088	chr6	140204156	140204308
chr10	17237925	17238432	dTAC_43090	chr6	140202829	140203396
chr10	17238465	17238852	dTAC_43091	chr6	140202408	140202796
chr10	17238953	17239088	dTAC_43092	chr6	140202158	140202302
chr10	17930448	17931593	dTAC_43288	chr6	139469560	139470897
chr10	18457598	18458567	dTAC_43450	chr6	138833332	138834333
chr10	20123359	20123808	dTAC_43899	chr6	136907319	136907761
chr10	20124915	20125784	dTAC_43901	chr6	136903915	136904943
chr10	20379051	20379363	dTAC_43991	chr6	136534695	136535064
chr10	21454638	21454972	dTAC_44307	chr6	135157635	135157886
chr10	21575762	21576357	dTAC_44362	chr6	134994444	134995096
chr10	23092568	23092876	dTAC_44758	chr6	133869526	133869849
chr10	23159890	23160351	dTAC_44770	chr6	133781107	133781525
chr10	23178592	23179051	dTAC_44779	chr6	133756420	133756912
chr10	23195366	23195800	dTAC_44783	chr6	133739205	133739640
chr10	23532011	23532735	dTAC_44820	chr6	133391599	133392320
chr10	23549061	23549601	dTAC_44827	chr6	133376706	133377248
chr10	23674609	23675475	dTAC_44851	chr6	133253840	133254712
chr10	23710919	23711028	dTAC_44860	chr6	133216074	133216197
chr10	23711085	23711267	dTAC_44861	chr6	133215812	133216020
chr10	23711370	23712109	dTAC_44862	chr6	133214976	133215710
chr10	24297906	24298067	dTAC_45015	chr6	132621605	132621728
chr10	24624893	24625672	dTAC_45102	chr6	132236062	132236861
chr10	25570891	25572191	dTAC_45442	chr6	131113354	131114701
chr10	26564389	26564897	dTAC_45637	chr6	130188982	130189546
chr10	29217093	29217303	dTAC_46126	chr6	127775973	127776098
chr10	29217372	29217879	dTAC_46127	chr6	127775400	127775913
chr10	29217990	29218214	dTAC_46128	chr6	127775073	127775296
chr10	30089310	30089741	dTAC_46241	chr6	126850811	126851255
chr10	30327677	30329166	dTAC_46266	chr6	126548864	126550176
chr10	32052580	32053211	dTAC_46567	chr6	124881992	124882646
chr10	32241154	32241627	dTAC_46584	chr6	124750668	124751175
chr10	34175981	34176720	dTAC_46756	chr6	116726230	116727131
chr10	37377747	37379003	dTAC_47166	chr6	113907831	113909079
chr10	37666532	37666869	dTAC_47213	chr6	113639467	113639770
chr10	37666912	37667846	dTAC_47214	chr6	113638516	113639448
chr10	37668898	37669131	dTAC_47215	chr6	113637166	113637410
chr10	37812277	37813088	dTAC_47235	chr6	113493512	113494327
chr10	37813172	37813333	dTAC_47236	chr6	113493269	113493430
chr10	39230666	39231374	dTAC_47420	chr6	112321548	112322491
chr10	39421730	39422154	dTAC_47490	chr6	112139090	112139567
chr10	39426907	39427549	dTAC_47493	chr6	112133232	112133896
chr10	39471443	39472370	dTAC_47526	chr6	112081387	112082380
chr10	39484308	39485457	dTAC_47531	chr6	112068440	112069681
chr10	39487840	39488050	dTAC_47535	chr6	112066197	112066449
chr10	39501220	39501600	dTAC_47547	chr6	112052898	112053324
chr10	39501647	39501910	dTAC_47548	chr6	112052559	112052851
chr10	39502269	39502730	dTAC_47550	chr6	112051861	112052385
chr10	39505006	39505495	dTAC_47551	chr6	112048883	112049424
chr10	39506209	39507218	dTAC_47552	chr6	112046706	112047733
chr10	39511939	39512116	dTAC_47555	chr6	112040936	112041064
chr10	39512469	39513521	dTAC_47556	chr6	112039826	112040717
chr10	39534198	39534944	dTAC_47573	chr6	112014401	112015269
chr10	39535191	39535719	dTAC_47575	chr6	112013529	112014151
chr10	39536206	39536745	dTAC_47576	chr6	112012405	112012929
chr10	39547253	39547673	dTAC_47579	chr6	111998871	112000848
chr10	40521509	40522181	dTAC_47879	chr6	110858223	110858816
chr10	40726434	40726875	dTAC_47944	chr6	110649048	110649494
chr10	40737035	40738433	dTAC_47949	chr6	110635616	110637389
chr10	40750688	40750976	dTAC_47953	chr6	110617560	110617850
chr10	40775139	40775676	dTAC_47963	chr6	110598234	110598787
chr10	40970575	40971563	dTAC_47997	chr6	110388972	110389729
chr10	42118551	42119584	dTAC_48304	chr6	109065984	109066920
chr10	42251120	42251631	dTAC_48386	chr6	108910418	108911046
chr10	42339719	42340369	dTAC_48416	chr6	108797951	108798600
chr10	42340428	42340743	dTAC_48417	chr6	108797581	108797892
chr10	42384850	42385277	dTAC_48427	chr6	108742516	108742940
chr10	42410741	42411474	dTAC_48428	chr6	108691206	108702850
chr10	42417532	42418072	dTAC_48430	chr6	108685078	108685635
chr10	42949845	42950468	dTAC_48585	chr6	108035693	108036611
chr10	42968382	42968564	dTAC_48596	chr6	108018259	108018445
chr10	42968617	42968772	dTAC_48597	chr6	108018029	108018192
chr10	43033590	43034223	dTAC_48635	chr6	107942403	107943090
chr10	43034721	43035230	dTAC_48636	chr6	107941210	107941834
chr10	43036967	43037807	dTAC_48639	chr6	107937883	107938775
chr10	43043003	43044115	dTAC_48643	chr6	107931921	107933011
chr10	43065364	43065571	dTAC_48654	chr6	107914666	107914904
chr10	43075348	43076471	dTAC_48657	chr6	107906556	107907600
chr10	43083382	43084455	dTAC_48661	chr6	107899790	107900914
chr10	43091681	43092168	dTAC_48663	chr6	107892646	107893144
chr10	43093270	43093773	dTAC_48664	chr6	107890792	107891323
chr10	43106111	43106609	dTAC_48670	chr6	107876614	107877097
chr10	43107089	43107197	dTAC_48672	chr6	107876003	107876141
chr10	43349797	43350118	dTAC_48746	chr6	107587778	107588101
chr10	43420576	43421357	dTAC_48768	chr6	107506423	107507238
chr10	43439396	43440470	dTAC_48778	chr6	107475311	107476681
chr10	43502162	43503124	dTAC_48798	chr6	107397270	107398954
chr10	43887165	43888316	dTAC_48950	chr6	107097695	107098775
chr10	44887020	44887972	dTAC_49205	chr6	106035019	106035945
chr10	45139832	45140232	dTAC_49293	chr6	105753333	105753636
chr10	45345210	45345644	dTAC_49352	chr6	105574679	105575106
chr10	45366266	45366469	dTAC_49359	chr6	105552228	105552452
chr10	49256111	49257054	dTAC_49656	chr6	102359479	102360672
chr10	50199807	50200438	dTAC_49732	chr6	101562266	101562940
chr10	51257316	51258324	dTAC_49850	chr6	100658144	100659154
chr10	51287914	51288197	dTAC_49857	chr6	100615604	100615887
chr10	52533324	52534195	dTAC_50064	chr6	118116640	118117577
chr10	52877295	52878766	dTAC_50113	chr6	118421920	118423310
chr10	52904873	52905450	dTAC_50115	chr6	118446701	118447190
chr10	52926234	52926797	dTAC_50123	chr6	118469594	118470156
chr10	53260876	53261189	dTAC_50173	chr6	118770229	118770533
chr10	56892689	56893789	dTAC_50717	chr6	122217701	122219016
chr10	57822287	57822901	dTAC_50870	chr6	123139840	123140433
chr10	57828557	57829652	dTAC_50872	chr6	123146196	123147153
chr10	58890481	58890658	dTAC_51057	chr2	109855597	109855768
chr10	58890747	58891505	dTAC_51058	chr2	109855858	109856675
chr10	58906919	58907751	dTAC_51063	chr2	109874467	109875002
chr10	58928811	58929648	dTAC_51070	chr2	109898616	109899498
chr10	58932036	58932928	dTAC_51072	chr2	109901358	109902235
chr10	58936015	58937019	dTAC_51076	chr2	109905045	109906132
chr10	58949478	58950833	dTAC_51082	chr2	109938553	109940006
chr10	58981719	58982356	dTAC_51088	chr2	109961555	109962192
chr10	58982390	58983227	dTAC_51089	chr2	109962230	109963157
chr10	58991686	58991937	dTAC_51090	chr2	109970920	109971253
chr10	58992006	58992325	dTAC_51091	chr2	109971320	109971705
chr10	58993617	58993796	dTAC_51092	chr2	109972734	109972971
chr10	59013437	59013524	dTAC_51098	chr2	109999188	109999301
chr10	59089821	59091180	dTAC_51113	chr2	110054957	110056366
chr10	59104653	59105165	dTAC_51119	chr2	110066112	110066936
chr10	59105263	59105821	dTAC_51120	chr2	110067058	110067826
chr10	59114523	59115335	dTAC_51127	chr2	110088481	110089109
chr10	59127680	59127924	dTAC_51132	chr2	110103624	110103891
chr10	59897132	59897539	dTAC_51442	chr10	74094330	74094780
chr10	59897632	59897923	dTAC_51443	chr10	74093945	74094233
chr10	60351713	60352474	dTAC_51630	chr10	73526518	73527356
chr10	60721641	60722161	dTAC_51762	chr10	73113377	73113818
chr10	60778222	60778403	dTAC_51784	chr10	73047285	73047467
chr10	60778422	60778920	dTAC_51785	chr10	73046489	73047251
chr10	60787191	60788232	dTAC_51790	chr10	73031263	73032443
chr10	60789313	60789455	dTAC_51791	chr10	73030136	73030258
chr10	60801053	60801527	dTAC_51801	chr10	73013736	73014256
chr10	60814188	60815313	dTAC_51809	chr10	72994457	72995736
chr10	61212780	61213328	dTAC_51939	chr10	72503748	72504254
chr10	61662233	61663225	dTAC_52135	chr10	71974550	71976536
chr10	61838699	61839721	dTAC_52192	chr10	71717312	71718463
chr10	61928554	61929650	dTAC_52221	chr10	71616346	71618083
chr10	61949400	61950066	dTAC_52225	chr10	71591896	71592765
chr10	62172889	62173550	dTAC_52300	chr10	71304367	71305067
chr10	62174494	62175332	dTAC_52303	chr10	71303017	71303625
chr10	62186848	62187248	dTAC_52307	chr10	71267773	71268392
chr10	62192757	62193227	dTAC_52313	chr10	71256310	71256899
chr10	62194050	62195166	dTAC_52314	chr10	71253970	71255252
chr10	62208344	62209070	dTAC_52320	chr10	71238941	71239703
chr10	63838888	63839586	dTAC_52680	chr10	68960933	68961489
chr10	64750780	64751051	dTAC_52783	chr10	67940521	67940803
chr10	67045237	67045886	dTAC_53029	chr10	65345783	65346233
chr10	67045957	67046530	dTAC_53030	chr10	65345247	65345723
chr10	67798955	67799483	dTAC_53246	chr10	64257892	64258433
chr10	68112886	68113777	dTAC_53353	chr10	63832934	63833660
chr10	68856053	68856198	dTAC_53572	chr10	63098225	63098408
chr10	69320851	69322229	dTAC_53696	chr10	62575671	62577070
chr10	69463189	69463307	dTAC_53736	chr10	62393741	62393829
chr10	69465519	69466944	dTAC_53738	chr10	62388098	62389511
chr10	69467252	69467561	dTAC_53740	chr10	62387674	62388017
chr10	69594194	69595135	dTAC_53786	chr10	62268300	62269290
chr10	69605782	69605935	dTAC_53791	chr10	62257210	62257405
chr10	69635430	69635552	dTAC_53804	chr10	62222118	62222252
chr10	69635900	69636751	dTAC_53805	chr10	62221019	62221794
chr10	69655062	69655205	dTAC_53818	chr10	62204232	62204403
chr10	69656351	69656686	dTAC_53820	chr10	62201315	62201668
chr10	69678231	69678701	dTAC_53828	chr10	62177914	62178266
chr10	69763079	69763291	dTAC_53861	chr10	62094063	62094286
chr10	69764309	69765041	dTAC_53863	chr10	62091813	62092551
chr10	69803182	69803872	dTAC_53881	chr10	62042451	62042917
chr10	69858696	69859823	dTAC_53899	chr10	61983498	61984602
chr10	69870220	69870639	dTAC_53903	chr10	61968474	61968933
chr10	69870969	69871306	dTAC_53904	chr10	61967684	61968019
chr10	70484540	70485827	dTAC_54105	chr10	61078315	61079636
chr10	70639982	70640740	dTAC_54134	chr10	60888417	60891871
chr10	70716739	70717793	dTAC_54154	chr10	60816863	60817733
chr10	70766410	70766893	dTAC_54165	chr10	60753246	60753730
chr10	70788820	70789698	dTAC_54170	chr10	60732378	60733234
chr10	70799913	70800336	dTAC_54171	chr10	60728413	60728843
chr10	70800445	70801397	dTAC_54172	chr10	60727413	60728360
chr10	70806648	70807283	dTAC_54173	chr10	60723518	60724145
chr10	70966770	70967508	dTAC_54216	chr10	60538864	60539314
chr10	71856644	71857099	dTAC_54443	chr10	59418160	59418646
chr10	71857135	71858239	dTAC_54444	chr10	59416875	59418125
chr10	71960527	71961063	dTAC_54457	chr10	59228602	59229213
chr10	75100249	75100831	dTAC_54812	chr22	23562386	23563044
chr10	75134847	75135564	dTAC_54834	chr22	23609675	23610276
chr10	75438060	75438878	dTAC_54947	chr22	24919590	24920396
chr10	75439069	75439763	dTAC_54948	chr22	24920885	24921620
chr10	75456116	75456901	dTAC_54958	chr22	24866951	24868147
chr10	75585945	75586767	dTAC_55013	chr22	25024724	25025608
chr10	75683870	75685192	dTAC_55054	chr22	24529785	24531452
chr10	75704025	75705081	dTAC_55066	chr22	24503129	24504189
chr10	75743342	75744584	dTAC_55078	chr22	24453842	24455685
chr10	75744654	75744742	dTAC_55079	chr22	24453355	24453764
chr10	75849335	75849793	dTAC_55108	chr22	24242029	24242986
chr10	76732705	76734007	dTAC_55334	chr21	47392069	47393129
chr10	76859291	76860245	dTAC_55366	chr21	47184413	47186757
chr10	77190977	77191964	dTAC_55490	chr21	46805851	46806895
chr10	77229553	77230667	dTAC_55515	chr21	46745680	46746372
chr10	79819546	79819784	dTAC_56199	chr19	746799	747048
chr10	79819829	79819920	dTAC_56200	chr19	747085	747188
chr10	79891390	79891922	dTAC_56239	chr19	860552	861608
chr10	79936701	79937579	dTAC_56268	chr19	940032	941349
chr10	79945275	79947244	dTAC_56273	chr19	956151	961985
chr10	80018792	80020136	dTAC_56312	chr19	1069146	1071800
chr10	80453610	80453944	dTAC_56498	chr19	1685091	1685333
chr10	80876662	80876902	dTAC_56663	chr19	2376094	2376400
chr10	81000560	81001629	dTAC_56731	chr19	2663875	2664524
chr10	83062327	83062811	dTAC_57169	chr12	104949319	104949892
chr10	83105877	83106921	dTAC_57202	chr12	105017520	105018539
chr10	83150592	83150986	dTAC_57227	chr12	105077605	105077981
chr10	83220216	83220538	dTAC_57277	chr12	105185169	105185515
chr10	83805021	83805877	dTAC_57405	chr12	105803507	105804339
chr10	83964299	83964553	dTAC_57449	chr12	106016738	106016997
chr10	83964672	83964780	dTAC_57450	chr12	106017112	106017221
chr10	83984793	83985729	dTAC_57457	chr12	106053173	106054125
chr10	84059922	84060468	dTAC_57476	chr12	106134155	106134578
chr10	84060488	84061348	dTAC_57477	chr12	106134598	106135484
chr10	84685457	84685838	dTAC_57657	chr12	106839738	106840128
chr10	84685911	84687254	dTAC_57658	chr12	106840206	106841687
chr10	84707774	84708189	dTAC_57667	chr12	106883985	106884403
chr10	84710726	84711211	dTAC_57670	chr12	106887195	106887683
chr10	84711406	84711794	dTAC_57671	chr12	106887845	106888303
chr10	84712056	84712235	dTAC_57672	chr12	106888576	106888721
chr10	84822310	84823252	dTAC_57705	chr12	107065065	107066541
chr10	84823327	84823547	dTAC_57706	chr12	107066566	107066773
chr10	84823625	84823968	dTAC_57707	chr12	107066863	107067273
chr10	84859266	84859419	dTAC_57720	chr12	107104009	107104165
chr10	84859473	84859865	dTAC_57721	chr12	107104219	107104578
chr10	84871199	84871808	dTAC_57727	chr12	107116414	107116981
chr10	84888976	84889760	dTAC_57732	chr12	107136896	107137684
chr10	84909155	84909911	dTAC_57741	chr12	107159487	107160727
chr10	84966503	84966876	dTAC_57752	chr12	107232587	107232913
chr10	84967289	84967437	dTAC_57753	chr12	107233259	107233452
chr10	85013335	85014495	dTAC_57775	chr12	107277620	107279016
chr10	85043978	85044684	dTAC_57787	chr12	107311090	107311807
chr10	85045363	85045653	dTAC_57789	chr12	107312564	107312869
chr10	85618158	85618443	dTAC_57942	chr12	107997121	107997302
chr10	86032318	86032936	dTAC_58003	chr22	32882742	32883430
chr10	86052799	86053713	dTAC_58010	chr22	32906711	32907791
chr10	86079967	86080323	dTAC_58020	chr22	32937379	32937673
chr10	86294916	86296500	dTAC_58082	chr22	33191693	33193293
chr10	86961413	86962409	dTAC_58279	chr12	104041116	104041815
chr10	87035885	87036818	dTAC_58303	chr12	103923846	103924806
chr10	87037177	87037404	dTAC_58304	chr12	103923203	103923456
chr10	87041301	87041621	dTAC_58307	chr12	103918207	103918511
chr10	87046414	87046964	dTAC_58309	chr12	103909062	103909592
chr10	87196094	87196900	dTAC_58332	chr12	103727900	103728693
chr10	87229853	87230873	dTAC_58336	chr12	103695437	103696554
chr10	87271696	87272778	dTAC_58340	chr12	103643006	103644105
chr10	87293317	87293847	dTAC_58345	chr12	103614227	103614768
chr10	87308946	87309275	dTAC_58347	chr12	103602534	103602861
chr10	87309357	87310099	dTAC_58348	chr12	103601673	103602439
chr10	87351152	87352404	dTAC_58356	chr12	103533637	103534950
chr10	87419251	87420522	dTAC_58361	chr12	103437213	103438483
chr10	87446583	87448283	dTAC_58363	chr12	103406493	103408255
chr10	87473289	87474158	dTAC_58364	chr12	103371767	103372602
chr10	87500809	87501993	dTAC_58376	chr12	103344828	103346150
chr10	88296990	88297426	dTAC_58540	chr12	102339204	102339691
chr10	89976241	89977185	dTAC_58925	chr12	100294823	100295642
chr10	90032533	90032741	dTAC_58933	chr12	100219722	100219931
chr10	90043244	90043656	dTAC_58935	chr12	100204998	100205408
chr10	90081739	90081945	dTAC_58940	chr12	100161671	100161900
chr10	90679804	90680543	dTAC_59017	chr12	99447309	99448043
chr10	90689937	90690472	dTAC_59024	chr12	99437194	99437762
chr10	90696652	90696851	dTAC_59025	chr12	99432362	99432595
chr10	90699129	90699680	dTAC_59028	chr12	99429532	99430091
chr10	90704499	90704999	dTAC_59030	chr12	99423350	99423810
chr10	91001568	91001818	dTAC_59113	chr12	99116250	99116506
chr10	91236871	91237591	dTAC_59188	chr12	98818331	98818957
chr10	91240901	91242067	dTAC_59189	chr12	98811961	98813216
chr10	93750998	93751796	dTAC_59713	chr12	96045014	96046219
chr10	93813598	93814133	dTAC_59732	chr12	95975618	95976006
chr10	94110231	94110443	dTAC_59822	chr12	95522481	95522662
chr10	94116008	94116723	dTAC_59824	chr12	95510975	95512498
chr10	94116795	94117113	dTAC_59825	chr12	95510491	95510920
chr10	94129013	94129498	dTAC_59829	chr12	95491114	95491833
chr10	94129579	94130302	dTAC_59830	chr12	95490302	95491042
chr10	94265727	94266666	dTAC_59866	chr12	95310257	95311247
chr10	94371314	94371668	dTAC_59889	chr12	95199587	95199954
chr10	94413575	94414663	dTAC_59902	chr12	95146625	95147815
chr10	94415911	94417021	dTAC_59903	chr12	95144643	95145543
chr10	94584707	94585529	dTAC_59975	chr12	94967268	94968651
chr10	94595567	94596310	dTAC_59980	chr12	94956816	94957614
chr10	94611278	94611588	dTAC_59985	chr12	94938458	94939113
chr10	94611626	94611918	dTAC_59986	chr12	94938110	94938409
chr10	94612025	94612622	dTAC_59987	chr12	94936903	94938003
chr10	94709354	94709483	dTAC_59997	chr12	94822038	94822216
chr10	94709597	94709942	dTAC_59998	chr12	94821570	94821935
chr10	94710020	94710343	dTAC_59999	chr12	94821171	94821497
chr10	94794705	94795244	dTAC_60013	chr12	94696977	94697552
chr10	94799528	94799880	dTAC_60016	chr12	94690541	94690941
chr10	94812130	94812967	dTAC_60026	chr12	94673647	94674495
chr10	94829186	94830198	dTAC_60036	chr12	94655737	94656773
chr10	94837516	94837823	dTAC_60038	chr12	94648757	94649057
chr10	94865100	94865784	dTAC_60044	chr12	94619692	94620318
chr10	94990386	94992556	dTAC_60096	chr12	94495098	94497645
chr10	95013969	95014235	dTAC_60103	chr12	94468456	94468731
chr10	95033020	95033782	dTAC_60109	chr12	94430627	94431580
chr10	95040173	95041006	dTAC_60113	chr12	94426579	94427489
chr10	95056733	95057892	dTAC_60119	chr12	94405873	94407820
chr10	95087655	95088657	dTAC_60132	chr12	94368931	94370722
chr10	95116487	95118106	dTAC_60143	chr12	94329429	94330605
chr10	95139701	95139997	dTAC_60147	chr12	94291722	94291961
chr10	95238714	95239082	dTAC_60215	chr12	94168908	94169255
chr10	95239174	95239970	dTAC_60216	chr12	94165924	94168848
chr10	95245451	95246007	dTAC_60218	chr12	94160861	94161455
chr10	95254363	95254985	dTAC_60226	chr12	94153244	94153918
chr10	95722114	95722622	dTAC_60427	chr12	93565458	93566032
chr10	95729352	95729425	dTAC_60432	chr12	93557519	93557593
chr10	96148161	96148835	dTAC_60543	chr12	93023162	93023883
chr10	97265766	97266444	dTAC_60836	chr12	91818885	91819578
chr10	97589612	97590307	dTAC_60905	chr15	68586799	68587573
chr10	98418320	98418846	dTAC_61016	chr12	90567771	90568235
chr10	99171958	99172797	dTAC_61251	chr12	89845234	89846137
chr10	99359339	99360128	dTAC_61336	chr12	89654425	89655199
chr10	99393581	99393883	dTAC_61355	chr12	89622328	89622629
chr10	99525554	99525933	dTAC_61397	chr12	89491623	89492026
chr10	99580224	99580356	dTAC_61421	chr12	89441342	89441469
chr10	99830034	99830457	dTAC_61493	chr12	89201864	89202268
chr10	99834595	99835536	dTAC_61495	chr12	89197294	89198324
chr10	103114407	103115067	dTAC_61964	chr12	85576445	85577093
chr10	105430719	105431415	dTAC_62237	chr12	83231893	83232555
chr10	105489813	105489966	dTAC_62266	chr12	83169468	83169624
chr10	105926191	105927201	dTAC_62392	chr12	82671377	82672018
chr10	106585198	106586046	dTAC_62462	chr12	82038378	82039224
chr10	106975165	106976064	dTAC_62538	chr12	81601358	81602180
chr10	108394211	108394785	dTAC_62924	chr12	80005139	80005475
chr10	108395319	108395555	dTAC_62926	chr12	80004257	80004407
chr10	108432192	108432569	dTAC_62946	chr12	79953939	79954270
chr10	108600386	108600578	dTAC_63024	chr12	79726125	79726314
chr10	108600640	108600994	dTAC_63025	chr12	79725704	79726085
chr10	108601769	108602464	dTAC_63027	chr12	79724340	79724909
chr10	108710341	108710976	dTAC_63053	chr12	79592781	79593362
chr10	109488029	109488275	dTAC_63185	chr12	78796209	78796454
chr10	109496101	109496617	dTAC_63187	chr12	78786680	78787140
chr10	109664552	109665394	dTAC_63208	chr12	78620356	78624025
chr10	109690675	109690883	dTAC_63215	chr12	78596676	78596902
chr10	109713072	109713442	dTAC_63218	chr12	78575308	78575658
chr10	109974217	109974472	dTAC_63277	chr12	78254482	78254744
chr10	110099431	110099739	dTAC_63302	chr12	78098059	78098239
chr10	110102177	110102739	dTAC_63303	chr12	78090623	78091141
chr10	110129883	110129956	dTAC_63310	chr12	78060209	78060277
chr10	110154024	110154839	dTAC_63311	chr12	78024967	78025535
chr10	110154914	110155216	dTAC_63312	chr12	78024599	78024900
chr10	110155522	110155940	dTAC_63313	chr12	78023866	78024325
chr10	110160065	110160385	dTAC_63318	chr12	78016605	78016921
chr10	110160618	110161349	dTAC_63319	chr12	78014910	78016369
chr10	110175768	110176133	dTAC_63327	chr12	78002072	78002465
chr10	110191980	110193330	dTAC_63332	chr12	77985707	77987121
chr10	110233307	110234003	dTAC_63334	chr12	77950733	77951442
chr10	110242040	110242639	dTAC_63338	chr12	77942904	77943507
chr10	110345045	110345174	dTAC_63362	chr12	77813329	77813444
chr10	110345284	110346051	dTAC_63363	chr12	77812594	77813212
chr10	110346264	110346832	dTAC_63364	chr12	77810164	77810991
chr10	110352182	110352555	dTAC_63365	chr12	77805172	77805515
chr10	110380829	110381146	dTAC_63374	chr12	77789909	77790249
chr10	110383462	110384308	dTAC_63375	chr12	77786435	77787128
chr10	110835163	110835889	dTAC_63480	chr12	77351488	77352285
chr10	111654797	111655192	dTAC_63798	chr12	76245433	76245961
chr10	111655269	111655402	dTAC_63799	chr12	76245220	76245360
chr10	111658581	111659227	dTAC_63800	chr12	76242403	76243016
chr10	111693908	111695235	dTAC_63818	chr12	76208599	76209960
chr10	111724741	111725370	dTAC_63834	chr12	76173851	76174495
chr10	111783681	111784808	dTAC_63854	chr12	76118120	76119488
chr10	111787024	111787830	dTAC_63855	chr12	76115088	76115907
chr10	111801575	111802358	dTAC_63864	chr12	76099532	76100269
chr10	111924921	111925329	dTAC_63924	chr12	75954512	75954970
chr10	111925357	111926025	dTAC_63925	chr12	75953851	75954482
chr10	112571645	112573021	dTAC_64049	chr12	75330672	75331787
chr10	115623835	115624784	dTAC_64509	chr12	71793864	71794843
chr10	115811611	115812052	dTAC_64551	chr12	71557085	71557535
chr10	115986691	115986957	dTAC_64580	chr12	71356304	71356619
chr10	116370658	116371803	dTAC_64675	chr12	70926966	70927792
chr10	116415922	116417143	dTAC_64695	chr12	70825221	70826828
chr10	117456516	117457231	dTAC_65084	chr12	69516993	69517414
chr10	117462060	117462571	dTAC_65085	chr12	69506118	69506536
chr10	117515652	117516646	dTAC_65104	chr12	69463929	69464666
chr10	117521595	117522163	dTAC_65108	chr12	69458555	69459112
chr10	117532227	117532395	dTAC_65113	chr12	69450351	69450501
chr10	118593044	118593376	dTAC_65402	chr12	68336732	68337061
chr10	120026349	120027365	dTAC_65802	chr12	66797323	66798038
chr10	120035472	120036219	dTAC_65804	chr12	66787284	66788010
chr10	120245638	120245950	dTAC_65857	chr12	66502994	66503306
chr10	120246446	120246658	dTAC_65858	chr12	66502344	66502572
chr10	120247156	120247830	dTAC_65859	chr12	66501139	66501849
chr10	120257173	120257949	dTAC_65861	chr12	66480911	66481539
chr10	120294801	120294913	dTAC_65876	chr12	66442418	66442537
chr10	120339262	120339717	dTAC_65885	chr12	66392906	66393406
chr10	120365000	120365217	dTAC_65896	chr12	66356054	66356265
chr10	120365284	120365917	dTAC_65897	chr12	66355381	66355988
chr10	120377165	120378206	dTAC_65902	chr12	66341950	66342999
chr10	120416982	120418196	dTAC_65927	chr12	66289210	66290390
chr10	120431567	120431777	dTAC_65937	chr12	66272345	66272572
chr10	120435111	120435341	dTAC_65940	chr12	66268539	66268764
chr10	120444501	120444999	dTAC_65946	chr12	66256677	66257361
chr10	120449878	120450262	dTAC_65949	chr12	66249852	66250210
chr10	120587521	120588232	dTAC_65988	chr12	66077461	66078038
chr10	120646656	120647462	dTAC_66004	chr12	66013807	66015182
chr10	120685886	120686594	dTAC_66019	chr12	65979417	65980158
chr10	120694792	120694912	dTAC_66025	chr12	65959198	65959344
chr10	120697474	120697945	dTAC_66028	chr12	65955492	65956622
chr10	120701827	120702226	dTAC_66029	chr12	65950525	65950798
chr10	120707427	120708815	dTAC_66032	chr12	65938770	65940288
chr10	120716888	120717802	dTAC_66034	chr12	65930420	65931342
chr10	120719875	120720528	dTAC_66035	chr12	65928177	65928868
chr10	120751225	120752326	dTAC_66044	chr12	65894294	65895414
chr10	120763613	120764707	dTAC_66046	chr12	65888056	65889274
chr10	120776850	120777417	dTAC_66049	chr12	65863981	65864605
chr10	120787122	120787635	dTAC_66054	chr12	65853857	65854417
chr10	120857383	120858144	dTAC_66080	chr12	65714580	65715413
chr10	120864412	120864917	dTAC_66081	chr12	65707558	65707928
chr10	120871961	120873112	dTAC_66083	chr12	65700172	65701289
chr10	120875705	120876949	dTAC_66086	chr12	65694311	65695153
chr10	120929674	120929835	dTAC_66108	chr12	65636147	65636336
chr10	121079245	121079383	dTAC_66145	chr12	65467251	65467409
chr10	121205741	121206920	dTAC_66169	chr12	65339342	65340774
chr10	121227497	121227666	dTAC_66172	chr12	65313418	65313593
chr10	121227814	121228967	dTAC_66173	chr12	65312035	65313288
chr10	121243309	121244062	dTAC_66178	chr12	65297433	65298225
chr10	121251459	121251633	dTAC_66183	chr12	65291845	65292028
chr10	121255971	121256951	dTAC_66185	chr12	65284518	65286076
chr10	121419613	121420621	dTAC_66246	chr12	65073206	65074359
chr10	121423432	121424356	dTAC_66249	chr12	65069306	65071456
chr10	121432139	121433435	dTAC_66255	chr12	65059912	65060682
chr10	121882286	121882773	dTAC_66425	chr12	64424550	64424816
chr10	121882822	121882915	dTAC_66426	chr12	64424402	64424501
chr10	121885478	121886117	dTAC_66427	chr12	64421428	64421885
chr10	121955554	121957103	dTAC_66456	chr12	64351054	64352487
chr10	122563872	122564431	dTAC_66597	chr12	63453568	63454129
chr10	122715762	122718154	dTAC_66639	chr12	63292741	63295557
chr10	122770306	122770637	dTAC_66670	chr12	63237138	63237486
chr10	122814914	122815619	dTAC_66698	chr12	63177691	63178426
chr10	123751684	123752382	dTAC_66966	chr12	62080788	62081502
chr10	125798583	125799161	dTAC_67210	chr12	59471209	59471722
chr10	125809757	125810528	dTAC_67214	chr12	59460713	59461498
chr10	125810617	125810965	dTAC_67215	chr12	59460287	59460649
chr10	125912105	125912714	dTAC_67244	chr12	59370211	59371722
chr10	126015675	126015953	dTAC_67308	chr12	59265347	59265583
chr10	126138613	126139323	dTAC_67331	chr12	59109218	59110114
chr10	126521786	126522236	dTAC_67398	chr12	58752877	58753353
chr10	126930594	126931094	dTAC_67504	chr12	58287616	58288102
chr10	126990066	126990695	dTAC_67529	chr12	58224507	58225790
chr10	127016515	127016806	dTAC_67541	chr12	58195238	58195928
chr10	127238962	127239042	dTAC_67639	chr12	57966201	57966290
chr10	127721186	127722875	dTAC_67836	chr12	57419951	57422044
chr10	127924654	127925393	dTAC_67877	chr12	57291677	57292344
chr10	128149533	128150243	dTAC_67950	chr12	56959445	56959908
chr11	3483889	3484824	dTAC_68529	chr22	31539158	31539919
chr11	3725094	3725705	dTAC_68604	chr22	31273182	31273587
chr11	3733920	3734870	dTAC_68608	chr22	31260818	31261787
chr11	3740989	3741589	dTAC_68610	chr22	31249317	31249664
chr11	4472288	4473172	dTAC_68830	chr22	30438747	30439472
chr11	5184127	5184734	dTAC_69088	chr22	29548148	29548483
chr11	5255411	5256130	dTAC_69116	chr22	29476033	29476760
chr11	5256280	5256440	dTAC_69117	chr22	29475720	29475883
chr11	6016205	6016358	dTAC_69348	chr7	44303375	44303479
chr11	6016511	6016709	dTAC_69349	chr7	44303622	44303774
chr11	6038479	6038688	dTAC_69365	chr7	44334954	44335275
chr11	6038755	6039326	dTAC_69366	chr7	44335341	44335960
chr11	6109986	6110277	dTAC_69389	chr7	44427704	44428025
chr11	6187295	6188496	dTAC_69416	chr7	44516467	44517419
chr11	7073572	7073890	dTAC_69693	chr7	45628511	45628686
chr11	8531969	8532710	dTAC_69994	chr7	47453955	47454978
chr11	8556709	8557439	dTAC_70012	chr7	47490745	47491544
chr11	8762068	8762398	dTAC_70115	chr7	47728733	47729115
chr11	8781202	8782031	dTAC_70126	chr7	47759600	47760284
chr11	8784510	8784899	dTAC_70127	chr7	47766021	47766418
chr11	8859255	8859331	dTAC_70155	chr7	47858205	47858282
chr11	8949487	8950674	dTAC_70177	chr7	47932893	47933856
chr11	11820236	11821226	dTAC_70557	chr7	50535703	50537119
chr11	11821469	11823172	dTAC_70558	chr7	50537286	50538647
chr11	11824514	11824877	dTAC_70560	chr7	50543903	50544350
chr11	11825134	11825340	dTAC_70561	chr7	50544747	50544972
chr11	11828795	11829581	dTAC_70564	chr7	50547157	50547594
chr11	11844174	11845107	dTAC_70583	chr7	50569805	50570654
chr11	11850064	11850155	dTAC_70587	chr7	50575266	50575358
chr11	11850291	11850893	dTAC_70588	chr7	50575491	50576233
chr11	11872897	11873372	dTAC_70604	chr7	50605266	50605700
chr11	11877794	11880005	dTAC_70607	chr7	50609463	50611136
chr11	11952570	11953074	dTAC_70646	chr7	50695686	50696250
chr11	11962394	11962934	dTAC_70656	chr7	50726157	50726737
chr11	11963454	11964001	dTAC_70657	chr7	50728141	50728599
chr11	11966232	11966612	dTAC_70659	chr7	50736109	50736634
chr11	16988495	16988568	dTAC_71215	chr2	68614437	68614527
chr11	17086125	17086463	dTAC_71234	chr2	68515043	68515398
chr11	18014517	18015135	dTAC_71385	chr2	67546168	67546800
chr11	18015192	18015546	dTAC_71386	chr2	67545737	67546110
chr11	18069248	18070279	dTAC_71390	chr2	67499500	67500493
chr11	18156586	18156779	dTAC_71398	chr2	67436362	67436551
chr11	18357228	18357857	dTAC_71417	chr2	67281685	67282312
chr11	18357893	18358261	dTAC_71418	chr2	67281278	67281649
chr11	18745797	18746495	dTAC_71483	chr2	66929255	66929960
chr11	18747384	18748620	dTAC_71486	chr2	66926926	66928243
chr11	18749230	18749748	dTAC_71487	chr2	66925759	66926313
chr11	18749935	18750264	dTAC_71489	chr2	66925241	66925571
chr11	18882878	18883079	dTAC_71516	chr2	66797177	66797379
chr11	18883184	18883828	dTAC_71517	chr2	66796432	66797073
chr11	18883903	18884115	dTAC_71518	chr2	66796148	66796362
chr11	18884424	18884499	dTAC_71519	chr2	66795775	66795850
chr11	18885706	18886215	dTAC_71523	chr2	66794007	66794524
chr11	18897849	18898667	dTAC_71527	chr2	66782225	66783113
chr11	18934823	18935211	dTAC_71552	chr2	66745567	66745858
chr11	18935265	18935738	dTAC_71553	chr2	66745036	66745525
chr11	18944823	18945501	dTAC_71555	chr2	66735460	66736168
chr11	19353587	19354172	dTAC_71668	chr2	66295099	66295685
chr11	19523829	19524683	dTAC_71697	chr2	66097259	66098113
chr11	19530738	19531049	dTAC_71700	chr2	66091760	66092073
chr11	19531145	19532025	dTAC_71701	chr2	66090785	66091664
chr11	19592547	19593279	dTAC_71715	chr2	66029656	66030032
chr11	19601396	19602098	dTAC_71719	chr2	66023426	66024106
chr11	19605679	19605891	dTAC_71721	chr2	66018628	66018838
chr11	19610452	19611097	dTAC_71725	chr2	66013002	66013675
chr11	19758336	19758421	dTAC_71763	chr2	65871857	65871956
chr11	19761020	19761934	dTAC_71765	chr2	65866621	65868061
chr11	20347408	20348261	dTAC_71966	chr2	65202298	65203091
chr11	20800160	20800997	dTAC_72085	chr2	64709609	64710496
chr11	21659504	21659658	dTAC_72318	chr2	63714952	63715102
chr11	21694061	21694453	dTAC_72322	chr2	63661730	63662122
chr11	22017258	22017917	dTAC_72368	chr2	63261560	63262226
chr11	22057595	22057986	dTAC_72387	chr2	63219593	63219989
chr11	22205838	22206008	dTAC_72431	chr2	63015498	63015733
chr11	22206178	22207303	dTAC_72432	chr2	63014106	63015304
chr11	22631535	22632211	dTAC_72514	chr2	62638734	62639761
chr11	24330211	24331085	dTAC_72952	chr2	60500780	60501669
chr11	24331161	24331389	dTAC_72953	chr2	60500440	60500704
chr11	24370175	24372374	dTAC_72964	chr2	60440963	60443366
chr11	24372697	24372791	dTAC_72965	chr2	60440604	60440698
chr11	24451954	24452885	dTAC_72974	chr2	60332875	60333810
chr11	24484366	24485506	dTAC_72982	chr2	60298081	60300164
chr11	24535424	24535790	dTAC_72989	chr2	60276940	60277339
chr11	24630339	24630879	dTAC_72997	chr2	60215385	60215967
chr11	24631520	24632152	dTAC_72998	chr2	60213523	60214159
chr11	24637688	24637895	dTAC_72999	chr2	60207491	60207608
chr11	24694007	24694306	dTAC_73007	chr2	60153953	60154252
chr11	24695125	24695423	dTAC_73008	chr2	60152847	60153152
chr11	24695625	24695738	dTAC_73009	chr2	60152544	60152655
chr11	24696641	24696866	dTAC_73011	chr2	60151340	60151565
chr11	24716225	24717469	dTAC_73016	chr2	60130771	60131778
chr11	24718185	24718426	dTAC_73017	chr2	60129739	60130041
chr11	24719992	24720237	dTAC_73018	chr2	60127917	60128167
chr11	24726804	24726978	dTAC_73019	chr2	60120471	60120630
chr11	24727399	24727875	dTAC_73020	chr2	60119446	60119925
chr11	24750162	24750887	dTAC_73027	chr2	60095526	60096250
chr11	24795560	24796234	dTAC_73037	chr2	60043214	60043828
chr11	24925220	24925480	dTAC_73045	chr2	59950858	59951120
chr11	24980091	24980809	dTAC_73050	chr2	59891948	59892664
chr11	24981353	24981455	dTAC_73051	chr2	59891434	59891555
chr11	25085932	25086024	dTAC_73067	chr2	59779834	59779922
chr11	26785283	26785491	dTAC_73330	chr2	58133308	58133552
chr11	26802271	26802975	dTAC_73334	chr2	58118118	58118813
chr11	26806323	26807320	dTAC_73336	chr2	58113190	58114204
chr11	31694602	31695721	dTAC_73998	chr5	173070690	173071680
chr11	31767744	31768723	dTAC_74032	chr5	173181787	173182598
chr11	31769800	31771419	dTAC_74033	chr5	173183474	173184775
chr11	31829969	31831878	dTAC_74067	chr5	173260000	173262040
chr11	32057149	32057908	dTAC_74155	chr5	173533963	173534778
chr11	32061880	32062090	dTAC_74160	chr5	173536850	173537109
chr11	32062152	32062233	dTAC_74161	chr5	173537178	173537265
chr11	32063461	32064873	dTAC_74162	chr5	173537763	173539406
chr11	32068828	32069425	dTAC_74163	chr5	173543643	173544281
chr11	32069468	32069696	dTAC_74164	chr5	173544323	173544585
chr11	32086584	32087007	dTAC_74168	chr5	173569212	173569999
chr11	32102983	32103530	dTAC_74175	chr5	173587925	173588265
chr11	32112503	32114021	dTAC_74178	chr5	173598730	173600135
chr11	32118834	32119971	dTAC_74179	chr5	173616644	173617621
chr11	32127274	32127863	dTAC_74183	chr5	173622752	173623218
chr11	32128964	32129043	dTAC_74185	chr5	173624261	173624410
chr11	32149774	32150119	dTAC_74192	chr5	173703305	173703615
chr11	32157277	32157544	dTAC_74193	chr5	173709717	173710008
chr11	32157680	32158776	dTAC_74194	chr5	173710109	173711200
chr11	32235655	32236551	dTAC_74222	chr16	141435	142261
chr11	32364271	32364953	dTAC_74288	chr5	171864001	171864426
chr11	32551548	32552387	dTAC_74347	chr5	171591557	171592252
chr11	32552480	32553324	dTAC_74348	chr5	171589572	171590581
chr11	32588259	32589105	dTAC_74376	chr5	171533119	171534322
chr11	32780552	32781987	dTAC_74452	chr5	171252607	171254111
chr11	32792468	32792564	dTAC_74455	chr5	171243154	171243228
chr11	32800881	32801435	dTAC_74461	chr5	171234307	171234893
chr11	32899722	32900234	dTAC_74490	chr5	171128188	171128734
chr11	35270276	35270454	dTAC_75072	chr5	168578685	168578916
chr11	35273224	35273320	dTAC_75074	chr5	168575610	168575706
chr11	35337612	35337841	dTAC_75108	chr5	168496301	168496536
chr11	35356460	35356620	dTAC_75120	chr5	168473183	168473362
chr11	35385269	35385368	dTAC_75133	chr5	168440813	168440929
chr11	35393808	35394470	dTAC_75139	chr5	168430458	168431107
chr11	35415833	35416638	dTAC_75147	chr5	168406586	168407414
chr11	35418255	35418409	dTAC_75148	chr5	168404759	168404933
chr11	35435177	35435345	dTAC_75154	chr5	168391804	168391978
chr11	35447935	35448288	dTAC_75161	chr5	168379240	168379573
chr11	35451622	35451925	dTAC_75164	chr5	168374302	168374728
chr11	35452318	35452981	dTAC_75165	chr5	168373146	168373888
chr11	35454113	35455252	dTAC_75166	chr5	168370478	168371637
chr11	35479879	35480538	dTAC_75178	chr5	168341237	168341985
chr11	35611827	35612975	dTAC_75250	chr5	168199174	168200388
chr11	35877753	35878833	dTAC_75343	chr5	167845084	167846374
chr11	35913324	35913983	dTAC_75353	chr5	167799822	167800412
chr11	35919442	35919756	dTAC_75359	chr5	167793225	167793470
chr11	35927162	35927862	dTAC_75366	chr5	167784333	167784806
chr11	35941078	35942113	dTAC_75373	chr5	167767951	167768703
chr11	36009211	36010175	dTAC_75401	chr5	167687609	167688582
chr11	36039975	36040227	dTAC_75413	chr5	167654613	167654868
chr11	36053390	36053936	dTAC_75420	chr5	167639719	167640276
chr11	36054067	36054728	dTAC_75421	chr5	167638958	167639607
chr11	36072661	36073691	dTAC_75425	chr5	167621383	167622368
chr11	36073896	36074541	dTAC_75426	chr5	167620855	167621337
chr11	36238876	36239498	dTAC_75472	chr5	167454944	167455578
chr11	36243652	36244524	dTAC_75476	chr5	167449830	167450721
chr11	36244598	36244751	dTAC_75477	chr5	167449624	167449756
chr11	36469820	36470226	dTAC_75543	chr5	167206596	167206904
chr11	36481480	36481926	dTAC_75549	chr5	167195424	167195852
chr11	36941320	36941436	dTAC_75644	chr5	166714358	166714475
chr11	36941487	36941783	dTAC_75645	chr5	166714021	166714306
chr11	36989019	36989705	dTAC_75650	chr5	166671460	166672151
chr11	37004097	37004368	dTAC_75655	chr5	166644779	166644968
chr11	37009328	37009576	dTAC_75656	chr5	166639216	166639446
chr11	37462394	37462814	dTAC_75709	chr5	166166138	166166558
chr11	37463626	37464505	dTAC_75710	chr5	166162754	166163909
chr11	37772523	37773090	dTAC_75738	chr5	165855392	165855953
chr11	37936515	37937123	dTAC_75754	chr5	165708414	165709010
chr11	37962318	37962505	dTAC_75755	chr5	165684761	165684948
chr11	38075260	38075693	dTAC_75766	chr5	165584015	165584460
chr11	43092105	43092431	dTAC_76184	chr5	160180142	160180489
chr11	43098813	43099548	dTAC_76188	chr5	160174948	160175721
chr11	43269428	43270897	dTAC_76237	chr5	159982298	159983822
chr11	43344421	43345455	dTAC_76253	chr5	159937965	159939088
chr11	43350331	43350714	dTAC_76257	chr5	159933536	159933954
chr11	43484437	43485095	dTAC_76299	chr5	159782463	159783652
chr11	43539862	43540526	dTAC_76321	chr5	159726776	159727438
chr11	43559596	43560422	dTAC_76332	chr5	159705373	159706020
chr11	43563761	43564317	dTAC_76335	chr5	159700344	159701085
chr11	43569473	43570222	dTAC_76340	chr5	159695804	159696532
chr11	43574998	43576271	dTAC_76341	chr5	159689170	159690276
chr11	43586358	43586830	dTAC_76346	chr5	159679166	159679691
chr11	43633109	43634443	dTAC_76366	chr5	159602199	159603490
chr11	44682794	44683436	dTAC_76633	chr5	158461348	158461998
chr11	44696608	44697269	dTAC_76639	chr5	158449187	158449865
chr11	44707516	44707898	dTAC_76644	chr5	158438255	158438625
chr11	44738724	44739339	dTAC_76652	chr5	158407063	158407673
chr11	44740240	44740672	dTAC_76654	chr5	158405771	158406191
chr11	44740748	44741638	dTAC_76655	chr5	158404798	158405704
chr11	44771018	44771471	dTAC_76669	chr5	158375006	158375461
chr11	44777372	44778248	dTAC_76671	chr5	158363988	158364877
chr11	44784290	44785772	dTAC_76672	chr5	158356050	158357582
chr11	44791844	44792165	dTAC_76675	chr5	158350864	158351170
chr11	44800024	44801122	dTAC_76682	chr5	158341267	158342313
chr11	44806482	44807091	dTAC_76686	chr5	158335595	158336262
chr11	44828840	44828913	dTAC_76691	chr5	158312072	158312154
chr11	44832241	44833646	dTAC_76692	chr5	158307631	158309034
chr11	44841537	44842252	dTAC_76698	chr5	158296041	158296848
chr11	44842339	44842544	dTAC_76699	chr5	158295753	158295947
chr11	44866547	44867257	dTAC_76703	chr5	158269524	158270723
chr11	44892800	44893803	dTAC_76712	chr5	158239077	158239890
chr11	44904091	44904510	dTAC_76719	chr5	158228213	158228637
chr11	44924454	44924586	dTAC_76724	chr5	158204409	158204541
chr11	44924841	44925322	dTAC_76725	chr5	158203640	158204161
chr11	44975183	44975555	dTAC_76733	chr5	158155041	158155397
chr11	44976318	44976575	dTAC_76734	chr5	158154045	158154311
chr11	44977260	44977455	dTAC_76736	chr5	158153212	158153406
chr11	44977650	44978561	dTAC_76737	chr5	158152109	158153018
chr11	45004029	45004446	dTAC_76744	chr5	158126431	158126862
chr11	45007764	45007974	dTAC_76747	chr5	158123009	158123228
chr11	45026658	45027601	dTAC_76752	chr5	158103444	158104397
chr11	45138469	45138851	dTAC_76763	chr5	158016550	158016960
chr11	45154096	45155041	dTAC_76764	chr5	157988432	157989320
chr11	45238903	45239419	dTAC_76784	chr5	157912610	157913145
chr11	45274429	45275034	dTAC_76795	chr5	157879136	157879750
chr11	45275071	45275639	dTAC_76796	chr5	157878548	157879091
chr11	45389063	45390069	dTAC_76806	chr5	157752973	157753971
chr11	45395881	45396626	dTAC_76808	chr5	157747048	157747818
chr11	45466308	45466692	dTAC_76825	chr5	157681323	157681676
chr11	45490847	45492105	dTAC_76832	chr5	157653234	157654406
chr11	45508496	45508923	dTAC_76833	chr5	157634701	157635175
chr11	45514348	45514905	dTAC_76836	chr5	157629821	157630402
chr11	45524566	45525159	dTAC_76839	chr5	157621520	157622094
chr11	45537907	45538550	dTAC_76843	chr5	157603096	157603739
chr11	45539443	45539797	dTAC_76844	chr5	157601937	157602357
chr11	45577381	45578274	dTAC_76847	chr5	157562362	157563302
chr11	45592795	45593656	dTAC_76851	chr5	157553559	157554469
chr11	45795663	45796151	dTAC_76883	chr5	157375702	157376158
chr11	50122613	50123109	dTAC_77733	chr5	179341419	179342802
chr11	50161462	50162260	dTAC_77754	chr5	179296622	179297487
chr11	50456462	50458039	dTAC_77848	chr5	178913205	178914450
chr11	51543330	51544137	dTAC_78108	chr5	177703208	177703900
chr11	52085599	52085692	dTAC_78278	chr5	133577188	133577278
chr11	52085777	52087177	dTAC_78279	chr5	133575758	133577097
chr11	52332680	52333270	dTAC_78340	chr5	133395463	133396092
chr11	52333354	52334058	dTAC_78341	chr5	133394541	133395348
chr11	53627006	53627543	dTAC_78705	chr5	131999287	131999874
chr11	53842246	53842591	dTAC_78768	chr5	131760751	131761269
chr11	53849562	53850517	dTAC_78771	chr5	131755453	131756180
chr11	54540332	54540650	dTAC_78932	chr5	130951218	130951809
chr11	54879435	54879820	dTAC_78998	chr5	150381780	150382303
chr11	55791214	55792212	dTAC_79247	chr5	151523398	151524542
chr11	55974165	55974906	dTAC_79256	chr5	151709088	151709920
chr11	56159338	56160159	dTAC_79293	chr5	151940051	151940884
chr11	56169497	56170159	dTAC_79297	chr5	151947601	151948294
chr11	56243414	56243759	dTAC_79299	chr5	152010753	152011049
chr11	56246576	56247498	dTAC_79301	chr5	152013618	152014608
chr11	56301483	56301749	dTAC_79308	chr5	152070751	152070893
chr11	56302606	56302816	dTAC_79309	chr5	152073420	152073627
chr11	56343108	56343510	dTAC_79316	chr5	152184785	152185059
chr11	56351774	56352381	dTAC_79318	chr5	152192998	152193635
chr11	56408886	56408979	dTAC_79320	chr5	152233752	152233845
chr11	57316146	57316291	dTAC_79425	chr5	153180186	153180352
chr11	57317021	57317844	dTAC_79426	chr5	153181240	153182092
chr11	57467234	57468211	dTAC_79439	chr5	153344047	153345071
chr11	57631676	57632335	dTAC_79504	chr5	153558472	153559088
chr11	57671102	57671829	dTAC_79519	chr5	153596658	153597461
chr11	57765749	57765822	dTAC_79574	chr5	153756026	153756131
chr11	57918556	57919073	dTAC_79642	chr5	153967767	153968731
chr11	57972929	57974269	dTAC_79660	chr5	154092131	154093563
chr11	59184364	59184450	dTAC_79956	chr1	228336142	228336216
chr11	59238619	59240074	dTAC_79972	chr1	228260752	228262154
chr11	59330450	59330993	dTAC_80010	chr1	228109600	228110140
chr11	59899920	59900517	dTAC_80180	chr17	17307152	17307809
chr11	60127851	60128397	dTAC_80262	chr17	17614200	17614841
chr11	60161136	60161485	dTAC_80285	chr17	17661269	17661620
chr11	60294117	60295247	dTAC_80362	chr17	17823612	17825701
chr11	61448553	61449312	dTAC_80652	chr17	19319609	19320455
chr11	62031004	62031123	dTAC_80807	chr17	20001937	20002041
chr11	63789579	63790032	dTAC_81206	chr17	14356462	14356940
chr11	64022570	64023123	dTAC_81291	chr17	14028863	14029440
chr11	64297924	64298053	dTAC_81347	chr17	13688529	13688681
chr11	64442846	64442941	dTAC_81364	chr17	13497760	13497857
chr11	64651326	64651427	dTAC_81408	chr17	13277690	13277800
chr11	64833752	64834212	dTAC_81431	chr17	13098212	13098669
chr11	64834679	64834786	dTAC_81433	chr17	13097615	13097727
chr11	64880837	64880938	dTAC_81441	chr17	13044221	13044327
chr11	64957238	64957676	dTAC_81467	chr17	12947966	12948461
chr11	64968207	64969376	dTAC_81471	chr17	12933303	12934633
chr11	65678861	65679319	dTAC_81608	chr17	12083786	12084353
chr11	66122127	66122315	dTAC_81671	chr17	11547659	11547841
chr11	66273597	66274965	dTAC_81689	chr17	11388427	11389772
chr11	66573926	66574285	dTAC_81717	chr17	11097363	11097736
chr11	67588128	67589322	dTAC_81916	chr17	9936818	9938382
chr11	67647782	67648078	dTAC_81934	chr17	9868413	9869721
chr11	67648575	67649051	dTAC_81935	chr17	9867483	9867914
chr11	67667404	67668330	dTAC_81944	chr17	9840034	9841182
chr11	68036616	68037453	dTAC_82033	chr17	9367708	9368864
chr11	68049148	68049836	dTAC_82038	chr17	9349799	9350514
chr11	68113491	68113791	dTAC_82054	chr17	9274494	9274836
chr11	68114178	68114537	dTAC_82055	chr17	9273690	9274106
chr11	68121350	68121550	dTAC_82056	chr17	9264050	9264294
chr11	68144822	68147080	dTAC_82064	chr17	9233186	9235480
chr11	68150924	68151604	dTAC_82065	chr17	9225411	9226119
chr11	68159938	68160246	dTAC_82068	chr17	9212497	9212812
chr11	68195662	68196493	dTAC_82081	chr17	9164008	9164592
chr11	68205522	68206248	dTAC_82088	chr17	9150661	9151491
chr11	68211928	68212869	dTAC_82091	chr17	9143448	9144490
chr11	68226636	68227182	dTAC_82101	chr17	9123863	9124449
chr11	68271054	68271619	dTAC_82117	chr17	9073732	9074216
chr11	68273729	68275115	dTAC_82118	chr17	9069385	9071138
chr11	68601420	68601922	dTAC_82232	chr17	8628686	8629316
chr11	68602052	68603109	dTAC_82233	chr17	8627621	8628504
chr11	68637695	68638840	dTAC_82241	chr17	8584131	8585306
chr11	69655320	69656048	dTAC_82594	chr17	7492288	7493041
chr11	69656738	69656930	dTAC_82596	chr17	7491262	7491471
chr11	69657273	69657502	dTAC_82597	chr17	7490506	7490798
chr11	69876860	69877336	dTAC_82674	chr17	7259199	7259724
chr11	70069936	70070502	dTAC_82734	chr17	7048266	7049470
chr11	70755515	70755927	dTAC_82938	chr17	4965717	4966586
chr11	71353487	71353689	dTAC_82999	chr17	5503118	5503323
chr11	71389385	71390477	dTAC_83001	chr17	5534984	5536360
chr11	71497514	71498387	dTAC_83019	chr17	5672751	5673702
chr11	72039502	72040059	dTAC_83137	chr17	6343360	6343961
chr11	72065104	72065678	dTAC_83144	chr17	6375630	6376185
chr11	72066420	72066634	dTAC_83145	chr17	6376526	6376830
chr11	72067221	72067690	dTAC_83146	chr17	6377867	6378376
chr11	72068114	72068405	dTAC_83147	chr17	6378790	6379109
chr11	72086337	72087563	dTAC_83157	chr17	6399933	6401179
chr11	72355033	72355611	dTAC_83230	chr17	6718882	6719554
chr11	74847723	74849064	dTAC_83703	chr17	2284479	2286737
chr11	74870880	74871593	dTAC_83714	chr17	2262582	2263285
chr11	74876570	74877433	dTAC_83716	chr17	2251153	2251875
chr11	75000822	75001833	dTAC_83743	chr17	2126066	2127064
chr11	75046633	75047681	dTAC_83755	chr17	2082660	2083730
chr11	75049819	75050222	dTAC_83757	chr17	2079986	2080393
chr11	75051703	75052347	dTAC_83759	chr17	2077854	2078499
chr11	75053723	75054829	dTAC_83762	chr17	2075100	2076188
chr11	75139149	75140045	dTAC_83779	chr17	1988426	1989238
chr11	75146896	75148784	dTAC_83786	chr17	1978499	1980247
chr11	75290614	75291307	dTAC_83867	chr17	1811967	1812664
chr11	75291456	75292113	dTAC_83868	chr17	1811200	1811795
chr11	75292303	75292701	dTAC_83869	chr17	1810581	1811017
chr11	75293812	75294385	dTAC_83870	chr17	1808543	1809126
chr11	75572338	75573711	dTAC_83973	chr17	1477768	1479035
chr11	76106441	76107651	dTAC_84155	chr17	510460	511724
chr11	76147979	76148592	dTAC_84162	chr17	576429	577025
chr11	76253207	76253863	dTAC_84186	chr17	698107	698993
chr11	76253896	76254295	dTAC_84187	chr17	699023	699966
chr11	76255585	76255877	dTAC_84189	chr17	700769	701084
chr11	76262523	76263358	dTAC_84194	chr17	707831	708697
chr11	76267897	76268690	dTAC_84196	chr17	714266	714930
chr11	76279087	76279885	dTAC_84199	chr17	729982	732016
chr11	76286711	76287250	dTAC_84205	chr17	738862	739888
chr11	76311528	76312152	dTAC_84221	chr17	774601	775447
chr11	76341810	76342269	dTAC_84238	chr17	819744	820392
chr11	76353004	76353470	dTAC_84244	chr17	832618	833100
chr11	76374429	76375424	dTAC_84254	chr17	854697	855469
chr11	76413187	76413745	dTAC_84270	chr17	903594	904115
chr11	76418512	76418914	dTAC_84273	chr17	908688	909127
chr11	76449418	76450708	dTAC_84292	chr17	950414	951644
chr11	76456159	76457220	dTAC_84294	chr17	961208	962778
chr11	76507305	76508133	dTAC_84317	chr17	1026762	1027657
chr11	76530488	76531701	dTAC_84329	chr17	1054755	1057670
chr11	77825952	77826176	dTAC_84625	chr17	27439886	27440151
chr11	77827141	77827773	dTAC_84626	chr17	27438618	27439294
chr11	77847517	77848622	dTAC_84638	chr17	27418716	27419800
chr11	77850331	77851774	dTAC_84640	chr17	27415484	27417523
chr11	77858365	77859240	dTAC_84645	chr17	27407816	27408738
chr11	77864949	77865094	dTAC_84649	chr17	27401499	27401646
chr11	77865209	77865507	dTAC_84650	chr17	27401089	27401384
chr11	77867296	77868176	dTAC_84651	chr17	27397628	27398486
chr11	77871479	77871825	dTAC_84653	chr17	27393692	27394078
chr11	77872204	77872873	dTAC_84654	chr17	27392688	27393402
chr11	77874679	77875795	dTAC_84656	chr17	27388845	27390054
chr11	77876142	77876972	dTAC_84657	chr17	27387616	27388467
chr11	77887092	77888010	dTAC_84663	chr17	27375250	27376188
chr11	77893464	77894822	dTAC_84665	chr17	27369324	27370556
chr11	77906659	77907423	dTAC_84673	chr17	27354388	27355169
chr11	77950711	77951355	dTAC_84692	chr17	27310703	27311312
chr11	77956432	77956872	dTAC_84694	chr17	27304649	27305075
chr11	77958262	77958625	dTAC_84695	chr17	27302645	27303010
chr11	77960142	77960734	dTAC_84697	chr17	27299238	27299901
chr11	77964827	77966377	dTAC_84700	chr17	27294356	27295999
chr11	77967143	77967413	dTAC_84701	chr17	27292700	27292845
chr11	78053145	78053457	dTAC_84719	chr17	27212870	27213184
chr11	78059814	78061074	dTAC_84722	chr17	27205819	27207005
chr11	78152180	78153672	dTAC_84754	chr17	27086918	27088740
chr11	78153978	78154319	dTAC_84755	chr17	27086271	27086612
chr11	78204456	78204657	dTAC_84781	chr17	27031414	27031589
chr11	78205428	78206472	dTAC_84783	chr17	27029617	27030611
chr11	78815901	78816831	dTAC_84952	chr17	26232054	26233022
chr11	78817430	78817662	dTAC_84953	chr17	26231322	26231493
chr11	78831779	78832045	dTAC_84963	chr17	26213048	26213308
chr11	79641148	79641393	dTAC_85219	chr17	29785995	29786324
chr11	80312095	80312540	dTAC_85404	chr17	30603378	30604211
chr11	80315720	80316545	dTAC_85406	chr17	30607777	30608675
chr11	80335475	80336532	dTAC_85412	chr17	30629968	30631051
chr11	80342468	80342910	dTAC_85413	chr17	30638124	30638781
chr11	80351761	80352125	dTAC_85414	chr17	30646476	30646817
chr11	80489111	80490245	dTAC_85431	chr17	30829685	30831295
chr11	80498646	80499331	dTAC_85434	chr17	30842753	30843431
chr11	80503619	80505402	dTAC_85436	chr17	30845894	30847798
chr11	80518286	80519452	dTAC_85441	chr17	30872921	30874387
chr11	80550018	80550713	dTAC_85444	chr17	30921863	30923021
chr11	80551582	80552164	dTAC_85445	chr17	30923564	30924139
chr11	80577185	80578688	dTAC_85451	chr17	30953564	30955125
chr11	80622287	80623728	dTAC_85461	chr17	31019586	31021144
chr11	80669938	80670305	dTAC_85468	chr17	31081533	31081941
chr11	80670359	80670817	dTAC_85469	chr17	31081994	31082472
chr11	81492488	81493209	dTAC_85606	chr17	31962472	31963248
chr11	81512458	81512828	dTAC_85613	chr17	31978847	31979199
chr11	81531972	81532474	dTAC_85619	chr17	31999121	31999653
chr11	81647493	81648217	dTAC_85641	chr17	32124502	32125142
chr11	81767611	81768476	dTAC_85651	chr17	32251645	32252362
chr11	82177767	82178493	dTAC_85732	chr17	32688513	32689262
chr11	82273174	82273291	dTAC_85759	chr17	32791709	32791829
chr11	82473035	82473780	dTAC_85794	chr17	32992794	32994286
chr11	82799486	82799901	dTAC_85869	chr17	33328992	33329425
chr11	84271912	84272422	dTAC_86210	chr17	35589835	35590353
chr11	84282946	84283634	dTAC_86214	chr17	35575845	35576447
chr11	84293340	84293613	dTAC_86217	chr17	35564054	35564330
chr11	84324080	84324889	dTAC_86220	chr17	35533997	35534841
chr11	84375996	84376833	dTAC_86231	chr17	35474332	35475164
chr11	84382451	84383032	dTAC_86233	chr17	35467972	35468558
chr11	84429625	84429984	dTAC_86253	chr17	35404863	35405281
chr11	84562785	84563351	dTAC_86279	chr17	35257251	35257916
chr11	84563379	84563941	dTAC_86280	chr17	35256570	35257222
chr11	84568517	84568934	dTAC_86283	chr17	35247978	35248392
chr11	84569145	84570001	dTAC_86284	chr17	35246972	35247827
chr11	84570202	84570857	dTAC_86285	chr17	35245888	35246697
chr11	84574683	84574766	dTAC_86287	chr17	35242418	35242487
chr11	84574854	84575255	dTAC_86288	chr17	35241915	35242327
chr11	84578688	84579627	dTAC_86289	chr17	35236707	35237648
chr11	84585236	84586252	dTAC_86290	chr17	35227471	35228564
chr11	84637034	84638019	dTAC_86308	chr17	35171109	35171982
chr11	84676438	84677335	dTAC_86318	chr17	35118500	35119442
chr11	84691483	84691759	dTAC_86324	chr17	35098547	35098876
chr11	84722657	84723086	dTAC_86337	chr17	35061804	35062258
chr11	84723808	84724467	dTAC_86338	chr17	35060291	35061145
chr11	84725996	84726629	dTAC_86340	chr17	35057861	35058517
chr11	84729049	84729514	dTAC_86341	chr17	35054434	35054984
chr11	84738553	84739324	dTAC_86345	chr17	35045544	35046181
chr11	84760565	84761622	dTAC_86355	chr17	35017341	35018552
chr11	84764109	84765032	dTAC_86357	chr17	35013750	35014974
chr11	84770933	84771341	dTAC_86359	chr17	35007105	35007479
chr11	84774965	84775399	dTAC_86361	chr17	35002437	35002849
chr11	84775450	84775974	dTAC_86362	chr17	35001808	35002394
chr11	84776137	84776321	dTAC_86363	chr17	35001450	35001644
chr11	84780171	84781195	dTAC_86366	chr17	34997815	34998905
chr11	84797804	84798428	dTAC_86370	chr17	34982340	34983196
chr11	85382134	85382639	dTAC_86471	chr17	58798273	58798745
chr11	85392232	85392500	dTAC_86474	chr17	58820826	58821237
chr11	85518122	85518665	dTAC_86497	chr17	59079712	59080441
chr11	85524268	85524562	dTAC_86500	chr17	59085947	59086283
chr11	85628663	85629170	dTAC_86533	chr17	59222569	59223078
chr11	85632240	85632422	dTAC_86535	chr17	59226961	59227144
chr11	85632476	85633056	dTAC_86536	chr17	59227198	59227779
chr11	85640497	85641129	dTAC_86542	chr17	59234554	59235195
chr11	85668437	85668677	dTAC_86550	chr17	59274308	59274555
chr11	85695553	85696381	dTAC_86563	chr17	59311387	59312733
chr11	85696446	85697818	dTAC_86564	chr17	59312797	59315042
chr11	85712891	85714091	dTAC_86566	chr17	59328974	59330203
chr11	85720272	85721119	dTAC_86569	chr17	59338315	59339087
chr11	85739259	85740017	dTAC_86575	chr17	59368869	59369670
chr11	85740089	85740195	dTAC_86576	chr17	59370060	59370169
chr11	85758953	85759231	dTAC_86580	chr17	59390035	59390218
chr11	86051301	86051827	dTAC_86696	chr17	59740461	59741086
chr11	87828439	87828608	dTAC_87120	chr17	56313285	56313475
chr11	87828648	87828896	dTAC_87121	chr17	56312727	56313236
chr11	88031725	88032206	dTAC_87154	chr17	56120434	56120922
chr11	88126173	88126875	dTAC_87178	chr17	56004083	56004878
chr11	88138864	88140426	dTAC_87183	chr17	55992840	55994536
chr11	88142428	88142729	dTAC_87187	chr17	55989488	55989735
chr11	88172662	88174007	dTAC_87204	chr17	55957712	55959279
chr11	88215103	88215876	dTAC_87220	chr17	55911362	55912148
chr11	88216140	88216973	dTAC_87221	chr17	55910202	55911097
chr11	88233522	88234485	dTAC_87225	chr17	55888375	55889351
chr11	88240411	88241333	dTAC_87230	chr17	55880341	55881090
chr11	88241510	88242283	dTAC_87231	chr17	55879472	55880168
chr11	88252064	88252785	dTAC_87233	chr17	55860407	55861097
chr11	88252899	88253881	dTAC_87234	chr17	55859180	55860294
chr11	88262288	88262446	dTAC_87238	chr17	55851700	55851851
chr11	88274139	88275880	dTAC_87242	chr17	55839444	55841081
chr11	88276449	88277444	dTAC_87244	chr17	55837463	55838479
chr11	88280361	88281064	dTAC_87245	chr17	55833706	55834761
chr11	88288295	88289380	dTAC_87248	chr17	55827615	55828707
chr11	88307899	88308278	dTAC_87258	chr17	55805587	55805969
chr11	88309073	88309904	dTAC_87259	chr17	55803441	55804408
chr11	88327045	88327697	dTAC_87265	chr17	55785047	55785701
chr11	88328735	88329471	dTAC_87266	chr17	55782061	55783394
chr11	88330495	88330707	dTAC_87267	chr17	55780363	55780850
chr11	88330779	88331183	dTAC_87268	chr17	55779082	55780278
chr11	88348729	88349060	dTAC_87275	chr17	55752210	55752550
chr11	88356590	88357850	dTAC_87278	chr17	55739762	55741038
chr11	88378843	88379459	dTAC_87293	chr17	55714061	55714756
chr11	88379553	88380164	dTAC_87294	chr17	55713271	55713996
chr11	88389582	88389963	dTAC_87300	chr17	55700854	55701232
chr11	88391203	88391475	dTAC_87301	chr17	55699003	55699275
chr11	88391517	88391690	dTAC_87302	chr17	55698779	55698962
chr11	88394310	88395041	dTAC_87306	chr17	55692965	55693566
chr11	88395091	88395388	dTAC_87307	chr17	55692294	55692908
chr11	88401438	88401711	dTAC_87312	chr17	55687835	55687986
chr11	88403854	88405167	dTAC_87314	chr17	55682506	55684076
chr11	88405206	88405753	dTAC_87315	chr17	55681877	55682467
chr11	88406240	88407124	dTAC_87316	chr17	55680799	55681669
chr11	88414141	88414965	dTAC_87319	chr17	55673224	55674067
chr11	88424013	88424337	dTAC_87327	chr17	55663459	55663800
chr11	88424446	88424695	dTAC_87328	chr17	55663113	55663356
chr11	88425296	88426124	dTAC_87329	chr17	55661340	55662144
chr11	88431037	88431134	dTAC_87331	chr17	55656653	55656752
chr11	88431291	88432427	dTAC_87332	chr17	55655344	55656498
chr11	88440650	88440789	dTAC_87336	chr17	55647218	55647325
chr11	88441689	88442432	dTAC_87337	chr17	55645967	55646859
chr11	88443264	88443607	dTAC_87338	chr17	55644746	55645089
chr11	88443672	88444305	dTAC_87339	chr17	55644029	55644681
chr11	88445179	88445406	dTAC_87340	chr17	55642978	55643221
chr11	88447280	88447810	dTAC_87342	chr17	55641053	55641584
chr11	88454437	88455491	dTAC_87348	chr17	55631334	55632590
chr11	88459947	88460977	dTAC_87351	chr17	55625518	55626770
chr11	88462755	88463289	dTAC_87353	chr17	55623048	55623597
chr11	88463317	88463514	dTAC_87354	chr17	55622836	55623014
chr11	88471689	88472569	dTAC_87358	chr17	55615047	55615955
chr11	88472845	88473034	dTAC_87359	chr17	55614611	55614799
chr11	88474957	88475384	dTAC_87360	chr17	55612729	55613164
chr11	88481267	88482289	dTAC_87363	chr17	55604453	55605617
[truncated: 10,933 more rows]

## Sheet: Table S6
Supplementary Table 6. 48 human orthologous candidate enhancers containing SCZ-associated SNPs and their predicted target genes
mm10_chr	mm10_start	mm10_end	dTAC_id	target_gene	hg19_chr	hg19_start	hg19_end
chr1	132511468	132512070	dTAC_23775	ENSMUSG00000026442.10	chr1	205046818	205047483
chr1	132525540	132526627	dTAC_23781	ENSMUSG00000026442.10	chr1	205030135	205031476
chr1	132525540	132526627	dTAC_23781	ENSMUSG00000053024.10	chr1	205030135	205031476
chr1	176934002	176934147	dTAC_34558	ENSMUSG00000063659.7	chr1	243560790	243560935
chr1	176962429	176963296	dTAC_34573	ENSMUSG00000063659.7	chr1	243597996	243598580
chr1	176980096	176980567	dTAC_34580	ENSMUSG00000063659.7	chr1	243616512	243616969
chr1	176980096	176980567	dTAC_34580	ENSMUSG00000019699.11	chr1	243616512	243616969
chr1	176998944	176999672	dTAC_34595	ENSMUSG00000019699.11	chr1	243639166	243639929
chr1	176998944	176999672	dTAC_34595	ENSMUSG00000063659.7	chr1	243639166	243639929
chr1	177004083	177004768	dTAC_34597	ENSMUSG00000063659.7	chr1	243644206	243644860
chr1	177014345	177015366	dTAC_34605	ENSMUSG00000063659.7	chr1	243655225	243657010
chr1	57329223	57329982	dTAC_9147	ENSMUSG00000038331.11	chr2	200714944	200716384
chr1	57428425	57430574	dTAC_9174	ENSMUSG00000054770.12	chr2	200844199	200847529
chr10	87309357	87310099	dTAC_58348	ENSMUSG00000020052.7	chr12	103601673	103602439
chr11	26806323	26807320	dTAC_73336	ENSMUSG00000032985.11	chr2	58113190	58114204
chr11	56159338	56160159	dTAC_79293	ENSMUSG00000020524.12	chr5	151940051	151940884
chr11	56243414	56243759	dTAC_79299	ENSMUSG00000020524.12	chr5	152010753	152011049
chr11	56246576	56247498	dTAC_79301	ENSMUSG00000020524.12	chr5	152013618	152014608
chr11	56343108	56343510	dTAC_79316	ENSMUSG00000020524.12	chr5	152184785	152185059
chr11	56351774	56352381	dTAC_79318	ENSMUSG00000020524.12	chr5	152192998	152193635
chr11	60294117	60295247	dTAC_80362	ENSMUSG00000020538.11	chr17	17823612	17825701
chr11	75000822	75001833	dTAC_83743	ENSMUSG00000043099.4	chr17	2126066	2127064
chr12	72305025	72305422	dTAC_108714	ENSMUSG00000021087.13	chr14	60195047	60195409
chr13	81449271	81449525	dTAC_136956	ENSMUSG00000069170.9	chr5	90069417	90069705
chr13	84565625	84566790	dTAC_137490	ENSMUSG00000035762.10	chr5	87245559	87246739
chr13	84758348	84758892	dTAC_137520	ENSMUSG00000035762.10	chr5	87077088	87077533
chr18	34900405	34902084	dTAC_236032	ENSMUSG00000037236.10	chr5	137839427	137841156
chr18	34988864	34989632	dTAC_236047	ENSMUSG00000071862.2	chr5	137946829	137947489
chr2	84634965	84636097	dTAC_280116	ENSMUSG00000076437.6	chr11	57545958	57547123
chr3	134259204	134259803	dTAC_329124	ENSMUSG00000040943.8	chr4	105391756	105392424
chr3	95965912	95966173	dTAC_319750	ENSMUSG00000068855.3	chr1	150159433	150159829
chr4	118216660	118217488	dTAC_356377	ENSMUSG00000033295.9	chr1	44079008	44079915
chr4	7567393	7568434	dTAC_336311	ENSMUSG00000041272.7	chr8	60543016	60544096
chr5	124337876	124338251	dTAC_394105	ENSMUSG00000023707.9	chr12	123736650	123737535
chr5	124883881	124884227	dTAC_394222	ENSMUSG00000008348.9	chr12	124495042	124495294
chr5	140127992	140129121	dTAC_398178	ENSMUSG00000036639.8	chr7	2036170	2037427
chr6	114094099	114094842	dTAC_423015	ENSMUSG00000030310.8	chr3	10805664	10806435
chr6	85205942	85206552	dTAC_416342	ENSMUSG00000033726.8	chr2	73163461	73164073
chr6	85237396	85238538	dTAC_416359	ENSMUSG00000033726.8	chr2	73199285	73200510
chr6	85237396	85238538	dTAC_416359	ENSMUSG00000033720.8	chr2	73199285	73200510
chr6	85264845	85265876	dTAC_416374	ENSMUSG00000033720.8	chr2	73222488	73223614
chr6	85264845	85265876	dTAC_416374	ENSMUSG00000033726.8	chr2	73222488	73223614
chr6	85293334	85294419	dTAC_416383	ENSMUSG00000033726.8	chr2	73259134	73260260
chr6	85302080	85303296	dTAC_416387	ENSMUSG00000033726.8	chr2	73270995	73272103
chr6	85320178	85321104	dTAC_416391	ENSMUSG00000033726.8	chr2	73285957	73286907
chr7	35025690	35026452	dTAC_436238	ENSMUSG00000034957.9	chr19	33897623	33898373
chr7	35025690	35026452	dTAC_436238	ENSMUSG00000066568.8	chr19	33897623	33898373
chr7	35025690	35026452	dTAC_436238	ENSMUSG00000030499.5	chr19	33897623	33898373
chr7	92400935	92402028	dTAC_447122	ENSMUSG00000052572.11	chr11	83213243	83221891
chr8	35608104	35608525	dTAC_467105	ENSMUSG00000070056.5	chr8	8726545	8726948
chr8	35979619	35980349	dTAC_467239	ENSMUSG00000039633.6	chr8	8384824	8385510
chr8	36133994	36134291	dTAC_467309	ENSMUSG00000050271.8	chr8	8191990	8192292
chr8	36155376	36156257	dTAC_467324	ENSMUSG00000050271.8	chr8	8167231	8168461
chr8	54829853	54830102	dTAC_470374	ENSMUSG00000031517.7	chr4	176868314	176868692
chr8	54835837	54836617	dTAC_470376	ENSMUSG00000031517.7	chr4	176865603	176866160

## Sheet: Table S7
Supplementary Table 7. The identifiers of processed files downloaded from ENCODE data portal (https://www.encodeproject.org/).
Assays	Target	File type	Tissue	Stage	File accession
ChIP-seq	H3K27ac	replicated narrow peak (bed)	CF	E12.5	ENCFF754NCW
ChIP-seq	H3K27ac	replicated narrow peak (bed)	FB	P0	ENCFF676TSV
ChIP-seq	H3K27ac	replicated narrow peak (bed)	FB	E12.5	ENCFF627DHT
ChIP-seq	H3K27ac	replicated narrow peak (bed)	FB	E13.5	ENCFF026QRB
ChIP-seq	H3K27ac	replicated narrow peak (bed)	FB	E14.5	ENCFF084IYL
ChIP-seq	H3K27ac	replicated narrow peak (bed)	FB	E15.5	ENCFF366XXD
ChIP-seq	H3K27ac	replicated narrow peak (bed)	FB	E16.5	ENCFF378OWA
ChIP-seq	H3K27ac	replicated narrow peak (bed)	HB	E12.5	ENCFF409CQX
ChIP-seq	H3K27ac	replicated narrow peak (bed)	LM	E12.5	ENCFF889PZP
ChIP-seq	H3K27ac	replicated narrow peak (bed)	LV	E12.5	ENCFF974RAJ
ChIP-seq	H3K27ac	replicated narrow peak (bed)	MB	E12.5	ENCFF213XYX
ChIP-seq	H3K27ac	replicated narrow peak (bed)	NT	E12.5	ENCFF434LSI
ChIP-seq	H3K27me3	replicated narrow peak (bed)	CF	E12.5	ENCFF884KTA
ChIP-seq	H3K27me3	replicated narrow peak (bed)	FB	P0	ENCFF769WNP
ChIP-seq	H3K27me3	replicated narrow peak (bed)	FB	E12.5	ENCFF397HZX
ChIP-seq	H3K27me3	replicated narrow peak (bed)	FB	E13.5	ENCFF076ZNJ
ChIP-seq	H3K27me3	replicated narrow peak (bed)	FB	E14.5	ENCFF591TWD
ChIP-seq	H3K27me3	replicated narrow peak (bed)	FB	E15.5	ENCFF082ONF
ChIP-seq	H3K27me3	replicated narrow peak (bed)	FB	E16.5	ENCFF686XPK
ChIP-seq	H3K27me3	replicated narrow peak (bed)	HB	E12.5	ENCFF435HPM
ChIP-seq	H3K27me3	replicated narrow peak (bed)	LM	E12.5	ENCFF355VUL
ChIP-seq	H3K27me3	replicated narrow peak (bed)	LV	E12.5	ENCFF900AWR
ChIP-seq	H3K27me3	replicated narrow peak (bed)	MB	E12.5	ENCFF635JKX
ChIP-seq	H3K27me3	replicated narrow peak (bed)	NT	E12.5	ENCFF848ZMQ
ChIP-seq	H3K4me1	replicated narrow peak (bed)	CF	E12.5	ENCFF457JYV
ChIP-seq	H3K4me1	replicated narrow peak (bed)	FB	P0	ENCFF109ZOH
ChIP-seq	H3K4me1	replicated narrow peak (bed)	FB	E12.5	ENCFF191DCQ
ChIP-seq	H3K4me1	replicated narrow peak (bed)	FB	E13.5	ENCFF155VNQ
ChIP-seq	H3K4me1	replicated narrow peak (bed)	FB	E14.5	ENCFF898CIL
ChIP-seq	H3K4me1	replicated narrow peak (bed)	FB	E15.5	ENCFF896VGU
ChIP-seq	H3K4me1	replicated narrow peak (bed)	FB	E16.5	ENCFF502DRX
ChIP-seq	H3K4me1	replicated narrow peak (bed)	HB	E12.5	ENCFF631ZAN
ChIP-seq	H3K4me1	replicated narrow peak (bed)	LM	E12.5	ENCFF527QRG
ChIP-seq	H3K4me1	replicated narrow peak (bed)	LV	E12.5	ENCFF034TNU
ChIP-seq	H3K4me1	replicated narrow peak (bed)	MB	E12.5	ENCFF980ELU
ChIP-seq	H3K4me1	replicated narrow peak (bed)	NT	E12.5	ENCFF994GGO
ChIP-seq	H3K9me3	replicated narrow peak (bed)	CF	E12.5	ENCFF831OMF
ChIP-seq	H3K9me3	replicated narrow peak (bed)	FB	P0	ENCFF101VZW
ChIP-seq	H3K9me3	replicated narrow peak (bed)	FB	E12.5	ENCFF207AWO
ChIP-seq	H3K9me3	replicated narrow peak (bed)	FB	E13.5	ENCFF131ORZ
ChIP-seq	H3K9me3	replicated narrow peak (bed)	FB	E14.5	ENCFF711DMP
ChIP-seq	H3K9me3	replicated narrow peak (bed)	FB	E15.5	ENCFF416VVP
ChIP-seq	H3K9me3	replicated narrow peak (bed)	FB	E16.5	ENCFF090SVU
ChIP-seq	H3K9me3	replicated narrow peak (bed)	HB	E12.5	ENCFF724UQO
ChIP-seq	H3K9me3	replicated narrow peak (bed)	LM	E12.5	ENCFF425DTV
ChIP-seq	H3K9me3	replicated narrow peak (bed)	LV	E12.5	ENCFF646CRN
ChIP-seq	H3K9me3	replicated narrow peak (bed)	MB	E12.5	ENCFF528GDD
ChIP-seq	H3K9me3	replicated narrow peak (bed)	NT	E12.5	ENCFF670WBI
ChIP-seq	H3K27ac	fold change over control (bigwig)	CF	E12.5	ENCFF596BHZ
ChIP-seq	H3K27ac	fold change over control (bigwig)	FB	P0	ENCFF835DLZ
ChIP-seq	H3K27ac	fold change over control (bigwig)	FB	E12.5	ENCFF541IJI
ChIP-seq	H3K27ac	fold change over control (bigwig)	FB	E13.5	ENCFF107UHG
ChIP-seq	H3K27ac	fold change over control (bigwig)	FB	E14.5	ENCFF527FOD
ChIP-seq	H3K27ac	fold change over control (bigwig)	FB	E15.5	ENCFF440SCC
ChIP-seq	H3K27ac	fold change over control (bigwig)	FB	E16.5	ENCFF826KEG
ChIP-seq	H3K27ac	fold change over control (bigwig)	HB	E12.5	ENCFF631JYQ
ChIP-seq	H3K27ac	fold change over control (bigwig)	LM	E12.5	ENCFF008XYM
ChIP-seq	H3K27ac	fold change over control (bigwig)	LV	E12.5	ENCFF285ZJD
ChIP-seq	H3K27ac	fold change over control (bigwig)	MB	E12.5	ENCFF406MDW
ChIP-seq	H3K27ac	fold change over control (bigwig)	NT	E12.5	ENCFF704GSX
ATAC-seq		replicated narrow peak (bed)	CF	E12.5	ENCFF825IXA
ATAC-seq		replicated narrow peak (bed)	FB	P0	ENCFF552XOK
ATAC-seq		replicated narrow peak (bed)	FB	E12.5	ENCFF521HRM
ATAC-seq		replicated narrow peak (bed)	FB	E13.5	ENCFF313DDK
ATAC-seq		replicated narrow peak (bed)	FB	E14.5	ENCFF922LUD
ATAC-seq		replicated narrow peak (bed)	FB	E15.5	ENCFF146CPT
ATAC-seq		replicated narrow peak (bed)	FB	E16.5	ENCFF349HIZ
ATAC-seq		replicated narrow peak (bed)	HB	E12.5	ENCFF768LUT
ATAC-seq		replicated narrow peak (bed)	LM	E12.5	ENCFF175MSD
ATAC-seq		replicated narrow peak (bed)	LV	E12.5	ENCFF962HUU
ATAC-seq		replicated narrow peak (bed)	MB	E12.5	ENCFF582FGM
ATAC-seq		replicated narrow peak (bed)	NT	E12.5	ENCFF990XSC
RNA-seq		signal of unique reads (bigwig)	FB	E12.5	ENCFF527YNH
RNA-seq		signal of unique reads (bigwig)	LM	E12.5	ENCFF745GSS
RNA-seq		signal of unique reads (bigwig)	CF	E12.5	ENCFF573ZYL
RNA-seq		signal of unique reads (bigwig)	LV	E12.5	ENCFF146GAL
RNA-seq	Poly A plus RNA	signal of unique reads (bigwig)	MB	E12.5	ENCFF931YZK
RNA-seq	Poly A plus RNA	signal of unique reads (bigwig)	HB	E12.5	ENCFF235YXS
RNA-seq	Poly A plus RNA	signal of unique reads (bigwig)	NT	E12.5	ENCFF165NQA
RNA-seq	Poly A plus RNA	signal of unique reads (bigwig)	FB	E13.5	ENCFF652LRB
RNA-seq	Poly A plus RNA	signal of unique reads (bigwig)	FB	E14.5	ENCFF242VUV
RNA-seq	Poly A plus RNA	signal of unique reads (bigwig)	FB	E15.5	ENCFF370MZR
RNA-seq	Poly A plus RNA	signal of unique reads (bigwig)	FB	E16.5	ENCFF130CQI
RNA-seq	Poly A plus RNA	signal of unique reads (bigwig)	FB	P0	ENCFF190EHR
RNA-seq	Poly A plus RNA	signal of unique reads (bigwig)	Adult Cortex	8 weeks	ENCFF917EHZ
RNA-seq	Poly A plus RNA	signal of unique reads (bigwig)	Adult Cerebellum	8 weeks	ENCFF423VWR
ChIP-seq	H3K27ac	signal p-value (bigwig)	FB	E12.5	ENCFF057EIG
ChIP-seq	H3K27ac	signal p-value (bigwig)	MB	E12.5	ENCFF330NLU
ChIP-seq	H3K27ac	signal p-value (bigwig)	HB	E12.5	ENCFF743SXC
ChIP-seq	H3K27ac	signal p-value (bigwig)	NT	E12.5	ENCFF623GBT
ChIP-seq	H3K27ac	signal p-value (bigwig)	LM	E12.5	ENCFF096FVC
ChIP-seq	H3K27ac	signal p-value (bigwig)	CF	E12.5	ENCFF747LUR
ChIP-seq	H3K27ac	signal p-value (bigwig)	LV	E12.5	ENCFF458ZHH
ChIP-seq	H3K27ac	signal p-value (bigwig)	FB	E13.5	ENCFF607CHT
ChIP-seq	H3K27ac	signal p-value (bigwig)	FB	E14.5	ENCFF747QRA
ChIP-seq	H3K27ac	signal p-value (bigwig)	FB	E15.5	ENCFF591AFQ
ChIP-seq	H3K27ac	signal p-value (bigwig)	FB	E16.5	ENCFF136RRE
ChIP-seq	H3K27ac	signal p-value (bigwig)	FB	P0	ENCFF278XNQ
ChIP-seq	H3K27ac	signal p-value (bigwig)	Adult Cortex	8 weeks	ENCFF849JZP
ChIP-seq	H3K27ac	signal p-value (bigwig)	Adult Cerebellum	8 weeks	ENCFF943VKY
