# Supplementary material for: Integrative analysis of the 3D genome and epigenome in mouse embryonic tissues
Source: Nat Struct Mol Biol. 2024 Dec 16;32(3):479–90. doi: 10.1038/s41594-024-01431-2 (PMC11919700; doi:10.1038/s41594-024-01431-2)
Supplement: Supplementary file 4 — The list of MAPS interactions using the union H3K4me3 ChIP-seq peaks from all 12 tissues, related to Fig. 2 and Extended Data Figs. 4–6. [file 41594_2024_1431_MOESM4_ESM.zip]

Archive with 26 entries (25 files):
- MAPS_interaction_combined_downsampled_union_anchor/
- __MACOSX/._MAPS_interaction_combined_downsampled_union_anchor
- MAPS_interaction_combined_downsampled_union_anchor/MB_e125_downsampled.10k.2.peaks.bedpe
- __MACOSX/MAPS_interaction_combined_downsampled_union_anchor/._MB_e125_downsampled.10k.2.peaks.bedpe
- MAPS_interaction_combined_downsampled_union_anchor/LV_e125_downsampled.10k.2.peaks.bedpe
- __MACOSX/MAPS_interaction_combined_downsampled_union_anchor/._LV_e125_downsampled.10k.2.peaks.bedpe
- MAPS_interaction_combined_downsampled_union_anchor/FB_adp0_downsampled.10k.2.peaks.bedpe
- __MACOSX/MAPS_interaction_combined_downsampled_union_anchor/._FB_adp0_downsampled.10k.2.peaks.bedpe
- MAPS_interaction_combined_downsampled_union_anchor/CF_e125_downsampled.10k.2.peaks.bedpe
- __MACOSX/MAPS_interaction_combined_downsampled_union_anchor/._CF_e125_downsampled.10k.2.peaks.bedpe
- MAPS_interaction_combined_downsampled_union_anchor/NT_e125_downsampled.10k.2.peaks.bedpe
- __MACOSX/MAPS_interaction_combined_downsampled_union_anchor/._NT_e125_downsampled.10k.2.peaks.bedpe
- MAPS_interaction_combined_downsampled_union_anchor/LM_e125_downsampled.10k.2.peaks.bedpe
- __MACOSX/MAPS_interaction_combined_downsampled_union_anchor/._LM_e125_downsampled.10k.2.peaks.bedpe
- MAPS_interaction_combined_downsampled_union_anchor/HB_e125_downsampled.10k.2.peaks.bedpe
- __MACOSX/MAPS_interaction_combined_downsampled_union_anchor/._HB_e125_downsampled.10k.2.peaks.bedpe
- MAPS_interaction_combined_downsampled_union_anchor/FB_e165_downsampled.10k.2.peaks.bedpe
- __MACOSX/MAPS_interaction_combined_downsampled_union_anchor/._FB_e165_downsampled.10k.2.peaks.bedpe
- MAPS_interaction_combined_downsampled_union_anchor/FB_e155_downsampled.10k.2.peaks.bedpe
- __MACOSX/MAPS_interaction_combined_downsampled_union_anchor/._FB_e155_downsampled.10k.2.peaks.bedpe
- MAPS_interaction_combined_downsampled_union_anchor/FB_e135_downsampled.10k.2.peaks.bedpe
- __MACOSX/MAPS_interaction_combined_downsampled_union_anchor/._FB_e135_downsampled.10k.2.peaks.bedpe
- MAPS_interaction_combined_downsampled_union_anchor/FB_e125_downsampled.10k.2.peaks.bedpe
- __MACOSX/MAPS_interaction_combined_downsampled_union_anchor/._FB_e125_downsampled.10k.2.peaks.bedpe
- MAPS_interaction_combined_downsampled_union_anchor/FB_e145_downsampled.10k.2.peaks.bedpe
- __MACOSX/MAPS_interaction_combined_downsampled_union_anchor/._FB_e145_downsampled.10k.2.peaks.bedpe
