# Supplementary material for: Integrative analysis of the 3D genome and epigenome in mouse embryonic tissues
Source: Nat Struct Mol Biol. 2024 Dec 16;32(3):479–90. doi: 10.1038/s41594-024-01431-2 (PMC11919700; doi:10.1038/s41594-024-01431-2)
Supplement: Supplementary file 4 — The list of MAPS interactions using the union H3K4me3 ChIP-seq peaks from all 12 tissues, related to Fig. 2 and Extended Data Figs. 4–6. [file 41594_2024_1431_MOESM4_ESM.zip › MAPS_interaction_combined_downsampled_union_anchor/MB_e125_downsampled.10k.2.peaks.bedpe]

chr1	start1	end1	chr2	start2	end2	count	expected	fdr	ClusterLabel	ClusterSize	ClusterType	ClusterNegLog10P	ClusterSummit
chr1	9540000	9550000	chr1	9700000	9710000	23	7.32736415952452	0.0000457594621923957	chr1_01	1	Singleton	6.06794284457472	1
chr1	9770000	9780000	chr1	10040000	10050000	13	2.55564522676869	0.0000329888360014279	chr1_02	1	Singleton	6.23017101859076	1
chr1	14300000	14310000	chr1	14500000	14510000	23	7.68418424248535	0.0000935462315042099	chr1_03	1	Singleton	5.71890748067913	1
chr1	16100000	16110000	chr1	16520000	16530000	15	2.92858266827894	0.00000660803646956663	chr1_04	1	Singleton	7.02098627889157	1
chr1	39020000	39030000	chr1	39190000	39200000	23	6.96723300782341	0.0000218346105810783	chr1_05	1	Singleton	6.44513612291212	1
chr1	39760000	39770000	chr1	39890000	39900000	22	6.47874937814525	0.0000225553660970323	chr1_06	1	Singleton	6.42679464013851	1
chr1	66170000	66180000	chr1	66830000	66840000	14	2.41377518645484	0.00000355928145657784	chr1_07	1	Singleton	7.31337970653185	1
chr1	73990000	74000000	chr1	74120000	74130000	25	8.1196071962982	0.000027057926583314	chr1_08	1	Singleton	6.33120345363244	1
chr1	74810000	74820000	chr1	74850000	74860000	184	88.7342282625	0.000000000000000109326147581153	chr1_09	1	Singleton	18.4754040996638	1
chr1	75120000	75130000	chr1	75310000	75320000	31	10.6218115141487	0.00000650827337042306	chr1_010	1	Singleton	7.02880773405411	1
chr1	86700000	86710000	chr1	87180000	87190000	18	5.06778976497304	0.0000844005208316946	chr1_011	1	Singleton	5.76702862501243	1
chr1	87090000	87100000	chr1	87180000	87190000	32	12.2077184180329	0.0000356241032205935	chr1_012	1	Singleton	6.19191978222496	1
chr1	86630000	86640000	chr1	87210000	87220000	12	2.36845416074848	0.0000737122953787477	chr1_013	1	Singleton	5.8327966025697	1
chr1	87470000	87480000	chr1	87750000	87760000	29	4.96903726966716	0.00000000000523774073427129	chr1_014	1	Singleton	13.6150998991132	1
chr1	93170000	93180000	chr1	93300000	93310000	37	12.8530255912537	0.000000916627373971933	chr1_015	1	Singleton	7.98714471065598	1
chr1	93510000	93520000	chr1	93740000	93750000	18	4.96352292270588	0.0000647918323396472	chr1_016	1	Singleton	5.89589251335329	1
chr1	131910000	131920000	chr1	131970000	131980000	64	30.3023933957021	0.0000023616173486228	chr1_017	1	Singleton	7.51794152314082	1
chr1	132160000	132170000	chr1	132190000	132200000	211	97.5488918243	0.00000000000000000000514337559436514	chr1_018	1	Singleton	23.0604442065356	1
chr1	132760000	132770000	chr1	132880000	132890000	39	13.3259894093878	0.000000270618798078306	chr1_019	1	Singleton	8.5426280273806	1
chr1	133380000	133390000	chr1	133420000	133430000	195	78.8258677271	0.0000000000000000000000000914309098346115	chr1_020	1	Singleton	27.9714506973339	1
chr1	135570000	135580000	chr1	135680000	135690000	50	23.0030872585533	0.000020363876631956	chr1_021	1	Singleton	6.48077623323342	1
chr1	136670000	136680000	chr1	136940000	136950000	26	7.89208984768271	0.00000560608954325483	chr1_022	1	Singleton	7.09850700107806	1
chr1	138850000	138860000	chr1	138960000	138970000	34	11.8401536840277	0.00000286310887799306	chr1_023	1	Singleton	7.41827587929868	1
chr1	152950000	152960000	chr1	153420000	153430000	21	3.8992888496299	0.0000000258745480172514	chr1_024	1	Singleton	9.65368936110252	1
chr1	164450000	164460000	chr1	165010000	165020000	15	3.20658705054175	0.0000192720358616781	chr1_025	1	Singleton	6.50904124589423	1
chr1	164250000	164260000	chr1	165230000	165240000	14	2.36198484528352	0.0000028024929011114	chr1_026	1	Singleton	7.43152337182818	1
chr1	166160000	166170000	chr1	166250000	166260000	43	18.3354815477613	0.0000168034706884863	chr1_027	1	Singleton	6.57959314263894	1
chr1	169530000	169540000	chr1	169960000	169970000	13	2.40524078357124	0.0000184334157293798	chr1_028	1	Singleton	6.53273882323233	1
chr1	172120000	172130000	chr1	172360000	172370000	22	7.06163543981715	0.0000780044065612382	chr1_029	1	Singleton	5.80559325676093	1
chr1	172480000	172490000	chr1	172630000	172640000	42	18.3438779789826	0.0000358705125662555	chr1_030	1	Singleton	6.18795781320452	1
chr1	172500000	172510000	chr1	172630000	172640000	30	11.233544785426	0.0000476962321997421	chr1_031	1	Singleton	6.04343675661334	1
chr1	178330000	178340000	chr1	178400000	178410000	99	48.6459692701	0.00000000963395125831155	chr1_032	1	Singleton	10.1101072963203	1
chr1	179540000	179550000	chr1	179620000	179630000	38	15.2994184476527	0.0000180103251483133	chr1_033	1	Singleton	6.54613411629349	1
chr1	179800000	179810000	chr1	180220000	180230000	17	4.32042197426487	0.00004036526300325	chr1_034	1	Singleton	6.12712126466539	1
chr1	184030000	184040000	chr1	184230000	184240000	32	9.10987857054721	0.0000000830458577807213	chr1_035	1	Singleton	9.09722586048099	1
chr1	192790000	192800000	chr1	193030000	193040000	28	8.6635819761188	0.00000316182250656404	chr1_036	1	Singleton	7.36995944313896	1
chr1	192130000	192140000	chr1	193120000	193130000	14	3.17584437834406	0.0000706540636438437	chr1_037	1	Singleton	5.85472309939173	1
chr1	193700000	193710000	chr1	194200000	194210000	14	2.24705498370432	0.00000160714031514731	chr1_038	1	Singleton	7.70458810185154	1
chr1	9790000	9800000	chr1	9970000	9980000	19	5.06306484456487	0.0000699391390837157	chr1_039	1	Singleton	6.37601858401885	1
chr1	19230000	19240000	chr1	19900000	19910000	15	2.77778260770217	0.0000105827055836102	chr1_040	1	Singleton	7.32334368604514	1
chr1	19100000	19110000	chr1	19970000	19980000	13	2.5444738462279	0.0000898688480043046	chr1_041	1	Singleton	6.25192307952246	1
chr1	19210000	19220000	chr1	19670000	19680000	16	3.64072896142345	0.0000562856691341291	chr1_042	1	Singleton	6.48372049459237	1
chr1	34670000	34680000	chr1	34690000	34700000	61	29.2982331565055	0.0000196932617728411	chr1_043	1	Singleton	7.01085726184478	1
chr1	36550000	36560000	chr1	36590000	36600000	103	50.482776985	0.0000000137717378199174	chr1_044	1	Singleton	10.5289726392129	1
chr1	39390000	39400000	chr1	39520000	39530000	19	5.16286543733424	0.0000905584409400849	chr1_045	1	Singleton	6.24744518409969	1
chr1	41810000	41820000	chr1	42390000	42400000	17	2.69375160683745	0.000000264707381874078	chr1_046	1	Singleton	9.1335500244999	1
chr1	42250000	42260000	chr1	42470000	42480000	19	4.49888390330304	0.0000144146698905691	chr1_047	1	Singleton	7.16969904468096	1
chr1	41890000	41900000	chr1	42620000	42630000	18	2.1773918780959	0.00000000175582491403548	chr1_048	1	Singleton	11.5079300687773	1
chr1	42260000	42270000	chr1	42620000	42630000	19	4.23182949614063	0.0000061157124275266	chr1_049	1	Singleton	7.59053155233276	1
chr1	55230000	55240000	chr1	55870000	55880000	14	2.62509718407917	0.0000265214610501015	chr1_050	1	Singleton	6.8598395590883	1
chr1	55230000	55240000	chr1	55750000	55760000	15	2.80073472585914	0.0000115799286473451	chr1_051	1	Singleton	7.27610062177289	1
chr1	55400000	55410000	chr1	55890000	55900000	16	3.56272533180071	0.0000437251661423238	chr1_052	1	Singleton	6.61107745696183	1
chr1	59340000	59350000	chr1	59620000	59630000	15	2.42317693084811	0.00000208127778100058	chr1_053	1	Singleton	8.11637657871127	1
chr1	64020000	64030000	chr1	64430000	64440000	13	1.92638828790977	0.00000528123778513362	chr1_054	1	Singleton	7.66311110977624	1
chr1	63660000	63670000	chr1	64490000	64500000	12	1.6243546002218	0.00000583274317217611	chr1_055	1	Singleton	7.61249401694855	1
chr1	72870000	72880000	chr1	73160000	73170000	26	8.57814397879146	0.0000661257062120387	chr1_056	1	Singleton	6.40458030895261	1
chr1	75650000	75660000	chr1	75920000	75930000	18	3.15740818252683	0.000000451817619066513	chr1_057	1	Singleton	8.87625788455388	1
chr1	77970000	77980000	chr1	78120000	78130000	20	4.44211349149533	0.00000302543735768039	chr1_058	1	Singleton	7.93620773072838	1
chr1	78530000	78540000	chr1	78680000	78690000	18	4.53851937460186	0.0000587747966307715	chr1_059	1	Singleton	6.46001250910434	1
chr1	89450000	89460000	chr1	89470000	89480000	133	62.7497554672	0.00000000000373649371377473	chr1_060	1	Singleton	14.402180339641	1
chr1	90240000	90250000	chr1	90580000	90590000	16	2.98638520301735	0.00000520765878753759	chr1_061	1	Singleton	7.67014842944856	1
chr1	91540000	91550000	chr1	92450000	92460000	15	2.33319497085752	0.00000133970804086179	chr1_062	1	Singleton	8.33886752817135	1
chr1	92640000	92650000	chr1	92890000	92900000	22	5.98201951736533	0.0000193553652062018	chr1_063	1	Singleton	7.01915747071216	1
chr1	104990000	105000000	chr1	105580000	105590000	13	1.71580722323038	0.00000155033102207896	chr1_064	1	Singleton	8.2646076514254	1
chr1	105990000	106000000	chr1	106390000	106400000	17	4.0902570184084	0.0000587747966307715	chr1_065	1	Singleton	6.46013667197376	1
chr1	120640000	120650000	chr1	121110000	121120000	14	2.62859268681001	0.0000269132962626968	chr1_066	1	Singleton	6.85269672686725	1
chr1	125910000	125920000	chr1	126290000	126300000	17	2.96867996141702	0.000000972638372480619	chr1_067	1	Singleton	8.49351062406799	1
chr1	125910000	125920000	chr1	126340000	126350000	16	2.92536509598955	0.00000405794909406984	chr1_068	1	Singleton	7.79633128204675	1
chr1	125910000	125920000	chr1	126430000	126440000	14	2.70297290201527	0.0000365264917000516	chr1_069	1	Singleton	6.70327981400067	1
chr1	128470000	128480000	chr1	128820000	128830000	22	4.14536400685324	0.0000000505690053117846	chr1_070	1	Singleton	9.92031041832271	1
chr1	132530000	132540000	chr1	132550000	132560000	101	46.0066592261	0.000000000499613924674761	chr1_071	1	Singleton	12.1012435747063	1
chr1	132760000	132770000	chr1	132920000	132930000	19	4.72210594458583	0.0000275369134785779	chr1_072	1	Singleton	6.84126359009632	1
chr1	133320000	133330000	chr1	133340000	133350000	70	29.5788046851042	0.0000000338336426303365	chr1_073	1	Singleton	10.1089504750186	1
chr1	133380000	133390000	chr1	133550000	133560000	22	6.61350543389394	0.0000854059078797864	chr1_074	1	Singleton	6.27654208705078	1
chr1	135310000	135320000	chr1	135330000	135340000	83	41.0611423447	0.000000888366264614397	chr1_075	1	Singleton	8.54237610648803	1
chr1	136620000	136630000	chr1	137240000	137250000	14	2.95441240094417	0.0000933813248884426	chr1_076	1	Singleton	6.23186110973177	1
chr1	151500000	151510000	chr1	151670000	151680000	20	5.20134675264525	0.0000292189295153451	chr1_077	1	Singleton	6.81098963753263	1
chr1	152900000	152910000	chr1	153370000	153380000	18	3.83749722765169	0.00000657673174485148	chr1_078	1	Singleton	7.55391581686808	1
chr1	155090000	155100000	chr1	155170000	155180000	64	26.4326949341876	0.0000000738865588323009	chr1_079	1	Singleton	9.73724803832967	1
chr1	157100000	157110000	chr1	157280000	157290000	17	3.78398503212897	0.0000225567342489876	chr1_080	1	Singleton	6.94145190746505	1
chr1	159390000	159400000	chr1	159880000	159890000	13	2.0812181651143	0.0000117901801913578	chr1_081	1	Singleton	7.26574879454876	1
chr1	163150000	163160000	chr1	163910000	163920000	10	1.42100373917681	0.0000712739911439926	chr1_082	1	Singleton	6.36555671869492	1
chr1	166160000	166170000	chr1	166340000	166350000	21	5.04120008045389	0.00000516687987806926	chr1_083	1	Singleton	7.67547421532698	1
chr1	167390000	167400000	chr1	167640000	167650000	18	4.14834421096474	0.0000185085163618866	chr1_084	1	Singleton	7.04055326007205	1
chr1	169650000	169660000	chr1	169900000	169910000	16	2.95940357438395	0.00000469096454589238	chr1_085	1	Singleton	7.72556797454932	1
chr1	170900000	170910000	chr1	171020000	171030000	45	14.3624248651762	0.000000012122382831944	chr1_086	1	Singleton	10.5889115139123	1
chr1	172320000	172330000	chr1	172350000	172360000	108	46.6958505393	0.00000000000511844785241271	chr1_087	1	Singleton	14.250033071712	1
chr1	176270000	176280000	chr1	176690000	176700000	14	2.43823954282158	0.0000119632709890648	chr1_088	1	Singleton	7.2585768241281	1
chr1	177150000	177160000	chr1	177680000	177690000	14	2.27652415514123	0.00000559850926908005	chr1_089	1	Singleton	7.63308437923818	1
chr1	177410000	177420000	chr1	177680000	177690000	18	4.51442768255018	0.0000551426925864785	chr1_090	1	Singleton	6.49400750892371	1
chr1	178520000	178530000	chr1	178690000	178700000	40	11.5447870770047	0.00000000710826027607415	chr1_091	1	Singleton	10.8422449382323	1
chr1	180330000	180340000	chr1	180410000	180420000	39	15.4284638748738	0.0000255599996024432	chr1_092	1	Singleton	6.87771339932725	1
chr1	180940000	180950000	chr1	180970000	180980000	67	30.0721525994026	0.000000652240749148022	chr1_093	1	Singleton	8.69433906320593	1
chr1	184030000	184040000	chr1	184190000	184200000	30	10.8033455795691	0.0000678954943211346	chr1_094	1	Singleton	6.39083672934694	1
chr1	190170000	190180000	chr1	190450000	190460000	31	10.1480804072078	0.00000786700492488389	chr1_095	1	Singleton	7.46590548110199	1
chr1	190170000	190180000	chr1	190490000	190500000	26	8.61535094106976	0.0000708368487487224	chr1_096	1	Singleton	6.36919187987153	1
chr1	191390000	191400000	chr1	191540000	191550000	36	8.99043077888846	0.00000000135193079560588	chr1_097	1	Singleton	11.6370886379424	1
chr1	192190000	192200000	chr1	192540000	192550000	22	3.27556365837751	0.000000000755907062195973	chr1_098	1	Singleton	11.9034363348965	1
chr1	192190000	192200000	chr1	192660000	192670000	16	2.13694860043037	0.0000000697859779090231	chr1_099	1	Singleton	9.76361316185931	1
chr1	192790000	192800000	chr1	192810000	192820000	81	40.1912335978	0.00000141644974433574	chr1_0100	1	Singleton	8.30981432650567	1
chr1	193700000	193710000	chr1	194220000	194230000	13	2.43466506129184	0.0000575433063420371	chr1_0101	1	Singleton	6.47184692360273	1
chr1	193980000	193990000	chr1	194220000	194230000	15	3.13120267202559	0.0000412014698292181	chr1_0102	1	Singleton	6.64247310769814	1
chr1	21410000	21420000	chr1	21960000	21970000	15	1.88421229283163	0.0000000964302620983454	chr1_0103	1	Singleton	9.61461401063442	1
chr1	30790000	30800000	chr1	30940000	30950000	20	5.16655819599892	0.000026617414932857	chr1_0104	1	Singleton	6.857869730981	1
chr1	38390000	38400000	chr1	38620000	38630000	25	6.15238380476234	0.000000713304764189015	chr1_0105	1	Singleton	8.65049422496808	1
chr1	41380000	41390000	chr1	41810000	41820000	16	2.92691333018227	0.00000407908175895446	chr1_0106	1	Singleton	7.79309178661123	1
chr1	41690000	41700000	chr1	42690000	42700000	19	4.1662408543301	0.00000495358258699862	chr1_0107	1	Singleton	7.69893906139744	1
chr1	41710000	41720000	chr1	42690000	42700000	17	4.20924548928717	0.0000840658535453627	chr1_0108	1	Singleton	6.28510913595645	1
chr1	44770000	44780000	chr1	45310000	45320000	11	1.70858466419117	0.0000562856691341291	chr1_0109	1	Singleton	6.48343304079025	1
chr1	51740000	51750000	chr1	51910000	51920000	24	6.55682700862519	0.00000740089899759036	chr1_0110	1	Singleton	7.49580467520255	1
chr1	58560000	58570000	chr1	58580000	58590000	61	30.1201271756025	0.0000436044797779093	chr1_0111	1	Singleton	6.61262428128487	1
chr1	60030000	60040000	chr1	60860000	60870000	11	1.77876869315036	0.0000802015167530703	chr1_0112	1	Singleton	6.30793714743218	1
chr1	62150000	62160000	chr1	62680000	62690000	14	1.80812417678973	0.000000420706145344565	chr1_0113	1	Singleton	8.91388290910123	1
chr1	63750000	63760000	chr1	64020000	64030000	14	2.82281107776969	0.0000575128509750869	chr1_0114	1	Singleton	6.47240773017257	1
chr1	65110000	65120000	chr1	65170000	65180000	38	14.8292777017249	0.0000255392483883142	chr1_0115	1	Singleton	6.8784403605987	1
chr1	68220000	68230000	chr1	69100000	69110000	14	2.78319477901874	0.0000497171461085106	chr1_0116	1	Singleton	6.54743241886685	1
chr1	72760000	72770000	chr1	72820000	72830000	47	20.9332496690684	0.0000497171461085106	chr1_0117	1	Singleton	6.54740937346401	1
chr1	76580000	76590000	chr1	77510000	77520000	15	2.34302535753184	0.0000014091592003573	chr1_0118	1	Singleton	8.31409202326219	1
chr1	76680000	76690000	chr1	77510000	77520000	15	2.94433554220264	0.0000205475998616677	chr1_0119	1	Singleton	6.99046017115667	1
chr1	76790000	76800000	chr1	77510000	77520000	16	3.63177505875489	0.0000546588144847821	chr1_0120	1	Singleton	6.49816895735029	1
chr1	76940000	76950000	chr1	77510000	77520000	20	3.91867601289644	0.00000046631893322169	chr1_0121	1	Singleton	8.86122195351638	1
chr1	78010000	78020000	chr1	78190000	78200000	36	13.5043608030061	0.0000206204895587522	chr1_0122	1	Singleton	6.98853262259548	1
chr1	78700000	78710000	chr1	79670000	79680000	15	1.63469227506023	0.0000000153686282454572	chr1_0123	1	Singleton	10.4777296177001	1
chr1	81850000	81860000	chr1	82280000	82290000	16	3.34637278388933	0.000020873087337351	chr1_0124	1	Singleton	6.98285557690307	1
chr1	84130000	84140000	chr1	84690000	84700000	14	2.60567862584875	0.0000245080335384116	chr1_0125	1	Singleton	6.89972267218986	1
chr1	86410000	86420000	chr1	86430000	86440000	61	29.8351461810033	0.000033278204754353	chr1_0126	1	Singleton	6.74840356484979	1
chr1	86610000	86620000	chr1	87150000	87160000	18	3.55358242399645	0.00000229834948102709	chr1_0127	1	Singleton	8.06908937095348	1
chr1	87240000	87250000	chr1	87750000	87760000	16	2.95935644908715	0.00000469096454589238	chr1_0128	1	Singleton	7.72566528549222	1
chr1	91970000	91980000	chr1	92470000	92480000	16	2.97284690647354	0.0000049555990935905	chr1_0129	1	Singleton	7.69788209928241	1
chr1	92520000	92530000	chr1	92640000	92650000	26	8.26833550563394	0.0000361660549527821	chr1_0130	1	Singleton	6.7079445230753	1
chr1	92610000	92620000	chr1	92830000	92840000	40	10.3211871820181	0.000000000311595570185965	chr1_0131	1	Singleton	12.3224890808659	1
chr1	92750000	92760000	chr1	92830000	92840000	42	16.183973568319	0.00000572384870079108	chr1_0132	1	Singleton	7.62300240396417	1
chr1	97850000	97860000	chr1	98090000	98100000	17	4.23547746895489	0.0000905584409400849	chr1_0133	1	Singleton	6.24735981023844	1
chr1	97870000	97880000	chr1	98090000	98100000	17	3.65486379116742	0.0000147196816311947	chr1_0134	1	Singleton	7.15895558532173	1
chr1	106540000	106550000	chr1	106710000	106720000	28	7.36176207607439	0.000000448518879319634	chr1_0135	1	Singleton	8.88009983984046	1
chr1	118940000	118950000	chr1	119050000	119060000	40	15.5726251534391	0.0000134598624988334	chr1_0136	1	Singleton	7.20278153005799	1
chr1	119270000	119280000	chr1	119410000	119420000	24	7.57190842144843	0.0000733021756230908	chr1_0137	1	Singleton	6.35177014028608	1
chr1	119090000	119100000	chr1	119450000	119460000	13	2.26670710803634	0.0000280949963184862	chr1_0138	1	Singleton	6.83143961566766	1
chr1	127010000	127020000	chr1	127200000	127210000	27	8.29624228013257	0.0000131502120304104	chr1_0139	1	Singleton	7.21420458095855	1
chr1	131180000	131190000	chr1	131240000	131250000	54	24.1407412850917	0.0000111338789112869	chr1_0140	1	Singleton	7.29571219005584	1
chr1	132120000	132130000	chr1	132150000	132160000	83	30.1199270954025	0.000000000000731812778820255	chr1_0141	1	Singleton	15.1890412827247	1
chr1	132670000	132680000	chr1	132730000	132740000	48	21.7054649102284	0.0000571507629261188	chr1_0142	1	Singleton	6.47614478292301	1
chr1	133170000	133180000	chr1	133420000	133430000	44	15.5580081474435	0.000000335987520214453	chr1_0143	1	Singleton	9.01964388303232	1
chr1	133760000	133770000	chr1	133790000	133800000	50	23.5067437680533	0.0000969386455373378	chr1_0144	1	Singleton	6.21254626113771	1
chr1	133680000	133690000	chr1	134040000	134050000	21	4.72118623930366	0.0000018642322080739	chr1_0145	1	Singleton	8.16951590925592	1
chr1	134120000	134130000	chr1	134240000	134250000	17	4.0483005925493	0.0000520561781505983	chr1_0146	1	Singleton	6.52338126443999	1
chr1	135220000	135230000	chr1	135240000	135250000	48	20.9739438076235	0.0000245503605936677	chr1_0147	1	Singleton	6.89859610732274	1
chr1	135860000	135870000	chr1	135940000	135950000	27	7.73866340642599	0.00000379249828375359	chr1_0148	1	Singleton	7.8291730158505	1
chr1	136310000	136320000	chr1	136440000	136450000	21	5.91934325871299	0.0000541203735757987	chr1_0149	1	Singleton	6.503136524991	1
chr1	136590000	136600000	chr1	136950000	136960000	17	3.77057369684525	0.0000216936457035746	chr1_0150	1	Singleton	6.96361826725845	1
chr1	137660000	137670000	chr1	137900000	137910000	29	7.44638036029137	0.000000158672550884091	chr1_0151	1	Singleton	9.38096655686114	1
chr1	151980000	151990000	chr1	152080000	152090000	41	14.1436862437025	0.000000530354632711674	chr1_0152	1	Singleton	8.79559339903666	1
chr1	153870000	153880000	chr1	154720000	154730000	13	2.24220830614097	0.0000251599223355881	chr1_0153	1	Singleton	6.88643933153081	1
chr1	154410000	154420000	chr1	154720000	154730000	23	4.53264192985486	0.0000000507444860671706	chr1_0154	1	Singleton	9.91799039437654	1
chr1	154440000	154450000	chr1	154720000	154730000	18	4.68488720140703	0.0000888749222384708	chr1_0155	1	Singleton	6.25831242779313	1
chr1	162360000	162370000	chr1	162540000	162550000	24	5.37924793660693	0.000000253143772081962	chr1_0156	1	Singleton	9.15715850241995	1
chr1	162580000	162590000	chr1	162660000	162670000	24	7.02502059728729	0.0000225779435081337	chr1_0157	1	Singleton	6.94027981767372	1
chr1	164360000	164370000	chr1	164890000	164900000	14	2.63593783877175	0.0000277386351223003	chr1_0158	1	Singleton	6.83772336184986	1
chr1	166820000	166830000	chr1	167350000	167360000	14	2.64174917378435	0.0000283824598115558	chr1_0159	1	Singleton	6.82591113976339	1
chr1	167400000	167410000	chr1	167660000	167670000	18	3.4892045235685	0.00000177786872464205	chr1_0160	1	Singleton	8.19279541090609	1
chr1	168210000	168220000	chr1	168670000	168680000	15	2.75100646461538	0.00000942151745964513	chr1_0161	1	Singleton	7.37903635602115	1
chr1	170410000	170420000	chr1	170590000	170600000	19	4.92471929754203	0.0000485477066076	chr1_0162	1	Singleton	6.55979219257468	1
chr1	171810000	171820000	chr1	172050000	172060000	18	4.5103479927587	0.0000544974330275501	chr1_0163	1	Singleton	6.49978706314449	1
chr1	172410000	172420000	chr1	172630000	172640000	21	5.24824831123827	0.00000945851359860514	chr1_0164	1	Singleton	7.37646048848099	1
chr1	180270000	180280000	chr1	180330000	180340000	42	17.6574566454846	0.0000436017564469518	chr1_0165	1	Singleton	6.61299814824473	1
chr1	182560000	182570000	chr1	182760000	182770000	37	8.38729652650189	0.0000000000533633860689402	chr1_0166	1	Singleton	13.1589700937244	1
chr1	182550000	182560000	chr1	182980000	182990000	18	2.85324686188552	0.000000103525243377448	chr1_0167	1	Singleton	9.58071186592789	1
chr1	183440000	183450000	chr1	184030000	184040000	32	4.26222489535952	0.00000000000000187115237266519	chr1_0168	1	Singleton	17.9476635386653	1
chr1	183550000	183560000	chr1	184030000	184040000	16	3.78715148354115	0.0000896763393780873	chr1_0169	1	Singleton	6.25347747348867	1
chr1	186450000	186460000	chr1	186700000	186710000	26	6.45051377036789	0.000000461666457372195	chr1_0170	1	Singleton	8.86623420446002	1
chr1	19100000	19110000	chr1	19210000	19220000	81	36.483705265	0.00000000826310928709624	chr1_1	2	SharpPeak	15.8986096249463	1
chr1	23760000	23770000	chr1	24170000	24180000	25	3.88081638536687	0.0000000000240622508922879	chr1_2	2	SharpPeak	17.7612715302364	1
chr1	34000000	34010000	chr1	34160000	34170000	43	8.838606774943	0.0000000000000084650994656494	chr1_3	6	SharpPeak	39.327018423932	1
chr1	34010000	34020000	chr1	34160000	34170000	20	8.91024200520694	0.00914841767425929	chr1_3	6	SharpPeak	39.327018423932	0
chr1	34000000	34010000	chr1	34170000	34180000	24	8.46019858284573	0.00014197420948089	chr1_3	6	SharpPeak	39.327018423932	0
chr1	35840000	35850000	chr1	36060000	36070000	23	10.5009010072108	0.00617030639884812	chr1_4	5	SharpPeak	23.8120522687867	0
chr1	35850000	35860000	chr1	36060000	36070000	25	9.52775833081188	0.000327752648881706	chr1_4	5	SharpPeak	23.8120522687867	0
chr1	35860000	35870000	chr1	36060000	36070000	17	6.44132973915892	0.00382525138751461	chr1_4	5	SharpPeak	23.8120522687867	0
chr1	35840000	35850000	chr1	36070000	36080000	19	7.5620431378658	0.00353352853923811	chr1_4	5	SharpPeak	23.8120522687867	0
chr1	36540000	36550000	chr1	36710000	36720000	19	7.51701378091769	0.00332193398843067	chr1_5	17	BroadPeak	237.24138385692	0
chr1	36540000	36550000	chr1	36740000	36750000	19	5.67091205579823	0.000109114248769868	chr1_6	2	SharpPeak	11.6980049121011	0
chr1	36550000	36560000	chr1	36740000	36750000	35	14.1871265213082	0.0000465417265809789	chr1_6	2	SharpPeak	11.6980049121011	1
chr1	36510000	36520000	chr1	36700000	36710000	29	14.3520958894372	0.00539434153186711	chr1_7	4	SharpPeak	21.0184984264697	0
chr1	36540000	36550000	chr1	36700000	36710000	31	14.8644397782285	0.00235442799584647	chr1_5	17	BroadPeak	237.24138385692	0
chr1	36550000	36560000	chr1	36700000	36710000	76	37.7200419906	0.00000116036949757546	chr1_5	17	BroadPeak	237.24138385692	0
chr1	36510000	36520000	chr1	36690000	36700000	28	13.5145913965994	0.00461989534501695	chr1_7	4	SharpPeak	21.0184984264697	0
chr1	36540000	36550000	chr1	36690000	36700000	37	14.1157961373623	0.00000737878958494918	chr1_5	17	BroadPeak	237.24138385692	0
chr1	36550000	36560000	chr1	36690000	36700000	113	35.9474353397	0.000000000000000000000197163681101137	chr1_5	17	BroadPeak	237.24138385692	0
chr1	38130000	38140000	chr1	38830000	38840000	7	1.64163820727279	0.00908055839920669	chr1_8	2	SharpPeak	7.40459513191967	0
chr1	39020000	39030000	chr1	39310000	39320000	11	3.29914510777363	0.00477585071408103	chr1_9	2	SharpPeak	10.715497328898	0
chr1	38980000	38990000	chr1	39530000	39540000	19	3.62484213927566	0.000000201193452514201	chr1_10	10	SharpPeak	78.0568408653852	0
chr1	39020000	39030000	chr1	39530000	39540000	11	3.60362604944171	0.00909863299006783	chr1_10	10	SharpPeak	78.0568408653852	0
chr1	39030000	39040000	chr1	39530000	39540000	12	3.01079652167497	0.000673150215959264	chr1_10	10	SharpPeak	78.0568408653852	0
chr1	39360000	39370000	chr1	39530000	39540000	27	12.9834388361037	0.00529009847706402	chr1_11	3	SharpPeak	12.2354083698809	0
chr1	39370000	39380000	chr1	39530000	39540000	24	11.1474781116518	0.0061583230969654	chr1_11	3	SharpPeak	12.2354083698809	0
chr1	40870000	40880000	chr1	41810000	41820000	11	1.8309289500943	0.0000362472750353961	chr1_12	3	SharpPeak	17.5595540989027	0
chr1	41150000	41160000	chr1	41810000	41820000	26	3.19515813108398	0.0000000000000504792037635738	chr1_13	6	SharpPeak	51.2469127219442	1
chr1	41160000	41170000	chr1	41810000	41820000	15	2.30987423392301	0.000000371803201387512	chr1_13	6	SharpPeak	51.2469127219442	0
chr1	41270000	41280000	chr1	41810000	41820000	13	3.28093989022136	0.000392390517527939	chr1_14	3	SharpPeak	20.3123602184116	0
chr1	41270000	41280000	chr1	41890000	41900000	11	2.56859585392977	0.000676532554337429	chr1_15	2	SharpPeak	9.55078006399269	1
chr1	41810000	41820000	chr1	42230000	42240000	15	2.70851963270481	0.00000260425582504249	chr1_16	8	SharpPeak	59.2845234937687	0
chr1	41810000	41820000	chr1	42240000	42250000	17	3.67832926349377	0.00000539678986515965	chr1_16	8	SharpPeak	59.2845234937687	0
chr1	41270000	41280000	chr1	42250000	42260000	8	2.112361022778	0.00940815173107592	chr1_17	2	SharpPeak	7.20622021781514	1
chr1	41810000	41820000	chr1	42250000	42260000	27	4.05332913879613	0.00000000000167795667108575	chr1_16	8	SharpPeak	59.2845234937687	1
chr1	41890000	41900000	chr1	42250000	42260000	19	4.03737375257664	0.00000103723567562813	chr1_18	3	SharpPeak	22.2414187132128	0
chr1	41810000	41820000	chr1	42260000	42270000	17	4.3853976587962	0.0000480845321675353	chr1_16	8	SharpPeak	59.2845234937687	0
chr1	41890000	41900000	chr1	42260000	42270000	22	4.3503832005826	0.0000000342333431448656	chr1_18	3	SharpPeak	22.2414187132128	1
chr1	41810000	41820000	chr1	42490000	42500000	11	2.40155937321475	0.00038518107041066	chr1_19	2	SharpPeak	12.3264888939751	0
chr1	42240000	42250000	chr1	42490000	42500000	14	4.31384928661428	0.00155802751597798	chr1_20	3	SharpPeak	13.423254850203	0
chr1	42250000	42260000	chr1	42490000	42500000	15	5.03633300567098	0.00232046154917675	chr1_20	3	SharpPeak	13.423254850203	0
chr1	42260000	42270000	chr1	42490000	42500000	18	5.7794896284596	0.000432538029570126	chr1_20	3	SharpPeak	13.423254850203	1
chr1	41810000	41820000	chr1	42670000	42680000	13	2.15901171182684	0.00000583790808821558	chr1_21	81	BroadPeak	1187.19945566059	0
chr1	41890000	41900000	chr1	42670000	42680000	17	2.03562360313818	0.000000001381454537999	chr1_21	81	BroadPeak	1187.19945566059	0
chr1	42240000	42250000	chr1	42670000	42680000	13	2.96689616591057	0.000145807471253388	chr1_22	35	BroadPeak	509.363370522554	0
chr1	42260000	42270000	chr1	42670000	42680000	20	3.75513098784261	0.0000000693064020166707	chr1_22	35	BroadPeak	509.363370522554	0
chr1	41810000	41820000	chr1	42680000	42690000	83	5.53669304717777	0.00000000000000000000000000000000000000000000000000000000000000122711195557073	chr1_21	81	BroadPeak	1187.19945566059	0
chr1	41890000	41900000	chr1	42680000	42690000	38	5.04713401472975	0.000000000000000000407281743430115	chr1_21	81	BroadPeak	1187.19945566059	0
chr1	42220000	42230000	chr1	42680000	42690000	20	7.13494683908533	0.000717090106095085	chr1_22	35	BroadPeak	509.363370522554	0
chr1	42230000	42240000	chr1	42680000	42690000	23	5.63757522096546	0.000000708526199922505	chr1_22	35	BroadPeak	509.363370522554	0
chr1	42240000	42250000	chr1	42680000	42690000	49	8.42881461574671	0.0000000000000000000854972233183359	chr1_22	35	BroadPeak	509.363370522554	0
chr1	42250000	42260000	chr1	42680000	42690000	81	9.76461611950674	0.000000000000000000000000000000000000000000401818641754406	chr1_22	35	BroadPeak	509.363370522554	0
chr1	42260000	42270000	chr1	42680000	42690000	82	11.0652103084749	0.000000000000000000000000000000000000000388348285847912	chr1_22	35	BroadPeak	509.363370522554	0
chr1	42350000	42360000	chr1	42680000	42690000	26	8.56163354682053	0.0000227817729041011	chr1_23	3	SharpPeak	15.0687151824793	1
chr1	41740000	41750000	chr1	42690000	42700000	29	4.96782111036518	0.00000000000523774073427129	chr1_21	81	BroadPeak	1187.19945566059	0
chr1	41810000	41820000	chr1	42690000	42700000	126	7.7315934753663	0.0000000000000000000000000000000000000000000000000000000000000000000000000000000000000000000000000000828860556998571	chr1_21	81	BroadPeak	1187.19945566059	1
chr1	41890000	41900000	chr1	42690000	42700000	75	7.02547805945952	0.0000000000000000000000000000000000000000000000318710058134293	chr1_21	81	BroadPeak	1187.19945566059	0
chr1	42220000	42230000	chr1	42690000	42700000	31	9.90396539986648	0.00000160873491848009	chr1_22	35	BroadPeak	509.363370522554	0
chr1	42230000	42240000	chr1	42690000	42700000	36	7.80289036284559	0.00000000000789576743190658	chr1_22	35	BroadPeak	509.363370522554	0
chr1	42240000	42250000	chr1	42690000	42700000	70	11.6964999018679	0.0000000000000000000000000000895103159349006	chr1_22	35	BroadPeak	509.363370522554	0
chr1	42250000	42260000	chr1	42690000	42700000	98	13.5461978807598	0.000000000000000000000000000000000000000000000045178814009559	chr1_22	35	BroadPeak	509.363370522554	1
chr1	42260000	42270000	chr1	42690000	42700000	90	15.3439239536936	0.00000000000000000000000000000000000248504851080502	chr1_22	35	BroadPeak	509.363370522554	0
chr1	42350000	42360000	chr1	42690000	42700000	29	11.8059648350018	0.000277602080825785	chr1_23	3	SharpPeak	15.0687151824793	0
chr1	42490000	42500000	chr1	42690000	42700000	45	21.1058387419964	0.0000912000901193785	chr1_24	4	SharpPeak	18.5624976367891	1
chr1	41740000	41750000	chr1	42700000	42710000	21	3.83770682356125	0.0000000199125493059382	chr1_21	81	BroadPeak	1187.19945566059	0
chr1	41810000	41820000	chr1	42700000	42710000	108	5.88402327362479	0.0000000000000000000000000000000000000000000000000000000000000000000000000000000000000000000994349315554511	chr1_21	81	BroadPeak	1187.19945566059	0
chr1	41890000	41900000	chr1	42700000	42710000	48	5.34987466417383	0.00000000000000000000000000394441278522648	chr1_21	81	BroadPeak	1187.19945566059	0
chr1	42220000	42230000	chr1	42700000	42710000	18	7.45916054030967	0.00706814111988904	chr1_22	35	BroadPeak	509.363370522554	0
chr1	42230000	42240000	chr1	42700000	42710000	22	5.88554882500984	0.00000516200041122501	chr1_22	35	BroadPeak	509.363370522554	0
chr1	42240000	42250000	chr1	42700000	42710000	56	8.79873754110892	0.00000000000000000000000217631477760639	chr1_22	35	BroadPeak	509.363370522554	0
chr1	42250000	42260000	chr1	42700000	42710000	71	10.184736121801	0.00000000000000000000000000000000349561048583354	chr1_22	35	BroadPeak	509.363370522554	0
chr1	42260000	42270000	chr1	42700000	42710000	62	11.5308920919375	0.000000000000000000000031149009641203	chr1_22	35	BroadPeak	509.363370522554	0
chr1	42350000	42360000	chr1	42700000	42710000	20	8.82762040851233	0.00834627498173307	chr1_23	3	SharpPeak	15.0687151824793	0
chr1	42490000	42500000	chr1	42700000	42710000	33	15.5191815169183	0.00116715944191778	chr1_24	4	SharpPeak	18.5624976367891	0
chr1	41740000	41750000	chr1	42710000	42720000	9	2.61141459275142	0.009812014353073	chr1_21	81	BroadPeak	1187.19945566059	0
chr1	41810000	41820000	chr1	42710000	42720000	48	3.7962930407906	0.00000000000000000000000000000000137905237462147	chr1_21	81	BroadPeak	1187.19945566059	0
chr1	41890000	41900000	chr1	42710000	42720000	24	3.47763271329183	0.0000000000157716024973479	chr1_21	81	BroadPeak	1187.19945566059	0
chr1	42220000	42230000	chr1	42710000	42720000	13	4.70999367248586	0.00935889396172805	chr1_22	35	BroadPeak	509.363370522554	0
chr1	42230000	42240000	chr1	42710000	42720000	15	3.76753011942917	0.000112930470712261	chr1_22	35	BroadPeak	509.363370522554	0
chr1	42240000	42250000	chr1	42710000	42720000	23	5.52420855763294	0.000000495585946758776	chr1_22	35	BroadPeak	509.363370522554	0
chr1	42250000	42260000	chr1	42710000	42720000	32	6.37737617821878	0.0000000000167064352327006	chr1_22	35	BroadPeak	509.363370522554	0
chr1	42260000	42270000	chr1	42710000	42720000	46	7.21036512220214	0.0000000000000000000374528917260202	chr1_22	35	BroadPeak	509.363370522554	0
chr1	50920000	50930000	chr1	51330000	51340000	26	3.75420669823244	0.00000000000188171662923443	chr1_25	5	SharpPeak	35.842661719893	1
chr1	55240000	55250000	chr1	55360000	55370000	13	3.9389171773294	0.00208557580383218	chr1_26	3	SharpPeak	13.531674781863	0
chr1	56970000	56980000	chr1	57200000	57210000	30	7.8846481055494	0.0000000420220978302975	chr1_27	4	SharpPeak	26.659633300363	1
chr1	56980000	56990000	chr1	57200000	57210000	25	6.19463975202747	0.000000245982973355048	chr1_27	4	SharpPeak	26.659633300363	0
chr1	56970000	56980000	chr1	57210000	57220000	19	6.93530605850669	0.00133355228996667	chr1_27	4	SharpPeak	26.659633300363	0
chr1	56980000	56990000	chr1	57210000	57220000	16	5.44969298363773	0.00183450555927261	chr1_27	4	SharpPeak	26.659633300363	0
chr1	57400000	57410000	chr1	57770000	57780000	22	8.7921399765062	0.00156473773462201	chr1_28	5	SharpPeak	55.5294335442518	0
chr1	57420000	57430000	chr1	57770000	57780000	27	4.46289904743449	0.000000000013982615761683	chr1_28	5	SharpPeak	55.5294335442518	0
chr1	57430000	57440000	chr1	57770000	57780000	33	4.28666974584126	0.0000000000000000568043098682998	chr1_28	5	SharpPeak	55.5294335442518	1
chr1	57400000	57410000	chr1	57970000	57980000	10	2.67774986037413	0.00346641126848935	chr1_29	37	BroadPeak	284.996741935483	0
chr1	57420000	57430000	chr1	57970000	57980000	13	1.72109283084191	0.000000516938297411637	chr1_29	37	BroadPeak	284.996741935483	0
chr1	57400000	57410000	chr1	57960000	57970000	16	3.68220450159893	0.0000228841748807282	chr1_29	37	BroadPeak	284.996741935483	0
chr1	57420000	57430000	chr1	57960000	57970000	17	2.12996554637647	0.00000000267711988761137	chr1_29	37	BroadPeak	284.996741935483	0
chr1	57430000	57440000	chr1	57960000	57970000	17	2.06226723546051	0.00000000168591014965368	chr1_29	37	BroadPeak	284.996741935483	0
chr1	57770000	57780000	chr1	57960000	57970000	29	9.1299009550523	0.00000282496772042925	chr1_30	4	SharpPeak	30.2256291883759	0
chr1	57400000	57410000	chr1	57990000	58000000	30	4.90251544722391	0.000000000000654596080360933	chr1_29	37	BroadPeak	284.996741935483	0
chr1	57420000	57430000	chr1	57990000	58000000	23	2.63567925236564	0.00000000000044944755689926	chr1_29	37	BroadPeak	284.996741935483	1
chr1	57430000	57440000	chr1	57990000	58000000	15	2.5338960523307	0.00000117876990277638	chr1_29	37	BroadPeak	284.996741935483	0
chr1	57400000	57410000	chr1	58020000	58030000	16	2.39015734511038	0.0000000908576229348961	chr1_29	37	BroadPeak	284.996741935483	0
chr1	57420000	57430000	chr1	58020000	58030000	12	1.60241278364279	0.00000169695573560853	chr1_29	37	BroadPeak	284.996741935483	0
chr1	57430000	57440000	chr1	58020000	58030000	11	1.56697834645533	0.00000934535107788802	chr1_29	37	BroadPeak	284.996741935483	0
chr1	57400000	57410000	chr1	58030000	58040000	23	2.82762105650042	0.00000000000179161074593673	chr1_29	37	BroadPeak	284.996741935483	0
chr1	57420000	57430000	chr1	58030000	58040000	17	1.77908178460359	0.000000000182137444134961	chr1_29	37	BroadPeak	284.996741935483	0
chr1	57430000	57440000	chr1	58030000	58040000	9	1.73210481303036	0.000653954129974465	chr1_29	37	BroadPeak	284.996741935483	0
chr1	59250000	59260000	chr1	59480000	59490000	22	8.69352783351178	0.00136039126120809	chr1_31	3	SharpPeak	13.4187727416937	0
chr1	59260000	59270000	chr1	59480000	59490000	21	7.45792748772379	0.000473923744000822	chr1_31	3	SharpPeak	13.4187727416937	1
chr1	59270000	59280000	chr1	59480000	59490000	22	9.11185198376224	0.00243871698465034	chr1_31	3	SharpPeak	13.4187727416937	0
chr1	59310000	59320000	chr1	59480000	59490000	47	13.2127469396041	0.0000000000246524718350718	chr1_32	4	SharpPeak	35.1899616152209	1
chr1	59230000	59240000	chr1	59580000	59590000	13	4.20011225090663	0.00363588303462166	chr1_33	23	SharpPeak	157.980262873236	0
chr1	59270000	59280000	chr1	59580000	59590000	15	3.18660834826998	0.0000180515655968783	chr1_33	23	SharpPeak	157.980262873236	0
chr1	59310000	59320000	chr1	59580000	59590000	25	4.20628433318487	0.000000000123940822868189	chr1_34	11	SharpPeak	91.7508176112324	0
chr1	59480000	59490000	chr1	59580000	59590000	52	18.9683027045982	0.0000000138015871480933	chr1_35	7	SharpPeak	51.0946588170533	1
chr1	59230000	59240000	chr1	59590000	59600000	24	4.54607142263984	0.00000000311494611226117	chr1_33	23	SharpPeak	157.980262873236	0
chr1	59250000	59260000	chr1	59590000	59600000	13	3.35316359014294	0.000482397473683158	chr1_33	23	SharpPeak	157.980262873236	0
chr1	59260000	59270000	chr1	59590000	59600000	14	2.91760458392456	0.000029015326252973	chr1_33	23	SharpPeak	157.980262873236	0
chr1	59270000	59280000	chr1	59590000	59600000	11	3.41656112996604	0.0061583230969654	chr1_33	23	SharpPeak	157.980262873236	0
chr1	59310000	59320000	chr1	59590000	59600000	26	4.52287885656367	0.0000000001021520991812	chr1_34	11	SharpPeak	91.7508176112324	0
chr1	59480000	59490000	chr1	59590000	59600000	52	19.548334517096	0.0000000357641113135679	chr1_35	7	SharpPeak	51.0946588170533	0
chr1	60340000	60350000	chr1	60860000	60870000	13	2.81124975901054	0.000085405623070813	chr1_36	2	SharpPeak	11.6665540672791	1
chr1	60410000	60420000	chr1	60860000	60870000	15	3.1792793819878	0.000017612770533197	chr1_37	2	SharpPeak	14.2354843302925	0
chr1	60560000	60570000	chr1	60860000	60870000	24	6.23703583765327	0.00000105827279473769	chr1_38	4	SharpPeak	26.5031365306207	1
chr1	62420000	62430000	chr1	62690000	62700000	13	2.86165954692696	0.000101814835605298	chr1_39	2	SharpPeak	12.3720021576203	0
chr1	62420000	62430000	chr1	62700000	62710000	26	8.27871647913263	0.0000130766221256217	chr1_39	2	SharpPeak	12.3720021576203	1
chr1	63660000	63670000	chr1	64110000	64120000	17	4.48478684149352	0.000064033561612456	chr1_40	2	SharpPeak	11.704347411367	1
chr1	64110000	64120000	chr1	64300000	64310000	23	9.25260296556025	0.00128842625189035	chr1_41	4	SharpPeak	20.1991497751223	0
chr1	63660000	63670000	chr1	64530000	64540000	18	2.82218044849859	0.0000000257700953168398	chr1_42	5	SharpPeak	30.5046338742822	1
chr1	63720000	63730000	chr1	64530000	64540000	10	2.86765608883204	0.00554061890891807	chr1_43	3	SharpPeak	14.2348891882572	0
chr1	63730000	63740000	chr1	64530000	64540000	13	3.79926837543412	0.00151848264761687	chr1_43	3	SharpPeak	14.2348891882572	0
chr1	66170000	66180000	chr1	66320000	66330000	44	15.8286712784743	0.000000158723334086925	chr1_44	2	SharpPeak	15.4904545910028	1
chr1	69240000	69250000	chr1	69680000	69690000	26	3.37633653664276	0.000000000000178885562396808	chr1_45	3	SharpPeak	27.2060061291304	1
chr1	69330000	69340000	chr1	69680000	69690000	15	3.22579468290176	0.0000205548897628962	chr1_46	2	SharpPeak	10.7399553458257	1
chr1	72280000	72290000	chr1	72580000	72590000	18	7.13655471437255	0.00454402430442237	chr1_47	14	SharpPeak	77.3378581988177	0
chr1	72300000	72310000	chr1	72580000	72590000	31	6.90092445959081	0.000000000515281677289128	chr1_47	14	SharpPeak	77.3378581988177	1
chr1	72280000	72290000	chr1	72570000	72580000	16	6.24689916027897	0.00691201512571275	chr1_47	14	SharpPeak	77.3378581988177	0
chr1	72300000	72310000	chr1	72570000	72580000	21	6.05450277977669	0.0000265219116411308	chr1_47	14	SharpPeak	77.3378581988177	0
chr1	72280000	72290000	chr1	72820000	72830000	24	6.80989716651231	0.00000466889703053295	chr1_48	2	SharpPeak	14.6936574185093	1
chr1	72710000	72720000	chr1	72820000	72830000	71	24.6272612338965	0.00000000000178026908834065	chr1_49	9	SharpPeak	92.0029348159746	0
chr1	72710000	72720000	chr1	72860000	72870000	29	11.5161483995028	0.000181893093448493	chr1_49	9	SharpPeak	92.0029348159746	0
chr1	72300000	72310000	chr1	72710000	72720000	19	5.5504415612161	0.0000828879317131212	chr1_50	4	SharpPeak	18.7927715811549	1
chr1	72870000	72880000	chr1	73360000	73370000	25	5.06936487585652	0.00000000531456485495889	chr1_51	3	SharpPeak	19.7057536071327	1
chr1	74290000	74300000	chr1	74360000	74370000	30	12.4777779986094	0.000301499230513027	chr1_52	2	SharpPeak	11.9790218863352	0
chr1	74300000	74310000	chr1	74360000	74370000	41	16.7022858541488	0.0000098659765635002	chr1_52	2	SharpPeak	11.9790218863352	1
chr1	74300000	74310000	chr1	74390000	74400000	50	23.0990083940469	0.0000225011221525292	chr1_53	3	SharpPeak	17.1016328859249	1
chr1	74880000	74890000	chr1	75120000	75130000	26	10.7387581410889	0.000803249504124844	chr1_54	2	SharpPeak	8.5848513212323	1
chr1	74890000	74900000	chr1	75120000	75130000	22	9.36762344272324	0.0034374930304555	chr1_54	2	SharpPeak	8.5848513212323	0
chr1	74930000	74940000	chr1	75120000	75130000	21	5.97823089331832	0.0000223567126230939	chr1_55	2	SharpPeak	13.2555331185874	0
chr1	74940000	74950000	chr1	75120000	75130000	31	10.8562982889063	0.0000100643248021156	chr1_55	2	SharpPeak	13.2555331185874	1
chr1	75120000	75130000	chr1	75230000	75240000	38	16.4509082446745	0.0000793352475890878	chr1_56	3	SharpPeak	15.0698182832131	1
chr1	75120000	75130000	chr1	75250000	75260000	27	10.579712164382	0.000268649215676813	chr1_56	3	SharpPeak	15.0698182832131	0
chr1	75370000	75380000	chr1	75440000	75450000	62	25.1521150389	0.0000000202564754554812	chr1_57	22	BroadPeak	233.958804805789	0
chr1	75370000	75380000	chr1	75450000	75460000	56	26.3028990918993	0.00000988296352576371	chr1_57	22	BroadPeak	233.958804805789	0
chr1	75360000	75370000	chr1	75460000	75470000	58	18.5183837237466	0.0000000000116973831275089	chr1_57	22	BroadPeak	233.958804805789	0
chr1	75370000	75380000	chr1	75460000	75470000	48	16.0320283087013	0.00000000386273643246786	chr1_57	22	BroadPeak	233.958804805789	0
chr1	75380000	75390000	chr1	75460000	75470000	54	24.0365509471748	0.0000032618617374236	chr1_57	22	BroadPeak	233.958804805789	0
chr1	75390000	75400000	chr1	75460000	75470000	45	20.3531116588704	0.0000391628814802029	chr1_57	22	BroadPeak	233.958804805789	0
chr1	75400000	75410000	chr1	75460000	75470000	57	24.5146648694531	0.000000572150861089884	chr1_57	22	BroadPeak	233.958804805789	0
chr1	75360000	75370000	chr1	75470000	75480000	71	34.5470402332	0.00000145848348567232	chr1_57	22	BroadPeak	233.958804805789	0
chr1	75370000	75380000	chr1	75470000	75480000	66	29.6847103984038	0.000000267957873058939	chr1_57	22	BroadPeak	233.958804805789	0
chr1	77100000	77110000	chr1	77500000	77510000	13	3.57847842184407	0.000874086765625214	chr1_58	10	SharpPeak	66.3327255698452	0
chr1	76630000	76640000	chr1	77510000	77520000	16	3.22628515982474	0.00000456009659637467	chr1_59	2	SharpPeak	11.9855209531961	1
chr1	77100000	77110000	chr1	77510000	77520000	23	5.72562514896906	0.000000924921094903014	chr1_58	10	SharpPeak	66.3327255698452	0
chr1	77250000	77260000	chr1	77510000	77520000	21	9.2983903239985	0.00680032346453879	chr1_60	4	SharpPeak	17.9185429978125	0
chr1	77260000	77270000	chr1	77510000	77520000	23	10.2851944684229	0.0048515645765673	chr1_60	4	SharpPeak	17.9185429978125	0
chr1	77970000	77980000	chr1	78180000	78190000	17	6.79582032770108	0.00648331251135284	chr1_61	15	SharpPeak	125.007659733263	0
chr1	77970000	77980000	chr1	78190000	78200000	56	12.7576847045886	0.0000000000000000344997469993239	chr1_61	15	SharpPeak	125.007659733263	1
chr1	77970000	77980000	chr1	78200000	78210000	39	8.34503296573909	0.000000000000639583558764928	chr1_61	15	SharpPeak	125.007659733263	0
chr1	78130000	78140000	chr1	78200000	78210000	75	36.7345557105	0.000000883749929252399	chr1_62	2	SharpPeak	23.052281766611	0
chr1	77970000	77980000	chr1	78210000	78220000	27	7.25283213911405	0.000000358127554965641	chr1_61	15	SharpPeak	125.007659733263	0
chr1	77970000	77980000	chr1	78170000	78180000	17	6.06112438603801	0.0020409900206462	chr1_61	15	SharpPeak	125.007659733263	0
chr1	77970000	77980000	chr1	78480000	78490000	9	2.2328960278841	0.00362445600789725	chr1_63	2	SharpPeak	9.10174320706001	0
chr1	78530000	78540000	chr1	78650000	78660000	39	10.2708231992368	0.000000000258476778925684	chr1_64	2	SharpPeak	16.0793095423995	1
chr1	81570000	81580000	chr1	82280000	82290000	8	1.96389695423661	0.00616284140081578	chr1_65	9	SharpPeak	64.1066062166289	0
chr1	81590000	81600000	chr1	82280000	82290000	23	2.98848783285759	0.00000000000530192485022049	chr1_65	9	SharpPeak	64.1066062166289	1
chr1	81570000	81580000	chr1	82290000	82300000	11	2.05623066805513	0.00010011673990545	chr1_65	9	SharpPeak	64.1066062166289	0
chr1	81590000	81600000	chr1	82290000	82300000	22	3.18556238878931	0.000000000121543115392381	chr1_65	9	SharpPeak	64.1066062166289	0
chr1	84280000	84290000	chr1	84690000	84700000	15	4.58063712089985	0.000906772200755057	chr1_66	2	SharpPeak	8.52702653694422	1
chr1	84830000	84840000	chr1	84930000	84940000	47	20.5037934539358	0.0000105661850485014	chr1_67	3	SharpPeak	20.347873620712	0
chr1	84840000	84850000	chr1	84930000	84940000	45	15.5390495482955	0.0000000350867158996317	chr1_67	3	SharpPeak	20.347873620712	1
chr1	85890000	85900000	chr1	86010000	86020000	25	10.6205358589987	0.00155813693550677	chr1_68	2	SharpPeak	10.8933464652658	0
chr1	86430000	86440000	chr1	86520000	86530000	89	31.7598942383005	0.00000000000000715587770156779	chr1_69	5	SharpPeak	65.5850162274261	0
chr1	86440000	86450000	chr1	86520000	86530000	142	57.6736419458	0.00000000000000000103990646356111	chr1_69	5	SharpPeak	65.5850162274261	1
chr1	86430000	86440000	chr1	86500000	86510000	56	26.006521659932	0.00000707861961169255	chr1_70	4	SharpPeak	51.7646204286107	0
chr1	86440000	86450000	chr1	86500000	86510000	128	48.4460494767	0.000000000000000000317797743744884	chr1_70	4	SharpPeak	51.7646204286107	1
chr1	86430000	86440000	chr1	86530000	86540000	46	14.9415540729766	0.0000000038067491624905	chr1_69	5	SharpPeak	65.5850162274261	0
chr1	86440000	86450000	chr1	86530000	86540000	70	26.8869672071566	0.00000000019791203939778	chr1_69	5	SharpPeak	65.5850162274261	0
chr1	86660000	86670000	chr1	87090000	87100000	12	2.56041956240224	0.000152198074723868	chr1_71	15	SharpPeak	122.594564750252	0
chr1	86670000	86680000	chr1	87090000	87100000	10	3.09723196965801	0.00938068061899409	chr1_71	15	SharpPeak	122.594564750252	0
chr1	86630000	86640000	chr1	87150000	87160000	12	3.1763285793072	0.00105275354354936	chr1_72	2	SharpPeak	10.9836215336131	0
chr1	86660000	86670000	chr1	87150000	87160000	16	4.8911812700079	0.0005919025458469	chr1_73	3	SharpPeak	13.9144519624292	0
chr1	86670000	86680000	chr1	87150000	87160000	19	6.17108013813542	0.000324384014688546	chr1_73	3	SharpPeak	13.9144519624292	1
chr1	86630000	86640000	chr1	87170000	87180000	9	2.12086131005263	0.00257912805387888	chr1_74	22	BroadPeak	187.158602626096	0
chr1	86660000	86670000	chr1	87170000	87180000	16	2.99091924769588	0.00000175993981987891	chr1_74	22	BroadPeak	187.158602626096	0
chr1	86670000	86680000	chr1	87170000	87180000	24	3.66827754310594	0.000000000046350482656838	chr1_74	22	BroadPeak	187.158602626096	0
chr1	86580000	86590000	chr1	87180000	87190000	17	5.32492098272211	0.000496237270471968	chr1_74	22	BroadPeak	187.158602626096	0
chr1	86630000	86640000	chr1	87180000	87190000	16	2.76278538929501	0.00000064434689566211	chr1_74	22	BroadPeak	187.158602626096	0
chr1	86660000	86670000	chr1	87180000	87190000	27	4.14802584443641	0.00000000000273609782949287	chr1_74	22	BroadPeak	187.158602626096	0
chr1	86670000	86680000	chr1	87180000	87190000	36	5.19844872107781	0.0000000000000000494953609243137	chr1_74	22	BroadPeak	187.158602626096	1
chr1	88440000	88450000	chr1	88690000	88700000	29	6.41400014363387	0.00000000182824322658156	chr1_75	33	BroadPeak	379.282854163909	0
chr1	88480000	88490000	chr1	88690000	88700000	33	7.96588707592673	0.000000000984429085619976	chr1_75	33	BroadPeak	379.282854163909	0
chr1	88490000	88500000	chr1	88690000	88700000	18	7.18976781877862	0.00486221735880434	chr1_75	33	BroadPeak	379.282854163909	0
chr1	88400000	88410000	chr1	88700000	88710000	30	8.14605110851304	0.00000008463203700891	chr1_75	33	BroadPeak	379.282854163909	0
chr1	88440000	88450000	chr1	88700000	88710000	64	9.31310167099084	0.0000000000000000000000000000154886118802959	chr1_75	33	BroadPeak	379.282854163909	0
chr1	88480000	88490000	chr1	88700000	88710000	54	11.5104966537905	0.0000000000000000085581598196238	chr1_75	33	BroadPeak	379.282854163909	0
chr1	88490000	88500000	chr1	88700000	88710000	30	10.3655537000793	0.000011259600766328	chr1_75	33	BroadPeak	379.282854163909	0
chr1	88570000	88580000	chr1	88700000	88710000	27	13.2003343087855	0.00653776092426077	chr1_76	6	SharpPeak	75.7981943548359	0
chr1	89640000	89650000	chr1	89920000	89930000	51	9.33491247068955	0.000000000000000000176905212744651	chr1_77	38	BroadPeak	362.097909348039	0
chr1	89750000	89760000	chr1	89920000	89930000	41	12.4532841775125	0.00000000511653009074801	chr1_77	38	BroadPeak	362.097909348039	0
chr1	89640000	89650000	chr1	89930000	89940000	48	9.68342748308697	0.0000000000000000868510139895153	chr1_77	38	BroadPeak	362.097909348039	0
chr1	89750000	89760000	chr1	89930000	89940000	32	12.684806843592	0.0000725601803492763	chr1_77	38	BroadPeak	362.097909348039	0
chr1	89640000	89650000	chr1	89940000	89950000	35	3.94388241530368	0.0000000000000000000854972233183359	chr1_77	38	BroadPeak	362.097909348039	0
chr1	89640000	89650000	chr1	89960000	89970000	16	3.92974950463571	0.0000480150222584025	chr1_77	38	BroadPeak	362.097909348039	0
chr1	89940000	89950000	chr1	90600000	90610000	10	2.90107570444783	0.006013828156483	chr1_78	2	SharpPeak	7.88320502788323	0
chr1	90000000	90010000	chr1	90600000	90610000	12	2.74582197162108	0.000290766433599395	chr1_79	3	SharpPeak	14.0030426077226	1
chr1	90200000	90210000	chr1	90600000	90610000	28	8.25030533807481	0.00000128259202655324	chr1_80	14	SharpPeak	157.550529747189	0
chr1	90960000	90970000	chr1	91180000	91190000	14	4.42087194730815	0.0019557595610811	chr1_81	2	SharpPeak	8.66125806559146	1
chr1	90960000	90970000	chr1	91250000	91260000	15	4.03265892524447	0.000238903797041612	chr1_82	3	SharpPeak	13.5865505912955	1
chr1	91530000	91540000	chr1	92470000	92480000	11	2.36162417813591	0.000331674613236274	chr1_83	3	SharpPeak	13.6261480837038	1
chr1	92640000	92650000	chr1	92830000	92840000	79	17.7886566144786	0.00000000000000000000000245109295994769	chr1_84	13	SharpPeak	148.95763453939	1
chr1	92640000	92650000	chr1	92840000	92850000	31	11.2182029562312	0.0000190497005117566	chr1_84	13	SharpPeak	148.95763453939	0
chr1	93170000	93180000	chr1	93340000	93350000	31	11.4181661891146	0.0000258672433504318	chr1_85	2	SharpPeak	12.0820809925132	1
chr1	104990000	105000000	chr1	105660000	105670000	13	2.89863418343713	0.0001150731709422	chr1_86	3	SharpPeak	17.4383113263575	0
chr1	118390000	118400000	chr1	118460000	118470000	37	18.0937373445101	0.00103933574202314	chr1_87	2	SharpPeak	10.5698211016187	0
chr1	118820000	118830000	chr1	119030000	119040000	14	4.01225516339644	0.00077870063421014	chr1_88	12	SharpPeak	86.0680711534069	0
chr1	118820000	118830000	chr1	119050000	119060000	20	8.47853042456916	0.00536514395697547	chr1_88	12	SharpPeak	86.0680711534069	0
chr1	118910000	118920000	chr1	119050000	119060000	38	13.9133984471409	0.00000211543011335582	chr1_89	4	SharpPeak	22.6803725576579	1
chr1	118620000	118630000	chr1	119080000	119090000	9	2.15755401308514	0.002920195697071	chr1_90	2	SharpPeak	9.26509712123961	0
chr1	118910000	118920000	chr1	119040000	119050000	29	11.5745504672671	0.00019777948871945	chr1_89	4	SharpPeak	22.6803725576579	0
chr1	119080000	119090000	chr1	119420000	119430000	14	4.37232309181185	0.00176782913522819	chr1_91	8	SharpPeak	70.051189530869	0
chr1	119180000	119190000	chr1	119420000	119430000	25	8.29059583615411	0.0000372466245624605	chr1_92	3	SharpPeak	13.5817263990591	1
chr1	119190000	119200000	chr1	119420000	119430000	16	6.44669479147472	0.00929484170829954	chr1_92	3	SharpPeak	13.5817263990591	0
chr1	120590000	120600000	chr1	121080000	121090000	24	4.09056052129979	0.000000000397523887765828	chr1_93	29	BroadPeak	259.054360177946	0
chr1	120600000	120610000	chr1	121080000	121090000	24	5.89160921104303	0.000000384411236856335	chr1_93	29	BroadPeak	259.054360177946	0
chr1	120610000	120620000	chr1	121080000	121090000	15	3.74849786933645	0.000106858566080317	chr1_93	29	BroadPeak	259.054360177946	0
chr1	120590000	120600000	chr1	121090000	121100000	20	5.38740130665337	0.0000172539059541259	chr1_93	29	BroadPeak	259.054360177946	0
chr1	120600000	120610000	chr1	121090000	121100000	38	7.84283451857665	0.000000000000464321358209734	chr1_93	29	BroadPeak	259.054360177946	0
chr1	120610000	120620000	chr1	121090000	121100000	20	4.90799207784397	0.00000439221691883993	chr1_93	29	BroadPeak	259.054360177946	0
chr1	120620000	120630000	chr1	121090000	121100000	23	4.3400410723198	0.00000000656488682977622	chr1_93	29	BroadPeak	259.054360177946	0
chr1	120600000	120610000	chr1	120960000	120970000	18	6.06166243851916	0.000755060700700176	chr1_94	4	SharpPeak	20.1867645677568	0
chr1	120590000	120600000	chr1	121170000	121180000	125	6.44475990801554	0.000000000000000000000000000000000000000000000000000000000000000000000000000000000000000000000000000000000000800183862888142	chr1_95	28	BroadPeak	698.810581933344	0
chr1	120600000	120610000	chr1	121170000	121180000	163	9.38523670013765	0.000000000000000000000000000000000000000000000000000000000000000000000000000000000000000000000000000000000000000000000000000000000000020353284594355	chr1_95	28	BroadPeak	698.810581933344	1
chr1	120610000	120620000	chr1	121170000	121180000	86	5.83254414168247	0.0000000000000000000000000000000000000000000000000000000000000000263396545084203	chr1_95	28	BroadPeak	698.810581933344	0
chr1	120620000	120630000	chr1	121170000	121180000	57	5.12811331830522	0.000000000000000000000000000000000000692015563283654	chr1_95	28	BroadPeak	698.810581933344	0
chr1	120640000	120650000	chr1	121170000	121180000	34	3.99703940695974	0.000000000000000000969381362097669	chr1_95	28	BroadPeak	698.810581933344	0
chr1	120590000	120600000	chr1	121320000	121330000	15	4.53331607523508	0.000819246036690904	chr1_96	6	SharpPeak	25.774770751446	0
chr1	120600000	120610000	chr1	121320000	121330000	21	6.52599423187945	0.0000756899578825065	chr1_96	6	SharpPeak	25.774770751446	1
chr1	120610000	120620000	chr1	121320000	121330000	12	4.09799141447893	0.00843401318116754	chr1_96	6	SharpPeak	25.774770751446	0
chr1	120620000	120630000	chr1	121320000	121330000	11	3.62342147626699	0.00944981806941778	chr1_96	6	SharpPeak	25.774770751446	0
chr1	120590000	120600000	chr1	121390000	121400000	39	2.83773709429973	0.000000000000000000000000000116236085240142	chr1_97	22	BroadPeak	212.1078479886	1
chr1	120600000	120610000	chr1	121390000	121400000	36	3.9107271603891	0.00000000000000000000782823438420619	chr1_97	22	BroadPeak	212.1078479886	0
chr1	120610000	120620000	chr1	121390000	121400000	17	2.60619599110054	0.0000000480707128282994	chr1_97	22	BroadPeak	212.1078479886	0
chr1	120590000	120600000	chr1	121430000	121440000	17	3.97275443065566	0.0000147573683489135	chr1_97	22	BroadPeak	212.1078479886	0
chr1	120600000	120610000	chr1	121430000	121440000	22	5.66889979139639	0.00000282293412438525	chr1_97	22	BroadPeak	212.1078479886	0
chr1	120610000	120620000	chr1	121430000	121440000	14	3.59363617027382	0.000257585708789028	chr1_97	22	BroadPeak	212.1078479886	0
chr1	125910000	125920000	chr1	126730000	126740000	11	2.93346677763877	0.00195002836037583	chr1_98	3	SharpPeak	13.996370706701	0
chr1	127530000	127540000	chr1	127660000	127670000	23	9.58748781251206	0.00203551716533604	chr1_99	14	BroadPeak	239.065849302968	0
chr1	127530000	127540000	chr1	127670000	127680000	77	19.6570987354887	0.0000000000000000000147549517960709	chr1_99	14	BroadPeak	239.065849302968	0
chr1	128350000	128360000	chr1	128580000	128590000	20	8.27986153442233	0.00416863119442742	chr1_100	24	BroadPeak	217.577323174297	0
chr1	128360000	128370000	chr1	128580000	128590000	35	9.238271123524	0.00000000275070407802369	chr1_100	24	BroadPeak	217.577323174297	0
chr1	128410000	128420000	chr1	128580000	128590000	56	17.9275953524394	0.0000000000309518743656813	chr1_100	24	BroadPeak	217.577323174297	0
chr1	128470000	128480000	chr1	128580000	128590000	35	17.2935321072243	0.00180967205854113	chr1_100	24	BroadPeak	217.577323174297	0
chr1	128360000	128370000	chr1	128590000	128600000	53	10.8624404319795	0.00000000000000000354786663273953	chr1_100	24	BroadPeak	217.577323174297	0
chr1	128410000	128420000	chr1	128590000	128600000	42	20.8625550321499	0.000569406886154806	chr1_100	24	BroadPeak	217.577323174297	0
chr1	128450000	128460000	chr1	128590000	128600000	34	14.5848818947833	0.000181433355065001	chr1_100	24	BroadPeak	217.577323174297	0
chr1	128470000	128480000	chr1	128590000	128600000	51	19.6568845988003	0.000000105164540237255	chr1_100	24	BroadPeak	217.577323174297	0
chr1	128350000	128360000	chr1	128830000	128840000	17	2.73666810024864	0.0000000948313316809829	chr1_101	14	SharpPeak	154.759267586598	0
chr1	128360000	128370000	chr1	128830000	128840000	36	2.93943503549928	0.000000000000000000000000722315216907097	chr1_101	14	SharpPeak	154.759267586598	1
chr1	128410000	128420000	chr1	128830000	128840000	22	4.76798358565621	0.000000161877261764018	chr1_102	3	SharpPeak	26.9551500436912	0
chr1	128580000	128590000	chr1	128830000	128840000	31	8.49234119169471	0.0000000591887198043352	chr1_103	10	BroadPeak	197.200509685539	0
chr1	128590000	128600000	chr1	128830000	128840000	43	10.7516977916165	0.00000000000539172858470326	chr1_103	10	BroadPeak	197.200509685539	0
chr1	130870000	130880000	chr1	131090000	131100000	25	10.1876429732698	0.000866609144620032	chr1_104	2	SharpPeak	8.66830507707084	1
chr1	131270000	131280000	chr1	131520000	131530000	26	9.09515957859749	0.0000604139207777952	chr1_105	16	SharpPeak	113.892710598495	0
chr1	132130000	132140000	chr1	132290000	132300000	30	13.6488420940907	0.0013029113017985	chr1_106	18	SharpPeak	146.2573705774	0
chr1	132140000	132150000	chr1	132290000	132300000	28	12.9053387526609	0.00241894447099623	chr1_106	18	SharpPeak	146.2573705774	0
chr1	132150000	132160000	chr1	132290000	132300000	38	15.6610714004643	0.0000288477218886654	chr1_106	18	SharpPeak	146.2573705774	0
chr1	132160000	132170000	chr1	132290000	132300000	52	18.5378064263889	0.00000000653513188796988	chr1_106	18	SharpPeak	146.2573705774	0
chr1	132150000	132160000	chr1	132300000	132310000	52	14.1538811020434	0.000000000000560886096586352	chr1_106	18	SharpPeak	146.2573705774	1
chr1	132160000	132170000	chr1	132300000	132310000	49	16.6863208662311	0.00000000475196136529297	chr1_106	18	SharpPeak	146.2573705774	0
chr1	132180000	132190000	chr1	132300000	132310000	37	17.76495236575	0.000755714398304298	chr1_106	18	SharpPeak	146.2573705774	0
chr1	132190000	132200000	chr1	132300000	132310000	103	45.4919471763	0.0000000000156710845227246	chr1_106	18	SharpPeak	146.2573705774	0
chr1	132150000	132160000	chr1	132310000	132320000	57	20.6937119791144	0.00000000199639025313169	chr1_106	18	SharpPeak	146.2573705774	0
chr1	132160000	132170000	chr1	132310000	132320000	58	24.3099827553731	0.000000186539039368994	chr1_106	18	SharpPeak	146.2573705774	0
chr1	132130000	132140000	chr1	132320000	132330000	31	14.0976499310175	0.00102454682119757	chr1_107	2	SharpPeak	9.85648035519247	0
chr1	132160000	132170000	chr1	132320000	132330000	41	18.6066692605881	0.000104517925572887	chr1_106	18	SharpPeak	146.2573705774	0
chr1	132360000	132370000	chr1	132470000	132480000	42	13.6663665752183	0.0000000223403778721652	chr1_108	3	SharpPeak	18.9659875776765	1
chr1	132750000	132760000	chr1	133020000	133030000	18	4.94742789682803	0.0000624876216526918	chr1_109	3	SharpPeak	16.0837520361496	1
chr1	132760000	132770000	chr1	133020000	133030000	16	4.78718096781617	0.000466664919210963	chr1_109	3	SharpPeak	16.0837520361496	0
chr1	132750000	132760000	chr1	133030000	133040000	17	5.02545036757682	0.000252419878421032	chr1_109	3	SharpPeak	16.0837520361496	0
chr1	133020000	133030000	chr1	133120000	133130000	31	14.0661906651323	0.00098839829224041	chr1_110	2	SharpPeak	9.53306043457505	1
chr1	133180000	133190000	chr1	133290000	133300000	79	22.1578739753782	0.000000000000000000844556099790792	chr1_111	29	BroadPeak	304.722867051744	0
chr1	133180000	133190000	chr1	133320000	133330000	49	18.7670023258362	0.000000167095773972425	chr1_111	29	BroadPeak	304.722867051744	0
chr1	133130000	133140000	chr1	133360000	133370000	37	17.9931725178131	0.000941690494303596	chr1_111	29	BroadPeak	304.722867051744	0
chr1	133160000	133170000	chr1	133360000	133370000	33	12.86294281026	0.0000390219797356146	chr1_111	29	BroadPeak	304.722867051744	0
chr1	133120000	133130000	chr1	133380000	133390000	24	7.75692543671303	0.0000372466245624605	chr1_111	29	BroadPeak	304.722867051744	0
chr1	133180000	133190000	chr1	133380000	133390000	59	19.913434305856	0.000000000062973884241811	chr1_111	29	BroadPeak	304.722867051744	0
chr1	133380000	133390000	chr1	133490000	133500000	44	16.9237633247366	0.000000979548976370978	chr1_112	2	SharpPeak	11.9170153245325	1
chr1	133420000	133430000	chr1	133490000	133500000	107	41.121010117	0.00000000000000108217323182895	chr1_113	4	SharpPeak	40.9074082277878	1
chr1	133120000	133130000	chr1	133600000	133610000	15	5.16015036573703	0.00296323262746658	chr1_114	18	SharpPeak	166.583040953775	0
chr1	133130000	133140000	chr1	133600000	133610000	25	11.121344190637	0.0029191411988762	chr1_114	18	SharpPeak	166.583040953775	0
chr1	133160000	133170000	chr1	133600000	133610000	29	7.47308312764843	0.0000000487261779071165	chr1_114	18	SharpPeak	166.583040953775	0
chr1	133180000	133190000	chr1	133600000	133610000	47	11.8105253279678	0.000000000000574959756599635	chr1_114	18	SharpPeak	166.583040953775	0
chr1	133290000	133300000	chr1	133600000	133610000	21	6.64383240969384	0.0000975947698825105	chr1_115	47	BroadPeak	567.670217289794	0
chr1	133320000	133330000	chr1	133600000	133610000	24	7.52329789798419	0.0000236118730379677	chr1_115	47	BroadPeak	567.670217289794	0
chr1	133360000	133370000	chr1	133600000	133610000	54	12.1319995808389	0.0000000000000000749760299051183	chr1_115	47	BroadPeak	567.670217289794	0
chr1	133380000	133390000	chr1	133600000	133610000	114	13.347181784208	0.0000000000000000000000000000000000000000000000000000000000000503420732464455	chr1_115	47	BroadPeak	567.670217289794	1
chr1	133390000	133400000	chr1	133600000	133610000	57	13.2196857104525	0.0000000000000000372978903615044	chr1_115	47	BroadPeak	567.670217289794	0
chr1	133410000	133420000	chr1	133600000	133610000	37	15.5609953007402	0.0000563984104231595	chr1_115	47	BroadPeak	567.670217289794	0
chr1	133420000	133430000	chr1	133600000	133610000	89	26.7080578584672	0.00000000000000000027000805410012	chr1_115	47	BroadPeak	567.670217289794	0
chr1	133430000	133440000	chr1	133600000	133610000	40	13.3113822116358	0.0000000911212309876237	chr1_115	47	BroadPeak	567.670217289794	0
chr1	133160000	133170000	chr1	133650000	133660000	19	5.02568076370632	0.0000225922636641805	chr1_116	2	SharpPeak	11.3186342337406	1
chr1	133120000	133130000	chr1	133610000	133620000	12	3.66774702308654	0.00353352853923811	chr1_114	18	SharpPeak	166.583040953775	0
chr1	133130000	133140000	chr1	133610000	133620000	30	7.72704106634813	0.0000000276086710974693	chr1_114	18	SharpPeak	166.583040953775	0
chr1	133160000	133170000	chr1	133610000	133620000	29	5.20999083171354	0.0000000000156710845227246	chr1_114	18	SharpPeak	166.583040953775	0
chr1	133180000	133190000	chr1	133610000	133620000	39	8.1870099587964	0.000000000000368719963582571	chr1_114	18	SharpPeak	166.583040953775	0
chr1	133320000	133330000	chr1	133610000	133620000	20	5.18945124375811	0.00000999461318612512	chr1_115	47	BroadPeak	567.670217289794	0
chr1	133360000	133370000	chr1	133610000	133620000	25	8.28695845809577	0.0000371514312772135	chr1_115	47	BroadPeak	567.670217289794	0
chr1	133380000	133390000	chr1	133610000	133620000	70	9.08825609271638	0.0000000000000000000000000000000000250320367340596	chr1_115	47	BroadPeak	567.670217289794	0
chr1	133390000	133400000	chr1	133610000	133620000	42	8.98614133531883	0.000000000000069236051990133	chr1_115	47	BroadPeak	567.670217289794	0
chr1	133410000	133420000	chr1	133610000	133620000	30	10.5351646736753	0.0000154199171458847	chr1_115	47	BroadPeak	567.670217289794	0
chr1	133420000	133430000	chr1	133610000	133620000	43	18.0405793551314	0.000011259600766328	chr1_115	47	BroadPeak	567.670217289794	0
chr1	133430000	133440000	chr1	133610000	133620000	21	8.97005462222147	0.00458232722698916	chr1_115	47	BroadPeak	567.670217289794	0
chr1	133730000	133740000	chr1	133880000	133890000	22	8.70747190669995	0.00138743867509835	chr1_117	22	BroadPeak	188.258853584093	0
chr1	133730000	133740000	chr1	133890000	133900000	71	8.79796899790841	0.00000000000000000000000000000000000049223619372634	chr1_117	22	BroadPeak	188.258853584093	1
chr1	133750000	133760000	chr1	133890000	133900000	23	6.65695121257222	0.0000107115971045483	chr1_117	22	BroadPeak	188.258853584093	0
chr1	133730000	133740000	chr1	133900000	133910000	65	11.4147825999507	0.000000000000000000000000125397311519977	chr1_117	22	BroadPeak	188.258853584093	0
chr1	133750000	133760000	chr1	133900000	133910000	26	8.57113857636014	0.0000231515796449095	chr1_117	22	BroadPeak	188.258853584093	0
chr1	133730000	133740000	chr1	133920000	133930000	19	6.55158127216182	0.000681548632047501	chr1_117	22	BroadPeak	188.258853584093	0
chr1	133730000	133740000	chr1	134030000	134040000	12	4.14063474916784	0.00909863299006783	chr1_118	9	SharpPeak	74.1360652296985	0
chr1	133650000	133660000	chr1	134040000	134050000	19	5.31698123749039	0.0000467240783967855	chr1_119	3	SharpPeak	22.6525630605344	0
chr1	133660000	133670000	chr1	134040000	134050000	26	5.46932236594553	0.0000000052626010784121	chr1_119	3	SharpPeak	22.6525630605344	1
chr1	133730000	133740000	chr1	134040000	134050000	53	6.57723774147055	0.000000000000000000000000000977957103686807	chr1_118	9	SharpPeak	74.1360652296985	1
chr1	133750000	133760000	chr1	134040000	134050000	19	4.74199988532679	0.0000102671361715293	chr1_118	9	SharpPeak	74.1360652296985	0
chr1	133890000	133900000	chr1	134040000	134050000	24	9.7698844390341	0.00113465187760223	chr1_120	4	SharpPeak	36.6965491074759	0
chr1	133900000	133910000	chr1	134040000	134050000	44	14.1535859829114	0.00000000671761942769215	chr1_120	4	SharpPeak	36.6965491074759	0
chr1	133730000	133740000	chr1	134060000	134070000	28	8.1027666644074	0.000000924921094903014	chr1_121	7	SharpPeak	37.3855456035755	1
chr1	133730000	133740000	chr1	134070000	134080000	34	12.3861793415897	0.00000748998049144181	chr1_121	7	SharpPeak	37.3855456035755	0
chr1	133730000	133740000	chr1	134080000	134090000	19	5.58372710210136	0.0000896377602030952	chr1_121	7	SharpPeak	37.3855456035755	0
chr1	133730000	133740000	chr1	134090000	134100000	15	5.55952611526687	0.00584513318925904	chr1_121	7	SharpPeak	37.3855456035755	0
chr1	133730000	133740000	chr1	134100000	134110000	15	5.18552859191704	0.00309720817197131	chr1_121	7	SharpPeak	37.3855456035755	0
chr1	133890000	133900000	chr1	134100000	134110000	19	6.72341571588119	0.00091928597726228	chr1_122	2	SharpPeak	12.098857254991	0
chr1	133900000	133910000	chr1	134100000	134110000	30	9.57215037742011	0.00000239723759584803	chr1_122	2	SharpPeak	12.098857254991	1
chr1	134040000	134050000	chr1	134100000	134110000	56	25.0735189161235	0.00000243905259328127	chr1_123	3	SharpPeak	26.0056153545544	0
chr1	134060000	134070000	chr1	134100000	134110000	92	44.3032945472	0.0000000149037587324582	chr1_123	3	SharpPeak	26.0056153545544	1
chr1	134110000	134120000	chr1	134340000	134350000	14	4.46017220407975	0.00212063324480783	chr1_124	4	SharpPeak	21.6548579315857	0
chr1	134640000	134650000	chr1	134860000	134870000	21	7.87636130107569	0.000944864271843749	chr1_125	5	SharpPeak	42.7614912504568	0
chr1	134980000	134990000	chr1	135100000	135110000	26	10.329062518601	0.000453652866481279	chr1_126	11	SharpPeak	67.1837873699519	0
chr1	134980000	134990000	chr1	135130000	135140000	27	7.75940943244018	0.00000130032144392986	chr1_126	11	SharpPeak	67.1837873699519	0
chr1	134980000	134990000	chr1	135140000	135150000	39	14.7054719763561	0.00000289795365892793	chr1_126	11	SharpPeak	67.1837873699519	0
chr1	134980000	134990000	chr1	135150000	135160000	23	10.0141434717305	0.00352811920892793	chr1_126	11	SharpPeak	67.1837873699519	0
chr1	135150000	135160000	chr1	135360000	135370000	31	9.09616397360336	0.000000267957873058939	chr1_127	10	SharpPeak	62.2169984931741	0
chr1	135150000	135160000	chr1	135370000	135380000	39	12.7662230945557	0.0000000908576229348961	chr1_127	10	SharpPeak	62.2169984931741	0
chr1	135190000	135200000	chr1	135370000	135380000	20	8.87017465186301	0.00876504156041859	chr1_127	10	SharpPeak	62.2169984931741	0
chr1	135150000	135160000	chr1	135420000	135430000	24	10.7960111707014	0.00419981531245962	chr1_128	2	SharpPeak	7.96764273190873	0
chr1	135150000	135160000	chr1	135430000	135440000	21	8.43676274053094	0.00221012735312954	chr1_128	2	SharpPeak	7.96764273190873	1
chr1	135420000	135430000	chr1	135670000	135680000	24	9.51820974334905	0.000792425240815581	chr1_129	36	BroadPeak	250.660721628758	0
chr1	135430000	135440000	chr1	135670000	135680000	22	7.9565556765399	0.000426756430637531	chr1_129	36	BroadPeak	250.660721628758	0
chr1	135550000	135560000	chr1	135670000	135680000	28	11.5106533649767	0.000435614201457219	chr1_129	36	BroadPeak	250.660721628758	0
chr1	135420000	135430000	chr1	135680000	135690000	35	14.1768980847694	0.0000459924872423385	chr1_129	36	BroadPeak	250.660721628758	0
chr1	135430000	135440000	chr1	135680000	135690000	32	11.831807687746	0.0000202624511964868	chr1_129	36	BroadPeak	250.660721628758	0
chr1	135500000	135510000	chr1	135680000	135690000	37	13.9472363261367	0.00000562113914311703	chr1_129	36	BroadPeak	250.660721628758	0
chr1	135510000	135520000	chr1	135680000	135690000	40	16.6603128569275	0.0000213722828683245	chr1_129	36	BroadPeak	250.660721628758	0
chr1	135550000	135560000	chr1	135680000	135690000	36	16.5902226538906	0.000437178203282416	chr1_129	36	BroadPeak	250.660721628758	0
chr1	135420000	135430000	chr1	135690000	135700000	28	9.60734977546965	0.0000212686733518706	chr1_129	36	BroadPeak	250.660721628758	0
chr1	135510000	135520000	chr1	135690000	135700000	29	11.1102288345212	0.0000994102198116882	chr1_129	36	BroadPeak	250.660721628758	0
chr1	135420000	135430000	chr1	135700000	135710000	21	6.31810068572488	0.0000476962321997421	chr1_129	36	BroadPeak	250.660721628758	0
chr1	136040000	136050000	chr1	136130000	136140000	64	31.2612095701008	0.00000630706745956616	chr1_130	2	SharpPeak	11.8578071785243	1
chr1	136040000	136050000	chr1	136140000	136150000	31	13.6232727209169	0.000595139597285892	chr1_130	2	SharpPeak	11.8578071785243	0
chr1	136040000	136050000	chr1	136170000	136180000	19	8.19830863318825	0.00834627498173307	chr1_131	2	SharpPeak	10.7666419022264	0
chr1	136340000	136350000	chr1	136440000	136450000	42	17.8822158809894	0.0000207318937627753	chr1_132	3	SharpPeak	20.4161896701532	0
chr1	136040000	136050000	chr1	136460000	136470000	16	3.89602955942811	0.0000438462428524759	chr1_133	4	SharpPeak	24.2596821234645	0
chr1	136050000	136060000	chr1	136460000	136470000	18	4.6279097440988	0.0000268321477245678	chr1_133	4	SharpPeak	24.2596821234645	0
chr1	136130000	136140000	chr1	136460000	136470000	35	12.0542940376381	0.00000157115525514976	chr1_134	3	SharpPeak	26.0891525359428	0
chr1	136140000	136150000	chr1	136460000	136470000	19	5.89989329779793	0.000181633234887312	chr1_134	3	SharpPeak	26.0891525359428	0
chr1	136170000	136180000	chr1	136460000	136470000	18	4.8401283886724	0.0000468510690647827	chr1_135	5	SharpPeak	35.1426066698139	0
chr1	136220000	136230000	chr1	136460000	136470000	21	7.17569365451185	0.000280695009080122	chr1_136	3	SharpPeak	16.9139449535143	0
chr1	136230000	136240000	chr1	136460000	136470000	26	10.2638542721991	0.000413396485239	chr1_136	3	SharpPeak	16.9139449535143	0
chr1	136250000	136260000	chr1	136460000	136470000	26	7.24207811200246	0.00000122406844148638	chr1_137	4	SharpPeak	23.2524538929344	1
chr1	136260000	136270000	chr1	136460000	136470000	25	8.90488302322156	0.0001150731709422	chr1_137	4	SharpPeak	23.2524538929344	0
chr1	136050000	136060000	chr1	136470000	136480000	9	2.46715216425643	0.00684224352078232	chr1_133	4	SharpPeak	24.2596821234645	0
chr1	136560000	136570000	chr1	136940000	136950000	20	5.42931008903441	0.000019121303821467	chr1_138	5	SharpPeak	28.079633241867	1
chr1	136570000	136580000	chr1	136940000	136950000	16	3.93132954177012	0.0000480845321675353	chr1_138	5	SharpPeak	28.079633241867	0
chr1	136770000	136780000	chr1	136940000	136950000	25	11.7168527638037	0.00561072505992708	chr1_139	4	SharpPeak	16.3075919120914	0
chr1	136780000	136790000	chr1	136940000	136950000	27	12.1529311064303	0.00215112849949949	chr1_139	4	SharpPeak	16.3075919120914	1
chr1	136570000	136580000	chr1	137220000	137230000	8	1.6232758957642	0.0019995320431583	chr1_140	3	SharpPeak	21.0358156863013	0
chr1	136950000	136960000	chr1	137220000	137230000	14	4.75229940622956	0.00376994974595032	chr1_141	3	SharpPeak	12.9285053913367	0
chr1	137260000	137270000	chr1	137900000	137910000	11	3.41232652778329	0.00611244542648279	chr1_142	2	SharpPeak	7.7946581893542	0
chr1	137320000	137330000	chr1	137900000	137910000	16	3.16494976210034	0.00000353504197315493	chr1_143	3	SharpPeak	19.7862814735894	1
chr1	138340000	138350000	chr1	138500000	138510000	16	5.72038702076776	0.00300013604853698	chr1_144	4	SharpPeak	18.2388547744659	0
chr1	138320000	138330000	chr1	138610000	138620000	16	4.02856155032113	0.0000647519030726403	chr1_145	3	SharpPeak	14.943393018957	1
chr1	138340000	138350000	chr1	138610000	138620000	13	4.13556019553993	0.00321473429209306	chr1_145	3	SharpPeak	14.943393018957	0
chr1	138130000	138140000	chr1	138830000	138840000	21	3.71452062424599	0.0000000112773201075915	chr1_146	5	SharpPeak	41.4719502148659	0
chr1	138320000	138330000	chr1	138830000	138840000	25	4.33830803392003	0.000000000229550097881373	chr1_147	17	BroadPeak	174.864848633916	0
chr1	138340000	138350000	chr1	138830000	138840000	19	4.34384747759533	0.00000289795365892793	chr1_147	17	BroadPeak	174.864848633916	0
chr1	138380000	138390000	chr1	138830000	138840000	25	4.90919703447676	0.00000000283866418934963	chr1_147	17	BroadPeak	174.864848633916	0
chr1	138490000	138500000	chr1	138830000	138840000	24	7.70634072458013	0.0000338494801557936	chr1_148	5	SharpPeak	35.6502309818636	0
chr1	138500000	138510000	chr1	138830000	138840000	19	7.94910686743413	0.00601356234422192	chr1_148	5	SharpPeak	35.6502309818636	0
chr1	138130000	138140000	chr1	138840000	138850000	17	4.58442857949453	0.0000836303448792027	chr1_146	5	SharpPeak	41.4719502148659	0
chr1	138320000	138330000	chr1	138840000	138850000	37	5.36910026142631	0.0000000000000000203301649542455	chr1_147	17	BroadPeak	174.864848633916	0
chr1	138340000	138350000	chr1	138840000	138850000	28	5.37262976816784	0.000000000157986429461526	chr1_147	17	BroadPeak	174.864848633916	0
chr1	138380000	138390000	chr1	138840000	138850000	29	6.08517710978742	0.000000000542432558165808	chr1_147	17	BroadPeak	174.864848633916	0
chr1	138490000	138500000	chr1	138840000	138850000	33	9.5424851363111	0.0000000709475405606189	chr1_148	5	SharpPeak	35.6502309818636	0
chr1	138500000	138510000	chr1	138840000	138850000	39	9.83659795586671	0.000000000077802068114548	chr1_148	5	SharpPeak	35.6502309818636	1
chr1	138130000	138140000	chr1	138850000	138860000	16	2.12286052133899	0.0000000188447725550906	chr1_146	5	SharpPeak	41.4719502148659	0
chr1	138500000	138510000	chr1	138850000	138860000	13	3.84937651931893	0.00170620870879108	chr1_148	5	SharpPeak	35.6502309818636	0
chr1	143770000	143780000	chr1	144000000	144010000	32	12.0844551616641	0.0000295309948736539	chr1_149	3	SharpPeak	17.0729430812201	1
chr1	151020000	151030000	chr1	151340000	151350000	21	5.12434076428033	0.00000219632015425096	chr1_150	5	SharpPeak	35.1185196625325	0
chr1	151040000	151050000	chr1	151340000	151350000	28	5.57742536529995	0.000000000364424448862208	chr1_150	5	SharpPeak	35.1185196625325	1
chr1	151070000	151080000	chr1	151340000	151350000	45	5.66323110593719	0.000000000000000000000021121322519418	chr1_151	7	SharpPeak	79.8124230501287	1
chr1	151080000	151090000	chr1	151340000	151350000	41	7.9278828841875	0.000000000000005404080558366	chr1_151	7	SharpPeak	79.8124230501287	0
chr1	151090000	151100000	chr1	151340000	151350000	23	5.86139765849934	0.00000134075618743264	chr1_151	7	SharpPeak	79.8124230501287	0
chr1	153550000	153560000	chr1	153660000	153670000	27	9.91400616733505	0.0000936801699718094	chr1_152	4	SharpPeak	26.1119341857619	0
chr1	153530000	153540000	chr1	153730000	153740000	22	5.50650392349005	0.00000179757643782368	chr1_153	31	BroadPeak	417.950958353541	0
chr1	153540000	153550000	chr1	153730000	153740000	47	8.65635938218336	0.00000000000000000638128193817894	chr1_153	31	BroadPeak	417.950958353541	0
chr1	153550000	153560000	chr1	153730000	153740000	57	7.52484967786479	0.000000000000000000000000000186968282782027	chr1_153	31	BroadPeak	417.950958353541	0
chr1	153640000	153650000	chr1	153730000	153740000	37	18.3672827192472	0.00136924011479903	chr1_154	5	SharpPeak	38.3360298959722	0
chr1	153650000	153660000	chr1	153730000	153740000	64	21.4740739816354	0.0000000000065655784421387	chr1_154	5	SharpPeak	38.3360298959722	1
chr1	153480000	153490000	chr1	153740000	153750000	29	12.6406847346902	0.000835440670320387	chr1_153	31	BroadPeak	417.950958353541	0
chr1	153530000	153540000	chr1	153740000	153750000	23	6.32223486830548	0.00000465278462491975	chr1_153	31	BroadPeak	417.950958353541	0
chr1	153540000	153550000	chr1	153740000	153750000	65	9.94032817843609	0.0000000000000000000000000000827639186994714	chr1_153	31	BroadPeak	417.950958353541	0
chr1	153550000	153560000	chr1	153740000	153750000	101	8.61939796351454	0.000000000000000000000000000000000000000000000000000000000000000000266891607085677	chr1_153	31	BroadPeak	417.950958353541	1
chr1	153640000	153650000	chr1	153740000	153750000	45	20.2242217002122	0.0000339235573134842	chr1_154	5	SharpPeak	38.3360298959722	0
chr1	153650000	153660000	chr1	153740000	153750000	56	23.4309130977627	0.00000030847346169671	chr1_154	5	SharpPeak	38.3360298959722	0
chr1	153480000	153490000	chr1	153750000	153760000	19	7.83630840558236	0.00517367069276428	chr1_153	31	BroadPeak	417.950958353541	0
chr1	153540000	153550000	chr1	153750000	153760000	23	6.11687652039076	0.00000269383213224138	chr1_153	31	BroadPeak	417.950958353541	0
chr1	153550000	153560000	chr1	153750000	153760000	22	5.30761602913905	0.00000100709507140689	chr1_153	31	BroadPeak	417.950958353541	0
chr1	153890000	153900000	chr1	154030000	154040000	17	6.42931083074313	0.00375300700678253	chr1_155	2	SharpPeak	8.97482866060857	0
chr1	153900000	153910000	chr1	154030000	154040000	30	12.546902820302	0.000331674613236274	chr1_155	2	SharpPeak	8.97482866060857	1
chr1	153890000	153900000	chr1	154110000	154120000	23	4.13464957070348	0.00000000269602890324647	chr1_156	21	BroadPeak	228.182531179378	0
chr1	153900000	153910000	chr1	154110000	154120000	44	7.77180737867138	0.0000000000000000183248937993895	chr1_156	21	BroadPeak	228.182531179378	0
chr1	153890000	153900000	chr1	154720000	154730000	25	2.79098582100723	0.0000000000000195977645004967	chr1_157	7	SharpPeak	49.8035970002661	1
chr1	153900000	153910000	chr1	154720000	154730000	23	4.82840144962957	0.0000000451233418744294	chr1_157	7	SharpPeak	49.8035970002661	0
chr1	154780000	154790000	chr1	155020000	155030000	14	3.79479397757739	0.000450598209519469	chr1_158	5	SharpPeak	64.5327074369336	0
chr1	155030000	155040000	chr1	155150000	155160000	26	12.8508444008159	0.00904488432598872	chr1_159	4	SharpPeak	18.7649462019325	0
chr1	155040000	155050000	chr1	155150000	155160000	25	11.1152765211193	0.00289800127677777	chr1_159	4	SharpPeak	18.7649462019325	0
chr1	155040000	155050000	chr1	155160000	155170000	19	8.21524717501436	0.00849322369219765	chr1_159	4	SharpPeak	18.7649462019325	0
chr1	155020000	155030000	chr1	155220000	155230000	43	6.08341860575636	0.0000000000000000000170580820673064	chr1_160	19	BroadPeak	246.817656574454	0
chr1	155030000	155040000	chr1	155220000	155230000	46	7.91676770038106	0.0000000000000000011521855613096	chr1_160	19	BroadPeak	246.817656574454	0
chr1	155040000	155050000	chr1	155220000	155230000	34	6.67757533352364	0.00000000000245469215890867	chr1_160	19	BroadPeak	246.817656574454	0
chr1	155090000	155100000	chr1	155220000	155230000	69	24.1216768287063	0.00000000000528977718105756	chr1_161	9	SharpPeak	96.4981295890694	0
chr1	155100000	155110000	chr1	155220000	155230000	24	10.6515255577473	0.00353352853923811	chr1_161	9	SharpPeak	96.4981295890694	0
chr1	155020000	155030000	chr1	155240000	155250000	29	7.35722980706261	0.0000000357641113135679	chr1_160	19	BroadPeak	246.817656574454	0
chr1	155030000	155040000	chr1	155240000	155250000	38	9.55009547199919	0.000000000126594722309274	chr1_160	19	BroadPeak	246.817656574454	0
chr1	155040000	155050000	chr1	155240000	155250000	23	8.01533431543699	0.000172669271688751	chr1_160	19	BroadPeak	246.817656574454	0
chr1	155020000	155030000	chr1	155530000	155540000	10	2.1873112119607	0.000782331364769797	chr1_162	7	SharpPeak	42.8900241124316	0
chr1	155030000	155040000	chr1	155530000	155540000	16	2.58618298942644	0.000000264049820069706	chr1_162	7	SharpPeak	42.8900241124316	0
chr1	155040000	155050000	chr1	155530000	155540000	10	2.24458490589685	0.00094173542402194	chr1_162	7	SharpPeak	42.8900241124316	0
chr1	155080000	155090000	chr1	155530000	155540000	13	3.47706619066794	0.000678793170988245	chr1_163	4	SharpPeak	18.0680797065363	0
chr1	155220000	155230000	chr1	155530000	155540000	12	3.70723828478102	0.00383098248457437	chr1_164	2	SharpPeak	8.01368649347171	1
chr1	155410000	155420000	chr1	155530000	155540000	21	9.51324995953768	0.00879211537608027	chr1_165	3	SharpPeak	18.3816639326592	0
chr1	155080000	155090000	chr1	155550000	155560000	16	4.61165648891429	0.000305262178448901	chr1_163	4	SharpPeak	18.0680797065363	1
chr1	155220000	155230000	chr1	155550000	155560000	27	4.86415581870112	0.0000000000909286591556872	chr1_166	3	SharpPeak	22.9570014104082	1
chr1	155240000	155250000	chr1	155550000	155560000	21	6.71346504258894	0.000112320159225838	chr1_166	3	SharpPeak	22.9570014104082	0
chr1	155560000	155570000	chr1	155740000	155750000	35	15.0815385571474	0.000152911321212575	chr1_167	8	SharpPeak	53.009429336755	0
chr1	156040000	156050000	chr1	156550000	156560000	14	4.54160295447421	0.00250020570588957	chr1_168	2	SharpPeak	11.2150713164662	0
chr1	156740000	156750000	chr1	156930000	156940000	23	7.80720234034415	0.0001166305816816	chr1_169	5	SharpPeak	27.11423666039	0
chr1	156750000	156760000	chr1	156930000	156940000	28	10.5040416062829	0.0000958877254015426	chr1_169	5	SharpPeak	27.11423666039	0
chr1	156740000	156750000	chr1	156940000	156950000	23	6.04708084713692	0.00000224064800807103	chr1_169	5	SharpPeak	27.11423666039	1
chr1	156750000	156760000	chr1	156940000	156950000	20	8.10356737338049	0.00326571335600048	chr1_169	5	SharpPeak	27.11423666039	0
chr1	156930000	156940000	chr1	157030000	157040000	22	8.91735578611687	0.00187624517182404	chr1_170	12	SharpPeak	96.3037410693176	0
chr1	156940000	156950000	chr1	157030000	157040000	21	7.85590535612789	0.000918800263568839	chr1_170	12	SharpPeak	96.3037410693176	0
chr1	156710000	156720000	chr1	157080000	157090000	19	4.84822190765382	0.0000140061727165651	chr1_171	4	SharpPeak	30.6254069310741	0
chr1	156740000	156750000	chr1	157080000	157090000	14	3.10417780921563	0.0000551296696277831	chr1_172	12	SharpPeak	101.412477904996	0
chr1	156750000	156760000	chr1	157080000	157090000	23	3.96000177848112	0.00000000120756534543949	chr1_172	12	SharpPeak	101.412477904996	0
chr1	156930000	156940000	chr1	157080000	157090000	26	10.4886570007809	0.000572468392519493	chr1_170	12	SharpPeak	96.3037410693176	0
chr1	156940000	156950000	chr1	157080000	157090000	24	8.9848616326563	0.000347716146709208	chr1_170	12	SharpPeak	96.3037410693176	0
chr1	157550000	157560000	chr1	158350000	158360000	9	2.06416397070903	0.00215112849949949	chr1_173	3	SharpPeak	14.8784302924609	0
chr1	161960000	161970000	chr1	162310000	162320000	20	3.42511324727662	0.0000000159497776510741	chr1_174	12	SharpPeak	107.578008282523	0
chr1	161970000	161980000	chr1	162310000	162320000	21	3.13570951146639	0.000000000580965794839298	chr1_174	12	SharpPeak	107.578008282523	0
chr1	162000000	162010000	chr1	162310000	162320000	40	3.69769353209623	0.000000000000000000000000128605473049532	chr1_174	12	SharpPeak	107.578008282523	1
chr1	162540000	162550000	chr1	162660000	162670000	24	7.67992929058888	0.0000322142093541689	chr1_175	5	SharpPeak	30.5707422139084	0
chr1	162560000	162570000	chr1	162660000	162670000	23	7.04245315117717	0.0000253771194809981	chr1_175	5	SharpPeak	30.5707422139084	0
chr1	164450000	164460000	chr1	164890000	164900000	27	5.23591748072635	0.000000000443881726756383	chr1_176	7	SharpPeak	46.3294887442024	1
chr1	164450000	164460000	chr1	165090000	165100000	12	2.92791523428125	0.000522650492722051	chr1_177	6	SharpPeak	39.0277817061011	0
chr1	164450000	164460000	chr1	165100000	165110000	9	2.41438902978742	0.00598706481942443	chr1_177	6	SharpPeak	39.0277817061011	0
chr1	164300000	164310000	chr1	165110000	165120000	15	1.97176731755382	0.0000000490132746715609	chr1_178	11	SharpPeak	88.6345059367096	0
chr1	164450000	164460000	chr1	165110000	165120000	19	2.96425411103326	0.00000000890203618674147	chr1_177	6	SharpPeak	39.0277817061011	1
chr1	164890000	164900000	chr1	165110000	165120000	22	5.27554995499838	0.000000922614554599215	chr1_179	3	SharpPeak	17.1754445214187	1
chr1	164300000	164310000	chr1	165120000	165130000	12	2.07658208088491	0.0000218618234200065	chr1_178	11	SharpPeak	88.6345059367096	0
chr1	164450000	164460000	chr1	165120000	165130000	18	3.17773497271483	0.000000147394790344771	chr1_177	6	SharpPeak	39.0277817061011	0
chr1	164890000	164900000	chr1	165120000	165130000	17	5.58574390275229	0.000839245802947892	chr1_179	3	SharpPeak	17.1754445214187	0
chr1	164300000	164310000	chr1	165230000	165240000	12	2.52358954065112	0.000133503053341425	chr1_180	2	SharpPeak	12.5635083586474	0
chr1	165780000	165790000	chr1	165840000	165850000	47	22.7352698425402	0.000122410806667803	chr1_181	2	SharpPeak	9.71296241433003	1
chr1	165770000	165780000	chr1	166000000	166010000	49	8.67281002173086	0.000000000000000000252110898408358	chr1_182	9	SharpPeak	74.7292515055714	1
chr1	165780000	165790000	chr1	166000000	166010000	41	7.35620389105835	0.00000000000000043774172591068	chr1_182	9	SharpPeak	74.7292515055714	0
chr1	165810000	165820000	chr1	166000000	166010000	36	10.8007035595217	0.0000000393207099151297	chr1_183	2	SharpPeak	15.493477204353	1
chr1	165760000	165770000	chr1	166040000	166050000	18	6.54652542693376	0.00179695715081486	chr1_184	3	SharpPeak	12.3401044428761	1
chr1	165780000	165790000	chr1	166040000	166050000	17	6.58199201494905	0.00475416025849229	chr1_184	3	SharpPeak	12.3401044428761	0
chr1	165780000	165790000	chr1	165930000	165940000	16	6.32881593773651	0.0078867896109271	chr1_185	2	SharpPeak	9.81736422707564	0
chr1	166000000	166010000	chr1	166110000	166120000	33	13.8323812033624	0.000152911321212575	chr1_186	2	SharpPeak	10.0622399686907	1
chr1	165760000	165770000	chr1	166150000	166160000	33	4.08680501645103	0.000000000000000014857649361892	chr1_187	12	SharpPeak	161.38218937781	0
chr1	165770000	165780000	chr1	166150000	166160000	63	4.78550170143597	0.00000000000000000000000000000000000000000000529646434716272	chr1_187	12	SharpPeak	161.38218937781	1
chr1	165780000	165790000	chr1	166150000	166160000	35	4.03870201323615	0.000000000000000000175915595589935	chr1_187	12	SharpPeak	161.38218937781	0
chr1	165840000	165850000	chr1	166150000	166160000	35	7.14175313535806	0.00000000000318701134353338	chr1_188	2	SharpPeak	19.0418329941578	1
chr1	166000000	166010000	chr1	166150000	166160000	54	12.6908508341004	0.000000000000000484204292702704	chr1_189	3	SharpPeak	41.2684213016576	1
chr1	165760000	165770000	chr1	166160000	166170000	17	3.4019083551057	0.0000019508465661648	chr1_187	12	SharpPeak	161.38218937781	0
chr1	165770000	165780000	chr1	166160000	166170000	21	3.94960349485018	0.0000000322201805835573	chr1_187	12	SharpPeak	161.38218937781	0
chr1	166160000	166170000	chr1	166300000	166310000	21	9.05233169747207	0.00504818575728811	chr1_190	5	SharpPeak	41.4308652509788	0
chr1	166250000	166260000	chr1	166300000	166310000	67	33.1628330681001	0.00000545303694933959	chr1_191	2	SharpPeak	11.1822000764705	1
chr1	165760000	165770000	chr1	166310000	166320000	12	2.84616745925202	0.000407777270401394	chr1_192	5	SharpPeak	29.0450049296937	0
chr1	165770000	165780000	chr1	166310000	166320000	19	3.25054390653372	0.0000000378006400402666	chr1_192	5	SharpPeak	29.0450049296937	1
chr1	166150000	166160000	chr1	166310000	166320000	26	9.11483968795975	0.0000625986335843933	chr1_190	5	SharpPeak	41.4308652509788	0
chr1	166160000	166170000	chr1	166310000	166320000	40	8.03301766599283	0.0000000000000416278967038325	chr1_190	5	SharpPeak	41.4308652509788	1
chr1	166150000	166160000	chr1	166370000	166380000	21	8.24906698457154	0.00169698860266671	chr1_193	5	SharpPeak	39.1399921803427	0
chr1	166160000	166170000	chr1	166370000	166380000	41	7.16646093538487	0.000000000000000177969007857947	chr1_193	5	SharpPeak	39.1399921803427	1
chr1	166160000	166170000	chr1	166380000	166390000	18	6.18020737577303	0.000933097843735709	chr1_193	5	SharpPeak	39.1399921803427	0
chr1	166400000	166410000	chr1	167210000	167220000	10	2.15748792166162	0.000706771796830462	chr1_194	3	SharpPeak	16.4208390552355	0
chr1	166410000	166420000	chr1	167210000	167220000	11	1.70039173825031	0.0000194285286877845	chr1_194	3	SharpPeak	16.4208390552355	1
chr1	166810000	166820000	chr1	167210000	167220000	12	2.34593344143306	0.0000674347977056713	chr1_195	6	SharpPeak	39.7135031494574	0
chr1	166990000	167000000	chr1	167210000	167220000	12	3.44380855527666	0.00210022195240149	chr1_196	3	SharpPeak	15.575022128827	0
chr1	167000000	167010000	chr1	167210000	167220000	22	6.02079969693659	0.00000735943902543646	chr1_196	3	SharpPeak	15.575022128827	1
chr1	167210000	167220000	chr1	167300000	167310000	26	11.8819815485818	0.00332193398843067	chr1_197	4	SharpPeak	22.878461811948	0
chr1	166400000	166410000	chr1	167330000	167340000	9	2.21944128467814	0.00350286385678712	chr1_198	3	SharpPeak	14.8278590107444	0
chr1	167210000	167220000	chr1	167330000	167340000	25	6.84270294985392	0.00000150574848806452	chr1_199	6	SharpPeak	32.066170791372	1
chr1	166410000	166420000	chr1	167340000	167350000	10	1.80142115641279	0.000169845806028872	chr1_198	3	SharpPeak	14.8278590107444	0
chr1	167210000	167220000	chr1	167340000	167350000	17	6.95776389382464	0.0082514810585375	chr1_199	6	SharpPeak	32.066170791372	0
chr1	166400000	166410000	chr1	167350000	167360000	12	2.5538377308798	0.000149258682443563	chr1_198	3	SharpPeak	14.8278590107444	1
chr1	167210000	167220000	chr1	167350000	167360000	19	7.47742586861333	0.00314457823153857	chr1_199	6	SharpPeak	32.066170791372	0
chr1	167680000	167690000	chr1	167800000	167810000	42	19.3868191472765	0.000119871256131142	chr1_200	4	SharpPeak	27.0043194025082	0
chr1	167680000	167690000	chr1	167830000	167840000	12	3.4305517950473	0.00203551716533604	chr1_201	2	SharpPeak	8.59236581097445	1
chr1	167680000	167690000	chr1	167880000	167890000	21	7.21326991215136	0.000301499230513027	chr1_202	9	SharpPeak	60.2255993037245	0
chr1	167680000	167690000	chr1	167920000	167930000	19	7.25202743792681	0.00220634022007039	chr1_202	9	SharpPeak	60.2255993037245	0
chr1	168220000	168230000	chr1	168350000	168360000	27	10.3441485891677	0.000186188283589856	chr1_203	2	SharpPeak	9.20791882827671	1
chr1	168240000	168250000	chr1	168410000	168420000	19	8.26462600682483	0.00902317737190441	chr1_204	10	SharpPeak	89.6250377275469	0
chr1	167930000	167940000	chr1	168420000	168430000	14	4.69284615629746	0.00338628632744403	chr1_205	2	SharpPeak	9.2904722737892	0
chr1	168220000	168230000	chr1	168420000	168430000	29	11.5015070641217	0.000178819428660162	chr1_204	10	SharpPeak	89.6250377275469	0
chr1	168240000	168250000	chr1	168420000	168430000	30	13.7583904210621	0.0014680547318175	chr1_204	10	SharpPeak	89.6250377275469	0
chr1	168220000	168230000	chr1	168430000	168440000	30	10.339752446469	0.0000107622376830693	chr1_204	10	SharpPeak	89.6250377275469	0
chr1	168240000	168250000	chr1	168430000	168440000	38	12.3150970567117	0.000000106950732616478	chr1_204	10	SharpPeak	89.6250377275469	0
chr1	168280000	168290000	chr1	168430000	168440000	30	13.3115607676966	0.000869436988981721	chr1_206	3	SharpPeak	14.7444297183078	1
chr1	169530000	169540000	chr1	169650000	169660000	15	4.70384658534898	0.00119290105270835	chr1_207	2	SharpPeak	10.5722671529888	0
chr1	169530000	169540000	chr1	169920000	169930000	13	2.13476204193269	0.0000052161887857393	chr1_208	7	SharpPeak	40.9291253670695	0
chr1	169650000	169660000	chr1	169920000	169930000	14	3.18361493792869	0.0000724477383102001	chr1_209	4	SharpPeak	28.9584346202679	0
chr1	169520000	169530000	chr1	169930000	169940000	10	2.39960739173711	0.00156045098477419	chr1_208	7	SharpPeak	40.9291253670695	0
chr1	169530000	169540000	chr1	169930000	169940000	13	2.19013809957276	0.00000682653225423222	chr1_208	7	SharpPeak	40.9291253670695	0
chr1	169960000	169970000	chr1	170170000	170180000	25	8.34553919165824	0.0000414719719581271	chr1_210	3	SharpPeak	14.5696860045674	1
chr1	169970000	169980000	chr1	170170000	170180000	22	8.61678143237306	0.00121720952547545	chr1_210	3	SharpPeak	14.5696860045674	0
chr1	170210000	170220000	chr1	170640000	170650000	11	3.45222676141623	0.00663935368749549	chr1_211	2	SharpPeak	8.44049751750136	0
chr1	170900000	170910000	chr1	170990000	171000000	40	12.3751384340657	0.0000000136511851018878	chr1_212	2	SharpPeak	14.6113821471676	1
chr1	170900000	170910000	chr1	171060000	171070000	14	4.25145106008796	0.00135804161836084	chr1_213	2	SharpPeak	10.9527531509012	0
chr1	171110000	171120000	chr1	171220000	171230000	91	29.0800276035068	0.00000000000000000475704050860734	chr1_214	25	BroadPeak	254.143860646351	0
chr1	171140000	171150000	chr1	171220000	171230000	47	21.3915855790647	0.0000295309948736539	chr1_214	25	BroadPeak	254.143860646351	0
chr1	171090000	171100000	chr1	171250000	171260000	19	8.30294063275988	0.00943454279438622	chr1_214	25	BroadPeak	254.143860646351	0
chr1	171100000	171110000	chr1	171250000	171260000	70	17.1988809579082	0.000000000000000000136587632875858	chr1_214	25	BroadPeak	254.143860646351	0
chr1	171110000	171120000	chr1	171250000	171260000	72	17.2015266088557	0.00000000000000000000873788517795525	chr1_214	25	BroadPeak	254.143860646351	1
chr1	171100000	171110000	chr1	171230000	171240000	34	15.6500005965318	0.000662598200911027	chr1_214	25	BroadPeak	254.143860646351	0
chr1	171110000	171120000	chr1	171230000	171240000	45	15.7886207078988	0.0000000538754658217648	chr1_214	25	BroadPeak	254.143860646351	0
chr1	171140000	171150000	chr1	171230000	171240000	28	11.351194253718	0.000346075368951227	chr1_214	25	BroadPeak	254.143860646351	0
chr1	171100000	171110000	chr1	171240000	171250000	43	16.8323776473188	0.00000208005895456479	chr1_214	25	BroadPeak	254.143860646351	0
chr1	171110000	171120000	chr1	171240000	171250000	50	16.9030031164512	0.00000000255898511756907	chr1_214	25	BroadPeak	254.143860646351	0
chr1	171100000	171110000	chr1	171260000	171270000	53	15.5991826092821	0.00000000000565742796038043	chr1_214	25	BroadPeak	254.143860646351	0
chr1	171110000	171120000	chr1	171260000	171270000	66	15.5463902649167	0.000000000000000000203412537157363	chr1_214	25	BroadPeak	254.143860646351	0
chr1	171110000	171120000	chr1	171270000	171280000	52	20.685873611074	0.000000202414995599871	chr1_214	25	BroadPeak	254.143860646351	0
chr1	171110000	171120000	chr1	171280000	171290000	67	24.7327269351487	0.000000000106720205810856	chr1_214	25	BroadPeak	254.143860646351	0
chr1	171350000	171360000	chr1	171470000	171480000	27	11.8263402312146	0.00146382892883622	chr1_215	5	SharpPeak	23.8831644556527	0
chr1	171360000	171370000	chr1	171470000	171480000	28	12.5151302898023	0.00155802751597798	chr1_215	5	SharpPeak	23.8831644556527	0
chr1	171360000	171370000	chr1	171500000	171510000	38	14.4878200486948	0.0000052697439186649	chr1_215	5	SharpPeak	23.8831644556527	1
chr1	172040000	172050000	chr1	172120000	172130000	41	18.2616268696996	0.0000701399035460352	chr1_216	3	SharpPeak	19.4976329034031	0
chr1	172040000	172050000	chr1	172140000	172150000	54	20.7391765771118	0.0000000363015070920145	chr1_217	2	SharpPeak	13.5972625998981	1
chr1	172020000	172030000	chr1	172290000	172300000	32	13.6120771796878	0.000261670580353411	chr1_218	10	SharpPeak	65.1862457828846	0
chr1	172120000	172130000	chr1	172290000	172300000	33	11.3842517377237	0.00000343258281075056	chr1_219	27	BroadPeak	279.225617852793	0
chr1	172140000	172150000	chr1	172290000	172300000	48	17.2495871271889	0.0000000361999703352879	chr1_219	27	BroadPeak	279.225617852793	0
chr1	172150000	172160000	chr1	172290000	172300000	29	10.2459466544382	0.000024323885472159	chr1_219	27	BroadPeak	279.225617852793	0
chr1	172210000	172220000	chr1	172290000	172300000	45	17.5581032163972	0.00000103673892003612	chr1_220	9	SharpPeak	75.1638816197875	0
chr1	172020000	172030000	chr1	172300000	172310000	27	11.2397820722222	0.000693100557863734	chr1_218	10	SharpPeak	65.1862457828846	0
chr1	172040000	172050000	chr1	172300000	172310000	27	4.7282685995416	0.0000000000489486197887955	chr1_218	10	SharpPeak	65.1862457828846	1
chr1	172120000	172130000	chr1	172300000	172310000	27	9.24076755184595	0.0000292180287277454	chr1_219	27	BroadPeak	279.225617852793	0
chr1	172140000	172150000	chr1	172300000	172310000	75	13.9176788838179	0.000000000000000000000000000472714347328777	chr1_219	27	BroadPeak	279.225617852793	1
chr1	172150000	172160000	chr1	172300000	172310000	31	8.23948831191988	0.0000000313537796545948	chr1_219	27	BroadPeak	279.225617852793	0
chr1	172200000	172210000	chr1	172300000	172310000	75	23.5892955022428	0.00000000000000278705391599763	chr1_220	9	SharpPeak	75.1638816197875	1
chr1	172210000	172220000	chr1	172300000	172310000	39	13.6042355442418	0.000000462335240412498	chr1_220	9	SharpPeak	75.1638816197875	0
chr1	172020000	172030000	chr1	172310000	172320000	46	19.2842531855127	0.00000492130807683988	chr1_218	10	SharpPeak	65.1862457828846	0
chr1	172040000	172050000	chr1	172310000	172320000	27	8.02224507012223	0.00000239723759584803	chr1_218	10	SharpPeak	65.1862457828846	0
chr1	172050000	172060000	chr1	172310000	172320000	45	17.5141302470094	0.000000977509060771419	chr1_218	10	SharpPeak	65.1862457828846	0
chr1	172120000	172130000	chr1	172310000	172320000	54	15.6054951152431	0.00000000000179161074593673	chr1_219	27	BroadPeak	279.225617852793	0
chr1	172140000	172150000	chr1	172310000	172320000	90	23.3814614061384	0.0000000000000000000000176748672795314	chr1_219	27	BroadPeak	279.225617852793	0
chr1	172150000	172160000	chr1	172310000	172320000	54	13.7951985775697	0.0000000000000145435705347133	chr1_219	27	BroadPeak	279.225617852793	0
chr1	172200000	172210000	chr1	172310000	172320000	89	38.572783442	0.000000000193136793632709	chr1_220	9	SharpPeak	75.1638816197875	0
chr1	172020000	172030000	chr1	172320000	172330000	40	17.1130319671496	0.0000372466245624605	chr1_218	10	SharpPeak	65.1862457828846	0
chr1	172040000	172050000	chr1	172320000	172330000	19	7.10771416265851	0.00176803641954137	chr1_218	10	SharpPeak	65.1862457828846	0
chr1	172050000	172060000	chr1	172320000	172330000	35	15.4919413563269	0.000257451894392646	chr1_218	10	SharpPeak	65.1862457828846	0
chr1	172120000	172130000	chr1	172320000	172330000	40	13.6492951168224	0.000000175446578190884	chr1_219	27	BroadPeak	279.225617852793	0
chr1	172140000	172150000	chr1	172320000	172330000	56	20.3530154319731	0.00000000290419975062768	chr1_219	27	BroadPeak	279.225617852793	0
chr1	172150000	172160000	chr1	172320000	172330000	37	11.9748972076523	0.000000161331798158567	chr1_219	27	BroadPeak	279.225617852793	0
chr1	172020000	172030000	chr1	172340000	172350000	42	16.2574786217316	0.00000213896669104096	chr1_221	3	SharpPeak	17.8539346029458	1
chr1	172050000	172060000	chr1	172340000	172350000	46	14.6314357794014	0.00000000204005292434682	chr1_222	2	SharpPeak	14.669603955607	1
chr1	172010000	172020000	chr1	172360000	172370000	18	6.20271185358449	0.000969281847187715	chr1_221	3	SharpPeak	17.8539346029458	0
chr1	172390000	172400000	chr1	172480000	172490000	37	18.2003739619603	0.00116531738552299	chr1_223	6	SharpPeak	43.9300097218717	0
chr1	172520000	172530000	chr1	172630000	172640000	25	11.2932628647426	0.00353352853923811	chr1_224	2	SharpPeak	7.57657450027086	1
chr1	172530000	172540000	chr1	172630000	172640000	27	13.0414895664544	0.00559155881816954	chr1_224	2	SharpPeak	7.57657450027086	0
chr1	172480000	172490000	chr1	173320000	173330000	15	3.35515463708633	0.0000314518844682142	chr1_225	49	BroadPeak	312.516002440139	0
chr1	172500000	172510000	chr1	173320000	173330000	9	2.14574038821236	0.00281137863497892	chr1_225	49	BroadPeak	312.516002440139	0
chr1	172630000	172640000	chr1	173320000	173330000	16	2.26056504703918	0.0000000429976588135814	chr1_226	3	SharpPeak	20.8725229819221	1
chr1	172480000	172490000	chr1	173330000	173340000	17	3.51165279370033	0.00000289795365892793	chr1_225	49	BroadPeak	312.516002440139	0
chr1	172500000	172510000	chr1	173330000	173340000	11	2.21947751685254	0.000193538070510095	chr1_225	49	BroadPeak	312.516002440139	0
chr1	172520000	172530000	chr1	173330000	173340000	8	2.06568477817953	0.00834627498173307	chr1_225	49	BroadPeak	312.516002440139	0
chr1	172630000	172640000	chr1	173330000	173340000	14	2.33897328414301	0.00000251633916518346	chr1_226	3	SharpPeak	20.8725229819221	0
chr1	172480000	172490000	chr1	173340000	173350000	15	3.27523348188845	0.0000240962436557371	chr1_225	49	BroadPeak	312.516002440139	0
chr1	172500000	172510000	chr1	173340000	173350000	9	2.10731422859817	0.00247108048798707	chr1_225	49	BroadPeak	312.516002440139	0
chr1	172510000	172520000	chr1	173340000	173350000	9	2.06554943901933	0.00215978489382069	chr1_225	49	BroadPeak	312.516002440139	0
chr1	172530000	172540000	chr1	173340000	173350000	8	2.05997042880566	0.00823745070617789	chr1_225	49	BroadPeak	312.516002440139	0
chr1	172480000	172490000	chr1	173350000	173360000	25	3.92499875988369	0.0000000000304591542123075	chr1_225	49	BroadPeak	312.516002440139	0
chr1	172490000	172500000	chr1	173350000	173360000	9	2.24332505538624	0.00373185210787116	chr1_225	49	BroadPeak	312.516002440139	0
chr1	172520000	172530000	chr1	173350000	173360000	9	2.23465973087988	0.00363833191998364	chr1_225	49	BroadPeak	312.516002440139	0
chr1	172530000	172540000	chr1	173350000	173360000	9	2.35347198126062	0.00507872973813239	chr1_225	49	BroadPeak	312.516002440139	0
chr1	172540000	172550000	chr1	173350000	173360000	8	2.06824939603769	0.00838539705526646	chr1_225	49	BroadPeak	312.516002440139	0
chr1	172550000	172560000	chr1	173350000	173360000	10	2.47697500323857	0.00197222967915362	chr1_225	49	BroadPeak	312.516002440139	0
chr1	172580000	172590000	chr1	173350000	173360000	15	2.14886685945025	0.000000148690971703761	chr1_227	8	SharpPeak	46.2970613976008	1
chr1	172630000	172640000	chr1	173350000	173360000	13	2.5482947073959	0.0000321379532546785	chr1_228	14	SharpPeak	85.8326786274735	0
chr1	172360000	172370000	chr1	173360000	173370000	23	2.67229822101173	0.000000000000578819852139679	chr1_229	4	SharpPeak	36.7592257897486	1
chr1	172370000	172380000	chr1	173360000	173370000	17	4.25364581153445	0.0000335115468758393	chr1_229	4	SharpPeak	36.7592257897486	0
chr1	172390000	172400000	chr1	173360000	173370000	9	2.19009765746443	0.00321891233416596	chr1_229	4	SharpPeak	36.7592257897486	0
chr1	172480000	172490000	chr1	173360000	173370000	37	6.17544435851956	0.00000000000000160975667810402	chr1_225	49	BroadPeak	312.516002440139	1
chr1	172490000	172500000	chr1	173360000	173370000	22	3.21675257687817	0.000000000144478628499755	chr1_225	49	BroadPeak	312.516002440139	0
chr1	172500000	172510000	chr1	173360000	173370000	18	3.52972229938845	0.000000693401775751187	chr1_225	49	BroadPeak	312.516002440139	0
chr1	172510000	172520000	chr1	173360000	173370000	23	3.43052796496086	0.0000000000775889356080415	chr1_225	49	BroadPeak	312.516002440139	0
chr1	172520000	172530000	chr1	173360000	173370000	18	3.19994703897155	0.000000161877261764018	chr1_225	49	BroadPeak	312.516002440139	0
chr1	172530000	172540000	chr1	173360000	173370000	11	3.4158354255257	0.00615477556816802	chr1_225	49	BroadPeak	312.516002440139	0
chr1	172540000	172550000	chr1	173360000	173370000	16	2.89523446223583	0.00000117029926748911	chr1_225	49	BroadPeak	312.516002440139	0
chr1	172550000	172560000	chr1	173360000	173370000	18	3.63876109013756	0.00000105456989113553	chr1_225	49	BroadPeak	312.516002440139	0
chr1	172580000	172590000	chr1	173360000	173370000	16	3.04124400261187	0.00000217456220010732	chr1_227	8	SharpPeak	46.2970613976008	0
chr1	172630000	172640000	chr1	173360000	173370000	20	3.76332342547536	0.0000000713727071504807	chr1_228	14	SharpPeak	85.8326786274735	0
chr1	172480000	172490000	chr1	173380000	173390000	15	3.27443323599269	0.0000240782950233114	chr1_225	49	BroadPeak	312.516002440139	0
chr1	172490000	172500000	chr1	173380000	173390000	14	1.97366048544303	0.000000353825794356832	chr1_225	49	BroadPeak	312.516002440139	0
chr1	172500000	172510000	chr1	173380000	173390000	12	2.10569792625908	0.0000246800117403125	chr1_225	49	BroadPeak	312.516002440139	0
chr1	172520000	172530000	chr1	173380000	173390000	12	1.96576056213858	0.0000129883097949847	chr1_225	49	BroadPeak	312.516002440139	0
chr1	172530000	172540000	chr1	173380000	173390000	11	2.05655258171748	0.00010011673990545	chr1_225	49	BroadPeak	312.516002440139	0
chr1	172540000	172550000	chr1	173380000	173390000	10	1.83706333570178	0.00019777948871945	chr1_225	49	BroadPeak	312.516002440139	0
chr1	172550000	172560000	chr1	173380000	173390000	9	2.15027186424947	0.00285456266487402	chr1_225	49	BroadPeak	312.516002440139	0
chr1	172560000	172570000	chr1	173380000	173390000	11	2.26136776221598	0.00022914066857481	chr1_225	49	BroadPeak	312.516002440139	0
chr1	172630000	172640000	chr1	173380000	173390000	11	2.19984367256927	0.000179449536085362	chr1_228	14	SharpPeak	85.8326786274735	0
chr1	172480000	172490000	chr1	173390000	173400000	22	3.02712365937398	0.0000000000472637012347981	chr1_225	49	BroadPeak	312.516002440139	0
chr1	172490000	172500000	chr1	173390000	173400000	13	1.87203598944869	0.00000128704615804054	chr1_225	49	BroadPeak	312.516002440139	0
chr1	172510000	172520000	chr1	173390000	173400000	11	1.95142145770111	0.00006349592553159	chr1_225	49	BroadPeak	312.516002440139	0
chr1	172520000	172530000	chr1	173390000	173400000	18	1.86467359598632	0.0000000000423209717020449	chr1_225	49	BroadPeak	312.516002440139	0
chr1	172540000	172550000	chr1	173390000	173400000	10	1.75018380918993	0.000135049747788978	chr1_225	49	BroadPeak	312.516002440139	0
chr1	172580000	172590000	chr1	173390000	173400000	9	1.80316828046775	0.000851380970418871	chr1_225	49	BroadPeak	312.516002440139	0
chr1	172610000	172620000	chr1	173390000	173400000	10	1.64821579366144	0.0000834546005519064	chr1_228	14	SharpPeak	85.8326786274735	0
chr1	172630000	172640000	chr1	173390000	173400000	13	2.07039680201902	0.00000372422515360321	chr1_228	14	SharpPeak	85.8326786274735	0
chr1	177250000	177260000	chr1	177410000	177420000	23	10.4920951953544	0.00614042963005638	chr1_230	3	SharpPeak	11.3066866572049	0
chr1	177260000	177270000	chr1	177410000	177420000	19	7.58744708753912	0.00365043775938026	chr1_230	3	SharpPeak	11.3066866572049	1
chr1	176990000	177000000	chr1	177440000	177450000	53	8.64750970839999	0.000000000000000000000218884457517006	chr1_231	6	SharpPeak	67.7298053221883	1
chr1	177150000	177160000	chr1	177440000	177450000	34	7.88793598448603	0.000000000186521016457587	chr1_232	15	SharpPeak	139.841329889593	0
chr1	177250000	177260000	chr1	177440000	177450000	71	21.9963353886583	0.00000000000000840319753337805	chr1_232	15	SharpPeak	139.841329889593	0
chr1	177260000	177270000	chr1	177440000	177450000	39	15.7654185949216	0.0000146643003543415	chr1_232	15	SharpPeak	139.841329889593	0
chr1	177320000	177330000	chr1	177440000	177450000	46	20.9812257171106	0.0000381933425132519	chr1_233	3	SharpPeak	18.4776940714191	0
chr1	177260000	177270000	chr1	177450000	177460000	17	5.81929537567152	0.00132591057240532	chr1_232	15	SharpPeak	139.841329889593	0
chr1	177440000	177450000	chr1	177640000	177650000	31	13.5844066726113	0.000568938982509929	chr1_234	3	SharpPeak	14.8440391303793	0
chr1	176990000	177000000	chr1	177700000	177710000	14	2.66284695037437	0.0000108760998472546	chr1_235	5	SharpPeak	36.6680721170161	0
chr1	177440000	177450000	chr1	177700000	177710000	27	11.8243913830994	0.00146174724372338	chr1_236	6	SharpPeak	82.5643617215445	0
chr1	178520000	178530000	chr1	178800000	178810000	19	7.34322096205037	0.00255102464665813	chr1_237	4	SharpPeak	17.0354758168667	0
chr1	178520000	178530000	chr1	178820000	178830000	20	7.17733683828077	0.000772276211889253	chr1_237	4	SharpPeak	17.0354758168667	1
chr1	178520000	178530000	chr1	178910000	178920000	33	6.6248436538897	0.0000000000093825916423035	chr1_238	16	BroadPeak	198.690892019856	0
chr1	178530000	178540000	chr1	178910000	178920000	15	3.95356371448852	0.000191534839422587	chr1_238	16	BroadPeak	198.690892019856	0
chr1	178520000	178530000	chr1	179050000	179060000	16	4.06745943686979	0.0000724477383102001	chr1_239	9	SharpPeak	57.4667906139096	0
chr1	178520000	178530000	chr1	179100000	179110000	22	3.97341179261529	0.00000000678440596229235	chr1_240	26	BroadPeak	354.20063570199	0
chr1	178520000	178530000	chr1	179060000	179070000	15	3.73747803505761	0.000103613969614496	chr1_239	9	SharpPeak	57.4667906139096	0
chr1	179840000	179850000	chr1	180140000	180150000	12	3.39857452546566	0.00188623618636105	chr1_241	9	SharpPeak	49.4673387667579	0
chr1	179850000	179860000	chr1	180140000	180150000	16	3.10262726168395	0.00000276984095304766	chr1_241	9	SharpPeak	49.4673387667579	0
chr1	179840000	179850000	chr1	180220000	180230000	19	3.3464999582547	0.0000000586571630941383	chr1_242	10	SharpPeak	54.312657270569	1
chr1	179850000	179860000	chr1	180220000	180230000	14	3.041423432661	0.0000447269179925192	chr1_242	10	SharpPeak	54.312657270569	0
chr1	179840000	179850000	chr1	180240000	180250000	9	2.48253214019681	0.00712880850968643	chr1_242	10	SharpPeak	54.312657270569	0
chr1	179850000	179860000	chr1	180240000	180250000	9	2.29082619406249	0.00430358152202043	chr1_242	10	SharpPeak	54.312657270569	0
chr1	179850000	179860000	chr1	180250000	180260000	14	4.05050331883196	0.000845940767030265	chr1_242	10	SharpPeak	54.312657270569	0
chr1	180280000	180290000	chr1	180380000	180390000	25	10.9089648371687	0.00222421127161583	chr1_243	12	SharpPeak	110.388936812614	0
chr1	180250000	180260000	chr1	180400000	180410000	41	11.1253229352834	0.00000000019791203939778	chr1_243	12	SharpPeak	110.388936812614	0
chr1	180260000	180270000	chr1	180400000	180410000	33	5.50490963840612	0.0000000000000671005225298191	chr1_243	12	SharpPeak	110.388936812614	0
chr1	180280000	180290000	chr1	180400000	180410000	28	10.1518951776529	0.0000533169058035203	chr1_243	12	SharpPeak	110.388936812614	0
chr1	180260000	180270000	chr1	180430000	180440000	16	5.566932534476	0.00225985026419776	chr1_243	12	SharpPeak	110.388936812614	0
chr1	180430000	180440000	chr1	180540000	180550000	31	11.5030661542917	0.0000295309948736539	chr1_244	6	SharpPeak	38.5055113459771	0
chr1	180430000	180440000	chr1	180560000	180570000	44	13.1124533633895	0.00000000069157716065973	chr1_244	6	SharpPeak	38.5055113459771	1
chr1	180430000	180440000	chr1	180570000	180580000	30	11.8064671647102	0.000115167478359767	chr1_244	6	SharpPeak	38.5055113459771	0
chr1	180250000	180260000	chr1	180760000	180770000	14	5.29059354453118	0.00953852778754715	chr1_245	4	SharpPeak	14.8093808328637	0
chr1	180260000	180270000	chr1	180760000	180770000	10	2.71482042657665	0.00379720625458942	chr1_245	4	SharpPeak	14.8093808328637	0
chr1	180430000	180440000	chr1	180760000	180770000	25	7.06737292462068	0.00000262513897235403	chr1_246	2	SharpPeak	17.1385476876332	0
chr1	180250000	180260000	chr1	180770000	180780000	17	6.14466208679749	0.00235049125119731	chr1_245	4	SharpPeak	14.8093808328637	1
chr1	180260000	180270000	chr1	180770000	180780000	10	3.06826926455136	0.00883314357302955	chr1_245	4	SharpPeak	14.8093808328637	0
chr1	180430000	180440000	chr1	180770000	180780000	31	8.1546528861719	0.0000000248895858385562	chr1_246	2	SharpPeak	17.1385476876332	1
chr1	181250000	181260000	chr1	181540000	181550000	16	3.80638261598047	0.0000333812373455293	chr1_247	3	SharpPeak	16.4864474775453	1
chr1	181840000	181850000	chr1	182120000	182130000	36	10.1087356410406	0.00000000755586914548039	chr1_248	9	SharpPeak	78.7707281084711	0
chr1	181850000	181860000	chr1	182120000	182130000	16	4.03370801628758	0.0000655803244665915	chr1_248	9	SharpPeak	78.7707281084711	0
chr1	182760000	182770000	chr1	182920000	182930000	24	11.5358738427999	0.00931974803975081	chr1_249	12	SharpPeak	116.889868757637	0
chr1	182760000	182770000	chr1	182950000	182960000	67	12.5999103792032	0.00000000000000000000000083589323087814	chr1_249	12	SharpPeak	116.889868757637	0
chr1	182580000	182590000	chr1	182960000	182970000	11	3.00923756571593	0.00236537606542483	chr1_250	13	SharpPeak	101.837172420817	0
chr1	182760000	182770000	chr1	182960000	182970000	64	10.457113703682	0.00000000000000000000000000670589331500243	chr1_249	12	SharpPeak	116.889868757637	1
chr1	182790000	182800000	chr1	182960000	182970000	18	6.76864760545211	0.00257662930320497	chr1_249	12	SharpPeak	116.889868757637	0
chr1	182760000	182770000	chr1	182980000	182990000	38	9.10824851410975	0.0000000000342907250393031	chr1_249	12	SharpPeak	116.889868757637	0
chr1	182960000	182970000	chr1	183210000	183220000	14	4.03019702646346	0.000810230559312079	chr1_251	9	SharpPeak	85.1365477431711	0
chr1	182980000	182990000	chr1	183210000	183220000	21	4.09276251599878	0.0000000569263192830143	chr1_251	9	SharpPeak	85.1365477431711	0
chr1	182760000	182770000	chr1	183220000	183230000	18	5.92226260122976	0.000576228082955188	chr1_252	2	SharpPeak	15.5053608383581	0
chr1	182960000	182970000	chr1	183220000	183230000	21	5.76514109466923	0.0000132111007356265	chr1_251	9	SharpPeak	85.1365477431711	0
chr1	182980000	182990000	chr1	183220000	183230000	34	5.84422664420895	0.0000000000000619460050417308	chr1_251	9	SharpPeak	85.1365477431711	1
chr1	182980000	182990000	chr1	183290000	183300000	19	6.0490005883123	0.000252419878421032	chr1_253	2	SharpPeak	9.93321190824916	1
chr1	183430000	183440000	chr1	184230000	184240000	10	1.76086801098973	0.00014197420948089	chr1_254	5	SharpPeak	35.4588277172924	0
chr1	183430000	183440000	chr1	184240000	184250000	10	1.79445311253379	0.000164311595356545	chr1_254	5	SharpPeak	35.4588277172924	0
chr1	184440000	184450000	chr1	184710000	184720000	17	5.11750462265831	0.000310641323122173	chr1_255	8	SharpPeak	53.8453719058248	0
chr1	184030000	184040000	chr1	184720000	184730000	23	6.74720792340354	0.0000132653122408003	chr1_256	2	SharpPeak	13.8662082724774	0
chr1	184230000	184240000	chr1	184720000	184730000	12	4.1067300902394	0.00856785197671208	chr1_257	18	SharpPeak	146.145107863517	0
chr1	184240000	184250000	chr1	184720000	184730000	14	4.37013080441952	0.00176277446597343	chr1_257	18	SharpPeak	146.145107863517	0
chr1	184440000	184450000	chr1	184720000	184730000	24	6.17464256266398	0.000000914338272321781	chr1_255	8	SharpPeak	53.8453719058248	0
chr1	184030000	184040000	chr1	184730000	184740000	24	6.82005246833339	0.00000478563811900822	chr1_256	2	SharpPeak	13.8662082724774	1
chr1	184240000	184250000	chr1	184730000	184740000	17	4.39230386947031	0.0000490402025324179	chr1_257	18	SharpPeak	146.145107863517	0
chr1	184440000	184450000	chr1	184730000	184740000	21	6.1319547367872	0.0000316353589425441	chr1_255	8	SharpPeak	53.8453719058248	0
chr1	184820000	184830000	chr1	185200000	185210000	14	3.43204440390142	0.000158408138234219	chr1_258	6	SharpPeak	39.6677279423781	0
chr1	184840000	184850000	chr1	185200000	185210000	20	5.62583458155282	0.0000305851206285705	chr1_259	7	SharpPeak	68.6754796700687	0
chr1	184850000	184860000	chr1	185200000	185210000	17	3.92588089528016	0.0000126946201448505	chr1_259	7	SharpPeak	68.6754796700687	0
chr1	185730000	185740000	chr1	186700000	186710000	13	2.26422763392169	0.00000984692441415652	chr1_260	4	SharpPeak	20.8500460245832	1
chr1	186180000	186190000	chr1	186700000	186710000	26	3.74157970650991	0.0000000000017888000225086	chr1_261	13	SharpPeak	85.8194935235132	1
chr1	186270000	186280000	chr1	186700000	186710000	13	3.11250134581911	0.000234219750054088	chr1_262	3	SharpPeak	16.4070800884215	0
chr1	186400000	186410000	chr1	186700000	186710000	30	6.83531853361728	0.0000000018082597574501	chr1_263	2	SharpPeak	18.2397653819622	1
chr1	186830000	186840000	chr1	187610000	187620000	10	2.20468891624613	0.000825991851410469	chr1_264	2	SharpPeak	9.09683730704463	1
chr1	189000000	189010000	chr1	189680000	189690000	15	3.50639175322447	0.0000505465701629418	chr1_265	16	SharpPeak	106.713960108853	0
chr1	189010000	189020000	chr1	189680000	189690000	13	2.42670263361804	0.0000201167138605821	chr1_265	16	SharpPeak	106.713960108853	0
chr1	189720000	189730000	chr1	189920000	189930000	22	9.55941419382616	0.00437713065328331	chr1_266	6	SharpPeak	38.7133591334538	0
chr1	190160000	190170000	chr1	190680000	190690000	13	4.16036623420825	0.00336794742366744	chr1_267	6	SharpPeak	53.9309208848881	0
chr1	190170000	190180000	chr1	190680000	190690000	30	5.89995514312686	0.0000000000575366120726396	chr1_267	6	SharpPeak	53.9309208848881	0
chr1	190160000	190170000	chr1	190690000	190700000	16	3.55743673449486	0.0000153955556526033	chr1_267	6	SharpPeak	53.9309208848881	0
chr1	190170000	190180000	chr1	190690000	190700000	38	4.98669069093443	0.000000000000000000279738275265617	chr1_267	6	SharpPeak	53.9309208848881	1
chr1	190160000	190170000	chr1	190910000	190920000	13	4.29075305039526	0.00437713065328331	chr1_268	2	SharpPeak	9.01890421194382	0
chr1	190170000	190180000	chr1	190910000	190920000	19	6.06360651883095	0.000259427476856579	chr1_268	2	SharpPeak	9.01890421194382	1
chr1	191310000	191320000	chr1	191570000	191580000	24	8.51760568301323	0.00015632955372316	chr1_269	5	SharpPeak	44.1110184769285	0
chr1	191320000	191330000	chr1	191570000	191580000	46	14.0266839293048	0.000000000538587042820552	chr1_269	5	SharpPeak	44.1110184769285	0
chr1	191390000	191400000	chr1	191570000	191580000	55	18.7422810433793	0.000000000442655866468383	chr1_270	2	SharpPeak	19.5899007346916	1
chr1	191310000	191320000	chr1	191820000	191830000	11	3.46915892271517	0.00688854577022594	chr1_271	3	SharpPeak	14.0310816572096	0
chr1	191570000	191580000	chr1	191820000	191830000	37	10.345948678556	0.00000000400757105442238	chr1_272	8	SharpPeak	50.7822583194244	1
chr1	191570000	191580000	chr1	191830000	191840000	20	6.93783668352165	0.000504968291932769	chr1_272	8	SharpPeak	50.7822583194244	0
chr1	191830000	191840000	chr1	191980000	191990000	18	6.94933606585901	0.00343401847252264	chr1_273	5	SharpPeak	27.5529260005249	0
chr1	191830000	191840000	chr1	192070000	192080000	11	3.23875255761109	0.00418681595048423	chr1_274	7	SharpPeak	34.6926206523391	0
chr1	191820000	191830000	chr1	192090000	192100000	19	6.72963623939729	0.000929676828618834	chr1_274	7	SharpPeak	34.6926206523391	0
chr1	191830000	191840000	chr1	192090000	192100000	25	4.85496564991327	0.00000000231700963408366	chr1_274	7	SharpPeak	34.6926206523391	1
chr1	191850000	191860000	chr1	192090000	192100000	14	4.86119959957261	0.00462062357971561	chr1_274	7	SharpPeak	34.6926206523391	0
chr1	191990000	192000000	chr1	192090000	192100000	38	11.5322862619915	0.0000000207756380143937	chr1_275	3	SharpPeak	20.6479795011237	1
chr1	192780000	192790000	chr1	192850000	192860000	42	19.3606334211316	0.00011642558973462	chr1_276	7	SharpPeak	50.428088819406	0
chr1	192790000	192800000	chr1	192850000	192860000	77	30.5258041488017	0.0000000000875975890732606	chr1_276	7	SharpPeak	50.428088819406	1
chr1	192760000	192770000	chr1	193030000	193040000	18	6.39355497764085	0.0013799224551507	chr1_277	3	SharpPeak	12.7417926329561	0
chr1	192770000	192780000	chr1	193010000	193020000	13	3.72026165749433	0.00126086782312717	chr1_277	3	SharpPeak	12.7417926329561	1
chr1	192750000	192760000	chr1	193120000	193130000	11	3.17176073466582	0.00355908907025096	chr1_278	8	SharpPeak	37.569015814186	0
chr1	192780000	192790000	chr1	193120000	193130000	11	3.17444920477613	0.00358094387143301	chr1_278	8	SharpPeak	37.569015814186	0
chr1	192790000	192800000	chr1	193120000	193130000	13	4.38850650869017	0.00525570758746826	chr1_278	8	SharpPeak	37.569015814186	0
chr1	192760000	192770000	chr1	193130000	193140000	14	3.64953413066677	0.0003011053885791	chr1_278	8	SharpPeak	37.569015814186	0
chr1	192770000	192780000	chr1	193130000	193140000	20	4.68934437661296	0.00000223428481897044	chr1_278	8	SharpPeak	37.569015814186	1
chr1	192780000	192790000	chr1	193130000	193140000	13	3.39257847411813	0.00053940317301752	chr1_278	8	SharpPeak	37.569015814186	0
chr1	193270000	193280000	chr1	193360000	193370000	29	13.5671875908257	0.00243470268710882	chr1_279	5	SharpPeak	33.1880268022171	0
chr1	193700000	193710000	chr1	194610000	194620000	19	2.11438479384389	0.0000000000370543805206845	chr1_280	16	SharpPeak	138.218232252373	0
chr1	193700000	193710000	chr1	194620000	194630000	34	3.20341922111381	0.00000000000000000000135379845975267	chr1_280	16	SharpPeak	138.218232252373	1
chr1	4490000	4500000	chr1	4750000	4760000	17	5.78801179248796	0.00304508057163865	chr1_281	2	SharpPeak	8.37068381904488	1
chr1	4490000	4500000	chr1	4760000	4770000	15	5.23727420068219	0.00770903287788679	chr1_281	2	SharpPeak	8.37068381904488	0
chr1	13780000	13790000	chr1	14720000	14730000	7	1.23220188960053	0.00470098180496954	chr1_282	2	SharpPeak	11.0828014123375	0
chr1	13780000	13790000	chr1	14730000	14740000	10	1.25117015916046	0.0000254761494820393	chr1_282	2	SharpPeak	11.0828014123375	1
chr1	16100000	16110000	chr1	16430000	16440000	15	4.86019913517468	0.00394863528587632	chr1_283	2	SharpPeak	9.03118151669183	0
chr1	16100000	16110000	chr1	16440000	16450000	15	4.46126318788992	0.00176395253824488	chr1_283	2	SharpPeak	9.03118151669183	1
chr1	16100000	16110000	chr1	16630000	16640000	13	3.83607454391879	0.00396229213978647	chr1_284	2	SharpPeak	9.83926642613562	0
chr1	16100000	16110000	chr1	16640000	16650000	15	3.82443737128714	0.000365787042950949	chr1_284	2	SharpPeak	9.83926642613562	1
chr1	19100000	19110000	chr1	19220000	19230000	50	24.4900492886664	0.000257605356645214	chr1_1	2	SharpPeak	15.8986096249463	0
chr1	19200000	19210000	chr1	19900000	19910000	13	2.49724601676305	0.0000742131430449339	chr1_285	4	SharpPeak	34.0573251950464	0
chr1	19210000	19220000	chr1	19900000	19910000	25	3.75028461918807	0.0000000000461878505356733	chr1_285	4	SharpPeak	34.0573251950464	1
chr1	19210000	19220000	chr1	19910000	19920000	10	2.11488630659261	0.0015402154933458	chr1_285	4	SharpPeak	34.0573251950464	0
chr1	19210000	19220000	chr1	19920000	19930000	19	3.16007627422279	0.0000000844101120089939	chr1_285	4	SharpPeak	34.0573251950464	0
chr1	19200000	19210000	chr1	19940000	19950000	9	1.94328407297751	0.00348042057942144	chr1_286	10	SharpPeak	82.4330229429861	0
chr1	19210000	19220000	chr1	19940000	19950000	14	2.71123917525945	0.0000376631599074998	chr1_286	10	SharpPeak	82.4330229429861	0
chr1	19230000	19240000	chr1	19940000	19950000	11	2.1119600227669	0.000347044790608419	chr1_287	6	SharpPeak	41.0855942296683	0
chr1	19200000	19210000	chr1	19950000	19960000	9	1.98839414013485	0.00401272889242839	chr1_286	10	SharpPeak	82.4330229429861	0
chr1	19210000	19220000	chr1	19950000	19960000	11	2.79583268500501	0.00323456671238858	chr1_286	10	SharpPeak	82.4330229429861	0
chr1	19240000	19250000	chr1	19950000	19960000	13	2.18062576743852	0.0000190267600760033	chr1_287	6	SharpPeak	41.0855942296683	0
chr1	19200000	19210000	chr1	19960000	19970000	14	2.1257418165374	0.0000025897015177541	chr1_286	10	SharpPeak	82.4330229429861	0
chr1	19210000	19220000	chr1	19960000	19970000	23	3.05372354151737	0.0000000000318744605333718	chr1_286	10	SharpPeak	82.4330229429861	0
chr1	19230000	19240000	chr1	19960000	19970000	15	2.32837097329265	0.00000130943178306025	chr1_287	6	SharpPeak	41.0855942296683	0
chr1	19240000	19250000	chr1	19960000	19970000	16	2.34589371091369	0.000000246935415223357	chr1_287	6	SharpPeak	41.0855942296683	1
chr1	19200000	19210000	chr1	19970000	19980000	16	1.99235483910409	0.0000000270030954709675	chr1_286	10	SharpPeak	82.4330229429861	0
chr1	19210000	19220000	chr1	19970000	19980000	27	2.80264771035632	0.00000000000000135296042284543	chr1_286	10	SharpPeak	82.4330229429861	1
chr1	19230000	19240000	chr1	19970000	19980000	13	2.16864130017225	0.000018000499440664	chr1_287	6	SharpPeak	41.0855942296683	0
chr1	19200000	19210000	chr1	19980000	19990000	9	2.02522721007441	0.00450184905984745	chr1_286	10	SharpPeak	82.4330229429861	0
chr1	19210000	19220000	chr1	19980000	19990000	17	2.8641621633883	0.000000605562663021048	chr1_286	10	SharpPeak	82.4330229429861	0
chr1	19240000	19250000	chr1	19980000	19990000	9	2.2225822568562	0.00799452274367264	chr1_287	6	SharpPeak	41.0855942296683	0
chr1	20950000	20960000	chr1	21150000	21160000	13	3.3728529159024	0.00130178740459599	chr1_288	3	SharpPeak	16.6081546112892	0
chr1	23760000	23770000	chr1	24020000	24030000	15	5.36787887841823	0.00953764659292515	chr1_289	2	SharpPeak	7.98042153921621	0
chr1	23760000	23770000	chr1	24030000	24040000	14	4.46218525403796	0.00502720188142062	chr1_289	2	SharpPeak	7.98042153921621	1
chr1	23760000	23770000	chr1	24160000	24170000	15	4.35365641237282	0.00138425180642919	chr1_2	2	SharpPeak	17.7612715302364	0
chr1	23760000	23770000	chr1	24230000	24240000	14	3.12078506863694	0.000164962880036492	chr1_290	4	SharpPeak	20.6686764510315	1
chr1	23760000	23770000	chr1	24240000	24250000	14	3.25283952585128	0.000251376708059801	chr1_290	4	SharpPeak	20.6686764510315	0
chr1	23760000	23770000	chr1	24250000	24260000	12	3.0239174501042	0.00175460255779188	chr1_290	4	SharpPeak	20.6686764510315	0
chr1	23760000	23770000	chr1	24260000	24270000	11	2.9013095371668	0.00425012079462948	chr1_290	4	SharpPeak	20.6686764510315	0
chr1	34000000	34010000	chr1	34180000	34190000	21	7.46103108558532	0.00122259550464205	chr1_3	6	SharpPeak	39.327018423932	0
chr1	34010000	34020000	chr1	34180000	34190000	20	7.36075235070613	0.00260020688619927	chr1_3	6	SharpPeak	39.327018423932	0
chr1	36540000	36550000	chr1	36640000	36650000	25	11.4445171504901	0.00940958133236049	chr1_5	17	BroadPeak	237.24138385692	0
chr1	36550000	36560000	chr1	36640000	36650000	73	30.0747706802026	0.00000000538177324753585	chr1_5	17	BroadPeak	237.24138385692	0
chr1	36550000	36560000	chr1	36660000	36670000	71	18.7522011690092	0.000000000000000015344778967285	chr1_5	17	BroadPeak	237.24138385692	0
chr1	36550000	36560000	chr1	36610000	36620000	62	27.172238820443	0.000000943369694914848	chr1_5	17	BroadPeak	237.24138385692	0
chr1	36550000	36560000	chr1	36620000	36630000	100	36.5760943058	0.00000000000000260782737329396	chr1_5	17	BroadPeak	237.24138385692	0
chr1	36550000	36560000	chr1	36670000	36680000	76	21.2378279199952	0.0000000000000000182010223224421	chr1_5	17	BroadPeak	237.24138385692	0
chr1	36510000	36520000	chr1	36680000	36690000	30	8.92750500128996	0.00000182941088620578	chr1_7	4	SharpPeak	21.0184984264697	1
chr1	36540000	36550000	chr1	36680000	36690000	37	9.22475169023299	0.000000000698236891483487	chr1_5	17	BroadPeak	237.24138385692	0
chr1	36550000	36560000	chr1	36680000	36690000	108	23.7070766038996	0.00000000000000000000000000000000316103259954535	chr1_5	17	BroadPeak	237.24138385692	0
chr1	36540000	36550000	chr1	36630000	36640000	42	14.5672236269387	0.000000423174744137903	chr1_5	17	BroadPeak	237.24138385692	0
chr1	36550000	36560000	chr1	36630000	36640000	143	38.6072424974	0.000000000000000000000000000000000149450791567298	chr1_5	17	BroadPeak	237.24138385692	1
chr1	36550000	36560000	chr1	36650000	36660000	61	25.6099359780933	0.000000297477298692189	chr1_5	17	BroadPeak	237.24138385692	0
chr1	36550000	36560000	chr1	36720000	36730000	32	15.2981946047232	0.00441215875983695	chr1_5	17	BroadPeak	237.24138385692	0
chr1	36920000	36930000	chr1	37200000	37210000	9	2.28759058202552	0.00951880383555869	chr1_291	3	SharpPeak	17.1944243157365	0
chr1	36930000	36940000	chr1	37210000	37220000	20	4.33870503810095	0.00000211135346835104	chr1_291	3	SharpPeak	17.1944243157365	1
chr1	36930000	36940000	chr1	37230000	37240000	13	3.99776530480359	0.00555203398898358	chr1_292	7	SharpPeak	36.223270939885	0
chr1	36940000	36950000	chr1	37230000	37240000	14	4.06609453035454	0.00221758893532156	chr1_292	7	SharpPeak	36.223270939885	0
chr1	36780000	36790000	chr1	37240000	37250000	25	2.98396281148911	0.000000000000386917314835559	chr1_293	3	SharpPeak	44.0685348804005	0
chr1	36910000	36920000	chr1	37240000	37250000	11	2.86801512767608	0.00391517917021397	chr1_292	7	SharpPeak	36.223270939885	0
chr1	36920000	36930000	chr1	37240000	37250000	12	2.59620333669495	0.000470575647476058	chr1_292	7	SharpPeak	36.223270939885	0
chr1	36930000	36940000	chr1	37240000	37250000	19	4.10403357656084	0.0000040031721346355	chr1_292	7	SharpPeak	36.223270939885	1
chr1	36940000	36950000	chr1	37240000	37250000	15	4.17126298975522	0.000907093212086807	chr1_292	7	SharpPeak	36.223270939885	0
chr1	36930000	36940000	chr1	37190000	37200000	16	4.50079676707898	0.00062390278231457	chr1_291	3	SharpPeak	17.1944243157365	0
chr1	36780000	36790000	chr1	37250000	37260000	30	2.85477421111487	0.00000000000000000272154090726422	chr1_293	3	SharpPeak	44.0685348804005	1
chr1	36920000	36930000	chr1	37250000	37260000	11	2.47962369536486	0.00128536026336401	chr1_292	7	SharpPeak	36.223270939885	0
chr1	36780000	36790000	chr1	37260000	37270000	16	3.01159370335834	0.00000576581879451389	chr1_293	3	SharpPeak	44.0685348804005	0
chr1	37420000	37430000	chr1	37630000	37640000	20	5.7794202002136	0.000124005405798418	chr1_294	2	SharpPeak	10.6998700608869	1
chr1	37430000	37440000	chr1	37630000	37640000	15	4.56694603479529	0.00221758893532156	chr1_294	2	SharpPeak	10.6998700608869	0
chr1	38120000	38130000	chr1	38820000	38830000	10	2.62929970468554	0.00698072054577946	chr1_8	2	SharpPeak	7.40459513191967	1
chr1	39020000	39030000	chr1	39340000	39350000	19	3.34258398398569	0.000000202085444184398	chr1_295	6	SharpPeak	43.1947896433062	0
chr1	39020000	39030000	chr1	39350000	39360000	11	2.92804814987004	0.00454917271932779	chr1_295	6	SharpPeak	43.1947896433062	0
chr1	38980000	38990000	chr1	39500000	39510000	12	2.43137672544513	0.00026024227936665	chr1_10	10	SharpPeak	78.0568408653852	0
chr1	38980000	38990000	chr1	39510000	39520000	10	2.34015227655178	0.003153885750296	chr1_10	10	SharpPeak	78.0568408653852	0
chr1	38980000	38990000	chr1	39520000	39530000	13	2.13171320508422	0.0000151026010990314	chr1_10	10	SharpPeak	78.0568408653852	0
chr1	39020000	39030000	chr1	39520000	39530000	10	2.11655231998299	0.00154799752888594	chr1_10	10	SharpPeak	78.0568408653852	0
chr1	39360000	39370000	chr1	39540000	39550000	20	6.9099315364656	0.00122819899768821	chr1_11	3	SharpPeak	12.2354083698809	1
chr1	39020000	39030000	chr1	39330000	39340000	21	3.1509083277331	0.0000000023390543269891	chr1_295	6	SharpPeak	43.1947896433062	1
chr1	39650000	39660000	chr1	39960000	39970000	13	4.22958524737682	0.0087101547154554	chr1_296	2	SharpPeak	7.82409855220384	0
chr1	39640000	39650000	chr1	39970000	39980000	11	3.12643403345306	0.00732059980319132	chr1_296	2	SharpPeak	7.82409855220384	1
chr1	41150000	41160000	chr1	41800000	41810000	18	2.63914767551749	0.0000000322751364385277	chr1_13	6	SharpPeak	51.2469127219442	0
chr1	41160000	41170000	chr1	41800000	41810000	9	2.00804334165922	0.00426403867137895	chr1_13	6	SharpPeak	51.2469127219442	0
chr1	41270000	41280000	chr1	41800000	41810000	14	2.70010470077206	0.000036112021448491	chr1_14	3	SharpPeak	20.3123602184116	0
chr1	41810000	41820000	chr1	42270000	42280000	13	3.43540614467718	0.00153786528252703	chr1_16	8	SharpPeak	59.2845234937687	0
chr1	41810000	41820000	chr1	42480000	42490000	14	2.4208218164049	0.0000111183096864814	chr1_19	2	SharpPeak	12.3264888939751	1
chr1	41810000	41820000	chr1	42620000	42630000	20	2.30472285854935	0.0000000000735216333938698	chr1_21	81	BroadPeak	1187.19945566059	0
chr1	41810000	41820000	chr1	42630000	42640000	16	2.28693031149904	0.000000176147414361927	chr1_21	81	BroadPeak	1187.19945566059	0
chr1	41810000	41820000	chr1	42640000	42650000	10	1.99196466994925	0.000993321833538868	chr1_21	81	BroadPeak	1187.19945566059	0
chr1	41810000	41820000	chr1	42650000	42660000	10	2.31077193968599	0.00290242478950225	chr1_21	81	BroadPeak	1187.19945566059	0
chr1	41810000	41820000	chr1	42660000	42670000	15	2.24003545237929	0.000000824392039810438	chr1_21	81	BroadPeak	1187.19945566059	0
chr1	50920000	50930000	chr1	51310000	51320000	13	2.89407038058428	0.000314093234714261	chr1_25	5	SharpPeak	35.842661719893	0
chr1	50920000	50930000	chr1	51320000	51330000	12	2.84369203955141	0.00104438682414624	chr1_25	5	SharpPeak	35.842661719893	0
chr1	50920000	50930000	chr1	51340000	51350000	17	3.65420174066981	0.0000146950487255155	chr1_25	5	SharpPeak	35.842661719893	0
chr1	50920000	50930000	chr1	51350000	51360000	12	3.6120292747839	0.00714594373412337	chr1_25	5	SharpPeak	35.842661719893	0
chr1	50920000	50930000	chr1	51580000	51590000	15	2.7903381211478	0.0000111183096864814	chr1_297	3	SharpPeak	16.2587865891392	1
chr1	50920000	50930000	chr1	51590000	51600000	11	2.32595709196501	0.000773435057522053	chr1_297	3	SharpPeak	16.2587865891392	0
chr1	50920000	50930000	chr1	51600000	51610000	9	2.2979209479952	0.00975347531220103	chr1_297	3	SharpPeak	16.2587865891392	0
chr1	55240000	55250000	chr1	55380000	55390000	12	2.51762076396449	0.000358361519601135	chr1_26	3	SharpPeak	13.531674781863	1
chr1	55230000	55240000	chr1	55370000	55380000	12	3.76653634066935	0.00973987451833967	chr1_26	3	SharpPeak	13.531674781863	0
chr1	55400000	55410000	chr1	55660000	55670000	21	5.7592295783853	0.0000368315727247005	chr1_298	3	SharpPeak	16.4533443688553	1
chr1	55400000	55410000	chr1	55670000	55680000	15	3.94414439220108	0.000504342492994541	chr1_298	3	SharpPeak	16.4533443688553	0
chr1	55400000	55410000	chr1	55700000	55710000	25	4.89199131074711	0.00000000927932191139313	chr1_299	6	SharpPeak	76.7656123617897	0
chr1	55400000	55410000	chr1	55710000	55720000	14	4.09755716912763	0.00237362486560237	chr1_299	6	SharpPeak	76.7656123617897	0
chr1	55400000	55410000	chr1	55730000	55740000	49	4.47887740384582	0.00000000000000000000000000000119668395915858	chr1_299	6	SharpPeak	76.7656123617897	1
chr1	55400000	55410000	chr1	55830000	55840000	16	2.75492718971692	0.0000018784761051826	chr1_300	7	SharpPeak	55.9713144670499	0
chr1	55400000	55410000	chr1	55860000	55870000	13	2.3545235745015	0.0000413277970914457	chr1_300	7	SharpPeak	55.9713144670499	0
chr1	55400000	55410000	chr1	55870000	55880000	26	3.02406469081157	0.0000000000000629265115041176	chr1_300	7	SharpPeak	55.9713144670499	1
chr1	55400000	55410000	chr1	55650000	55660000	15	4.7849626603787	0.00342438310778917	chr1_298	3	SharpPeak	16.4533443688553	0
chr1	55400000	55410000	chr1	55810000	55820000	12	3.0211945047968	0.00174243837906218	chr1_300	7	SharpPeak	55.9713144670499	0
chr1	55400000	55410000	chr1	55820000	55830000	15	3.07628748272882	0.0000337071254947697	chr1_300	7	SharpPeak	55.9713144670499	0
chr1	55400000	55410000	chr1	55720000	55730000	17	3.31532712635446	0.00000420635346965214	chr1_299	6	SharpPeak	76.7656123617897	0
chr1	55400000	55410000	chr1	55740000	55750000	24	4.08683517224848	0.00000000145417698502814	chr1_299	6	SharpPeak	76.7656123617897	0
chr1	55400000	55410000	chr1	55750000	55760000	18	3.44811013462577	0.0000015265450892169	chr1_299	6	SharpPeak	76.7656123617897	0
chr1	55400000	55410000	chr1	55840000	55850000	11	2.04939796542321	0.000267483139772848	chr1_300	7	SharpPeak	55.9713144670499	0
chr1	55400000	55410000	chr1	55850000	55860000	16	2.97953157770282	0.00000509207982924508	chr1_300	7	SharpPeak	55.9713144670499	0
chr1	57770000	57780000	chr1	57870000	57880000	32	12.741548544507	0.000218354432126692	chr1_301	3	SharpPeak	17.6439522674646	0
chr1	57770000	57780000	chr1	57880000	57890000	36	13.1575775918592	0.0000118856035764944	chr1_301	3	SharpPeak	17.6439522674646	1
chr1	57770000	57780000	chr1	57860000	57870000	34	15.9779434129842	0.00234400289092158	chr1_301	3	SharpPeak	17.6439522674646	0
chr1	57400000	57410000	chr1	57930000	57940000	23	3.27083146915396	0.000000000116505529748494	chr1_29	37	BroadPeak	284.996741935483	0
chr1	57430000	57440000	chr1	57930000	57940000	14	1.95806698857251	0.00000102814686088493	chr1_29	37	BroadPeak	284.996741935483	0
chr1	57770000	57780000	chr1	57930000	57940000	26	8.50479638795833	0.0000572596116904085	chr1_30	4	SharpPeak	30.2256291883759	0
chr1	57400000	57410000	chr1	57940000	57950000	21	3.52069353637983	0.0000000155461765922726	chr1_29	37	BroadPeak	284.996741935483	0
chr1	57420000	57430000	chr1	57940000	57950000	16	2.10211982092498	0.0000000563172126998497	chr1_29	37	BroadPeak	284.996741935483	0
chr1	57430000	57440000	chr1	57940000	57950000	13	2.05823178336403	0.0000105901687550488	chr1_29	37	BroadPeak	284.996741935483	0
chr1	57770000	57780000	chr1	57940000	57950000	27	8.95691135974654	0.0000489510091238515	chr1_30	4	SharpPeak	30.2256291883759	0
chr1	57400000	57410000	chr1	57950000	57960000	21	3.64362785075845	0.0000000281680775284858	chr1_29	37	BroadPeak	284.996741935483	0
chr1	57420000	57430000	chr1	57950000	57960000	13	2.15352792203654	0.0000167367204413721	chr1_29	37	BroadPeak	284.996741935483	0
chr1	57770000	57780000	chr1	57950000	57960000	33	9.03068870570095	0.0000000689917199163416	chr1_30	4	SharpPeak	30.2256291883759	1
chr1	57400000	57410000	chr1	57980000	57990000	11	2.49008094157742	0.00133006675538428	chr1_29	37	BroadPeak	284.996741935483	0
chr1	57420000	57430000	chr1	57980000	57990000	8	1.66589673476676	0.00548257527828013	chr1_29	37	BroadPeak	284.996741935483	0
chr1	57400000	57410000	chr1	58000000	58010000	12	2.2137297665393	0.000110665302039724	chr1_29	37	BroadPeak	284.996741935483	0
chr1	57400000	57410000	chr1	58060000	58070000	13	2.86039127938003	0.00027882196027835	chr1_29	37	BroadPeak	284.996741935483	0
chr1	57400000	57410000	chr1	58070000	58080000	13	2.78490155521785	0.000215437999990686	chr1_29	37	BroadPeak	284.996741935483	0
chr1	57400000	57410000	chr1	58010000	58020000	11	2.66000105155753	0.00223594589662147	chr1_29	37	BroadPeak	284.996741935483	0
chr1	57420000	57430000	chr1	58010000	58020000	10	1.73613842073323	0.000347515070634391	chr1_29	37	BroadPeak	284.996741935483	0
chr1	57400000	57410000	chr1	58040000	58050000	10	2.68753739043192	0.0080450435531139	chr1_29	37	BroadPeak	284.996741935483	0
chr1	57400000	57410000	chr1	58050000	58060000	13	3.00383437663879	0.000447578026498387	chr1_29	37	BroadPeak	284.996741935483	0
chr1	57400000	57410000	chr1	58130000	58140000	14	1.77823144356228	0.000000344729630184518	chr1_302	3	SharpPeak	20.0883782318496	1
chr1	57400000	57410000	chr1	58150000	58160000	10	2.39906123438602	0.00374969237248201	chr1_302	3	SharpPeak	20.0883782318496	0
chr1	57400000	57410000	chr1	58140000	58150000	13	2.3016094083763	0.000032860799757024	chr1_302	3	SharpPeak	20.0883782318496	0
chr1	57400000	57410000	chr1	58270000	58280000	11	2.12899801900252	0.000370724721802977	chr1_303	2	SharpPeak	15.0074792851055	0
chr1	57400000	57410000	chr1	58280000	58290000	16	2.23694799041044	0.000000131297026258165	chr1_303	2	SharpPeak	15.0074792851055	1
chr1	59310000	59320000	chr1	59500000	59510000	14	4.53913988889372	0.00581079385427	chr1_304	3	SharpPeak	13.1529391999983	0
chr1	59310000	59320000	chr1	59520000	59530000	18	5.51838715971196	0.000656695579662693	chr1_304	3	SharpPeak	13.1529391999983	1
chr1	59250000	59260000	chr1	59560000	59570000	12	3.1481634941083	0.00243952730083376	chr1_33	23	SharpPeak	157.980262873236	0
chr1	59230000	59240000	chr1	59600000	59610000	14	3.87196708763405	0.0013992085484673	chr1_33	23	SharpPeak	157.980262873236	0
chr1	59260000	59270000	chr1	59600000	59610000	11	2.52335885574363	0.00147569987737064	chr1_33	23	SharpPeak	157.980262873236	0
chr1	59310000	59320000	chr1	59600000	59610000	20	3.70145413632966	0.000000192338394988886	chr1_34	11	SharpPeak	91.7508176112324	0
chr1	59480000	59490000	chr1	59600000	59610000	34	14.7199503962086	0.000581728753324642	chr1_35	7	SharpPeak	51.0946588170533	0
chr1	59230000	59240000	chr1	59620000	59630000	21	3.60061541131454	0.0000000228470636175884	chr1_33	23	SharpPeak	157.980262873236	0
chr1	59250000	59260000	chr1	59620000	59630000	21	2.70520144364818	0.000000000160351985300374	chr1_33	23	SharpPeak	157.980262873236	1
chr1	59260000	59270000	chr1	59620000	59630000	18	2.37495849513632	0.00000000652781471713512	chr1_33	23	SharpPeak	157.980262873236	0
chr1	59270000	59280000	chr1	59620000	59630000	10	2.69293518824814	0.00813606745063558	chr1_33	23	SharpPeak	157.980262873236	0
chr1	59310000	59320000	chr1	59620000	59630000	15	3.41241709175341	0.000106943328894266	chr1_34	11	SharpPeak	91.7508176112324	0
chr1	59480000	59490000	chr1	59620000	59630000	35	12.5677752260322	0.0000115421843147174	chr1_35	7	SharpPeak	51.0946588170533	0
chr1	59230000	59240000	chr1	59630000	59640000	15	3.35531585417073	0.0000891727189203677	chr1_33	23	SharpPeak	157.980262873236	0
chr1	59250000	59260000	chr1	59630000	59640000	12	2.54349722999493	0.00039143913618956	chr1_33	23	SharpPeak	157.980262873236	0
chr1	59230000	59240000	chr1	59640000	59650000	18	2.82280375342188	0.000000087989370565672	chr1_33	23	SharpPeak	157.980262873236	0
chr1	59230000	59240000	chr1	59610000	59620000	21	3.99819922354138	0.000000135592923926772	chr1_33	23	SharpPeak	157.980262873236	0
chr1	59250000	59260000	chr1	59610000	59620000	13	2.96840088069276	0.000399338707874661	chr1_33	23	SharpPeak	157.980262873236	0
chr1	59260000	59270000	chr1	59610000	59620000	17	2.58632726127854	0.000000151684164591794	chr1_33	23	SharpPeak	157.980262873236	0
chr1	59310000	59320000	chr1	59610000	59620000	17	3.8005443192582	0.0000237449566951671	chr1_34	11	SharpPeak	91.7508176112324	0
chr1	59480000	59490000	chr1	59610000	59620000	44	14.6377571823054	0.0000000616008150433427	chr1_35	7	SharpPeak	51.0946588170533	0
chr1	59230000	59240000	chr1	59650000	59660000	13	2.90159231041485	0.000322581426055011	chr1_33	23	SharpPeak	157.980262873236	0
chr1	60560000	60570000	chr1	60830000	60840000	21	5.13037745395792	0.00000670206569340929	chr1_38	4	SharpPeak	26.5031365306207	0
chr1	60560000	60570000	chr1	60840000	60850000	20	5.91994929937534	0.000170634271935516	chr1_38	4	SharpPeak	26.5031365306207	0
chr1	60340000	60350000	chr1	60850000	60860000	13	2.72942099484409	0.000177824651433595	chr1_36	2	SharpPeak	11.6665540672791	0
chr1	60410000	60420000	chr1	60850000	60860000	16	2.98227778365027	0.00000514148598519643	chr1_37	2	SharpPeak	14.2354843302925	1
chr1	60560000	60570000	chr1	60850000	60860000	18	5.63205755716237	0.000833261768131944	chr1_38	4	SharpPeak	26.5031365306207	0
chr1	61130000	61140000	chr1	61750000	61760000	14	1.88997604048142	0.000000691400241806107	chr1_305	3	SharpPeak	20.3774229112251	1
chr1	61370000	61380000	chr1	61750000	61760000	12	2.33646541876329	0.000181366300006754	chr1_306	5	SharpPeak	32.7183534047121	0
chr1	61130000	61140000	chr1	61760000	61770000	10	1.97562085295082	0.000934788313416089	chr1_305	3	SharpPeak	20.3774229112251	0
chr1	61370000	61380000	chr1	61760000	61770000	16	2.45459593866724	0.000000445209048955239	chr1_306	5	SharpPeak	32.7183534047121	1
chr1	61370000	61380000	chr1	61780000	61790000	12	2.10851645241462	0.0000704457416480433	chr1_306	5	SharpPeak	32.7183534047121	0
chr1	61130000	61140000	chr1	61770000	61780000	12	1.988405097701	0.0000407878710278952	chr1_305	3	SharpPeak	20.3774229112251	0
chr1	61370000	61380000	chr1	61770000	61780000	14	2.46032423626677	0.0000132641933700959	chr1_306	5	SharpPeak	32.7183534047121	0
chr1	61370000	61380000	chr1	61790000	61800000	9	1.95027372353686	0.00355648389811706	chr1_306	5	SharpPeak	32.7183534047121	0
chr1	61130000	61140000	chr1	61910000	61920000	8	1.76714496020262	0.00762958788230186	chr1_307	2	SharpPeak	10.3276085107141	0
chr1	61130000	61140000	chr1	61920000	61930000	12	2.10047094522208	0.0000679841098567445	chr1_307	2	SharpPeak	10.3276085107141	1
chr1	62700000	62710000	chr1	62950000	62960000	37	9.07377412240525	0.000000000452510790257493	chr1_308	2	SharpPeak	22.9978527076547	1
chr1	62700000	62710000	chr1	62960000	62970000	38	10.5535298142512	0.0000000070191694218406	chr1_308	2	SharpPeak	22.9978527076547	0
chr1	64110000	64120000	chr1	64220000	64230000	39	17.2482910286686	0.000266050218458724	chr1_309	2	SharpPeak	18.1361084932126	0
chr1	64120000	64130000	chr1	64220000	64230000	55	17.759892876288	0.000000000245920307099445	chr1_309	2	SharpPeak	18.1361084932126	1
chr1	64110000	64120000	chr1	64280000	64290000	26	9.66972666690113	0.000438598289159554	chr1_41	4	SharpPeak	20.1991497751223	0
chr1	64120000	64130000	chr1	64290000	64300000	29	10.0860762499551	0.0000520341586375203	chr1_41	4	SharpPeak	20.1991497751223	1
chr1	64110000	64120000	chr1	64400000	64410000	22	5.71378663295328	0.0000096520460394222	chr1_310	12	SharpPeak	159.156976017949	0
chr1	64120000	64130000	chr1	64400000	64410000	17	5.62720104040268	0.00229220116625608	chr1_310	12	SharpPeak	159.156976017949	0
chr1	64120000	64130000	chr1	64410000	64420000	18	5.96584333105852	0.00158542666127953	chr1_310	12	SharpPeak	159.156976017949	0
chr1	64070000	64080000	chr1	64420000	64430000	9	2.18766252604424	0.0072816373847403	chr1_311	5	SharpPeak	26.5891643977504	0
chr1	64110000	64120000	chr1	64420000	64430000	12	3.42775855051014	0.0047734395655262	chr1_310	12	SharpPeak	159.156976017949	0
chr1	64120000	64130000	chr1	64420000	64430000	12	3.37620545892426	0.00424023224485076	chr1_310	12	SharpPeak	159.156976017949	0
chr1	63730000	63740000	chr1	64430000	64440000	10	1.81280988887767	0.000483687552896157	chr1_312	6	SharpPeak	36.3130552188415	0
chr1	64070000	64080000	chr1	64430000	64440000	11	2.59577873567281	0.00185218386671079	chr1_311	5	SharpPeak	26.5891643977504	0
chr1	64080000	64090000	chr1	64430000	64440000	16	2.50120158167483	0.000000563622097492399	chr1_311	5	SharpPeak	26.5891643977504	1
chr1	64110000	64120000	chr1	64430000	64440000	19	4.26358531320428	0.00000677427305538873	chr1_310	12	SharpPeak	159.156976017949	0
chr1	64120000	64130000	chr1	64430000	64440000	20	4.19162991616784	0.00000128572122058187	chr1_310	12	SharpPeak	159.156976017949	0
chr1	63660000	63670000	chr1	64440000	64450000	38	2.05125026326694	0.000000000000000000000000000000104904003113498	chr1_313	3	SharpPeak	54.8864433245653	1
chr1	63720000	63730000	chr1	64440000	64450000	13	2.06924125349876	0.0000111339000178842	chr1_312	6	SharpPeak	36.3130552188415	0
chr1	63730000	63740000	chr1	64440000	64450000	12	2.58923688166542	0.000460095424183683	chr1_312	6	SharpPeak	36.3130552188415	0
chr1	64070000	64080000	chr1	64440000	64450000	14	4.13726938228518	0.00259234689277755	chr1_311	5	SharpPeak	26.5891643977504	0
chr1	64110000	64120000	chr1	64440000	64450000	72	7.25981802156052	0.00000000000000000000000000000000000000000229280934123734	chr1_310	12	SharpPeak	159.156976017949	0
chr1	64120000	64130000	chr1	64440000	64450000	72	7.12394641760821	0.000000000000000000000000000000000000000000720040977835841	chr1_310	12	SharpPeak	159.156976017949	1
chr1	63660000	63670000	chr1	64450000	64460000	18	1.72761254973584	0.0000000000495886358866538	chr1_313	3	SharpPeak	54.8864433245653	0
chr1	63720000	63730000	chr1	64450000	64460000	14	1.73896016177029	0.000000264707381874078	chr1_312	6	SharpPeak	36.3130552188415	1
chr1	63730000	63740000	chr1	64450000	64460000	10	2.08661960993267	0.00139483208982962	chr1_312	6	SharpPeak	36.3130552188415	0
chr1	64070000	64080000	chr1	64450000	64460000	12	3.10350865925696	0.00218061910503642	chr1_311	5	SharpPeak	26.5891643977504	0
chr1	64110000	64120000	chr1	64450000	64460000	27	5.25880766616134	0.00000000180559367202801	chr1_310	12	SharpPeak	159.156976017949	0
chr1	64120000	64130000	chr1	64450000	64460000	25	5.15907101506448	0.0000000262750396356417	chr1_310	12	SharpPeak	159.156976017949	0
chr1	63720000	63730000	chr1	64480000	64490000	10	1.75262635433387	0.000372771492386948	chr1_314	3	SharpPeak	15.4369871236337	0
chr1	63730000	63740000	chr1	64480000	64490000	9	2.10674622299745	0.00576514491312278	chr1_314	3	SharpPeak	15.4369871236337	0
chr1	63720000	63730000	chr1	64490000	64500000	10	1.6316151683625	0.000212905915163849	chr1_314	3	SharpPeak	15.4369871236337	1
chr1	64120000	64130000	chr1	64390000	64400000	15	5.19174857695266	0.00714594373412337	chr1_310	12	SharpPeak	159.156976017949	0
chr1	63660000	63670000	chr1	64460000	64470000	11	1.61238422186643	0.0000339577155648367	chr1_313	3	SharpPeak	54.8864433245653	0
chr1	63720000	63730000	chr1	64460000	64470000	8	1.62119994271576	0.00468736251203804	chr1_312	6	SharpPeak	36.3130552188415	0
chr1	63660000	63670000	chr1	64520000	64530000	9	1.61819987055074	0.00104183916011698	chr1_42	5	SharpPeak	30.5046338742822	0
chr1	64110000	64120000	chr1	64370000	64380000	21	5.1973183086777	0.00000814184180556418	chr1_315	2	SharpPeak	12.5581176455004	1
chr1	64120000	64130000	chr1	64370000	64380000	17	5.13549490190525	0.000859315563807244	chr1_315	2	SharpPeak	12.5581176455004	0
chr1	64730000	64740000	chr1	64850000	64860000	21	8.70589722225498	0.00740109053895686	chr1_316	2	SharpPeak	7.77541561839977	1
chr1	64730000	64740000	chr1	64860000	64870000	23	10.1596395340953	0.00940958133236049	chr1_316	2	SharpPeak	7.77541561839977	0
chr1	64730000	64740000	chr1	64900000	64910000	19	6.85439437129517	0.00285274172533027	chr1_317	4	SharpPeak	33.3478649070608	0
chr1	64730000	64740000	chr1	64920000	64930000	42	9.44445743810924	0.00000000000151314568341828	chr1_317	4	SharpPeak	33.3478649070608	1
chr1	64730000	64740000	chr1	64970000	64980000	22	8.42321858107299	0.00226153050224967	chr1_318	2	SharpPeak	15.9007968208758	0
chr1	64730000	64740000	chr1	65000000	65010000	23	6.25962102170775	0.0000117251463365123	chr1_319	3	SharpPeak	17.3638550697544	1
chr1	64730000	64740000	chr1	64980000	64990000	34	8.32757420670793	0.0000000027147934030768	chr1_318	2	SharpPeak	15.9007968208758	1
chr1	64730000	64740000	chr1	64930000	64940000	19	7.40106712858647	0.0064512583834321	chr1_317	4	SharpPeak	33.3478649070608	0
chr1	64730000	64740000	chr1	65010000	65020000	17	4.19434349773889	0.0000803743243543442	chr1_319	3	SharpPeak	17.3638550697544	0
chr1	64730000	64740000	chr1	65020000	65030000	15	5.39650357796959	0.00998929752992278	chr1_319	3	SharpPeak	17.3638550697544	0
chr1	64730000	64740000	chr1	64910000	64920000	32	8.37521891999731	0.0000000430993820250218	chr1_317	4	SharpPeak	33.3478649070608	0
chr1	65310000	65320000	chr1	66060000	66070000	8	1.51336943139602	0.003153885750296	chr1_320	5	SharpPeak	34.4215575074003	0
chr1	65310000	65320000	chr1	66070000	66080000	8	1.33789962686043	0.00151882336687345	chr1_320	5	SharpPeak	34.4215575074003	0
chr1	65310000	65320000	chr1	66080000	66090000	11	1.5472143153014	0.0000235530398756995	chr1_320	5	SharpPeak	34.4215575074003	0
chr1	65310000	65320000	chr1	66090000	66100000	11	1.57336671443951	0.0000273517603879763	chr1_320	5	SharpPeak	34.4215575074003	0
chr1	65310000	65320000	chr1	66100000	66110000	16	1.6520312188291	0.00000000206768778676985	chr1_320	5	SharpPeak	34.4215575074003	1
chr1	69240000	69250000	chr1	69670000	69680000	13	2.35451178435172	0.0000413277970914457	chr1_45	3	SharpPeak	27.2060061291304	0
chr1	69240000	69250000	chr1	69690000	69700000	11	2.19729838659057	0.000481409432371436	chr1_45	3	SharpPeak	27.2060061291304	0
chr1	69240000	69250000	chr1	69770000	69780000	10	1.94606678730983	0.000837765383761185	chr1_321	2	SharpPeak	11.948496769312	0
chr1	69240000	69250000	chr1	69780000	69790000	12	1.91493583948575	0.0000283846014372987	chr1_321	2	SharpPeak	11.948496769312	1
chr1	72300000	72310000	chr1	72590000	72600000	15	4.04530971942493	0.000663101647881327	chr1_47	14	SharpPeak	77.3378581988177	0
chr1	72300000	72310000	chr1	72600000	72610000	17	4.49924470233053	0.000185538704257517	chr1_47	14	SharpPeak	77.3378581988177	0
chr1	72710000	72720000	chr1	72810000	72820000	27	12.7312285698793	0.00919289235567751	chr1_49	9	SharpPeak	92.0029348159746	0
chr1	72710000	72720000	chr1	72830000	72840000	30	11.799559745122	0.000316668170893	chr1_49	9	SharpPeak	92.0029348159746	0
chr1	72300000	72310000	chr1	72700000	72710000	12	2.6545597492545	0.000574996645656098	chr1_50	4	SharpPeak	18.7927715811549	0
chr1	72710000	72720000	chr1	72850000	72860000	47	7.97950824457006	0.00000000000000000171079205386679	chr1_49	9	SharpPeak	92.0029348159746	1
chr1	72710000	72720000	chr1	72840000	72850000	46	9.33835393358802	0.00000000000000266534604019762	chr1_49	9	SharpPeak	92.0029348159746	0
chr1	72870000	72880000	chr1	73260000	73270000	19	5.07373455399453	0.0000716821008921072	chr1_322	4	SharpPeak	21.748608889824	0
chr1	72860000	72870000	chr1	73270000	73280000	11	3.18308515900491	0.0082743666898173	chr1_322	4	SharpPeak	21.748608889824	0
chr1	72870000	72880000	chr1	73270000	73280000	16	5.11418754309874	0.00235969799460384	chr1_322	4	SharpPeak	21.748608889824	0
chr1	72870000	72880000	chr1	73280000	73290000	17	3.79891793884945	0.0000236406470323136	chr1_322	4	SharpPeak	21.748608889824	1
chr1	72860000	72870000	chr1	73350000	73360000	10	2.14368452097891	0.00169832496489895	chr1_51	3	SharpPeak	19.7057536071327	0
chr1	72870000	72880000	chr1	73350000	73360000	12	3.14163815616467	0.00240180998106239	chr1_51	3	SharpPeak	19.7057536071327	0
chr1	72870000	72880000	chr1	73520000	73530000	12	2.61874757646845	0.000506590448145088	chr1_323	2	SharpPeak	12.7082179962392	0
chr1	72870000	72880000	chr1	73530000	73540000	17	3.55526325457949	0.0000103655198938814	chr1_323	2	SharpPeak	12.7082179962392	1
chr1	72870000	72880000	chr1	73560000	73570000	14	3.19436226078549	0.000208669574762493	chr1_324	18	SharpPeak	165.504015785467	0
chr1	72870000	72880000	chr1	73570000	73580000	11	3.12729585614756	0.00733007169476666	chr1_324	18	SharpPeak	165.504015785467	0
chr1	72870000	72880000	chr1	73580000	73590000	14	2.96387088205425	0.0000965142447667944	chr1_324	18	SharpPeak	165.504015785467	0
chr1	72870000	72880000	chr1	73590000	73600000	16	3.36117328423453	0.0000219691201935658	chr1_324	18	SharpPeak	165.504015785467	0
chr1	72870000	72880000	chr1	73600000	73610000	22	3.55557834274097	0.00000000330941660623934	chr1_324	18	SharpPeak	165.504015785467	0
chr1	72860000	72870000	chr1	73610000	73620000	13	1.84077083418616	0.00000327824230068375	chr1_324	18	SharpPeak	165.504015785467	0
chr1	72870000	72880000	chr1	73610000	73620000	39	2.54563261163568	0.0000000000000000000000000000136973412365478	chr1_324	18	SharpPeak	165.504015785467	1
chr1	72860000	72870000	chr1	73630000	73640000	13	2.212145107072	0.0000219816014231274	chr1_324	18	SharpPeak	165.504015785467	0
chr1	72870000	72880000	chr1	73630000	73640000	31	3.25616576815037	0.00000000000000000974553570613716	chr1_324	18	SharpPeak	165.504015785467	0
chr1	72860000	72870000	chr1	73620000	73630000	13	1.93402267425807	0.00000548779761150634	chr1_324	18	SharpPeak	165.504015785467	0
chr1	72870000	72880000	chr1	73620000	73630000	23	2.72416409936463	0.00000000000338861645146077	chr1_324	18	SharpPeak	165.504015785467	0
chr1	72860000	72870000	chr1	73640000	73650000	9	1.81759893767324	0.0022667381369253	chr1_324	18	SharpPeak	165.504015785467	0
chr1	72870000	72880000	chr1	73640000	73650000	18	2.50043851167952	0.0000000141977001533674	chr1_324	18	SharpPeak	165.504015785467	0
chr1	72860000	72870000	chr1	73660000	73670000	13	1.97869006393235	0.00000695634446223139	chr1_324	18	SharpPeak	165.504015785467	0
chr1	72870000	72880000	chr1	73660000	73670000	11	2.80860250643095	0.00335453160976699	chr1_324	18	SharpPeak	165.504015785467	0
chr1	72870000	72880000	chr1	73670000	73680000	13	3.38861080227149	0.00135905865143272	chr1_324	18	SharpPeak	165.504015785467	0
chr1	72870000	72880000	chr1	73680000	73690000	11	2.99038442844649	0.00531455090954647	chr1_324	18	SharpPeak	165.504015785467	0
chr1	72870000	72880000	chr1	73710000	73720000	11	2.26015132478154	0.000611712552739932	chr1_325	21	BroadPeak	264.243143770183	0
chr1	72870000	72880000	chr1	73650000	73660000	11	2.26304743357424	0.000618046587279801	chr1_324	18	SharpPeak	165.504015785467	0
chr1	72870000	72880000	chr1	73720000	73730000	10	2.52362832647007	0.00530048675669812	chr1_325	21	BroadPeak	264.243143770183	0
chr1	72870000	72880000	chr1	73730000	73740000	16	1.84472466649001	0.00000000934962713564423	chr1_325	21	BroadPeak	264.243143770183	0
chr1	72870000	72880000	chr1	73740000	73750000	11	2.73835203213302	0.00278483891603577	chr1_325	21	BroadPeak	264.243143770183	0
chr1	72870000	72880000	chr1	73750000	73760000	10	2.63235522092797	0.00703215868688284	chr1_325	21	BroadPeak	264.243143770183	0
chr1	72870000	72880000	chr1	73760000	73770000	16	2.84622088627001	0.00000284781843983137	chr1_325	21	BroadPeak	264.243143770183	0
chr1	72860000	72870000	chr1	73770000	73780000	9	1.89613650162762	0.00297399248679766	chr1_325	21	BroadPeak	264.243143770183	0
chr1	72870000	72880000	chr1	73770000	73780000	11	2.64785347652702	0.00216188791838182	chr1_325	21	BroadPeak	264.243143770183	0
chr1	72870000	72880000	chr1	73780000	73790000	16	2.74265363896563	0.00000177786872464205	chr1_325	21	BroadPeak	264.243143770183	0
chr1	72870000	72880000	chr1	73790000	73800000	14	2.38519570261838	0.00000942991249373887	chr1_325	21	BroadPeak	264.243143770183	0
chr1	72870000	72880000	chr1	73800000	73810000	14	2.67128717308891	0.0000320387650490713	chr1_325	21	BroadPeak	264.243143770183	0
chr1	72820000	72830000	chr1	73810000	73820000	13	2.5847452054934	0.000104672339420281	chr1_326	2	SharpPeak	12.1827151866754	1
chr1	72860000	72870000	chr1	73810000	73820000	25	1.90782510347518	0.0000000000000000189675322875145	chr1_325	21	BroadPeak	264.243143770183	0
chr1	72870000	72880000	chr1	73810000	73820000	20	2.66942703717773	0.000000000891673859517313	chr1_325	21	BroadPeak	264.243143770183	0
chr1	72820000	72830000	chr1	73820000	73830000	13	2.67273337953843	0.000145263047629634	chr1_326	2	SharpPeak	12.1827151866754	0
chr1	72860000	72870000	chr1	73820000	73830000	28	1.95600391326161	0.0000000000000000000174545869379552	chr1_325	21	BroadPeak	264.243143770183	0
chr1	72870000	72880000	chr1	73820000	73830000	53	2.76136781967714	0.00000000000000000000000000000000000000000000506656933447632	chr1_325	21	BroadPeak	264.243143770183	1
chr1	72860000	72870000	chr1	73830000	73840000	21	1.75284784043544	0.0000000000000591418500711274	chr1_325	21	BroadPeak	264.243143770183	0
chr1	72870000	72880000	chr1	73830000	73840000	28	2.37302642137567	0.00000000000000000248544479062157	chr1_325	21	BroadPeak	264.243143770183	0
chr1	72860000	72870000	chr1	73840000	73850000	14	1.80742047101454	0.000000419234573879343	chr1_325	21	BroadPeak	264.243143770183	0
chr1	72870000	72880000	chr1	73840000	73850000	25	2.47701364099266	0.00000000000000635459233035427	chr1_325	21	BroadPeak	264.243143770183	0
chr1	72870000	72880000	chr1	73850000	73860000	23	2.76124726859135	0.00000000000436369366146394	chr1_325	21	BroadPeak	264.243143770183	0
chr1	72870000	72880000	chr1	73860000	73870000	21	2.16878293295086	0.00000000000310320473507946	chr1_325	21	BroadPeak	264.243143770183	0
chr1	74880000	74890000	chr1	75020000	75030000	27	12.6088043178657	0.00812484141539416	chr1_327	5	SharpPeak	24.1776096128004	0
chr1	74890000	74900000	chr1	75020000	75030000	31	11.3182023851854	0.0000618076710953242	chr1_327	5	SharpPeak	24.1776096128004	1
chr1	74940000	74950000	chr1	75020000	75030000	33	15.1330400834851	0.00193261467141181	chr1_328	11	SharpPeak	58.0590574993191	0
chr1	74890000	74900000	chr1	75030000	75040000	23	9.50578422977501	0.00432916657943358	chr1_327	5	SharpPeak	24.1776096128004	0
chr1	74950000	74960000	chr1	75030000	75040000	29	13.2096572264512	0.00394630350717429	chr1_328	11	SharpPeak	58.0590574993191	0
chr1	74880000	74890000	chr1	75040000	75050000	26	11.5471865049358	0.00527452038849871	chr1_327	5	SharpPeak	24.1776096128004	0
chr1	74930000	74940000	chr1	75040000	75050000	19	6.92404418180686	0.00317176473084886	chr1_328	11	SharpPeak	58.0590574993191	0
chr1	74940000	74950000	chr1	75040000	75050000	34	13.00345260404	0.0000569045362564584	chr1_328	11	SharpPeak	58.0590574993191	0
chr1	74950000	74960000	chr1	75040000	75050000	41	13.8191943268708	0.000000292856191686359	chr1_328	11	SharpPeak	58.0590574993191	1
chr1	74880000	74890000	chr1	75050000	75060000	22	7.42498017441218	0.000435608798157998	chr1_327	5	SharpPeak	24.1776096128004	0
chr1	74930000	74940000	chr1	75050000	75060000	14	4.41663343843555	0.00459058184079655	chr1_328	11	SharpPeak	58.0590574993191	0
chr1	74940000	74950000	chr1	75050000	75060000	20	8.15093770650059	0.00789277956678679	chr1_328	11	SharpPeak	58.0590574993191	0
chr1	74950000	74960000	chr1	75050000	75060000	23	8.60093556819026	0.00122819899768821	chr1_328	11	SharpPeak	58.0590574993191	0
chr1	74960000	74970000	chr1	75050000	75060000	18	5.00198854537471	0.000199127458099862	chr1_328	11	SharpPeak	58.0590574993191	0
chr1	74940000	74950000	chr1	75010000	75020000	41	17.6245157693396	0.0000917747384791184	chr1_328	11	SharpPeak	58.0590574993191	0
chr1	75120000	75130000	chr1	75240000	75250000	20	7.93945360783993	0.00598259275793971	chr1_56	3	SharpPeak	15.0698182832131	0
chr1	74940000	74950000	chr1	75000000	75010000	31	15.1743686606303	0.00739762500241616	chr1_328	11	SharpPeak	58.0590574993191	0
chr1	74940000	74950000	chr1	75280000	75290000	20	6.68252291688845	0.000823961461402035	chr1_329	2	SharpPeak	10.2109011951143	1
chr1	75180000	75190000	chr1	75280000	75290000	31	14.9640109196894	0.00608303658090978	chr1_330	2	SharpPeak	8.66380656395568	0
chr1	74940000	74950000	chr1	75290000	75300000	18	5.67722376593926	0.000911937665620257	chr1_329	2	SharpPeak	10.2109011951143	0
chr1	75180000	75190000	chr1	75290000	75300000	28	12.070220246339	0.00226288378680173	chr1_330	2	SharpPeak	8.66380656395568	1
chr1	75470000	75480000	chr1	75580000	75590000	55	24.3534229192457	0.00000672415946107753	chr1_331	2	SharpPeak	22.3734505909534	0
chr1	75470000	75480000	chr1	75590000	75600000	69	22.720290135984	0.00000000000155308902401383	chr1_331	2	SharpPeak	22.3734505909534	1
chr1	77510000	77520000	chr1	77890000	77900000	37	5.93684653542138	0.00000000000000238713975056687	chr1_332	3	SharpPeak	32.2450888372534	1
chr1	77520000	77530000	chr1	77890000	77900000	14	2.38451789379391	0.00000941529627272973	chr1_332	3	SharpPeak	32.2450888372534	0
chr1	77510000	77520000	chr1	77900000	77910000	23	6.44998278844332	0.0000186817143813093	chr1_332	3	SharpPeak	32.2450888372534	0
chr1	77970000	77980000	chr1	78160000	78170000	20	5.29073705902244	0.0000372749324060553	chr1_61	15	SharpPeak	125.007659733263	0
chr1	77970000	77980000	chr1	78400000	78410000	13	2.33480350546351	0.0000379794458052942	chr1_333	6	SharpPeak	52.2514749875773	0
chr1	78190000	78200000	chr1	78400000	78410000	42	17.4595008741277	0.0000337629717557741	chr1_334	18	SharpPeak	156.337043032579	0
chr1	78200000	78210000	chr1	78400000	78410000	34	12.3122693699661	0.0000193026530705531	chr1_334	18	SharpPeak	156.337043032579	0
chr1	78210000	78220000	chr1	78400000	78410000	27	11.7079614688778	0.00308341805338719	chr1_334	18	SharpPeak	156.337043032579	0
chr1	77970000	77980000	chr1	78410000	78420000	16	2.01190954967839	0.0000000309615061254483	chr1_333	6	SharpPeak	52.2514749875773	0
chr1	78190000	78200000	chr1	78410000	78420000	47	13.6071004538942	0.000000000242691721284267	chr1_334	18	SharpPeak	156.337043032579	0
chr1	78200000	78210000	chr1	78410000	78420000	45	9.57947224453973	0.0000000000000287691877984457	chr1_334	18	SharpPeak	156.337043032579	1
chr1	78210000	78220000	chr1	78410000	78420000	32	9.09222511867872	0.000000273255561800392	chr1_334	18	SharpPeak	156.337043032579	0
chr1	77970000	77980000	chr1	78420000	78430000	14	2.11154757244452	0.00000239512376664899	chr1_333	6	SharpPeak	52.2514749875773	0
chr1	78190000	78200000	chr1	78420000	78430000	52	14.4685882594111	0.00000000000482392522716661	chr1_334	18	SharpPeak	156.337043032579	0
chr1	78200000	78210000	chr1	78420000	78430000	32	10.1694094528907	0.00000286040998478922	chr1_334	18	SharpPeak	156.337043032579	0
chr1	78210000	78220000	chr1	78420000	78430000	38	9.6351693673971	0.000000000610747325576616	chr1_334	18	SharpPeak	156.337043032579	0
chr1	77970000	77980000	chr1	78440000	78450000	16	1.95027744676076	0.00000001995040287725	chr1_333	6	SharpPeak	52.2514749875773	1
chr1	78190000	78200000	chr1	78440000	78450000	40	12.2876603644318	0.0000000389894462479284	chr1_334	18	SharpPeak	156.337043032579	0
chr1	78200000	78210000	chr1	78440000	78450000	23	8.61342566811184	0.00125017974781633	chr1_334	18	SharpPeak	156.337043032579	0
chr1	78210000	78220000	chr1	78440000	78450000	26	8.13665882787327	0.0000275283713730045	chr1_334	18	SharpPeak	156.337043032579	0
chr1	77970000	77980000	chr1	78470000	78480000	10	1.90458343822818	0.000708277723310951	chr1_63	2	SharpPeak	9.10174320706001	1
chr1	78190000	78200000	chr1	78390000	78400000	43	16.7136981854106	0.00000520941041238464	chr1_334	18	SharpPeak	156.337043032579	0
chr1	77970000	77980000	chr1	78430000	78440000	15	1.90792687744894	0.000000113522144519387	chr1_333	6	SharpPeak	52.2514749875773	0
chr1	78190000	78200000	chr1	78430000	78440000	37	12.0047715394453	0.000000571149172175549	chr1_334	18	SharpPeak	156.337043032579	0
chr1	78200000	78210000	chr1	78430000	78440000	33	8.42680507425408	0.000000013548527303664	chr1_334	18	SharpPeak	156.337043032579	0
chr1	78210000	78220000	chr1	78430000	78440000	21	7.97216813607303	0.00274481550944992	chr1_334	18	SharpPeak	156.337043032579	0
chr1	77970000	77980000	chr1	78450000	78460000	13	1.99516636271144	0.00000761106248591664	chr1_333	6	SharpPeak	52.2514749875773	0
chr1	78190000	78200000	chr1	78450000	78460000	36	12.592597528654	0.00000464694523790621	chr1_334	18	SharpPeak	156.337043032579	0
chr1	78210000	78220000	chr1	78450000	78460000	22	8.31653733521659	0.00193261467141181	chr1_334	18	SharpPeak	156.337043032579	0
chr1	81570000	81580000	chr1	82270000	82280000	8	1.5834087429169	0.0040959741943496	chr1_65	9	SharpPeak	64.1066062166289	0
chr1	82280000	82290000	chr1	82430000	82440000	23	7.52696305969662	0.000191140588096784	chr1_335	4	SharpPeak	19.6226652795113	1
chr1	82290000	82300000	chr1	82430000	82440000	23	8.69236620510411	0.00141133652614729	chr1_335	4	SharpPeak	19.6226652795113	0
chr1	82290000	82300000	chr1	82440000	82450000	24	9.65481147702902	0.00240167544568972	chr1_335	4	SharpPeak	19.6226652795113	0
chr1	82290000	82300000	chr1	82450000	82460000	24	9.98698246489175	0.00367809507013828	chr1_335	4	SharpPeak	19.6226652795113	0
chr1	84840000	84850000	chr1	84920000	84930000	25	11.0793280280397	0.00638710442494426	chr1_67	3	SharpPeak	20.347873620712	0
chr1	85890000	85900000	chr1	86000000	86010000	33	12.3052725132218	0.0000478977601809582	chr1_68	2	SharpPeak	10.8933464652658	1
chr1	86210000	86220000	chr1	86340000	86350000	17	3.98875573567818	0.0000434804029750122	chr1_336	4	SharpPeak	25.1419772027978	0
chr1	86210000	86220000	chr1	86330000	86340000	22	4.45956406156567	0.000000179575076554352	chr1_336	4	SharpPeak	25.1419772027978	1
chr1	86360000	86370000	chr1	86420000	86430000	37	18.3607884859406	0.00330240982870844	chr1_337	2	SharpPeak	8.26931238788677	1
chr1	86430000	86440000	chr1	86490000	86500000	56	21.6645803315517	0.0000000840467889314837	chr1_70	4	SharpPeak	51.7646204286107	0
chr1	86440000	86450000	chr1	86490000	86500000	97	40.2534293667	0.00000000000949831543081117	chr1_70	4	SharpPeak	51.7646204286107	0
chr1	86440000	86450000	chr1	86540000	86550000	41	18.1421444190931	0.000169839375801827	chr1_69	5	SharpPeak	65.5850162274261	0
chr1	86660000	86670000	chr1	87020000	87030000	14	3.06663367920019	0.000137119310157359	chr1_71	15	SharpPeak	122.594564750252	0
chr1	86670000	86680000	chr1	87020000	87030000	14	3.73909695493068	0.00100853068298136	chr1_71	15	SharpPeak	122.594564750252	0
chr1	86700000	86710000	chr1	87020000	87030000	15	3.6435782521875	0.000216812188556392	chr1_338	3	SharpPeak	18.9140742835548	0
chr1	86660000	86670000	chr1	87030000	87040000	22	3.66966912045336	0.00000000580373897119498	chr1_71	15	SharpPeak	122.594564750252	0
chr1	86670000	86680000	chr1	87030000	87040000	19	4.52970017132772	0.0000157182541393375	chr1_71	15	SharpPeak	122.594564750252	0
chr1	86700000	86710000	chr1	87030000	87040000	18	4.39930058948824	0.0000397277811118395	chr1_338	3	SharpPeak	18.9140742835548	1
chr1	86630000	86640000	chr1	87040000	87050000	13	2.54238351479627	0.0000892198753928106	chr1_339	2	SharpPeak	10.2657796837965	1
chr1	86660000	86670000	chr1	87040000	87050000	28	3.79433075084375	0.000000000000227248101805013	chr1_71	15	SharpPeak	122.594564750252	0
chr1	86670000	86680000	chr1	87040000	87050000	33	4.68974221071837	0.00000000000000359166140572953	chr1_71	15	SharpPeak	122.594564750252	1
chr1	86700000	86710000	chr1	87040000	87050000	18	4.54535742461652	0.0000599533015936371	chr1_338	3	SharpPeak	18.9140742835548	0
chr1	86630000	86640000	chr1	87050000	87060000	9	2.15831986660193	0.00668734481627641	chr1_339	2	SharpPeak	10.2657796837965	0
chr1	86660000	86670000	chr1	87050000	87060000	19	3.08379727765527	0.0000000575947575048262	chr1_71	15	SharpPeak	122.594564750252	0
chr1	86670000	86680000	chr1	87050000	87060000	19	3.75584796016846	0.00000111252871701285	chr1_71	15	SharpPeak	122.594564750252	0
chr1	86660000	86670000	chr1	87080000	87090000	12	2.44149236787313	0.000269453644106033	chr1_71	15	SharpPeak	122.594564750252	0
chr1	86670000	86680000	chr1	87100000	87110000	13	3.25968186730436	0.000962869177200713	chr1_71	15	SharpPeak	122.594564750252	0
chr1	86660000	86670000	chr1	87140000	87150000	11	3.10599797694714	0.00698073221600245	chr1_73	3	SharpPeak	13.9144519624292	0
chr1	86660000	86670000	chr1	87060000	87070000	19	3.16589968906758	0.0000000869180134365632	chr1_71	15	SharpPeak	122.594564750252	0
chr1	86670000	86680000	chr1	87060000	87070000	19	3.86230750210318	0.0000016576554291417	chr1_71	15	SharpPeak	122.594564750252	0
chr1	86670000	86680000	chr1	87070000	87080000	9	1.96807590624079	0.00376244583267717	chr1_71	15	SharpPeak	122.594564750252	0
chr1	86580000	86590000	chr1	87190000	87200000	13	3.58843276698464	0.00226084925262998	chr1_74	22	BroadPeak	187.158602626096	0
chr1	86660000	86670000	chr1	87190000	87200000	15	2.88832040935017	0.0000164431475954206	chr1_74	22	BroadPeak	187.158602626096	0
chr1	86670000	86680000	chr1	87190000	87200000	17	3.48007964170311	0.00000782952585385092	chr1_74	22	BroadPeak	187.158602626096	0
chr1	88440000	88450000	chr1	88680000	88690000	14	3.99280052070192	0.00187491738425535	chr1_75	33	BroadPeak	379.282854163909	0
chr1	88440000	88450000	chr1	88720000	88730000	12	3.42627232488691	0.00475643759741092	chr1_75	33	BroadPeak	379.282854163909	0
chr1	88440000	88450000	chr1	88730000	88740000	20	3.59984434637887	0.000000123557506973017	chr1_75	33	BroadPeak	379.282854163909	0
chr1	88400000	88410000	chr1	88710000	88720000	12	3.4535199676944	0.0050658804128264	chr1_75	33	BroadPeak	379.282854163909	0
chr1	88440000	88450000	chr1	88710000	88720000	14	3.81712015925327	0.00122259550464205	chr1_75	33	BroadPeak	379.282854163909	0
chr1	89070000	89080000	chr1	89170000	89180000	34	16.3915821777462	0.00349573600529553	chr1_340	4	SharpPeak	26.8653733055643	0
chr1	89070000	89080000	chr1	89180000	89190000	40	17.5638808969368	0.000182355389013318	chr1_340	4	SharpPeak	26.8653733055643	0
chr1	89060000	89070000	chr1	89190000	89200000	20	7.41482150282392	0.00282191568629794	chr1_340	4	SharpPeak	26.8653733055643	0
chr1	89070000	89080000	chr1	89190000	89200000	50	15.4374722862777	0.000000000473146274009172	chr1_340	4	SharpPeak	26.8653733055643	1
chr1	89450000	89460000	chr1	89510000	89520000	62	29.9079763556031	0.000018470073060098	chr1_341	2	SharpPeak	15.8522691383853	0
chr1	89450000	89460000	chr1	89520000	89530000	66	29.222489104606	0.00000051669499472309	chr1_341	2	SharpPeak	15.8522691383853	1
chr1	89640000	89650000	chr1	89910000	89920000	14	4.40974729651711	0.00452444800394677	chr1_77	38	BroadPeak	362.097909348039	0
chr1	89640000	89650000	chr1	89950000	89960000	16	3.14935340586259	0.0000100608211062983	chr1_77	38	BroadPeak	362.097909348039	0
chr1	89640000	89650000	chr1	89970000	89980000	14	3.87152321151824	0.00139845607503003	chr1_77	38	BroadPeak	362.097909348039	0
chr1	90200000	90210000	chr1	90360000	90370000	24	10.3724363327721	0.00585201759125215	chr1_342	2	SharpPeak	8.55500653409801	0
chr1	90200000	90210000	chr1	90370000	90380000	27	11.6465573206238	0.00287630938649433	chr1_342	2	SharpPeak	8.55500653409801	1
chr1	90200000	90210000	chr1	90390000	90400000	28	12.3394187526763	0.00307631012740215	chr1_343	5	SharpPeak	26.5497126243633	0
chr1	90200000	90210000	chr1	90400000	90410000	30	9.7895137911984	0.0000111183096864814	chr1_343	5	SharpPeak	26.5497126243633	1
chr1	90200000	90210000	chr1	90410000	90420000	30	11.8116652584868	0.000322581426055011	chr1_343	5	SharpPeak	26.5497126243633	0
chr1	90200000	90210000	chr1	90420000	90430000	24	8.66452824641805	0.000547507904957151	chr1_343	5	SharpPeak	26.5497126243633	0
chr1	90200000	90210000	chr1	90450000	90460000	28	9.26004372381716	0.000031198402981559	chr1_344	6	SharpPeak	40.5580973279572	0
chr1	90210000	90220000	chr1	90430000	90440000	16	5.8599829769018	0.0085194684969672	chr1_343	5	SharpPeak	26.5497126243633	0
chr1	90200000	90210000	chr1	90460000	90470000	34	9.36219403120255	0.0000000472213676142479	chr1_344	6	SharpPeak	40.5580973279572	1
chr1	90200000	90210000	chr1	90470000	90480000	26	9.47806970154553	0.000323153391616178	chr1_344	6	SharpPeak	40.5580973279572	0
chr1	90200000	90210000	chr1	90490000	90500000	25	8.94568314786393	0.000342104573491732	chr1_344	6	SharpPeak	40.5580973279572	0
chr1	90200000	90210000	chr1	90520000	90530000	19	5.95250500095744	0.000550827993400271	chr1_80	14	SharpPeak	157.550529747189	0
chr1	90200000	90210000	chr1	90530000	90540000	19	6.87364726000022	0.00294249371488274	chr1_80	14	SharpPeak	157.550529747189	0
chr1	90210000	90220000	chr1	90540000	90550000	18	5.52075875717887	0.000659579989358516	chr1_80	14	SharpPeak	157.550529747189	0
chr1	90200000	90210000	chr1	90480000	90490000	27	8.99070369430193	0.0000520341586375203	chr1_344	6	SharpPeak	40.5580973279572	0
chr1	90200000	90210000	chr1	90550000	90560000	29	5.26443450083173	0.0000000000751748120619404	chr1_80	14	SharpPeak	157.550529747189	0
chr1	90200000	90210000	chr1	90570000	90580000	39	7.3323096653747	0.0000000000000511137273785217	chr1_80	14	SharpPeak	157.550529747189	0
chr1	90210000	90220000	chr1	90570000	90580000	17	4.99202710881279	0.00062390278231457	chr1_80	14	SharpPeak	157.550529747189	0
chr1	90290000	90300000	chr1	90570000	90580000	18	4.36039964543923	0.0000354843593588828	chr1_345	5	SharpPeak	22.5007229138607	1
chr1	90200000	90210000	chr1	90500000	90510000	25	8.34003350379492	0.000116291215146653	chr1_344	6	SharpPeak	40.5580973279572	0
chr1	90200000	90210000	chr1	90560000	90570000	29	6.69209486423952	0.000000015887301728309	chr1_80	14	SharpPeak	157.550529747189	0
chr1	90210000	90220000	chr1	90560000	90570000	15	4.5737966206891	0.00224599086351708	chr1_80	14	SharpPeak	157.550529747189	0
chr1	90200000	90210000	chr1	90580000	90590000	53	5.96276291428903	0.0000000000000000000000000000656224647865849	chr1_80	14	SharpPeak	157.550529747189	1
chr1	90210000	90220000	chr1	90580000	90590000	25	4.09425032606856	0.000000000272150203949359	chr1_80	14	SharpPeak	157.550529747189	0
chr1	90280000	90290000	chr1	90580000	90590000	12	3.64290036129647	0.00762112140143579	chr1_345	5	SharpPeak	22.5007229138607	0
chr1	89940000	89950000	chr1	90590000	90600000	10	2.44741358644194	0.00428880230702242	chr1_78	2	SharpPeak	7.88320502788323	1
chr1	90000000	90010000	chr1	90590000	90600000	9	2.22198032790795	0.00798240152761285	chr1_79	3	SharpPeak	14.0030426077226	0
chr1	90200000	90210000	chr1	90590000	90600000	51	6.07037817163447	0.0000000000000000000000000104675147629816	chr1_80	14	SharpPeak	157.550529747189	0
chr1	90210000	90220000	chr1	90590000	90600000	15	4.1617187964499	0.000886867112544596	chr1_80	14	SharpPeak	157.550529747189	0
chr1	90220000	90230000	chr1	90590000	90600000	14	3.27125302268366	0.000265565368642397	chr1_80	14	SharpPeak	157.550529747189	0
chr1	90270000	90280000	chr1	90590000	90600000	12	3.60097976694635	0.00698610489881551	chr1_345	5	SharpPeak	22.5007229138607	0
chr1	90280000	90290000	chr1	90590000	90600000	12	3.68468270580301	0.00827557650603062	chr1_345	5	SharpPeak	22.5007229138607	0
chr1	90290000	90300000	chr1	90590000	90600000	12	3.61737896588611	0.00723256273536231	chr1_345	5	SharpPeak	22.5007229138607	0
chr1	91540000	91550000	chr1	91880000	91890000	15	4.43536136835225	0.00165988346024957	chr1_346	3	SharpPeak	16.8878191382937	0
chr1	91530000	91540000	chr1	91870000	91880000	17	3.36899398924773	0.00000516687987806926	chr1_346	3	SharpPeak	16.8878191382937	1
chr1	91540000	91550000	chr1	91870000	91880000	15	4.71576106383734	0.00298538103741403	chr1_346	3	SharpPeak	16.8878191382937	0
chr1	91530000	91540000	chr1	91970000	91980000	10	2.59842181817706	0.0064512583834321	chr1_347	2	SharpPeak	14.5610103866893	0
chr1	91540000	91550000	chr1	91970000	91980000	21	3.49413215800699	0.0000000137555271833015	chr1_347	2	SharpPeak	14.5610103866893	1
chr1	92180000	92190000	chr1	92350000	92360000	21	6.37549640633875	0.000153482277715574	chr1_348	3	SharpPeak	18.8802885644484	0
chr1	92170000	92180000	chr1	92360000	92370000	26	6.66219509449401	0.000000831180783397516	chr1_348	3	SharpPeak	18.8802885644484	1
chr1	92180000	92190000	chr1	92360000	92370000	18	6.4676372332437	0.00376816571486015	chr1_348	3	SharpPeak	18.8802885644484	0
chr1	92180000	92190000	chr1	92390000	92400000	17	6.11392305442535	0.00525723143966064	chr1_349	2	SharpPeak	11.0897471509	0
chr1	92170000	92180000	chr1	92400000	92410000	21	5.56502969608443	0.0000223039532296444	chr1_349	2	SharpPeak	11.0897471509	1
chr1	92170000	92180000	chr1	92430000	92440000	21	4.3697515322123	0.000000568285557231187	chr1_350	4	SharpPeak	23.2074144382087	1
chr1	92170000	92180000	chr1	92440000	92450000	15	4.28845869442188	0.00119208217793888	chr1_350	4	SharpPeak	23.2074144382087	0
chr1	92170000	92180000	chr1	92450000	92460000	17	4.6776890484362	0.000292932775845285	chr1_350	4	SharpPeak	23.2074144382087	0
chr1	92170000	92180000	chr1	92460000	92470000	13	4.23618948730826	0.00883263321830023	chr1_350	4	SharpPeak	23.2074144382087	0
chr1	104990000	105000000	chr1	105620000	105630000	17	1.71313364785799	0.000000000394548586447422	chr1_351	2	SharpPeak	20.8528761159047	1
chr1	104990000	105000000	chr1	105630000	105640000	13	1.59790347644702	0.000000733170347772267	chr1_351	2	SharpPeak	20.8528761159047	0
chr1	106170000	106180000	chr1	106260000	106270000	37	16.372178366573	0.000428355042116435	chr1_352	3	SharpPeak	17.8855996506878	0
chr1	106170000	106180000	chr1	106340000	106350000	36	10.6615059821399	0.0000000999484493722859	chr1_353	8	SharpPeak	93.1002480165067	0
chr1	106170000	106180000	chr1	106350000	106360000	23	9.18185488648505	0.00285032363017579	chr1_353	8	SharpPeak	93.1002480165067	0
chr1	106170000	106180000	chr1	106240000	106250000	32	14.2072165605896	0.00141179355765359	chr1_352	3	SharpPeak	17.8855996506878	0
chr1	106170000	106180000	chr1	106250000	106260000	33	11.1103123074935	0.00000626619945047045	chr1_352	3	SharpPeak	17.8855996506878	1
chr1	106170000	106180000	chr1	106330000	106340000	40	8.83525666890546	0.00000000000332572786491573	chr1_353	8	SharpPeak	93.1002480165067	0
chr1	106170000	106180000	chr1	106360000	106370000	20	6.75135611498032	0.000931365270538069	chr1_353	8	SharpPeak	93.1002480165067	0
chr1	106070000	106080000	chr1	106370000	106380000	13	2.39945829026464	0.0000499377829490401	chr1_354	3	SharpPeak	33.567390509507	0
chr1	106170000	106180000	chr1	106370000	106380000	36	8.90758403974534	0.00000000104806369513738	chr1_353	8	SharpPeak	93.1002480165067	0
chr1	106070000	106080000	chr1	106380000	106390000	17	2.64068857937096	0.000000202085444184398	chr1_354	3	SharpPeak	33.567390509507	0
chr1	106170000	106180000	chr1	106380000	106390000	57	10.0213432417535	0.000000000000000000000977550171243966	chr1_353	8	SharpPeak	93.1002480165067	1
chr1	106070000	106080000	chr1	106390000	106400000	26	2.63207637648653	0.000000000000002740839037503	chr1_354	3	SharpPeak	33.567390509507	1
chr1	106170000	106180000	chr1	106390000	106400000	47	9.86392288441796	0.00000000000000405270489452122	chr1_353	8	SharpPeak	93.1002480165067	0
chr1	106170000	106180000	chr1	106400000	106410000	24	8.37490191868205	0.000334611960108054	chr1_353	8	SharpPeak	93.1002480165067	0
chr1	111860000	111870000	chr1	112370000	112380000	21	1.74155885827123	0.0000000000000522810825043985	chr1_355	2	SharpPeak	22.6589446125971	1
chr1	111860000	111870000	chr1	112380000	112390000	11	1.79426920418305	0.0000865956796045656	chr1_355	2	SharpPeak	22.6589446125971	0
chr1	118390000	118400000	chr1	118470000	118480000	25	8.42206293031168	0.000135335350704772	chr1_87	2	SharpPeak	10.5698211016187	1
chr1	118320000	118330000	chr1	118490000	118500000	16	4.86192428867874	0.0014052097478854	chr1_356	2	SharpPeak	10.8344871021838	0
chr1	118320000	118330000	chr1	118500000	118510000	19	5.37481273199595	0.000152639066735934	chr1_356	2	SharpPeak	10.8344871021838	1
chr1	118820000	118830000	chr1	119060000	119070000	13	3.95102867711434	0.0050518742337714	chr1_88	12	SharpPeak	86.0680711534069	0
chr1	118620000	118630000	chr1	119070000	119080000	12	2.68998434323572	0.000648979841002427	chr1_90	2	SharpPeak	9.26509712123961	1
chr1	119080000	119090000	chr1	119430000	119440000	11	2.30091832358729	0.00070744639535553	chr1_91	8	SharpPeak	70.051189530869	0
chr1	119080000	119090000	chr1	119470000	119480000	9	2.2617063288328	0.00889137580298512	chr1_357	2	SharpPeak	7.9519798271475	0
chr1	119080000	119090000	chr1	119480000	119490000	9	2.10177593401654	0.00567575084825511	chr1_357	2	SharpPeak	7.9519798271475	1
chr1	120600000	120610000	chr1	120970000	120980000	24	7.71406897316456	0.0000977409371082524	chr1_94	4	SharpPeak	20.1867645677568	1
chr1	120610000	120620000	chr1	120970000	120980000	16	4.77418933051995	0.00116427362333327	chr1_94	4	SharpPeak	20.1867645677568	0
chr1	120590000	120600000	chr1	120980000	120990000	14	4.30662335364277	0.00368246930304872	chr1_94	4	SharpPeak	20.1867645677568	0
chr1	120590000	120600000	chr1	121020000	121030000	14	4.49955238936208	0.00539570425718777	chr1_93	29	BroadPeak	259.054360177946	0
chr1	120600000	120610000	chr1	121020000	121030000	27	6.55369201268183	0.000000166692592980577	chr1_93	29	BroadPeak	259.054360177946	0
chr1	120600000	120610000	chr1	121030000	121040000	17	3.6940316759689	0.0000167293179807199	chr1_93	29	BroadPeak	259.054360177946	0
chr1	120600000	120610000	chr1	121040000	121050000	21	5.57621032331597	0.0000229235125375628	chr1_93	29	BroadPeak	259.054360177946	0
chr1	120610000	120620000	chr1	121040000	121050000	17	3.5145852566107	0.00000890637578318299	chr1_93	29	BroadPeak	259.054360177946	0
chr1	120600000	120610000	chr1	121060000	121070000	22	5.50593077941168	0.0000054058744741447	chr1_93	29	BroadPeak	259.054360177946	0
chr1	120620000	120630000	chr1	121060000	121070000	11	3.06720212039848	0.00638796305779741	chr1_93	29	BroadPeak	259.054360177946	0
chr1	120590000	120600000	chr1	121050000	121060000	31	5.33021701327596	0.00000000000373649371377473	chr1_93	29	BroadPeak	259.054360177946	0
chr1	120600000	120610000	chr1	121050000	121060000	45	7.79874295270177	0.000000000000000019811412895114	chr1_93	29	BroadPeak	259.054360177946	1
chr1	120610000	120620000	chr1	121050000	121060000	29	4.8063145044965	0.0000000000091682330172138	chr1_93	29	BroadPeak	259.054360177946	0
chr1	120620000	120630000	chr1	121050000	121060000	29	4.19160152300852	0.000000000000371858876785015	chr1_93	29	BroadPeak	259.054360177946	0
chr1	120590000	120600000	chr1	121070000	121080000	15	4.33540160230582	0.00132725063132921	chr1_93	29	BroadPeak	259.054360177946	0
chr1	120600000	120610000	chr1	121070000	121080000	28	6.29074261792008	0.0000000173966364713154	chr1_93	29	BroadPeak	259.054360177946	0
chr1	120610000	120620000	chr1	121070000	121080000	18	3.91993951788044	0.00000878518270647021	chr1_93	29	BroadPeak	259.054360177946	0
chr1	120620000	120630000	chr1	121070000	121080000	13	3.44108482543058	0.00155787820721176	chr1_93	29	BroadPeak	259.054360177946	0
chr1	120590000	120600000	chr1	121110000	121120000	16	4.05083321984261	0.000192431812379599	chr1_93	29	BroadPeak	259.054360177946	0
chr1	120600000	120610000	chr1	121110000	121120000	34	5.84725626996362	0.00000000000028057837392103	chr1_93	29	BroadPeak	259.054360177946	0
chr1	120610000	120620000	chr1	121110000	121120000	17	3.66070430530762	0.0000149907071050621	chr1_93	29	BroadPeak	259.054360177946	0
chr1	120620000	120630000	chr1	121110000	121120000	13	3.21987616793369	0.000860527254814626	chr1_93	29	BroadPeak	259.054360177946	0
chr1	120590000	120600000	chr1	121120000	121130000	18	3.83926510577928	0.00000661630939841468	chr1_93	29	BroadPeak	259.054360177946	0
chr1	120590000	120600000	chr1	121100000	121110000	16	3.44817999739643	0.0000295731208080204	chr1_93	29	BroadPeak	259.054360177946	0
chr1	120590000	120600000	chr1	121140000	121150000	11	3.24757728291166	0.00953355153204209	chr1_95	28	BroadPeak	698.810581933344	0
chr1	120600000	120610000	chr1	121140000	121150000	16	4.59404185181892	0.000778683993933617	chr1_95	28	BroadPeak	698.810581933344	0
chr1	120590000	120600000	chr1	121150000	121160000	22	3.86157326535868	0.000000014324678759622	chr1_95	28	BroadPeak	698.810581933344	0
chr1	120600000	120610000	chr1	121150000	121160000	30	5.54965120070996	0.0000000000526735412867431	chr1_95	28	BroadPeak	698.810581933344	0
chr1	120610000	120620000	chr1	121150000	121160000	17	3.48793532361095	0.00000805059655941381	chr1_95	28	BroadPeak	698.810581933344	0
chr1	120620000	120630000	chr1	121150000	121160000	13	3.0725251044226	0.000553844468814228	chr1_95	28	BroadPeak	698.810581933344	0
chr1	120590000	120600000	chr1	121160000	121170000	32	3.49332881839979	0.00000000000000000792956279530354	chr1_95	28	BroadPeak	698.810581933344	0
chr1	120600000	120610000	chr1	121160000	121170000	52	4.97702337886287	0.000000000000000000000000000000139334747053961	chr1_95	28	BroadPeak	698.810581933344	0
chr1	120610000	120620000	chr1	121160000	121170000	21	3.16588671408628	0.00000000252926694917165	chr1_95	28	BroadPeak	698.810581933344	0
chr1	120620000	120630000	chr1	121160000	121170000	20	2.80416120709149	0.00000000203477239854406	chr1_95	28	BroadPeak	698.810581933344	0
chr1	120640000	120650000	chr1	121160000	121170000	16	2.32161914470002	0.000000214682642059274	chr1_95	28	BroadPeak	698.810581933344	0
chr1	120590000	120600000	chr1	121180000	121190000	47	3.42177248634174	0.00000000000000000000000000000000137335901763284	chr1_95	28	BroadPeak	698.810581933344	0
chr1	120600000	120610000	chr1	121180000	121190000	61	4.86288363057039	0.0000000000000000000000000000000000000000178637551515459	chr1_95	28	BroadPeak	698.810581933344	0
chr1	120610000	120620000	chr1	121180000	121190000	18	3.1011333751961	0.000000349471202933751	chr1_95	28	BroadPeak	698.810581933344	0
chr1	120620000	120630000	chr1	121180000	121190000	16	2.74930670124765	0.00000183139451425357	chr1_95	28	BroadPeak	698.810581933344	0
chr1	120590000	120600000	chr1	121190000	121200000	20	3.38177116773526	0.0000000447733072651443	chr1_95	28	BroadPeak	698.810581933344	0
chr1	120600000	120610000	chr1	121190000	121200000	38	4.79919731209025	0.000000000000000000476044077515291	chr1_95	28	BroadPeak	698.810581933344	0
chr1	120610000	120620000	chr1	121190000	121200000	12	3.06523473384838	0.001967980636817	chr1_95	28	BroadPeak	698.810581933344	0
chr1	120620000	120630000	chr1	121190000	121200000	13	2.71902946559509	0.000171057571242785	chr1_95	28	BroadPeak	698.810581933344	0
chr1	120590000	120600000	chr1	121210000	121220000	21	2.92451868781139	0.000000000636776482857277	chr1_358	5	SharpPeak	40.412182186499	0
chr1	120600000	120610000	chr1	121210000	121220000	25	4.07544581816531	0.00000000024664786140368	chr1_358	5	SharpPeak	40.412182186499	1
chr1	120610000	120620000	chr1	121210000	121220000	10	2.66788513240746	0.00767554753429234	chr1_358	5	SharpPeak	40.412182186499	0
chr1	120590000	120600000	chr1	121220000	121230000	17	3.36937693410606	0.00000516988220558283	chr1_358	5	SharpPeak	40.412182186499	0
chr1	120600000	120610000	chr1	121220000	121230000	15	4.77676892800077	0.00336707623260738	chr1_358	5	SharpPeak	40.412182186499	0
chr1	120590000	120600000	chr1	121240000	121250000	12	3.35426921672689	0.00402977058554604	chr1_359	2	SharpPeak	9.66492426490136	0
chr1	120600000	120610000	chr1	121250000	121260000	17	4.90174851934458	0.00050368586803146	chr1_359	2	SharpPeak	9.66492426490136	1
chr1	120590000	120600000	chr1	121270000	121280000	9	1.98026356861123	0.00391517917021397	chr1_360	2	SharpPeak	10.1649183168312	0
chr1	120600000	120610000	chr1	121280000	121290000	16	4.05372360026682	0.000194123683350916	chr1_360	2	SharpPeak	10.1649183168312	1
chr1	120590000	120600000	chr1	121310000	121320000	12	3.0973715218177	0.00214681389265364	chr1_96	6	SharpPeak	25.774770751446	0
chr1	120600000	120610000	chr1	121360000	121370000	18	4.44155203436657	0.0000448561869844628	chr1_97	22	BroadPeak	212.1078479886	0
chr1	120590000	120600000	chr1	121370000	121380000	17	2.68985149251999	0.000000260746023934828	chr1_97	22	BroadPeak	212.1078479886	0
chr1	120600000	120610000	chr1	121370000	121380000	16	3.69116008315404	0.0000662941685817879	chr1_97	22	BroadPeak	212.1078479886	0
chr1	120590000	120600000	chr1	121380000	121390000	11	2.40631188726792	0.00101466585332175	chr1_97	22	BroadPeak	212.1078479886	0
chr1	120600000	120610000	chr1	121380000	121390000	17	3.23504680705179	0.00000302543735768039	chr1_97	22	BroadPeak	212.1078479886	0
chr1	120610000	120620000	chr1	121380000	121390000	9	2.21282888527942	0.00779015818193827	chr1_97	22	BroadPeak	212.1078479886	0
chr1	120590000	120600000	chr1	121400000	121410000	30	2.51198619209757	0.0000000000000000000862996505497527	chr1_97	22	BroadPeak	212.1078479886	0
chr1	120600000	120610000	chr1	121400000	121410000	19	3.40456014295969	0.000000264796152755832	chr1_97	22	BroadPeak	212.1078479886	0
chr1	120610000	120620000	chr1	121400000	121410000	14	2.30230105059433	0.00000634397826686208	chr1_97	22	BroadPeak	212.1078479886	0
chr1	120590000	120600000	chr1	121410000	121420000	22	2.98335211628601	0.000000000136420462973901	chr1_97	22	BroadPeak	212.1078479886	0
chr1	120600000	120610000	chr1	121410000	121420000	17	4.15631803932656	0.0000716821008921072	chr1_97	22	BroadPeak	212.1078479886	0
chr1	120620000	120630000	chr1	121410000	121420000	11	2.41401164674203	0.00104270235818801	chr1_97	22	BroadPeak	212.1078479886	0
chr1	120590000	120600000	chr1	121420000	121430000	13	2.85021435444103	0.000269346556468477	chr1_97	22	BroadPeak	212.1078479886	0
chr1	120600000	120610000	chr1	121420000	121430000	21	3.94469785458444	0.000000107850560150145	chr1_97	22	BroadPeak	212.1078479886	0
chr1	125910000	125920000	chr1	126390000	126400000	16	3.49004180463944	0.0000342633306194671	chr1_361	2	SharpPeak	13.6888352812472	0
chr1	125910000	125920000	chr1	126400000	126410000	14	2.5785685047297	0.0000219691201935658	chr1_361	2	SharpPeak	13.6888352812472	1
chr1	125910000	125920000	chr1	126720000	126730000	12	2.42789491646563	0.000256803181462926	chr1_98	3	SharpPeak	13.996370706701	1
chr1	125910000	125920000	chr1	126740000	126750000	10	2.57499508468348	0.00607040786148156	chr1_98	3	SharpPeak	13.996370706701	0
chr1	127200000	127210000	chr1	127350000	127360000	32	9.91296272479715	0.00000168333027623723	chr1_362	13	SharpPeak	141.769576275699	0
chr1	127200000	127210000	chr1	127360000	127370000	32	12.1822543598812	0.00009715502390281	chr1_362	13	SharpPeak	141.769576275699	0
chr1	127200000	127210000	chr1	127370000	127380000	26	9.51930698623814	0.00034557951032776	chr1_362	13	SharpPeak	141.769576275699	0
chr1	127200000	127210000	chr1	127380000	127390000	32	9.91024624150531	0.00000167462528283867	chr1_362	13	SharpPeak	141.769576275699	0
chr1	127200000	127210000	chr1	127390000	127400000	22	9.45625549041866	0.00864237731192381	chr1_362	13	SharpPeak	141.769576275699	0
chr1	127200000	127210000	chr1	127420000	127430000	24	7.57960018702406	0.0000743120768499327	chr1_362	13	SharpPeak	141.769576275699	0
chr1	127200000	127210000	chr1	127430000	127440000	23	5.85932869332579	0.00000407908175895446	chr1_362	13	SharpPeak	141.769576275699	0
chr1	127200000	127210000	chr1	127440000	127450000	36	7.23728144814412	0.0000000000038514417149119	chr1_362	13	SharpPeak	141.769576275699	0
chr1	127200000	127210000	chr1	127450000	127460000	64	7.50255798596197	0.000000000000000000000000000000000653997474130409	chr1_362	13	SharpPeak	141.769576275699	1
chr1	127200000	127210000	chr1	127460000	127470000	42	6.56268012016098	0.00000000000000000864998567120376	chr1_362	13	SharpPeak	141.769576275699	0
chr1	127200000	127210000	chr1	127470000	127480000	22	6.64277300016775	0.000091100278286623	chr1_362	13	SharpPeak	141.769576275699	0
chr1	127200000	127210000	chr1	127410000	127420000	30	9.55871916563185	0.00000699654894103808	chr1_362	13	SharpPeak	141.769576275699	0
chr1	127530000	127540000	chr1	127680000	127690000	19	7.09099446910385	0.00410259601494137	chr1_99	14	BroadPeak	239.065849302968	0
chr1	127200000	127210000	chr1	127400000	127410000	30	7.65137212829073	0.0000000759654735560744	chr1_362	13	SharpPeak	141.769576275699	0
chr1	128410000	128420000	chr1	128570000	128580000	31	11.1218265557059	0.0000449246664892539	chr1_100	24	BroadPeak	217.577323174297	0
chr1	128470000	128480000	chr1	128570000	128580000	31	10.7720084936601	0.000024671298689834	chr1_100	24	BroadPeak	217.577323174297	0
chr1	128360000	128370000	chr1	128640000	128650000	17	3.54249111310564	0.00000988114815556199	chr1_363	2	SharpPeak	11.6513008184656	1
chr1	128350000	128360000	chr1	128650000	128660000	12	3.34734152409942	0.00397083839002888	chr1_363	2	SharpPeak	11.6513008184656	0
chr1	128590000	128600000	chr1	128670000	128680000	63	24.0161508354921	0.00000000527871155966563	chr1_364	3	SharpPeak	27.0192372324796	0
chr1	128580000	128590000	chr1	128680000	128690000	32	15.7163992393976	0.00652732391423097	chr1_364	3	SharpPeak	27.0192372324796	0
chr1	128590000	128600000	chr1	128680000	128690000	60	20.9756503175969	0.000000000602206789276735	chr1_364	3	SharpPeak	27.0192372324796	1
chr1	128590000	128600000	chr1	128740000	128750000	32	13.5984609204918	0.000689446966086369	chr1_365	4	SharpPeak	19.4423044659305	0
chr1	128580000	128590000	chr1	128750000	128760000	23	9.18811354630154	0.00287592876173689	chr1_365	4	SharpPeak	19.4423044659305	0
chr1	128590000	128600000	chr1	128750000	128760000	26	11.8731949411098	0.00749543552015385	chr1_365	4	SharpPeak	19.4423044659305	0
chr1	128590000	128600000	chr1	128760000	128770000	28	10.3843968434925	0.000218303851125926	chr1_365	4	SharpPeak	19.4423044659305	1
chr1	128350000	128360000	chr1	128780000	128790000	10	2.65502816773698	0.00744229349864402	chr1_101	14	SharpPeak	154.759267586598	0
chr1	128590000	128600000	chr1	128780000	128790000	31	11.0093627847265	0.0000372905888947189	chr1_103	10	BroadPeak	197.200509685539	0
chr1	128360000	128370000	chr1	128790000	128800000	14	2.8042456167419	0.000053714375336334	chr1_101	14	SharpPeak	154.759267586598	0
chr1	128590000	128600000	chr1	128790000	128800000	38	10.596853751208	0.00000000784532306312053	chr1_103	10	BroadPeak	197.200509685539	0
chr1	128360000	128370000	chr1	128800000	128810000	18	3.23515556402249	0.000000631832656451338	chr1_101	14	SharpPeak	154.759267586598	0
chr1	128580000	128590000	chr1	128800000	128810000	29	9.66396743222423	0.000024158593069862	chr1_103	10	BroadPeak	197.200509685539	0
chr1	128590000	128600000	chr1	128800000	128810000	57	12.3553866892168	0.0000000000000000110225207644329	chr1_103	10	BroadPeak	197.200509685539	0
chr1	128350000	128360000	chr1	128810000	128820000	10	2.70156139896721	0.0083003435453627	chr1_101	14	SharpPeak	154.759267586598	0
chr1	128360000	128370000	chr1	128810000	128820000	17	2.89009561469332	0.000000686077081535838	chr1_101	14	SharpPeak	154.759267586598	0
chr1	128410000	128420000	chr1	128810000	128820000	19	4.70451165384321	0.0000261650803540323	chr1_102	3	SharpPeak	26.9551500436912	0
chr1	128580000	128590000	chr1	128810000	128820000	30	8.29110472573432	0.000000423174744137903	chr1_103	10	BroadPeak	197.200509685539	0
chr1	128590000	128600000	chr1	128810000	128820000	52	10.5815084769526	0.0000000000000000300324589713585	chr1_103	10	BroadPeak	197.200509685539	0
chr1	128350000	128360000	chr1	128820000	128830000	22	3.0152679933195	0.000000000165641122112831	chr1_101	14	SharpPeak	154.759267586598	0
chr1	128360000	128370000	chr1	128820000	128830000	36	3.23840073417927	0.000000000000000000000102507401054018	chr1_101	14	SharpPeak	154.759267586598	0
chr1	128410000	128420000	chr1	128820000	128830000	27	5.35955990527523	0.00000000267961957174942	chr1_102	3	SharpPeak	26.9551500436912	1
chr1	128580000	128590000	chr1	128820000	128830000	62	9.35528520083332	0.00000000000000000000000000477185294224764	chr1_103	10	BroadPeak	197.200509685539	0
chr1	128590000	128600000	chr1	128820000	128830000	115	11.9239156046321	0.00000000000000000000000000000000000000000000000000000000000000000178327060461308	chr1_103	10	BroadPeak	197.200509685539	1
chr1	128360000	128370000	chr1	128840000	128850000	12	1.90728105750146	0.0000273797617097905	chr1_101	14	SharpPeak	154.759267586598	0
chr1	130870000	130880000	chr1	131040000	131050000	18	4.97024009431755	0.00018410524972571	chr1_366	2	SharpPeak	13.8960510357252	0
chr1	130870000	130880000	chr1	131050000	131060000	25	6.62665568583855	0.00000259518988107066	chr1_366	2	SharpPeak	13.8960510357252	1
chr1	131270000	131280000	chr1	131540000	131550000	12	3.47962806656762	0.00537293193843488	chr1_105	16	SharpPeak	113.892710598495	0
chr1	132160000	132170000	chr1	132220000	132230000	35	17.4419464743454	0.00491748955817443	chr1_367	4	SharpPeak	27.2624384710781	0
chr1	132150000	132160000	chr1	132230000	132240000	49	16.3729920320032	0.00000000915480593255794	chr1_367	4	SharpPeak	27.2624384710781	1
chr1	132160000	132170000	chr1	132230000	132240000	48	19.9383715029084	0.00000674715619140819	chr1_367	4	SharpPeak	27.2624384710781	0
chr1	132160000	132170000	chr1	132240000	132250000	28	11.729664886614	0.00148446997949693	chr1_367	4	SharpPeak	27.2624384710781	0
chr1	132150000	132160000	chr1	132270000	132280000	25	8.91843540465741	0.000326165736660309	chr1_106	18	SharpPeak	146.2573705774	0
chr1	132160000	132170000	chr1	132270000	132280000	31	10.5190090784722	0.0000157603608848772	chr1_106	18	SharpPeak	146.2573705774	0
chr1	132150000	132160000	chr1	132260000	132270000	30	9.91956078368196	0.0000143159424275105	chr1_106	18	SharpPeak	146.2573705774	0
chr1	132160000	132170000	chr1	132280000	132290000	36	10.4536088792557	0.0000000612173778075237	chr1_106	18	SharpPeak	146.2573705774	0
chr1	132160000	132170000	chr1	132340000	132350000	24	8.41830283410538	0.000361094662537429	chr1_368	3	SharpPeak	14.8170340398798	1
chr1	132310000	132320000	chr1	132340000	132350000	124	60.9249672131	0.000000000294614645073632	chr1_369	3	SharpPeak	47.8941585142978	0
chr1	132150000	132160000	chr1	132350000	132360000	22	8.90178242141015	0.0043486510193188	chr1_368	3	SharpPeak	14.8170340398798	0
chr1	132160000	132170000	chr1	132350000	132360000	26	10.2262032237384	0.0010118013778025	chr1_368	3	SharpPeak	14.8170340398798	0
chr1	132310000	132320000	chr1	132350000	132360000	158	64.0317249116	0.0000000000000000000431260323078837	chr1_369	3	SharpPeak	47.8941585142978	1
chr1	132320000	132330000	chr1	132350000	132360000	127	62.2169004098	0.00000000013816595451647	chr1_369	3	SharpPeak	47.8941585142978	0
chr1	132360000	132370000	chr1	132460000	132470000	26	10.6211625557946	0.00173454823800987	chr1_108	3	SharpPeak	18.9659875776765	0
chr1	132360000	132370000	chr1	132480000	132490000	25	10.3590439259574	0.00272740110293072	chr1_108	3	SharpPeak	18.9659875776765	0
chr1	132530000	132540000	chr1	132600000	132610000	45	19.2041503332281	0.0000286866071049443	chr1_370	4	SharpPeak	49.9150455607614	0
chr1	132530000	132540000	chr1	132580000	132590000	89	33.8862188418001	0.00000000000112325717409301	chr1_370	4	SharpPeak	49.9150455607614	1
chr1	132540000	132550000	chr1	132580000	132590000	106	47.3151939973	0.0000000000528919846328078	chr1_370	4	SharpPeak	49.9150455607614	0
chr1	132360000	132370000	chr1	132590000	132600000	22	7.60505165052151	0.000605739773936772	chr1_371	2	SharpPeak	10.4015399903187	1
chr1	132370000	132380000	chr1	132590000	132600000	20	6.70185226448759	0.000852928401989645	chr1_371	2	SharpPeak	10.4015399903187	0
chr1	132530000	132540000	chr1	132590000	132600000	73	24.7807029315285	0.00000000000122946017621827	chr1_370	4	SharpPeak	49.9150455607614	0
chr1	132750000	132760000	chr1	132940000	132950000	17	5.6228913437876	0.00227357100724215	chr1_372	20	SharpPeak	162.518679334083	0
chr1	132760000	132770000	chr1	132940000	132950000	18	5.55287781961789	0.000704718399923159	chr1_372	20	SharpPeak	162.518679334083	0
chr1	132740000	132750000	chr1	132950000	132960000	23	7.01072446354054	0.0000668083978213111	chr1_372	20	SharpPeak	162.518679334083	0
chr1	132750000	132760000	chr1	132950000	132960000	14	4.59441882228612	0.0064512583834321	chr1_372	20	SharpPeak	162.518679334083	0
chr1	132760000	132770000	chr1	132950000	132960000	22	4.5297829264445	0.0000002341246673326	chr1_372	20	SharpPeak	162.518679334083	0
chr1	132730000	132740000	chr1	132960000	132970000	22	7.48298577646283	0.000483638770488945	chr1_372	20	SharpPeak	162.518679334083	0
chr1	132740000	132750000	chr1	132960000	132970000	25	8.04754680397022	0.0000663479865706083	chr1_372	20	SharpPeak	162.518679334083	0
chr1	132750000	132760000	chr1	132960000	132970000	32	5.24045039990241	0.00000000000045865421898593	chr1_372	20	SharpPeak	162.518679334083	1
chr1	132760000	132770000	chr1	132960000	132970000	31	5.15555651144538	0.00000000000168711057400115	chr1_372	20	SharpPeak	162.518679334083	0
chr1	132740000	132750000	chr1	132970000	132980000	23	7.29760109938571	0.0001214396119585	chr1_372	20	SharpPeak	162.518679334083	0
chr1	132750000	132760000	chr1	132970000	132980000	22	4.75951448411414	0.000000529924206875748	chr1_372	20	SharpPeak	162.518679334083	0
chr1	132760000	132770000	chr1	132970000	132980000	29	4.67574555703796	0.00000000000477073648234931	chr1_372	20	SharpPeak	162.518679334083	0
chr1	132740000	132750000	chr1	132980000	132990000	19	5.53689053013081	0.000221527949723362	chr1_372	20	SharpPeak	162.518679334083	0
chr1	132750000	132760000	chr1	132980000	132990000	24	3.66574518194503	0.000000000171313792977025	chr1_372	20	SharpPeak	162.518679334083	0
chr1	132760000	132770000	chr1	132980000	132990000	23	3.60029545552709	0.000000000721109733241829	chr1_372	20	SharpPeak	162.518679334083	0
chr1	132750000	132760000	chr1	132990000	133000000	22	3.82221384074589	0.0000000119822347282083	chr1_372	20	SharpPeak	162.518679334083	0
chr1	132760000	132770000	chr1	132990000	133000000	16	3.74805135312349	0.0000792284991510454	chr1_372	20	SharpPeak	162.518679334083	0
chr1	132730000	132740000	chr1	133000000	133010000	15	5.25741224615003	0.00796625379834333	chr1_372	20	SharpPeak	162.518679334083	0
chr1	132740000	132750000	chr1	133000000	133010000	19	5.61669058787569	0.000265657776528101	chr1_372	20	SharpPeak	162.518679334083	0
chr1	132750000	132760000	chr1	133000000	133010000	14	3.70552537802949	0.000926605850780218	chr1_372	20	SharpPeak	162.518679334083	0
chr1	133040000	133050000	chr1	133070000	133080000	152	63.262867407	0.00000000000000000270825040185531	chr1_373	8	SharpPeak	116.066100637408	0
chr1	132750000	132760000	chr1	133080000	133090000	18	4.41504580079238	0.0000414862399916877	chr1_374	2	SharpPeak	10.454218241906	1
chr1	133020000	133030000	chr1	133080000	133090000	46	21.4744845691315	0.000184494054075645	chr1_373	8	SharpPeak	116.066100637408	0
chr1	133030000	133040000	chr1	133080000	133090000	52	25.5553883624037	0.000194494312757488	chr1_373	8	SharpPeak	116.066100637408	0
chr1	133040000	133050000	chr1	133080000	133090000	183	55.4921744805	0.0000000000000000000000000000000000000618220866497452	chr1_373	8	SharpPeak	116.066100637408	1
chr1	132750000	132760000	chr1	133090000	133100000	11	3.24389838999993	0.00945841252974139	chr1_374	2	SharpPeak	10.454218241906	0
chr1	133020000	133030000	chr1	133090000	133100000	36	13.9723152626697	0.0000414862399916877	chr1_373	8	SharpPeak	116.066100637408	0
chr1	133030000	133040000	chr1	133090000	133100000	40	16.3407634478849	0.0000391817613977369	chr1_373	8	SharpPeak	116.066100637408	0
chr1	133040000	133050000	chr1	133090000	133100000	93	34.6496647895	0.0000000000000871017854039168	chr1_373	8	SharpPeak	116.066100637408	0
chr1	133040000	133050000	chr1	133100000	133110000	81	32.6078907210002	0.000000000199635553772925	chr1_373	8	SharpPeak	116.066100637408	0
chr1	133020000	133030000	chr1	133110000	133120000	27	10.8850010078853	0.00109464257070024	chr1_110	2	SharpPeak	9.53306043457505	0
chr1	133180000	133190000	chr1	133230000	133240000	89	43.9314040602	0.000000272904656191854	chr1_375	3	SharpPeak	21.0605522641308	1
chr1	133180000	133190000	chr1	133250000	133260000	66	32.0476789694004	0.0000106431087068456	chr1_375	3	SharpPeak	21.0605522641308	0
chr1	133180000	133190000	chr1	133270000	133280000	81	30.6104461797016	0.0000000000101222012928964	chr1_111	29	BroadPeak	304.722867051744	0
chr1	133180000	133190000	chr1	133280000	133290000	76	28.3486015134138	0.000000000030072603365253	chr1_111	29	BroadPeak	304.722867051744	0
chr1	133160000	133170000	chr1	133300000	133310000	49	13.7328771551985	0.0000000000306768141298297	chr1_111	29	BroadPeak	304.722867051744	0
chr1	133180000	133190000	chr1	133300000	133310000	128	23.4058048333007	0.0000000000000000000000000000000000000000000000235526416787922	chr1_111	29	BroadPeak	304.722867051744	1
chr1	133160000	133170000	chr1	133310000	133320000	45	12.6757601506449	0.000000000280362183943503	chr1_111	29	BroadPeak	304.722867051744	0
chr1	133180000	133190000	chr1	133310000	133320000	75	21.4303211905672	0.0000000000000000979687728502588	chr1_111	29	BroadPeak	304.722867051744	0
chr1	133160000	133170000	chr1	133330000	133340000	25	9.22112601904995	0.000536192838958451	chr1_111	29	BroadPeak	304.722867051744	0
chr1	133180000	133190000	chr1	133330000	133340000	34	15.3824838390629	0.00124499570900736	chr1_111	29	BroadPeak	304.722867051744	0
chr1	133160000	133170000	chr1	133340000	133350000	28	9.14333230038214	0.0000249972752501135	chr1_111	29	BroadPeak	304.722867051744	0
chr1	133180000	133190000	chr1	133340000	133350000	32	15.1684342826041	0.00389814894557374	chr1_111	29	BroadPeak	304.722867051744	0
chr1	133130000	133140000	chr1	133350000	133360000	37	16.3488684202708	0.000416791611521271	chr1_111	29	BroadPeak	304.722867051744	0
chr1	133160000	133170000	chr1	133350000	133360000	33	11.7703784084237	0.0000201387619447882	chr1_111	29	BroadPeak	304.722867051744	0
chr1	133180000	133190000	chr1	133350000	133360000	59	19.4321370743725	0.0000000000936370586564221	chr1_111	29	BroadPeak	304.722867051744	0
chr1	133130000	133140000	chr1	133370000	133380000	38	13.8617482885796	0.00000578165364088015	chr1_111	29	BroadPeak	304.722867051744	0
chr1	133160000	133170000	chr1	133370000	133380000	35	9.88025836330772	0.000000050748219720219	chr1_111	29	BroadPeak	304.722867051744	0
chr1	133180000	133190000	chr1	133370000	133380000	40	16.1732351782615	0.000031109666127509	chr1_111	29	BroadPeak	304.722867051744	0
chr1	133420000	133430000	chr1	133480000	133490000	78	33.1333723515001	0.00000000497758178808079	chr1_113	4	SharpPeak	40.9074082277878	0
chr1	133430000	133440000	chr1	133480000	133490000	37	17.8695494967752	0.00210756971295448	chr1_113	4	SharpPeak	40.9074082277878	0
chr1	133380000	133390000	chr1	133500000	133510000	28	13.1458469499238	0.00723096506546664	chr1_112	2	SharpPeak	11.9170153245325	0
chr1	133420000	133430000	chr1	133500000	133510000	64	29.7579882598036	0.00000403225560112325	chr1_113	4	SharpPeak	40.9074082277878	0
chr1	133420000	133430000	chr1	133540000	133550000	45	19.2373311303116	0.0000298505722984825	chr1_115	47	BroadPeak	567.670217289794	0
chr1	133420000	133430000	chr1	133550000	133560000	36	13.5520152553684	0.0000220833311820992	chr1_115	47	BroadPeak	567.670217289794	0
chr1	133380000	133390000	chr1	133570000	133580000	26	7.3728829917112	0.00000511672367717653	chr1_115	47	BroadPeak	567.670217289794	0
chr1	133390000	133400000	chr1	133570000	133580000	26	7.24260039974639	0.00000373173030109413	chr1_115	47	BroadPeak	567.670217289794	0
chr1	133410000	133420000	chr1	133570000	133580000	29	8.65063584012629	0.00000307056325829274	chr1_115	47	BroadPeak	567.670217289794	0
chr1	133420000	133430000	chr1	133570000	133580000	43	14.7638961308625	0.000000221501110864136	chr1_115	47	BroadPeak	567.670217289794	0
chr1	133180000	133190000	chr1	133590000	133600000	17	5.60110533429778	0.00218566718456875	chr1_114	18	SharpPeak	166.583040953775	0
chr1	133320000	133330000	chr1	133590000	133600000	16	3.65058135746291	0.0000579399437191912	chr1_115	47	BroadPeak	567.670217289794	0
chr1	133360000	133370000	chr1	133590000	133600000	18	5.72722894331507	0.00100541048134005	chr1_115	47	BroadPeak	567.670217289794	0
chr1	133380000	133390000	chr1	133590000	133600000	26	6.27502139380481	0.000000273384211344822	chr1_115	47	BroadPeak	567.670217289794	0
chr1	133390000	133400000	chr1	133590000	133600000	30	6.14052852660491	0.000000000551479811590202	chr1_115	47	BroadPeak	567.670217289794	0
chr1	133410000	133420000	chr1	133590000	133600000	25	7.25890544570682	0.0000124049379435712	chr1_115	47	BroadPeak	567.670217289794	0
chr1	133420000	133430000	chr1	133590000	133600000	51	12.3137924728422	0.000000000000046998868329479	chr1_115	47	BroadPeak	567.670217289794	0
chr1	133130000	133140000	chr1	133620000	133630000	23	5.47751618215796	0.00000134017364385396	chr1_114	18	SharpPeak	166.583040953775	0
chr1	133160000	133170000	chr1	133620000	133630000	17	3.77234035291165	0.0000218095820991101	chr1_114	18	SharpPeak	166.583040953775	0
chr1	133380000	133390000	chr1	133620000	133630000	20	6.16680414743146	0.000292061377134205	chr1_115	47	BroadPeak	567.670217289794	0
chr1	133160000	133170000	chr1	133640000	133650000	14	3.83949943954472	0.00129102427755929	chr1_116	2	SharpPeak	11.3186342337406	0
chr1	133410000	133420000	chr1	133560000	133570000	16	5.04464018090602	0.00205825275626806	chr1_115	47	BroadPeak	567.670217289794	0
chr1	133420000	133430000	chr1	133560000	133570000	30	8.5836265022282	0.000000847023189574152	chr1_115	47	BroadPeak	567.670217289794	0
chr1	133380000	133390000	chr1	133580000	133590000	41	8.49713040785347	0.000000000000235454620701861	chr1_115	47	BroadPeak	567.670217289794	0
chr1	133390000	133400000	chr1	133580000	133590000	40	8.32894924643231	0.000000000000567137444732566	chr1_115	47	BroadPeak	567.670217289794	0
chr1	133410000	133420000	chr1	133580000	133590000	30	9.90256232482314	0.0000138499231065198	chr1_115	47	BroadPeak	567.670217289794	0
chr1	133420000	133430000	chr1	133580000	133590000	72	16.8532888779689	0.000000000000000000015451313430187	chr1_115	47	BroadPeak	567.670217289794	0
chr1	133730000	133740000	chr1	133870000	133880000	28	10.1991031314324	0.000163332689599594	chr1_117	22	BroadPeak	188.258853584093	0
chr1	133730000	133740000	chr1	133910000	133920000	23	9.13908489247072	0.0026969869394059	chr1_117	22	BroadPeak	188.258853584093	0
chr1	133730000	133740000	chr1	133950000	133960000	16	4.91358704374751	0.00156848325894498	chr1_376	2	SharpPeak	9.44927033326801	1
chr1	133730000	133740000	chr1	133960000	133970000	18	6.10099410255788	0.00203800543340732	chr1_376	2	SharpPeak	9.44927033326801	0
chr1	133730000	133740000	chr1	134010000	134020000	16	5.1733870321113	0.00264793850733196	chr1_118	9	SharpPeak	74.1360652296985	0
chr1	133730000	133740000	chr1	134020000	134030000	18	4.39858214909536	0.0000396804498279922	chr1_118	9	SharpPeak	74.1360652296985	0
chr1	134110000	134120000	chr1	134310000	134320000	18	5.28968850292119	0.000393870637217871	chr1_124	4	SharpPeak	21.6548579315857	0
chr1	134110000	134120000	chr1	134320000	134330000	15	4.36283197818883	0.00141123016677663	chr1_124	4	SharpPeak	21.6548579315857	0
chr1	134110000	134120000	chr1	134330000	134340000	17	3.66960211596204	0.0000153981898004429	chr1_124	4	SharpPeak	21.6548579315857	1
chr1	134700000	134710000	chr1	134810000	134820000	26	11.4298661089735	0.00462107443387668	chr1_377	4	SharpPeak	28.2438183039704	0
chr1	134640000	134650000	chr1	134850000	134860000	32	6.39881190224588	0.0000000000698794593038061	chr1_125	5	SharpPeak	42.7614912504568	1
chr1	134640000	134650000	chr1	134830000	134840000	34	8.89060439529916	0.0000000135157192120306	chr1_125	5	SharpPeak	42.7614912504568	0
chr1	134700000	134710000	chr1	134830000	134840000	40	11.1525231095041	0.0000000027426407266641	chr1_377	4	SharpPeak	28.2438183039704	1
chr1	134710000	134720000	chr1	134830000	134840000	23	9.72006705975391	0.00565234672782391	chr1_377	4	SharpPeak	28.2438183039704	0
chr1	134640000	134650000	chr1	134840000	134850000	28	6.2559568266929	0.0000000155461765922726	chr1_125	5	SharpPeak	42.7614912504568	0
chr1	134640000	134650000	chr1	134820000	134830000	18	6.67038632504406	0.00517172434765029	chr1_125	5	SharpPeak	42.7614912504568	0
chr1	134700000	134710000	chr1	134820000	134830000	30	8.52191586406362	0.000000734630578203017	chr1_377	4	SharpPeak	28.2438183039704	0
chr1	134980000	134990000	chr1	135110000	135120000	23	8.07063743741758	0.000516637501915362	chr1_126	11	SharpPeak	67.1837873699519	0
chr1	134980000	134990000	chr1	135120000	135130000	18	6.57115082571431	0.00443179781838902	chr1_126	11	SharpPeak	67.1837873699519	0
chr1	135150000	135160000	chr1	135260000	135270000	26	11.1806707100216	0.00347949721160708	chr1_378	5	SharpPeak	27.2710366114445	0
chr1	135150000	135160000	chr1	135380000	135390000	18	6.84440071087281	0.00669973644465703	chr1_127	10	SharpPeak	62.2169984931741	0
chr1	135550000	135560000	chr1	135640000	135650000	22	9.30132721664699	0.00722083971579201	chr1_129	36	BroadPeak	250.660721628758	0
chr1	135550000	135560000	chr1	135650000	135660000	27	10.2340850303446	0.000427902523137319	chr1_129	36	BroadPeak	250.660721628758	0
chr1	135500000	135510000	chr1	135660000	135670000	21	7.94104476473983	0.00261922815905501	chr1_129	36	BroadPeak	250.660721628758	0
chr1	135510000	135520000	chr1	135660000	135670000	25	9.65051828727696	0.00103632920852412	chr1_129	36	BroadPeak	250.660721628758	0
chr1	135550000	135560000	chr1	135660000	135670000	37	9.65290616841724	0.0000000023390543269891	chr1_129	36	BroadPeak	250.660721628758	0
chr1	135570000	135580000	chr1	135660000	135670000	33	13.5196737326624	0.000276238747064571	chr1_379	2	SharpPeak	22.46899857433	0
chr1	135580000	135590000	chr1	135660000	135670000	78	25.4523111743249	0.0000000000000221215808864501	chr1_379	2	SharpPeak	22.46899857433	1
chr1	135720000	135730000	chr1	135750000	135760000	84	25.9371925540411	0.000000000000000081264764970787	chr1_380	2	SharpPeak	33.3553270427323	1
chr1	135720000	135730000	chr1	135740000	135750000	77	28.2154261013157	0.0000000000091682330172138	chr1_380	2	SharpPeak	33.3553270427323	0
chr1	136050000	136060000	chr1	136160000	136170000	34	11.9748234809512	0.0000110368441717273	chr1_131	2	SharpPeak	10.7666419022264	1
chr1	136050000	136060000	chr1	136450000	136460000	19	3.83984616479771	0.0000015313024084805	chr1_133	4	SharpPeak	24.2596821234645	1
chr1	136130000	136140000	chr1	136450000	136460000	40	9.83038052576862	0.0000000000755341739073694	chr1_134	3	SharpPeak	26.0891525359428	1
chr1	136170000	136180000	chr1	136450000	136460000	26	4.06263056160662	0.0000000000411701684790202	chr1_135	5	SharpPeak	35.1426066698139	1
chr1	136250000	136260000	chr1	136450000	136460000	18	5.7789689500317	0.00110728657367355	chr1_137	4	SharpPeak	23.2524538929344	0
chr1	136260000	136270000	chr1	136450000	136460000	20	7.00991798637377	0.00146076131644272	chr1_137	4	SharpPeak	23.2524538929344	0
chr1	136340000	136350000	chr1	136450000	136460000	52	18.9041056689755	0.0000000428876510235371	chr1_132	3	SharpPeak	20.4161896701532	1
chr1	136780000	136790000	chr1	136930000	136940000	18	6.68860776060343	0.00532198298440374	chr1_139	4	SharpPeak	16.3075919120914	0
chr1	136620000	136630000	chr1	137110000	137120000	17	3.7243588866178	0.0000185085163618866	chr1_381	2	SharpPeak	11.5748278417351	1
chr1	136620000	136630000	chr1	137120000	137130000	13	3.64161896100251	0.00256333585820221	chr1_381	2	SharpPeak	11.5748278417351	0
chr1	136560000	136570000	chr1	137210000	137220000	13	1.82479581159497	0.00000297799434261726	chr1_140	3	SharpPeak	21.0358156863013	0
chr1	136940000	136950000	chr1	137210000	137220000	16	5.39532805608868	0.00396229213978647	chr1_141	3	SharpPeak	12.9285053913367	0
chr1	136950000	136960000	chr1	137230000	137240000	16	4.94580036505985	0.00167595434308963	chr1_141	3	SharpPeak	12.9285053913367	1
chr1	137320000	137330000	chr1	138030000	138040000	13	1.6009571215627	0.000000748194998450465	chr1_382	3	SharpPeak	19.0081351352931	1
chr1	137320000	137330000	chr1	138040000	138050000	11	1.84704470450272	0.00011072472827661	chr1_382	3	SharpPeak	19.0081351352931	0
chr1	137890000	137900000	chr1	138040000	138050000	26	9.31362449153945	0.000245033421275065	chr1_383	2	SharpPeak	10.9373389861397	1
chr1	137900000	137910000	chr1	138040000	138050000	33	14.2714821535016	0.000724699563993212	chr1_383	2	SharpPeak	10.9373389861397	0
chr1	137320000	137330000	chr1	138020000	138030000	8	1.60488132035118	0.00442157956989448	chr1_382	3	SharpPeak	19.0081351352931	0
chr1	138130000	138140000	chr1	138820000	138830000	10	2.2197550843896	0.00219124030202004	chr1_146	5	SharpPeak	41.4719502148659	0
chr1	138320000	138330000	chr1	138820000	138830000	14	2.49331815664282	0.0000152778632692968	chr1_147	17	BroadPeak	174.864848633916	0
chr1	138340000	138350000	chr1	138820000	138830000	15	2.52446294533421	0.00000342514758985448	chr1_147	17	BroadPeak	174.864848633916	0
chr1	138840000	138850000	chr1	139020000	139030000	49	16.3429087525534	0.00000000867288740161279	chr1_384	3	SharpPeak	24.2386357570149	1
chr1	138850000	138860000	chr1	139020000	139030000	20	6.52589366003307	0.000609285392732692	chr1_384	3	SharpPeak	24.2386357570149	0
chr1	138840000	138850000	chr1	139030000	139040000	42	15.41988909183	0.00000173661805927539	chr1_384	3	SharpPeak	24.2386357570149	0
chr1	138830000	138840000	chr1	139050000	139060000	24	8.53871955745755	0.000443613131807441	chr1_385	11	SharpPeak	86.796898700735	0
chr1	138830000	138840000	chr1	139060000	139070000	23	8.41144061313957	0.000918667210017696	chr1_385	11	SharpPeak	86.796898700735	0
chr1	138840000	138850000	chr1	139060000	139070000	31	11.3902212338305	0.0000697877984688117	chr1_385	11	SharpPeak	86.796898700735	0
chr1	138850000	138860000	chr1	139060000	139070000	18	4.55512274333076	0.0000616866180438981	chr1_385	11	SharpPeak	86.796898700735	0
chr1	138830000	138840000	chr1	139070000	139080000	29	8.45412714550638	0.00000195801314399841	chr1_385	11	SharpPeak	86.796898700735	0
chr1	138840000	138850000	chr1	139070000	139080000	51	11.4313545484579	0.00000000000000279590052406373	chr1_385	11	SharpPeak	86.796898700735	1
chr1	138850000	138860000	chr1	139070000	139080000	22	4.56382209000512	0.000000264707381874078	chr1_385	11	SharpPeak	86.796898700735	0
chr1	138830000	138840000	chr1	139080000	139090000	27	7.36950536219641	0.00000153248018147187	chr1_385	11	SharpPeak	86.796898700735	0
chr1	138840000	138850000	chr1	139080000	139090000	28	9.94750635592533	0.00010728618945588	chr1_385	11	SharpPeak	86.796898700735	0
chr1	138830000	138840000	chr1	139090000	139100000	22	8.92079968230683	0.0044608463230459	chr1_385	11	SharpPeak	86.796898700735	0
chr1	138840000	138850000	chr1	139090000	139100000	39	12.031948962922	0.0000000683130324605535	chr1_385	11	SharpPeak	86.796898700735	0
chr1	138850000	138860000	chr1	139130000	139140000	13	3.20993795407204	0.000837765383761185	chr1_386	18	BroadPeak	189.802648765276	0
chr1	138830000	138840000	chr1	139140000	139150000	16	4.7631516614564	0.00113412191971166	chr1_386	18	BroadPeak	189.802648765276	0
chr1	138840000	138850000	chr1	139140000	139150000	32	6.34702772465243	0.0000000000579108844914232	chr1_386	18	BroadPeak	189.802648765276	0
chr1	138850000	138860000	chr1	139140000	139150000	12	2.7077243748816	0.000686393716695483	chr1_386	18	BroadPeak	189.802648765276	0
chr1	138830000	138840000	chr1	139150000	139160000	49	6.52650218741556	0.0000000000000000000000136887408104218	chr1_386	18	BroadPeak	189.802648765276	0
chr1	138840000	138850000	chr1	139150000	139160000	58	8.74061031344996	0.000000000000000000000000255882884648478	chr1_386	18	BroadPeak	189.802648765276	1
chr1	138850000	138860000	chr1	139150000	139160000	31	3.5351977592028	0.0000000000000000866062391507082	chr1_386	18	BroadPeak	189.802648765276	0
chr1	138830000	138840000	chr1	139160000	139170000	32	6.09238891940264	0.0000000000208896977929156	chr1_386	18	BroadPeak	189.802648765276	0
chr1	138840000	138850000	chr1	139160000	139170000	47	8.1473201528775	0.00000000000000000368376038331505	chr1_386	18	BroadPeak	189.802648765276	0
chr1	138830000	138840000	chr1	139170000	139180000	19	6.77735423773792	0.0025262483283881	chr1_386	18	BroadPeak	189.802648765276	0
chr1	138840000	138850000	chr1	139170000	139180000	37	9.06550396149197	0.000000000443135475754034	chr1_386	18	BroadPeak	189.802648765276	0
chr1	138850000	138860000	chr1	139170000	139180000	13	3.64677837653637	0.00259687802396517	chr1_386	18	BroadPeak	189.802648765276	0
chr1	138830000	138840000	chr1	139180000	139190000	16	5.08184780335183	0.00221875834442468	chr1_386	18	BroadPeak	189.802648765276	0
chr1	138840000	138850000	chr1	139180000	139190000	21	6.76416010535058	0.000343586982690321	chr1_386	18	BroadPeak	189.802648765276	0
chr1	138830000	138840000	chr1	139190000	139200000	21	5.41199203411859	0.0000149673623374119	chr1_386	18	BroadPeak	189.802648765276	0
chr1	138830000	138840000	chr1	139200000	139210000	16	5.66332402942311	0.00627026925678291	chr1_386	18	BroadPeak	189.802648765276	0
chr1	138840000	138850000	chr1	139210000	139220000	20	7.69623772325815	0.00425539942277837	chr1_386	18	BroadPeak	189.802648765276	0
chr1	138850000	138860000	chr1	139210000	139220000	14	3.15465919897189	0.000183522793978327	chr1_386	18	BroadPeak	189.802648765276	0
chr1	138840000	138850000	chr1	139240000	139250000	18	6.39295261329581	0.00334420194766893	chr1_387	5	SharpPeak	27.9662943046604	0
chr1	138840000	138850000	chr1	139250000	139260000	19	4.92421744423007	0.0000485100595002116	chr1_387	5	SharpPeak	27.9662943046604	1
chr1	138830000	138840000	chr1	139260000	139270000	17	4.08268134422862	0.0000575459936923487	chr1_387	5	SharpPeak	27.9662943046604	0
chr1	138840000	138850000	chr1	139260000	139270000	19	5.36606587030146	0.00014946291740875	chr1_387	5	SharpPeak	27.9662943046604	0
chr1	138830000	138840000	chr1	139270000	139280000	15	4.62390756259785	0.00249219220105629	chr1_387	5	SharpPeak	27.9662943046604	0
chr1	138840000	138850000	chr1	139330000	139340000	14	4.1681396963541	0.00277227964654153	chr1_388	2	SharpPeak	9.49665014259042	0
chr1	138840000	138850000	chr1	139340000	139350000	17	5.23127508200904	0.00104702159959124	chr1_388	2	SharpPeak	9.49665014259042	1
chr1	143770000	143780000	chr1	143990000	144000000	23	7.29914797449723	0.000121797551110775	chr1_149	3	SharpPeak	17.0729430812201	0
chr1	143770000	143780000	chr1	144010000	144020000	16	5.00811090311122	0.00191445630483495	chr1_149	3	SharpPeak	17.0729430812201	0
chr1	151080000	151090000	chr1	151330000	151340000	16	3.99957287868739	0.00016706505962079	chr1_151	7	SharpPeak	79.8124230501287	0
chr1	151040000	151050000	chr1	151350000	151360000	11	2.75822182762048	0.00293496932032146	chr1_150	5	SharpPeak	35.1185196625325	0
chr1	151080000	151090000	chr1	151350000	151360000	14	3.63556743338841	0.000768610934266324	chr1_151	7	SharpPeak	79.8124230501287	0
chr1	151040000	151050000	chr1	151360000	151370000	11	2.59604289517827	0.00185318064074543	chr1_150	5	SharpPeak	35.1185196625325	0
chr1	151080000	151090000	chr1	151360000	151370000	12	3.38028356640956	0.00427867314575005	chr1_151	7	SharpPeak	79.8124230501287	0
chr1	151550000	151560000	chr1	151680000	151690000	14	4.37106395319615	0.00419277391743689	chr1_389	3	SharpPeak	13.4656186448086	0
chr1	151560000	151570000	chr1	151700000	151710000	15	4.31081922856767	0.00125078273950155	chr1_389	3	SharpPeak	13.4656186448086	1
chr1	151550000	151560000	chr1	151690000	151700000	13	3.84139692848176	0.00400303582089467	chr1_389	3	SharpPeak	13.4656186448086	0
chr1	152080000	152090000	chr1	152250000	152260000	23	9.00673248910912	0.00224546021384946	chr1_390	7	SharpPeak	37.3317610029772	0
chr1	152090000	152100000	chr1	152250000	152260000	20	7.5952775165981	0.00368246930304872	chr1_390	7	SharpPeak	37.3317610029772	0
chr1	152080000	152090000	chr1	152260000	152270000	25	8.97130928183872	0.000357000604040415	chr1_390	7	SharpPeak	37.3317610029772	0
chr1	152090000	152100000	chr1	152260000	152270000	19	7.54586004067081	0.00785038889022636	chr1_390	7	SharpPeak	37.3317610029772	0
chr1	152090000	152100000	chr1	152270000	152280000	21	7.23354764206123	0.000833639530159903	chr1_390	7	SharpPeak	37.3317610029772	0
chr1	152080000	152090000	chr1	152280000	152290000	27	7.753929328206	0.00000393616472033044	chr1_390	7	SharpPeak	37.3317610029772	1
chr1	152080000	152090000	chr1	152290000	152300000	21	6.37984081942009	0.000154958762361292	chr1_390	7	SharpPeak	37.3317610029772	0
chr1	152080000	152090000	chr1	152160000	152170000	37	17.0185429504134	0.000890202981369405	chr1_391	2	SharpPeak	9.08504087306728	1
chr1	152090000	152100000	chr1	152160000	152170000	31	15.0989693218991	0.00689850894217202	chr1_391	2	SharpPeak	9.08504087306728	0
chr1	152900000	152910000	chr1	153390000	153400000	9	1.82156128506193	0.00230018096613734	chr1_392	2	SharpPeak	12.7165489002211	0
chr1	152900000	152910000	chr1	153400000	153410000	13	1.76263602073121	0.00000204978582199687	chr1_392	2	SharpPeak	12.7165489002211	1
chr1	153550000	153560000	chr1	153700000	153710000	25	6.99134932939357	0.00000657353222006084	chr1_153	31	BroadPeak	417.950958353541	0
chr1	153550000	153560000	chr1	153710000	153720000	14	4.29815250163248	0.00362953201000502	chr1_153	31	BroadPeak	417.950958353541	0
chr1	153540000	153550000	chr1	153720000	153730000	16	5.67759922570659	0.00641186448089825	chr1_153	31	BroadPeak	417.950958353541	0
chr1	153550000	153560000	chr1	153720000	153730000	26	5.07039146493812	0.00000000400424627227544	chr1_153	31	BroadPeak	417.950958353541	0
chr1	153900000	153910000	chr1	154090000	154100000	26	8.14669781508782	0.0000280949963184862	chr1_156	21	BroadPeak	228.182531179378	0
chr1	153890000	153900000	chr1	154120000	154130000	28	4.18340731616796	0.00000000000217898322461944	chr1_156	21	BroadPeak	228.182531179378	0
chr1	153900000	153910000	chr1	154120000	154130000	35	7.91493204254769	0.000000000188042128708727	chr1_156	21	BroadPeak	228.182531179378	0
chr1	153900000	153910000	chr1	154130000	154140000	11	2.82536087182244	0.00350114433704734	chr1_156	21	BroadPeak	228.182531179378	0
chr1	153890000	153900000	chr1	154140000	154150000	15	3.6007441109543	0.000191657497403617	chr1_156	21	BroadPeak	228.182531179378	0
chr1	153890000	153900000	chr1	154150000	154160000	16	4.35231609967587	0.000430106455981675	chr1_156	21	BroadPeak	228.182531179378	0
chr1	153900000	153910000	chr1	154150000	154160000	31	8.22245008895808	0.000000102012233187967	chr1_156	21	BroadPeak	228.182531179378	0
chr1	153890000	153900000	chr1	154170000	154180000	26	4.1027836984612	0.0000000000505453855775467	chr1_156	21	BroadPeak	228.182531179378	0
chr1	153900000	153910000	chr1	154170000	154180000	58	7.70290984138378	0.000000000000000000000000000505386632036151	chr1_156	21	BroadPeak	228.182531179378	1
chr1	153890000	153900000	chr1	154180000	154190000	29	3.37141317618774	0.00000000000000171591255523096	chr1_156	21	BroadPeak	228.182531179378	0
chr1	153900000	153910000	chr1	154180000	154190000	39	6.19554487200652	0.000000000000000256591605133569	chr1_156	21	BroadPeak	228.182531179378	0
chr1	153890000	153900000	chr1	154080000	154090000	19	4.34382686060959	0.00000883280610241683	chr1_156	21	BroadPeak	228.182531179378	0
chr1	153890000	153900000	chr1	154190000	154200000	19	3.68896316712152	0.000000863109836606615	chr1_156	21	BroadPeak	228.182531179378	0
chr1	153900000	153910000	chr1	154190000	154200000	24	6.84702597927386	0.0000150557594566688	chr1_156	21	BroadPeak	228.182531179378	0
chr1	153890000	153900000	chr1	154100000	154110000	19	3.79462396272433	0.00000130038612609298	chr1_156	21	BroadPeak	228.182531179378	0
chr1	153900000	153910000	chr1	154100000	154110000	28	7.14509441343682	0.000000248731055603887	chr1_156	21	BroadPeak	228.182531179378	0
chr1	153890000	153900000	chr1	154160000	154170000	13	3.01386083380586	0.000461794582674627	chr1_156	21	BroadPeak	228.182531179378	0
chr1	153900000	153910000	chr1	154160000	154170000	20	5.45074356442917	0.0000559862890091629	chr1_156	21	BroadPeak	228.182531179378	0
chr1	153900000	153910000	chr1	154710000	154720000	11	3.1095583134684	0.00703215868688284	chr1_157	7	SharpPeak	49.8035970002661	0
chr1	153890000	153900000	chr1	154730000	154740000	10	2.06342901039598	0.00128371465945402	chr1_157	7	SharpPeak	49.8035970002661	0
chr1	153900000	153910000	chr1	154730000	154740000	15	3.2856086734852	0.0000703480132469152	chr1_157	7	SharpPeak	49.8035970002661	0
chr1	153900000	153910000	chr1	154740000	154750000	10	2.52055414370535	0.00525723143966064	chr1_157	7	SharpPeak	49.8035970002661	0
chr1	153900000	153910000	chr1	154750000	154760000	12	2.93112854552488	0.00134756817119223	chr1_157	7	SharpPeak	49.8035970002661	0
chr1	154780000	154790000	chr1	154980000	154990000	18	3.98756436653632	0.0000110803397176958	chr1_158	5	SharpPeak	64.5327074369336	0
chr1	154780000	154790000	chr1	154990000	155000000	22	3.6650646768739	0.00000000567671370035827	chr1_158	5	SharpPeak	64.5327074369336	0
chr1	154780000	154790000	chr1	155000000	155010000	47	4.23599806220724	0.0000000000000000000000000000119894724550501	chr1_158	5	SharpPeak	64.5327074369336	1
chr1	154780000	154790000	chr1	155010000	155020000	19	3.69763648028037	0.000000893327193028805	chr1_158	5	SharpPeak	64.5327074369336	0
chr1	155030000	155040000	chr1	155170000	155180000	27	7.69733151361702	0.00000342514758985448	chr1_159	4	SharpPeak	18.7649462019325	1
chr1	155020000	155030000	chr1	155200000	155210000	19	6.43606915356429	0.00139845607503003	chr1_160	19	BroadPeak	246.817656574454	0
chr1	155030000	155040000	chr1	155200000	155210000	41	8.23985947799883	0.0000000000000859160674095027	chr1_160	19	BroadPeak	246.817656574454	0
chr1	155040000	155050000	chr1	155200000	155210000	31	7.07196173845851	0.00000000331686015095692	chr1_160	19	BroadPeak	246.817656574454	0
chr1	155080000	155090000	chr1	155200000	155210000	37	14.4212863978502	0.0000337071254947697	chr1_161	9	SharpPeak	96.4981295890694	0
chr1	155090000	155100000	chr1	155200000	155210000	72	25.8938908433471	0.0000000000234456248791348	chr1_161	9	SharpPeak	96.4981295890694	0
chr1	155100000	155110000	chr1	155200000	155210000	29	11.3692781728152	0.000401043593936161	chr1_161	9	SharpPeak	96.4981295890694	0
chr1	155090000	155100000	chr1	155190000	155200000	50	22.4699041893178	0.0000313456808319082	chr1_161	9	SharpPeak	96.4981295890694	0
chr1	155020000	155030000	chr1	155210000	155220000	57	6.79096292846612	0.00000000000000000000000000000746021529395723	chr1_160	19	BroadPeak	246.817656574454	1
chr1	155030000	155040000	chr1	155210000	155220000	43	8.67730822005401	0.0000000000000210707038999017	chr1_160	19	BroadPeak	246.817656574454	0
chr1	155040000	155050000	chr1	155210000	155220000	55	7.42680365616531	0.0000000000000000000000000330113502409248	chr1_160	19	BroadPeak	246.817656574454	0
chr1	155080000	155090000	chr1	155210000	155220000	65	14.9336663334718	0.000000000000000000658866343556707	chr1_161	9	SharpPeak	96.4981295890694	1
chr1	155090000	155100000	chr1	155210000	155220000	88	26.6799622679691	0.0000000000000000045152483129644	chr1_161	9	SharpPeak	96.4981295890694	0
chr1	155100000	155110000	chr1	155210000	155220000	26	11.6457129475216	0.00586827995532998	chr1_161	9	SharpPeak	96.4981295890694	0
chr1	155020000	155030000	chr1	155230000	155240000	21	5.91700615861505	0.0000538124249267883	chr1_160	19	BroadPeak	246.817656574454	0
chr1	155030000	155040000	chr1	155230000	155240000	28	7.52091225385864	0.000000675071076134704	chr1_160	19	BroadPeak	246.817656574454	0
chr1	155040000	155050000	chr1	155230000	155240000	20	6.41287203854791	0.000484735604759604	chr1_160	19	BroadPeak	246.817656574454	0
chr1	155020000	155030000	chr1	155250000	155260000	14	3.82529342647644	0.00124582261334651	chr1_160	19	BroadPeak	246.817656574454	0
chr1	155030000	155040000	chr1	155250000	155260000	14	4.78233578343469	0.00900818101491467	chr1_160	19	BroadPeak	246.817656574454	0
chr1	155090000	155100000	chr1	155260000	155270000	21	7.61690318762978	0.00157936601104378	chr1_393	2	SharpPeak	10.9282165760172	0
chr1	155020000	155030000	chr1	155270000	155280000	13	3.40937920552456	0.0014325106064701	chr1_394	7	SharpPeak	68.8277201096839	0
chr1	155030000	155040000	chr1	155270000	155280000	14	4.22045390827828	0.00308341805338719	chr1_394	7	SharpPeak	68.8277201096839	0
chr1	155040000	155050000	chr1	155270000	155280000	12	3.62232311736703	0.00731277600023985	chr1_394	7	SharpPeak	68.8277201096839	0
chr1	155090000	155100000	chr1	155270000	155280000	31	11.6915286784208	0.000111786315727044	chr1_393	2	SharpPeak	10.9282165760172	1
chr1	155020000	155030000	chr1	155280000	155290000	36	4.09699789880556	0.000000000000000000181079152642231	chr1_394	7	SharpPeak	68.8277201096839	1
chr1	155030000	155040000	chr1	155280000	155290000	38	5.11942890886369	0.00000000000000000375741554828803	chr1_394	7	SharpPeak	68.8277201096839	0
chr1	155040000	155050000	chr1	155280000	155290000	20	4.3577858241126	0.00000226501856749294	chr1_394	7	SharpPeak	68.8277201096839	0
chr1	155020000	155030000	chr1	155290000	155300000	14	4.15631228435544	0.00270279843075732	chr1_394	7	SharpPeak	68.8277201096839	0
chr1	155020000	155030000	chr1	155510000	155520000	10	2.66136975664176	0.00755720243087317	chr1_162	7	SharpPeak	42.8900241124316	0
chr1	155030000	155040000	chr1	155510000	155520000	11	3.17737693032294	0.00816307244669358	chr1_162	7	SharpPeak	42.8900241124316	0
chr1	155020000	155030000	chr1	155520000	155530000	15	2.72054393631596	0.00000822751917029538	chr1_162	7	SharpPeak	42.8900241124316	0
chr1	155090000	155100000	chr1	155520000	155530000	20	7.73576799962094	0.00450501791148052	chr1_163	4	SharpPeak	18.0680797065363	0
chr1	155400000	155410000	chr1	155520000	155530000	28	5.97714285691631	0.00000000590916930645138	chr1_165	3	SharpPeak	18.3816639326592	1
chr1	155410000	155420000	chr1	155520000	155530000	27	12.3985080614126	0.00657450508168364	chr1_165	3	SharpPeak	18.3816639326592	0
chr1	155090000	155100000	chr1	155540000	155550000	10	2.65151897867149	0.00738186681660972	chr1_163	4	SharpPeak	18.0680797065363	0
chr1	155550000	155560000	chr1	155760000	155770000	13	3.99488731448955	0.00552100151972032	chr1_395	4	SharpPeak	22.1853058500833	0
chr1	155550000	155560000	chr1	155780000	155790000	17	5.74225978097058	0.00282005043080822	chr1_395	4	SharpPeak	22.1853058500833	0
chr1	155560000	155570000	chr1	155780000	155790000	23	5.62489545608444	0.0000020574926866361	chr1_395	4	SharpPeak	22.1853058500833	1
chr1	155550000	155560000	chr1	155770000	155780000	18	5.32315077445869	0.000425249144493172	chr1_395	4	SharpPeak	22.1853058500833	0
chr1	156040000	156050000	chr1	156240000	156250000	21	7.38398330737941	0.00107512875500358	chr1_396	3	SharpPeak	14.2495959673086	0
chr1	156040000	156050000	chr1	156250000	156260000	20	6.5706483365482	0.000665289577249346	chr1_396	3	SharpPeak	14.2495959673086	1
chr1	156030000	156040000	chr1	156230000	156240000	14	4.60648007772281	0.00658469599854153	chr1_396	3	SharpPeak	14.2495959673086	0
chr1	156040000	156050000	chr1	156540000	156550000	15	2.87296630376217	0.0000155022703287912	chr1_168	2	SharpPeak	11.2150713164662	1
chr1	156740000	156750000	chr1	156900000	156910000	18	5.30158968195079	0.000404440027518766	chr1_397	2	SharpPeak	10.7113717007039	1
chr1	156750000	156760000	chr1	156900000	156910000	21	7.13022032164506	0.000691461667430628	chr1_397	2	SharpPeak	10.7113717007039	0
chr1	156750000	156760000	chr1	157040000	157050000	17	5.04479388075496	0.000703789742111297	chr1_172	12	SharpPeak	101.412477904996	0
chr1	156930000	156940000	chr1	157040000	157050000	47	14.696179129887	0.00000000272154800923341	chr1_170	12	SharpPeak	96.3037410693176	0
chr1	156940000	156950000	chr1	157040000	157050000	28	13.0209450281204	0.00638796305779741	chr1_170	12	SharpPeak	96.3037410693176	0
chr1	156710000	156720000	chr1	157050000	157060000	25	6.23308377059537	0.000000897313374958656	chr1_171	4	SharpPeak	30.6254069310741	1
chr1	156740000	156750000	chr1	157050000	157060000	14	3.93784310452512	0.00163956671278434	chr1_172	12	SharpPeak	101.412477904996	0
chr1	156750000	156760000	chr1	157050000	157060000	25	5.11282848217626	0.0000000219087297893207	chr1_172	12	SharpPeak	101.412477904996	0
chr1	156930000	156940000	chr1	157050000	157060000	46	14.3187210938803	0.00000000369205169488869	chr1_170	12	SharpPeak	96.3037410693176	0
chr1	156940000	156950000	chr1	157050000	157060000	37	12.6121521938492	0.0000017586153606745	chr1_170	12	SharpPeak	96.3037410693176	0
chr1	156710000	156720000	chr1	157070000	157080000	21	5.43227063915096	0.0000157182541393375	chr1_171	4	SharpPeak	30.6254069310741	0
chr1	156740000	156750000	chr1	157070000	157080000	23	3.45957708292778	0.000000000340250916353533	chr1_172	12	SharpPeak	101.412477904996	0
chr1	156750000	156760000	chr1	157070000	157080000	31	4.44643092356255	0.0000000000000371464717405761	chr1_172	12	SharpPeak	101.412477904996	1
chr1	156930000	156940000	chr1	157070000	157080000	46	11.5618337030252	0.00000000000414061837787017	chr1_170	12	SharpPeak	96.3037410693176	1
chr1	156940000	156950000	chr1	157070000	157080000	32	10.0896351823528	0.00000241803541309881	chr1_170	12	SharpPeak	96.3037410693176	0
chr1	156710000	156720000	chr1	157060000	157070000	22	5.06575158159479	0.00000144229996105443	chr1_171	4	SharpPeak	30.6254069310741	0
chr1	156740000	156750000	chr1	157060000	157070000	17	3.25652368428239	0.00000331406390458649	chr1_172	12	SharpPeak	101.412477904996	0
chr1	156750000	156760000	chr1	157060000	157070000	15	4.16751435904665	0.000899253720880941	chr1_172	12	SharpPeak	101.412477904996	0
chr1	156930000	156940000	chr1	157060000	157070000	44	11.1440099371992	0.000000000017607779911421	chr1_170	12	SharpPeak	96.3037410693176	0
chr1	156940000	156950000	chr1	157060000	157070000	29	9.76718153269702	0.0000292189295153451	chr1_170	12	SharpPeak	96.3037410693176	0
chr1	156740000	156750000	chr1	157090000	157100000	10	2.5091428335791	0.0050916533843957	chr1_172	12	SharpPeak	101.412477904996	0
chr1	156750000	156760000	chr1	157090000	157100000	11	3.11080361197435	0.0070512834219392	chr1_172	12	SharpPeak	101.412477904996	0
chr1	157550000	157560000	chr1	158340000	158350000	9	1.88807690968354	0.00289764476280753	chr1_173	3	SharpPeak	14.8784302924609	0
chr1	159390000	159400000	chr1	160070000	160080000	15	1.71619606045559	0.0000000289485146209559	chr1_398	2	SharpPeak	20.6048687068752	0
chr1	159390000	159400000	chr1	160080000	160090000	15	1.64914117953805	0.0000000170428631669087	chr1_398	2	SharpPeak	20.6048687068752	1
chr1	160200000	160210000	chr1	160370000	160380000	20	4.74263494648543	0.00000789524524410052	chr1_399	2	SharpPeak	15.8060903981145	0
chr1	160210000	160220000	chr1	160370000	160380000	27	7.31154491198551	0.00000133247456119216	chr1_399	2	SharpPeak	15.8060903981145	1
chr1	162000000	162010000	chr1	162190000	162200000	15	4.89258179382065	0.004191835633558	chr1_400	2	SharpPeak	9.05678764462686	0
chr1	162000000	162010000	chr1	162270000	162280000	13	2.75165572674854	0.000192431812379599	chr1_401	2	SharpPeak	15.1200502103419	0
chr1	161960000	161970000	chr1	162300000	162310000	12	2.99709704819853	0.00162511056215599	chr1_174	12	SharpPeak	107.578008282523	0
chr1	162000000	162010000	chr1	162300000	162310000	15	3.16174562813158	0.0000457155732709913	chr1_174	12	SharpPeak	107.578008282523	0
chr1	161960000	161970000	chr1	162320000	162330000	14	3.18353741030114	0.00020127527931046	chr1_174	12	SharpPeak	107.578008282523	0
chr1	161970000	161980000	chr1	162320000	162330000	17	2.9128229903949	0.000000763954085534306	chr1_174	12	SharpPeak	107.578008282523	0
chr1	161970000	161980000	chr1	162330000	162340000	12	2.39329373067482	0.000225305903290428	chr1_174	12	SharpPeak	107.578008282523	0
chr1	162000000	162010000	chr1	162280000	162290000	20	3.71895551914337	0.000000207118445660296	chr1_401	2	SharpPeak	15.1200502103419	1
chr1	164450000	164460000	chr1	164860000	164870000	15	3.9223058910989	0.000477208998050186	chr1_176	7	SharpPeak	46.3294887442024	0
chr1	164450000	164460000	chr1	164880000	164890000	14	3.94236356647934	0.00165691393627058	chr1_176	7	SharpPeak	46.3294887442024	0
chr1	164450000	164460000	chr1	164850000	164860000	11	2.43129035483717	0.00110065397134542	chr1_176	7	SharpPeak	46.3294887442024	0
chr1	164450000	164460000	chr1	164900000	164910000	17	3.54263284473139	0.00000988114815556199	chr1_176	7	SharpPeak	46.3294887442024	0
chr1	164450000	164460000	chr1	164870000	164880000	15	4.21060889591532	0.000994662668648679	chr1_176	7	SharpPeak	46.3294887442024	0
chr1	164450000	164460000	chr1	164910000	164920000	15	2.81085485158921	0.0000120274205121287	chr1_176	7	SharpPeak	46.3294887442024	0
chr1	164300000	164310000	chr1	165130000	165140000	11	1.85545665566802	0.000114981685188292	chr1_178	11	SharpPeak	88.6345059367096	0
chr1	164450000	164460000	chr1	165130000	165140000	15	2.7025194881602	0.0000076177309625795	chr1_177	6	SharpPeak	39.0277817061011	0
chr1	165780000	165790000	chr1	165850000	165860000	30	14.1665120582788	0.00536440745797332	chr1_181	2	SharpPeak	9.71296241433003	0
chr1	165780000	165790000	chr1	165940000	165950000	19	5.1037458651783	0.0000776448947160983	chr1_185	2	SharpPeak	9.81736422707564	1
chr1	165770000	165780000	chr1	165990000	166000000	21	6.19891713502648	0.000104078297651284	chr1_182	9	SharpPeak	74.7292515055714	0
chr1	165780000	165790000	chr1	165990000	166000000	15	5.35788025499753	0.00939789825119239	chr1_182	9	SharpPeak	74.7292515055714	0
chr1	165760000	165770000	chr1	165980000	165990000	17	5.11839256986564	0.000829709637758963	chr1_182	9	SharpPeak	74.7292515055714	0
chr1	165780000	165790000	chr1	165980000	165990000	21	5.17787786431301	0.00000770035654093713	chr1_182	9	SharpPeak	74.7292515055714	0
chr1	165760000	165770000	chr1	165970000	165980000	15	5.22727878008903	0.00758212876838453	chr1_182	9	SharpPeak	74.7292515055714	0
chr1	165770000	165780000	chr1	165970000	165980000	17	6.1171903018958	0.00528332782722059	chr1_182	9	SharpPeak	74.7292515055714	0
chr1	165780000	165790000	chr1	165970000	165980000	17	5.30706247746959	0.00122259550464205	chr1_182	9	SharpPeak	74.7292515055714	0
chr1	166000000	166010000	chr1	166100000	166110000	29	12.7214076520568	0.00231511776070153	chr1_186	2	SharpPeak	10.0622399686907	0
chr1	165630000	165640000	chr1	165730000	165740000	27	12.3868257337612	0.0065001912782359	chr1_402	2	SharpPeak	10.2687606501005	0
chr1	165640000	165650000	chr1	165730000	165740000	40	16.9924372136172	0.00009138466001744	chr1_402	2	SharpPeak	10.2687606501005	1
chr1	165770000	165780000	chr1	166050000	166060000	17	5.90512700104072	0.00372650950060723	chr1_184	3	SharpPeak	12.3401044428761	0
chr1	165760000	165770000	chr1	166130000	166140000	11	2.9988004620232	0.00542272874317685	chr1_187	12	SharpPeak	161.38218937781	0
chr1	165770000	165780000	chr1	166130000	166140000	21	3.3866028162832	0.00000000807326664929314	chr1_187	12	SharpPeak	161.38218937781	0
chr1	165780000	165790000	chr1	166130000	166140000	13	2.95204552989643	0.0003785208144395	chr1_187	12	SharpPeak	161.38218937781	0
chr1	165770000	165780000	chr1	166140000	166150000	16	3.62557911370059	0.0000536591811096753	chr1_187	12	SharpPeak	161.38218937781	0
chr1	165780000	165790000	chr1	166140000	166150000	20	3.14577311139776	0.000000013586808381078	chr1_187	12	SharpPeak	161.38218937781	0
chr1	166000000	166010000	chr1	166140000	166150000	42	9.02992140091449	0.000000000000368763804179563	chr1_189	3	SharpPeak	41.2684213016576	0
chr1	165700000	165710000	chr1	166320000	166330000	12	2.81844216959653	0.000969830704306979	chr1_403	2	SharpPeak	8.97225200542282	1
chr1	165770000	165780000	chr1	166320000	166330000	11	2.71399567027349	0.00260297209496199	chr1_192	5	SharpPeak	29.0450049296937	0
chr1	166150000	166160000	chr1	166320000	166330000	22	6.61191335016247	0.00008518513051487	chr1_190	5	SharpPeak	41.4308652509788	0
chr1	166160000	166170000	chr1	166320000	166330000	26	5.89326694477973	0.0000000813355019142647	chr1_190	5	SharpPeak	41.4308652509788	0
chr1	165700000	165710000	chr1	166330000	166340000	10	2.67325170569553	0.00777876968861284	chr1_403	2	SharpPeak	8.97225200542282	0
chr1	165770000	165780000	chr1	166330000	166340000	10	2.57427679474444	0.00605988109876739	chr1_192	5	SharpPeak	29.0450049296937	0
chr1	165760000	165770000	chr1	166340000	166350000	12	2.292683919385	0.000153223610274534	chr1_192	5	SharpPeak	29.0450049296937	0
chr1	166150000	166160000	chr1	166360000	166370000	20	4.92167357932345	0.0000135277746601142	chr1_193	5	SharpPeak	39.1399921803427	0
chr1	166990000	167000000	chr1	167170000	167180000	14	4.46678405819939	0.00506529952814742	chr1_404	2	SharpPeak	8.77546002458699	0
chr1	166990000	167000000	chr1	167180000	167190000	14	4.06602004908638	0.00221758893532156	chr1_404	2	SharpPeak	8.77546002458699	1
chr1	166410000	166420000	chr1	167200000	167210000	9	1.53756687453894	0.000731207362939728	chr1_194	3	SharpPeak	16.4208390552355	0
chr1	166810000	166820000	chr1	167200000	167210000	12	1.97509850109374	0.0000381969807947552	chr1_195	6	SharpPeak	39.7135031494574	0
chr1	166990000	167000000	chr1	167200000	167210000	11	2.77932659016082	0.00309905958161362	chr1_196	3	SharpPeak	15.575022128827	0
chr1	167690000	167700000	chr1	167790000	167800000	51	16.8874449379203	0.00000000305756704920101	chr1_200	4	SharpPeak	27.0043194025082	1
chr1	167680000	167690000	chr1	167780000	167790000	34	13.5878711179639	0.000132593621734072	chr1_200	4	SharpPeak	27.0043194025082	0
chr1	167690000	167700000	chr1	167780000	167790000	34	16.8859844958961	0.0055080719016266	chr1_200	4	SharpPeak	27.0043194025082	0
chr1	167680000	167690000	chr1	167840000	167850000	23	9.28559086419029	0.00326479961551087	chr1_201	2	SharpPeak	8.59236581097445	0
chr1	167690000	167700000	chr1	167870000	167880000	26	10.5098625087274	0.001491416130302	chr1_202	9	SharpPeak	60.2255993037245	0
chr1	167680000	167690000	chr1	167890000	167900000	24	7.76754471226299	0.000108512354986726	chr1_202	9	SharpPeak	60.2255993037245	0
chr1	167690000	167700000	chr1	167890000	167900000	31	9.26057961768572	0.0000012683988380551	chr1_202	9	SharpPeak	60.2255993037245	0
chr1	167660000	167670000	chr1	167900000	167910000	13	4.17568280993417	0.00787279051607299	chr1_405	2	SharpPeak	12.7493895883338	0
chr1	167680000	167690000	chr1	167900000	167910000	27	7.55389969285797	0.00000239857487805034	chr1_202	9	SharpPeak	60.2255993037245	0
chr1	167690000	167700000	chr1	167900000	167910000	33	8.98952085408742	0.0000000621278273988384	chr1_202	9	SharpPeak	60.2255993037245	1
chr1	167660000	167670000	chr1	167910000	167920000	21	4.33149252865006	0.00000049456993116205	chr1_405	2	SharpPeak	12.7493895883338	1
chr1	167680000	167690000	chr1	167910000	167920000	29	7.83249432601179	0.000000446797556742466	chr1_202	9	SharpPeak	60.2255993037245	0
chr1	168240000	168250000	chr1	168400000	168410000	21	6.19291391583772	0.00010263057919349	chr1_204	10	SharpPeak	89.6250377275469	0
chr1	168430000	168440000	chr1	168870000	168880000	12	3.43460988165999	0.00485284083380399	chr1_406	2	SharpPeak	8.0286085308497	1
chr1	168420000	168430000	chr1	168880000	168890000	14	4.78480258561241	0.00904162828003677	chr1_406	2	SharpPeak	8.0286085308497	0
chr1	168420000	168430000	chr1	169060000	169070000	15	3.97227547050483	0.000546310630720012	chr1_407	2	SharpPeak	9.5528788761807	1
chr1	168430000	168440000	chr1	169070000	169080000	12	3.41228593613633	0.00461073169664092	chr1_407	2	SharpPeak	9.5528788761807	0
chr1	168420000	168430000	chr1	169100000	169110000	11	2.12534804607824	0.000365596765240517	chr1_408	5	SharpPeak	25.0795065462254	0
chr1	168430000	168440000	chr1	169100000	169110000	10	2.07567653875868	0.00134067721013911	chr1_408	5	SharpPeak	25.0795065462254	0
chr1	168420000	168430000	chr1	169110000	169120000	11	2.38014030077752	0.000932316333900674	chr1_408	5	SharpPeak	25.0795065462254	0
chr1	168410000	168420000	chr1	169120000	169130000	9	2.20560425039887	0.00764326220699601	chr1_408	5	SharpPeak	25.0795065462254	0
chr1	168420000	168430000	chr1	169130000	169140000	14	3.29831256305574	0.000288830524971111	chr1_408	5	SharpPeak	25.0795065462254	1
chr1	168420000	168430000	chr1	169340000	169350000	13	2.62611475334617	0.000122018616471287	chr1_409	7	SharpPeak	53.1890838574822	0
chr1	168430000	168440000	chr1	169340000	169350000	19	2.54670641004754	0.0000000028093807805599	chr1_409	7	SharpPeak	53.1890838574822	0
chr1	168410000	168420000	chr1	169350000	169360000	10	2.10832678833796	0.00150260447346975	chr1_409	7	SharpPeak	53.1890838574822	0
chr1	168420000	168430000	chr1	169350000	169360000	16	3.13078360018421	0.00000934971517961529	chr1_409	7	SharpPeak	53.1890838574822	0
chr1	168430000	168440000	chr1	169350000	169360000	21	3.02563330893146	0.00000000116399897558235	chr1_409	7	SharpPeak	53.1890838574822	1
chr1	168430000	168440000	chr1	169360000	169370000	16	2.80230050183964	0.00000233909954878898	chr1_409	7	SharpPeak	53.1890838574822	0
chr1	168430000	168440000	chr1	169370000	169380000	10	2.73058158648285	0.00893678136166077	chr1_409	7	SharpPeak	53.1890838574822	0
chr1	169530000	169540000	chr1	169660000	169670000	17	4.33308846281691	0.000118882078973644	chr1_207	2	SharpPeak	10.5722671529888	1
chr1	169530000	169540000	chr1	169910000	169920000	13	1.91731667110906	0.00000506441916857995	chr1_208	7	SharpPeak	40.9291253670695	1
chr1	169520000	169530000	chr1	169940000	169950000	9	2.10809481962285	0.00578673353657423	chr1_208	7	SharpPeak	40.9291253670695	0
chr1	169530000	169540000	chr1	169940000	169950000	12	2.01336853203672	0.0000456653359465597	chr1_208	7	SharpPeak	40.9291253670695	0
chr1	169650000	169660000	chr1	169940000	169950000	13	2.71532877669883	0.0001693712304368	chr1_209	4	SharpPeak	28.9584346202679	0
chr1	169970000	169980000	chr1	170160000	170170000	14	4.6230132436346	0.00679044878061581	chr1_210	3	SharpPeak	14.5696860045674	0
chr1	169530000	169540000	chr1	169900000	169910000	9	2.10409618624128	0.00571762121163845	chr1_208	7	SharpPeak	40.9291253670695	0
chr1	170210000	170220000	chr1	170630000	170640000	12	2.93739760335369	0.00137282076030147	chr1_211	2	SharpPeak	8.44049751750136	1
chr1	170900000	170910000	chr1	170980000	170990000	30	13.2459125504452	0.00203774359612599	chr1_212	2	SharpPeak	14.6113821471676	0
chr1	171160000	171170000	chr1	171200000	171210000	48	20.9325630519795	0.0000233785024643425	chr1_410	2	SharpPeak	18.1110546363798	0
chr1	171110000	171120000	chr1	171210000	171220000	51	19.8519732924462	0.000000483015585449606	chr1_214	25	BroadPeak	254.143860646351	0
chr1	171140000	171150000	chr1	171210000	171220000	36	14.7277142946468	0.000119924337816769	chr1_214	25	BroadPeak	254.143860646351	0
chr1	171160000	171170000	chr1	171210000	171220000	59	21.419865724973	0.00000000341103180777498	chr1_410	2	SharpPeak	18.1110546363798	1
chr1	171360000	171370000	chr1	171490000	171500000	20	7.74281155994094	0.00454949586660758	chr1_215	5	SharpPeak	23.8831644556527	0
chr1	171370000	171380000	chr1	171480000	171490000	9	2.26644376898725	0.00900818101491467	chr1_215	5	SharpPeak	23.8831644556527	0
chr1	172040000	172050000	chr1	172090000	172100000	36	15.4251828593231	0.000293263047393215	chr1_411	2	SharpPeak	14.1053965835699	0
chr1	172050000	172060000	chr1	172090000	172100000	78	37.8390879035	0.00000105506408415999	chr1_411	2	SharpPeak	14.1053965835699	1
chr1	172040000	172050000	chr1	172110000	172120000	32	13.7499569575316	0.000833124833855106	chr1_216	3	SharpPeak	19.4976329034031	0
chr1	172050000	172060000	chr1	172110000	172120000	70	32.3693022504003	0.000000942643843687702	chr1_216	3	SharpPeak	19.4976329034031	1
chr1	172140000	172150000	chr1	172330000	172340000	31	11.4948924043089	0.0000826539943955208	chr1_219	27	BroadPeak	279.225617852793	0
chr1	172020000	172030000	chr1	172350000	172360000	31	12.2490504760678	0.000254817238965979	chr1_221	3	SharpPeak	17.8539346029458	0
chr1	172050000	172060000	chr1	172350000	172360000	24	10.7868047807815	0.00930334611397549	chr1_222	2	SharpPeak	14.669603955607	0
chr1	172480000	172490000	chr1	173370000	173380000	17	3.78454718064302	0.0000225779435081337	chr1_225	49	BroadPeak	312.516002440139	0
chr1	172520000	172530000	chr1	173370000	173380000	10	2.16724316448503	0.0018455540031186	chr1_225	49	BroadPeak	312.516002440139	0
chr1	172530000	172540000	chr1	173370000	173380000	10	2.26574982927758	0.0025333610741667	chr1_225	49	BroadPeak	312.516002440139	0
chr1	172540000	172550000	chr1	173370000	173380000	11	2.02531840498233	0.00024333649208658	chr1_225	49	BroadPeak	312.516002440139	0
chr1	172630000	172640000	chr1	173370000	173380000	18	2.42295449602603	0.00000000882542438209542	chr1_228	14	SharpPeak	85.8326786274735	1
chr1	172480000	172490000	chr1	173400000	173410000	10	2.74779302484106	0.00931484593283638	chr1_225	49	BroadPeak	312.516002440139	0
chr1	172490000	172500000	chr1	173400000	173410000	10	1.77592838911173	0.000413255219741425	chr1_225	49	BroadPeak	312.516002440139	0
chr1	172550000	172560000	chr1	173400000	173410000	9	1.88292813540543	0.00284603093672769	chr1_225	49	BroadPeak	312.516002440139	0
chr1	175930000	175940000	chr1	176690000	176700000	7	1.41276524146359	0.00934686180179561	chr1_412	2	SharpPeak	8.26707104179371	0
chr1	175930000	175940000	chr1	176700000	176710000	8	1.50230363979912	0.00302638263992212	chr1_412	2	SharpPeak	8.26707104179371	1
chr1	176990000	177000000	chr1	177180000	177190000	28	5.47869151482575	0.000000000910666125174672	chr1_413	2	SharpPeak	16.8329846852368	1
chr1	176990000	177000000	chr1	177190000	177200000	20	6.8041122050457	0.00102194873686483	chr1_413	2	SharpPeak	16.8329846852368	0
chr1	177250000	177260000	chr1	177420000	177430000	21	8.93996956588485	0.0097938390359801	chr1_230	3	SharpPeak	11.3066866572049	0
chr1	177440000	177450000	chr1	177630000	177640000	30	12.1993474917037	0.000552379000209325	chr1_234	3	SharpPeak	14.8440391303793	1
chr1	176990000	177000000	chr1	177660000	177670000	12	2.54610778767382	0.000394993545543448	chr1_235	5	SharpPeak	36.6680721170161	0
chr1	177440000	177450000	chr1	177660000	177670000	32	11.2602509637147	0.0000219691201935658	chr1_236	6	SharpPeak	82.5643617215445	0
chr1	176990000	177000000	chr1	177670000	177680000	10	2.45193168456469	0.00434627357265146	chr1_235	5	SharpPeak	36.6680721170161	0
chr1	177440000	177450000	chr1	177670000	177680000	43	10.4453797789054	0.00000000000852806196348251	chr1_236	6	SharpPeak	82.5643617215445	0
chr1	176990000	177000000	chr1	177680000	177690000	20	2.75623266075402	0.00000000152881362414794	chr1_235	5	SharpPeak	36.6680721170161	1
chr1	177250000	177260000	chr1	177680000	177690000	26	4.40465615346657	0.000000000221393948476622	chr1_414	2	SharpPeak	16.7304991443216	1
chr1	177440000	177450000	chr1	177680000	177690000	64	11.9345082010243	0.0000000000000000000000410479441021971	chr1_236	6	SharpPeak	82.5643617215445	1
chr1	177450000	177460000	chr1	177680000	177690000	23	4.77316917729624	0.000000129328919348998	chr1_236	6	SharpPeak	82.5643617215445	0
chr1	176990000	177000000	chr1	177690000	177700000	15	2.24563441764847	0.000000847023189574152	chr1_235	5	SharpPeak	36.6680721170161	0
chr1	177250000	177260000	chr1	177690000	177700000	12	3.38678356069969	0.00434510892504566	chr1_414	2	SharpPeak	16.7304991443216	0
chr1	177440000	177450000	chr1	177690000	177700000	50	8.81444845475242	0.000000000000000000510806040702785	chr1_236	6	SharpPeak	82.5643617215445	0
chr1	178530000	178540000	chr1	178830000	178840000	14	4.39780420561673	0.00441898418428888	chr1_237	4	SharpPeak	17.0354758168667	0
chr1	178520000	178530000	chr1	178920000	178930000	21	5.33415398505803	0.0000120010236334386	chr1_238	16	BroadPeak	198.690892019856	0
chr1	178520000	178530000	chr1	178930000	178940000	20	5.11934106764499	0.0000234167673183935	chr1_238	16	BroadPeak	198.690892019856	0
chr1	178520000	178530000	chr1	178940000	178950000	33	5.01789516538783	0.0000000000000233389811949455	chr1_238	16	BroadPeak	198.690892019856	0
chr1	178520000	178530000	chr1	178960000	178970000	41	4.99848036461096	0.00000000000000000000416588181281233	chr1_238	16	BroadPeak	198.690892019856	0
chr1	178530000	178540000	chr1	178960000	178970000	14	3.05494263477603	0.000131757326009651	chr1_238	16	BroadPeak	198.690892019856	0
chr1	178520000	178530000	chr1	178980000	178990000	30	5.1029246303087	0.00000000000687917885060263	chr1_238	16	BroadPeak	198.690892019856	0
chr1	178530000	178540000	chr1	178810000	178820000	12	3.5543265786306	0.00634082437560928	chr1_237	4	SharpPeak	17.0354758168667	0
chr1	178520000	178530000	chr1	178850000	178860000	28	6.94675380475837	0.000000140755732020789	chr1_415	2	SharpPeak	18.8267458782536	1
chr1	178520000	178530000	chr1	178900000	178910000	24	5.29557750728432	0.000000191553556815994	chr1_238	16	BroadPeak	198.690892019856	0
chr1	178530000	178540000	chr1	178900000	178910000	12	3.21972148947138	0.00292894781430544	chr1_238	16	BroadPeak	198.690892019856	0
chr1	178520000	178530000	chr1	179000000	179010000	18	4.57053281542936	0.0000646262651230227	chr1_238	16	BroadPeak	198.690892019856	0
chr1	178520000	178530000	chr1	179030000	179040000	22	4.88467354181968	0.000000809100554920205	chr1_239	9	SharpPeak	57.4667906139096	0
chr1	178520000	178530000	chr1	179040000	179050000	17	4.17217229646185	0.0000751081752140345	chr1_239	9	SharpPeak	57.4667906139096	0
chr1	178530000	178540000	chr1	179040000	179050000	11	2.62056234905145	0.00199126361644923	chr1_239	9	SharpPeak	57.4667906139096	0
chr1	178520000	178530000	chr1	179070000	179080000	21	3.99675558578575	0.000000135033831852661	chr1_239	9	SharpPeak	57.4667906139096	1
chr1	178530000	178540000	chr1	179070000	179080000	10	2.52960172989506	0.00538540544169259	chr1_239	9	SharpPeak	57.4667906139096	0
chr1	178520000	178530000	chr1	179110000	179120000	43	4.5795019965988	0.0000000000000000000000024633703145976	chr1_240	26	BroadPeak	354.20063570199	0
chr1	178530000	178540000	chr1	179110000	179120000	13	2.82552486325701	0.000248451245419999	chr1_240	26	BroadPeak	354.20063570199	0
chr1	178520000	178530000	chr1	179130000	179140000	27	3.58884008179064	0.000000000000426352471788344	chr1_240	26	BroadPeak	354.20063570199	0
chr1	178530000	178540000	chr1	179130000	179140000	10	2.32132831736253	0.00298544381097425	chr1_240	26	BroadPeak	354.20063570199	0
chr1	178520000	178530000	chr1	179140000	179150000	69	4.37281852210676	0.0000000000000000000000000000000000000000000000000000605181669835372	chr1_240	26	BroadPeak	354.20063570199	1
chr1	178530000	178540000	chr1	179140000	179150000	23	2.71787473545493	0.00000000000328262332125205	chr1_240	26	BroadPeak	354.20063570199	0
chr1	178520000	178530000	chr1	179150000	179160000	36	3.42071694016562	0.000000000000000000000624037692648442	chr1_240	26	BroadPeak	354.20063570199	0
chr1	178530000	178540000	chr1	179150000	179160000	15	2.23656858697544	0.000000809417922526357	chr1_240	26	BroadPeak	354.20063570199	0
chr1	178520000	178530000	chr1	179170000	179180000	19	3.41929123794561	0.000000282281505685778	chr1_240	26	BroadPeak	354.20063570199	0
chr1	178520000	178530000	chr1	179180000	179190000	17	3.5102412740637	0.00000877366232554507	chr1_240	26	BroadPeak	354.20063570199	0
chr1	178520000	178530000	chr1	178860000	178870000	27	6.5325759607244	0.000000156197955858233	chr1_415	2	SharpPeak	18.8267458782536	0
chr1	178520000	178530000	chr1	178950000	178960000	50	4.12431983400637	0.00000000000000000000000000000000282975255633999	chr1_238	16	BroadPeak	198.690892019856	1
chr1	178530000	178540000	chr1	178950000	178960000	15	2.6026530432743	0.00000495358258699862	chr1_238	16	BroadPeak	198.690892019856	0
chr1	178520000	178530000	chr1	179080000	179090000	19	3.74424234230479	0.00000106038686378449	chr1_239	9	SharpPeak	57.4667906139096	0
chr1	178530000	178540000	chr1	179080000	179090000	10	2.40143357701762	0.00377633726285613	chr1_239	9	SharpPeak	57.4667906139096	0
chr1	178520000	178530000	chr1	179160000	179170000	26	3.30586202959999	0.000000000000477071646713814	chr1_240	26	BroadPeak	354.20063570199	0
chr1	178520000	178530000	chr1	179190000	179200000	16	3.40316424346141	0.0000253667520571872	chr1_240	26	BroadPeak	354.20063570199	0
chr1	178520000	178530000	chr1	179200000	179210000	23	3.43490008767469	0.000000000297923574997239	chr1_240	26	BroadPeak	354.20063570199	0
chr1	178520000	178530000	chr1	179210000	179220000	19	3.4800969618268	0.000000369857003669144	chr1_240	26	BroadPeak	354.20063570199	0
chr1	178530000	178540000	chr1	179210000	179220000	11	2.26447390024583	0.000621502099208053	chr1_240	26	BroadPeak	354.20063570199	0
chr1	178520000	178530000	chr1	179220000	179230000	28	3.14996365023127	0.00000000000000255444574733935	chr1_240	26	BroadPeak	354.20063570199	0
chr1	178530000	178540000	chr1	179220000	179230000	10	2.10001786685997	0.00146019187908959	chr1_240	26	BroadPeak	354.20063570199	0
chr1	178520000	178530000	chr1	179230000	179240000	51	3.74110473701988	0.00000000000000000000000000000000000252122551760098	chr1_240	26	BroadPeak	354.20063570199	0
chr1	178530000	178540000	chr1	179230000	179240000	11	2.39453544243852	0.000976909355658275	chr1_240	26	BroadPeak	354.20063570199	0
chr1	178520000	178530000	chr1	179240000	179250000	18	2.67799270158637	0.0000000403996749715498	chr1_240	26	BroadPeak	354.20063570199	0
chr1	178520000	178530000	chr1	179250000	179260000	23	3.31004859768711	0.000000000146382919989265	chr1_240	26	BroadPeak	354.20063570199	0
chr1	178520000	178530000	chr1	179270000	179280000	15	3.23905246746141	0.0000596778336749951	chr1_240	26	BroadPeak	354.20063570199	0
chr1	178520000	178530000	chr1	178970000	178980000	36	4.95307701269386	0.000000000000000059873248894984	chr1_238	16	BroadPeak	198.690892019856	0
chr1	178530000	178540000	chr1	178970000	178980000	17	3.03007232777648	0.00000128806547485368	chr1_238	16	BroadPeak	198.690892019856	0
chr1	178520000	178530000	chr1	178990000	179000000	28	5.0463692326134	0.000000000148381353171736	chr1_238	16	BroadPeak	198.690892019856	0
chr1	178520000	178530000	chr1	179120000	179130000	23	4.03546841305303	0.00000000599277846187301	chr1_240	26	BroadPeak	354.20063570199	0
chr1	178530000	178540000	chr1	179120000	179130000	11	2.54688248402205	0.00158688526539348	chr1_240	26	BroadPeak	354.20063570199	0
chr1	178520000	178530000	chr1	179260000	179270000	17	2.98071931501621	0.00000102814686088493	chr1_240	26	BroadPeak	354.20063570199	0
chr1	178520000	178530000	chr1	179290000	179300000	11	2.66182662916991	0.00224572605199264	chr1_416	4	SharpPeak	29.5657066698732	0
chr1	178520000	178530000	chr1	179300000	179310000	12	3.56768742200722	0.00650214960707647	chr1_416	4	SharpPeak	29.5657066698732	0
chr1	178520000	178530000	chr1	179310000	179320000	22	3.16651595801278	0.000000000412307546267956	chr1_416	4	SharpPeak	29.5657066698732	1
chr1	178520000	178530000	chr1	179320000	179330000	18	3.22030670573106	0.000000591731383965513	chr1_416	4	SharpPeak	29.5657066698732	0
chr1	178520000	178530000	chr1	179340000	179350000	12	2.9486609648312	0.00141518158268449	chr1_417	21	BroadPeak	228.394105582255	0
chr1	178520000	178530000	chr1	179350000	179360000	12	2.85160506518581	0.00106898132133803	chr1_417	21	BroadPeak	228.394105582255	0
chr1	178520000	178530000	chr1	179360000	179370000	16	3.3130795404833	0.000018470073060098	chr1_417	21	BroadPeak	228.394105582255	0
chr1	178530000	178540000	chr1	179360000	179370000	10	2.1782122619908	0.00191445630483495	chr1_417	21	BroadPeak	228.394105582255	0
chr1	178520000	178530000	chr1	179370000	179380000	11	2.52327359900485	0.00147569987737064	chr1_417	21	BroadPeak	228.394105582255	0
chr1	178520000	178530000	chr1	179380000	179390000	16	3.25554262196662	0.0000150074086407791	chr1_417	21	BroadPeak	228.394105582255	0
chr1	178520000	178530000	chr1	179390000	179400000	11	1.95988752375302	0.000183686538981322	chr1_417	21	BroadPeak	228.394105582255	0
chr1	178520000	178530000	chr1	179400000	179410000	15	3.10112635602156	0.0000369852810863697	chr1_417	21	BroadPeak	228.394105582255	0
chr1	178520000	178530000	chr1	179410000	179420000	14	2.85576460115105	0.0000652129143199343	chr1_417	21	BroadPeak	228.394105582255	0
chr1	178520000	178530000	chr1	179420000	179430000	13	2.85279534630292	0.000271767956905138	chr1_417	21	BroadPeak	228.394105582255	0
chr1	178520000	178530000	chr1	179430000	179440000	12	2.80609977819423	0.000934361078989054	chr1_417	21	BroadPeak	228.394105582255	0
chr1	178520000	178530000	chr1	179440000	179450000	28	3.13583246138906	0.00000000000000230730435004816	chr1_417	21	BroadPeak	228.394105582255	0
chr1	178520000	178530000	chr1	179450000	179460000	26	2.91048518050217	0.0000000000000264639705727756	chr1_417	21	BroadPeak	228.394105582255	0
chr1	178520000	178530000	chr1	179460000	179470000	23	2.43893235129227	0.000000000000392631475929604	chr1_417	21	BroadPeak	228.394105582255	0
chr1	178530000	178540000	chr1	179460000	179470000	12	1.74545907945012	0.0000117768111401724	chr1_417	21	BroadPeak	228.394105582255	0
[truncated: 53,311 more rows]
