# Supplementary material for: Integrative analysis of the 3D genome and epigenome in mouse embryonic tissues
Source: Nat Struct Mol Biol. 2024 Dec 16;32(3):479–90. doi: 10.1038/s41594-024-01431-2 (PMC11919700; doi:10.1038/s41594-024-01431-2)
Supplement: Supplementary file 4 — The list of MAPS interactions using the union H3K4me3 ChIP-seq peaks from all 12 tissues, related to Fig. 2 and Extended Data Figs. 4–6. [file 41594_2024_1431_MOESM4_ESM.zip › MAPS_interaction_combined_downsampled_union_anchor/LV_e125_downsampled.10k.2.peaks.bedpe]

chr1	start1	end1	chr2	start2	end2	count	expected	fdr	ClusterLabel	ClusterSize	ClusterType	ClusterNegLog10P	ClusterSummit
chr1	36510000	36520000	chr1	36690000	36700000	37	15.2798296862497	0.000077916933868592	chr1_01	1	Singleton	6.14617436968619	1
chr1	36550000	36560000	chr1	36740000	36750000	24	7.36475307958304	0.0000325695970785138	chr1_02	1	Singleton	6.56760290253292	1
chr1	59310000	59320000	chr1	59480000	59490000	34	10.0451243733184	0.000000142028288319068	chr1_03	1	Singleton	9.16791228908702	1
chr1	69240000	69250000	chr1	69680000	69690000	19	2.79986581108382	0.00000000721067165835006	chr1_04	1	Singleton	10.5704056019561	1
chr1	74000000	74010000	chr1	74080000	74090000	34	13.0086836319326	0.0000386669466187879	chr1_05	1	Singleton	6.47441549729136	1
chr1	75120000	75130000	chr1	75180000	75190000	99	48.0836598629	0.0000000108285775175609	chr1_06	1	Singleton	10.3753265066253	1
chr1	118380000	118390000	chr1	118460000	118470000	58	23.743876128658	0.000000169415404304677	chr1_07	1	Singleton	9.08043088262156	1
chr1	136340000	136350000	chr1	136420000	136430000	94	40.9760205973	0.000000000158184829714774	chr1_08	1	Singleton	12.3800909615175	1
chr1	162000000	162010000	chr1	162310000	162320000	17	2.99826452797755	0.000000666115643775652	chr1_09	1	Singleton	8.42874042987352	1
chr1	164450000	164460000	chr1	164890000	164900000	15	2.77827113714315	0.00000652474060884801	chr1_010	1	Singleton	7.32233339341599	1
chr1	171040000	171050000	chr1	171060000	171070000	92	42.5198542662	0.0000000042751004361132	chr1_011	1	Singleton	10.8118328206608	1
chr1	172040000	172050000	chr1	172360000	172370000	18	3.67672136146778	0.00000225809307496077	chr1_012	1	Singleton	7.83977022365815	1
chr1	180430000	180440000	chr1	180480000	180490000	51	23.9725350661302	0.0000541376806033624	chr1_013	1	Singleton	6.31624682312034	1
chr1	180900000	180910000	chr1	181230000	181240000	35	13.5243686991157	0.0000348499453337586	chr1_014	1	Singleton	6.52982076218613	1
chr1	182760000	182770000	chr1	182950000	182960000	27	7.77655315962533	0.00000251103150383379	chr1_015	1	Singleton	7.7854911119774	1
chr1	182980000	182990000	chr1	183290000	183300000	24	6.40771052046238	0.0000030520896018592	chr1_016	1	Singleton	7.68393396489844	1
chr1	191310000	191320000	chr1	191820000	191830000	21	5.0129786665943	0.00000288565423850433	chr1_017	1	Singleton	7.71743772325185	1
chr1	191830000	191840000	chr1	191990000	192000000	42	12.1930230996115	0.00000000177637197778518	chr1_018	1	Singleton	11.2341502170379	1
chr1	4570000	4580000	chr1	4750000	4760000	17	3.90683917551787	0.0000917748766455822	chr1_019	1	Singleton	6.74278538080209	1
chr1	43440000	43450000	chr1	43520000	43530000	53	23.8796801687168	0.0000478386807728152	chr1_020	1	Singleton	7.07751866051199	1
chr1	51470000	51480000	chr1	51590000	51600000	30	7.52188839694415	0.00000017826131312818	chr1_021	1	Singleton	9.90018853310455	1
chr1	55080000	55090000	chr1	55160000	55170000	68	26.6632294909702	0.000000014228399974923	chr1_022	1	Singleton	11.2189931727748	1
chr1	64610000	64620000	chr1	64700000	64710000	36	12.6367215967347	0.0000146866354990318	chr1_023	1	Singleton	7.69334356049835	1
chr1	72870000	72880000	chr1	73530000	73540000	13	2.10963733072455	0.0000384076800326113	chr1_024	1	Singleton	7.19642454174298	1
chr1	86670000	86680000	chr1	86960000	86970000	17	3.60568303094556	0.0000354882926244881	chr1_025	1	Singleton	7.24427271579304	1
chr1	86630000	86640000	chr1	87030000	87040000	13	2.13547431991737	0.0000434658130714423	chr1_026	1	Singleton	7.13430817192563	1
chr1	86700000	86710000	chr1	87030000	87040000	18	4.33570305400229	0.0000902808137196363	chr1_027	1	Singleton	6.7535917732781	1
chr1	88400000	88410000	chr1	88680000	88690000	16	2.81403504178079	0.00000733023714039892	chr1_028	1	Singleton	8.03465639350539	1
chr1	90960000	90970000	chr1	91100000	91110000	25	5.81428872690589	0.000000802257226438769	chr1_029	1	Singleton	9.14832219881516	1
chr1	125430000	125440000	chr1	125580000	125590000	30	10.3828044676373	0.0000904927320048454	chr1_030	1	Singleton	6.75093443531696	1
chr1	128360000	128370000	chr1	128820000	128830000	16	2.39735133917876	0.00000101263667805224	chr1_031	1	Singleton	9.033818221375	1
chr1	128590000	128600000	chr1	128820000	128830000	23	4.43005861245474	0.000000120890859527855	chr1_032	1	Singleton	10.1136645134637	1
chr1	130710000	130720000	chr1	130770000	130780000	76	36.4717485766	0.00000312433132094394	chr1_033	1	Singleton	8.46096874098106	1
chr1	130870000	130880000	chr1	131050000	131060000	20	5.05115084402886	0.0000543571794638302	chr1_034	1	Singleton	7.01634892733489	1
chr1	133040000	133050000	chr1	133110000	133120000	58	27.5706054991293	0.0000734149584074227	chr1_035	1	Singleton	6.86700813556764	1
chr1	133180000	133190000	chr1	133350000	133360000	29	8.2484938878422	0.00000365658631235399	chr1_036	1	Singleton	8.38192612892558	1
chr1	136950000	136960000	chr1	137110000	137120000	25	7.03700812481132	0.0000216227627692237	chr1_037	1	Singleton	7.49996661950395	1
chr1	138840000	138850000	chr1	139260000	139270000	13	2.10045648409954	0.0000371072116350687	chr1_038	1	Singleton	7.21870403870429	1
chr1	151040000	151050000	chr1	151360000	151370000	14	2.56620709732033	0.0000586961404245871	chr1_039	1	Singleton	6.98186679068709	1
chr1	151500000	151510000	chr1	151680000	151690000	32	8.86177739221113	0.000000491221788414259	chr1_040	1	Singleton	9.38938693823351	1
chr1	151500000	151510000	chr1	151730000	151740000	25	7.02581256788855	0.0000211686204252654	chr1_041	1	Singleton	7.51331486154871	1
chr1	152620000	152630000	chr1	152670000	152680000	50	19.1319443256423	0.00000122106815555783	chr1_042	1	Singleton	8.93322681446154	1
chr1	153900000	153910000	chr1	153960000	153970000	65	31.6639972158006	0.0000397274410450044	chr1_043	1	Singleton	7.17693984839259	1
chr1	156740000	156750000	chr1	156980000	156990000	22	5.82526080910376	0.0000371072116350687	chr1_044	1	Singleton	7.21978071392959	1
chr1	156740000	156750000	chr1	157010000	157020000	22	5.04327521040765	0.00000399679278390891	chr1_045	1	Singleton	8.33628542400828	1
chr1	160780000	160790000	chr1	160830000	160840000	47	17.8647827648736	0.00000251579002023264	chr1_046	1	Singleton	8.56235067229055	1
chr1	161970000	161980000	chr1	162330000	162340000	15	2.09488638858747	0.00000111725170171595	chr1_047	1	Singleton	8.97815587302489	1
chr1	171160000	171170000	chr1	171210000	171220000	76	35.2037122899	0.00000087937794696833	chr1_048	1	Singleton	9.10620418607403	1
chr1	171500000	171510000	chr1	171560000	171570000	67	27.0031363961506	0.0000000513382515786537	chr1_049	1	Singleton	10.5724175479193	1
chr1	178330000	178340000	chr1	178410000	178420000	59	26.5416846546789	0.0000127297383420668	chr1_050	1	Singleton	7.76722459939828	1
chr1	178520000	178530000	chr1	179190000	179200000	16	2.48631596757403	0.00000158058266708318	chr1_051	1	Singleton	8.80468139026554	1
chr1	178520000	178530000	chr1	179450000	179460000	13	1.91119952866471	0.0000143786295554796	chr1_052	1	Singleton	7.70400330630436	1
chr1	179510000	179520000	chr1	179590000	179600000	43	17.9923466509284	0.0000833698093869915	chr1_053	1	Singleton	6.79688016001048	1
chr1	179850000	179860000	chr1	180110000	180120000	20	3.64433337457252	0.000000476295631889319	chr1_054	1	Singleton	9.40764046434832	1
chr1	189680000	189690000	chr1	189830000	189840000	37	12.2007328350452	0.00000247510359742744	chr1_055	1	Singleton	8.57375577180888	1
chr1	189680000	189690000	chr1	189900000	189910000	23	5.62470234240633	0.00000617329393231658	chr1_056	1	Singleton	8.12217423557962	1
chr1	190170000	190180000	chr1	190760000	190770000	24	4.22549543992437	0.0000000124587065403705	chr1_057	1	Singleton	11.2959814367942	1
chr1	191390000	191400000	chr1	191460000	191470000	65	32.3300854705003	0.0000741472754595995	chr1_058	1	Singleton	6.86161581467067	1
chr1	37270000	37280000	chr1	37420000	37430000	27	8.72899066861596	0.0000864603673259762	chr1_059	1	Singleton	6.77502225908094	1
chr1	39000000	39010000	chr1	39360000	39370000	17	3.7954517913847	0.0000655789115339268	chr1_060	1	Singleton	6.92257576558531	1
chr1	39000000	39010000	chr1	39530000	39540000	18	3.32853741874771	0.00000279018066826285	chr1_061	1	Singleton	8.51372778282828	1
chr1	54860000	54870000	chr1	54920000	54930000	44	17.9930828556365	0.000038161876954864	chr1_062	1	Singleton	7.20042431171558	1
chr1	59240000	59250000	chr1	59580000	59590000	16	2.58121590161427	0.00000248078542738738	chr1_063	1	Singleton	8.57028000089038	1
chr1	63760000	63770000	chr1	64120000	64130000	15	3.06911042568259	0.0000902247526683219	chr1_064	1	Singleton	6.75529891409893	1
chr1	65110000	65120000	chr1	65170000	65180000	58	22.6433374554194	0.000000201553146875535	chr1_065	1	Singleton	9.8311175130014	1
chr1	71590000	71600000	chr1	72140000	72150000	12	1.68869616713116	0.0000245081209008089	chr1_066	1	Singleton	7.42548896748547	1
chr1	73900000	73910000	chr1	74120000	74130000	17	3.86454268556428	0.0000816190021551447	chr1_067	1	Singleton	6.81030396245314	1
chr1	74200000	74210000	chr1	74280000	74290000	52	21.2289807771027	0.0000041838772868401	chr1_068	1	Singleton	8.30952441046449	1
chr1	74310000	74320000	chr1	74360000	74370000	54	20.8973920849578	0.000000506183519325648	chr1_069	1	Singleton	9.3739504894088	1
chr1	75050000	75060000	chr1	75140000	75150000	54	20.207251057854	0.000000182392538914603	chr1_070	1	Singleton	9.88459829831757	1
chr1	76990000	77000000	chr1	77510000	77520000	17	2.28540662711936	0.0000000961579372901674	chr1_071	1	Singleton	10.2356806310229	1
chr1	82800000	82810000	chr1	82840000	82850000	112	50.038263242	0.0000000000910551410749627	chr1_072	1	Singleton	13.8099668221966	1
chr1	88560000	88570000	chr1	88700000	88710000	35	7.39763244983041	0.000000000200895113072517	chr1_073	1	Singleton	13.3994992373588	1
chr1	90650000	90660000	chr1	90840000	90850000	21	3.74365843054335	0.000000152279227421944	chr1_074	1	Singleton	9.97720514142844	1
chr1	118360000	118370000	chr1	118460000	118470000	28	8.10844574373515	0.00000834411655091865	chr1_075	1	Singleton	7.9736476215023	1
chr1	125370000	125380000	chr1	125560000	125570000	25	5.53060793864466	0.000000327695301696771	chr1_076	1	Singleton	9.59515756877617	1
chr1	131180000	131190000	chr1	131240000	131250000	58	23.5409160183065	0.000000695958526009891	chr1_077	1	Singleton	9.21460010467958	1
chr1	133700000	133710000	chr1	133800000	133810000	51	21.8242857549573	0.0000204457099779795	chr1_078	1	Singleton	7.53315805315312	1
chr1	133960000	133970000	chr1	134040000	134050000	37	14.269134930068	0.0000750725370481243	chr1_079	1	Singleton	6.85395970533397	1
chr1	135110000	135120000	chr1	135130000	135140000	109	45.4786058328	0.00000000000466445927889287	chr1_080	1	Singleton	15.3661057636029	1
chr1	136280000	136290000	chr1	136440000	136450000	21	5.043125879817	0.0000153530372817272	chr1_081	1	Singleton	7.67262150603215	1
chr1	153120000	153130000	chr1	153330000	153340000	27	6.83732525965934	0.00000115709600073821	chr1_082	1	Singleton	8.96081381167377	1
chr1	155290000	155300000	chr1	155530000	155540000	22	2.91878148904371	0.000000000574254586483775	chr1_083	1	Singleton	12.9003701514155	1
chr1	155570000	155580000	chr1	155740000	155750000	25	7.192143592056	0.000030428226856645	chr1_084	1	Singleton	7.31788773776402	1
chr1	156910000	156920000	chr1	157030000	157040000	23	5.36425193309535	0.00000281272261527395	chr1_085	1	Singleton	8.50841225924291	1
chr1	167220000	167230000	chr1	167300000	167310000	52	23.141181511362	0.0000436911282681183	chr1_086	1	Singleton	7.12969598663572	1
chr1	172110000	172120000	chr1	172360000	172370000	25	5.29296896909751	0.000000149140470544791	chr1_087	1	Singleton	9.99207984089915	1
chr1	179870000	179880000	chr1	180220000	180230000	19	3.99130274257853	0.00000790641819007116	chr1_088	1	Singleton	7.99862458991202	1
chr1	181880000	181890000	chr1	182120000	182130000	34	7.54032306660751	0.00000000126258899513173	chr1_089	1	Singleton	12.4788002099487	1
chr1	182150000	182160000	chr1	182280000	182290000	40	15.7144649459552	0.0000462390262058194	chr1_090	1	Singleton	7.10068826511969	1
chr1	182800000	182810000	chr1	182950000	182960000	22	6.1987041209687	0.0000902808137196363	chr1_091	1	Singleton	6.75297574386719	1
chr1	182800000	182810000	chr1	183220000	183230000	16	2.94573396961206	0.0000130172701724274	chr1_092	1	Singleton	7.7538711387838	1
chr1	184360000	184370000	chr1	184730000	184740000	23	4.7751597152656	0.000000413919493455136	chr1_093	1	Singleton	9.47598313668944	1
chr1	186150000	186160000	chr1	186700000	186710000	17	2.4183596478961	0.00000019376731383686	chr1_094	1	Singleton	9.85405388245632	1
chr1	191600000	191610000	chr1	191820000	191830000	27	7.90895167474174	0.0000165185868578319	chr1_095	1	Singleton	7.63509059037687	1
chr1	9770000	9780000	chr1	9960000	9970000	25	6.15043865168488	0.000000406048281499018	chr1_1	16	BroadPeak	100.996179938799	0
chr1	9740000	9750000	chr1	10030000	10040000	35	11.7373276355088	0.00000166649631887287	chr1_2	3	SharpPeak	17.7052678764915	1
chr1	9770000	9780000	chr1	10030000	10040000	23	5.64295741739892	0.00000135474457633579	chr1_3	4	SharpPeak	26.7471408301368	1
chr1	9780000	9790000	chr1	10030000	10040000	29	8.84790366321758	0.00000288565423850433	chr1_3	4	SharpPeak	26.7471408301368	0
chr1	9740000	9750000	chr1	10040000	10050000	23	8.84671816409901	0.00137724611392923	chr1_2	3	SharpPeak	17.7052678764915	0
chr1	9770000	9780000	chr1	9900000	9910000	19	6.88313667520786	0.00239447150454096	chr1_1	16	BroadPeak	100.996179938799	0
chr1	9740000	9750000	chr1	9940000	9950000	36	17.8784205398892	0.0031877482030906	chr1_1	16	BroadPeak	100.996179938799	0
chr1	9760000	9770000	chr1	9940000	9950000	24	6.98406800638445	0.0000135253999958203	chr1_1	16	BroadPeak	100.996179938799	0
chr1	9770000	9780000	chr1	9940000	9950000	44	8.98274062027278	0.0000000000000077976460088861	chr1_1	16	BroadPeak	100.996179938799	1
chr1	9740000	9750000	chr1	10000000	10010000	20	7.9279882343375	0.00482658598325634	chr1_4	2	SharpPeak	11.6358023250529	0
chr1	13370000	13380000	chr1	13650000	13660000	18	6.5291396300165	0.00336711738210761	chr1_5	2	SharpPeak	9.26890304765912	0
chr1	23320000	23330000	chr1	23490000	23500000	9	2.25045703009022	0.00712950258654209	chr1_6	3	SharpPeak	14.5234102568692	0
chr1	35840000	35850000	chr1	36060000	36070000	46	12.8116257865846	0.0000000000673657934283443	chr1_7	3	SharpPeak	29.0998872141586	1
chr1	35850000	35860000	chr1	36060000	36070000	42	13.4516677214807	0.000000026647930972161	chr1_7	3	SharpPeak	29.0998872141586	0
chr1	35840000	35850000	chr1	36130000	36140000	13	3.78106455754993	0.00282457222650126	chr1_8	3	SharpPeak	13.9385266810914	1
chr1	36060000	36070000	chr1	36130000	36140000	108	40.3415726442	0.000000000000000360172404109286	chr1_9	4	SharpPeak	40.7588166638301	1
chr1	36070000	36080000	chr1	36130000	36140000	70	31.8904269162005	0.000000318068645739109	chr1_9	4	SharpPeak	40.7588166638301	0
chr1	36540000	36550000	chr1	36690000	36700000	40	16.4245036389866	0.000029779355823149	chr1_10	9	SharpPeak	63.4594579509108	0
chr1	36540000	36550000	chr1	36700000	36710000	35	15.6094709858656	0.000590984051283388	chr1_10	9	SharpPeak	63.4594579509108	0
chr1	36550000	36560000	chr1	36700000	36710000	55	24.2513393829121	0.00000356513431062211	chr1_10	9	SharpPeak	63.4594579509108	0
chr1	38000000	38010000	chr1	38120000	38130000	53	19.1153148360346	0.0000000124890069800857	chr1_11	3	SharpPeak	22.2605967791779	1
chr1	39390000	39400000	chr1	39470000	39480000	46	17.9240148919335	0.00000137848357861923	chr1_12	2	SharpPeak	14.4898056370948	1
chr1	39360000	39370000	chr1	39530000	39540000	38	18.0587484301421	0.00099327141886492	chr1_13	8	SharpPeak	53.8810375646191	0
chr1	39390000	39400000	chr1	39530000	39540000	42	14.8050971052342	0.000000361098108386716	chr1_13	8	SharpPeak	53.8810375646191	1
chr1	39760000	39770000	chr1	39890000	39900000	20	5.76603558410906	0.0000846245297840195	chr1_14	8	SharpPeak	45.4709186908437	0
chr1	39760000	39770000	chr1	39900000	39910000	16	5.75275157765365	0.00590841080870386	chr1_14	8	SharpPeak	45.4709186908437	0
chr1	39730000	39740000	chr1	39920000	39930000	24	6.17554354029808	0.00000169982441629046	chr1_15	3	SharpPeak	17.2189448667126	1
chr1	39760000	39770000	chr1	39920000	39930000	16	4.76211091784199	0.000862643838440019	chr1_14	8	SharpPeak	45.4709186908437	0
chr1	39730000	39740000	chr1	39930000	39940000	15	5.21962809398502	0.00611362806336214	chr1_15	3	SharpPeak	17.2189448667126	0
chr1	39760000	39770000	chr1	39930000	39940000	19	4.02091692658675	0.00000184677747199921	chr1_14	8	SharpPeak	45.4709186908437	1
chr1	39720000	39730000	chr1	39940000	39950000	12	2.67305061114268	0.000452154373781756	chr1_15	3	SharpPeak	17.2189448667126	0
chr1	39760000	39770000	chr1	39940000	39950000	20	4.75062886607704	0.00000493022963074484	chr1_14	8	SharpPeak	45.4709186908437	0
chr1	50920000	50930000	chr1	51330000	51340000	14	2.54916389793656	0.0000126630447604262	chr1_16	2	SharpPeak	12.7588356792058	1
chr1	57420000	57430000	chr1	57770000	57780000	11	3.29787659374434	0.00878971923564693	chr1_17	2	SharpPeak	8.14929385402754	0
chr1	57430000	57440000	chr1	57770000	57780000	12	3.26978466357397	0.00264504445383068	chr1_17	2	SharpPeak	8.14929385402754	1
chr1	57400000	57410000	chr1	57990000	58000000	19	7.31624683292835	0.00466992074500598	chr1_18	3	SharpPeak	23.8628182661637	0
chr1	57400000	57410000	chr1	58020000	58030000	12	2.90872715144399	0.000960821890579281	chr1_19	2	SharpPeak	11.0275176419509	0
chr1	57420000	57430000	chr1	58020000	58030000	9	1.57767082122563	0.000645353838772136	chr1_20	2	SharpPeak	9.14536146926032	1
chr1	57420000	57430000	chr1	58030000	58040000	8	1.70536930344086	0.00514529923485711	chr1_20	2	SharpPeak	9.14536146926032	0
chr1	59310000	59320000	chr1	59580000	59590000	18	3.11400567261935	0.000000213993956874029	chr1_21	5	SharpPeak	30.4921676834534	1
chr1	59480000	59490000	chr1	59580000	59590000	53	17.7141436951587	0.00000000108908681761751	chr1_22	3	SharpPeak	22.2132078967062	1
chr1	59310000	59320000	chr1	59590000	59600000	14	3.27571799706631	0.00019921687735703	chr1_21	5	SharpPeak	30.4921676834534	0
chr1	59480000	59490000	chr1	59590000	59600000	39	17.8766975380898	0.000406349260557609	chr1_22	3	SharpPeak	22.2132078967062	0
chr1	60560000	60570000	chr1	60860000	60870000	19	5.5538198512645	0.000170295151673089	chr1_23	7	SharpPeak	42.4352352461606	0
chr1	63660000	63670000	chr1	64530000	64540000	10	2.53026139670649	0.00443240960652027	chr1_24	2	SharpPeak	9.07083678944788	0
chr1	69330000	69340000	chr1	69680000	69690000	17	3.32989733024794	0.00000270699048318731	chr1_25	4	SharpPeak	26.5275188716761	0
chr1	69490000	69500000	chr1	69680000	69690000	19	5.95726660580147	0.00041431264261408	chr1_26	3	SharpPeak	20.1940115883248	0
chr1	71650000	71660000	chr1	71830000	71840000	17	4.64253353684849	0.000199048226062993	chr1_27	2	SharpPeak	10.1187399505946	1
chr1	71650000	71660000	chr1	72120000	72130000	11	1.79844688409886	0.0000610517701579298	chr1_28	4	SharpPeak	20.7284734792078	1
chr1	72710000	72720000	chr1	72860000	72870000	29	9.73421823144559	0.0000180551865338426	chr1_29	2	SharpPeak	14.1584672434716	1
chr1	72870000	72880000	chr1	73360000	73370000	11	2.7561888619895	0.00234284605540165	chr1_30	2	SharpPeak	9.3273886040123	1
chr1	74280000	74290000	chr1	74380000	74390000	70	32.1563716426003	0.000000426321954106399	chr1_31	4	SharpPeak	45.4665665172157	0
chr1	74290000	74300000	chr1	74390000	74400000	101	45.7383268962	0.000000000209062305679158	chr1_31	4	SharpPeak	45.4665665172157	0
chr1	74300000	74310000	chr1	74390000	74400000	130	61.1985372932	0.00000000000329842743058789	chr1_31	4	SharpPeak	45.4665665172157	1
chr1	75130000	75140000	chr1	75200000	75210000	73	35.7623931696	0.0000023458658273453	chr1_32	15	BroadPeak	200.404269740312	0
chr1	75120000	75130000	chr1	75210000	75220000	161	58.7509469483	0.00000000000000000000000049973461372055	chr1_32	15	BroadPeak	200.404269740312	1
chr1	75130000	75140000	chr1	75210000	75220000	161	71.4794087294	0.0000000000000000426970326874871	chr1_32	15	BroadPeak	200.404269740312	0
chr1	75120000	75130000	chr1	75220000	75230000	62	21.2892185381884	0.0000000000790511095821028	chr1_32	15	BroadPeak	200.404269740312	0
chr1	75130000	75140000	chr1	75220000	75230000	66	25.6490109991861	0.00000000233167601887956	chr1_32	15	BroadPeak	200.404269740312	0
chr1	75120000	75130000	chr1	75230000	75240000	76	27.5252779820306	0.0000000000041246836281354	chr1_32	15	BroadPeak	200.404269740312	0
chr1	75130000	75140000	chr1	75230000	75240000	69	32.8949337848002	0.00000201801467854534	chr1_32	15	BroadPeak	200.404269740312	0
chr1	75120000	75130000	chr1	75250000	75260000	73	14.495678319479	0.00000000000000000000000049973461372055	chr1_32	15	BroadPeak	200.404269740312	1
chr1	75130000	75140000	chr1	75250000	75260000	49	17.1069471796851	0.000000019611377897591	chr1_32	15	BroadPeak	200.404269740312	0
chr1	75140000	75150000	chr1	75250000	75260000	80	34.1801052004	0.00000000211815281410557	chr1_32	15	BroadPeak	200.404269740312	0
chr1	75120000	75130000	chr1	75260000	75270000	35	9.5307407957378	0.0000000114675822079253	chr1_32	15	BroadPeak	200.404269740312	0
chr1	75120000	75130000	chr1	75270000	75280000	25	9.7471400529057	0.000903526892867183	chr1_32	15	BroadPeak	200.404269740312	0
chr1	86150000	86160000	chr1	86350000	86360000	53	22.9492538095776	0.00000347880188137665	chr1_33	11	SharpPeak	93.0490783457669	0
chr1	86160000	86170000	chr1	86350000	86360000	37	13.3825532841848	0.0000040677873095823	chr1_33	11	SharpPeak	93.0490783457669	0
chr1	86210000	86220000	chr1	86350000	86360000	41	17.199321587566	0.0000361323921299217	chr1_34	2	SharpPeak	12.6392506539002	1
chr1	86150000	86160000	chr1	86360000	86370000	42	15.8176912155333	0.00000201801467854534	chr1_33	11	SharpPeak	93.0490783457669	0
chr1	86430000	86440000	chr1	86500000	86510000	90	35.062557347	0.00000000000138013518093995	chr1_35	3	SharpPeak	46.8905097701823	0
chr1	86440000	86450000	chr1	86500000	86510000	150	68.2365773965	0.00000000000000333989685615591	chr1_35	3	SharpPeak	46.8905097701823	1
chr1	86430000	86440000	chr1	86520000	86530000	107	40.4369951567	0.00000000000000098507384657715	chr1_36	5	SharpPeak	70.8675480442323	0
chr1	86440000	86450000	chr1	86520000	86530000	175	76.5641302725	0.000000000000000000279931167181262	chr1_36	5	SharpPeak	70.8675480442323	1
chr1	86160000	86170000	chr1	86300000	86310000	28	10.9838715957373	0.000406349260557609	chr1_37	6	SharpPeak	48.9823633842418	0
chr1	86210000	86220000	chr1	86300000	86310000	45	15.8339354361736	0.000000116905832548361	chr1_38	3	SharpPeak	19.8211798697538	1
chr1	86430000	86440000	chr1	86530000	86540000	61	19.6839127044541	0.000000000010221402588699	chr1_36	5	SharpPeak	70.8675480442323	0
chr1	86440000	86450000	chr1	86530000	86540000	78	36.9064888627	0.000000236881899933545	chr1_36	5	SharpPeak	70.8675480442323	0
chr1	88440000	88450000	chr1	88700000	88710000	20	4.52629244075773	0.00000244405291203823	chr1_39	13	BroadPeak	97.5421048670307	0
chr1	88480000	88490000	chr1	88700000	88710000	28	7.30874735717606	0.000000223702545710561	chr1_39	13	BroadPeak	97.5421048670307	0
chr1	88490000	88500000	chr1	88700000	88710000	20	6.00705756757664	0.000153312192706726	chr1_39	13	BroadPeak	97.5421048670307	0
chr1	89640000	89650000	chr1	89920000	89930000	18	3.6725885905607	0.00000223333180430328	chr1_40	7	SharpPeak	48.9533069905005	0
chr1	89640000	89650000	chr1	89930000	89940000	24	4.21081989751393	0.00000000146881565317843	chr1_40	7	SharpPeak	48.9533069905005	1
chr1	89640000	89650000	chr1	89940000	89950000	13	2.22002235875167	0.0000150047951541624	chr1_40	7	SharpPeak	48.9533069905005	0
chr1	118310000	118320000	chr1	118450000	118460000	26	11.4827181195349	0.00402565106327615	chr1_41	10	SharpPeak	74.2724490665165	0
chr1	118310000	118320000	chr1	118460000	118470000	30	11.824682956684	0.000244269029933268	chr1_41	10	SharpPeak	74.2724490665165	0
chr1	118320000	118330000	chr1	118460000	118470000	39	12.689867951301	0.000000153941192423797	chr1_41	10	SharpPeak	74.2724490665165	0
chr1	120590000	120600000	chr1	121170000	121180000	22	2.06578635824396	0.0000000000000722871131651913	chr1_42	5	SharpPeak	40.295285672729	1
chr1	120600000	120610000	chr1	121170000	121180000	14	2.25620945967445	0.0000030520896018592	chr1_42	5	SharpPeak	40.295285672729	0
chr1	131270000	131280000	chr1	131520000	131530000	31	11.0247663589436	0.0000259751301881495	chr1_43	3	SharpPeak	18.6851955220762	1
chr1	133180000	133190000	chr1	133290000	133300000	23	8.40572156564301	0.000669459846259319	chr1_44	2	SharpPeak	17.8221193954911	0
chr1	133180000	133190000	chr1	133320000	133330000	22	8.38472125252757	0.00167547453067069	chr1_45	3	SharpPeak	16.6552293683799	0
chr1	133180000	133190000	chr1	133600000	133610000	16	5.56905153571371	0.0044090579019837	chr1_46	2	SharpPeak	10.8632661729088	0
chr1	133320000	133330000	chr1	133600000	133610000	18	6.92643840765741	0.00615869155076895	chr1_47	5	SharpPeak	25.0293814317463	0
chr1	133360000	133370000	chr1	133600000	133610000	38	9.53922469431392	0.000000000262578298645305	chr1_48	20	BroadPeak	169.131052642557	0
chr1	133380000	133390000	chr1	133600000	133610000	67	10.4203019482148	0.000000000000000000000000000287066825016823	chr1_48	20	BroadPeak	169.131052642557	1
chr1	133390000	133400000	chr1	133600000	133610000	24	9.65556121381148	0.00189507442174728	chr1_48	20	BroadPeak	169.131052642557	0
chr1	133410000	133420000	chr1	133600000	133610000	34	12.2710431240796	0.0000116981743063931	chr1_48	20	BroadPeak	169.131052642557	0
chr1	133420000	133430000	chr1	133600000	133610000	40	18.9767606815227	0.000643229745003722	chr1_48	20	BroadPeak	169.131052642557	0
chr1	133380000	133390000	chr1	133610000	133620000	33	7.9647423861287	0.00000000199647809879407	chr1_48	20	BroadPeak	169.131052642557	0
chr1	133730000	133740000	chr1	133790000	133800000	113	54.7744080491	0.000000000656126811418364	chr1_49	2	SharpPeak	22.1249875697119	1
chr1	133660000	133670000	chr1	133880000	133890000	20	8.0150489247555	0.00546819301550672	chr1_50	4	SharpPeak	17.8461528015501	0
chr1	133730000	133740000	chr1	133880000	133890000	37	10.4011102121051	0.00000000924177571842079	chr1_51	32	BroadPeak	382.554518406565	0
chr1	133790000	133800000	chr1	133880000	133890000	79	28.2969731257145	0.000000000000812522496688901	chr1_51	32	BroadPeak	382.554518406565	0
chr1	133800000	133810000	chr1	133880000	133890000	71	28.9411149982078	0.00000000344901590270443	chr1_51	32	BroadPeak	382.554518406565	0
chr1	133650000	133660000	chr1	133890000	133900000	22	8.35267022686527	0.00159502914791225	chr1_50	4	SharpPeak	17.8461528015501	0
chr1	133660000	133670000	chr1	133890000	133900000	25	10.5919048162703	0.00291294433248535	chr1_50	4	SharpPeak	17.8461528015501	0
chr1	133730000	133740000	chr1	133890000	133900000	71	13.5088848748452	0.00000000000000000000000034083639524416	chr1_51	32	BroadPeak	382.554518406565	0
chr1	133750000	133760000	chr1	133890000	133900000	62	16.1911141295018	0.000000000000000875416140919335	chr1_51	32	BroadPeak	382.554518406565	0
chr1	133790000	133800000	chr1	133890000	133900000	135	35.5309650874	0.0000000000000000000000000000000025731073479019	chr1_51	32	BroadPeak	382.554518406565	1
chr1	133800000	133810000	chr1	133890000	133900000	115	35.9854637579	0.0000000000000000000000666432273086189	chr1_51	32	BroadPeak	382.554518406565	0
chr1	133820000	133830000	chr1	133890000	133900000	67	26.1808149707116	0.00000000211815281410557	chr1_51	32	BroadPeak	382.554518406565	0
chr1	133660000	133670000	chr1	133900000	133910000	26	10.4969161804499	0.0011213066558165	chr1_50	4	SharpPeak	17.8461528015501	1
chr1	133730000	133740000	chr1	133900000	133910000	55	13.1761850775572	0.00000000000000150412781005116	chr1_51	32	BroadPeak	382.554518406565	0
chr1	133750000	133760000	chr1	133900000	133910000	49	15.6791341609894	0.00000000137184415333559	chr1_51	32	BroadPeak	382.554518406565	0
chr1	133790000	133800000	chr1	133900000	133910000	85	33.6618216999001	0.0000000000153094484390408	chr1_51	32	BroadPeak	382.554518406565	0
chr1	133800000	133810000	chr1	133900000	133910000	69	33.8177036708001	0.00000493022963074484	chr1_51	32	BroadPeak	382.554518406565	0
chr1	133730000	133740000	chr1	134040000	134050000	37	6.37731791405557	0.0000000000000106330959356119	chr1_52	3	SharpPeak	30.7031089418955	1
chr1	133900000	133910000	chr1	134040000	134050000	48	13.849982104466	0.0000000000743649263477277	chr1_53	3	SharpPeak	33.9365917927194	1
chr1	133920000	133930000	chr1	134040000	134050000	33	9.81144186239878	0.00000025929983962836	chr1_53	3	SharpPeak	33.9365917927194	0
chr1	134040000	134050000	chr1	134100000	134110000	71	32.4619073751003	0.000000291103149791699	chr1_54	4	SharpPeak	58.2973172001427	0
chr1	134060000	134070000	chr1	134100000	134110000	150	71.8564797216	0.000000000000173288654027888	chr1_54	4	SharpPeak	58.2973172001427	0
chr1	134980000	134990000	chr1	135100000	135110000	30	9.11711123266879	0.00000174112155610479	chr1_55	3	SharpPeak	24.4008041857783	0
chr1	135140000	135150000	chr1	135240000	135250000	36	17.8520208622487	0.00311915674809038	chr1_56	4	SharpPeak	30.5912703066035	0
chr1	135140000	135150000	chr1	135250000	135260000	48	20.491791741629	0.00000868474965502603	chr1_56	4	SharpPeak	30.5912703066035	0
chr1	135150000	135160000	chr1	135250000	135260000	44	12.8184045264515	0.00000000075359024538137	chr1_56	4	SharpPeak	30.5912703066035	1
chr1	135140000	135150000	chr1	135360000	135370000	23	9.22330507869673	0.00241243035929502	chr1_57	4	SharpPeak	27.8394435646759	0
chr1	135150000	135160000	chr1	135360000	135370000	23	5.55642491230164	0.00000102946251142583	chr1_57	4	SharpPeak	27.8394435646759	0
chr1	135140000	135150000	chr1	135370000	135380000	37	10.2886648061376	0.00000000704088230223556	chr1_57	4	SharpPeak	27.8394435646759	1
chr1	135150000	135160000	chr1	135370000	135380000	18	6.17579089338117	0.00183686150861592	chr1_57	4	SharpPeak	27.8394435646759	0
chr1	135550000	135560000	chr1	135680000	135690000	37	12.3688935314886	0.000000672683409266619	chr1_58	6	SharpPeak	33.6682881578734	1
chr1	136250000	136260000	chr1	136440000	136450000	18	6.95732700397704	0.00647086764995356	chr1_59	3	SharpPeak	15.419904831673	0
chr1	136340000	136350000	chr1	136440000	136450000	106	37.9148337907	0.0000000000000000476187985725961	chr1_60	10	SharpPeak	94.7410165075993	1
chr1	136170000	136180000	chr1	136460000	136470000	23	7.63171753859918	0.00017148413821561	chr1_61	2	SharpPeak	11.6573061461318	1
chr1	136230000	136240000	chr1	136460000	136470000	28	13.0766778498487	0.0055551781252453	chr1_62	4	SharpPeak	19.3505813946149	0
chr1	136340000	136350000	chr1	136460000	136470000	114	52.7502553913	0.0000000000371708466215766	chr1_60	10	SharpPeak	94.7410165075993	0
chr1	151070000	151080000	chr1	151170000	151180000	27	10.6464322235169	0.000593514556312314	chr1_63	6	SharpPeak	30.0516181634625	0
chr1	151080000	151090000	chr1	151170000	151180000	34	14.7713080575797	0.00045726062194646	chr1_63	6	SharpPeak	30.0516181634625	0
chr1	151090000	151100000	chr1	151170000	151180000	30	14.0107027328094	0.00372779768913501	chr1_63	6	SharpPeak	30.0516181634625	0
chr1	151020000	151030000	chr1	151340000	151350000	23	6.9975218266827	0.0000441265259571857	chr1_64	27	BroadPeak	245.656848519433	0
chr1	151040000	151050000	chr1	151340000	151350000	30	7.13616855223689	0.00000000925821601797944	chr1_64	27	BroadPeak	245.656848519433	0
chr1	151070000	151080000	chr1	151340000	151350000	51	11.1216140682207	0.000000000000000553293931243821	chr1_64	27	BroadPeak	245.656848519433	0
chr1	151080000	151090000	chr1	151340000	151350000	70	14.5690473469808	0.0000000000000000000000624134146061639	chr1_64	27	BroadPeak	245.656848519433	1
chr1	151090000	151100000	chr1	151340000	151350000	49	12.9372894189424	0.00000000000208259411382487	chr1_64	27	BroadPeak	245.656848519433	0
chr1	151170000	151180000	chr1	151340000	151350000	41	14.6777130837251	0.000000787483602570274	chr1_65	2	SharpPeak	15.2851523095649	1
chr1	151020000	151030000	chr1	151420000	151430000	14	4.3924430946546	0.00353216825384043	chr1_66	14	SharpPeak	66.8031534595312	0
chr1	151080000	151090000	chr1	151420000	151430000	22	8.66897304743962	0.00255394045701777	chr1_66	14	SharpPeak	66.8031534595312	0
chr1	151090000	151100000	chr1	151420000	151430000	20	7.63500085121575	0.00315259337878529	chr1_66	14	SharpPeak	66.8031534595312	0
chr1	151040000	151050000	chr1	151430000	151440000	11	2.23206205599247	0.000409960281905441	chr1_66	14	SharpPeak	66.8031534595312	1
chr1	153540000	153550000	chr1	153740000	153750000	32	7.40059530721155	0.00000000137751248214996	chr1_67	9	BroadPeak	97.5805150922493	0
chr1	153550000	153560000	chr1	153740000	153750000	40	5.2778293724262	0.000000000000000000112848180516737	chr1_67	9	BroadPeak	97.5805150922493	1
chr1	153540000	153550000	chr1	153730000	153740000	23	6.22475922639673	0.0000066195132702534	chr1_67	9	BroadPeak	97.5805150922493	0
chr1	153550000	153560000	chr1	153730000	153740000	30	4.47441651511325	0.000000000000149538308694691	chr1_67	9	BroadPeak	97.5805150922493	0
chr1	153890000	153900000	chr1	154030000	154040000	39	11.0986703340831	0.00000000449531625828837	chr1_68	24	BroadPeak	255.915453584978	0
chr1	153900000	153910000	chr1	154030000	154040000	97	24.9257870373728	0.00000000000000000000000049973461372055	chr1_68	24	BroadPeak	255.915453584978	1
chr1	153890000	153900000	chr1	154110000	154120000	30	4.52859670381109	0.000000000000191619781143375	chr1_68	24	BroadPeak	255.915453584978	0
chr1	153900000	153910000	chr1	154110000	154120000	38	9.8178628965093	0.000000000598957181036086	chr1_68	24	BroadPeak	255.915453584978	0
chr1	155020000	155030000	chr1	155150000	155160000	25	10.463623031256	0.00247925932653291	chr1_69	8	SharpPeak	53.5523536289879	0
chr1	155030000	155040000	chr1	155150000	155160000	61	16.2907436083601	0.00000000000000383364539379301	chr1_69	8	SharpPeak	53.5523536289879	1
chr1	155030000	155040000	chr1	155160000	155170000	30	11.1364847975418	0.0000817118901332582	chr1_69	8	SharpPeak	53.5523536289879	0
chr1	155030000	155040000	chr1	155140000	155150000	29	10.6526487632064	0.0000946355604083846	chr1_69	8	SharpPeak	53.5523536289879	0
chr1	155020000	155030000	chr1	155220000	155230000	36	6.82017482162466	0.000000000000383984077049237	chr1_70	18	BroadPeak	150.659409340787	0
chr1	155030000	155040000	chr1	155220000	155230000	42	10.3486457942736	0.0000000000135478520368023	chr1_70	18	BroadPeak	150.659409340787	0
chr1	155040000	155050000	chr1	155220000	155230000	42	7.39328266754613	0.00000000000000031442379080474	chr1_70	18	BroadPeak	150.659409340787	1
chr1	155020000	155030000	chr1	155240000	155250000	17	6.12564248913689	0.0044090579019837	chr1_70	18	BroadPeak	150.659409340787	0
chr1	155240000	155250000	chr1	155550000	155560000	17	6.17174024938655	0.00470346540231677	chr1_71	3	SharpPeak	15.0466398455481	0
chr1	156040000	156050000	chr1	156210000	156220000	42	19.7708171349469	0.000370891445824356	chr1_72	2	SharpPeak	9.91401619534517	1
chr1	156930000	156940000	chr1	157030000	157040000	33	12.9807741359805	0.0000926369963247524	chr1_73	11	SharpPeak	89.6042880544764	0
chr1	156940000	156950000	chr1	157030000	157040000	30	12.1170186812541	0.000368213102310237	chr1_73	11	SharpPeak	89.6042880544764	0
chr1	156710000	156720000	chr1	157080000	157090000	18	4.99236412467056	0.000143119132027941	chr1_74	3	SharpPeak	18.8387532231031	0
chr1	156740000	156750000	chr1	157080000	157090000	13	3.20226012259594	0.000611780906466952	chr1_75	7	SharpPeak	54.7538305171244	0
chr1	156930000	156940000	chr1	157080000	157090000	27	9.62668647735462	0.000115761213965061	chr1_73	11	SharpPeak	89.6042880544764	0
chr1	161750000	161760000	chr1	161890000	161900000	24	9.28296584113431	0.00109047216804449	chr1_76	4	SharpPeak	29.7515893557298	0
chr1	161750000	161760000	chr1	161870000	161880000	55	19.2939786478663	0.0000000024139043772754	chr1_76	4	SharpPeak	29.7515893557298	1
chr1	161750000	161760000	chr1	161960000	161970000	37	8.50630815991658	0.0000000000441407200301496	chr1_77	8	SharpPeak	68.9504807283201	0
chr1	161760000	161770000	chr1	161960000	161970000	21	5.91705298955515	0.0000361323921299217	chr1_77	8	SharpPeak	68.9504807283201	0
chr1	161790000	161800000	chr1	161960000	161970000	26	8.11335771284574	0.0000174119119236696	chr1_78	3	SharpPeak	18.4668972088591	1
chr1	161870000	161880000	chr1	161960000	161970000	71	29.8996853016031	0.0000000122951963987112	chr1_79	3	SharpPeak	21.4294152192797	1
chr1	161750000	161760000	chr1	161970000	161980000	23	5.19532680708566	0.000000318068645739109	chr1_77	8	SharpPeak	68.9504807283201	0
chr1	161760000	161770000	chr1	161970000	161980000	14	3.67983925561656	0.000643229745003722	chr1_77	8	SharpPeak	68.9504807283201	0
chr1	161790000	161800000	chr1	161970000	161980000	16	4.91792903013804	0.00121494517436902	chr1_78	3	SharpPeak	18.4668972088591	0
chr1	162000000	162010000	chr1	162210000	162220000	19	4.19443387569182	0.00000323322089262636	chr1_80	3	SharpPeak	16.7146909946672	1
chr1	162000000	162010000	chr1	162220000	162230000	14	4.17148908303662	0.00223006014824788	chr1_80	3	SharpPeak	16.7146909946672	0
chr1	162540000	162550000	chr1	162660000	162670000	25	8.68383943159187	0.000161019266280243	chr1_81	2	SharpPeak	13.6267214730738	0
chr1	164300000	164310000	chr1	165110000	165120000	13	1.91186367447946	0.00000296809302056512	chr1_82	3	SharpPeak	20.3534341476622	1
chr1	165780000	165790000	chr1	165840000	165850000	56	22.3776875445787	0.000000140008864296537	chr1_83	2	SharpPeak	14.069362176947	1
chr1	165760000	165770000	chr1	166000000	166010000	43	18.4023094681351	0.0000345258258536357	chr1_84	9	SharpPeak	50.7505270369151	0
chr1	165770000	165780000	chr1	166000000	166010000	26	10.1172471102449	0.000643229745003722	chr1_84	9	SharpPeak	50.7505270369151	0
chr1	165770000	165780000	chr1	166110000	166120000	15	4.41765187063784	0.00122498677183496	chr1_85	14	SharpPeak	92.7458638762593	0
chr1	165780000	165790000	chr1	166110000	166120000	12	3.28903657052743	0.00278081329612006	chr1_85	14	SharpPeak	92.7458638762593	0
chr1	165760000	165770000	chr1	166120000	166130000	20	6.36800708085741	0.000329003529486168	chr1_85	14	SharpPeak	92.7458638762593	0
chr1	165770000	165780000	chr1	166120000	166130000	12	3.56252988539702	0.00530929060427195	chr1_85	14	SharpPeak	92.7458638762593	0
chr1	165760000	165770000	chr1	166150000	166160000	22	8.02464834342107	0.000932454198365159	chr1_85	14	SharpPeak	92.7458638762593	0
chr1	165770000	165780000	chr1	166150000	166160000	31	4.40116457588776	0.0000000000000150632532415631	chr1_85	14	SharpPeak	92.7458638762593	1
chr1	165780000	165790000	chr1	166150000	166160000	20	3.26962928116174	0.0000000138556721477609	chr1_85	14	SharpPeak	92.7458638762593	0
chr1	165840000	165850000	chr1	166150000	166160000	25	5.37561812397733	0.0000000307270481461591	chr1_86	2	SharpPeak	14.94209092529	1
chr1	166000000	166010000	chr1	166150000	166160000	30	11.0881306803437	0.0000761015528938116	chr1_87	2	SharpPeak	11.4531357108585	1
chr1	165770000	165780000	chr1	166160000	166170000	12	3.47869367970576	0.0044090579019837	chr1_85	14	SharpPeak	92.7458638762593	0
chr1	166160000	166170000	chr1	166310000	166320000	17	4.95844807496366	0.000429888271723183	chr1_88	2	SharpPeak	11.6008571796052	0
chr1	167210000	167220000	chr1	167330000	167340000	35	9.85384172003351	0.0000000257997981310751	chr1_89	8	SharpPeak	63.0259048845336	1
chr1	167210000	167220000	chr1	167340000	167350000	37	10.9297452352105	0.000000030629232753467	chr1_89	8	SharpPeak	63.0259048845336	0
chr1	169530000	169540000	chr1	169920000	169930000	9	2.27280028873385	0.00758127716770354	chr1_90	2	SharpPeak	9.3601259755845	0
chr1	169520000	169530000	chr1	170170000	170180000	12	2.75506418321492	0.000598176076445885	chr1_91	2	SharpPeak	10.5536642493834	0
chr1	169530000	169540000	chr1	170170000	170180000	13	3.02469387343041	0.000355572999527075	chr1_91	2	SharpPeak	10.5536642493834	1
chr1	169530000	169540000	chr1	169930000	169940000	12	2.53378793371623	0.000282576363537661	chr1_90	2	SharpPeak	9.3601259755845	1
chr1	170900000	170910000	chr1	171030000	171040000	65	29.8241183073033	0.00000130586807672321	chr1_92	15	BroadPeak	117.354899452907	0
chr1	170900000	170910000	chr1	171040000	171050000	52	23.9859365627183	0.0000269999396151824	chr1_92	15	BroadPeak	117.354899452907	0
chr1	170900000	170910000	chr1	171050000	171060000	32	15.29572163516	0.00355199797254204	chr1_92	15	BroadPeak	117.354899452907	0
chr1	170880000	170890000	chr1	171060000	171070000	16	5.84630998234951	0.00691255385722439	chr1_92	15	BroadPeak	117.354899452907	0
chr1	170900000	170910000	chr1	171060000	171070000	17	5.99157061985142	0.00347454816521322	chr1_92	15	BroadPeak	117.354899452907	0
chr1	170900000	170910000	chr1	170990000	171000000	63	16.1875386433593	0.000000000000000280299456203459	chr1_92	15	BroadPeak	117.354899452907	1
chr1	171100000	171110000	chr1	171240000	171250000	78	29.218212081506	0.0000000000102153963567572	chr1_93	28	BroadPeak	342.335273335434	0
chr1	171110000	171120000	chr1	171240000	171250000	81	27.5026426422313	0.0000000000000261137931099351	chr1_93	28	BroadPeak	342.335273335434	0
chr1	171140000	171150000	chr1	171240000	171250000	38	18.33495882496	0.00132884964960953	chr1_93	28	BroadPeak	342.335273335434	0
chr1	171100000	171110000	chr1	171220000	171230000	115	54.9822454514	0.000000000200562415055999	chr1_93	28	BroadPeak	342.335273335434	0
chr1	171110000	171120000	chr1	171220000	171230000	140	52.3144438168	0.00000000000000000000591615565893981	chr1_93	28	BroadPeak	342.335273335434	0
chr1	171110000	171120000	chr1	171230000	171240000	75	32.9296748955002	0.0000000230262450055505	chr1_93	28	BroadPeak	342.335273335434	0
chr1	171140000	171150000	chr1	171230000	171240000	45	22.4114357663429	0.000670001154244232	chr1_93	28	BroadPeak	342.335273335434	0
chr1	171100000	171110000	chr1	171250000	171260000	86	28.9083931363081	0.00000000000000207671141344785	chr1_93	28	BroadPeak	342.335273335434	0
chr1	171110000	171120000	chr1	171250000	171260000	106	27.0931080588464	0.0000000000000000000000000023765103336285	chr1_93	28	BroadPeak	342.335273335434	1
chr1	171140000	171150000	chr1	171250000	171260000	37	17.7474333611552	0.00144494130863223	chr1_93	28	BroadPeak	342.335273335434	0
chr1	171100000	171110000	chr1	171260000	171270000	88	28.1646387108165	0.0000000000000000672064216047653	chr1_93	28	BroadPeak	342.335273335434	0
chr1	171110000	171120000	chr1	171260000	171270000	83	26.2955324652	0.000000000000000331053528971616	chr1_93	28	BroadPeak	342.335273335434	0
chr1	171140000	171150000	chr1	171260000	171270000	36	16.9665851559739	0.00128188712106748	chr1_93	28	BroadPeak	342.335273335434	0
chr1	171100000	171110000	chr1	171270000	171280000	87	38.6491975604	0.00000000211815281410557	chr1_93	28	BroadPeak	342.335273335434	0
chr1	171110000	171120000	chr1	171270000	171280000	87	35.9625700302	0.0000000000720660060089123	chr1_93	28	BroadPeak	342.335273335434	0
chr1	171100000	171110000	chr1	171280000	171290000	112	48.4983409781	0.00000000000108334043714258	chr1_93	28	BroadPeak	342.335273335434	0
chr1	171110000	171120000	chr1	171280000	171290000	97	44.9912803658	0.00000000174630947847203	chr1_93	28	BroadPeak	342.335273335434	0
chr1	171360000	171370000	chr1	171470000	171480000	59	18.9257701814079	0.0000000000190511322339684	chr1_94	5	SharpPeak	36.3290040241258	1
chr1	171380000	171390000	chr1	171470000	171480000	41	17.5296841802963	0.0000560636710878704	chr1_94	5	SharpPeak	36.3290040241258	0
chr1	171370000	171380000	chr1	171460000	171470000	32	13.4773856226065	0.000439517796755846	chr1_94	5	SharpPeak	36.3290040241258	0
chr1	172050000	172060000	chr1	172290000	172300000	18	6.89349213727999	0.00589164374284273	chr1_95	5	SharpPeak	24.3997301467079	0
chr1	172080000	172090000	chr1	172290000	172300000	28	10.8169126843683	0.000316181808220511	chr1_96	20	BroadPeak	143.983753150139	0
chr1	172040000	172050000	chr1	172300000	172310000	16	4.6258646740397	0.000626507850794141	chr1_95	5	SharpPeak	24.3997301467079	0
chr1	172050000	172060000	chr1	172300000	172310000	17	6.30897009548294	0.00583525672747855	chr1_95	5	SharpPeak	24.3997301467079	0
chr1	172080000	172090000	chr1	172300000	172310000	24	9.841599326002	0.00245798252568371	chr1_96	20	BroadPeak	143.983753150139	0
chr1	172120000	172130000	chr1	172300000	172310000	35	10.8858983872746	0.000000288349786585077	chr1_96	20	BroadPeak	143.983753150139	0
chr1	172140000	172150000	chr1	172300000	172310000	56	20.6069214389495	0.00000000898920134211868	chr1_96	20	BroadPeak	143.983753150139	0
chr1	172150000	172160000	chr1	172300000	172310000	33	10.7375091803563	0.00000192553319044759	chr1_96	20	BroadPeak	143.983753150139	0
chr1	172200000	172210000	chr1	172300000	172310000	31	15.2993968284228	0.00683343037833776	chr1_97	4	SharpPeak	18.4979147207994	0
chr1	172040000	172050000	chr1	172310000	172320000	18	6.24090934652477	0.00205655762542459	chr1_95	5	SharpPeak	24.3997301467079	0
chr1	172120000	172130000	chr1	172310000	172320000	32	14.5954901917415	0.00170407591014483	chr1_96	20	BroadPeak	143.983753150139	0
chr1	172140000	172150000	chr1	172310000	172320000	79	27.4721244126322	0.000000000000187556784220649	chr1_96	20	BroadPeak	143.983753150139	1
chr1	172150000	172160000	chr1	172310000	172320000	38	14.2661233882916	0.0000068116727007776	chr1_96	20	BroadPeak	143.983753150139	0
chr1	172210000	172220000	chr1	172310000	172320000	36	17.4006283709788	0.00201706057757791	chr1_97	4	SharpPeak	18.4979147207994	0
chr1	172120000	172130000	chr1	172320000	172330000	32	10.2239993955451	0.00000199177484988682	chr1_96	20	BroadPeak	143.983753150139	0
chr1	172140000	172150000	chr1	172320000	172330000	50	19.144524081929	0.000000233253519580252	chr1_96	20	BroadPeak	143.983753150139	0
chr1	172150000	172160000	chr1	172320000	172330000	23	9.91221685968886	0.00583525672747855	chr1_96	20	BroadPeak	143.983753150139	0
chr1	172050000	172060000	chr1	172340000	172350000	21	6.35308046094204	0.000103651497353895	chr1_98	2	SharpPeak	11.7260720799046	1
chr1	172390000	172400000	chr1	172480000	172490000	23	9.78652976368647	0.00504973679789123	chr1_99	5	SharpPeak	42.3211317187445	0
chr1	178520000	178530000	chr1	179100000	179110000	15	2.97868444359101	0.0000152864246709874	chr1_100	10	SharpPeak	78.7425600251116	0
chr1	179510000	179520000	chr1	179620000	179630000	34	12.3934870684446	0.0000144901803803114	chr1_101	3	SharpPeak	16.4220885219702	1
chr1	179540000	179550000	chr1	179620000	179630000	57	27.7551821645245	0.0000416298767447939	chr1_102	3	SharpPeak	17.9797225548451	1
chr1	179840000	179850000	chr1	180140000	180150000	24	6.53529333269255	0.00000423165064826606	chr1_103	20	BroadPeak	139.148527090009	0
chr1	179850000	179860000	chr1	180140000	180150000	24	5.52406090912147	0.000000232460829218162	chr1_103	20	BroadPeak	139.148527090009	0
chr1	179800000	179810000	chr1	180190000	180200000	23	7.92468999812814	0.000296860854719047	chr1_104	3	SharpPeak	19.2817805733973	0
chr1	179840000	179850000	chr1	180190000	180200000	17	5.10551759696958	0.000601542408612865	chr1_103	20	BroadPeak	139.148527090009	0
chr1	179840000	179850000	chr1	180220000	180230000	20	5.52185784476877	0.0000453220061485305	chr1_103	20	BroadPeak	139.148527090009	0
chr1	179850000	179860000	chr1	180220000	180230000	26	4.65198377161233	0.000000000396719246340681	chr1_103	20	BroadPeak	139.148527090009	1
chr1	179840000	179850000	chr1	180240000	180250000	15	4.22923424315256	0.0007794641886819	chr1_103	20	BroadPeak	139.148527090009	0
chr1	179850000	179860000	chr1	180240000	180250000	19	3.59282937429013	0.000000333718562524576	chr1_103	20	BroadPeak	139.148527090009	0
chr1	179850000	179860000	chr1	180250000	180260000	21	6.44771643329969	0.000130130370355044	chr1_103	20	BroadPeak	139.148527090009	0
chr1	180260000	180270000	chr1	180380000	180390000	21	8.11306070939507	0.00267839622911746	chr1_105	16	BroadPeak	144.265686703929	0
chr1	180240000	180250000	chr1	180400000	180410000	21	8.18122251256859	0.00296540481391431	chr1_105	16	BroadPeak	144.265686703929	0
chr1	180260000	180270000	chr1	180400000	180410000	54	8.49302119235269	0.0000000000000000000000588460051599254	chr1_105	16	BroadPeak	144.265686703929	1
chr1	180280000	180290000	chr1	180400000	180410000	39	12.1998940326966	0.0000000533757215790878	chr1_105	16	BroadPeak	144.265686703929	0
chr1	180310000	180320000	chr1	180400000	180410000	33	16.1600252272475	0.00437827544802106	chr1_106	2	SharpPeak	9.40246355621103	0
chr1	180250000	180260000	chr1	180430000	180440000	27	12.2536660464779	0.00462207470128597	chr1_105	16	BroadPeak	144.265686703929	0
chr1	180260000	180270000	chr1	180430000	180440000	20	6.28027478602222	0.000278347565892161	chr1_105	16	BroadPeak	144.265686703929	0
chr1	180430000	180440000	chr1	180760000	180770000	18	6.60349171357623	0.00379058094608518	chr1_107	2	SharpPeak	9.6184395452717	0
chr1	180430000	180440000	chr1	180770000	180780000	23	8.01951263381392	0.00035311564191183	chr1_107	2	SharpPeak	9.6184395452717	1
chr1	182980000	182990000	chr1	183210000	183220000	14	3.8213126122268	0.000941953914976005	chr1_108	5	SharpPeak	53.576844915109	0
chr1	182960000	182970000	chr1	183220000	183230000	14	4.81697937248852	0.0079562488650914	chr1_109	2	SharpPeak	9.23470499087039	0
chr1	182980000	182990000	chr1	183220000	183230000	28	5.12922314144308	0.000000000122119494334209	chr1_108	5	SharpPeak	53.576844915109	1
chr1	184030000	184040000	chr1	184230000	184240000	36	10.2279489034787	0.000000019560416991059	chr1_110	2	SharpPeak	15.0310769716027	1
chr1	184030000	184040000	chr1	184240000	184250000	23	8.56691570737912	0.000886993078942649	chr1_110	2	SharpPeak	15.0310769716027	0
chr1	184440000	184450000	chr1	184710000	184720000	12	3.75939451155247	0.00799849683810257	chr1_111	17	BroadPeak	157.297884250485	0
chr1	184440000	184450000	chr1	184720000	184730000	25	4.53200147021631	0.00000000121601643395627	chr1_111	17	BroadPeak	157.297884250485	0
chr1	184230000	184240000	chr1	184730000	184740000	13	4.3056794078058	0.0082960035856543	chr1_112	9	SharpPeak	59.1230448335986	0
chr1	184240000	184250000	chr1	184730000	184740000	14	3.87903014671357	0.00109047216804449	chr1_112	9	SharpPeak	59.1230448335986	0
chr1	184440000	184450000	chr1	184730000	184740000	39	6.37430347798706	0.000000000000000367579349690682	chr1_111	17	BroadPeak	157.297884250485	1
chr1	184810000	184820000	chr1	185200000	185210000	17	4.04926388780391	0.000035320741945503	chr1_113	2	SharpPeak	14.374493492608	0
chr1	186180000	186190000	chr1	186700000	186710000	11	3.06611714197205	0.00524406638741774	chr1_114	3	SharpPeak	15.2704517963561	0
chr1	186400000	186410000	chr1	186700000	186710000	20	5.34366978158359	0.0000290718359375561	chr1_115	3	SharpPeak	17.6574594887265	1
chr1	189680000	189690000	chr1	189860000	189870000	33	9.64641765203648	0.000000179100688427195	chr1_116	4	SharpPeak	29.7536295472656	1
chr1	189720000	189730000	chr1	189860000	189870000	24	7.86199014914653	0.0000919747557328315	chr1_117	4	SharpPeak	25.4726826751305	0
chr1	189680000	189690000	chr1	189920000	189930000	35	12.9931770402023	0.0000150047951541624	chr1_118	3	SharpPeak	21.9169505014563	0
chr1	191310000	191320000	chr1	191570000	191580000	53	14.2795904420494	0.00000000000045537190830171	chr1_119	12	BroadPeak	117.741872404812	0
chr1	191320000	191330000	chr1	191570000	191580000	87	23.4517672988318	0.00000000000000000000340896811554352	chr1_119	12	BroadPeak	117.741872404812	1
chr1	191570000	191580000	chr1	191820000	191830000	45	19.6106462091618	0.0000323610988777582	chr1_120	4	SharpPeak	29.5783628105165	0
chr1	191570000	191580000	chr1	191830000	191840000	30	14.4728418498533	0.00589164374284273	chr1_120	4	SharpPeak	29.5783628105165	0
chr1	191830000	191840000	chr1	191900000	191910000	107	31.6178455064006	0.0000000000000000000000531124319278421	chr1_121	7	SharpPeak	83.9319473792389	1
chr1	191830000	191840000	chr1	191910000	191920000	70	22.1452624359421	0.0000000000000845865568291784	chr1_121	7	SharpPeak	83.9319473792389	0
chr1	191820000	191830000	chr1	192070000	192080000	17	6.53186390263998	0.00818797129600363	chr1_122	2	SharpPeak	8.2665974036437	0
chr1	191830000	191840000	chr1	192070000	192080000	16	5.21764222596851	0.0023083867251734	chr1_122	2	SharpPeak	8.2665974036437	1
chr1	191980000	191990000	chr1	192070000	192080000	26	11.3210429838366	0.00332062839042393	chr1_123	13	BroadPeak	156.409432587671	0
chr1	191990000	192000000	chr1	192070000	192080000	34	14.9064304265048	0.000545332771063968	chr1_123	13	BroadPeak	156.409432587671	0
chr1	191820000	191830000	chr1	192090000	192100000	49	11.8104941695696	0.0000000000000845563827374032	chr1_124	2	SharpPeak	46.7991879977941	0
chr1	191830000	191840000	chr1	192090000	192100000	63	9.37000663884113	0.00000000000000000000000000100253387011176	chr1_124	2	SharpPeak	46.7991879977941	1
chr1	191900000	191910000	chr1	192090000	192100000	34	16.5662990397145	0.00334330830759358	chr1_125	3	SharpPeak	15.5413596018291	0
chr1	191910000	191920000	chr1	192090000	192100000	36	13.6823015778197	0.0000177710448887078	chr1_125	3	SharpPeak	15.5413596018291	1
chr1	191980000	191990000	chr1	192090000	192100000	52	18.4472553298349	0.0000000108844454608144	chr1_123	13	BroadPeak	156.409432587671	0
chr1	191990000	192000000	chr1	192090000	192100000	69	23.8591689058369	0.00000000000704849298916202	chr1_123	13	BroadPeak	156.409432587671	0
chr1	192760000	192770000	chr1	193150000	193160000	12	3.86982665848567	0.00985888695756447	chr1_126	2	SharpPeak	7.67392491792381	0
chr1	192770000	192780000	chr1	193150000	193160000	15	5.18002906785462	0.00574057667563823	chr1_126	2	SharpPeak	7.67392491792381	1
chr1	194870000	194880000	chr1	194940000	194950000	30	10.9829075878288	0.0000631703020337755	chr1_127	3	SharpPeak	19.807965721994	0
chr1	4490000	4500000	chr1	4760000	4770000	26	5.00039664747355	0.0000000134609406788674	chr1_128	2	SharpPeak	18.4531943269424	1
chr1	4490000	4500000	chr1	4770000	4780000	16	3.22444509067551	0.0000379053452588306	chr1_128	2	SharpPeak	18.4531943269424	0
chr1	9740000	9750000	chr1	9930000	9940000	30	12.1179449658872	0.00117613727888436	chr1_1	16	BroadPeak	100.996179938799	0
chr1	9760000	9770000	chr1	9930000	9940000	17	4.83795912251219	0.00104762505685261	chr1_1	16	BroadPeak	100.996179938799	0
chr1	9780000	9790000	chr1	9930000	9940000	31	10.2084817794412	0.0000252543311487022	chr1_1	16	BroadPeak	100.996179938799	0
chr1	9780000	9790000	chr1	9870000	9880000	31	13.4465032894306	0.0027792663511717	chr1_129	2	SharpPeak	9.3998643466951	1
chr1	9770000	9780000	chr1	9910000	9920000	15	4.86482468166493	0.00855630230089242	chr1_1	16	BroadPeak	100.996179938799	0
chr1	9780000	9790000	chr1	9910000	9920000	21	7.84819460830975	0.00505012562958899	chr1_1	16	BroadPeak	100.996179938799	0
chr1	9780000	9790000	chr1	10020000	10030000	19	6.28155887062928	0.00244365634220857	chr1_3	4	SharpPeak	26.7471408301368	0
chr1	9780000	9790000	chr1	10050000	10060000	17	4.31514548666408	0.000300593048040449	chr1_130	2	SharpPeak	11.6260905255613	1
chr1	9770000	9780000	chr1	10060000	10070000	13	2.97181109872198	0.000988392831439879	chr1_130	2	SharpPeak	11.6260905255613	0
chr1	9740000	9750000	chr1	9950000	9960000	28	9.62922715228219	0.000163418022261961	chr1_1	16	BroadPeak	100.996179938799	0
chr1	9760000	9770000	chr1	9950000	9960000	14	3.86460143222469	0.00313234391872178	chr1_1	16	BroadPeak	100.996179938799	0
chr1	9770000	9780000	chr1	9950000	9960000	21	4.98885005167664	0.0000130172701724274	chr1_1	16	BroadPeak	100.996179938799	0
chr1	9770000	9780000	chr1	9880000	9890000	19	6.85258532212073	0.00631302744870479	chr1_129	2	SharpPeak	9.3998643466951	0
chr1	9790000	9800000	chr1	9920000	9930000	31	13.9179636261973	0.00467432334106692	chr1_1	16	BroadPeak	100.996179938799	0
chr1	9760000	9770000	chr1	9970000	9980000	13	3.68045290355026	0.00620572835468844	chr1_1	16	BroadPeak	100.996179938799	0
chr1	9740000	9750000	chr1	10010000	10020000	26	7.4810023348699	0.0000195126580086414	chr1_4	2	SharpPeak	11.6358023250529	1
chr1	9780000	9790000	chr1	10010000	10020000	20	5.91341548145321	0.000430609564185526	chr1_3	4	SharpPeak	26.7471408301368	0
chr1	9770000	9780000	chr1	10080000	10090000	12	2.6318350020792	0.00125498439613553	chr1_131	2	SharpPeak	10.0417079737895	1
chr1	9760000	9770000	chr1	10090000	10100000	10	2.17889089598289	0.0042546229488197	chr1_131	2	SharpPeak	10.0417079737895	0
chr1	20950000	20960000	chr1	21150000	21160000	12	2.68122922281395	0.00146456198078376	chr1_132	3	SharpPeak	23.9491850720853	0
chr1	23320000	23330000	chr1	23480000	23490000	12	2.86762347820699	0.00258228399484456	chr1_6	3	SharpPeak	14.5234102568692	0
chr1	23330000	23340000	chr1	23470000	23480000	16	4.18081115939499	0.000686335415753165	chr1_6	3	SharpPeak	14.5234102568692	1
chr1	30940000	30950000	chr1	31150000	31160000	18	4.35809534511337	0.0000952846787429646	chr1_133	2	SharpPeak	11.2496024722292	1
chr1	30950000	30960000	chr1	31150000	31160000	13	3.64544110805236	0.00573610179597994	chr1_133	2	SharpPeak	11.2496024722292	0
chr1	35840000	35850000	chr1	36120000	36130000	13	3.45247456331315	0.00362793848522729	chr1_8	3	SharpPeak	13.9385266810914	0
chr1	36060000	36070000	chr1	36120000	36130000	86	41.6646551598	0.000000690103364997772	chr1_9	4	SharpPeak	40.7588166638301	0
chr1	35840000	35850000	chr1	36140000	36150000	12	2.98253858937474	0.00353879655373841	chr1_8	3	SharpPeak	13.9385266810914	0
chr1	36550000	36560000	chr1	36630000	36640000	78	27.5513253388298	0.00000000000981477171477846	chr1_134	4	SharpPeak	42.7810190756817	1
chr1	36540000	36550000	chr1	36640000	36650000	31	12.3894641530224	0.000781191116769199	chr1_134	4	SharpPeak	42.7810190756817	0
chr1	36550000	36560000	chr1	36640000	36650000	56	20.4169207645354	0.0000000482880249915225	chr1_134	4	SharpPeak	42.7810190756817	0
chr1	36550000	36560000	chr1	36660000	36670000	42	15.9426865038473	0.000011822106340167	chr1_10	9	SharpPeak	63.4594579509108	0
chr1	36540000	36550000	chr1	36680000	36690000	32	9.85543115044688	0.00000443476041234804	chr1_10	9	SharpPeak	63.4594579509108	0
chr1	36550000	36560000	chr1	36680000	36690000	46	15.8375224564157	0.000000248565049639274	chr1_10	9	SharpPeak	63.4594579509108	1
chr1	36550000	36560000	chr1	36620000	36630000	66	24.979765654554	0.00000000721473749644927	chr1_134	4	SharpPeak	42.7810190756817	0
chr1	36540000	36550000	chr1	36670000	36680000	30	11.0578283475657	0.00027147400705742	chr1_10	9	SharpPeak	63.4594579509108	0
chr1	36550000	36560000	chr1	36670000	36680000	40	17.857346118168	0.000646004633995504	chr1_10	9	SharpPeak	63.4594579509108	0
chr1	36780000	36790000	chr1	37190000	37200000	11	2.80818005346352	0.00734800134634932	chr1_135	2	SharpPeak	10.68944001845	0
chr1	36780000	36790000	chr1	37200000	37210000	13	2.51939790647326	0.000214074474944839	chr1_135	2	SharpPeak	10.68944001845	1
chr1	36780000	36790000	chr1	37240000	37250000	19	2.728724053835	0.0000000374357080243838	chr1_136	3	SharpPeak	27.741399698823	1
chr1	36780000	36790000	chr1	37250000	37260000	16	2.39367542720147	0.000000999112122624026	chr1_136	3	SharpPeak	27.741399698823	0
chr1	36780000	36790000	chr1	37260000	37270000	15	2.4993450862804	0.00000895310128602679	chr1_136	3	SharpPeak	27.741399698823	0
chr1	37470000	37480000	chr1	37620000	37630000	17	6.03421678959447	0.00982264728183496	chr1_137	2	SharpPeak	14.5774969006276	0
chr1	37470000	37480000	chr1	37630000	37640000	31	7.64091486127577	0.0000000749158136883252	chr1_137	2	SharpPeak	14.5774969006276	1
chr1	37990000	38000000	chr1	38110000	38120000	33	14.0062578452845	0.00124207943763434	chr1_11	3	SharpPeak	22.2605967791779	0
chr1	39390000	39400000	chr1	39480000	39490000	26	8.57837970179381	0.000175409328025168	chr1_12	2	SharpPeak	14.4898056370948	0
chr1	39360000	39370000	chr1	39520000	39530000	25	8.93840164065725	0.000836356881183208	chr1_13	8	SharpPeak	53.8810375646191	0
chr1	39370000	39380000	chr1	39520000	39530000	27	7.28800757118614	0.00000371272539044525	chr1_13	8	SharpPeak	53.8810375646191	0
chr1	39390000	39400000	chr1	39520000	39530000	25	7.38357642131252	0.0000462390262058194	chr1_13	8	SharpPeak	53.8810375646191	0
chr1	39390000	39400000	chr1	39510000	39520000	22	7.9406407013718	0.00246843026993324	chr1_13	8	SharpPeak	53.8810375646191	0
chr1	39390000	39400000	chr1	39500000	39510000	33	9.22540349449944	0.000000369129200083019	chr1_13	8	SharpPeak	53.8810375646191	0
chr1	39760000	39770000	chr1	39910000	39920000	16	3.95979430692351	0.00038246172035354	chr1_14	8	SharpPeak	45.4709186908437	0
chr1	50920000	50930000	chr1	51320000	51330000	11	2.02861379313921	0.000624330346161402	chr1_16	2	SharpPeak	12.7588356792058	0
chr1	55230000	55240000	chr1	55370000	55380000	21	6.74064367412269	0.000814161491657842	chr1_138	2	SharpPeak	15.9570664837105	0
chr1	55230000	55240000	chr1	55380000	55390000	24	4.68997783905992	0.0000000753362544654265	chr1_138	2	SharpPeak	15.9570664837105	1
chr1	55400000	55410000	chr1	55730000	55740000	14	2.6283699077025	0.0000750725370481243	chr1_139	2	SharpPeak	17.5397732096754	0
chr1	55400000	55410000	chr1	55740000	55750000	18	2.44069026934291	0.0000000432990394803004	chr1_139	2	SharpPeak	17.5397732096754	1
chr1	57400000	57410000	chr1	57980000	57990000	22	2.45548104034917	0.0000000000274588951214341	chr1_18	3	SharpPeak	23.8628182661637	1
chr1	57400000	57410000	chr1	58010000	58020000	14	3.01706846417219	0.000307782106958774	chr1_19	2	SharpPeak	11.0275176419509	1
chr1	59310000	59320000	chr1	59610000	59620000	15	2.82080835138996	0.0000360344121080966	chr1_21	5	SharpPeak	30.4921676834534	0
chr1	59310000	59320000	chr1	59600000	59610000	11	2.81401456328378	0.00743155663445122	chr1_21	5	SharpPeak	30.4921676834534	0
chr1	59310000	59320000	chr1	59620000	59630000	11	2.93570222691977	0.00985118475623393	chr1_21	5	SharpPeak	30.4921676834534	0
chr1	60560000	60570000	chr1	60650000	60660000	30	10.1298039415271	0.0000590624349382118	chr1_140	2	SharpPeak	17.6115014007702	0
chr1	60560000	60570000	chr1	60640000	60650000	43	13.2677852045059	0.000000047551937002671	chr1_140	2	SharpPeak	17.6115014007702	1
chr1	60560000	60570000	chr1	60740000	60750000	21	6.45616699813919	0.000461099707376464	chr1_141	2	SharpPeak	11.6170390490962	1
chr1	60560000	60570000	chr1	60730000	60740000	20	6.1029003664863	0.000644574382701328	chr1_141	2	SharpPeak	11.6170390490962	0
chr1	60560000	60570000	chr1	60820000	60830000	18	5.30623790425308	0.000996304570381489	chr1_23	7	SharpPeak	42.4352352461606	0
chr1	60560000	60570000	chr1	60830000	60840000	14	4.20632879834999	0.00664900540592271	chr1_23	7	SharpPeak	42.4352352461606	0
chr1	60560000	60570000	chr1	60840000	60850000	21	4.9906043779198	0.0000130375317661835	chr1_23	7	SharpPeak	42.4352352461606	0
chr1	60560000	60570000	chr1	60850000	60860000	22	4.27166174359042	0.000000278591188911487	chr1_23	7	SharpPeak	42.4352352461606	1
chr1	60560000	60570000	chr1	60870000	60880000	14	4.01967980988056	0.00441343990500495	chr1_23	7	SharpPeak	42.4352352461606	0
chr1	60560000	60570000	chr1	60880000	60890000	14	4.04741725275861	0.0047030555378373	chr1_23	7	SharpPeak	42.4352352461606	0
chr1	63660000	63670000	chr1	64440000	64450000	16	1.55874968558855	0.00000000460804004312875	chr1_142	2	SharpPeak	16.3660659842409	1
chr1	64120000	64130000	chr1	64440000	64450000	18	5.30463016412265	0.000993477791290723	chr1_143	2	SharpPeak	10.9743606404964	1
chr1	63660000	63670000	chr1	64450000	64460000	8	1.44869277172681	0.00544502613227301	chr1_142	2	SharpPeak	16.3660659842409	0
chr1	64120000	64130000	chr1	64450000	64460000	16	4.3305370362008	0.000993477791290723	chr1_143	2	SharpPeak	10.9743606404964	1
chr1	64730000	64740000	chr1	64900000	64910000	28	11.8229989092766	0.00375275417929571	chr1_144	3	SharpPeak	25.7007787180412	0
chr1	64730000	64740000	chr1	64910000	64920000	40	12.021364875136	0.0000000812609187757927	chr1_144	3	SharpPeak	25.7007787180412	0
chr1	64730000	64740000	chr1	64920000	64930000	46	14.8637217506171	0.0000000482880249915225	chr1_144	3	SharpPeak	25.7007787180412	1
chr1	64730000	64740000	chr1	64970000	64980000	36	10.1414417785313	0.000000106682466945672	chr1_145	2	SharpPeak	20.3090655495382	1
chr1	64730000	64740000	chr1	64980000	64990000	38	11.1889953474678	0.000000118616013241919	chr1_145	2	SharpPeak	20.3090655495382	0
chr1	64730000	64740000	chr1	65010000	65020000	20	5.81524996716831	0.00035096124636855	chr1_146	2	SharpPeak	13.0634790565969	0
chr1	64730000	64740000	chr1	65000000	65010000	28	9.01193094897451	0.0000543078168477845	chr1_146	2	SharpPeak	13.0634790565969	1
chr1	69330000	69340000	chr1	69690000	69700000	9	1.84573359786035	0.00556607249353455	chr1_25	4	SharpPeak	26.5275188716761	0
chr1	71650000	71660000	chr1	71820000	71830000	15	4.74256496567373	0.0069824384065013	chr1_27	2	SharpPeak	10.1187399505946	0
chr1	71650000	71660000	chr1	72110000	72120000	10	1.77832932799501	0.00101564163936017	chr1_28	4	SharpPeak	20.7284734792078	0
chr1	72710000	72720000	chr1	72850000	72860000	26	7.69153794374376	0.000030428226856645	chr1_29	2	SharpPeak	14.1584672434716	0
chr1	72870000	72880000	chr1	73260000	73270000	16	2.75718545786795	0.00000573700682111196	chr1_147	3	SharpPeak	18.2721136371784	1
chr1	72860000	72870000	chr1	73270000	73280000	10	1.91649881224638	0.00171599154731444	chr1_147	3	SharpPeak	18.2721136371784	0
chr1	72870000	72880000	chr1	73280000	73290000	11	2.46000884502938	0.0027463933220711	chr1_147	3	SharpPeak	18.2721136371784	0
chr1	72860000	72870000	chr1	73350000	73360000	9	1.68581706788688	0.00311949842376929	chr1_30	2	SharpPeak	9.3273886040123	0
chr1	72860000	72870000	chr1	73820000	73830000	9	1.34202274952415	0.000698347751566129	chr1_148	4	SharpPeak	29.1418026632988	0
chr1	72870000	72880000	chr1	73820000	73830000	16	1.57390776130553	0.00000000512330948447349	chr1_148	4	SharpPeak	29.1418026632988	1
chr1	72860000	72870000	chr1	73830000	73840000	8	1.33172630064428	0.00336077305788144	chr1_148	4	SharpPeak	29.1418026632988	0
chr1	72870000	72880000	chr1	73830000	73840000	11	1.55590096413685	0.0000697752228832317	chr1_148	4	SharpPeak	29.1418026632988	0
chr1	74940000	74950000	chr1	75010000	75020000	34	14.8639554468814	0.0016027028038359	chr1_149	2	SharpPeak	10.2645757091943	1
chr1	74950000	74960000	chr1	75010000	75020000	37	17.1013767716316	0.00224493407333394	chr1_149	2	SharpPeak	10.2645757091943	0
chr1	75120000	75130000	chr1	75240000	75250000	50	12.5809568048619	0.00000000000405118607894019	chr1_32	15	BroadPeak	200.404269740312	0
chr1	75130000	75140000	chr1	75240000	75250000	36	14.9360815793834	0.000406843118566875	chr1_32	15	BroadPeak	200.404269740312	0
chr1	75140000	75150000	chr1	75240000	75250000	80	30.2050441940023	0.0000000000910551410749627	chr1_32	15	BroadPeak	200.404269740312	0
chr1	86210000	86220000	chr1	86290000	86300000	24	9.21538284551778	0.00294104067802566	chr1_38	3	SharpPeak	19.8211798697538	0
chr1	86150000	86160000	chr1	86320000	86330000	25	7.60985143257319	0.0000750725370481243	chr1_33	11	SharpPeak	93.0490783457669	0
chr1	86440000	86450000	chr1	86540000	86550000	64	28.2369914584154	0.00000221100808545984	chr1_36	5	SharpPeak	70.8675480442323	0
chr1	86160000	86170000	chr1	86330000	86340000	19	4.52455192165734	0.0000436890762148012	chr1_33	11	SharpPeak	93.0490783457669	0
chr1	86150000	86160000	chr1	86340000	86350000	37	8.95775668653624	0.00000000167416424261246	chr1_33	11	SharpPeak	93.0490783457669	1
chr1	86160000	86170000	chr1	86340000	86350000	20	5.08016357931241	0.0000591769535884882	chr1_33	11	SharpPeak	93.0490783457669	0
chr1	86440000	86450000	chr1	86490000	86500000	141	67.0224480051	0.00000000000989846775349152	chr1_35	3	SharpPeak	46.8905097701823	0
chr1	86660000	86670000	chr1	87000000	87010000	16	3.1956872255787	0.0000344775716687756	chr1_150	2	SharpPeak	13.2053786463111	1
chr1	86660000	86670000	chr1	87010000	87020000	12	2.31092549368018	0.000423111395284711	chr1_150	2	SharpPeak	13.2053786463111	0
chr1	86660000	86670000	chr1	87030000	87040000	13	2.57588552190177	0.000267438499251948	chr1_151	4	SharpPeak	27.4517615326284	0
chr1	86660000	86670000	chr1	87040000	87050000	15	2.69794475511923	0.0000219898636628222	chr1_151	4	SharpPeak	27.4517615326284	0
chr1	86670000	86680000	chr1	87040000	87050000	17	2.99102281142577	0.00000321807125832943	chr1_151	4	SharpPeak	27.4517615326284	1
chr1	86660000	86670000	chr1	87050000	87060000	12	2.64799418977776	0.00132351819823524	chr1_151	4	SharpPeak	27.4517615326284	0
chr1	88440000	88450000	chr1	88710000	88720000	15	2.7230882677294	0.0000240817077892573	chr1_39	13	BroadPeak	97.5421048670307	0
chr1	90200000	90210000	chr1	90580000	90590000	19	3.03297026466827	0.000000152279227421944	chr1_152	4	SharpPeak	30.3449314219837	1
chr1	90210000	90220000	chr1	90580000	90590000	13	2.46342006849651	0.000172243412416601	chr1_152	4	SharpPeak	30.3449314219837	0
chr1	90200000	90210000	chr1	90590000	90600000	16	3.27438455324755	0.0000451542731352466	chr1_152	4	SharpPeak	30.3449314219837	0
chr1	90210000	90220000	chr1	90590000	90600000	14	2.63412595297018	0.0000765357712989471	chr1_152	4	SharpPeak	30.3449314219837	0
chr1	106170000	106180000	chr1	106380000	106390000	31	8.03498093397035	0.000000201553146875535	chr1_153	2	SharpPeak	17.0154191902375	1
chr1	106070000	106080000	chr1	106390000	106400000	17	2.01796478557712	0.0000000192120954693884	chr1_154	2	SharpPeak	15.4339018446376	1
chr1	106170000	106180000	chr1	106390000	106400000	25	7.30805415678801	0.0000390804595708328	chr1_153	2	SharpPeak	17.0154191902375	0
chr1	106070000	106080000	chr1	106400000	106410000	9	1.95364889111973	0.00778205365673379	chr1_154	2	SharpPeak	15.4339018446376	0
chr1	118310000	118320000	chr1	118470000	118480000	22	7.40141437139884	0.00101437433697374	chr1_41	10	SharpPeak	74.2724490665165	0
chr1	118320000	118330000	chr1	118470000	118480000	28	8.03444094914428	0.00000701741466129099	chr1_41	10	SharpPeak	74.2724490665165	0
chr1	118310000	118320000	chr1	118480000	118490000	21	6.88173852285051	0.00104207243814942	chr1_41	10	SharpPeak	74.2724490665165	0
chr1	118320000	118330000	chr1	118480000	118490000	30	7.44447344254938	0.000000146020995701851	chr1_41	10	SharpPeak	74.2724490665165	0
chr1	118310000	118320000	chr1	118490000	118500000	22	6.04837636131414	0.0000638617460852993	chr1_41	10	SharpPeak	74.2724490665165	0
chr1	118320000	118330000	chr1	118490000	118500000	31	6.52066922077615	0.00000000261322265220788	chr1_41	10	SharpPeak	74.2724490665165	1
chr1	120590000	120600000	chr1	121160000	121170000	9	1.76589533586045	0.00417043245801921	chr1_42	5	SharpPeak	40.295285672729	0
chr1	120600000	120610000	chr1	121160000	121170000	9	1.91207453839309	0.00695067193178868	chr1_42	5	SharpPeak	40.295285672729	0
chr1	127200000	127210000	chr1	127400000	127410000	20	6.04540319502289	0.000572388173751984	chr1_155	7	SharpPeak	47.9384857233273	0
chr1	127200000	127210000	chr1	127440000	127450000	14	4.41097684343373	0.00966957948327832	chr1_155	7	SharpPeak	47.9384857233273	0
chr1	127200000	127210000	chr1	127420000	127430000	20	5.77465670456697	0.000322317784303251	chr1_155	7	SharpPeak	47.9384857233273	0
chr1	127200000	127210000	chr1	127450000	127460000	21	5.56086931159589	0.0000619910293377605	chr1_155	7	SharpPeak	47.9384857233273	0
chr1	127200000	127210000	chr1	127460000	127470000	19	4.4860273043129	0.0000388621165807551	chr1_155	7	SharpPeak	47.9384857233273	0
chr1	127200000	127210000	chr1	127410000	127420000	27	6.45812805818362	0.000000398984965161809	chr1_155	7	SharpPeak	47.9384857233273	1
chr1	127200000	127210000	chr1	127430000	127440000	21	4.70294488031043	0.00000529304638357342	chr1_155	7	SharpPeak	47.9384857233273	0
chr1	131270000	131280000	chr1	131560000	131570000	16	4.05567233640034	0.000495175383650744	chr1_156	4	SharpPeak	23.9105537305003	0
chr1	133030000	133040000	chr1	133080000	133090000	66	28.8212537328088	0.000000999112122624026	chr1_157	3	SharpPeak	32.1702201906266	0
chr1	133040000	133050000	chr1	133080000	133090000	106	46.1074091907	0.0000000000875233690742731	chr1_157	3	SharpPeak	32.1702201906266	1
chr1	133040000	133050000	chr1	133090000	133100000	73	32.9167370123002	0.00000062354440927172	chr1_157	3	SharpPeak	32.1702201906266	0
chr1	133180000	133190000	chr1	133300000	133310000	39	9.55138637208191	0.000000000739346533095762	chr1_44	2	SharpPeak	17.8221193954911	1
chr1	133160000	133170000	chr1	133310000	133320000	31	10.9091810168701	0.0000863978738991736	chr1_45	3	SharpPeak	16.6552293683799	1
chr1	133420000	133430000	chr1	133560000	133570000	20	7.42999815866129	0.00640858661582723	chr1_48	20	BroadPeak	169.131052642557	0
chr1	133420000	133430000	chr1	133570000	133580000	24	9.95130134804532	0.00767265249428372	chr1_48	20	BroadPeak	169.131052642557	0
chr1	133380000	133390000	chr1	133580000	133590000	22	6.28727484445902	0.000109614342812602	chr1_48	20	BroadPeak	169.131052642557	0
chr1	133390000	133400000	chr1	133580000	133590000	18	5.73242668016778	0.00235090393731001	chr1_48	20	BroadPeak	169.131052642557	0
chr1	133410000	133420000	chr1	133580000	133590000	21	7.42632912359059	0.00264744089955616	chr1_48	20	BroadPeak	169.131052642557	0
chr1	133420000	133430000	chr1	133580000	133590000	34	11.4828014355315	0.000013476593663191	chr1_48	20	BroadPeak	169.131052642557	0
chr1	133430000	133440000	chr1	133580000	133590000	27	7.12882407308369	0.00000247510359742744	chr1_48	20	BroadPeak	169.131052642557	0
chr1	133380000	133390000	chr1	133590000	133600000	23	4.58558123811664	0.000000205459427666565	chr1_48	20	BroadPeak	169.131052642557	0
chr1	133420000	133430000	chr1	133590000	133600000	22	8.21912415601878	0.00373583710355038	chr1_48	20	BroadPeak	169.131052642557	0
chr1	133730000	133740000	chr1	133870000	133880000	37	12.6066852623757	0.00000525834276963191	chr1_51	32	BroadPeak	382.554518406565	0
chr1	133790000	133800000	chr1	133870000	133880000	72	35.7367121363	0.0000211915204956427	chr1_51	32	BroadPeak	382.554518406565	0
chr1	133730000	133740000	chr1	133910000	133920000	28	10.3144129829323	0.000496640225701356	chr1_51	32	BroadPeak	382.554518406565	0
chr1	133750000	133760000	chr1	133910000	133920000	29	12.1080153120396	0.00253644617619398	chr1_51	32	BroadPeak	382.554518406565	0
chr1	133730000	133740000	chr1	134050000	134060000	21	5.77459321609026	0.000102641608012597	chr1_52	3	SharpPeak	30.7031089418955	0
chr1	134740000	134750000	chr1	134820000	134830000	25	10.3205154127051	0.00574682938026648	chr1_158	2	SharpPeak	9.96371061219058	0
chr1	134740000	134750000	chr1	134830000	134840000	30	12.0511745422304	0.00108491083711665	chr1_158	2	SharpPeak	9.96371061219058	1
chr1	135150000	135160000	chr1	135260000	135270000	30	9.64487004290116	0.0000240817077892573	chr1_56	4	SharpPeak	30.5912703066035	0
chr1	135550000	135560000	chr1	135660000	135670000	20	6.8602588254945	0.00259090074837261	chr1_58	6	SharpPeak	33.6682881578734	0
chr1	136220000	136230000	chr1	136450000	136460000	18	5.78631061296014	0.00259043100993144	chr1_62	4	SharpPeak	19.3505813946149	0
chr1	136230000	136240000	chr1	136450000	136460000	24	8.14567289033358	0.000562484901085513	chr1_62	4	SharpPeak	19.3505813946149	1
chr1	136250000	136260000	chr1	136450000	136460000	19	6.3046741622768	0.00253979192235027	chr1_59	3	SharpPeak	15.419904831673	0
chr1	136260000	136270000	chr1	136450000	136460000	24	7.4078118565913	0.000139796952794666	chr1_59	3	SharpPeak	15.419904831673	1
chr1	136340000	136350000	chr1	136450000	136460000	87	33.4142847360001	0.0000000000261583238743265	chr1_60	10	SharpPeak	94.7410165075993	0
chr1	136940000	136950000	chr1	137210000	137220000	15	4.47813718391131	0.00409470948210692	chr1_159	2	SharpPeak	11.6612352754287	0
chr1	136950000	136960000	chr1	137210000	137220000	17	3.77986869688743	0.0000624475117141596	chr1_159	2	SharpPeak	11.6612352754287	1
chr1	138850000	138860000	chr1	139050000	139060000	20	4.36946695727277	0.00000702372137348097	chr1_160	2	SharpPeak	12.4700187997595	1
chr1	138840000	138850000	chr1	139060000	139070000	14	4.23719409277804	0.00703885994895505	chr1_160	2	SharpPeak	12.4700187997595	0
chr1	138840000	138850000	chr1	139150000	139160000	14	2.63221605313675	0.0000760393468579401	chr1_161	4	SharpPeak	29.6220059094131	0
chr1	138840000	138850000	chr1	139160000	139170000	16	2.75871955796162	0.00000575378004030693	chr1_161	4	SharpPeak	29.6220059094131	1
chr1	138840000	138850000	chr1	139170000	139180000	16	3.28865788033602	0.0000471840348223183	chr1_161	4	SharpPeak	29.6220059094131	0
chr1	138850000	138860000	chr1	139170000	139180000	16	3.05462178220622	0.0000204457099779795	chr1_161	4	SharpPeak	29.6220059094131	0
chr1	151070000	151080000	chr1	151230000	151240000	18	6.47614075982183	0.00823770866884914	chr1_162	3	SharpPeak	21.7369433277194	0
chr1	151070000	151080000	chr1	151250000	151260000	30	5.68804055893923	0.000000000574254586483775	chr1_162	3	SharpPeak	21.7369433277194	1
chr1	151070000	151080000	chr1	151280000	151290000	20	5.41332099969565	0.000136926359114542	chr1_64	27	BroadPeak	245.656848519433	0
chr1	151080000	151090000	chr1	151290000	151300000	20	5.53193887186135	0.000181210158602752	chr1_64	27	BroadPeak	245.656848519433	0
chr1	151070000	151080000	chr1	151310000	151320000	15	3.9524430673881	0.00123098399316422	chr1_64	27	BroadPeak	245.656848519433	0
chr1	151070000	151080000	chr1	151320000	151330000	21	4.54686312775968	0.00000314319285355041	chr1_64	27	BroadPeak	245.656848519433	0
chr1	151020000	151030000	chr1	151330000	151340000	17	3.2934758009856	0.0000114115643992458	chr1_64	27	BroadPeak	245.656848519433	0
chr1	151040000	151050000	chr1	151330000	151340000	14	3.34999870865133	0.000841105763646928	chr1_64	27	BroadPeak	245.656848519433	0
chr1	151070000	151080000	chr1	151330000	151340000	21	5.07472595898975	0.0000167574357777004	chr1_64	27	BroadPeak	245.656848519433	0
chr1	151080000	151090000	chr1	151330000	151340000	24	6.6112311166888	0.0000244083810214187	chr1_64	27	BroadPeak	245.656848519433	0
chr1	151070000	151080000	chr1	151350000	151360000	21	4.61494939934307	0.00000395267397300885	chr1_64	27	BroadPeak	245.656848519433	0
chr1	151080000	151090000	chr1	151350000	151360000	26	5.98060093730864	0.000000354998395670362	chr1_64	27	BroadPeak	245.656848519433	0
chr1	151090000	151100000	chr1	151350000	151360000	18	5.36719961527776	0.00112772059997242	chr1_64	27	BroadPeak	245.656848519433	0
chr1	151070000	151080000	chr1	151360000	151370000	16	3.69241181058627	0.000176339630305746	chr1_64	27	BroadPeak	245.656848519433	0
chr1	151080000	151090000	chr1	151360000	151370000	24	4.7282165877528	0.0000000863536673185713	chr1_64	27	BroadPeak	245.656848519433	0
chr1	151090000	151100000	chr1	151360000	151370000	16	4.25405853671777	0.000831037727582962	chr1_64	27	BroadPeak	245.656848519433	0
chr1	151020000	151030000	chr1	151370000	151380000	11	2.20156442921267	0.00117085522018407	chr1_163	3	SharpPeak	18.1510747297963	0
chr1	151080000	151090000	chr1	151370000	151380000	16	3.88558374341641	0.000315892178205253	chr1_64	27	BroadPeak	245.656848519433	0
chr1	151020000	151030000	chr1	151380000	151390000	13	2.18122678372909	0.0000533952154965561	chr1_163	3	SharpPeak	18.1510747297963	1
chr1	151020000	151030000	chr1	151390000	151400000	11	2.03324533441032	0.000634671906375749	chr1_163	3	SharpPeak	18.1510747297963	0
chr1	151040000	151050000	chr1	151390000	151400000	10	2.0452986015097	0.00273700082419459	chr1_66	14	SharpPeak	66.8031534595312	0
chr1	151070000	151080000	chr1	151180000	151190000	14	4.05311946692568	0.0047675145344092	chr1_63	6	SharpPeak	30.0516181634625	0
chr1	151090000	151100000	chr1	151180000	151190000	16	5.20018015831397	0.00615028659553704	chr1_63	6	SharpPeak	30.0516181634625	0
chr1	151080000	151090000	chr1	151240000	151250000	23	9.11510662998219	0.00577688850601388	chr1_162	3	SharpPeak	21.7369433277194	0
chr1	151040000	151050000	chr1	151400000	151410000	10	2.41439563514612	0.00841068583973685	chr1_66	14	SharpPeak	66.8031534595312	0
chr1	151070000	151080000	chr1	151400000	151410000	12	3.39803541054527	0.00951870256433915	chr1_66	14	SharpPeak	66.8031534595312	0
chr1	151020000	151030000	chr1	151410000	151420000	11	2.12504424587903	0.00089929347280149	chr1_66	14	SharpPeak	66.8031534595312	0
chr1	151040000	151050000	chr1	151410000	151420000	10	2.13464602105444	0.00371061726039649	chr1_66	14	SharpPeak	66.8031534595312	0
chr1	151070000	151080000	chr1	151410000	151420000	11	2.90947312628169	0.00927377223666178	chr1_66	14	SharpPeak	66.8031534595312	0
chr1	151080000	151090000	chr1	151410000	151420000	15	3.63529678080527	0.000539380901257127	chr1_66	14	SharpPeak	66.8031534595312	0
chr1	151550000	151560000	chr1	151670000	151680000	17	5.33787048282565	0.00296019914058799	chr1_164	12	SharpPeak	68.5637446799379	0
chr1	151560000	151570000	chr1	151670000	151680000	19	6.97831009621951	0.00755359423882459	chr1_164	12	SharpPeak	68.5637446799379	0
chr1	151570000	151580000	chr1	151670000	151680000	25	9.04199115283676	0.000980946785817756	chr1_164	12	SharpPeak	68.5637446799379	0
chr1	151550000	151560000	chr1	151680000	151690000	16	5.25746540325512	0.00685022930403784	chr1_164	12	SharpPeak	68.5637446799379	0
chr1	151070000	151080000	chr1	151300000	151310000	16	4.2638986673469	0.000850027831595673	chr1_64	27	BroadPeak	245.656848519433	0
chr1	151560000	151570000	chr1	151690000	151700000	25	5.76571342482647	0.000000690103364997772	chr1_164	12	SharpPeak	68.5637446799379	1
chr1	151570000	151580000	chr1	151690000	151700000	20	7.36654465266305	0.00579603761961216	chr1_164	12	SharpPeak	68.5637446799379	0
chr1	151500000	151510000	chr1	151710000	151720000	22	7.93276763661078	0.0024444135013654	chr1_165	2	SharpPeak	15.1276796572487	0
chr1	151550000	151560000	chr1	151710000	151720000	15	4.52413979342154	0.00447083049956445	chr1_164	12	SharpPeak	68.5637446799379	0
chr1	151560000	151570000	chr1	151710000	151720000	18	5.78085262271139	0.0025716387505529	chr1_164	12	SharpPeak	68.5637446799379	0
chr1	151570000	151580000	chr1	151710000	151720000	23	7.31934059978639	0.000331359887741207	chr1_164	12	SharpPeak	68.5637446799379	0
chr1	151500000	151510000	chr1	151700000	151710000	30	7.35873139933298	0.000000118616013241919	chr1_165	2	SharpPeak	15.1276796572487	1
chr1	151550000	151560000	chr1	151700000	151710000	15	4.26761858984253	0.00260047568005949	chr1_164	12	SharpPeak	68.5637446799379	0
chr1	151560000	151570000	chr1	151700000	151710000	24	5.46062597441933	0.00000102123473611454	chr1_164	12	SharpPeak	68.5637446799379	0
chr1	151570000	151580000	chr1	151700000	151710000	22	6.93707075548658	0.000430609564185526	chr1_164	12	SharpPeak	68.5637446799379	0
chr1	153900000	153910000	chr1	154010000	154020000	42	17.2585028908353	0.0000729954896617721	chr1_68	24	BroadPeak	255.915453584978	0
chr1	153890000	153900000	chr1	154020000	154030000	22	5.82457544846396	0.0000371072116350687	chr1_68	24	BroadPeak	255.915453584978	0
chr1	153900000	153910000	chr1	154020000	154030000	49	13.5359378796718	0.000000000120098292510324	chr1_68	24	BroadPeak	255.915453584978	0
chr1	153890000	153900000	chr1	154060000	154070000	29	6.59093698166798	0.0000000483404793006288	chr1_68	24	BroadPeak	255.915453584978	0
chr1	153900000	153910000	chr1	154060000	154070000	54	15.0956856710464	0.0000000000164906669258169	chr1_68	24	BroadPeak	255.915453584978	0
chr1	153890000	153900000	chr1	154070000	154080000	18	5.82411948047064	0.00275070753259306	chr1_68	24	BroadPeak	255.915453584978	0
chr1	153900000	153910000	chr1	154070000	154080000	47	13.2785170793387	0.00000000065306871939578	chr1_68	24	BroadPeak	255.915453584978	0
chr1	153900000	153910000	chr1	154000000	154010000	31	12.4200674963792	0.000810013479699928	chr1_68	24	BroadPeak	255.915453584978	0
chr1	153890000	153900000	chr1	154040000	154050000	32	6.58019544711127	0.000000000798581176567457	chr1_68	24	BroadPeak	255.915453584978	0
chr1	153900000	153910000	chr1	154040000	154050000	41	15.177352666177	0.00000883483955391559	chr1_68	24	BroadPeak	255.915453584978	0
chr1	153890000	153900000	chr1	154080000	154090000	20	5.2962583428759	0.00010170869719057	chr1_68	24	BroadPeak	255.915453584978	0
chr1	153900000	153910000	chr1	154080000	154090000	31	12.0173079342907	0.000461807469780233	chr1_68	24	BroadPeak	255.915453584978	0
chr1	153890000	153900000	chr1	154170000	154180000	18	3.86507768271158	0.0000213752526163913	chr1_166	10	SharpPeak	72.3108276332975	0
chr1	153900000	153910000	chr1	154170000	154180000	29	8.48301716862645	0.0000062411282624059	chr1_166	10	SharpPeak	72.3108276332975	0
chr1	153890000	153900000	chr1	154180000	154190000	20	3.28169597490487	0.000000101410757362074	chr1_166	10	SharpPeak	72.3108276332975	1
chr1	153890000	153900000	chr1	154100000	154110000	20	4.06061971871903	0.00000240896664474966	chr1_68	24	BroadPeak	255.915453584978	0
chr1	153890000	153900000	chr1	154120000	154130000	35	4.53935998767004	0.000000000000000404528112106881	chr1_68	24	BroadPeak	255.915453584978	0
chr1	153900000	153910000	chr1	154120000	154130000	51	10.1522208715235	0.000000000000000404528112106881	chr1_68	24	BroadPeak	255.915453584978	0
chr1	153890000	153900000	chr1	154150000	154160000	16	4.27344960839408	0.000869931250065112	chr1_166	10	SharpPeak	72.3108276332975	0
chr1	153900000	153910000	chr1	154150000	154160000	23	9.47931811860579	0.00899793051879001	chr1_166	10	SharpPeak	72.3108276332975	0
chr1	153890000	153900000	chr1	154160000	154170000	17	2.86897884019529	0.00000187983557897635	chr1_166	10	SharpPeak	72.3108276332975	0
chr1	153900000	153910000	chr1	154160000	154170000	25	6.01917497130072	0.00000146969137461874	chr1_166	10	SharpPeak	72.3108276332975	0
chr1	153890000	153900000	chr1	154190000	154200000	15	3.16403272768393	0.000124722356561092	chr1_166	10	SharpPeak	72.3108276332975	0
chr1	153900000	153910000	chr1	154190000	154200000	20	6.74777726726497	0.00213619621037599	chr1_166	10	SharpPeak	72.3108276332975	0
chr1	153890000	153900000	chr1	154050000	154060000	20	6.71009672541218	0.00199299150685437	chr1_68	24	BroadPeak	255.915453584978	0
chr1	153890000	153900000	chr1	154090000	154100000	18	4.53433963452487	0.000156080817703043	chr1_68	24	BroadPeak	255.915453584978	0
chr1	153900000	153910000	chr1	154090000	154100000	35	10.2008309787999	0.000000358247331254199	chr1_68	24	BroadPeak	255.915453584978	0
chr1	153890000	153900000	chr1	154140000	154150000	16	3.10175387668089	0.0000240817077892573	chr1_166	10	SharpPeak	72.3108276332975	0
chr1	154780000	154790000	chr1	155000000	155010000	21	3.47949387797714	0.0000000518525794804046	chr1_167	2	SharpPeak	19.3856227610597	1
chr1	154780000	154790000	chr1	155010000	155020000	19	3.55477018731311	0.00000153531166226233	chr1_167	2	SharpPeak	19.3856227610597	0
chr1	155040000	155050000	chr1	155120000	155130000	25	10.6095989734117	0.00798599151176561	chr1_69	8	SharpPeak	53.5523536289879	0
chr1	155030000	155040000	chr1	155130000	155140000	38	16.1247426526943	0.000379728915416412	chr1_69	8	SharpPeak	53.5523536289879	0
chr1	155020000	155030000	chr1	155170000	155180000	18	6.56515425651517	0.0093876700529913	chr1_69	8	SharpPeak	53.5523536289879	0
chr1	155040000	155050000	chr1	155180000	155190000	16	4.74204927043386	0.00250846834925037	chr1_70	18	BroadPeak	150.659409340787	0
chr1	155020000	155030000	chr1	155200000	155210000	26	5.67566063953377	0.000000137765294975591	chr1_70	18	BroadPeak	150.659409340787	0
chr1	155030000	155040000	chr1	155200000	155210000	25	8.55164102799068	0.000437004059931552	chr1_70	18	BroadPeak	150.659409340787	0
chr1	155040000	155050000	chr1	155200000	155210000	21	6.15906809748186	0.000250322756078923	chr1_70	18	BroadPeak	150.659409340787	0
chr1	155020000	155030000	chr1	155210000	155220000	29	6.53728285938899	0.0000000425638601835553	chr1_70	18	BroadPeak	150.659409340787	0
chr1	155030000	155040000	chr1	155210000	155220000	36	9.84250868964924	0.0000000530469253100759	chr1_70	18	BroadPeak	150.659409340787	0
chr1	155040000	155050000	chr1	155210000	155220000	29	7.05985029108755	0.000000173667512815793	chr1_70	18	BroadPeak	150.659409340787	0
chr1	155030000	155040000	chr1	155230000	155240000	20	7.17608593653396	0.0042905910131767	chr1_70	18	BroadPeak	150.659409340787	0
chr1	155030000	155040000	chr1	155190000	155200000	24	8.75627444409742	0.0014877613429705	chr1_70	18	BroadPeak	150.659409340787	0
chr1	155040000	155050000	chr1	155190000	155200000	20	6.32546579563863	0.000993477791290723	chr1_70	18	BroadPeak	150.659409340787	0
chr1	155020000	155030000	chr1	155250000	155260000	18	3.89775604981961	0.000023707828199644	chr1_70	18	BroadPeak	150.659409340787	0
chr1	156040000	156050000	chr1	156240000	156250000	34	9.73036043444376	0.00000038034877494026	chr1_168	2	SharpPeak	14.4593482984088	1
chr1	156030000	156040000	chr1	156250000	156260000	23	8.57707873396919	0.00270155405947021	chr1_168	2	SharpPeak	14.4593482984088	0
chr1	156740000	156750000	chr1	156870000	156880000	17	5.26342687393574	0.00258228399484456	chr1_169	5	SharpPeak	25.2516968003733	0
chr1	156750000	156760000	chr1	156890000	156900000	20	7.07626626839438	0.00369415024265517	chr1_169	5	SharpPeak	25.2516968003733	0
chr1	156750000	156760000	chr1	156900000	156910000	20	7.03412686574932	0.00345243850551841	chr1_169	5	SharpPeak	25.2516968003733	0
chr1	156740000	156750000	chr1	156880000	156890000	17	4.59254793615668	0.000599783306246934	chr1_169	5	SharpPeak	25.2516968003733	1
chr1	156740000	156750000	chr1	156910000	156920000	17	5.28813268067294	0.00268471553396455	chr1_169	5	SharpPeak	25.2516968003733	0
chr1	156930000	156940000	chr1	157000000	157010000	44	19.8508523542967	0.000341953752977824	chr1_170	2	SharpPeak	12.5805150338244	0
chr1	156940000	156950000	chr1	157010000	157020000	47	20.977323330671	0.000139796952794666	chr1_170	2	SharpPeak	12.5805150338244	1
chr1	156930000	156940000	chr1	157040000	157050000	33	15.7253341885297	0.00765303580945755	chr1_73	11	SharpPeak	89.6042880544764	0
chr1	156940000	156950000	chr1	157040000	157050000	36	14.5881914883845	0.000263046404371804	chr1_73	11	SharpPeak	89.6042880544764	0
chr1	156740000	156750000	chr1	157050000	157060000	16	4.46348662138975	0.00133946315255574	chr1_75	7	SharpPeak	54.7538305171244	0
chr1	156750000	156760000	chr1	157050000	157060000	19	4.86384067191898	0.000110616101425598	chr1_75	7	SharpPeak	54.7538305171244	0
chr1	156930000	156940000	chr1	157050000	157060000	40	15.4564004060754	0.0000324974115194672	chr1_73	11	SharpPeak	89.6042880544764	0
chr1	156740000	156750000	chr1	157060000	157070000	18	3.69046108107616	0.0000115289156315835	chr1_75	7	SharpPeak	54.7538305171244	0
chr1	156750000	156760000	chr1	157060000	157070000	18	4.00220441146023	0.0000332906790289512	chr1_75	7	SharpPeak	54.7538305171244	0
chr1	156930000	156940000	chr1	157060000	157070000	41	12.0698534260045	0.0000000340993907398414	chr1_73	11	SharpPeak	89.6042880544764	0
chr1	156940000	156950000	chr1	157060000	157070000	28	11.0601484503828	0.00142007635786117	chr1_73	11	SharpPeak	89.6042880544764	0
chr1	156710000	156720000	chr1	157070000	157080000	20	5.76117887494382	0.000313700697941081	chr1_74	3	SharpPeak	18.8387532231031	0
chr1	156740000	156750000	chr1	157070000	157080000	26	3.6218630229816	0.0000000000266911645755173	chr1_75	7	SharpPeak	54.7538305171244	1
chr1	156750000	156760000	chr1	157070000	157080000	19	3.92275021678234	0.00000617445376056261	chr1_75	7	SharpPeak	54.7538305171244	0
chr1	156930000	156940000	chr1	157070000	157080000	54	11.3862893127411	0.000000000000000404528112106881	chr1_73	11	SharpPeak	89.6042880544764	1
chr1	156940000	156950000	chr1	157070000	157080000	41	10.3830702140989	0.000000000609161807384063	chr1_73	11	SharpPeak	89.6042880544764	0
chr1	161750000	161760000	chr1	161880000	161890000	22	8.65636624990563	0.00695164398752799	chr1_76	4	SharpPeak	29.7515893557298	0
chr1	161730000	161740000	chr1	161950000	161960000	15	3.84804352355071	0.000960248474938232	chr1_77	8	SharpPeak	68.9504807283201	0
chr1	162000000	162010000	chr1	162200000	162210000	13	3.61023389262143	0.00526607095159808	chr1_80	3	SharpPeak	16.7146909946672	0
chr1	165780000	165790000	chr1	165850000	165860000	32	14.1323825676723	0.00295360041590686	chr1_83	2	SharpPeak	14.069362176947	0
chr1	165780000	165790000	chr1	165960000	165970000	13	3.28413037475152	0.00238266953968676	chr1_84	9	SharpPeak	50.7505270369151	0
chr1	165760000	165770000	chr1	165970000	165980000	29	12.7591745996665	0.00535397538228303	chr1_84	9	SharpPeak	50.7505270369151	0
chr1	165780000	165790000	chr1	165970000	165980000	16	5.06512295282162	0.00475572905962521	chr1_84	9	SharpPeak	50.7505270369151	0
chr1	165760000	165770000	chr1	165990000	166000000	35	12.3235114331222	0.0000222793352761401	chr1_84	9	SharpPeak	50.7505270369151	1
chr1	165760000	165770000	chr1	165980000	165990000	32	13.6078653512203	0.00160769443986617	chr1_84	9	SharpPeak	50.7505270369151	0
chr1	165770000	165780000	chr1	165980000	165990000	22	7.26036427460832	0.000797949359928714	chr1_84	9	SharpPeak	50.7505270369151	0
chr1	165780000	165790000	chr1	165980000	165990000	20	5.37026119602984	0.000123535658185174	chr1_84	9	SharpPeak	50.7505270369151	0
chr1	165760000	165770000	chr1	166130000	166140000	20	7.33962163997904	0.005588602893633	chr1_85	14	SharpPeak	92.7458638762593	0
chr1	165780000	165790000	chr1	166130000	166140000	16	2.96488256644117	0.0000140901005085775	chr1_85	14	SharpPeak	92.7458638762593	0
chr1	165760000	165770000	chr1	166140000	166150000	27	6.55360931657567	0.000000522001527653077	chr1_85	14	SharpPeak	92.7458638762593	0
chr1	165770000	165780000	chr1	166140000	166150000	14	3.54312407148881	0.00139949683576592	chr1_85	14	SharpPeak	92.7458638762593	0
chr1	165780000	165790000	chr1	166140000	166150000	12	2.70497581435851	0.00157281006278841	chr1_85	14	SharpPeak	92.7458638762593	0
chr1	166160000	166170000	chr1	166320000	166330000	16	3.76396211019099	0.00021750309742275	chr1_88	2	SharpPeak	11.6008571796052	1
chr1	167380000	167390000	chr1	167640000	167650000	19	5.94841217682426	0.00128591540484396	chr1_171	2	SharpPeak	9.60467972797282	1
chr1	167390000	167400000	chr1	167640000	167650000	18	6.53424447655101	0.00899206282755804	chr1_171	2	SharpPeak	9.60467972797282	0
chr1	170900000	170910000	chr1	171020000	171030000	53	19.4811247619635	0.000000148455289759751	chr1_92	15	BroadPeak	117.354899452907	0
chr1	170900000	170910000	chr1	171000000	171010000	35	13.3023296718223	0.0000993917370093629	chr1_92	15	BroadPeak	117.354899452907	0
chr1	170900000	170910000	chr1	171010000	171020000	54	17.3214254478773	0.00000000163524065928421	chr1_92	15	BroadPeak	117.354899452907	0
chr1	170900000	170910000	chr1	170980000	170990000	43	19.7777549909105	0.000629735075711465	chr1_92	15	BroadPeak	117.354899452907	0
chr1	171100000	171110000	chr1	171210000	171220000	75	36.1296456223	0.00000428261383132412	chr1_93	28	BroadPeak	342.335273335434	0
chr1	171110000	171120000	chr1	171210000	171220000	81	34.1272074095001	0.00000000743069305703359	chr1_93	28	BroadPeak	342.335273335434	0
chr1	171110000	171120000	chr1	171200000	171210000	69	33.8978791307001	0.0000251985092189655	chr1_93	28	BroadPeak	342.335273335434	0
chr1	171360000	171370000	chr1	171480000	171490000	18	4.85668648277569	0.000358365378999626	chr1_94	5	SharpPeak	36.3290040241258	0
chr1	171360000	171370000	chr1	171490000	171500000	30	12.186893869755	0.00128249869973254	chr1_94	5	SharpPeak	36.3290040241258	0
chr1	172050000	172060000	chr1	172330000	172340000	17	4.62427455245742	0.000646004633995504	chr1_98	2	SharpPeak	11.7260720799046	0
chr1	178330000	178340000	chr1	178430000	178440000	40	19.3624340022026	0.00287009569283593	chr1_172	8	SharpPeak	70.7163188379136	0
chr1	178310000	178320000	chr1	178440000	178450000	26	11.1468149790893	0.00733450281799698	chr1_172	8	SharpPeak	70.7163188379136	0
chr1	178320000	178330000	chr1	178440000	178450000	38	10.7785893400382	0.0000000506812153603285	chr1_172	8	SharpPeak	70.7163188379136	0
chr1	178330000	178340000	chr1	178440000	178450000	55	20.8349714923329	0.00000019376731383686	chr1_172	8	SharpPeak	70.7163188379136	0
chr1	178370000	178380000	chr1	178440000	178450000	30	12.3863933716131	0.00164562815940682	chr1_173	3	SharpPeak	14.8759376588319	0
chr1	178310000	178320000	chr1	178450000	178460000	27	9.84638502788857	0.000588120269619172	chr1_172	8	SharpPeak	70.7163188379136	0
chr1	178320000	178330000	chr1	178450000	178460000	37	9.4749288110389	0.00000000692033957474619	chr1_172	8	SharpPeak	70.7163188379136	0
chr1	178330000	178340000	chr1	178450000	178460000	54	18.2105661525856	0.00000000778644291578594	chr1_172	8	SharpPeak	70.7163188379136	0
chr1	178370000	178380000	chr1	178450000	178460000	27	10.4435388099323	0.00137835908176917	chr1_173	3	SharpPeak	14.8759376588319	1
chr1	178330000	178340000	chr1	178460000	178470000	53	17.0660783761485	0.00000000269083480747526	chr1_172	8	SharpPeak	70.7163188379136	1
chr1	178360000	178370000	chr1	178460000	178470000	27	11.8111852617957	0.00757749701796718	chr1_173	3	SharpPeak	14.8759376588319	0
chr1	178520000	178530000	chr1	178930000	178940000	14	3.36927068206993	0.000886805128378051	chr1_174	7	SharpPeak	47.7195915746701	0
chr1	178520000	178530000	chr1	178940000	178950000	13	3.04872230018123	0.00122506531795717	chr1_174	7	SharpPeak	47.7195915746701	0
chr1	178520000	178530000	chr1	178950000	178960000	17	3.04987661157536	0.00000414029324505139	chr1_174	7	SharpPeak	47.7195915746701	0
chr1	178530000	178540000	chr1	178950000	178960000	10	1.76738789993857	0.000978334946892929	chr1_174	7	SharpPeak	47.7195915746701	0
chr1	178520000	178530000	chr1	178960000	178970000	12	3.27865667833224	0.00738525704992916	chr1_174	7	SharpPeak	47.7195915746701	0
chr1	178520000	178530000	chr1	178970000	178980000	17	3.17293805434675	0.0000070025924142037	chr1_174	7	SharpPeak	47.7195915746701	0
chr1	178520000	178530000	chr1	178980000	178990000	21	3.49023295839733	0.0000000530469253100759	chr1_174	7	SharpPeak	47.7195915746701	1
chr1	178520000	178530000	chr1	178890000	178900000	14	3.99400569580048	0.0041766281869561	chr1_175	3	SharpPeak	16.6780385385632	0
chr1	178520000	178530000	chr1	178900000	178910000	16	3.69453624657296	0.000177346975061212	chr1_175	3	SharpPeak	16.6780385385632	1
chr1	178520000	178530000	chr1	179070000	179080000	11	2.84416942306464	0.00794117417814666	chr1_176	2	SharpPeak	12.2307445804612	0
chr1	178520000	178530000	chr1	179080000	179090000	15	2.5172125951391	0.00000981761688691639	chr1_176	2	SharpPeak	12.2307445804612	1
chr1	178520000	178530000	chr1	179110000	179120000	19	3.47777918150902	0.00000111725170171595	chr1_100	10	SharpPeak	78.7425600251116	0
chr1	178520000	178530000	chr1	179120000	179130000	15	2.856962566627	0.0000408688251908768	chr1_100	10	SharpPeak	78.7425600251116	0
chr1	178520000	178530000	chr1	179140000	179150000	22	2.85120965759918	0.000000000378527940294673	chr1_100	10	SharpPeak	78.7425600251116	0
chr1	178530000	178540000	chr1	179140000	179150000	10	1.69191130580094	0.000707051046655826	chr1_100	10	SharpPeak	78.7425600251116	0
chr1	178520000	178530000	chr1	179150000	179160000	17	2.8477458702295	0.00000171082213531825	chr1_100	10	SharpPeak	78.7425600251116	0
chr1	178520000	178530000	chr1	179160000	179170000	11	2.40368120940321	0.00233637688902343	chr1_100	10	SharpPeak	78.7425600251116	0
chr1	178520000	178530000	chr1	179170000	179180000	10	2.39780495311973	0.00805848099863343	chr1_100	10	SharpPeak	78.7425600251116	0
chr1	178520000	178530000	chr1	178880000	178890000	17	4.73532210797386	0.000841105763646928	chr1_175	3	SharpPeak	16.6780385385632	0
chr1	178520000	178530000	chr1	179130000	179140000	21	2.22681928667585	0.0000000000371001624616772	chr1_100	10	SharpPeak	78.7425600251116	1
chr1	178530000	178540000	chr1	179130000	179140000	8	1.47188285310794	0.00595435988584695	chr1_100	10	SharpPeak	78.7425600251116	0
chr1	179510000	179520000	chr1	179610000	179620000	25	10.3110860810775	0.00568233516892767	chr1_101	3	SharpPeak	16.4220885219702	0
chr1	179540000	179550000	chr1	179610000	179620000	51	23.4810551852894	0.000126000292898684	chr1_102	3	SharpPeak	17.9797225548451	0
chr1	179550000	179560000	chr1	179610000	179620000	29	12.1352640492334	0.00260047568005949	chr1_102	3	SharpPeak	17.9797225548451	0
chr1	179800000	179810000	chr1	180150000	180160000	19	7.04977985982082	0.00829694088301442	chr1_177	2	SharpPeak	8.70768185468458	0
chr1	179840000	179850000	chr1	180150000	180160000	20	4.55570197492699	0.0000130172701724274	chr1_103	20	BroadPeak	139.148527090009	0
chr1	179850000	179860000	chr1	180150000	180160000	17	3.88441040405847	0.0000863978738991736	chr1_103	20	BroadPeak	139.148527090009	0
chr1	179800000	179810000	chr1	180160000	180170000	21	8.10152389918755	0.00726516823605924	chr1_177	2	SharpPeak	8.70768185468458	1
chr1	179850000	179860000	chr1	180160000	180170000	21	4.40514692802858	0.00000194766070525456	chr1_103	20	BroadPeak	139.148527090009	0
chr1	179850000	179860000	chr1	180170000	180180000	18	4.04195700247035	0.0000375786030158402	chr1_103	20	BroadPeak	139.148527090009	0
chr1	179800000	179810000	chr1	180180000	180190000	26	9.99951278965144	0.00168417313575686	chr1_104	3	SharpPeak	19.2817805733973	0
chr1	179850000	179860000	chr1	180180000	180190000	17	5.35352267149841	0.00306208659111345	chr1_103	20	BroadPeak	139.148527090009	0
chr1	179800000	179810000	chr1	180200000	180210000	29	8.06993798134644	0.00000241718444874305	chr1_104	3	SharpPeak	19.2817805733973	1
chr1	179850000	179860000	chr1	180200000	180210000	17	4.32971156056957	0.000312052701937753	chr1_103	20	BroadPeak	139.148527090009	0
chr1	179840000	179850000	chr1	180210000	180220000	21	5.05699427404744	0.0000159886348973322	chr1_103	20	BroadPeak	139.148527090009	0
chr1	179850000	179860000	chr1	180210000	180220000	15	4.276952676664	0.00265460351894874	chr1_103	20	BroadPeak	139.148527090009	0
chr1	179850000	179860000	chr1	180230000	180240000	15	3.55559898527783	0.000428219017001874	chr1_103	20	BroadPeak	139.148527090009	0
chr1	180280000	180290000	chr1	180370000	180380000	31	11.6319216427687	0.000270194211742301	chr1_105	16	BroadPeak	144.265686703929	0
chr1	180250000	180260000	chr1	180390000	180400000	32	13.2873583184567	0.00110912433322366	chr1_105	16	BroadPeak	144.265686703929	0
chr1	180260000	180270000	chr1	180390000	180400000	30	6.78238536902767	0.0000000233866268277992	chr1_105	16	BroadPeak	144.265686703929	0
chr1	180280000	180290000	chr1	180390000	180400000	33	9.76269428529576	0.00000123452630750463	chr1_105	16	BroadPeak	144.265686703929	0
chr1	180250000	180260000	chr1	180410000	180420000	28	10.9858420944905	0.00128418818353034	chr1_105	16	BroadPeak	144.265686703929	0
chr1	180260000	180270000	chr1	180410000	180420000	21	5.57810975119033	0.0000646208940769312	chr1_105	16	BroadPeak	144.265686703929	0
chr1	180330000	180340000	chr1	180410000	180420000	44	17.0034234270259	0.0000098493398677504	chr1_178	2	SharpPeak	15.0104934421914	1
chr1	180250000	180260000	chr1	180420000	180430000	44	12.6721618506034	0.00000000460804004312875	chr1_105	16	BroadPeak	144.265686703929	0
chr1	180260000	180270000	chr1	180420000	180430000	35	6.39917861692006	0.00000000000558504849645948	chr1_105	16	BroadPeak	144.265686703929	0
chr1	180330000	180340000	chr1	180420000	180430000	45	18.7320831387974	0.0000445821247630044	chr1_178	2	SharpPeak	15.0104934421914	0
chr1	179850000	179860000	chr1	180130000	180140000	14	4.10601787962107	0.00535736267799148	chr1_103	20	BroadPeak	139.148527090009	0
chr1	180900000	180910000	chr1	180960000	180970000	102	48.3031521089	0.0000000133613297928539	chr1_179	4	SharpPeak	54.3789503120366	0
chr1	180890000	180900000	chr1	180970000	180980000	34	15.4506523101234	0.00306110191378173	chr1_179	4	SharpPeak	54.3789503120366	0
chr1	180900000	180910000	chr1	180970000	180980000	142	47.1824973371	0.00000000000000000000000302159885225801	chr1_179	4	SharpPeak	54.3789503120366	1
chr1	180900000	180910000	chr1	180980000	180990000	66	27.7425897978248	0.000000268549025731024	chr1_179	4	SharpPeak	54.3789503120366	0
chr1	182980000	182990000	chr1	183040000	183050000	29	11.3230568931725	0.000922456661805678	chr1_180	2	SharpPeak	16.7935490384101	0
chr1	182980000	182990000	chr1	183030000	183040000	21	3.19217815020691	0.0000000132435467605847	chr1_180	2	SharpPeak	16.7935490384101	1
chr1	182960000	182970000	chr1	183230000	183240000	13	3.01464246719537	0.0011142371368674	chr1_109	2	SharpPeak	9.23470499087039	1
chr1	182980000	182990000	chr1	183230000	183240000	22	3.18466390426082	0.00000000238616519271101	chr1_108	5	SharpPeak	53.576844915109	0
chr1	182980000	182990000	chr1	183240000	183250000	23	3.01393167043754	0.000000000157784694377576	chr1_108	5	SharpPeak	53.576844915109	0
chr1	182980000	182990000	chr1	183250000	183260000	20	3.16468086706497	0.0000000579432335715765	chr1_108	5	SharpPeak	53.576844915109	0
chr1	184230000	184240000	chr1	184740000	184750000	10	2.27705972791793	0.00579603761961216	chr1_112	9	SharpPeak	59.1230448335986	0
chr1	184440000	184450000	chr1	184740000	184750000	19	2.99895356765962	0.000000133706452168985	chr1_111	17	BroadPeak	157.297884250485	0
chr1	184440000	184450000	chr1	184750000	184760000	11	2.89587929877796	0.00899793051879001	chr1_111	17	BroadPeak	157.297884250485	0
chr1	184440000	184450000	chr1	184760000	184770000	15	2.4898106266894	0.00000859627533551273	chr1_111	17	BroadPeak	157.297884250485	0
chr1	184820000	184830000	chr1	185190000	185200000	16	2.89863726446274	0.0000107163100313892	chr1_113	2	SharpPeak	14.374493492608	1
chr1	184850000	184860000	chr1	185190000	185200000	16	3.66986610728034	0.000163714803310071	chr1_181	3	SharpPeak	16.5554738929784	1
chr1	184850000	184860000	chr1	185180000	185190000	12	3.21955336791938	0.00647718048615962	chr1_181	3	SharpPeak	16.5554738929784	0
chr1	185440000	185450000	chr1	185500000	185510000	39	18.334964355659	0.00204190212099825	chr1_182	6	SharpPeak	47.3317396843075	0
chr1	185450000	185460000	chr1	185500000	185510000	156	71.8061709734	0.0000000000000479943180795929	chr1_182	6	SharpPeak	47.3317396843075	1
chr1	189680000	189690000	chr1	189850000	189860000	26	10.0918286722891	0.001933046331592	chr1_116	4	SharpPeak	29.7536295472656	0
chr1	189680000	189690000	chr1	189870000	189880000	36	12.1216485923849	0.00000585536825329341	chr1_116	4	SharpPeak	29.7536295472656	0
chr1	189720000	189730000	chr1	189870000	189880000	30	10.1428570422511	0.0000602374807550979	chr1_117	4	SharpPeak	25.4726826751305	0
chr1	189680000	189690000	chr1	189880000	189890000	27	8.09330003897865	0.0000243289104213796	chr1_116	4	SharpPeak	29.7536295472656	0
chr1	191090000	191100000	chr1	191290000	191300000	22	7.93649290204265	0.00245399350846642	chr1_183	2	SharpPeak	9.9706988060823	1
chr1	191390000	191400000	chr1	191480000	191490000	59	26.1933243736103	0.00000849284382673347	chr1_184	2	SharpPeak	14.7944157241563	1
chr1	191390000	191400000	chr1	191510000	191520000	49	21.7707643650375	0.0000818712222486008	chr1_185	6	SharpPeak	56.7822862991682	0
chr1	191390000	191400000	chr1	191520000	191530000	44	19.8753919048026	0.00035115303768622	chr1_185	6	SharpPeak	56.7822862991682	0
chr1	191390000	191400000	chr1	191540000	191550000	59	16.0942283163003	0.00000000000064917381906308	chr1_185	6	SharpPeak	56.7822862991682	1
chr1	191310000	191320000	chr1	191560000	191570000	24	7.63312635247434	0.00021750309742275	chr1_119	12	BroadPeak	117.741872404812	0
chr1	191320000	191330000	chr1	191560000	191570000	41	12.3377699011613	0.0000000536671213686791	chr1_119	12	BroadPeak	117.741872404812	0
chr1	191370000	191380000	chr1	191560000	191570000	18	6.39511250547925	0.00734800134634932	chr1_119	12	BroadPeak	117.741872404812	0
chr1	191390000	191400000	chr1	191560000	191570000	55	19.9334525734131	0.0000000529746518732429	chr1_185	6	SharpPeak	56.7822862991682	0
chr1	191390000	191400000	chr1	191490000	191500000	52	23.6737932908384	0.000078379446329921	chr1_184	2	SharpPeak	14.7944157241563	0
chr1	191390000	191400000	chr1	191530000	191540000	32	11.8646979491154	0.000157980493401253	chr1_185	6	SharpPeak	56.7822862991682	0
chr1	191370000	191380000	chr1	191550000	191560000	16	4.47323532409223	0.00136857856051998	chr1_119	12	BroadPeak	117.741872404812	0
chr1	191390000	191400000	chr1	191550000	191560000	44	13.8758317794399	0.0000000529746518732429	chr1_185	6	SharpPeak	56.7822862991682	0
chr1	191090000	191100000	chr1	191280000	191290000	25	9.69969454556212	0.00256236186494412	chr1_183	2	SharpPeak	9.9706988060823	0
chr1	191570000	191580000	chr1	191810000	191820000	44	10.8805909655557	0.0000000000621318441268151	chr1_120	4	SharpPeak	29.5783628105165	1
chr1	191830000	191840000	chr1	191890000	191900000	46	18.850494395547	0.0000238799340141436	chr1_121	7	SharpPeak	83.9319473792389	0
chr1	191820000	191830000	chr1	191920000	191930000	46	19.3861841645209	0.0000462660901360113	chr1_121	7	SharpPeak	83.9319473792389	0
chr1	191830000	191840000	chr1	191920000	191930000	38	16.6129654452109	0.00067116490828923	chr1_121	7	SharpPeak	83.9319473792389	0
chr1	191820000	191830000	chr1	191960000	191970000	29	11.6640804952376	0.00142531338106963	chr1_186	3	SharpPeak	22.5593548510132	0
chr1	191830000	191840000	chr1	191960000	191970000	35	9.74814056981267	0.00000013131794937552	chr1_186	3	SharpPeak	22.5593548510132	1
chr1	191830000	191840000	chr1	191970000	191980000	33	11.5299838927359	0.0000379053452588306	chr1_186	3	SharpPeak	22.5593548510132	0
chr1	191980000	191990000	chr1	192050000	192060000	30	10.6633397230768	0.000143956469193231	chr1_123	13	BroadPeak	156.409432587671	0
chr1	191990000	192000000	chr1	192050000	192060000	61	14.3967069994192	0.000000000000000404528112106881	chr1_123	13	BroadPeak	156.409432587671	0
chr1	191990000	192000000	chr1	192060000	192070000	47	16.8023064900572	0.000000489617804583158	chr1_123	13	BroadPeak	156.409432587671	0
chr1	191990000	192000000	chr1	192080000	192090000	47	12.8516734967428	0.000000000238932953114732	chr1_123	13	BroadPeak	156.409432587671	0
chr1	191990000	192000000	chr1	192100000	192110000	34	12.0460390472603	0.0000355667843535617	chr1_123	13	BroadPeak	156.409432587671	0
chr1	194620000	194630000	chr1	194710000	194720000	50	15.6919815128119	0.00000000410382076269351	chr1_187	5	SharpPeak	41.489610229263	0
chr1	194610000	194620000	chr1	194730000	194740000	24	7.97729342930297	0.000417718198805881	chr1_187	5	SharpPeak	41.489610229263	0
chr1	194620000	194630000	chr1	194730000	194740000	33	12.0436146487943	0.0000864603673259762	chr1_187	5	SharpPeak	41.489610229263	0
chr1	194620000	194630000	chr1	194810000	194820000	18	5.56435281481497	0.00166792420523011	chr1_188	3	SharpPeak	14.2611526188379	1
chr1	194610000	194620000	chr1	194820000	194830000	14	3.89024512255727	0.00333801263144113	chr1_188	3	SharpPeak	14.2611526188379	0
chr1	194620000	194630000	chr1	194830000	194840000	18	6.57190032781913	0.00948759561786142	chr1_188	3	SharpPeak	14.2611526188379	0
chr1	194870000	194880000	chr1	194950000	194960000	22	7.25517725555768	0.000793472654499741	chr1_127	3	SharpPeak	19.807965721994	0
chr1	194610000	194620000	chr1	194720000	194730000	23	8.58194681893584	0.00272310812507563	chr1_187	5	SharpPeak	41.489610229263	0
chr1	194620000	194630000	chr1	194720000	194730000	45	13.0449083535192	0.00000000342872247504084	chr1_187	5	SharpPeak	41.489610229263	1
chr1	194870000	194880000	chr1	194960000	194970000	21	4.8602891010148	0.00000872112303345088	chr1_127	3	SharpPeak	19.807965721994	1
chr1	9750000	9760000	chr1	9940000	9950000	18	6.49185905475593	0.00841068583973685	chr1_1	16	BroadPeak	100.996179938799	0
chr1	9750000	9760000	chr1	10030000	10040000	15	4.25416260038766	0.00253979192235027	chr1_2	3	SharpPeak	17.7052678764915	0
chr1	13360000	13370000	chr1	13650000	13660000	13	3.29564752560439	0.00244984943662765	chr1_5	2	SharpPeak	9.26890304765912	1
chr1	20930000	20940000	chr1	21160000	21170000	21	2.56562858136813	0.000000000394695679036527	chr1_132	3	SharpPeak	23.9491850720853	1
chr1	20940000	20950000	chr1	21160000	21170000	12	2.49012201615972	0.000807260541734181	chr1_132	3	SharpPeak	23.9491850720853	0
chr1	35830000	35840000	chr1	36060000	36070000	30	10.8100918456116	0.000181210158602752	chr1_7	3	SharpPeak	29.0998872141586	0
chr1	36050000	36060000	chr1	36130000	36140000	28	12.5449649471479	0.00829882388696548	chr1_9	4	SharpPeak	40.7588166638301	0
chr1	36530000	36540000	chr1	36690000	36700000	29	10.2620763966919	0.000186364701063471	chr1_10	9	SharpPeak	63.4594579509108	0
chr1	37980000	37990000	chr1	38120000	38130000	29	9.98620689778133	0.000117528432119064	chr1_11	3	SharpPeak	22.2605967791779	0
chr1	39380000	39390000	chr1	39530000	39540000	29	12.5402003605712	0.00417043245801921	chr1_13	8	SharpPeak	53.8810375646191	0
chr1	39680000	39690000	chr1	39890000	39900000	15	4.29559350166159	0.00275070753259306	chr1_189	2	SharpPeak	9.66328853077149	1
chr1	39690000	39700000	chr1	39890000	39900000	14	3.96500397873231	0.00392329915957465	chr1_189	2	SharpPeak	9.66328853077149	0
chr1	39750000	39760000	chr1	39900000	39910000	18	6.57772035617313	0.00954622896250511	chr1_14	8	SharpPeak	45.4709186908437	0
chr1	39750000	39760000	chr1	39920000	39930000	17	5.40899728224833	0.00340670782406519	chr1_14	8	SharpPeak	45.4709186908437	0
chr1	43290000	43300000	chr1	43440000	43450000	25	10.6113796992363	0.00799659238327846	chr1_190	3	SharpPeak	14.6253395146225	0
chr1	43300000	43310000	chr1	43440000	43450000	32	14.2896690550919	0.00352157607804585	chr1_190	3	SharpPeak	14.6253395146225	0
chr1	43310000	43320000	chr1	43440000	43450000	28	10.7781455603372	0.000983497228293814	chr1_190	3	SharpPeak	14.6253395146225	1
chr1	54750000	54760000	chr1	54920000	54930000	16	5.38664129351222	0.00838160614010715	chr1_191	2	SharpPeak	11.0484291438076	0
chr1	54760000	54770000	chr1	54920000	54930000	23	6.69976808605549	0.0000917748766455822	chr1_191	2	SharpPeak	11.0484291438076	1
chr1	54810000	54820000	chr1	54920000	54930000	21	7.60530348503837	0.00352013030773892	chr1_192	4	SharpPeak	37.0071161584013	0
chr1	54820000	54830000	chr1	54920000	54930000	44	11.3128551259431	0.000000000179538546810303	chr1_192	4	SharpPeak	37.0071161584013	1
chr1	54830000	54840000	chr1	54920000	54930000	45	12.4498033527505	0.000000000908055838292038	chr1_192	4	SharpPeak	37.0071161584013	0
chr1	54840000	54850000	chr1	54920000	54930000	29	10.5720004776155	0.000312052701937753	chr1_192	4	SharpPeak	37.0071161584013	0
chr1	57410000	57420000	chr1	57990000	58000000	13	3.06307332211325	0.00127011920712726	chr1_18	3	SharpPeak	23.8628182661637	0
chr1	59490000	59500000	chr1	59590000	59600000	25	9.16711765546791	0.00117085522018407	chr1_22	3	SharpPeak	22.2132078967062	0
chr1	61910000	61920000	chr1	62700000	62710000	10	1.64875443927961	0.000588120269619172	chr1_193	2	SharpPeak	14.0859152063081	0
chr1	61920000	61930000	chr1	62700000	62710000	14	2.01277004642522	0.00000416161339622572	chr1_193	2	SharpPeak	14.0859152063081	1
chr1	63670000	63680000	chr1	64530000	64540000	11	2.45221203402005	0.00268471553396455	chr1_24	2	SharpPeak	9.07083678944788	1
chr1	69320000	69330000	chr1	69680000	69690000	12	2.84544211472287	0.00243668015829702	chr1_25	4	SharpPeak	26.5275188716761	0
chr1	69340000	69350000	chr1	69680000	69690000	17	2.65588698930293	0.000000690054782448988	chr1_25	4	SharpPeak	26.5275188716761	1
chr1	69440000	69450000	chr1	69680000	69690000	18	5.3463158192852	0.0010781778931009	chr1_194	2	SharpPeak	12.7858555928679	0
chr1	69450000	69460000	chr1	69680000	69690000	18	3.95950920287656	0.0000288731413917897	chr1_194	2	SharpPeak	12.7858555928679	1
chr1	69500000	69510000	chr1	69680000	69690000	26	6.24537732119592	0.000000785126419461437	chr1_26	3	SharpPeak	20.1940115883248	1
chr1	69510000	69520000	chr1	69680000	69690000	22	7.16298233405134	0.000663081069219002	chr1_26	3	SharpPeak	20.1940115883248	0
chr1	71640000	71650000	chr1	72120000	72130000	9	1.77101112463842	0.00424411948578504	chr1_28	4	SharpPeak	20.7284734792078	0
chr1	71660000	71670000	chr1	72120000	72130000	8	1.57047573820734	0.00840767187231371	chr1_28	4	SharpPeak	20.7284734792078	0
chr1	73900000	73910000	chr1	74080000	74090000	16	4.29582955459665	0.00091608502105028	chr1_195	2	SharpPeak	10.7518396797366	1
chr1	73900000	73910000	chr1	74090000	74100000	16	4.54422459723735	0.0016027028038359	chr1_195	2	SharpPeak	10.7518396797366	0
chr1	74190000	74200000	chr1	74390000	74400000	38	17.1484062877203	0.00118723901661221	chr1_196	3	SharpPeak	17.1585378632803	0
chr1	74200000	74210000	chr1	74390000	74400000	38	13.9824896067652	0.0000208933632159559	chr1_196	3	SharpPeak	17.1585378632803	1
chr1	74210000	74220000	chr1	74390000	74400000	32	15.2671622809251	0.00914929815362161	chr1_196	3	SharpPeak	17.1585378632803	0
chr1	74310000	74320000	chr1	74390000	74400000	81	36.0543061552	0.0000000669710555008406	chr1_31	4	SharpPeak	45.4665665172157	0
chr1	75040000	75050000	chr1	75120000	75130000	36	16.4728075669636	0.00230906807033207	chr1_197	2	SharpPeak	17.3732543767122	0
chr1	75050000	75060000	chr1	75120000	75130000	44	12.2131960277061	0.00000000163524065928421	chr1_197	2	SharpPeak	17.3732543767122	1
chr1	75040000	75050000	chr1	75210000	75220000	44	21.4080311099941	0.00156445760733089	chr1_198	6	SharpPeak	32.3898542032387	0
chr1	75050000	75060000	chr1	75210000	75220000	36	14.9801186676919	0.000428219017001874	chr1_198	6	SharpPeak	32.3898542032387	0
chr1	75040000	75050000	chr1	75220000	75230000	23	7.85184265499346	0.000869781867429654	chr1_198	6	SharpPeak	32.3898542032387	0
chr1	75050000	75060000	chr1	75220000	75230000	18	5.49897120663132	0.00146456198078376	chr1_198	6	SharpPeak	32.3898542032387	0
chr1	75040000	75050000	chr1	75230000	75240000	25	10.5763319992151	0.00772356411591514	chr1_198	6	SharpPeak	32.3898542032387	0
chr1	75050000	75060000	chr1	75230000	75240000	23	7.36391281512668	0.000358365378999626	chr1_198	6	SharpPeak	32.3898542032387	1
chr1	75040000	75050000	chr1	75250000	75260000	20	5.94780849372693	0.000461099707376464	chr1_199	4	SharpPeak	27.6781668015643	0
chr1	75050000	75060000	chr1	75260000	75270000	13	2.87712886176681	0.000739201107963402	chr1_199	4	SharpPeak	27.6781668015643	0
chr1	75040000	75050000	chr1	75270000	75280000	23	4.14868422148339	0.0000000435885752547881	chr1_199	4	SharpPeak	27.6781668015643	1
chr1	75050000	75060000	chr1	75270000	75280000	13	2.99383249761919	0.00104614768067434	chr1_199	4	SharpPeak	27.6781668015643	0
chr1	77080000	77090000	chr1	77510000	77520000	11	2.26351377533897	0.00144395550587574	chr1_200	2	SharpPeak	11.8260692162474	0
chr1	77090000	77100000	chr1	77510000	77520000	14	2.78207832869477	0.000132638984163334	chr1_200	2	SharpPeak	11.8260692162474	1
chr1	77220000	77230000	chr1	77510000	77520000	14	4.11693434065461	0.00549834984019027	chr1_201	2	SharpPeak	11.9946184381136	0
chr1	77230000	77240000	chr1	77510000	77520000	18	3.90259758371065	0.0000240128354786649	chr1_201	2	SharpPeak	11.9946184381136	1
chr1	86170000	86180000	chr1	86360000	86370000	29	10.9511925922253	0.000545440443440256	chr1_33	11	SharpPeak	93.0490783457669	0
chr1	86170000	86180000	chr1	86310000	86320000	19	6.65452119748096	0.0045476670288815	chr1_37	6	SharpPeak	48.9823633842418	0
chr1	86180000	86190000	chr1	86310000	86320000	20	7.57187728350599	0.00772356411591514	chr1_37	6	SharpPeak	48.9823633842418	0
chr1	86170000	86180000	chr1	86350000	86360000	47	15.7636726002928	0.0000000863536673185713	chr1_33	11	SharpPeak	93.0490783457669	0
chr1	86180000	86190000	chr1	86350000	86360000	51	17.6969949162156	0.0000000536671213686791	chr1_33	11	SharpPeak	93.0490783457669	0
chr1	86190000	86200000	chr1	86350000	86360000	49	17.085914109313	0.000000124913147793094	chr1_33	11	SharpPeak	93.0490783457669	0
chr1	86220000	86230000	chr1	86350000	86360000	48	22.3360700051522	0.000302280100501172	chr1_34	2	SharpPeak	12.6392506539002	0
chr1	86170000	86180000	chr1	86300000	86310000	45	13.565489906997	0.0000000101848709155049	chr1_37	6	SharpPeak	48.9823633842418	0
chr1	86180000	86190000	chr1	86300000	86310000	49	15.5232093898937	0.0000000078001726626439	chr1_37	6	SharpPeak	48.9823633842418	0
chr1	86190000	86200000	chr1	86300000	86310000	49	15.3180274847337	0.00000000534097169414594	chr1_37	6	SharpPeak	48.9823633842418	1
chr1	86220000	86230000	chr1	86300000	86310000	46	21.8940421039899	0.000711273318532915	chr1_38	3	SharpPeak	19.8211798697538	0
chr1	87440000	87450000	chr1	87750000	87760000	20	6.35063382280859	0.00103747178870761	chr1_202	2	SharpPeak	9.9499190567053	1
chr1	87450000	87460000	chr1	87750000	87760000	17	5.73621693000608	0.00616816433388225	chr1_202	2	SharpPeak	9.9499190567053	0
chr1	88420000	88430000	chr1	88690000	88700000	14	3.14599058866782	0.000453184886956456	chr1_39	13	BroadPeak	97.5421048670307	0
chr1	88430000	88440000	chr1	88690000	88700000	11	2.25832201264132	0.00141955631063164	chr1_39	13	BroadPeak	97.5421048670307	0
chr1	88460000	88470000	chr1	88690000	88700000	14	2.99123139317119	0.000280615297221138	chr1_39	13	BroadPeak	97.5421048670307	0
chr1	88470000	88480000	chr1	88690000	88700000	19	4.18949004157954	0.0000157433655055265	chr1_39	13	BroadPeak	97.5421048670307	0
chr1	88420000	88430000	chr1	88700000	88710000	26	4.37913882706527	0.00000000110985344626619	chr1_39	13	BroadPeak	97.5421048670307	1
chr1	88430000	88440000	chr1	88700000	88710000	12	2.97197648378764	0.00343229610696231	chr1_39	13	BroadPeak	97.5421048670307	0
chr1	88450000	88460000	chr1	88700000	88710000	15	3.45858783787771	0.000323332393819231	chr1_39	13	BroadPeak	97.5421048670307	0
chr1	88460000	88470000	chr1	88700000	88710000	23	4.11637832073923	0.0000000383884580275515	chr1_39	13	BroadPeak	97.5421048670307	0
chr1	88470000	88480000	chr1	88700000	88710000	24	5.93504362213931	0.00000413049451883956	chr1_39	13	BroadPeak	97.5421048670307	0
chr1	88740000	88750000	chr1	89070000	89080000	14	3.25354138049658	0.000635757336162791	chr1_203	2	SharpPeak	10.4103874623875	1
chr1	88750000	88760000	chr1	89070000	89080000	12	3.06172490076927	0.00431167556237664	chr1_203	2	SharpPeak	10.4103874623875	0
chr1	89650000	89660000	chr1	89920000	89930000	17	4.34947539905262	0.00032453870433392	chr1_40	7	SharpPeak	48.9533069905005	0
chr1	89620000	89630000	chr1	89930000	89940000	14	3.42840699173991	0.00103747178870761	chr1_40	7	SharpPeak	48.9533069905005	0
chr1	89630000	89640000	chr1	89930000	89940000	18	4.46090539814353	0.000127265031541528	chr1_40	7	SharpPeak	48.9533069905005	0
chr1	89650000	89660000	chr1	89930000	89940000	16	4.97778996121439	0.00401155592248782	chr1_40	7	SharpPeak	48.9533069905005	0
chr1	92680000	92690000	chr1	92830000	92840000	16	5.0863025044399	0.00496367516922347	chr1_204	2	SharpPeak	22.1380702283678	0
chr1	92690000	92700000	chr1	92830000	92840000	34	5.04750287358838	0.0000000000000491403715864644	chr1_204	2	SharpPeak	22.1380702283678	1
chr1	106510000	106520000	chr1	106710000	106720000	17	3.70006961135424	0.0000474996279565611	chr1_205	5	SharpPeak	41.4516925450738	0
chr1	106520000	106530000	chr1	106710000	106720000	29	6.00943228899024	0.00000000721473749644927	chr1_205	5	SharpPeak	41.4516925450738	0
chr1	106530000	106540000	chr1	106710000	106720000	12	3.30606875986954	0.00779298690871021	chr1_205	5	SharpPeak	41.4516925450738	0
chr1	106540000	106550000	chr1	106710000	106720000	29	5.60184242766119	0.00000000167416424261246	chr1_205	5	SharpPeak	41.4516925450738	1
chr1	106550000	106560000	chr1	106710000	106720000	17	4.31987495396619	0.000304058111523839	chr1_205	5	SharpPeak	41.4516925450738	0
chr1	118330000	118340000	chr1	118460000	118470000	25	7.17792177811535	0.000029605935180467	chr1_41	10	SharpPeak	74.2724490665165	0
chr1	119100000	119110000	chr1	119410000	119420000	12	2.86922198068878	0.00259043100993144	chr1_206	2	SharpPeak	13.122284378208	0
chr1	119090000	119100000	chr1	119420000	119430000	16	2.75923064493727	0.00000575378004030693	chr1_206	2	SharpPeak	13.122284378208	1
chr1	120580000	120590000	chr1	121170000	121180000	12	1.65478331900309	0.0000208316529873369	chr1_42	5	SharpPeak	40.295285672729	0
chr1	125390000	125400000	chr1	125560000	125570000	18	6.22834542286881	0.00565362053427264	chr1_207	3	SharpPeak	14.1470272871325	0
chr1	125400000	125410000	chr1	125560000	125570000	19	6.95395542756996	0.00733450281799698	chr1_207	3	SharpPeak	14.1470272871325	0
chr1	125410000	125420000	chr1	125560000	125570000	20	6.59351699858293	0.00160287686838131	chr1_207	3	SharpPeak	14.1470272871325	1
chr1	127500000	127510000	chr1	127670000	127680000	28	5.40162461250978	0.00000000342872247504084	chr1_208	2	SharpPeak	20.710974992752	1
chr1	127510000	127520000	chr1	127670000	127680000	23	5.20952097301829	0.00000176288042937445	chr1_208	2	SharpPeak	20.710974992752	0
chr1	131280000	131290000	chr1	131520000	131530000	25	9.74112083261685	0.00268471553396455	chr1_43	3	SharpPeak	18.6851955220762	0
chr1	131290000	131300000	chr1	131520000	131530000	29	9.4971417243194	0.0000492195862459599	chr1_43	3	SharpPeak	18.6851955220762	0
chr1	131310000	131320000	chr1	131520000	131530000	34	10.4991298162095	0.00000200410439457536	chr1_209	7	SharpPeak	51.082503658962	0
chr1	131320000	131330000	chr1	131520000	131530000	29	8.08075009049038	0.00000246876490627162	chr1_209	7	SharpPeak	51.082503658962	0
chr1	131330000	131340000	chr1	131520000	131530000	32	10.8099860831745	0.0000284961657966366	chr1_209	7	SharpPeak	51.082503658962	0
chr1	131350000	131360000	chr1	131520000	131530000	33	12.1725035595582	0.000104527792115704	chr1_209	7	SharpPeak	51.082503658962	0
chr1	131360000	131370000	chr1	131520000	131530000	33	9.12425277256748	0.000000288102801387127	chr1_209	7	SharpPeak	51.082503658962	1
chr1	131380000	131390000	chr1	131520000	131530000	35	13.6042244441147	0.000154894180529481	chr1_210	2	SharpPeak	12.1458034072194	1
chr1	131390000	131400000	chr1	131520000	131530000	30	11.7191712949424	0.000701877466776759	chr1_210	2	SharpPeak	12.1458034072194	0
chr1	131340000	131350000	chr1	131530000	131540000	16	4.43383417494304	0.00124931216666365	chr1_209	7	SharpPeak	51.082503658962	0
chr1	131360000	131370000	chr1	131530000	131540000	15	4.41998171232392	0.003628106262911	chr1_209	7	SharpPeak	51.082503658962	0
chr1	131260000	131270000	chr1	131550000	131560000	13	3.83361703251822	0.0084523523283943	chr1_156	4	SharpPeak	23.9105537305003	0
chr1	131280000	131290000	chr1	131550000	131560000	20	3.73807248945763	0.000000695958526009891	chr1_156	4	SharpPeak	23.9105537305003	1
chr1	131290000	131300000	chr1	131550000	131560000	13	3.63993657295274	0.00566553926400303	chr1_156	4	SharpPeak	23.9105537305003	0
chr1	131330000	131340000	chr1	131550000	131560000	20	4.01709604542129	0.00000203008077011104	chr1_211	2	SharpPeak	13.4981884883897	1
chr1	131340000	131350000	chr1	131550000	131560000	13	3.42201640254279	0.00337028036024094	chr1_211	2	SharpPeak	13.4981884883897	0
chr1	133170000	133180000	chr1	133320000	133330000	22	7.65077300161715	0.0015299773977177	chr1_45	3	SharpPeak	16.6552293683799	0
chr1	133170000	133180000	chr1	133600000	133610000	20	5.26204642256076	0.0000936061015969839	chr1_46	2	SharpPeak	10.8632661729088	1
chr1	133300000	133310000	chr1	133600000	133610000	22	6.37225778940117	0.00013265919008131	chr1_47	5	SharpPeak	25.0293814317463	1
chr1	133310000	133320000	chr1	133600000	133610000	23	7.63778957278553	0.000598514298530364	chr1_47	5	SharpPeak	25.0293814317463	0
chr1	133350000	133360000	chr1	133600000	133610000	34	8.86257299745415	0.0000000512513906443401	chr1_48	20	BroadPeak	169.131052642557	0
chr1	133370000	133380000	chr1	133600000	133610000	29	8.49548236504105	0.00000642079942548893	chr1_48	20	BroadPeak	169.131052642557	0
chr1	133400000	133410000	chr1	133600000	133610000	28	7.75510392227947	0.00000363503036114551	chr1_48	20	BroadPeak	169.131052642557	0
chr1	133310000	133320000	chr1	133610000	133620000	17	5.86073026397565	0.00755359423882459	chr1_47	5	SharpPeak	25.0293814317463	0
chr1	133330000	133340000	chr1	133610000	133620000	14	4.24640624047548	0.007191486891188	chr1_47	5	SharpPeak	25.0293814317463	0
chr1	133350000	133360000	chr1	133610000	133620000	19	6.75909965433723	0.00542899667353092	chr1_48	20	BroadPeak	169.131052642557	0
chr1	133370000	133380000	chr1	133610000	133620000	27	6.4623434330468	0.000000402377647065413	chr1_48	20	BroadPeak	169.131052642557	0
chr1	133740000	133750000	chr1	133800000	133810000	93	43.973484497	0.0000000684505084921558	chr1_49	2	SharpPeak	22.1249875697119	0
chr1	133780000	133790000	chr1	133880000	133890000	36	12.958537832075	0.0000245376427915177	chr1_51	32	BroadPeak	382.554518406565	0
chr1	133700000	133710000	chr1	133890000	133900000	31	7.88612239469839	0.000000140179566688561	chr1_51	32	BroadPeak	382.554518406565	0
chr1	133710000	133720000	chr1	133890000	133900000	34	10.208485642929	0.00000109763805129079	chr1_51	32	BroadPeak	382.554518406565	0
chr1	133720000	133730000	chr1	133890000	133900000	40	9.16102306759718	0.0000000000724864898504748	chr1_51	32	BroadPeak	382.554518406565	0
chr1	133740000	133750000	chr1	133890000	133900000	54	12.7680955129921	0.000000000000039302729461794	chr1_51	32	BroadPeak	382.554518406565	0
chr1	133760000	133770000	chr1	133890000	133900000	36	14.3606026826797	0.000191356172364883	chr1_51	32	BroadPeak	382.554518406565	0
chr1	133770000	133780000	chr1	133890000	133900000	41	13.9226455368225	0.00000109763805129079	chr1_51	32	BroadPeak	382.554518406565	0
chr1	133810000	133820000	chr1	133890000	133900000	45	21.2874144922092	0.000759915545627929	chr1_51	32	BroadPeak	382.554518406565	0
chr1	133680000	133690000	chr1	133900000	133910000	22	7.930214006982	0.00243772145446574	chr1_51	32	BroadPeak	382.554518406565	0
chr1	133690000	133700000	chr1	133900000	133910000	21	7.86740974063648	0.00518124270462612	chr1_51	32	BroadPeak	382.554518406565	0
chr1	133700000	133710000	chr1	133900000	133910000	31	7.68432963504034	0.0000000841158506406001	chr1_51	32	BroadPeak	382.554518406565	0
chr1	133710000	133720000	chr1	133900000	133910000	36	9.92282016412141	0.0000000641254339203336	chr1_51	32	BroadPeak	382.554518406565	0
chr1	133720000	133730000	chr1	133900000	133910000	37	8.88132566574274	0.00000000141387025180771	chr1_51	32	BroadPeak	382.554518406565	0
chr1	133740000	133750000	chr1	133900000	133910000	49	12.300668503014	0.00000000000581441034573253	chr1_51	32	BroadPeak	382.554518406565	0
chr1	133760000	133770000	chr1	133900000	133910000	40	13.7248362201189	0.00000203008077011104	chr1_51	32	BroadPeak	382.554518406565	0
chr1	133770000	133780000	chr1	133900000	133910000	29	13.2414903897635	0.0087463789071034	chr1_51	32	BroadPeak	382.554518406565	0
chr1	133740000	133750000	chr1	134040000	134050000	22	5.84903368716911	0.0000388621165807551	chr1_52	3	SharpPeak	30.7031089418955	0
chr1	133910000	133920000	chr1	134040000	134050000	44	12.2172213869055	0.00000000163524065928421	chr1_53	3	SharpPeak	33.9365917927194	0
chr1	134050000	134060000	chr1	134100000	134110000	118	34.4212972681	0.00000000000000000000000302159885225801	chr1_54	4	SharpPeak	58.2973172001427	1
chr1	134050000	134060000	chr1	134110000	134120000	41	19.3139426499555	0.00144395550587574	chr1_54	4	SharpPeak	58.2973172001427	0
chr1	134150000	134160000	chr1	134230000	134240000	35	16.3123991315778	0.00376353173550752	chr1_212	2	SharpPeak	10.4703754084512	0
chr1	134150000	134160000	chr1	134240000	134250000	26	9.35057091820148	0.000653922235254752	chr1_212	2	SharpPeak	10.4703754084512	1
chr1	134970000	134980000	chr1	135100000	135110000	22	6.50669515109776	0.000178013297139945	chr1_55	3	SharpPeak	24.4008041857783	0
chr1	134990000	135000000	chr1	135100000	135110000	34	9.29797330568811	0.000000140179566688561	chr1_55	3	SharpPeak	24.4008041857783	1
chr1	135480000	135490000	chr1	135670000	135680000	17	3.69344806351068	0.0000466567751828489	chr1_213	2	SharpPeak	12.2435642972921	1
chr1	135540000	135550000	chr1	135670000	135680000	22	8.00032232752303	0.00268471553396455	chr1_58	6	SharpPeak	33.6682881578734	0
chr1	135470000	135480000	chr1	135680000	135690000	24	8.8907364655807	0.00183078940118171	chr1_213	2	SharpPeak	12.2435642972921	0
chr1	135540000	135550000	chr1	135680000	135690000	30	13.6802604688229	0.00721070181437587	chr1_58	6	SharpPeak	33.6682881578734	0
chr1	135540000	135550000	chr1	135690000	135700000	23	8.68809368551186	0.00318863967479092	chr1_58	6	SharpPeak	33.6682881578734	0
chr1	135540000	135550000	chr1	135700000	135710000	20	5.77772624238162	0.000323332393819231	chr1_58	6	SharpPeak	33.6682881578734	0
chr1	135850000	135860000	chr1	135940000	135950000	26	10.052681460014	0.00182640668626057	chr1_214	3	SharpPeak	17.3544902038422	0
chr1	135860000	135870000	chr1	135940000	135950000	36	13.0006254385853	0.0000263310554723928	chr1_214	3	SharpPeak	17.3544902038422	1
chr1	135870000	135880000	chr1	135940000	135950000	30	12.9915298576973	0.00341885711734797	chr1_214	3	SharpPeak	17.3544902038422	0
chr1	135950000	135960000	chr1	136040000	136050000	29	11.4320311904806	0.00105858486066101	chr1_215	2	SharpPeak	14.4950962399325	0
chr1	135960000	135970000	chr1	136040000	136050000	42	14.4109119829926	0.000000999112122624026	chr1_215	2	SharpPeak	14.4950962399325	1
chr1	136330000	136340000	chr1	136440000	136450000	21	8.01426077894612	0.00645182138021155	chr1_60	10	SharpPeak	94.7410165075993	0
chr1	136160000	136170000	chr1	136460000	136470000	23	7.50779370710454	0.000465386239271406	chr1_61	2	SharpPeak	11.6573061461318	0
chr1	136210000	136220000	chr1	136460000	136470000	20	7.29277930640111	0.00516522893734108	chr1_62	4	SharpPeak	19.3505813946149	0
chr1	136280000	136290000	chr1	136460000	136470000	32	7.4218478295982	0.0000000116853485928456	chr1_60	10	SharpPeak	94.7410165075993	0
chr1	136290000	136300000	chr1	136460000	136470000	27	8.42100103597064	0.000047340744059043	chr1_60	10	SharpPeak	94.7410165075993	0
chr1	136300000	136310000	chr1	136460000	136470000	32	12.4264670296903	0.000360126773029283	chr1_60	10	SharpPeak	94.7410165075993	0
chr1	136310000	136320000	chr1	136460000	136470000	38	15.1651265239369	0.000111234042596718	chr1_60	10	SharpPeak	94.7410165075993	0
chr1	136320000	136330000	chr1	136460000	136470000	30	13.6702732556773	0.00712838017654628	chr1_60	10	SharpPeak	94.7410165075993	0
chr1	136330000	136340000	chr1	136460000	136470000	34	11.3866788895121	0.0000114115643992458	chr1_60	10	SharpPeak	94.7410165075993	0
chr1	136550000	136560000	chr1	136940000	136950000	15	4.78715841390654	0.0075121885431417	chr1_216	2	SharpPeak	9.23229142158939	0
chr1	136540000	136550000	chr1	136950000	136960000	14	3.86747249845019	0.00314766841059377	chr1_216	2	SharpPeak	9.23229142158939	1
chr1	143800000	143810000	chr1	144000000	144010000	16	5.02318680744215	0.00436509929632194	chr1_217	2	SharpPeak	20.972721468415	0
chr1	143810000	143820000	chr1	144000000	144010000	34	5.55073156927144	0.000000000000726528981667648	chr1_217	2	SharpPeak	20.972721468415	1
chr1	151100000	151110000	chr1	151170000	151180000	37	15.0661270340761	0.00021750309742275	chr1_63	6	SharpPeak	30.0516181634625	1
chr1	151030000	151040000	chr1	151340000	151350000	35	7.12380657346996	0.0000000000851772383350566	chr1_64	27	BroadPeak	245.656848519433	0
chr1	151050000	151060000	chr1	151340000	151350000	28	7.48377016441731	0.00000186081040907758	chr1_64	27	BroadPeak	245.656848519433	0
chr1	151060000	151070000	chr1	151340000	151350000	25	7.5935646614931	0.0000730562968055574	chr1_64	27	BroadPeak	245.656848519433	0
chr1	151100000	151110000	chr1	151340000	151350000	45	13.4170817617089	0.00000000743791102228578	chr1_64	27	BroadPeak	245.656848519433	0
chr1	151110000	151120000	chr1	151340000	151350000	41	12.9608700383324	0.000000180536789235073	chr1_64	27	BroadPeak	245.656848519433	0
chr1	151120000	151130000	chr1	151340000	151350000	32	10.930255553703	0.0000354882926244881	chr1_64	27	BroadPeak	245.656848519433	0
chr1	151140000	151150000	chr1	151340000	151350000	36	11.6525570509638	0.00000245132056735703	chr1_218	2	SharpPeak	16.9702849187196	1
chr1	151150000	151160000	chr1	151340000	151350000	41	14.6270269194337	0.00000364162466865715	chr1_218	2	SharpPeak	16.9702849187196	0
chr1	151180000	151190000	chr1	151340000	151350000	23	6.52922219809494	0.0000632612799089171	chr1_65	2	SharpPeak	15.2851523095649	0
chr1	151030000	151040000	chr1	151420000	151430000	15	4.37962995363994	0.00334474875585492	chr1_66	14	SharpPeak	66.8031534595312	0
chr1	151050000	151060000	chr1	151420000	151430000	16	4.53511753042762	0.00157068275772976	chr1_66	14	SharpPeak	66.8031534595312	0
chr1	151060000	151070000	chr1	151420000	151430000	15	4.56849069115514	0.00493014773452062	chr1_66	14	SharpPeak	66.8031534595312	0
chr1	152520000	152530000	chr1	152620000	152630000	30	11.6544574373222	0.000644574382701328	chr1_219	2	SharpPeak	9.97730649208667	1
chr1	152530000	152540000	chr1	152620000	152630000	32	15.2648197377605	0.00913232236800911	chr1_219	2	SharpPeak	9.97730649208667	0
chr1	152510000	152520000	chr1	152760000	152770000	23	5.20866433529832	0.00000176288042937445	chr1_220	3	SharpPeak	21.6140875487255	1
chr1	152520000	152530000	chr1	152760000	152770000	22	5.42328032390181	0.0000127297383420668	chr1_220	3	SharpPeak	21.6140875487255	0
chr1	152530000	152540000	chr1	152760000	152770000	20	6.72119480244696	0.0020300673380263	chr1_220	3	SharpPeak	21.6140875487255	0
chr1	153560000	153570000	chr1	153730000	153740000	23	5.10057868104016	0.00000123452630750463	chr1_67	9	BroadPeak	97.5805150922493	0
chr1	153570000	153580000	chr1	153730000	153740000	15	4.51241289072857	0.00436509929632194	chr1_67	9	BroadPeak	97.5805150922493	0
chr1	153560000	153570000	chr1	153740000	153750000	38	6.06573766124934	0.00000000000000992191350291119	chr1_67	9	BroadPeak	97.5805150922493	0
chr1	153570000	153580000	chr1	153740000	153750000	17	5.33596036907853	0.00295360041590686	chr1_67	9	BroadPeak	97.5805150922493	0
chr1	153560000	153570000	chr1	153750000	153760000	14	4.31579530039492	0.00809918625131711	chr1_67	9	BroadPeak	97.5805150922493	0
chr1	153910000	153920000	chr1	154030000	154040000	27	8.8543285896247	0.000108404553867161	chr1_68	24	BroadPeak	255.915453584978	0
chr1	153880000	153890000	chr1	154110000	154120000	10	2.35820469829596	0.00733450281799698	chr1_68	24	BroadPeak	255.915453584978	0
chr1	155010000	155020000	chr1	155150000	155160000	22	7.84367372634758	0.00210721605433443	chr1_69	8	SharpPeak	53.5523536289879	0
chr1	155010000	155020000	chr1	155220000	155230000	20	5.47889662413216	0.000160040055733406	chr1_70	18	BroadPeak	150.659409340787	0
chr1	155050000	155060000	chr1	155220000	155230000	21	8.07860578688805	0.00702901259718427	chr1_70	18	BroadPeak	150.659409340787	0
chr1	155010000	155020000	chr1	155240000	155250000	20	4.91131493634807	0.0000373448650011037	chr1_70	18	BroadPeak	150.659409340787	0
chr1	155290000	155300000	chr1	155400000	155410000	22	7.60450643577027	0.00141471710048589	chr1_221	2	SharpPeak	11.8687017736182	0
chr1	155290000	155300000	chr1	155410000	155420000	30	10.5787671080004	0.000125420895625437	chr1_221	2	SharpPeak	11.8687017736182	1
chr1	155230000	155240000	chr1	155550000	155560000	17	4.56751089984052	0.00056286552012479	chr1_71	3	SharpPeak	15.0466398455481	1
chr1	155280000	155290000	chr1	155550000	155560000	22	5.52096783392944	0.0000166558753560175	chr1_222	2	SharpPeak	13.0961857286479	1
chr1	155290000	155300000	chr1	155550000	155560000	18	5.32279377055692	0.00103060491670581	chr1_222	2	SharpPeak	13.0961857286479	0
chr1	155250000	155260000	chr1	155560000	155570000	13	3.18468010251104	0.00180053265887654	chr1_71	3	SharpPeak	15.0466398455481	0
chr1	156090000	156100000	chr1	156200000	156210000	22	8.55238265428022	0.00599870833217219	chr1_223	9	SharpPeak	53.8338592106126	0
chr1	156110000	156120000	chr1	156200000	156210000	25	10.1182479744616	0.00441343990500495	chr1_223	9	SharpPeak	53.8338592106126	0
chr1	156050000	156060000	chr1	156210000	156220000	22	8.51732882248002	0.00573655069776907	chr1_72	2	SharpPeak	9.91401619534517	0
chr1	156090000	156100000	chr1	156210000	156220000	32	10.6710011709074	0.0000223002538761572	chr1_223	9	SharpPeak	53.8338592106126	0
chr1	156100000	156110000	chr1	156210000	156220000	30	11.1739574700174	0.000323332393819231	chr1_223	9	SharpPeak	53.8338592106126	0
chr1	156110000	156120000	chr1	156210000	156220000	33	12.4438579926461	0.000157980493401253	chr1_223	9	SharpPeak	53.8338592106126	0
chr1	156070000	156080000	chr1	156220000	156230000	21	6.45456640206618	0.000460820515554668	chr1_223	9	SharpPeak	53.8338592106126	0
chr1	156080000	156090000	chr1	156220000	156230000	22	7.26476929719286	0.000804587434186464	chr1_223	9	SharpPeak	53.8338592106126	0
chr1	156090000	156100000	chr1	156220000	156230000	27	7.43967227007851	0.00000545356670983862	chr1_223	9	SharpPeak	53.8338592106126	1
chr1	156110000	156120000	chr1	156220000	156230000	23	8.56626964519899	0.00266809145591468	chr1_223	9	SharpPeak	53.8338592106126	0
chr1	156950000	156960000	chr1	157030000	157040000	25	8.9821829211552	0.000893882154951333	chr1_73	11	SharpPeak	89.6042880544764	0
chr1	156720000	156730000	chr1	157080000	157090000	13	2.24940164688338	0.0000730562968055574	chr1_74	3	SharpPeak	18.8387532231031	1
chr1	161740000	161750000	chr1	161870000	161880000	44	15.0952148748916	0.000000470746561779869	chr1_76	4	SharpPeak	29.7515893557298	0
chr1	161740000	161750000	chr1	161960000	161970000	37	7.16085214937498	0.00000000000558504849645948	chr1_77	8	SharpPeak	68.9504807283201	1
chr1	161770000	161780000	chr1	161960000	161970000	19	5.32794644435789	0.000352185538475427	chr1_77	8	SharpPeak	68.9504807283201	0
chr1	161800000	161810000	chr1	161960000	161970000	28	9.22341987045059	0.000081246723118083	chr1_78	3	SharpPeak	18.4668972088591	0
chr1	161880000	161890000	chr1	161960000	161970000	40	16.2685931211563	0.0000957294618030941	chr1_79	3	SharpPeak	21.4294152192797	0
chr1	161740000	161750000	chr1	161970000	161980000	21	4.35481857082338	0.00000163159602148928	chr1_77	8	SharpPeak	68.9504807283201	0
chr1	161860000	161870000	chr1	161970000	161980000	18	6.36306497697021	0.00701973568155429	chr1_79	3	SharpPeak	21.4294152192797	0
chr1	162550000	162560000	chr1	162660000	162670000	24	6.30137660735113	0.0000114115643992458	chr1_81	2	SharpPeak	13.6267214730738	1
chr1	164310000	164320000	chr1	165110000	165120000	10	1.58340705013746	0.000430609564185526	chr1_82	3	SharpPeak	20.3534341476622	0
chr1	164310000	164320000	chr1	165120000	165130000	11	1.61938141757752	0.0000952846787429646	chr1_82	3	SharpPeak	20.3534341476622	0
chr1	165390000	165400000	chr1	165450000	165460000	44	18.1483628997888	0.0000462865629615468	chr1_224	3	SharpPeak	23.3148131918176	0
chr1	165380000	165390000	chr1	165460000	165470000	62	27.6998597849259	0.00000521887831616987	chr1_224	3	SharpPeak	23.3148131918176	1
chr1	165390000	165400000	chr1	165460000	165470000	56	24.2007434140474	0.00000775194372932131	chr1_224	3	SharpPeak	23.3148131918176	0
chr1	165790000	165800000	chr1	166150000	166160000	15	3.50645890310667	0.000370523715477005	chr1_85	14	SharpPeak	92.7458638762593	0
chr1	165850000	165860000	chr1	166150000	166160000	15	4.16388927051744	0.00204605617792934	chr1_86	2	SharpPeak	14.94209092529	0
chr1	165990000	166000000	chr1	166150000	166160000	20	6.51596342455458	0.00139949683576592	chr1_87	2	SharpPeak	11.4531357108585	0
chr1	167230000	167240000	chr1	167270000	167280000	72	35.8613884632	0.0000235989831089361	chr1_225	3	SharpPeak	35.6345790056945	0
chr1	167220000	167230000	chr1	167280000	167290000	101	39.6862577539	0.00000000000143908173792419	chr1_225	3	SharpPeak	35.6345790056945	1
chr1	167230000	167240000	chr1	167280000	167290000	106	49.0477141081	0.00000000197889167289182	chr1_225	3	SharpPeak	35.6345790056945	0
chr1	167220000	167230000	chr1	167330000	167340000	31	10.826689417712	0.0000756788038466655	chr1_89	8	SharpPeak	63.0259048845336	0
chr1	167230000	167240000	chr1	167330000	167340000	30	12.5500807876935	0.00202910529759613	chr1_89	8	SharpPeak	63.0259048845336	0
chr1	167220000	167230000	chr1	167340000	167350000	40	12.201774951691	0.000000118248408975691	chr1_89	8	SharpPeak	63.0259048845336	0
chr1	167230000	167240000	chr1	167340000	167350000	38	14.0504902698568	0.0000229843073041319	chr1_89	8	SharpPeak	63.0259048845336	0
chr1	167220000	167230000	chr1	167350000	167360000	39	15.0226471291784	0.0000401562661897234	chr1_89	8	SharpPeak	63.0259048845336	0
chr1	167230000	167240000	chr1	167350000	167360000	41	17.2011492565626	0.000144167056958961	chr1_89	8	SharpPeak	63.0259048845336	0
chr1	169670000	169680000	chr1	169930000	169940000	17	2.47096808760843	0.000000261180076453157	chr1_226	3	SharpPeak	19.9384135163273	1
chr1	169660000	169670000	chr1	169920000	169930000	11	2.47407246306045	0.00287189708798246	chr1_226	3	SharpPeak	19.9384135163273	0
chr1	169670000	169680000	chr1	169920000	169930000	11	2.2384394091196	0.00132650590425646	chr1_226	3	SharpPeak	19.9384135163273	0
chr1	170290000	170300000	chr1	170580000	170590000	21	4.79463448806996	0.00000706119200487052	chr1_227	2	SharpPeak	14.7870678160395	1
chr1	170290000	170300000	chr1	170590000	170600000	16	3.48902398603885	0.0000930898000510936	chr1_227	2	SharpPeak	14.7870678160395	0
chr1	170890000	170900000	chr1	170990000	171000000	48	13.8149438167666	0.000000000711909049978526	chr1_92	15	BroadPeak	117.354899452907	0
chr1	170910000	170920000	chr1	170990000	171000000	24	9.31858848990376	0.00340518503974988	chr1_92	15	BroadPeak	117.354899452907	0
chr1	170890000	170900000	chr1	171040000	171050000	45	21.0781381475813	0.000619218702279536	chr1_92	15	BroadPeak	117.354899452907	0
chr1	170890000	170900000	chr1	171060000	171070000	22	5.56901739955023	0.0000192319097965485	chr1_92	15	BroadPeak	117.354899452907	0
chr1	170910000	170920000	chr1	171060000	171070000	15	3.56951983888654	0.000443567743148436	chr1_92	15	BroadPeak	117.354899452907	0
chr1	171120000	171130000	chr1	171220000	171230000	97	34.0419581186001	0.00000000000000875702676495878	chr1_93	28	BroadPeak	342.335273335434	0
chr1	171120000	171130000	chr1	171230000	171240000	54	21.4071349925033	0.00000105047724717936	chr1_93	28	BroadPeak	342.335273335434	0
chr1	171120000	171130000	chr1	171260000	171270000	37	16.866918325376	0.00173887381292713	chr1_93	28	BroadPeak	342.335273335434	0
chr1	171120000	171130000	chr1	171250000	171260000	58	17.9397508285895	0.0000000000910551410749627	chr1_93	28	BroadPeak	342.335273335434	0
chr1	171120000	171130000	chr1	171270000	171280000	58	23.4994967476634	0.000000674383475099295	chr1_93	28	BroadPeak	342.335273335434	0
chr1	171120000	171130000	chr1	171240000	171250000	52	18.1063838862301	0.0000000457991772634322	chr1_93	28	BroadPeak	342.335273335434	0
chr1	171130000	171140000	chr1	171240000	171250000	43	18.8311762363113	0.00022308476949258	chr1_93	28	BroadPeak	342.335273335434	0
chr1	171120000	171130000	chr1	171280000	171290000	74	29.5182779471045	0.00000000512330948447349	chr1_93	28	BroadPeak	342.335273335434	0
chr1	171820000	171830000	chr1	172010000	172020000	14	3.78279540467674	0.00258803687506375	chr1_228	3	SharpPeak	14.0977584719785	1
chr1	171800000	171810000	chr1	172020000	172030000	18	5.96693949758374	0.00359721470360557	chr1_228	3	SharpPeak	14.0977584719785	0
chr1	171810000	171820000	chr1	172020000	172030000	12	3.30880302074645	0.00784419827355196	chr1_228	3	SharpPeak	14.0977584719785	0
chr1	172030000	172040000	chr1	172290000	172300000	18	4.30013930608452	0.0000818712222486008	chr1_95	5	SharpPeak	24.3997301467079	1
chr1	172110000	172120000	chr1	172290000	172300000	21	7.95992368315766	0.00595384174945005	chr1_96	20	BroadPeak	143.983753150139	0
chr1	172090000	172100000	chr1	172300000	172310000	20	5.28261025383293	0.0000980434557218973	chr1_96	20	BroadPeak	143.983753150139	0
chr1	172110000	172120000	chr1	172300000	172310000	20	7.28118175421642	0.00507784723501416	chr1_96	20	BroadPeak	143.983753150139	0
chr1	172190000	172200000	chr1	172300000	172310000	25	9.35958424747559	0.0015585870657502	chr1_97	4	SharpPeak	18.4979147207994	1
chr1	172070000	172080000	chr1	172310000	172320000	22	8.44778808671009	0.00517800839089931	chr1_96	20	BroadPeak	143.983753150139	0
chr1	172090000	172100000	chr1	172310000	172320000	24	7.17039490325449	0.0000863978738991736	chr1_96	20	BroadPeak	143.983753150139	0
chr1	172100000	172110000	chr1	172310000	172320000	20	7.65900868597982	0.0086801736974726	chr1_96	20	BroadPeak	143.983753150139	0
chr1	172110000	172120000	chr1	172310000	172320000	29	9.88002045404593	0.0000971867708200621	chr1_96	20	BroadPeak	143.983753150139	0
chr1	172130000	172140000	chr1	172310000	172320000	34	8.69747961299169	0.0000000355636773367308	chr1_96	20	BroadPeak	143.983753150139	0
chr1	172160000	172170000	chr1	172310000	172320000	41	13.1696219499748	0.000000271003822799911	chr1_96	20	BroadPeak	143.983753150139	0
chr1	172190000	172200000	chr1	172310000	172320000	29	12.3340336237679	0.00331939184321788	chr1_97	4	SharpPeak	18.4979147207994	0
chr1	172400000	172410000	chr1	172480000	172490000	27	10.4757114883298	0.00144062572185065	chr1_99	5	SharpPeak	42.3211317187445	0
chr1	172410000	172420000	chr1	172480000	172490000	54	14.9369983564188	0.0000000000111807047714322	chr1_99	5	SharpPeak	42.3211317187445	1
chr1	172400000	172410000	chr1	172490000	172500000	25	7.18670058232471	0.0000301298090144509	chr1_99	5	SharpPeak	42.3211317187445	0
chr1	172410000	172420000	chr1	172490000	172500000	37	10.1195433428105	0.0000000356641018441798	chr1_99	5	SharpPeak	42.3211317187445	0
chr1	179500000	179510000	chr1	179620000	179630000	19	6.35141588316819	0.0027291237834076	chr1_101	3	SharpPeak	16.4220885219702	0
chr1	179860000	179870000	chr1	180140000	180150000	23	4.91351663077439	0.000000680523095093292	chr1_103	20	BroadPeak	139.148527090009	0
chr1	179870000	179880000	chr1	180140000	180150000	17	4.57797603257844	0.000578902040914839	chr1_103	20	BroadPeak	139.148527090009	0
chr1	180270000	180280000	chr1	180380000	180390000	25	8.40435569663785	0.000341860002970556	chr1_105	16	BroadPeak	144.265686703929	0
chr1	180270000	180280000	chr1	180400000	180410000	39	8.85271048709633	0.0000000000947402240715253	chr1_105	16	BroadPeak	144.265686703929	0
chr1	180300000	180310000	chr1	180400000	180410000	36	16.0694782261066	0.00148482928165748	chr1_106	2	SharpPeak	9.40246355621103	1
chr1	181260000	181270000	chr1	181540000	181550000	12	2.4413790351007	0.000675992361671249	chr1_229	4	SharpPeak	23.0731155613009	0
chr1	181270000	181280000	chr1	181540000	181550000	16	3.40140123469483	0.0000710482880894627	chr1_229	4	SharpPeak	23.0731155613009	1
chr1	181280000	181290000	chr1	181540000	181550000	14	3.62236206527498	0.00171314859250564	chr1_229	4	SharpPeak	23.0731155613009	0
chr1	181290000	181300000	chr1	181540000	181550000	15	3.99416204122741	0.00135863091103401	chr1_229	4	SharpPeak	23.0731155613009	0
chr1	182540000	182550000	chr1	182950000	182960000	12	2.94572508788569	0.00318938012292603	chr1_230	3	SharpPeak	13.8595982030591	1
chr1	182550000	182560000	chr1	182960000	182970000	10	2.41359860907453	0.00840650760138079	chr1_230	3	SharpPeak	13.8595982030591	0
chr1	182560000	182570000	chr1	182960000	182970000	10	2.16936904777329	0.00414222334524693	chr1_230	3	SharpPeak	13.8595982030591	0
chr1	183040000	183050000	chr1	183210000	183220000	15	4.73137928017612	0.00684050790012214	chr1_231	3	SharpPeak	16.6860188580965	0
chr1	183040000	183050000	chr1	183220000	183230000	24	6.50239170394198	0.0000192319097965485	chr1_231	3	SharpPeak	16.6860188580965	1
chr1	183050000	183060000	chr1	183220000	183230000	21	7.7363506652048	0.0042546229488197	chr1_231	3	SharpPeak	16.6860188580965	0
chr1	183030000	183040000	chr1	183290000	183300000	10	2.10533369329917	0.00337697874771781	chr1_232	2	SharpPeak	9.02896825116645	1
chr1	183040000	183050000	chr1	183290000	183300000	20	7.75809267366318	0.00987594071700878	chr1_232	2	SharpPeak	9.02896825116645	0
chr1	184260000	184270000	chr1	184710000	184720000	12	3.01384787195189	0.00382067544063735	chr1_112	9	SharpPeak	59.1230448335986	0
chr1	184270000	184280000	chr1	184710000	184720000	13	3.13666614307862	0.00156586880997322	chr1_112	9	SharpPeak	59.1230448335986	0
chr1	184460000	184470000	chr1	184710000	184720000	16	4.46433605958211	0.00134100387187685	chr1_111	17	BroadPeak	157.297884250485	0
chr1	184590000	184600000	chr1	184710000	184720000	18	6.57656943902295	0.00953185969390431	chr1_233	5	SharpPeak	29.4789243566433	0
chr1	184600000	184610000	chr1	184710000	184720000	24	9.59219675833682	0.00491343891310924	chr1_233	5	SharpPeak	29.4789243566433	0
chr1	184260000	184270000	chr1	184720000	184730000	19	3.70576311185716	0.00000273830004687008	chr1_112	9	SharpPeak	59.1230448335986	0
chr1	184450000	184460000	chr1	184720000	184730000	25	5.50342597400418	0.000000297676610307693	chr1_111	17	BroadPeak	157.297884250485	0
chr1	184470000	184480000	chr1	184720000	184730000	25	4.27022743079993	0.00000000327603922097757	chr1_111	17	BroadPeak	157.297884250485	0
chr1	184480000	184490000	chr1	184720000	184730000	16	4.70642949688233	0.00233379785275871	chr1_111	17	BroadPeak	157.297884250485	0
chr1	184530000	184540000	chr1	184720000	184730000	22	6.42113821393735	0.000148110823428938	chr1_234	3	SharpPeak	16.3235396011496	1
chr1	184540000	184550000	chr1	184720000	184730000	20	7.40396747559671	0.00614291443472049	chr1_234	3	SharpPeak	16.3235396011496	0
chr1	184580000	184590000	chr1	184720000	184730000	30	8.28150482133103	0.00000123627114012372	chr1_233	5	SharpPeak	29.4789243566433	1
chr1	184250000	184260000	chr1	184730000	184740000	16	3.49835713703255	0.0000952846787429646	chr1_112	9	SharpPeak	59.1230448335986	0
chr1	184260000	184270000	chr1	184730000	184740000	26	5.35576245299828	0.0000000504899655577627	chr1_112	9	SharpPeak	59.1230448335986	1
chr1	184270000	184280000	chr1	184730000	184740000	26	5.6080477415668	0.00000011271405956462	chr1_112	9	SharpPeak	59.1230448335986	0
chr1	184380000	184390000	chr1	184730000	184740000	16	5.03992663680388	0.00450258636818505	chr1_235	3	SharpPeak	21.940117853264	0
chr1	184390000	184400000	chr1	184730000	184740000	22	4.72810948992412	0.00000145118511078998	chr1_235	3	SharpPeak	21.940117853264	1
chr1	184400000	184410000	chr1	184730000	184740000	25	6.30738268726672	0.00000328469637252698	chr1_235	3	SharpPeak	21.940117853264	0
chr1	184430000	184440000	chr1	184730000	184740000	20	5.22227639468629	0.0000858743638855689	chr1_111	17	BroadPeak	157.297884250485	0
chr1	184450000	184460000	chr1	184730000	184740000	40	7.99749765721013	0.00000000000156828301081572	chr1_111	17	BroadPeak	157.297884250485	0
chr1	184460000	184470000	chr1	184730000	184740000	29	8.04123706096151	0.00000225237004021159	chr1_111	17	BroadPeak	157.297884250485	0
chr1	184470000	184480000	chr1	184730000	184740000	19	6.13448470332907	0.00184434432866276	chr1_111	17	BroadPeak	157.297884250485	0
chr1	184480000	184490000	chr1	184730000	184740000	37	6.78176332513716	0.00000000000138681828750297	chr1_111	17	BroadPeak	157.297884250485	0
chr1	184490000	184500000	chr1	184730000	184740000	30	8.5765920247637	0.00000247510359742744	chr1_111	17	BroadPeak	157.297884250485	0
chr1	184500000	184510000	chr1	184730000	184740000	31	9.25447015409988	0.00000370070804924941	chr1_111	17	BroadPeak	157.297884250485	0
chr1	184530000	184540000	chr1	184730000	184740000	25	9.23106269404124	0.00128418818353034	chr1_234	3	SharpPeak	16.3235396011496	0
chr1	184580000	184590000	chr1	184730000	184740000	31	11.7432560758744	0.00031855364205726	chr1_233	5	SharpPeak	29.4789243566433	0
chr1	184590000	184600000	chr1	184730000	184740000	29	11.2083672916515	0.000793472654499741	chr1_233	5	SharpPeak	29.4789243566433	0
chr1	184860000	184870000	chr1	185200000	185210000	18	5.15984645809355	0.000727086848581831	chr1_181	3	SharpPeak	16.5554738929784	0
chr1	185370000	185380000	chr1	185510000	185520000	22	8.75688740616656	0.00778574252365458	chr1_236	2	SharpPeak	10.3039458780219	0
chr1	185380000	185390000	chr1	185510000	185520000	19	5.40009280290729	0.000417141165786234	chr1_236	2	SharpPeak	10.3039458780219	1
chr1	185400000	185410000	chr1	185510000	185520000	26	9.03726470756243	0.000392288737619002	chr1_182	6	SharpPeak	47.3317396843075	0
chr1	185410000	185420000	chr1	185510000	185520000	33	11.7271474992777	0.0000523248778853381	chr1_182	6	SharpPeak	47.3317396843075	0
chr1	185420000	185430000	chr1	185510000	185520000	31	10.9625191749513	0.0000935137565899913	chr1_182	6	SharpPeak	47.3317396843075	0
chr1	185430000	185440000	chr1	185510000	185520000	31	13.4608455195364	0.00283064777625824	chr1_182	6	SharpPeak	47.3317396843075	0
chr1	186170000	186180000	chr1	186700000	186710000	14	3.07587949332018	0.000365563491963545	chr1_114	3	SharpPeak	15.2704517963561	1
chr1	186190000	186200000	chr1	186700000	186710000	12	2.71565171378112	0.00162413047363128	chr1_114	3	SharpPeak	15.2704517963561	0
chr1	186380000	186390000	chr1	186700000	186710000	16	4.3129955815079	0.000959067640488149	chr1_115	3	SharpPeak	17.6574594887265	0
chr1	186390000	186400000	chr1	186700000	186710000	16	4.30252942220468	0.000932064705040373	chr1_115	3	SharpPeak	17.6574594887265	0
chr1	189700000	189710000	chr1	189860000	189870000	19	4.39714027488232	0.0000300736918579713	chr1_117	4	SharpPeak	25.4726826751305	1
chr1	189710000	189720000	chr1	189860000	189870000	17	5.12854185019052	0.00195092733554641	chr1_117	4	SharpPeak	25.4726826751305	0
chr1	189670000	189680000	chr1	189920000	189930000	18	4.93677400916433	0.000432076323721741	chr1_118	3	SharpPeak	21.9169505014563	0
chr1	189690000	189700000	chr1	189920000	189930000	26	6.31943031947276	0.000000989954262189012	chr1_118	3	SharpPeak	21.9169505014563	1
chr1	190040000	190050000	chr1	190160000	190170000	38	9.79599209849264	0.00000000472724302989066	chr1_237	3	SharpPeak	22.9104448422888	1
chr1	190040000	190050000	chr1	190170000	190180000	36	14.0029147053716	0.00011742166507248	chr1_237	3	SharpPeak	22.9104448422888	0
chr1	190050000	190060000	chr1	190170000	190180000	23	9.14323259547612	0.0059785458987118	chr1_237	3	SharpPeak	22.9104448422888	0
chr1	191290000	191300000	chr1	191570000	191580000	40	11.0508202583611	0.0000000098473955654394	chr1_119	12	BroadPeak	117.741872404812	0
chr1	191300000	191310000	chr1	191570000	191580000	23	9.38798801037163	0.00805113673782825	chr1_119	12	BroadPeak	117.741872404812	0
chr1	191330000	191340000	chr1	191570000	191580000	51	15.2367897781509	0.000000000600126317001439	chr1_119	12	BroadPeak	117.741872404812	0
chr1	191340000	191350000	chr1	191570000	191580000	30	13.6891574352925	0.00726516823605924	chr1_119	12	BroadPeak	117.741872404812	0
chr1	191350000	191360000	chr1	191570000	191580000	38	11.3658061240195	0.000000167209833954037	chr1_119	12	BroadPeak	117.741872404812	0
chr1	191360000	191370000	chr1	191570000	191580000	42	13.9452436321738	0.000000423466923012499	chr1_119	12	BroadPeak	117.741872404812	0
chr1	191580000	191590000	chr1	191820000	191830000	24	9.08116791653074	0.00244984943662765	chr1_120	4	SharpPeak	29.5783628105165	0
chr1	191840000	191850000	chr1	191900000	191910000	80	34.320383879	0.0000000202796494527751	chr1_121	7	SharpPeak	83.9319473792389	0
chr1	191840000	191850000	chr1	191910000	191920000	61	22.7591422651716	0.0000000205309865462637	chr1_121	7	SharpPeak	83.9319473792389	0
chr1	191970000	191980000	chr1	192070000	192080000	29	10.1707655926364	0.000160040055733406	chr1_123	13	BroadPeak	156.409432587671	0
chr1	191920000	191930000	chr1	192090000	192100000	27	11.7393109783778	0.00704098059957592	chr1_125	3	SharpPeak	15.5413596018291	0
chr1	191950000	191960000	chr1	192090000	192100000	36	11.4208409755467	0.00000156639454887318	chr1_123	13	BroadPeak	156.409432587671	0
chr1	191960000	191970000	chr1	192090000	192100000	65	12.0685092509248	0.000000000000000000000227376755996369	chr1_123	13	BroadPeak	156.409432587671	1
chr1	191970000	191980000	chr1	192090000	192100000	73	16.3635027450591	0.0000000000000000000109912612616702	chr1_123	13	BroadPeak	156.409432587671	0
chr2	18040000	18050000	chr2	18690000	18700000	20	4.83542706026813	0.00000853079122386801	chr2_096	1	Singleton	7.32538104666767	1
chr2	18670000	18680000	chr2	19270000	19280000	18	4.26267276893847	0.0000215448606624429	chr2_097	1	Singleton	6.86356998521216	1
chr2	18670000	18680000	chr2	19340000	19350000	18	3.54314901411415	0.00000185763670690967	chr2_098	1	Singleton	8.08895547904451	1
chr2	18760000	18770000	chr2	19340000	19350000	14	2.41667217935051	0.00000873392055615303	chr2_099	1	Singleton	7.30685696011521	1
chr2	26310000	26320000	chr2	26570000	26580000	29	9.7853541726766	0.0000245419253757363	chr2_0100	1	Singleton	6.79404006653755	1
chr2	28590000	28600000	chr2	28620000	28630000	194	90.2949888369	0.00000000000000000176793933260114	chr2_0101	1	Singleton	21.0072294182898	1
chr2	31080000	31090000	chr2	31140000	31150000	53	23.7914312308065	0.0000125437387349151	chr2_0102	1	Singleton	7.12719832851506	1
chr2	32710000	32720000	chr2	32750000	32760000	182	84.6826045099	0.0000000000000000250832146806232	chr2_0103	1	Singleton	19.807888931161	1
chr2	33130000	33140000	chr2	33370000	33380000	19	4.91515400232229	0.0000389422273780356	chr2_0104	1	Singleton	6.57274430360574	1
chr2	34670000	34680000	chr2	34770000	34780000	70	34.257885515	0.00000525203404041947	chr2_0105	1	Singleton	7.56373631838876	1
chr2	70660000	70670000	chr2	71110000	71120000	18	4.54841460395424	0.0000503983025770676	chr2_0106	1	Singleton	6.44611613095255	1
chr2	71390000	71400000	chr2	71540000	71550000	35	14.0525466389598	0.0000895063257783541	chr2_0107	1	Singleton	6.15079002831241	1
chr2	71650000	71660000	chr2	71780000	71790000	32	11.9613533864875	0.000057749493181794	chr2_0108	1	Singleton	6.38178266970317	1
chr2	76370000	76380000	chr2	76670000	76680000	27	6.45405764322323	0.000000100556469942331	chr2_0109	1	Singleton	9.50290724951675	1
chr2	105330000	105340000	chr2	105420000	105430000	20	5.64557688829051	0.0000752737684021032	chr2_0110	1	Singleton	6.24609612312655	1
chr2	116000000	116010000	chr2	116060000	116070000	50	22.8221746178978	0.0000384462630565618	chr2_0111	1	Singleton	6.57966601277884	1
chr2	118760000	118770000	chr2	118970000	118980000	36	12.4900671487983	0.00000323280305186397	chr2_0112	1	Singleton	7.81964676197842	1
chr2	125660000	125670000	chr2	125860000	125870000	23	7.1788377701039	0.0000783871780436575	chr2_0113	1	Singleton	6.22033064563444	1
chr2	126590000	126600000	chr2	127000000	127010000	17	3.34813726037518	0.00000386483486403392	chr2_0114	1	Singleton	7.71518326101987	1
chr2	128120000	128130000	chr2	128210000	128220000	54	23.4404537367485	0.00000393375217112046	chr2_0115	1	Singleton	7.70379526635114	1
chr2	130290000	130300000	chr2	130360000	130370000	45	18.6359047186727	0.0000112945435783934	chr2_0116	1	Singleton	7.18223253478523	1
chr2	131090000	131100000	chr2	131180000	131190000	81	37.4469200356	0.0000000725935124442295	chr2_0117	1	Singleton	9.66264427826938	1
chr2	131420000	131430000	chr2	131510000	131520000	31	9.10760938595379	0.000000733576222496418	chr2_0118	1	Singleton	8.53607726429037	1
chr2	152390000	152400000	chr2	152430000	152440000	89	43.023355847	0.0000000917009457820643	chr2_0119	1	Singleton	9.54893381724059	1
chr2	152690000	152700000	chr2	152760000	152770000	56	23.9444211189556	0.00000158530959332619	chr2_0120	1	Singleton	8.16420466707692	1
chr2	152910000	152920000	chr2	153010000	153020000	41	13.4339047191497	0.00000011398813994483	chr2_0121	1	Singleton	9.43671919827344	1
chr2	155230000	155240000	chr2	155380000	155390000	46	19.6920735803246	0.0000196580741257444	chr2_0122	1	Singleton	6.90778182547619	1
chr2	155470000	155480000	chr2	155620000	155630000	45	16.5438147906083	0.000000558214314354197	chr2_0123	1	Singleton	8.68231990699886	1
chr2	156470000	156480000	chr2	156700000	156710000	18	4.54195656475999	0.00004980731247173	chr2_0124	1	Singleton	6.45518111780819	1
chr2	160600000	160610000	chr2	160650000	160660000	61	29.2969376386055	0.0000158043415534066	chr2_0125	1	Singleton	7.01150122967349	1
chr2	165070000	165080000	chr2	165280000	165290000	28	8.1234967971101	0.00000243665667194237	chr2_0126	1	Singleton	7.95653992246716	1
chr2	165070000	165080000	chr2	165320000	165330000	32	8.5497737936949	0.0000000579907034762036	chr2_0127	1	Singleton	9.77277283873127	1
chr2	167530000	167540000	chr2	167890000	167900000	29	5.8918273720435	0.000000000819630354072337	chr2_0128	1	Singleton	11.7829242370146	1
chr2	168760000	168770000	chr2	168870000	168880000	37	13.1335777188068	0.00000369361428524539	chr2_0129	1	Singleton	7.74811014389023	1
chr2	172240000	172250000	chr2	172370000	172380000	45	18.4445781331903	0.00000873392055615303	chr2_0130	1	Singleton	7.30810365407983	1
chr2	172340000	172350000	chr2	173030000	173040000	34	10.3488515015302	0.000000393196930533748	chr2_0131	1	Singleton	8.84206389496659	1
chr2	174070000	174080000	chr2	174280000	174290000	35	12.1603430110611	0.00000461826806241901	chr2_0132	1	Singleton	7.62317394419517	1
chr2	174470000	174480000	chr2	174670000	174680000	27	9.05015356473866	0.0000486010778719324	chr2_0133	1	Singleton	6.46847647045284	1
chr2	6320000	6330000	chr2	6400000	6410000	44	15.663569361887	0.00000181446613478926	chr2_0134	1	Singleton	8.93187253109116	1
chr2	10130000	10140000	chr2	10260000	10270000	21	5.21051461457918	0.0000330564869050921	chr2_0135	1	Singleton	7.42982251867808	1
chr2	29190000	29200000	chr2	29570000	29580000	15	2.34574186133492	0.00000602615273185414	chr2_0136	1	Singleton	8.30726633766393	1
chr2	35620000	35630000	chr2	35900000	35910000	26	4.83257586825345	0.00000000864536812873207	chr2_0137	1	Singleton	11.5777978636252	1
chr2	45110000	45120000	chr2	45510000	45520000	23	6.01766959015043	0.0000246577016748316	chr2_0138	1	Singleton	7.58080901006162	1
chr2	52740000	52750000	chr2	53110000	53120000	16	2.74452377548049	0.00000763587558094874	chr2_0139	1	Singleton	8.18907276731671	1
chr2	60960000	60970000	chr2	61420000	61430000	14	2.22906165331901	0.0000181291467482428	chr2_0140	1	Singleton	7.74877082092565	1
chr2	65020000	65030000	chr2	65330000	65340000	14	2.01159924869951	0.00000592206517274169	chr2_0141	1	Singleton	8.31679399050806	1
chr2	70700000	70710000	chr2	71030000	71040000	15	2.74440071919098	0.0000353134063339206	chr2_0142	1	Singleton	7.39287297233256	1
chr2	73310000	73320000	chr2	73420000	73430000	49	19.8339949110632	0.0000108989773276744	chr2_0143	1	Singleton	8.01564886412592	1
chr2	84670000	84680000	chr2	84750000	84760000	86	38.7413251277	0.0000000482848509815671	chr2_0144	1	Singleton	10.7286592522358	1
chr2	90930000	90940000	chr2	91030000	91040000	39	13.5174995234914	0.00000532375044775186	chr2_0145	1	Singleton	8.37500329719035	1
chr2	103760000	103770000	chr2	103990000	104000000	24	7.01098150268645	0.0000781845987279345	chr2_0146	1	Singleton	6.95620701079828	1
chr2	103790000	103800000	chr2	103980000	103990000	38	14.579850952522	0.0000640141237501138	chr2_0147	1	Singleton	7.06153582296252	1
chr2	103790000	103800000	chr2	104000000	104010000	32	9.5897772012838	0.00000372352979812307	chr2_0148	1	Singleton	8.56167461734789	1
chr2	112260000	112270000	chr2	112350000	112360000	60	25.7156500364746	0.00000335652604848862	chr2_0149	1	Singleton	8.62221211580804	1
chr2	112260000	112270000	chr2	112470000	112480000	28	8.57363343439967	0.0000307692986790679	chr2_0150	1	Singleton	7.46409922067335	1
chr2	117120000	117130000	chr2	117170000	117180000	56	26.0705904662241	0.0000782393696233278	chr2_0151	1	Singleton	6.95477337453392	1
chr2	119110000	119120000	chr2	119190000	119200000	70	32.4620665600003	0.00000451010833209412	chr2_0152	1	Singleton	8.46350212756848	1
chr2	119290000	119300000	chr2	119500000	119510000	21	5.64058488648556	0.0000961323207298101	chr2_0153	1	Singleton	6.84937490474917	1
chr2	119320000	119330000	chr2	119500000	119510000	25	7.57622943731645	0.0000889295419961925	chr2_0154	1	Singleton	6.8891171692649	1
chr2	120970000	120980000	chr2	121150000	121160000	36	13.2297605436832	0.0000483691239934401	chr2_0155	1	Singleton	7.20404548935226	1
chr2	122110000	122120000	chr2	122150000	122160000	99	46.4694464957	0.0000000193193144603991	chr2_0156	1	Singleton	11.1699441298709	1
chr2	128420000	128430000	chr2	128570000	128580000	19	4.63866759040547	0.0000775524087358952	chr2_0157	1	Singleton	6.96168896827804	1
chr2	131150000	131160000	chr2	131250000	131260000	64	28.3736342831135	0.00000372971405318062	chr2_0158	1	Singleton	8.55878785236038	1
chr2	132870000	132880000	chr2	132900000	132910000	47	20.1101355433274	0.0000671864083246494	chr2_0159	1	Singleton	7.03817629760836	1
chr2	145160000	145170000	chr2	145290000	145300000	21	5.63227482497253	0.0000943687671762318	chr2_0160	1	Singleton	6.86004065844319	1
chr2	153160000	153170000	chr2	153390000	153400000	30	9.60112910154562	0.0000299729907619319	chr2_0161	1	Singleton	7.48007250383205	1
chr2	154760000	154770000	chr2	154860000	154870000	40	14.3949866029186	0.00000900916907740108	chr2_0162	1	Singleton	8.10975885179203	1
chr2	156860000	156870000	chr2	157100000	157110000	34	11.7365985454903	0.0000284279695392477	chr2_0163	1	Singleton	7.50862189423368	1
chr2	158660000	158670000	chr2	158740000	158750000	31	10.6349796830316	0.000069966213843926	chr2_0164	1	Singleton	7.01706224179601	1
chr2	163540000	163550000	chr2	163570000	163580000	63	30.8950622273012	0.0000885928894816794	chr2_0165	1	Singleton	6.89297451314266	1
chr2	164410000	164420000	chr2	164510000	164520000	38	10.1036737358355	0.0000000123483683596704	chr2_0166	1	Singleton	11.3975671982803	1
chr2	164460000	164470000	chr2	164510000	164520000	61	27.6241668148278	0.0000136614427871614	chr2_0167	1	Singleton	7.88822975570518	1
chr2	164960000	164970000	chr2	165340000	165350000	17	3.62358675436282	0.0000477560857600374	chr2_0168	1	Singleton	7.21305147933783	1
chr2	168470000	168480000	chr2	168630000	168640000	25	4.39739453844451	0.00000000652959947843009	chr2_0169	1	Singleton	11.7102878850966	1
chr2	180270000	180280000	chr2	180340000	180350000	54	22.9333161399157	0.0000108989773276744	chr2_0170	1	Singleton	8.01245833158043	1
chr2	5450000	5460000	chr2	5710000	5720000	21	4.31521924285723	0.00000208335460281333	chr2_0171	1	Singleton	8.85962374514429	1
chr2	11330000	11340000	chr2	11530000	11540000	23	5.78009919065493	0.0000133781777723861	chr2_0172	1	Singleton	7.90242876743137	1
chr2	18870000	18880000	chr2	18990000	19000000	48	16.5721390088234	0.000000180793893309848	chr2_0173	1	Singleton	10.0588786105019	1
chr2	27280000	27290000	chr2	27440000	27450000	30	8.47948521315586	0.00000295938240452877	chr2_0174	1	Singleton	8.68599655522856	1
chr2	27280000	27290000	chr2	27470000	27480000	45	12.9054137912411	0.00000000276184217847331	chr2_0175	1	Singleton	12.1116469966194	1
chr2	50300000	50310000	chr2	51140000	51150000	15	2.18185589979222	0.0000026526133867567	chr2_0176	1	Singleton	8.73582764043189	1
chr2	58470000	58480000	chr2	58560000	58570000	46	12.5192809178775	0.000000000356585104771848	chr2_0177	1	Singleton	13.133308221784	1
chr2	59540000	59550000	chr2	59610000	59620000	43	16.3896165631498	0.0000132684994406629	chr2_0178	1	Singleton	7.90771711506919	1
chr2	63850000	63860000	chr2	64090000	64100000	16	2.79163271990289	0.00000944006249633783	chr2_0179	1	Singleton	8.08393623122303	1
chr2	70740000	70750000	chr2	71020000	71030000	16	3.01277253780086	0.0000233581698867991	chr2_0180	1	Singleton	7.61651431401917	1
chr2	74030000	74040000	chr2	74650000	74660000	13	2.24503936944672	0.0000903473944907115	chr2_0181	1	Singleton	6.88004862823703	1
chr2	90860000	90870000	chr2	90940000	90950000	71	32.1880926377003	0.00000170866316327176	chr2_0182	1	Singleton	8.96295688692085	1
chr2	104440000	104450000	chr2	104580000	104590000	23	5.10235992409329	0.00000184822715716138	chr2_0183	1	Singleton	8.92139143158334	1
chr2	115610000	115620000	chr2	116060000	116070000	15	2.91520930391014	0.0000660053923968059	chr2_0184	1	Singleton	7.04705366330826	1
chr2	117780000	117790000	chr2	118110000	118120000	17	2.78773490509299	0.00000190132933376052	chr2_0185	1	Singleton	8.90662883179436	1
chr2	119130000	119140000	chr2	119180000	119190000	54	23.363386385767	0.0000181291467482428	chr2_0186	1	Singleton	7.74997441251928	1
chr2	132590000	132600000	chr2	132690000	132700000	36	11.5596356944632	0.00000302215469451242	chr2_0187	1	Singleton	8.67458915503219	1
chr2	133140000	133150000	chr2	133550000	133560000	15	2.78011944178349	0.0000395032823598942	chr2_0188	1	Singleton	7.31851292091055	1
chr2	154700000	154710000	chr2	154940000	154950000	20	4.40250449269627	0.0000109973305772946	chr2_0189	1	Singleton	8.00143705956522	1
chr2	155540000	155550000	chr2	155610000	155620000	64	29.3732034217051	0.0000109973305772946	chr2_0190	1	Singleton	8.00427514693024	1
chr2	157300000	157310000	chr2	157560000	157570000	22	5.0703758494916	0.00000618531612756003	chr2_0191	1	Singleton	8.29399268261956	1
chr2	180180000	180190000	chr2	180250000	180260000	57	23.2434782880698	0.00000155781047058471	chr2_0192	1	Singleton	9.00561638124915	1
chr2	6210000	6220000	chr2	6350000	6360000	23	8.17644513876467	0.000498824637129025	chr2_1	2	SharpPeak	10.8997082418776	1
chr2	10080000	10090000	chr2	10290000	10300000	25	7.43868049734116	0.0000149317411081484	chr2_2	2	SharpPeak	16.3329822708378	0
chr2	13270000	13280000	chr2	13570000	13580000	26	7.22801886350195	0.00000299873819301988	chr2_3	3	SharpPeak	30.4454356190216	0
chr2	18030000	18040000	chr2	18670000	18680000	21	6.43965784546114	0.000144274968619345	chr2_4	4	SharpPeak	21.7154159763211	0
chr2	18040000	18050000	chr2	18670000	18680000	26	7.69866470995334	0.00000873392055615303	chr2_4	4	SharpPeak	21.7154159763211	1
chr2	18050000	18060000	chr2	18670000	18680000	24	9.58770766387428	0.00175657789693327	chr2_4	4	SharpPeak	21.7154159763211	0
chr2	18020000	18030000	chr2	18680000	18690000	12	3.69669075396367	0.00704218349541137	chr2_4	4	SharpPeak	21.7154159763211	0
chr2	18790000	18800000	chr2	19270000	19280000	9	2.2737826898872	0.00759295114447795	chr2_5	2	SharpPeak	10.9007197526955	0
chr2	18800000	18810000	chr2	19270000	19280000	14	2.52629304966161	0.0000141965831944572	chr2_5	2	SharpPeak	10.9007197526955	1
chr2	26020000	26030000	chr2	26130000	26140000	66	32.8103779438002	0.0000177720011264694	chr2_6	9	SharpPeak	60.637996946126	0
chr2	26020000	26030000	chr2	26140000	26150000	61	27.5160863047309	0.00000247268976517682	chr2_6	9	SharpPeak	60.637996946126	0
chr2	26440000	26450000	chr2	26570000	26580000	58	21.6064896410332	0.0000000104561519200765	chr2_7	4	SharpPeak	44.7841448155611	0
chr2	26630000	26640000	chr2	26900000	26910000	37	16.4040173785705	0.000358757590437212	chr2_8	9	SharpPeak	74.0338873819094	0
chr2	26640000	26650000	chr2	26900000	26910000	46	12.8737245142	0.000000000117512064245162	chr2_8	9	SharpPeak	74.0338873819094	0
chr2	26660000	26670000	chr2	26900000	26910000	22	9.21620475129573	0.00531167941869292	chr2_8	9	SharpPeak	74.0338873819094	0
chr2	26630000	26640000	chr2	26910000	26920000	52	22.5549217200121	0.0000063081983120227	chr2_8	9	SharpPeak	74.0338873819094	0
chr2	26640000	26650000	chr2	26910000	26920000	63	17.6785271057295	0.000000000000016175729141517	chr2_8	9	SharpPeak	74.0338873819094	1
chr2	26640000	26650000	chr2	27000000	27010000	14	3.00257466482936	0.0000900466305504014	chr2_9	2	SharpPeak	11.1864060759743	1
chr2	26630000	26640000	chr2	27010000	27020000	19	6.24232344302233	0.000780328835114827	chr2_9	2	SharpPeak	11.1864060759743	0
chr2	26910000	26920000	chr2	27020000	27030000	75	31.8138569582005	0.00000000895942663599955	chr2_10	2	SharpPeak	20.5097645642198	1
chr2	27020000	27030000	chr2	27240000	27250000	14	4.09858092375932	0.00190303139021102	chr2_11	2	SharpPeak	9.01638966132025	1
chr2	27570000	27580000	chr2	27740000	27750000	20	6.92899057674754	0.00100878691439822	chr2_12	5	SharpPeak	29.3575236751663	0
chr2	27670000	27680000	chr2	27740000	27750000	54	23.388156549828	0.00000375604403693662	chr2_13	4	SharpPeak	25.8544571234594	1
chr2	27680000	27690000	chr2	27740000	27750000	41	20.2128067991757	0.00118257697910505	chr2_13	4	SharpPeak	25.8544571234594	0
chr2	27980000	27990000	chr2	28090000	28100000	41	13.9332453881575	0.000000294352345991041	chr2_14	2	SharpPeak	16.1351430266807	1
chr2	28690000	28700000	chr2	29040000	29050000	12	3.5121362741513	0.00466503651463893	chr2_15	3	SharpPeak	17.3781005749459	0
chr2	28750000	28760000	chr2	29040000	29050000	15	4.11217094934806	0.000620271228642659	chr2_16	4	SharpPeak	27.0594733043664	0
chr2	28750000	28760000	chr2	29050000	29060000	23	5.21389021680025	0.000000488965010002938	chr2_16	4	SharpPeak	27.0594733043664	1
chr2	28910000	28920000	chr2	29050000	29060000	43	13.1632924704536	0.00000000765208208332182	chr2_17	4	SharpPeak	33.9586461746563	0
chr2	28910000	28920000	chr2	29060000	29070000	23	9.31600135108299	0.00274119824412608	chr2_17	4	SharpPeak	33.9586461746563	0
chr2	30460000	30470000	chr2	30590000	30600000	31	12.6090877842671	0.000344482869351226	chr2_18	7	SharpPeak	47.7256905277415	0
chr2	30470000	30480000	chr2	30590000	30600000	43	17.9923064970389	0.0000244604419507771	chr2_18	7	SharpPeak	47.7256905277415	0
chr2	30470000	30480000	chr2	30600000	30610000	57	16.9800155737522	0.00000000000405033688339458	chr2_18	7	SharpPeak	47.7256905277415	1
chr2	30470000	30480000	chr2	30610000	30620000	28	11.5095843572725	0.000891360400543817	chr2_18	7	SharpPeak	47.7256905277415	0
chr2	30470000	30480000	chr2	30670000	30680000	28	9.85159597463618	0.0000753185000996365	chr2_19	6	SharpPeak	32.9192487189658	0
chr2	30460000	30470000	chr2	30680000	30690000	20	7.09147492368049	0.00132918363141498	chr2_19	6	SharpPeak	32.9192487189658	0
chr2	30470000	30480000	chr2	30680000	30690000	23	9.81893043305717	0.00520855603098345	chr2_19	6	SharpPeak	32.9192487189658	0
chr2	30460000	30470000	chr2	30650000	30660000	20	7.62109136229995	0.00306585383679569	chr2_19	6	SharpPeak	32.9192487189658	0
chr2	30470000	30480000	chr2	30650000	30660000	31	10.6272296379727	0.000015410467581415	chr2_19	6	SharpPeak	32.9192487189658	1
chr2	30440000	30450000	chr2	30710000	30720000	15	4.30697416244225	0.000987062287554297	chr2_20	4	SharpPeak	16.8141657674757	1
chr2	30460000	30470000	chr2	30710000	30720000	21	6.36119801587212	0.00012233646493697	chr2_21	7	SharpPeak	49.6471592559828	0
chr2	30470000	30480000	chr2	30710000	30720000	29	8.75526481569598	0.00000323686506902925	chr2_21	7	SharpPeak	49.6471592559828	0
chr2	30440000	30450000	chr2	30720000	30730000	15	5.32070856820838	0.007321498385766	chr2_20	4	SharpPeak	16.8141657674757	0
chr2	30460000	30470000	chr2	30720000	30730000	27	7.90102813900402	0.00000443891962819178	chr2_21	7	SharpPeak	49.6471592559828	0
chr2	30470000	30480000	chr2	30720000	30730000	41	10.8721569185956	0.000000000332367662289655	chr2_21	7	SharpPeak	49.6471592559828	1
chr2	30440000	30450000	chr2	30700000	30710000	13	4.34395936005997	0.00884855156387078	chr2_20	4	SharpPeak	16.8141657674757	0
chr2	30460000	30470000	chr2	30700000	30710000	17	6.43668771513095	0.00712259383580459	chr2_21	7	SharpPeak	49.6471592559828	0
chr2	30470000	30480000	chr2	30700000	30710000	27	8.87418704436059	0.0000345352580768911	chr2_21	7	SharpPeak	49.6471592559828	0
chr2	30470000	30480000	chr2	30750000	30760000	22	8.38491561487119	0.00170408569566506	chr2_22	38	BroadPeak	320.076186882738	0
chr2	30540000	30550000	chr2	30750000	30760000	20	7.05890675143195	0.00125656086781394	chr2_23	2	SharpPeak	9.03871071205021	1
chr2	30460000	30470000	chr2	30770000	30780000	27	7.57615307460263	0.0000021363455524373	chr2_22	38	BroadPeak	320.076186882738	0
chr2	30470000	30480000	chr2	30770000	30780000	38	10.3621730557503	0.00000000375302684213296	chr2_22	38	BroadPeak	320.076186882738	0
chr2	30460000	30470000	chr2	30780000	30790000	30	5.9560787938978	0.000000000239078997864596	chr2_22	38	BroadPeak	320.076186882738	0
chr2	30470000	30480000	chr2	30780000	30790000	56	8.12339715578554	0.00000000000000000000000021905426158282	chr2_22	38	BroadPeak	320.076186882738	1
chr2	30490000	30500000	chr2	30780000	30790000	13	4.32447375466799	0.00856637857212275	chr2_22	38	BroadPeak	320.076186882738	0
chr2	30540000	30550000	chr2	30780000	30790000	18	6.64533320437343	0.00400723431545555	chr2_24	6	SharpPeak	33.9807924540264	0
chr2	30590000	30600000	chr2	30780000	30790000	22	9.30736637354117	0.00597180488617362	chr2_25	5	SharpPeak	26.4120833718548	0
chr2	30600000	30610000	chr2	30780000	30790000	27	9.9430040429118	0.000219828586694957	chr2_25	5	SharpPeak	26.4120833718548	0
chr2	30440000	30450000	chr2	30790000	30800000	20	3.87554616550716	0.000000314581245731376	chr2_22	38	BroadPeak	320.076186882738	0
chr2	30460000	30470000	chr2	30790000	30800000	29	5.5929058829898	0.000000000265282016150071	chr2_22	38	BroadPeak	320.076186882738	0
chr2	30470000	30480000	chr2	30790000	30800000	36	7.61368890395603	0.0000000000126229557459834	chr2_22	38	BroadPeak	320.076186882738	0
chr2	30490000	30500000	chr2	30790000	30800000	16	4.06269946656885	0.000163858962617574	chr2_22	38	BroadPeak	320.076186882738	0
chr2	30540000	30550000	chr2	30790000	30800000	23	6.18017923310154	0.00000778488141405736	chr2_24	6	SharpPeak	33.9807924540264	1
chr2	30600000	30610000	chr2	30790000	30800000	25	9.1306426575638	0.000372820190538747	chr2_25	5	SharpPeak	26.4120833718548	0
chr2	30410000	30420000	chr2	30800000	30810000	41	14.8842792969507	0.00000155279299333529	chr2_22	38	BroadPeak	320.076186882738	0
chr2	30440000	30450000	chr2	30800000	30810000	20	5.90327488655662	0.000135436798556057	chr2_22	38	BroadPeak	320.076186882738	0
chr2	30460000	30470000	chr2	30800000	30810000	36	8.64723593573756	0.000000000404334155714921	chr2_22	38	BroadPeak	320.076186882738	0
chr2	30470000	30480000	chr2	30800000	30810000	54	11.7985920777304	0.0000000000000000892774428368124	chr2_22	38	BroadPeak	320.076186882738	0
chr2	30540000	30550000	chr2	30800000	30810000	26	9.48815614547486	0.000268902461065827	chr2_24	6	SharpPeak	33.9807924540264	0
chr2	30600000	30610000	chr2	30800000	30810000	38	13.8921173524947	0.00000493674618491525	chr2_25	5	SharpPeak	26.4120833718548	1
chr2	30410000	30420000	chr2	30810000	30820000	26	9.88180678220412	0.000491087227626479	chr2_22	38	BroadPeak	320.076186882738	0
chr2	30600000	30610000	chr2	30810000	30820000	21	9.02676637598046	0.00894266670377676	chr2_25	5	SharpPeak	26.4120833718548	0
chr2	30460000	30470000	chr2	30820000	30830000	32	10.6981933041593	0.00000651669613460589	chr2_22	38	BroadPeak	320.076186882738	0
chr2	30470000	30480000	chr2	30820000	30830000	38	14.5762084291941	0.0000141965831944572	chr2_22	38	BroadPeak	320.076186882738	0
chr2	30390000	30400000	chr2	30930000	30940000	12	3.70890980345794	0.00721012924163686	chr2_26	2	SharpPeak	7.67240402035011	1
chr2	30390000	30400000	chr2	30940000	30950000	13	4.28228227460253	0.00790230972265479	chr2_26	2	SharpPeak	7.67240402035011	0
chr2	31000000	31010000	chr2	31150000	31160000	42	15.580718766465	0.00000188975141581194	chr2_27	10	SharpPeak	85.7797154326771	0
chr2	31460000	31470000	chr2	31630000	31640000	21	8.97673912475819	0.00846188450898924	chr2_28	12	SharpPeak	68.2991132828498	0
chr2	31450000	31460000	chr2	31640000	31650000	20	7.02978441096331	0.00120308383735294	chr2_28	12	SharpPeak	68.2991132828498	0
chr2	31460000	31470000	chr2	31640000	31650000	19	7.6890230059057	0.00779220156085326	chr2_28	12	SharpPeak	68.2991132828498	0
chr2	31470000	31480000	chr2	31640000	31650000	25	10.9901982210833	0.00466503651463893	chr2_28	12	SharpPeak	68.2991132828498	0
chr2	31490000	31500000	chr2	31640000	31650000	24	8.52980280353334	0.000353914205903711	chr2_28	12	SharpPeak	68.2991132828498	0
chr2	31470000	31480000	chr2	31650000	31660000	31	9.81766450910676	0.00000341126017642207	chr2_28	12	SharpPeak	68.2991132828498	0
chr2	31490000	31500000	chr2	31650000	31660000	24	7.57264105342543	0.0000616214640163524	chr2_28	12	SharpPeak	68.2991132828498	0
chr2	31470000	31480000	chr2	31670000	31680000	27	10.8333621945564	0.000812370667898769	chr2_29	2	SharpPeak	12.5982014511006	0
chr2	31680000	31690000	chr2	31770000	31780000	44	20.787564293693	0.000299279528041402	chr2_30	6	SharpPeak	44.8811812307976	0
chr2	31950000	31960000	chr2	32130000	32140000	34	16.8950135485689	0.00448095798918358	chr2_31	7	SharpPeak	45.0769864926195	0
chr2	31970000	31980000	chr2	32130000	32140000	75	29.4171505003049	0.000000000327267860505853	chr2_31	7	SharpPeak	45.0769864926195	1
chr2	32350000	32360000	chr2	32480000	32490000	35	15.5400019584258	0.000578897730791671	chr2_32	2	SharpPeak	9.86444646010911	1
chr2	32390000	32400000	chr2	32480000	32490000	63	26.2432478718051	0.000000108293313823923	chr2_33	5	SharpPeak	44.4169539423877	0
chr2	32400000	32410000	chr2	32480000	32490000	61	17.0998423761564	0.0000000000000433841521636428	chr2_33	5	SharpPeak	44.4169539423877	1
chr2	32420000	32430000	chr2	32480000	32490000	53	23.3861689998311	0.00000794790949474907	chr2_33	5	SharpPeak	44.4169539423877	0
chr2	32400000	32410000	chr2	32490000	32500000	36	16.1253444118904	0.000543194093725069	chr2_33	5	SharpPeak	44.4169539423877	0
chr2	32390000	32400000	chr2	32560000	32570000	38	15.425331275695	0.0000494225054148521	chr2_34	2	SharpPeak	12.817377923943	1
chr2	32480000	32490000	chr2	32560000	32570000	37	16.5000210851035	0.000401350826920091	chr2_35	2	SharpPeak	10.6163630482106	1
chr2	32490000	32500000	chr2	32560000	32570000	41	19.4016407304466	0.000543194093725069	chr2_35	2	SharpPeak	10.6163630482106	0
chr2	32400000	32410000	chr2	32570000	32580000	40	16.8119873659744	0.0000608882962930444	chr2_34	2	SharpPeak	12.817377923943	0
chr2	32770000	32780000	chr2	32850000	32860000	58	20.4953734606412	0.00000000154759699386169	chr2_36	4	SharpPeak	29.4646310281559	1
chr2	35430000	35440000	chr2	35500000	35510000	48	21.7699171647437	0.0000509483724500112	chr2_37	5	SharpPeak	31.9064119265692	0
chr2	35970000	35980000	chr2	36200000	36210000	31	10.2311177968002	0.00000753532260925546	chr2_38	16	BroadPeak	141.174628335363	0
chr2	36010000	36020000	chr2	36200000	36210000	20	4.56012176992066	0.00000369475428043505	chr2_38	16	BroadPeak	141.174628335363	0
chr2	36040000	36050000	chr2	36200000	36210000	38	11.345559867458	0.0000000395363037503919	chr2_38	16	BroadPeak	141.174628335363	0
chr2	35970000	35980000	chr2	36210000	36220000	28	7.23500811996153	0.000000259440777964746	chr2_38	16	BroadPeak	141.174628335363	0
chr2	35980000	35990000	chr2	36210000	36220000	15	4.39472935923168	0.00120308383735294	chr2_38	16	BroadPeak	141.174628335363	0
chr2	36010000	36020000	chr2	36210000	36220000	17	3.30184010877963	0.00000330285187201654	chr2_38	16	BroadPeak	141.174628335363	0
chr2	36020000	36030000	chr2	36210000	36220000	30	6.05623234913601	0.000000000338594633491893	chr2_38	16	BroadPeak	141.174628335363	0
chr2	36040000	36050000	chr2	36210000	36220000	23	7.89194592717255	0.000311886429501035	chr2_38	16	BroadPeak	141.174628335363	0
chr2	36090000	36100000	chr2	36210000	36220000	29	11.3262009165003	0.000311886429501035	chr2_39	2	SharpPeak	17.8353389422209	0
chr2	36100000	36110000	chr2	36210000	36220000	47	13.7285532093186	0.000000000276657026580504	chr2_39	2	SharpPeak	17.8353389422209	1
chr2	36020000	36030000	chr2	36230000	36240000	28	5.85771848276587	0.00000000335145937311448	chr2_38	16	BroadPeak	141.174628335363	0
chr2	38120000	38130000	chr2	38340000	38350000	17	5.28012094969387	0.000922290464844137	chr2_40	4	SharpPeak	21.399351821793	0
chr2	37780000	37790000	chr2	38350000	38360000	12	3.55696745550852	0.00520708385600299	chr2_41	2	SharpPeak	10.1258604074268	0
chr2	37790000	37800000	chr2	38350000	38360000	14	3.03681495933171	0.000102953127046101	chr2_41	2	SharpPeak	10.1258604074268	1
chr2	38120000	38130000	chr2	38350000	38360000	23	6.54688582094987	0.000019149980660326	chr2_40	4	SharpPeak	21.399351821793	1
chr2	38420000	38430000	chr2	38640000	38650000	21	5.87904563094663	0.000040483958461813	chr2_42	6	SharpPeak	36.1797781559269	1
chr2	38420000	38430000	chr2	38650000	38660000	13	3.01481762989754	0.000372820190538747	chr2_42	6	SharpPeak	36.1797781559269	0
chr2	38920000	38930000	chr2	38990000	39000000	94	31.2944459611008	0.0000000000000000601892301025853	chr2_43	6	SharpPeak	66.8381129967599	1
chr2	38930000	38940000	chr2	38990000	39000000	79	28.2792679980148	0.00000000000114220380939739	chr2_43	6	SharpPeak	66.8381129967599	0
chr2	38920000	38930000	chr2	39000000	39010000	108	46.1434278147	0.00000000000202847311556135	chr2_43	6	SharpPeak	66.8381129967599	0
chr2	38930000	38940000	chr2	38980000	38990000	35	16.7745488088761	0.00212229504883878	chr2_43	6	SharpPeak	66.8381129967599	0
chr2	44920000	44930000	chr2	45100000	45110000	39	16.6380727515912	0.000105547401784268	chr2_44	5	SharpPeak	32.9933612655981	0
chr2	44970000	44980000	chr2	45100000	45110000	36	13.3465958103684	0.0000129580549410937	chr2_45	5	SharpPeak	51.9919611203596	0
chr2	45000000	45010000	chr2	45100000	45110000	35	16.8941359335106	0.00240968265847294	chr2_46	2	SharpPeak	8.88505417347077	1
chr2	45040000	45050000	chr2	45100000	45110000	60	29.4659475888047	0.0000371183114273219	chr2_47	2	SharpPeak	18.439568518856	0
chr2	44920000	44930000	chr2	45110000	45120000	54	23.7104224092957	0.0000054732141322444	chr2_44	5	SharpPeak	32.9933612655981	1
chr2	44970000	44980000	chr2	45110000	45120000	59	18.6897885472014	0.0000000000174322088291	chr2_45	5	SharpPeak	51.9919611203596	1
chr2	45040000	45050000	chr2	45110000	45120000	89	38.7111938196	0.000000000741451697589857	chr2_47	2	SharpPeak	18.439568518856	1
chr2	49450000	49460000	chr2	49720000	49730000	20	6.28435384828741	0.000311343011042729	chr2_48	2	SharpPeak	10.6465129814905	1
chr2	50900000	50910000	chr2	51140000	51150000	18	4.95353788197638	0.000144999960188681	chr2_49	2	SharpPeak	11.4269212180717	1
chr2	50970000	50980000	chr2	51140000	51150000	16	5.37714656195113	0.00306760379124816	chr2_50	2	SharpPeak	10.7061367664003	0
chr2	52420000	52430000	chr2	52550000	52560000	24	10.2382094379568	0.00401403098318306	chr2_51	6	SharpPeak	46.8000718693063	0
chr2	70820000	70830000	chr2	71020000	71030000	23	8.34689937225918	0.000654887717918334	chr2_52	2	SharpPeak	9.47464285849314	1
chr2	70830000	70840000	chr2	71020000	71030000	15	4.81427449156291	0.00291271321410854	chr2_52	2	SharpPeak	9.47464285849314	0
chr2	70700000	70710000	chr2	71110000	71120000	13	2.52986121640561	0.0000710078339230869	chr2_53	2	SharpPeak	10.8917423976541	1
chr2	70700000	70710000	chr2	71050000	71060000	15	4.45454511489635	0.00137585645386426	chr2_54	8	SharpPeak	48.9523842847092	0
chr2	70820000	70830000	chr2	71050000	71060000	34	15.5662023319371	0.00120308383735294	chr2_55	3	SharpPeak	17.2460744223149	0
chr2	70830000	70840000	chr2	71050000	71060000	22	8.85100244064751	0.00326262317814262	chr2_55	3	SharpPeak	17.2460744223149	0
chr2	70830000	70840000	chr2	70970000	70980000	21	8.39911063775797	0.00400050867458072	chr2_56	3	SharpPeak	15.9043238675307	0
chr2	71440000	71450000	chr2	71530000	71540000	28	12.3419529033655	0.00248120905606111	chr2_57	5	SharpPeak	41.7718862106851	0
chr2	71210000	71220000	chr2	71540000	71550000	28	11.7875436518114	0.00126259158856693	chr2_58	2	SharpPeak	9.7026914830251	1
chr2	71440000	71450000	chr2	71540000	71550000	36	13.1881844138622	0.0000100612013137799	chr2_57	5	SharpPeak	41.7718862106851	0
chr2	71450000	71460000	chr2	71540000	71550000	94	30.8615790388012	0.0000000000000000273913036847495	chr2_57	5	SharpPeak	41.7718862106851	1
chr2	71580000	71590000	chr2	71780000	71790000	22	6.35271789182389	0.0000389597874787562	chr2_59	8	SharpPeak	48.4196615502578	0
chr2	71620000	71630000	chr2	71780000	71790000	23	10.161662565235	0.007765215322138	chr2_59	8	SharpPeak	48.4196615502578	0
chr2	71630000	71640000	chr2	71780000	71790000	19	7.43524425241468	0.00553912799027707	chr2_59	8	SharpPeak	48.4196615502578	0
chr2	71580000	71590000	chr2	71740000	71750000	17	5.65981992693141	0.00194921514561977	chr2_60	2	SharpPeak	9.18473720107703	1
chr2	72480000	72490000	chr2	73260000	73270000	10	2.34821837788402	0.00261113640281983	chr2_61	8	SharpPeak	39.4363276084798	0
chr2	72500000	72510000	chr2	73260000	73270000	8	1.85140522191788	0.00809039675166539	chr2_61	8	SharpPeak	39.4363276084798	0
chr2	72520000	72530000	chr2	73260000	73270000	9	2.00519658433154	0.00338893083450196	chr2_61	8	SharpPeak	39.4363276084798	0
chr2	72480000	72490000	chr2	73270000	73280000	14	2.83671559703849	0.0000503983025770676	chr2_61	8	SharpPeak	39.4363276084798	1
chr2	72490000	72500000	chr2	73270000	73280000	9	2.28404902884375	0.007765215322138	chr2_61	8	SharpPeak	39.4363276084798	0
chr2	72510000	72520000	chr2	73270000	73280000	10	2.41845673020461	0.00318198974615631	chr2_61	8	SharpPeak	39.4363276084798	0
chr2	72510000	72520000	chr2	73280000	73290000	11	1.83741643810401	0.0000869082933262367	chr2_61	8	SharpPeak	39.4363276084798	0
chr2	72520000	72530000	chr2	73280000	73290000	11	1.80461409993492	0.0000752737684021032	chr2_61	8	SharpPeak	39.4363276084798	0
chr2	72740000	72750000	chr2	73280000	73290000	9	2.19757334226713	0.00615648901441901	chr2_62	6	SharpPeak	31.0607536292049	0
chr2	73570000	73580000	chr2	73890000	73900000	18	6.50358487125315	0.00319871328874196	chr2_63	3	SharpPeak	14.1771232535823	0
chr2	73560000	73570000	chr2	73900000	73910000	15	3.47933861926746	0.000108928699336608	chr2_63	3	SharpPeak	14.1771232535823	1
chr2	73580000	73590000	chr2	73900000	73910000	12	3.74078967903247	0.00765054072899146	chr2_63	3	SharpPeak	14.1771232535823	0
chr2	74060000	74070000	chr2	74650000	74660000	14	2.32922762120687	0.0000059013148448988	chr2_64	8	SharpPeak	61.5454015608015	0
chr2	74060000	74070000	chr2	74660000	74670000	27	2.14585530814509	0.00000000000000000168961245255701	chr2_64	8	SharpPeak	61.5454015608015	1
chr2	74120000	74130000	chr2	74660000	74670000	11	2.4347513158858	0.000888732365031033	chr2_65	2	SharpPeak	9.88623239043631	1
chr2	74300000	74310000	chr2	74660000	74670000	15	2.59051316953655	0.0000038137387234973	chr2_66	5	SharpPeak	28.1203421437686	1
chr2	74060000	74070000	chr2	74680000	74690000	10	2.33765757605017	0.00252217136836781	chr2_67	3	SharpPeak	15.5334387095906	0
chr2	74300000	74310000	chr2	74680000	74690000	10	2.81622539899784	0.00895109606373891	chr2_66	5	SharpPeak	28.1203421437686	0
chr2	74680000	74690000	chr2	74960000	74970000	14	4.8678673187998	0.00858892846307046	chr2_68	16	SharpPeak	92.2487126998502	0
chr2	74690000	74700000	chr2	74960000	74970000	16	5.14834691968862	0.00201852653148998	chr2_68	16	SharpPeak	92.2487126998502	0
chr2	74700000	74710000	chr2	74960000	74970000	13	3.32953816915982	0.000922732255151622	chr2_68	16	SharpPeak	92.2487126998502	0
chr2	74710000	74720000	chr2	74960000	74970000	19	3.41328062037305	0.000000227415562233467	chr2_68	16	SharpPeak	92.2487126998502	0
chr2	74720000	74730000	chr2	74960000	74970000	14	3.38654821113537	0.000311886429501035	chr2_68	16	SharpPeak	92.2487126998502	0
chr2	74730000	74740000	chr2	74960000	74970000	19	4.44625388807781	0.00000984072589486258	chr2_68	16	SharpPeak	92.2487126998502	0
chr2	74740000	74750000	chr2	74960000	74970000	25	5.1333057793297	0.0000000205104312147937	chr2_68	16	SharpPeak	92.2487126998502	1
chr2	74750000	74760000	chr2	74960000	74970000	18	4.43511915385753	0.0000365105399780736	chr2_68	16	SharpPeak	92.2487126998502	0
chr2	74760000	74770000	chr2	74970000	74980000	13	2.95742969353929	0.000315888209256947	chr2_68	16	SharpPeak	92.2487126998502	0
chr2	74750000	74760000	chr2	75000000	75010000	12	3.32202962295176	0.00300608748493802	chr2_69	2	SharpPeak	9.06490255001918	1
chr2	74680000	74690000	chr2	75050000	75060000	15	3.0398785558953	0.0000240050089890514	chr2_70	13	SharpPeak	77.8332283390423	0
chr2	74690000	74700000	chr2	75050000	75060000	17	3.16882855136005	0.00000192484265998584	chr2_70	13	SharpPeak	77.8332283390423	0
chr2	74700000	74710000	chr2	75050000	75060000	15	2.20550911300827	0.000000565423847663349	chr2_70	13	SharpPeak	77.8332283390423	1
chr2	74710000	74720000	chr2	75050000	75060000	10	2.23365157808687	0.00182420596635224	chr2_70	13	SharpPeak	77.8332283390423	0
chr2	74720000	74730000	chr2	75050000	75060000	9	2.20552661244035	0.00629474063992607	chr2_70	13	SharpPeak	77.8332283390423	0
chr2	74730000	74740000	chr2	75050000	75060000	12	2.71158750753763	0.000556443090960678	chr2_70	13	SharpPeak	77.8332283390423	0
chr2	74740000	74750000	chr2	75050000	75060000	17	3.02917255504519	0.00000105257017641485	chr2_70	13	SharpPeak	77.8332283390423	0
chr2	74680000	74690000	chr2	75130000	75140000	15	3.1777619523946	0.0000398891083779171	chr2_71	18	BroadPeak	134.079109795135	0
chr2	74690000	74700000	chr2	75130000	75140000	29	3.30229404972651	0.00000000000000069066118021669	chr2_71	18	BroadPeak	134.079109795135	1
chr2	74700000	74710000	chr2	75130000	75140000	9	2.27046290526845	0.00752050384234344	chr2_71	18	BroadPeak	134.079109795135	0
chr2	74710000	74720000	chr2	75130000	75140000	12	2.29219377618674	0.000125731259202805	chr2_71	18	BroadPeak	134.079109795135	0
chr2	74660000	74670000	chr2	75140000	75150000	11	2.41460151281943	0.000831223403654154	chr2_71	18	BroadPeak	134.079109795135	0
chr2	74670000	74680000	chr2	75140000	75150000	9	2.25259703008821	0.00719536955614387	chr2_71	18	BroadPeak	134.079109795135	0
chr2	74680000	74690000	chr2	75140000	75150000	19	2.80985964062137	0.0000000115178049979242	chr2_71	18	BroadPeak	134.079109795135	0
chr2	74690000	74700000	chr2	75140000	75150000	19	2.91192540732084	0.0000000203395557080289	chr2_71	18	BroadPeak	134.079109795135	0
chr2	74700000	74710000	chr2	75140000	75150000	13	2.05963764186115	0.00000858859022861631	chr2_71	18	BroadPeak	134.079109795135	0
chr2	74710000	74720000	chr2	75140000	75150000	17	2.07687694587281	0.00000000556449076861667	chr2_71	18	BroadPeak	134.079109795135	0
chr2	74720000	74730000	chr2	75140000	75150000	15	2.0451452740132	0.000000224870856581419	chr2_71	18	BroadPeak	134.079109795135	0
chr2	74730000	74740000	chr2	75140000	75150000	10	2.46818202076397	0.00363878361231169	chr2_71	18	BroadPeak	134.079109795135	0
chr2	74740000	74750000	chr2	75140000	75150000	10	2.7248993808456	0.00729866135044327	chr2_71	18	BroadPeak	134.079109795135	0
chr2	74700000	74710000	chr2	75150000	75160000	9	2.01403927994654	0.00347896694605821	chr2_71	18	BroadPeak	134.079109795135	0
chr2	74710000	74720000	chr2	75150000	75160000	19	2.02988320535842	0.0000000000621097517351784	chr2_71	18	BroadPeak	134.079109795135	0
chr2	74750000	74760000	chr2	75150000	75160000	14	2.33209033820759	0.00000596898227066567	chr2_71	18	BroadPeak	134.079109795135	0
chr2	74690000	74700000	chr2	75580000	75590000	11	2.02368226769315	0.000197698195058806	chr2_72	6	SharpPeak	31.978792033038	0
chr2	74680000	74690000	chr2	75590000	75600000	9	1.82021398638735	0.00182420596635224	chr2_72	6	SharpPeak	31.978792033038	0
chr2	74690000	74700000	chr2	75590000	75600000	12	1.85366060940206	0.0000169388392136039	chr2_72	6	SharpPeak	31.978792033038	1
chr2	74690000	74700000	chr2	75600000	75610000	10	1.95701350889433	0.000690608206860418	chr2_72	6	SharpPeak	31.978792033038	0
chr2	75600000	75610000	chr2	75770000	75780000	19	5.86616926444612	0.000371369313086399	chr2_73	7	SharpPeak	50.5395223015482	0
chr2	75610000	75620000	chr2	75770000	75780000	33	7.69168409798244	0.00000000124505938159582	chr2_73	7	SharpPeak	50.5395223015482	1
chr2	75650000	75660000	chr2	75770000	75780000	56	21.8148881859226	0.000000088477182346086	chr2_74	10	SharpPeak	85.3343438482492	0
chr2	75660000	75670000	chr2	75770000	75780000	58	17.9879443562788	0.000000000012036452906415	chr2_74	10	SharpPeak	85.3343438482492	1
chr2	75700000	75710000	chr2	75770000	75780000	94	42.0480720112	0.000000000832038671813206	chr2_74	10	SharpPeak	85.3343438482492	0
chr2	75610000	75620000	chr2	75790000	75800000	16	4.57999455651304	0.000602945261416124	chr2_73	7	SharpPeak	50.5395223015482	0
chr2	75610000	75620000	chr2	75950000	75960000	16	3.73299879837775	0.0000630357063198071	chr2_75	3	SharpPeak	18.051305758864	0
chr2	75600000	75610000	chr2	75960000	75970000	11	2.49732390205395	0.00108359171634321	chr2_75	3	SharpPeak	18.051305758864	0
chr2	75610000	75620000	chr2	75960000	75970000	15	3.01968519567427	0.0000222294711462101	chr2_75	3	SharpPeak	18.051305758864	1
chr2	76360000	76370000	chr2	76640000	76650000	13	3.80854939353522	0.00299645963110468	chr2_76	3	SharpPeak	13.2123815810934	1
chr2	76370000	76380000	chr2	76640000	76650000	19	7.43077325913559	0.00550232474843016	chr2_76	3	SharpPeak	13.2123815810934	0
chr2	78860000	78870000	chr2	79250000	79260000	21	7.9405714458613	0.00209300847065678	chr2_77	3	SharpPeak	16.6025920990513	0
chr2	78870000	78880000	chr2	79250000	79260000	34	13.2728073563021	0.0000710888319975181	chr2_77	3	SharpPeak	16.6025920990513	1
chr2	78880000	78890000	chr2	79250000	79260000	24	8.13926634683182	0.000178186907812725	chr2_77	3	SharpPeak	16.6025920990513	0
chr2	79040000	79050000	chr2	79250000	79260000	29	11.8945318204496	0.000659768417523339	chr2_78	7	SharpPeak	40.1612911399789	0
chr2	79080000	79090000	chr2	79250000	79260000	42	14.9444887893254	0.000000662262390463372	chr2_79	8	SharpPeak	76.272464181079	0
chr2	79080000	79090000	chr2	79260000	79270000	18	6.44811131402877	0.00294142903206483	chr2_79	8	SharpPeak	76.272464181079	0
chr2	84470000	84480000	chr2	84630000	84640000	20	8.11032582285876	0.00618049838141119	chr2_80	2	SharpPeak	9.12558860757462	0
chr2	84670000	84680000	chr2	84790000	84800000	63	30.7813317252013	0.0000180642111962361	chr2_81	3	SharpPeak	20.9912291095167	0
chr2	84660000	84670000	chr2	84800000	84810000	30	12.7821223513725	0.000931387486301776	chr2_81	3	SharpPeak	20.9912291095167	0
chr2	84670000	84680000	chr2	84800000	84810000	66	28.7250466729096	0.000000232891660941077	chr2_81	3	SharpPeak	20.9912291095167	1
chr2	84820000	84830000	chr2	85010000	85020000	41	18.2200147553881	0.000152585445059709	chr2_82	2	SharpPeak	10.0186504793505	1
chr2	84830000	84840000	chr2	85010000	85020000	34	16.848681761778	0.00429115267266636	chr2_82	2	SharpPeak	10.0186504793505	0
chr2	90470000	90480000	chr2	90570000	90580000	39	15.7167110857119	0.0000315423609759658	chr2_83	6	SharpPeak	34.453373418605	1
chr2	90470000	90480000	chr2	90580000	90590000	31	12.2443477495202	0.000206667777490175	chr2_83	6	SharpPeak	34.453373418605	0
chr2	90470000	90480000	chr2	90670000	90680000	49	10.6463555033296	0.00000000000000251692406059381	chr2_84	12	BroadPeak	99.1174551101975	1
chr2	90500000	90510000	chr2	90670000	90680000	40	14.1306162126833	0.00000112944445013523	chr2_84	12	BroadPeak	99.1174551101975	0
chr2	90500000	90510000	chr2	90680000	90690000	23	8.24561033303413	0.000558649285075844	chr2_84	12	BroadPeak	99.1174551101975	0
chr2	90870000	90880000	chr2	91050000	91060000	34	13.0636453580368	0.0000516083046745579	chr2_85	2	SharpPeak	10.2611569479436	1
chr2	90900000	90910000	chr2	91050000	91060000	65	32.3593308553003	0.0000222294711462101	chr2_86	3	SharpPeak	17.8226084652135	1
chr2	90870000	90880000	chr2	91060000	91070000	22	9.5161691393122	0.00765054072899146	chr2_85	2	SharpPeak	10.2611569479436	0
chr2	90890000	90900000	chr2	91060000	91070000	42	19.1997721006929	0.000219828586694957	chr2_86	3	SharpPeak	17.8226084652135	0
chr2	90900000	90910000	chr2	91060000	91070000	47	23.3538526606823	0.000492966993487474	chr2_86	3	SharpPeak	17.8226084652135	0
chr2	91110000	91120000	chr2	91190000	91200000	48	17.9338589858085	0.000000312382875273248	chr2_87	3	SharpPeak	21.114183994394	1
chr2	91260000	91270000	chr2	91440000	91450000	26	11.5506861098428	0.0042734513887941	chr2_88	12	SharpPeak	85.2266944737615	0
chr2	91260000	91270000	chr2	91460000	91470000	26	10.1306515545332	0.000698710939640734	chr2_88	12	SharpPeak	85.2266944737615	0
chr2	91650000	91660000	chr2	91920000	91930000	26	11.2618970372717	0.00306010442981766	chr2_89	2	SharpPeak	8.61016699583897	1
chr2	91720000	91730000	chr2	91920000	91930000	24	10.1052185882379	0.00340177218812687	chr2_90	5	SharpPeak	27.4477038104354	0
chr2	91730000	91740000	chr2	91920000	91930000	27	12.734698068594	0.00761680253824863	chr2_90	5	SharpPeak	27.4477038104354	0
chr2	91730000	91740000	chr2	91930000	91940000	29	11.4193320076224	0.000350483735646257	chr2_90	5	SharpPeak	27.4477038104354	0
chr2	91980000	91990000	chr2	92050000	92060000	52	18.698767074393	0.0000000255307600364385	chr2_91	4	SharpPeak	35.4191780227432	0
chr2	92000000	92010000	chr2	92050000	92060000	79	32.6083276867002	0.00000000090001233673002	chr2_91	4	SharpPeak	35.4191780227432	1
chr2	93220000	93230000	chr2	93330000	93340000	54	12.3655310196752	0.000000000000000608285097038261	chr2_92	3	SharpPeak	32.8503903390669	1
chr2	103070000	103080000	chr2	103340000	103350000	12	3.46283704289798	0.00416643482955866	chr2_93	2	SharpPeak	10.250512269788	0
chr2	103570000	103580000	chr2	103750000	103760000	22	6.10719928774473	0.0000215448606624429	chr2_94	11	SharpPeak	86.0135130187019	0
chr2	103890000	103900000	chr2	103950000	103960000	203	83.9688162665	0.000000000000000000000000448499570332273	chr2_95	17	BroadPeak	435.976484244569	0
chr2	103900000	103910000	chr2	103950000	103960000	161	71.7468116397	0.0000000000000000601892301025853	chr2_95	17	BroadPeak	435.976484244569	0
chr2	103890000	103900000	chr2	103960000	103970000	202	69.915738099	0.00000000000000000000000000000000026555035478432	chr2_95	17	BroadPeak	435.976484244569	0
chr2	103900000	103910000	chr2	103960000	103970000	135	58.5334090508	0.00000000000000446035629026985	chr2_95	17	BroadPeak	435.976484244569	0
chr2	103890000	103900000	chr2	103970000	103980000	247	74.6536804394	0.000000000000000000000000000000000000000000000000000799255784124623	chr2_95	17	BroadPeak	435.976484244569	0
chr2	103900000	103910000	chr2	103970000	103980000	153	61.5341760826	0.0000000000000000000789195493808324	chr2_95	17	BroadPeak	435.976484244569	0
chr2	104030000	104040000	chr2	104090000	104100000	57	23.8772069885192	0.000000658629139014859	chr2_96	7	SharpPeak	82.0440014224986	0
chr2	104030000	104040000	chr2	104100000	104110000	48	18.4463612899868	0.000000693646280738617	chr2_96	7	SharpPeak	82.0440014224986	0
chr2	104030000	104040000	chr2	104120000	104130000	109	29.054860634607	0.00000000000000000000000000784117884586506	chr2_96	7	SharpPeak	82.0440014224986	1
chr2	104020000	104030000	chr2	104130000	104140000	37	11.1241189796591	0.0000000746572536533251	chr2_96	7	SharpPeak	82.0440014224986	0
chr2	104030000	104040000	chr2	104130000	104140000	34	10.910904069111	0.00000127199429626506	chr2_96	7	SharpPeak	82.0440014224986	0
chr2	104120000	104130000	chr2	104410000	104420000	20	7.56356236342758	0.00283634854332626	chr2_97	3	SharpPeak	18.7049538116776	0
chr2	104130000	104140000	chr2	104410000	104420000	11	3.35918412437495	0.00991454612813898	chr2_97	3	SharpPeak	18.7049538116776	0
chr2	109910000	109920000	chr2	110000000	110010000	33	12.6884724598172	0.0000718595498927188	chr2_98	3	SharpPeak	18.3103687288976	1
chr2	109890000	109900000	chr2	110190000	110200000	13	3.76027655702671	0.00270788129825105	chr2_99	2	SharpPeak	9.30455969767685	1
chr2	109910000	109920000	chr2	110190000	110200000	12	3.22951613583838	0.00241365523173919	chr2_100	3	SharpPeak	20.0168452045888	0
chr2	112370000	112380000	chr2	112450000	112460000	61	26.7457600259648	0.00000100350569321026	chr2_101	2	SharpPeak	13.8875464287096	1
chr2	112380000	112390000	chr2	112450000	112460000	46	22.2226440819616	0.000325943563847931	chr2_101	2	SharpPeak	13.8875464287096	0
chr2	112370000	112380000	chr2	112490000	112500000	43	16.4061137513466	0.00000276577090765763	chr2_102	4	SharpPeak	29.6405457148063	0
chr2	115850000	115860000	chr2	116050000	116060000	27	4.64546418314579	0.000000000110542277072299	chr2_103	17	BroadPeak	173.699451816717	0
chr2	115860000	115870000	chr2	116050000	116060000	14	3.48885914281357	0.000409936699738687	chr2_103	17	BroadPeak	173.699451816717	0
chr2	115510000	115520000	chr2	116060000	116070000	15	2.39727918391526	0.00000154596949781275	chr2_104	2	SharpPeak	13.729438276289	1
chr2	115580000	115590000	chr2	116060000	116070000	16	5.73528194171697	0.00576676711312659	chr2_105	3	SharpPeak	14.1024335266822	0
chr2	115850000	115860000	chr2	116060000	116070000	70	9.9427316051386	0.000000000000000000000000000000025477603065087	chr2_103	17	BroadPeak	173.699451816717	1
chr2	115860000	115870000	chr2	116060000	116070000	44	7.27181793266858	0.00000000000000000684285023714043	chr2_103	17	BroadPeak	173.699451816717	0
chr2	115580000	115590000	chr2	116070000	116080000	14	3.19053133390061	0.000168697064440545	chr2_105	3	SharpPeak	14.1024335266822	1
chr2	115850000	115860000	chr2	116070000	116080000	39	5.1877004118763	0.000000000000000000635730588595222	chr2_103	17	BroadPeak	173.699451816717	0
chr2	115860000	115870000	chr2	116070000	116080000	16	3.85163050760132	0.0000887700510593719	chr2_103	17	BroadPeak	173.699451816717	0
chr2	116900000	116910000	chr2	117110000	117120000	15	3.13506545373065	0.0000345352580768911	chr2_106	10	SharpPeak	61.1489719132212	0
chr2	116970000	116980000	chr2	117110000	117120000	17	5.39724769564644	0.00116917439794921	chr2_107	2	SharpPeak	10.745539882905	0
chr2	116890000	116900000	chr2	117120000	117130000	24	7.32362194150815	0.0000362996178957463	chr2_106	10	SharpPeak	61.1489719132212	0
chr2	116900000	116910000	chr2	117120000	117130000	23	6.5215445444741	0.0000179955584414429	chr2_106	10	SharpPeak	61.1489719132212	0
chr2	116890000	116900000	chr2	117210000	117220000	17	2.19126011544957	0.0000000120314557887026	chr2_108	13	BroadPeak	102.90384070315	0
chr2	116890000	116900000	chr2	117240000	117250000	11	2.51907591319686	0.00116275220363222	chr2_108	13	BroadPeak	102.90384070315	0
chr2	116900000	116910000	chr2	117240000	117250000	16	2.29550811933681	0.000000150244726543367	chr2_108	13	BroadPeak	102.90384070315	0
chr2	116890000	116900000	chr2	117250000	117260000	20	2.7579969208075	0.00000000126549768138704	chr2_108	13	BroadPeak	102.90384070315	1
chr2	118480000	118490000	chr2	118590000	118600000	54	20.8295557491292	0.000000116876215586733	chr2_109	8	SharpPeak	69.6265113554228	0
chr2	118470000	118480000	chr2	118600000	118610000	40	16.2048324801531	0.0000264516450764248	chr2_109	8	SharpPeak	69.6265113554228	0
chr2	118480000	118490000	chr2	118600000	118610000	56	15.6905760739759	0.000000000000623243566289971	chr2_109	8	SharpPeak	69.6265113554228	1
chr2	118700000	118710000	chr2	118880000	118890000	29	11.9978245646819	0.000759521302527962	chr2_110	24	BroadPeak	185.941344987823	0
chr2	118720000	118730000	chr2	118880000	118890000	25	11.3228460447993	0.00688876575656607	chr2_110	24	BroadPeak	185.941344987823	0
chr2	118740000	118750000	chr2	118880000	118890000	58	18.6396556853402	0.0000000000491158309124926	chr2_110	24	BroadPeak	185.941344987823	0
chr2	118750000	118760000	chr2	118880000	118890000	40	12.1629134395717	0.0000000252909302933195	chr2_110	24	BroadPeak	185.941344987823	0
chr2	118760000	118770000	chr2	118880000	118890000	56	16.5576746629247	0.00000000000492774700848628	chr2_110	24	BroadPeak	185.941344987823	0
chr2	118770000	118780000	chr2	118880000	118890000	28	13.0352922391463	0.00528091616586689	chr2_110	24	BroadPeak	185.941344987823	0
chr2	118780000	118790000	chr2	118880000	118890000	28	11.6829393849933	0.00111317326128846	chr2_110	24	BroadPeak	185.941344987823	0
chr2	118790000	118800000	chr2	118880000	118890000	43	16.9331618228793	0.00000586408796550087	chr2_110	24	BroadPeak	185.941344987823	0
chr2	118710000	118720000	chr2	118890000	118900000	33	14.541548416373	0.000794811493609893	chr2_110	24	BroadPeak	185.941344987823	0
chr2	118720000	118730000	chr2	118890000	118900000	47	17.3628727280598	0.000000314581245731376	chr2_110	24	BroadPeak	185.941344987823	0
chr2	118740000	118750000	chr2	118890000	118900000	80	28.3752336530135	0.000000000000537154376058727	chr2_110	24	BroadPeak	185.941344987823	1
chr2	118750000	118760000	chr2	118890000	118900000	61	18.43418043537	0.00000000000104802953081086	chr2_110	24	BroadPeak	185.941344987823	0
chr2	118760000	118770000	chr2	118890000	118900000	72	24.9684125800579	0.00000000000371670541847792	chr2_110	24	BroadPeak	185.941344987823	0
chr2	118770000	118780000	chr2	118890000	118900000	41	19.5417094872951	0.000620271228642659	chr2_110	24	BroadPeak	185.941344987823	0
chr2	118780000	118790000	chr2	118890000	118900000	37	17.3939512795254	0.00103790743910494	chr2_110	24	BroadPeak	185.941344987823	0
chr2	118900000	118910000	chr2	118960000	118970000	85	37.5720093186	0.00000000416711957440876	chr2_111	3	SharpPeak	38.0382100481602	0
chr2	118890000	118900000	chr2	118970000	118980000	86	39.3344602924	0.0000000155141351707238	chr2_111	3	SharpPeak	38.0382100481602	0
chr2	118900000	118910000	chr2	118970000	118980000	111	44.7700851244	0.000000000000024900792784531	chr2_111	3	SharpPeak	38.0382100481602	1
chr2	118740000	118750000	chr2	118860000	118870000	40	16.0912858748552	0.00002263167216406	chr2_110	24	BroadPeak	185.941344987823	0
chr2	118760000	118770000	chr2	118860000	118870000	33	14.6365905255011	0.000888732365031033	chr2_110	24	BroadPeak	185.941344987823	0
chr2	118780000	118790000	chr2	118860000	118870000	24	10.6766935166004	0.00686791585835715	chr2_110	24	BroadPeak	185.941344987823	0
chr2	119020000	119030000	chr2	119180000	119190000	33	13.277652159616	0.000163974352324554	chr2_112	7	SharpPeak	60.0104309958038	0
chr2	119030000	119040000	chr2	119180000	119190000	49	17.3965068022571	0.0000000512499137997963	chr2_112	7	SharpPeak	60.0104309958038	0
chr2	119040000	119050000	chr2	119180000	119190000	66	19.7440710716649	0.000000000000059731485010772	chr2_112	7	SharpPeak	60.0104309958038	1
chr2	119030000	119040000	chr2	119200000	119210000	59	25.5777895611993	0.00000113649834340937	chr2_112	7	SharpPeak	60.0104309958038	0
chr2	119030000	119040000	chr2	119210000	119220000	35	16.8957546833274	0.00241076462817739	chr2_112	7	SharpPeak	60.0104309958038	0
chr2	120400000	120410000	chr2	120840000	120850000	18	5.80720740194301	0.000931387486301776	chr2_113	2	SharpPeak	9.19470526188584	1
chr2	120400000	120410000	chr2	120850000	120860000	19	7.12387947689881	0.00345338561394389	chr2_113	2	SharpPeak	9.19470526188584	0
chr2	121170000	121180000	chr2	121350000	121360000	24	10.9373986615045	0.00895109606373891	chr2_114	4	SharpPeak	23.6315220445244	0
chr2	122380000	122390000	chr2	122610000	122620000	11	3.00893297226997	0.00448180111820416	chr2_115	4	SharpPeak	24.0921388114338	0
chr2	122370000	122380000	chr2	122620000	122630000	22	7.39289550659114	0.000335974977808521	chr2_115	4	SharpPeak	24.0921388114338	0
chr2	122330000	122340000	chr2	122630000	122640000	21	5.07342313146548	0.00000458707960703185	chr2_116	3	SharpPeak	17.2338048156261	1
chr2	122340000	122350000	chr2	122630000	122640000	24	9.19755110023134	0.000997614842253382	chr2_116	3	SharpPeak	17.2338048156261	0
chr2	122370000	122380000	chr2	122630000	122640000	43	14.753583201412	0.000000176376553366853	chr2_115	4	SharpPeak	24.0921388114338	1
chr2	122380000	122390000	chr2	122630000	122640000	18	5.50180253026548	0.000503910877428476	chr2_115	4	SharpPeak	24.0921388114338	0
chr2	126670000	126680000	chr2	127000000	127010000	23	9.61213331343299	0.00399345811432255	chr2_117	3	SharpPeak	13.9720990770588	0
chr2	127360000	127370000	chr2	127440000	127450000	169	55.0304544019	0.000000000000000000000000000000106130752535734	chr2_118	8	BroadPeak	173.126660256678	0
chr2	127370000	127380000	chr2	127440000	127450000	101	49.9073159734	0.0000000255307600364385	chr2_118	8	BroadPeak	173.126660256678	0
chr2	128120000	128130000	chr2	128270000	128280000	28	12.6472978917875	0.00345338561394389	chr2_119	5	SharpPeak	32.7079679995841	0
chr2	128120000	128130000	chr2	128330000	128340000	31	7.65035828907092	0.0000000174940322471998	chr2_120	3	SharpPeak	19.6312656867211	1
chr2	128120000	128130000	chr2	128310000	128320000	23	7.96968458308132	0.000351887905401804	chr2_119	5	SharpPeak	32.7079679995841	0
chr2	128120000	128130000	chr2	128340000	128350000	24	9.32689070115653	0.00120308383735294	chr2_120	3	SharpPeak	19.6312656867211	0
chr2	128680000	128690000	chr2	128810000	128820000	34	13.9661594486315	0.000180487925266156	chr2_121	8	SharpPeak	64.5373227225096	0
chr2	128690000	128700000	chr2	128810000	128820000	71	17.8015944723167	0.000000000000000000841720522546712	chr2_121	8	SharpPeak	64.5373227225096	1
chr2	128700000	128710000	chr2	128810000	128820000	41	12.5238975079709	0.0000000180603071111978	chr2_121	8	SharpPeak	64.5373227225096	0
chr2	130280000	130290000	chr2	130440000	130450000	38	18.1155248221981	0.0011012220418313	chr2_122	2	SharpPeak	9.50023441450253	1
chr2	130280000	130290000	chr2	130570000	130580000	22	9.3373909680244	0.00620150330072146	chr2_123	2	SharpPeak	8.38855982394725	0
chr2	130280000	130290000	chr2	130580000	130590000	19	6.89151853338447	0.00243758960917909	chr2_123	2	SharpPeak	8.38855982394725	1
chr2	131090000	131100000	chr2	131150000	131160000	81	37.1758021131	0.0000000540967661904615	chr2_124	2	SharpPeak	19.5541250036912	1
chr2	131090000	131100000	chr2	131160000	131170000	68	28.909988041908	0.000000060762975652616	chr2_124	2	SharpPeak	19.5541250036912	0
chr2	131040000	131050000	chr2	131170000	131180000	35	17.4188508407609	0.00386045215728039	chr2_125	2	SharpPeak	10.6366832027045	0
chr2	131050000	131060000	chr2	131170000	131180000	52	24.3877561242247	0.0000503983025770676	chr2_125	2	SharpPeak	10.6366832027045	1
chr2	131090000	131100000	chr2	131200000	131210000	46	22.7010983482411	0.000503910877428476	chr2_126	9	SharpPeak	55.3927371855555	0
chr2	131090000	131100000	chr2	131210000	131220000	48	21.0660636201523	0.0000223114252647591	chr2_126	9	SharpPeak	55.3927371855555	0
chr2	131090000	131100000	chr2	131230000	131240000	40	19.3962398172202	0.00103617781581332	chr2_126	9	SharpPeak	55.3927371855555	0
chr2	131090000	131100000	chr2	131260000	131270000	35	11.8956519975553	0.0000029955199276605	chr2_126	9	SharpPeak	55.3927371855555	0
chr2	131130000	131140000	chr2	131260000	131270000	32	15.7134201309582	0.00531296375141827	chr2_127	2	SharpPeak	10.3669392545958	0
chr2	131170000	131180000	chr2	131260000	131270000	83	40.8855182636	0.000000627420192604926	chr2_128	4	SharpPeak	37.8272828603782	0
chr2	131200000	131210000	chr2	131500000	131510000	22	9.40814697461822	0.00680896041205394	chr2_129	2	SharpPeak	7.58233880172736	1
chr2	131200000	131210000	chr2	131510000	131520000	19	7.87343315695632	0.0098911434662629	chr2_129	2	SharpPeak	7.58233880172736	0
chr2	131540000	131550000	chr2	131820000	131830000	18	5.78200524415006	0.000890483140902064	chr2_130	2	SharpPeak	19.5723463290524	0
chr2	131820000	131830000	chr2	131900000	131910000	46	18.536306825623	0.00000434305744107009	chr2_131	2	SharpPeak	11.4554820065955	1
chr2	131820000	131830000	chr2	131910000	131920000	31	15.4918689150232	0.00805478187923106	chr2_131	2	SharpPeak	11.4554820065955	0
chr2	131820000	131830000	chr2	131950000	131960000	47	10.6050594907882	0.0000000000000415639530913074	chr2_132	7	SharpPeak	83.9730943236708	0
chr2	132510000	132520000	chr2	132690000	132700000	20	6.36623585258395	0.000357337744099881	chr2_133	6	SharpPeak	45.2527978302774	0
chr2	132570000	132580000	chr2	132690000	132700000	57	17.6551066108253	0.0000000000178385370179226	chr2_134	3	SharpPeak	32.0900487679017	1
chr2	132510000	132520000	chr2	132810000	132820000	16	5.52874210453288	0.00401403098318306	chr2_135	2	SharpPeak	9.51378998991762	0
chr2	132510000	132520000	chr2	132680000	132690000	27	7.81501606078175	0.00000371786002845016	chr2_133	6	SharpPeak	45.2527978302774	0
chr2	134780000	134790000	chr2	135320000	135330000	11	1.80664948896867	0.0000754852673223329	chr2_136	2	SharpPeak	10.8755926120309	1
chr2	134780000	134790000	chr2	135330000	135340000	9	1.79936042563775	0.00169569049407256	chr2_136	2	SharpPeak	10.8755926120309	0
chr2	144000000	144010000	chr2	144170000	144180000	20	7.65567556471231	0.00322499853858627	chr2_137	10	SharpPeak	58.6046026971892	0
chr2	144010000	144020000	chr2	144170000	144180000	20	7.73548447860034	0.00360546070982857	chr2_137	10	SharpPeak	58.6046026971892	0
chr2	143860000	143870000	chr2	144260000	144270000	27	5.51413737137521	0.00000000416711957440876	chr2_138	4	SharpPeak	28.0304187601393	1
chr2	143870000	143880000	chr2	144260000	144270000	18	4.8148509792921	0.000103095629907592	chr2_138	4	SharpPeak	28.0304187601393	0
chr2	143910000	143920000	chr2	144260000	144270000	30	14.0220046964638	0.00371602917626629	chr2_139	5	SharpPeak	31.5284900309483	0
chr2	144000000	144010000	chr2	144260000	144270000	43	11.3373850204438	0.0000000000945533118756908	chr2_140	10	SharpPeak	64.1986642088353	1
chr2	144010000	144020000	chr2	144260000	144270000	30	11.2381160106421	0.000111915910732921	chr2_140	10	SharpPeak	64.1986642088353	0
chr2	144010000	144020000	chr2	144270000	144280000	33	11.3088432786737	0.00000738140740624597	chr2_140	10	SharpPeak	64.1986642088353	0
chr2	144010000	144020000	chr2	144160000	144170000	38	11.8968431204785	0.000000127304743353273	chr2_137	10	SharpPeak	58.6046026971892	1
chr2	144000000	144010000	chr2	144220000	144230000	21	6.51350819822876	0.000168270902167472	chr2_137	10	SharpPeak	58.6046026971892	0
chr2	144010000	144020000	chr2	144220000	144230000	18	6.49960118824481	0.00318198974615631	chr2_137	10	SharpPeak	58.6046026971892	0
chr2	143910000	143920000	chr2	144230000	144240000	24	8.00861984197047	0.000141015468830286	chr2_141	3	SharpPeak	20.4430438399881	0
chr2	144000000	144010000	chr2	144230000	144240000	20	6.68153595849213	0.00065008185995802	chr2_137	10	SharpPeak	58.6046026971892	0
chr2	146950000	146960000	chr2	147180000	147190000	20	4.51679617888724	0.00000323686506902925	chr2_142	3	SharpPeak	21.0763431977722	1
chr2	146950000	146960000	chr2	147190000	147200000	15	3.39219269126201	0.0000822471127754266	chr2_142	3	SharpPeak	21.0763431977722	0
chr2	146950000	146960000	chr2	147170000	147180000	17	3.7098810935664	0.0000141965831944572	chr2_142	3	SharpPeak	21.0763431977722	0
chr2	150600000	150610000	chr2	150660000	150670000	129	60.9035767677	0.00000000000739137893817023	chr2_143	4	SharpPeak	47.9797389581034	0
chr2	152110000	152120000	chr2	152330000	152340000	29	9.7764000650611	0.0000243205017098005	chr2_144	2	SharpPeak	11.4008320163878	1
chr2	152220000	152230000	chr2	152360000	152370000	29	13.0531318593556	0.00269588247461073	chr2_145	2	SharpPeak	10.028539684318	0
chr2	152110000	152120000	chr2	152340000	152350000	23	9.01585703825039	0.00181488193174486	chr2_144	2	SharpPeak	11.4008320163878	0
chr2	152690000	152700000	chr2	152810000	152820000	40	19.2142441734927	0.000877386569585847	chr2_146	18	BroadPeak	214.374962026455	0
chr2	152680000	152690000	chr2	152820000	152830000	57	26.2988894095996	0.0000112816318960332	chr2_146	18	BroadPeak	214.374962026455	0
chr2	152690000	152700000	chr2	152820000	152830000	71	19.1369347424991	0.000000000000000032089720418586	chr2_146	18	BroadPeak	214.374962026455	0
chr2	152700000	152710000	chr2	152820000	152830000	60	25.0397178183342	0.000000260271944766995	chr2_146	18	BroadPeak	214.374962026455	0
chr2	152740000	152750000	chr2	152820000	152830000	77	34.7813447465	0.0000000693673902904521	chr2_147	8	BroadPeak	119.783341578603	0
chr2	152750000	152760000	chr2	152820000	152830000	71	33.5670574434001	0.00000137864180484714	chr2_147	8	BroadPeak	119.783341578603	0
chr2	152760000	152770000	chr2	152820000	152830000	130	48.8997723828	0.000000000000000000480449675114909	chr2_147	8	BroadPeak	119.783341578603	0
chr2	152660000	152670000	chr2	152830000	152840000	60	22.4367154257441	0.0000000060273699098842	chr2_146	18	BroadPeak	214.374962026455	0
chr2	152670000	152680000	chr2	152830000	152840000	35	15.256080041844	0.000414423241457228	chr2_146	18	BroadPeak	214.374962026455	0
chr2	152680000	152690000	chr2	152830000	152840000	96	24.267693951501	0.00000000000000000000000029644212507196	chr2_146	18	BroadPeak	214.374962026455	0
chr2	152690000	152700000	chr2	152830000	152840000	108	17.5812763890045	0.000000000000000000000000000000000000000000015260140682506	chr2_146	18	BroadPeak	214.374962026455	1
chr2	152700000	152710000	chr2	152830000	152840000	82	22.8881442396267	0.000000000000000000597142899510026	chr2_146	18	BroadPeak	214.374962026455	0
chr2	152730000	152740000	chr2	152830000	152840000	108	53.6110911916	0.00000000895942663599955	chr2_147	8	BroadPeak	119.783341578603	0
chr2	152740000	152750000	chr2	152830000	152840000	86	30.8251343266013	0.0000000000000936976903083293	chr2_147	8	BroadPeak	119.783341578603	0
chr2	152750000	152760000	chr2	152830000	152840000	72	29.3857363008051	0.00000000416711957440876	chr2_147	8	BroadPeak	119.783341578603	0
chr2	152760000	152770000	chr2	152830000	152840000	139	42.1469777183	0.0000000000000000000000000000720017295813515	chr2_147	8	BroadPeak	119.783341578603	1
chr2	152670000	152680000	chr2	152840000	152850000	27	9.61085538591019	0.000128987933854944	chr2_146	18	BroadPeak	214.374962026455	0
chr2	152680000	152690000	chr2	152840000	152850000	31	15.2345628031126	0.00641856989741031	chr2_146	18	BroadPeak	214.374962026455	0
chr2	152690000	152700000	chr2	152840000	152850000	36	10.9945662438582	0.000000172144311378552	chr2_146	18	BroadPeak	214.374962026455	0
chr2	152700000	152710000	chr2	152840000	152850000	40	14.2501092709794	0.0000013926822653207	chr2_146	18	BroadPeak	214.374962026455	0
chr2	152680000	152690000	chr2	152850000	152860000	28	12.1328512124057	0.00194921514561977	chr2_146	18	BroadPeak	214.374962026455	0
chr2	152700000	152710000	chr2	152850000	152860000	26	11.2663816885669	0.00306760379124816	chr2_146	18	BroadPeak	214.374962026455	0
chr2	153480000	153490000	chr2	153560000	153570000	52	19.5023136553209	0.0000000942762814807325	chr2_148	18	BroadPeak	191.20212442633	0
chr2	153490000	153500000	chr2	153560000	153570000	74	31.8639788413005	0.0000000212583183051719	chr2_148	18	BroadPeak	191.20212442633	0
chr2	153230000	153240000	chr2	153580000	153590000	17	6.30889017736669	0.00584024794670727	chr2_149	3	SharpPeak	13.8763302838898	0
chr2	153240000	153250000	chr2	153580000	153590000	25	10.0139866495685	0.00137068695006739	chr2_149	3	SharpPeak	13.8763302838898	1
chr2	153430000	153440000	chr2	153580000	153590000	26	12.0987855241335	0.007765215322138	chr2_148	18	BroadPeak	191.20212442633	0
chr2	153450000	153460000	chr2	153580000	153590000	28	10.1801752830572	0.000129536557980302	chr2_148	18	BroadPeak	191.20212442633	0
chr2	153480000	153490000	chr2	153580000	153590000	73	17.3806836259361	0.0000000000000000000168051344559617	chr2_148	18	BroadPeak	191.20212442633	0
chr2	153490000	153500000	chr2	153580000	153590000	101	27.7733921029241	0.00000000000000000000000603283693404967	chr2_148	18	BroadPeak	191.20212442633	1
chr2	153520000	153530000	chr2	153580000	153590000	135	57.2742097893	0.000000000000000862239175957645	chr2_148	18	BroadPeak	191.20212442633	0
chr2	153490000	153500000	chr2	153600000	153610000	38	14.3435956666656	0.0000100469771004989	chr2_148	18	BroadPeak	191.20212442633	0
chr2	154400000	154410000	chr2	154540000	154550000	38	14.0819732762987	0.00000670446537245245	chr2_150	11	SharpPeak	63.9554530920278	0
chr2	154420000	154430000	chr2	154540000	154550000	30	11.0700102434865	0.0000859556419365887	chr2_150	11	SharpPeak	63.9554530920278	0
chr2	154400000	154410000	chr2	154550000	154560000	29	12.1865374632823	0.00095760115674974	chr2_150	11	SharpPeak	63.9554530920278	0
chr2	154420000	154430000	chr2	154550000	154560000	22	9.49028139401868	0.00745140120883613	chr2_150	11	SharpPeak	63.9554530920278	0
chr2	154420000	154430000	chr2	154560000	154570000	33	12.9531631214878	0.000104423916833028	chr2_150	11	SharpPeak	63.9554530920278	0
chr2	154400000	154410000	chr2	154570000	154580000	28	10.366985300843	0.000174352666711681	chr2_150	11	SharpPeak	63.9554530920278	0
chr2	154760000	154770000	chr2	154890000	154900000	55	18.4503094303167	0.000000000795905909354193	chr2_151	2	SharpPeak	19.1667210305623	1
chr2	155510000	155520000	chr2	155590000	155600000	113	44.7999516497	0.00000000000000429445407079372	chr2_152	9	BroadPeak	153.264336145774	0
chr2	155510000	155520000	chr2	155600000	155610000	72	32.7255137734002	0.000000268426442277617	chr2_152	9	BroadPeak	153.264336145774	0
chr2	155510000	155520000	chr2	155610000	155620000	143	38.1526157194	0.0000000000000000000000000000000000422235517504283	chr2_152	9	BroadPeak	153.264336145774	1
chr2	155510000	155520000	chr2	155620000	155630000	106	22.8381779419553	0.00000000000000000000000000000000231217331886048	chr2_152	9	BroadPeak	153.264336145774	0
chr2	155510000	155520000	chr2	155630000	155640000	38	12.4717059908305	0.000000406902739705391	chr2_152	9	BroadPeak	153.264336145774	0
chr2	155820000	155830000	chr2	155940000	155950000	66	23.4656470722116	0.000000000110349515601284	chr2_153	10	SharpPeak	81.3011752528793	1
chr2	155940000	155950000	chr2	156140000	156150000	34	16.0884684944283	0.00209300847065678	chr2_154	4	SharpPeak	19.7203950224866	0
chr2	156880000	156890000	chr2	156980000	156990000	44	16.2821374595776	0.00000090842378403109	chr2_155	23	BroadPeak	163.544657276035	0
chr2	156880000	156890000	chr2	156990000	157000000	34	16.2155439133941	0.00238765216578588	chr2_155	23	BroadPeak	163.544657276035	0
chr2	156880000	156890000	chr2	157000000	157010000	43	18.8548727274396	0.0000728394731575218	chr2_155	23	BroadPeak	163.544657276035	0
chr2	156780000	156790000	chr2	157020000	157030000	30	10.0528033167635	0.0000146564747233823	chr2_156	2	SharpPeak	15.4082829193026	0
chr2	156860000	156870000	chr2	157020000	157030000	69	27.6766876458264	0.00000000499094507798695	chr2_155	23	BroadPeak	163.544657276035	1
chr2	156880000	156890000	chr2	157020000	157030000	43	13.7487796213688	0.0000000255307600364385	chr2_155	23	BroadPeak	163.544657276035	0
chr2	156860000	156870000	chr2	157050000	157060000	39	16.3750803457177	0.000075556834687471	chr2_155	23	BroadPeak	163.544657276035	0
chr2	156780000	156790000	chr2	157070000	157080000	28	10.0746471723424	0.000108945209289605	chr2_157	2	SharpPeak	10.9071476202739	1
chr2	156860000	156870000	chr2	157080000	157090000	30	13.404946485717	0.00194921514561977	chr2_158	2	SharpPeak	10.0122807691631	0
chr2	157340000	157350000	chr2	157460000	157470000	29	8.67373201655267	0.00000272585718984856	chr2_159	2	SharpPeak	15.3638800411845	1
chr2	157340000	157350000	chr2	157450000	157460000	25	7.0705654406658	0.00000648042257535247	chr2_159	2	SharpPeak	15.3638800411845	0
chr2	157340000	157350000	chr2	157560000	157570000	24	6.68124979720941	0.00000822125795436007	chr2_160	5	SharpPeak	32.1189462511635	0
chr2	157360000	157370000	chr2	157560000	157570000	26	12.1001523195356	0.00776615132388941	chr2_160	5	SharpPeak	32.1189462511635	0
chr2	157460000	157470000	chr2	157560000	157570000	39	16.4714817671033	0.0000854214950328581	chr2_161	4	SharpPeak	23.8213693446721	0
chr2	158540000	158550000	chr2	158610000	158620000	42	16.6525115385573	0.00000912016509181419	chr2_162	8	SharpPeak	50.744496659496	0
chr2	158550000	158560000	chr2	158610000	158620000	47	17.1590124142379	0.000000230540349583194	chr2_162	8	SharpPeak	50.744496659496	1
chr2	158540000	158550000	chr2	158620000	158630000	43	16.963762086506	0.00000608950728610954	chr2_162	8	SharpPeak	50.744496659496	0
chr2	158550000	158560000	chr2	158620000	158630000	38	17.2096096189405	0.000428064622353001	chr2_162	8	SharpPeak	50.744496659496	0
chr2	160600000	160610000	chr2	160730000	160740000	33	12.5223759926204	0.0000557512102530789	chr2_163	2	SharpPeak	15.6867300995153	0
chr2	160580000	160590000	chr2	160870000	160880000	21	4.59917089012491	0.0000010407767231895	chr2_164	8	SharpPeak	43.9042095865019	1
chr2	160600000	160610000	chr2	160870000	160880000	18	5.86434018164983	0.00103790743910494	chr2_164	8	SharpPeak	43.9042095865019	0
chr2	160610000	160620000	chr2	160870000	160880000	16	5.86201628869467	0.00709888557460652	chr2_164	8	SharpPeak	43.9042095865019	0
chr2	160730000	160740000	chr2	160870000	160880000	33	12.7007354760478	0.0000728394731575218	chr2_165	5	SharpPeak	30.2178176024352	0
chr2	160580000	160590000	chr2	160880000	160890000	16	3.95777352720826	0.000122068731880257	chr2_164	8	SharpPeak	43.9042095865019	0
chr2	160600000	160610000	chr2	160880000	160890000	15	5.00362347880223	0.00413908269671449	chr2_164	8	SharpPeak	43.9042095865019	0
chr2	160610000	160620000	chr2	160880000	160890000	17	4.9955877923673	0.00050377772703346	chr2_164	8	SharpPeak	43.9042095865019	0
chr2	160730000	160740000	chr2	160880000	160890000	31	10.4829710987741	0.0000119665521869503	chr2_165	5	SharpPeak	30.2178176024352	1
chr2	163330000	163340000	chr2	163390000	163400000	38	16.594865590386	0.000213523371673497	chr2_166	6	SharpPeak	45.5207548769902	0
chr2	163340000	163350000	chr2	163390000	163400000	47	18.8275051782462	0.00000289793496809145	chr2_166	6	SharpPeak	45.5207548769902	0
chr2	163330000	163340000	chr2	163410000	163420000	53	19.2776592454226	0.0000000255307600364385	chr2_166	6	SharpPeak	45.5207548769902	1
chr2	163340000	163350000	chr2	163410000	163420000	45	21.0986151096958	0.000204054220819235	chr2_166	6	SharpPeak	45.5207548769902	0
chr2	163600000	163610000	chr2	163710000	163720000	41	14.4270163520982	0.00000071145346630398	chr2_167	11	SharpPeak	83.9931763414302	0
chr2	163640000	163650000	chr2	163710000	163720000	117	42.5082057867	0.00000000000000000286543030794267	chr2_167	11	SharpPeak	83.9931763414302	1
chr2	163650000	163660000	chr2	163710000	163720000	42	19.3440448766308	0.000259819147752613	chr2_167	11	SharpPeak	83.9931763414302	0
chr2	163660000	163670000	chr2	163710000	163720000	55	25.0364396126353	0.0000118976617448725	chr2_167	11	SharpPeak	83.9931763414302	0
chr2	164950000	164960000	chr2	165070000	165080000	27	11.857178778743	0.0029423248887378	chr2_168	3	SharpPeak	12.5121438973724	1
chr2	164960000	164970000	chr2	165070000	165080000	28	13.4626298000626	0.00805478187923106	chr2_168	3	SharpPeak	12.5121438973724	0
chr2	165070000	165080000	chr2	165240000	165250000	18	6.46471564570179	0.00300810466034487	chr2_169	3	SharpPeak	14.8747242163552	0
chr2	165110000	165120000	chr2	165240000	165250000	23	9.37676089293202	0.00295955438709854	chr2_170	2	SharpPeak	10.490170671434	0
chr2	165070000	165080000	chr2	165360000	165370000	18	4.51844875632978	0.0000465730884501878	chr2_171	5	SharpPeak	29.5132873862429	0
chr2	166080000	166090000	chr2	166550000	166560000	11	2.45157168087734	0.000932489584254923	chr2_172	5	SharpPeak	33.6524873949309	0
chr2	166150000	166160000	chr2	166550000	166560000	18	3.78534182777552	0.00000443891962819178	chr2_173	4	SharpPeak	32.7963709629287	0
chr2	166150000	166160000	chr2	166560000	166570000	16	2.96854390034666	0.00000392397574569099	chr2_173	4	SharpPeak	32.7963709629287	0
chr2	166550000	166560000	chr2	166780000	166790000	18	6.74462968713489	0.00467601284472182	chr2_174	14	BroadPeak	139.450097167358	0
chr2	166560000	166570000	chr2	166780000	166790000	22	5.45416172653182	0.00000381939018566197	chr2_174	14	BroadPeak	139.450097167358	0
chr2	166560000	166570000	chr2	166800000	166810000	21	7.35145110892408	0.000809751852734897	chr2_174	14	BroadPeak	139.450097167358	0
chr2	167100000	167110000	chr2	167180000	167190000	33	15.9775311217947	0.00356689374700509	chr2_175	4	SharpPeak	17.5027495962998	0
chr2	167100000	167110000	chr2	167190000	167200000	26	10.5443271078789	0.00123783688362607	chr2_175	4	SharpPeak	17.5027495962998	1
chr2	167100000	167110000	chr2	167200000	167210000	19	7.63569179403109	0.00732425668812888	chr2_175	4	SharpPeak	17.5027495962998	0
chr2	167290000	167300000	chr2	167420000	167430000	57	23.851092285245	0.000000641148594208625	chr2_176	4	SharpPeak	32.0290598823829	0
chr2	167530000	167540000	chr2	167590000	167600000	84	26.2801031555015	0.000000000000000119123615652107	chr2_177	4	SharpPeak	53.8393869287741	1
chr2	167680000	167690000	chr2	167830000	167840000	27	10.8271066886492	0.000807011045952908	chr2_178	5	SharpPeak	25.6709491449627	0
chr2	167690000	167700000	chr2	167830000	167840000	24	9.39397566947824	0.0013256075113408	chr2_178	5	SharpPeak	25.6709491449627	0
chr2	167630000	167640000	chr2	167880000	167890000	29	10.4261599633545	0.0000763233655839933	chr2_179	31	BroadPeak	390.340417006209	0
chr2	167650000	167660000	chr2	167880000	167890000	22	8.12698944172736	0.00114620462885943	chr2_179	31	BroadPeak	390.340417006209	0
chr2	167660000	167670000	chr2	167880000	167890000	30	10.8734137099495	0.0000635025701051163	chr2_179	31	BroadPeak	390.340417006209	0
chr2	167670000	167680000	chr2	167880000	167890000	26	6.64535618930774	0.000000658616783339715	chr2_179	31	BroadPeak	390.340417006209	0
chr2	167680000	167690000	chr2	167880000	167890000	69	9.33527108879985	0.00000000000000000000000000000000459111910260207	chr2_179	31	BroadPeak	390.340417006209	0
chr2	167690000	167700000	chr2	167880000	167890000	44	7.97597896924659	0.000000000000000166902617233063	chr2_179	31	BroadPeak	390.340417006209	0
chr2	167760000	167770000	chr2	167880000	167890000	20	8.46375626840733	0.00962646215480161	chr2_180	5	SharpPeak	29.0643007289086	0
chr2	167770000	167780000	chr2	167880000	167890000	40	16.862639758593	0.0000644573635982892	chr2_180	5	SharpPeak	29.0643007289086	0
chr2	167590000	167600000	chr2	167890000	167900000	17	5.41451953221853	0.00120308383735294	chr2_181	3	SharpPeak	15.7154846712555	0
chr2	167630000	167640000	chr2	167890000	167900000	25	11.4510449335945	0.00778513697225349	chr2_179	31	BroadPeak	390.340417006209	0
chr2	167650000	167660000	chr2	167890000	167900000	36	8.89745852588513	0.00000000083616656033279	chr2_179	31	BroadPeak	390.340417006209	0
chr2	167660000	167670000	chr2	167890000	167900000	39	11.8855654043389	0.0000000420185237834033	chr2_179	31	BroadPeak	390.340417006209	0
chr2	167670000	167680000	chr2	167890000	167900000	37	7.24613153854738	0.000000000000674635056311728	chr2_179	31	BroadPeak	390.340417006209	0
chr2	167680000	167690000	chr2	167890000	167900000	117	10.1639741293863	0.000000000000000000000000000000000000000000000000000000000000000000000000000286487171529166	chr2_179	31	BroadPeak	390.340417006209	1
chr2	167690000	167700000	chr2	167890000	167900000	51	8.66348700624123	0.0000000000000000000362303452772473	chr2_179	31	BroadPeak	390.340417006209	0
chr2	167770000	167780000	chr2	167890000	167900000	45	17.7617701932793	0.00000348705933982995	chr2_180	5	SharpPeak	29.0643007289086	1
chr2	167670000	167680000	chr2	167920000	167930000	23	7.08842109876152	0.0000657439492996275	chr2_179	31	BroadPeak	390.340417006209	0
chr2	167680000	167690000	chr2	167920000	167930000	38	9.89035701079913	0.00000000102110942543111	chr2_179	31	BroadPeak	390.340417006209	0
chr2	167690000	167700000	chr2	167920000	167930000	25	8.38326132900872	0.000104423916833028	chr2_179	31	BroadPeak	390.340417006209	0
chr2	167680000	167690000	chr2	167930000	167940000	39	12.7273536388608	0.000000235901455203299	chr2_179	31	BroadPeak	390.340417006209	0
chr2	168110000	168120000	chr2	168200000	168210000	130	40.3578867204	0.0000000000000000000000000467514856528418	chr2_182	5	SharpPeak	73.6307001577015	1
chr2	168110000	168120000	chr2	168220000	168230000	62	22.3526085725824	0.0000000007824446613335	chr2_182	5	SharpPeak	73.6307001577015	0
chr2	168760000	168770000	chr2	168840000	168850000	53	20.1455057275001	0.000000102616735551114	chr2_183	2	SharpPeak	14.3396402956589	1
chr2	170120000	170130000	chr2	170200000	170210000	71	26.566817222677	0.000000000156429474152767	chr2_184	12	BroadPeak	110.80037105094	0
chr2	170120000	170130000	chr2	170260000	170270000	46	12.0157366399206	0.000000000012036452906415	chr2_184	12	BroadPeak	110.80037105094	0
chr2	170120000	170130000	chr2	170190000	170200000	60	28.5206541697117	0.0000141965831944572	chr2_184	12	BroadPeak	110.80037105094	0
chr2	170120000	170130000	chr2	170210000	170220000	49	22.2357301026	0.0000411651898868739	chr2_184	12	BroadPeak	110.80037105094	0
chr2	170130000	170140000	chr2	170210000	170220000	69	31.8608421362005	0.000000908703971790429	chr2_184	12	BroadPeak	110.80037105094	0
chr2	170120000	170130000	chr2	170220000	170230000	67	20.0385953648389	0.0000000000000376203116677983	chr2_184	12	BroadPeak	110.80037105094	1
chr2	170120000	170130000	chr2	170320000	170330000	19	6.86320127466859	0.00232870322544336	chr2_185	5	SharpPeak	27.235193029649	0
chr2	170130000	170140000	chr2	170320000	170330000	22	9.29006850628252	0.00584024794670727	chr2_185	5	SharpPeak	27.235193029649	0
chr2	172240000	172250000	chr2	172320000	172330000	42	10.136807008048	0.0000000000107962615490314	chr2_186	9	BroadPeak	101.077678101691	0
chr2	172250000	172260000	chr2	172320000	172330000	48	16.6692721157035	0.0000000380415904609716	chr2_186	9	BroadPeak	101.077678101691	0
chr2	172240000	172250000	chr2	172340000	172350000	81	29.1349366532065	0.000000000000711029933719396	chr2_186	9	BroadPeak	101.077678101691	0
chr2	172250000	172260000	chr2	172340000	172350000	139	46.8592063019	0.00000000000000000000000117959329974791	chr2_186	9	BroadPeak	101.077678101691	1
chr2	172260000	172270000	chr2	172340000	172350000	74	36.5255443816	0.00000344119910817015	chr2_186	9	BroadPeak	101.077678101691	0
chr2	172550000	172560000	chr2	172720000	172730000	22	5.88847317212618	0.0000122786988989372	chr2_187	2	SharpPeak	10.8778724685617	1
chr2	172550000	172560000	chr2	172730000	172740000	15	5.45046556647876	0.00894266670377676	chr2_187	2	SharpPeak	10.8778724685617	0
chr2	172250000	172260000	chr2	172350000	172360000	46	19.1290871287971	0.00000957728728342406	chr2_186	9	BroadPeak	101.077678101691	0
chr2	172820000	172830000	chr2	172990000	173000000	22	6.22758275836621	0.0000287392708279045	chr2_188	5	SharpPeak	31.7029205996236	0
chr2	172820000	172830000	chr2	173000000	173010000	23	9.78618263712481	0.00500592337087022	chr2_188	5	SharpPeak	31.7029205996236	0
chr2	172990000	173000000	chr2	173080000	173090000	48	14.2120993305995	0.000000000265282016150071	chr2_189	8	SharpPeak	72.2063618924687	0
chr2	173000000	173010000	chr2	173080000	173090000	77	26.1980137848098	0.000000000000209226652070406	chr2_189	8	SharpPeak	72.2063618924687	1
chr2	173010000	173020000	chr2	173080000	173090000	55	20.9789025405466	0.000000060762975652616	chr2_189	8	SharpPeak	72.2063618924687	0
chr2	173110000	173120000	chr2	173170000	173180000	33	12.7703283501686	0.0000796966567052057	chr2_190	2	SharpPeak	11.1190410231318	1
chr2	173580000	173590000	chr2	174070000	174080000	24	3.93194396376467	0.000000000577636926405564	chr2_191	2	SharpPeak	16.9581548848392	1
chr2	173580000	173590000	chr2	174100000	174110000	9	2.35254864300083	0.00923493278923408	chr2_192	3	SharpPeak	13.6473321404065	0
chr2	173580000	173590000	chr2	174110000	174120000	10	2.1014247880945	0.00116917439794921	chr2_192	3	SharpPeak	13.6473321404065	1
chr2	173570000	173580000	chr2	174280000	174290000	15	2.20478620391579	0.000000565423847663349	chr2_193	7	SharpPeak	46.7807865123461	0
chr2	173580000	173590000	chr2	174280000	174290000	17	2.56306805670062	0.000000108293313823923	chr2_193	7	SharpPeak	46.7807865123461	1
chr2	173580000	173590000	chr2	174290000	174300000	11	2.84722045736788	0.00297978745471361	chr2_193	7	SharpPeak	46.7807865123461	0
chr2	173580000	173590000	chr2	174300000	174310000	13	2.10383829498826	0.0000106615869108554	chr2_193	7	SharpPeak	46.7807865123461	0
chr2	174320000	174330000	chr2	174460000	174470000	59	19.7565507741458	0.000000000154288747488484	chr2_194	9	SharpPeak	79.0206116945995	0
chr2	174300000	174310000	chr2	174470000	174480000	31	13.1679193280354	0.000693981981816254	chr2_194	9	SharpPeak	79.0206116945995	0
chr2	174320000	174330000	chr2	174470000	174480000	62	23.2146302946221	0.00000000329946518702213	chr2_194	9	SharpPeak	79.0206116945995	0
chr2	174320000	174330000	chr2	174450000	174460000	62	18.7071935555681	0.000000000000623243566289971	chr2_194	9	SharpPeak	79.0206116945995	1
chr2	174330000	174340000	chr2	174450000	174460000	34	16.7112464027367	0.00376150717430791	chr2_194	9	SharpPeak	79.0206116945995	0
chr2	174340000	174350000	chr2	174450000	174460000	30	12.1277103739678	0.000402782110821017	chr2_194	9	SharpPeak	79.0206116945995	0
chr2	174280000	174290000	chr2	174670000	174680000	13	3.63190349452628	0.00200663652264424	chr2_195	9	SharpPeak	64.8129654495711	0
chr2	174290000	174300000	chr2	174670000	174680000	14	4.26344145075495	0.00272649653657465	chr2_195	9	SharpPeak	64.8129654495711	0
chr2	174300000	174310000	chr2	174670000	174680000	12	3.03294794057912	0.00142356964027912	chr2_195	9	SharpPeak	64.8129654495711	0
chr2	174320000	174330000	chr2	174670000	174680000	30	4.77473501370122	0.00000000000107410298599382	chr2_195	9	SharpPeak	64.8129654495711	1
chr2	174330000	174340000	chr2	174670000	174680000	13	4.11235738641934	0.00574927444883815	chr2_195	9	SharpPeak	64.8129654495711	0
chr2	174340000	174350000	chr2	174670000	174680000	13	2.97043320854528	0.000330209229778338	chr2_195	9	SharpPeak	64.8129654495711	0
chr2	181180000	181190000	chr2	181280000	181290000	45	22.4910971814393	0.000780328835114827	chr2_196	2	SharpPeak	9.58184493150694	1
chr2	181180000	181190000	chr2	181310000	181320000	33	14.5121298114673	0.000770044040453802	chr2_197	5	SharpPeak	24.9639603955395	0
chr2	181200000	181210000	chr2	181310000	181320000	36	17.2493241746267	0.00176245114592203	chr2_197	5	SharpPeak	24.9639603955395	0
chr2	181180000	181190000	chr2	181320000	181330000	28	11.9717968725637	0.00159650799921422	chr2_197	5	SharpPeak	24.9639603955395	0
chr2	181410000	181420000	chr2	181510000	181520000	40	18.2828362026499	0.000339425272142545	chr2_198	7	SharpPeak	37.8115370070908	0
chr2	181310000	181320000	chr2	181580000	181590000	35	13.0690622752734	0.0000211034224479795	chr2_199	2	SharpPeak	11.2917181184603	1
chr2	181360000	181370000	chr2	181580000	181590000	71	30.6761029240015	0.0000000520634432298258	chr2_200	16	BroadPeak	121.880215784467	0
chr2	181420000	181430000	chr2	181580000	181590000	32	15.0050636450208	0.00268017176016976	chr2_200	16	BroadPeak	121.880215784467	0
chr2	181300000	181310000	chr2	181590000	181600000	22	8.66654582020373	0.00256064386747988	chr2_199	2	SharpPeak	11.2917181184603	0
chr2	181410000	181420000	chr2	181590000	181600000	32	14.9289218505292	0.00247716789363858	chr2_200	16	BroadPeak	121.880215784467	0
chr2	181360000	181370000	chr2	181600000	181610000	37	14.6245552451119	0.0000372376145039798	chr2_200	16	BroadPeak	121.880215784467	0
chr2	6210000	6220000	chr2	6340000	6350000	23	7.78321198011913	0.000878969314362896	chr2_1	2	SharpPeak	10.8997082418776	0
chr2	6210000	6220000	chr2	6380000	6390000	15	4.85284987508955	0.00901899698094034	chr2_201	6	SharpPeak	39.1974879081407	0
chr2	6210000	6220000	chr2	6390000	6400000	21	5.55450355801421	0.0000775524087358952	chr2_201	6	SharpPeak	39.1974879081407	0
chr2	6210000	6220000	chr2	6400000	6410000	30	6.119592305083	0.00000000285272915348469	chr2_201	6	SharpPeak	39.1974879081407	1
chr2	6210000	6220000	chr2	6410000	6420000	17	4.23674870387326	0.000293739402478366	chr2_201	6	SharpPeak	39.1974879081407	0
chr2	6210000	6220000	chr2	6420000	6430000	15	4.37950963122657	0.00364318493554805	chr2_201	6	SharpPeak	39.1974879081407	0
chr2	6210000	6220000	chr2	6430000	6440000	16	4.9386276932559	0.00406723012840696	chr2_201	6	SharpPeak	39.1974879081407	0
chr2	10130000	10140000	chr2	10280000	10290000	17	4.30237115037439	0.000346807101074353	chr2_202	2	SharpPeak	14.5328621198636	0
chr2	13260000	13270000	chr2	13590000	13600000	13	2.86455611014624	0.000815860156558361	chr2_203	3	SharpPeak	19.1530626125102	0
chr2	13270000	13280000	chr2	13590000	13600000	20	3.83513645490602	0.00000151321941414482	chr2_203	3	SharpPeak	19.1530626125102	1
chr2	13270000	13280000	chr2	13600000	13610000	13	3.70034557532565	0.00689676716320301	chr2_203	3	SharpPeak	19.1530626125102	0
chr2	18040000	18050000	chr2	18150000	18160000	30	12.0060467175708	0.00118797029465303	chr2_204	2	SharpPeak	10.0398900544992	1
chr2	18020000	18030000	chr2	18180000	18190000	28	9.11725077199383	0.0000846086549390624	chr2_205	3	SharpPeak	18.6978107641464	1
chr2	18030000	18040000	chr2	18330000	18340000	15	3.96598946320005	0.00147171723129784	chr2_206	2	SharpPeak	9.606569639671	1
chr2	18030000	18040000	chr2	18340000	18350000	11	2.90029344502715	0.0097324162394628	chr2_206	2	SharpPeak	9.606569639671	0
chr2	18050000	18060000	chr2	18160000	18170000	35	16.6610976774131	0.00570847651535033	chr2_204	2	SharpPeak	10.0398900544992	0
chr2	18020000	18030000	chr2	18190000	18200000	24	7.10743439876326	0.0000961323207298101	chr2_205	3	SharpPeak	18.6978107641464	0
chr2	18020000	18030000	chr2	18200000	18210000	20	6.89331736352813	0.00303184049607113	chr2_205	3	SharpPeak	18.6978107641464	0
chr2	18680000	18690000	chr2	19170000	19180000	10	2.29341229676347	0.00649965849564057	chr2_207	2	SharpPeak	8.85815359408921	1
chr2	18670000	18680000	chr2	19180000	19190000	14	4.28235132938042	0.0081740164584217	chr2_207	2	SharpPeak	8.85815359408921	0
chr2	26430000	26440000	chr2	26550000	26560000	25	10.4412560032625	0.00705462573921183	chr2_7	4	SharpPeak	44.7841448155611	0
chr2	26440000	26450000	chr2	26550000	26560000	36	16.4901654474785	0.00259979247110048	chr2_7	4	SharpPeak	44.7841448155611	0
chr2	26480000	26490000	chr2	26550000	26560000	35	15.209896907843	0.00135128611329839	chr2_208	3	SharpPeak	23.0249509571513	0
chr2	26490000	26500000	chr2	26550000	26560000	55	20.4392064026537	0.000000150649365946375	chr2_208	3	SharpPeak	23.0249509571513	1
chr2	26440000	26450000	chr2	26560000	26570000	77	18.086238137194	0.00000000000000000000427876464997593	chr2_7	4	SharpPeak	44.7841448155611	1
chr2	26490000	26500000	chr2	26560000	26570000	50	21.2842068437463	0.0000299729907619319	chr2_208	3	SharpPeak	23.0249509571513	0
chr2	26660000	26670000	chr2	26890000	26900000	16	4.55223333878446	0.00186187992199511	chr2_8	9	SharpPeak	74.0338873819094	0
chr2	26910000	26920000	chr2	27030000	27040000	72	31.2790995158008	0.000000272775682987718	chr2_10	2	SharpPeak	20.5097645642198	0
chr2	27670000	27680000	chr2	27730000	27740000	49	21.0438606340719	0.0000458124461532649	chr2_13	4	SharpPeak	25.8544571234594	0
chr2	27570000	27580000	chr2	27750000	27760000	19	5.95882507751554	0.00152522403187936	chr2_12	5	SharpPeak	29.3575236751663	0
chr2	27670000	27680000	chr2	27750000	27760000	43	19.2022926897827	0.000405108941461681	chr2_13	4	SharpPeak	25.8544571234594	0
chr2	27570000	27580000	chr2	27760000	27770000	18	4.44970384666096	0.000155264289380197	chr2_12	5	SharpPeak	29.3575236751663	0
chr2	27980000	27990000	chr2	28060000	28070000	68	24.6544415419837	0.000000000821248931424253	chr2_209	2	SharpPeak	17.9165989768541	1
chr2	27980000	27990000	chr2	28070000	28080000	33	14.2559312232617	0.00187886983800505	chr2_209	2	SharpPeak	17.9165989768541	0
chr2	27980000	27990000	chr2	28100000	28110000	38	14.4557618925563	0.0000534270206841668	chr2_14	2	SharpPeak	16.1351430266807	0
chr2	28190000	28200000	chr2	28400000	28410000	13	3.28980372868917	0.0026618163356417	chr2_210	2	SharpPeak	15.3000904969668	0
chr2	28200000	28210000	chr2	28410000	28420000	21	3.59859850420127	0.000000114164539004851	chr2_210	2	SharpPeak	15.3000904969668	1
chr2	28750000	28760000	chr2	28960000	28970000	16	4.27271573432633	0.000983363271950756	chr2_211	3	SharpPeak	17.2616563648328	0
chr2	28750000	28760000	chr2	28970000	28980000	21	5.22326363341284	0.0000340379125767283	chr2_211	3	SharpPeak	17.2616563648328	1
chr2	28750000	28760000	chr2	28980000	28990000	15	4.87181275291159	0.00931434613590661	chr2_211	3	SharpPeak	17.2616563648328	0
chr2	29240000	29250000	chr2	29570000	29580000	10	2.43635259795264	0.00956612137150346	chr2_212	3	SharpPeak	15.3649991810052	0
chr2	29250000	29260000	chr2	29570000	29580000	15	3.31703779192725	0.000259181969405703	chr2_212	3	SharpPeak	15.3649991810052	1
chr2	29250000	29260000	chr2	29580000	29590000	14	3.93230603040961	0.00399166129254178	chr2_212	3	SharpPeak	15.3649991810052	0
chr2	30460000	30470000	chr2	30620000	30630000	21	7.976004955812	0.00649995631729325	chr2_18	7	SharpPeak	47.7256905277415	0
chr2	30470000	30480000	chr2	30620000	30630000	27	11.6756941308643	0.00697938504030394	chr2_18	7	SharpPeak	47.7256905277415	0
chr2	30470000	30480000	chr2	30660000	30670000	33	12.3365705295017	0.000168724756863218	chr2_19	6	SharpPeak	32.9192487189658	0
chr2	30470000	30480000	chr2	30630000	30640000	33	11.4442299702204	0.0000423589982648062	chr2_18	7	SharpPeak	47.7256905277415	0
chr2	30460000	30470000	chr2	30730000	30740000	17	4.82778994754119	0.00118858811878701	chr2_21	7	SharpPeak	49.6471592559828	0
chr2	30470000	30480000	chr2	30760000	30770000	17	4.39947577979312	0.000436310142026717	chr2_22	38	BroadPeak	320.076186882738	0
chr2	31470000	31480000	chr2	31620000	31630000	22	8.35740662040666	0.00497601478391029	chr2_28	12	SharpPeak	68.2991132828498	0
chr2	31490000	31500000	chr2	31620000	31630000	18	6.41317864069191	0.00805673260759744	chr2_28	12	SharpPeak	68.2991132828498	0
chr2	31670000	31680000	chr2	31780000	31790000	33	13.5789829201295	0.00085709331802215	chr2_30	6	SharpPeak	44.8811812307976	0
chr2	31680000	31690000	chr2	31780000	31790000	71	20.668886287224	0.0000000000000117387572419722	chr2_30	6	SharpPeak	44.8811812307976	1
chr2	31690000	31700000	chr2	31780000	31790000	26	9.74093910036109	0.00135280515668412	chr2_30	6	SharpPeak	44.8811812307976	0
chr2	31680000	31690000	chr2	31790000	31800000	39	16.9550727152849	0.00055887270676544	chr2_30	6	SharpPeak	44.8811812307976	0
chr2	31680000	31690000	chr2	31800000	31810000	29	12.8606537646336	0.00641191154928478	chr2_30	6	SharpPeak	44.8811812307976	0
chr2	31970000	31980000	chr2	32140000	32150000	34	16.0004539438999	0.00571254402856845	chr2_31	7	SharpPeak	45.0769864926195	0
chr2	32640000	32650000	chr2	32680000	32690000	75	31.7185301125005	0.000000048473474889275	chr2_213	2	SharpPeak	20.8692598290682	1
chr2	35430000	35440000	chr2	35490000	35500000	52	22.3761731273849	0.0000246577016748316	chr2_37	5	SharpPeak	31.9064119265692	1
chr2	35540000	35550000	chr2	35900000	35910000	17	3.08360317095576	0.00000681638448332401	chr2_214	2	SharpPeak	16.0305891703154	1
chr2	35540000	35550000	chr2	35910000	35920000	16	2.9309800203625	0.0000170124128516934	chr2_214	2	SharpPeak	16.0305891703154	0
chr2	36020000	36030000	chr2	36220000	36230000	17	4.45222452114654	0.000490563417121052	chr2_38	16	BroadPeak	141.174628335363	0
chr2	44920000	44930000	chr2	45120000	45130000	19	6.68006493003783	0.00521819411632033	chr2_44	5	SharpPeak	32.9933612655981	0
chr2	45110000	45120000	chr2	45410000	45420000	24	7.25592465187091	0.000128175572166975	chr2_215	2	SharpPeak	14.37928275227	0
chr2	45110000	45120000	chr2	45400000	45410000	27	7.85593470967706	0.0000200721603997667	chr2_215	2	SharpPeak	14.37928275227	1
chr2	52420000	52430000	chr2	52570000	52580000	34	9.67105879770914	0.000000457742607404827	chr2_51	6	SharpPeak	46.8000718693063	0
chr2	52420000	52430000	chr2	52560000	52570000	29	9.1648188494056	0.0000353134063339206	chr2_51	6	SharpPeak	46.8000718693063	0
chr2	52420000	52430000	chr2	52600000	52610000	25	8.11282911590059	0.000249873548108797	chr2_51	6	SharpPeak	46.8000718693063	0
chr2	52420000	52430000	chr2	52580000	52590000	36	8.76752808530912	0.00000000393198344637992	chr2_51	6	SharpPeak	46.8000718693063	1
chr2	52420000	52430000	chr2	52590000	52600000	30	9.71707453958974	0.0000364849608274146	chr2_51	6	SharpPeak	46.8000718693063	0
chr2	52740000	52750000	chr2	53090000	53100000	14	3.01084261662078	0.000354636385867863	chr2_216	2	SharpPeak	10.5417534997796	1
chr2	52760000	52770000	chr2	53090000	53100000	11	2.00200966118125	0.000640943978064008	chr2_217	2	SharpPeak	11.8209323658947	0
chr2	52740000	52750000	chr2	53080000	53090000	11	2.79367339685501	0.00754666346687891	chr2_216	2	SharpPeak	10.5417534997796	0
chr2	52760000	52770000	chr2	53080000	53090000	11	1.8995339648842	0.000434721128562002	chr2_217	2	SharpPeak	11.8209323658947	1
chr2	57120000	57130000	chr2	57300000	57310000	16	4.6996042695927	0.00255156881428468	chr2_218	2	SharpPeak	10.0549855461373	1
chr2	57120000	57130000	chr2	57310000	57320000	16	4.71131852712536	0.00260105456673744	chr2_218	2	SharpPeak	10.0549855461373	0
chr2	68860000	68870000	chr2	69040000	69050000	22	6.61755529120596	0.000282342267018041	chr2_219	2	SharpPeak	12.7007239474462	0
chr2	68860000	68870000	chr2	69030000	69040000	24	7.49721996835321	0.000209884092819363	chr2_219	2	SharpPeak	12.7007239474462	1
chr2	70700000	70710000	chr2	70960000	70970000	14	3.80120577590715	0.00298604123641747	chr2_220	2	SharpPeak	9.8573301928941	1
chr2	70820000	70830000	chr2	70960000	70970000	34	15.9455812407994	0.00544950330472609	chr2_56	3	SharpPeak	15.9043238675307	0
chr2	70700000	70710000	chr2	71120000	71130000	10	2.22412899462016	0.00534123188708425	chr2_53	2	SharpPeak	10.8917423976541	0
chr2	70820000	70830000	chr2	70950000	70960000	36	13.3210743684585	0.0000558385561682517	chr2_56	3	SharpPeak	15.9043238675307	1
chr2	70820000	70830000	chr2	70990000	71000000	29	12.3796963849841	0.00381254352330661	chr2_221	3	SharpPeak	17.5118796108311	0
chr2	70830000	70840000	chr2	70990000	71000000	19	6.85195146551122	0.00669619151243401	chr2_221	3	SharpPeak	17.5118796108311	0
chr2	70820000	70830000	chr2	71040000	71050000	34	11.0309767736339	0.00000819128961752673	chr2_55	3	SharpPeak	17.2460744223149	1
chr2	70820000	70830000	chr2	71000000	71010000	33	10.4253463480464	0.00000699042601752018	chr2_221	3	SharpPeak	17.5118796108311	1
chr2	71580000	71590000	chr2	71730000	71740000	14	4.05794050163437	0.00526499092773336	chr2_60	2	SharpPeak	9.18473720107703	0
chr2	71580000	71590000	chr2	71790000	71800000	19	3.51822561328568	0.00000193900492015134	chr2_59	8	SharpPeak	48.4196615502578	1
chr2	71620000	71630000	chr2	71810000	71820000	18	4.47809840991795	0.000167590629171207	chr2_222	3	SharpPeak	21.7391009002478	0
chr2	71650000	71660000	chr2	71810000	71820000	21	5.07158984921165	0.0000226925713905819	chr2_223	2	SharpPeak	15.1072747855698	1
chr2	71620000	71630000	chr2	71800000	71810000	24	4.9204448633064	0.000000232332105934789	chr2_222	3	SharpPeak	21.7391009002478	1
chr2	71630000	71640000	chr2	71800000	71810000	14	3.5681870988001	0.00172289792609859	chr2_222	3	SharpPeak	21.7391009002478	0
chr2	71650000	71660000	chr2	71800000	71810000	22	5.63228266711144	0.0000299913091224376	chr2_223	2	SharpPeak	15.1072747855698	0
chr2	72970000	72980000	chr2	73050000	73060000	52	25.2968578605611	0.000459721143998075	chr2_224	3	SharpPeak	22.2283267237028	0
chr2	72980000	72990000	chr2	73050000	73060000	67	27.7108851730256	0.00000016387430305115	chr2_224	3	SharpPeak	22.2283267237028	1
chr2	72980000	72990000	chr2	73060000	73070000	43	19.0743236923146	0.000354175356605199	chr2_224	3	SharpPeak	22.2283267237028	0
chr2	73580000	73590000	chr2	73730000	73740000	20	4.82304640224123	0.0000378555711765178	chr2_225	3	SharpPeak	21.026724043669	0
chr2	73580000	73590000	chr2	73740000	73750000	22	5.10448157165014	0.00000686221654562139	chr2_225	3	SharpPeak	21.026724043669	1
chr2	73590000	73600000	chr2	73740000	73750000	16	4.36588207732079	0.00124358035587215	chr2_225	3	SharpPeak	21.026724043669	0
chr2	74700000	74710000	chr2	74930000	74940000	11	2.84170015298059	0.00852204274402451	chr2_68	16	SharpPeak	92.2487126998502	0
chr2	74710000	74720000	chr2	74940000	74950000	12	2.92119150916528	0.00326732381856525	chr2_68	16	SharpPeak	92.2487126998502	0
chr2	74750000	74760000	chr2	74940000	74950000	16	3.71677435790909	0.0002393037347118	chr2_68	16	SharpPeak	92.2487126998502	0
chr2	74690000	74700000	chr2	74950000	74960000	16	5.09906721055076	0.00550008403069799	chr2_68	16	SharpPeak	92.2487126998502	0
chr2	74700000	74710000	chr2	74950000	74960000	12	3.22490376124157	0.00695646176058456	chr2_68	16	SharpPeak	92.2487126998502	0
chr2	74710000	74720000	chr2	74950000	74960000	14	3.32176390945646	0.000882946151833184	chr2_68	16	SharpPeak	92.2487126998502	0
chr2	74760000	74770000	chr2	74950000	74960000	14	4.20870243357685	0.00705462573921183	chr2_68	16	SharpPeak	92.2487126998502	0
chr2	74710000	74720000	chr2	75030000	75040000	12	2.23517746097383	0.000375389721002088	chr2_70	13	SharpPeak	77.8332283390423	0
chr2	74690000	74700000	chr2	75040000	75050000	11	2.81621844159695	0.00799967824670941	chr2_70	13	SharpPeak	77.8332283390423	0
chr2	74700000	74710000	chr2	75040000	75050000	11	1.9818577359743	0.000595125156285511	chr2_70	13	SharpPeak	77.8332283390423	0
chr2	74710000	74720000	chr2	75040000	75050000	9	2.01096256336187	0.00987704380928414	chr2_70	13	SharpPeak	77.8332283390423	0
chr2	74700000	74710000	chr2	75060000	75070000	12	1.80864838394954	0.0000598112133427207	chr2_70	13	SharpPeak	77.8332283390423	0
chr2	74740000	74750000	chr2	74990000	75000000	12	3.02233591242967	0.00430826312375991	chr2_69	2	SharpPeak	9.06490255001918	0
chr2	74710000	74720000	chr2	75070000	75080000	9	1.86777548367573	0.00640747560736455	chr2_70	13	SharpPeak	77.8332283390423	0
chr2	74730000	74740000	chr2	75110000	75120000	11	2.2556341659612	0.00162256948935691	chr2_226	3	SharpPeak	20.2933578064199	0
chr2	74680000	74690000	chr2	75120000	75130000	12	2.91396358818649	0.00322231943246863	chr2_71	18	BroadPeak	134.079109795135	0
chr2	74690000	74700000	chr2	75120000	75130000	12	3.04043231651512	0.00449007793175295	chr2_71	18	BroadPeak	134.079109795135	0
chr2	74740000	74750000	chr2	75120000	75130000	19	2.82745661460802	0.0000000764278208908281	chr2_226	3	SharpPeak	20.2933578064199	1
chr2	74720000	74730000	chr2	75100000	75110000	10	2.28759270610872	0.00641074126486377	chr2_226	3	SharpPeak	20.2933578064199	0
chr2	74700000	74710000	chr2	75570000	75580000	8	1.53699035610248	0.00805895857764008	chr2_72	6	SharpPeak	31.978792033038	0
chr2	74710000	74720000	chr2	75570000	75580000	9	1.5416082441896	0.00196270883741435	chr2_72	6	SharpPeak	31.978792033038	0
chr2	75610000	75620000	chr2	75760000	75770000	21	7.71482760426651	0.00451413981033077	chr2_73	7	SharpPeak	50.5395223015482	0
chr2	75700000	75710000	chr2	75760000	75770000	107	47.1080174058	0.000000000123501343475522	chr2_74	10	SharpPeak	85.3343438482492	0
chr2	75600000	75610000	chr2	75780000	75790000	21	4.31872295069416	0.00000210207921653785	chr2_73	7	SharpPeak	50.5395223015482	0
chr2	75610000	75620000	chr2	75780000	75790000	20	5.73651664767012	0.000353034837012278	chr2_73	7	SharpPeak	50.5395223015482	0
chr2	75650000	75660000	chr2	75780000	75790000	38	16.4446633565121	0.000636497192077583	chr2_74	10	SharpPeak	85.3343438482492	0
chr2	75660000	75670000	chr2	75780000	75790000	35	12.9930475780363	0.0000816703889524565	chr2_74	10	SharpPeak	85.3343438482492	0
chr2	76370000	76380000	chr2	76630000	76640000	14	3.85423434592526	0.00333537545106765	chr2_76	3	SharpPeak	13.2123815810934	0
chr2	90470000	90480000	chr2	90620000	90630000	17	3.63935852338131	0.0000502821956331543	chr2_227	2	SharpPeak	15.2238946750761	0
chr2	90470000	90480000	chr2	90630000	90640000	22	5.23825226792888	0.0000104008640682999	chr2_227	2	SharpPeak	15.2238946750761	1
chr2	90470000	90480000	chr2	90650000	90660000	18	5.52436097375939	0.00177042960558718	chr2_84	12	BroadPeak	99.1174551101975	0
chr2	91260000	91270000	chr2	91490000	91500000	25	7.82467931255688	0.000143870319857395	chr2_228	2	SharpPeak	13.2092018214066	1
chr2	91260000	91270000	chr2	91480000	91490000	24	7.3513337754975	0.000156577732339448	chr2_228	2	SharpPeak	13.2092018214066	0
chr2	91730000	91740000	chr2	91910000	91920000	26	6.6468078059325	0.00000352694902508255	chr2_90	5	SharpPeak	27.4477038104354	1
chr2	91980000	91990000	chr2	92040000	92050000	35	13.5752748582227	0.000184328834627008	chr2_91	4	SharpPeak	35.4191780227432	0
chr2	92480000	92490000	chr2	92810000	92820000	11	2.58741588074237	0.00442084283569211	chr2_229	2	SharpPeak	10.4536347984979	0
chr2	92480000	92490000	chr2	92820000	92830000	12	2.4207685830987	0.000726109416220928	chr2_229	2	SharpPeak	10.4536347984979	1
chr2	93470000	93480000	chr2	93800000	93810000	16	3.12973332524306	0.0000356012518450752	chr2_230	2	SharpPeak	13.9910640028731	1
chr2	93470000	93480000	chr2	93810000	93820000	14	2.75282713729262	0.000149937997665677	chr2_230	2	SharpPeak	13.9910640028731	0
chr2	103560000	103570000	chr2	103690000	103700000	38	14.975387691076	0.000109415071722056	chr2_94	11	SharpPeak	86.0135130187019	0
chr2	103560000	103570000	chr2	103700000	103710000	38	12.5445571431264	0.00000254269206820394	chr2_94	11	SharpPeak	86.0135130187019	0
chr2	103570000	103580000	chr2	103700000	103710000	22	8.03379410512472	0.00313638518612322	chr2_94	11	SharpPeak	86.0135130187019	0
chr2	103560000	103570000	chr2	103720000	103730000	30	9.19855396995525	0.0000136614427871614	chr2_94	11	SharpPeak	86.0135130187019	0
chr2	103570000	103580000	chr2	103720000	103730000	18	5.85788079665363	0.00323215187867774	chr2_94	11	SharpPeak	86.0135130187019	0
chr2	103560000	103570000	chr2	103730000	103740000	25	9.56223206011725	0.00234896101505592	chr2_94	11	SharpPeak	86.0135130187019	0
chr2	103560000	103570000	chr2	103740000	103750000	32	12.2667769555414	0.000348305220092219	chr2_94	11	SharpPeak	86.0135130187019	0
chr2	103560000	103570000	chr2	103710000	103720000	59	11.9075450811148	0.000000000000000000690593531115298	chr2_94	11	SharpPeak	86.0135130187019	1
chr2	103570000	103580000	chr2	103710000	103720000	27	7.59430882839124	0.0000110327792660164	chr2_94	11	SharpPeak	86.0135130187019	0
chr2	103890000	103900000	chr2	103990000	104000000	45	19.2274247046137	0.000103711764094756	chr2_95	17	BroadPeak	435.976484244569	0
chr2	103900000	103910000	chr2	103990000	104000000	35	15.1919806889061	0.00133150585306233	chr2_95	17	BroadPeak	435.976484244569	0
chr2	103890000	103900000	chr2	103980000	103990000	83	25.2028800620857	0.000000000000000365365308754894	chr2_95	17	BroadPeak	435.976484244569	0
chr2	104030000	104040000	chr2	104110000	104120000	26	9.12345063230031	0.000532150401653467	chr2_96	7	SharpPeak	82.0440014224986	0
chr2	109890000	109900000	chr2	110180000	110190000	15	4.30466215064593	0.0031326244072083	chr2_99	2	SharpPeak	9.30455969767685	0
chr2	109910000	109920000	chr2	110200000	110210000	20	3.37018195703874	0.00000020048906732261	chr2_100	3	SharpPeak	20.0168452045888	1
[truncated: 17,954 more rows]
