# Supplementary material for: Integrative analysis of the 3D genome and epigenome in mouse embryonic tissues
Source: Nat Struct Mol Biol. 2024 Dec 16;32(3):479–90. doi: 10.1038/s41594-024-01431-2 (PMC11919700; doi:10.1038/s41594-024-01431-2)
Supplement: Supplementary file 4 — The list of MAPS interactions using the union H3K4me3 ChIP-seq peaks from all 12 tissues, related to Fig. 2 and Extended Data Figs. 4–6. [file 41594_2024_1431_MOESM4_ESM.zip › MAPS_interaction_combined_downsampled_union_anchor/FB_adp0_downsampled.10k.2.peaks.bedpe]

chr1	start1	end1	chr2	start2	end2	count	expected	fdr	ClusterLabel	ClusterSize	ClusterType	ClusterNegLog10P	ClusterSummit
chr1	9780000	9790000	chr1	9900000	9910000	14	3.35612986401985	0.0000859179017748106	chr1_01	1	Singleton	5.57050121981253	1
chr1	22530000	22540000	chr1	23250000	23260000	15	3.51122508560775	0.0000353048791515055	chr1_02	1	Singleton	6.00608478047065	1
chr1	23920000	23930000	chr1	24000000	24010000	39	16.4731529905888	0.0000247711649137661	chr1_03	1	Singleton	6.1759366948635	1
chr1	30870000	30880000	chr1	30940000	30950000	71	33.9224552299001	0.000000476732688508509	chr1_04	1	Singleton	8.05699211295196	1
chr1	36780000	36790000	chr1	37470000	37480000	12	2.30197253257455	0.0000383801774259245	chr1_05	1	Singleton	5.96397428039937	1
chr1	38890000	38900000	chr1	39530000	39540000	19	5.13720580724604	0.0000199514982603974	chr1_06	1	Singleton	6.2801913071591	1
chr1	43930000	43940000	chr1	44040000	44050000	28	9.1233866388188	0.00000536419906909339	chr1_07	1	Singleton	6.90924894224132	1
chr1	57400000	57410000	chr1	58390000	58400000	20	4.78494509494556	0.00000195329716146043	chr1_08	1	Singleton	7.40023109746767	1
chr1	62700000	62710000	chr1	62930000	62940000	33	12.5170764122081	0.0000153266831292045	chr1_09	1	Singleton	6.40241786054925	1
chr1	72280000	72290000	chr1	72530000	72540000	35	13.3011012442846	0.00000827483027812753	chr1_010	1	Singleton	6.69705422170644	1
chr1	74810000	74820000	chr1	74850000	74860000	250	101.4785371956	0.00000000000000000000000000000000413818062889392	chr1_011	1	Singleton	35.1578717202752	1
chr1	75180000	75190000	chr1	75310000	75320000	43	19.2852144018386	0.0000348769613720075	chr1_012	1	Singleton	6.01203443530886	1
chr1	84280000	84290000	chr1	84690000	84700000	36	6.95325388758802	0.00000000000017439428199613	chr1_013	1	Singleton	14.9098996320207	1
chr1	86500000	86510000	chr1	86520000	86530000	228	109.8211615162	0.00000000000000000000679755000125991	chr1_014	1	Singleton	22.6253106517978	1
chr1	86440000	86450000	chr1	86470000	86480000	81	39.8561721953	0.000000202185568858607	chr1_015	1	Singleton	8.46568595459925	1
chr1	86430000	86440000	chr1	86580000	86590000	33	13.6943165568845	0.0000870666205604157	chr1_016	1	Singleton	5.56415063964354	1
chr1	86700000	86710000	chr1	87180000	87190000	20	5.60490072730463	0.000019328658278443	chr1_017	1	Singleton	6.29535485732359	1
chr1	90990000	91000000	chr1	91390000	91400000	19	5.52903791345557	0.0000529431640666687	chr1_018	1	Singleton	5.80228502715349	1
chr1	92640000	92650000	chr1	92790000	92800000	26	9.12190233909472	0.0000426837206341676	chr1_019	1	Singleton	5.90825966433441	1
chr1	92640000	92650000	chr1	92900000	92910000	41	15.4994165250351	0.00000104346488933765	chr1_020	1	Singleton	7.69456238918698	1
chr1	93100000	93110000	chr1	93510000	93520000	22	7.21472163769418	0.0000722060817750214	chr1_021	1	Singleton	5.65412800677375	1
chr1	105660000	105670000	chr1	105990000	106000000	29	9.86919946007907	0.0000079606107717816	chr1_022	1	Singleton	6.71764014312258	1
chr1	119180000	119190000	chr1	119380000	119390000	18	5.02677332499365	0.000051433978099927	chr1_023	1	Singleton	5.81730192241614	1
chr1	120620000	120630000	chr1	121320000	121330000	15	3.08822002548226	0.00000792606744977657	chr1_024	1	Singleton	6.72028736242338	1
chr1	121170000	121180000	chr1	121430000	121440000	23	7.79360994189961	0.0000779674011779704	chr1_025	1	Singleton	5.61643818970327	1
chr1	130870000	130880000	chr1	131090000	131100000	30	10.3334549671017	0.00000676232721266343	chr1_026	1	Singleton	6.79459652580086	1
chr1	131200000	131210000	chr1	131240000	131250000	72	33.2073587808001	0.000000103873853134256	chr1_027	1	Singleton	8.76694884620181	1
chr1	132160000	132170000	chr1	132200000	132210000	78	38.4700261541	0.000000385689634988109	chr1_028	1	Singleton	8.15386126596011	1
chr1	132360000	132370000	chr1	132470000	132480000	33	12.2547710026165	0.00000997943496576753	chr1_029	1	Singleton	6.60604772184738	1
chr1	135140000	135150000	chr1	135250000	135260000	65	25.4794760771191	0.00000000139738165836331	chr1_030	1	Singleton	10.7873813205712	1
chr1	136040000	136050000	chr1	136230000	136240000	32	8.52784403733888	0.0000000114237244269787	chr1_031	1	Singleton	9.80041949701146	1
chr1	136670000	136680000	chr1	136950000	136960000	19	5.27369353163863	0.0000284495381972951	chr1_032	1	Singleton	6.10841833811582	1
chr1	137260000	137270000	chr1	137900000	137910000	15	3.14878571585125	0.00000988280936018246	chr1_033	1	Singleton	6.61100872548977	1
chr1	138320000	138330000	chr1	138610000	138620000	14	3.32632228877525	0.0000779674011779704	chr1_034	1	Singleton	5.61618365813557	1
chr1	155020000	155030000	chr1	155090000	155100000	71	35.1561687449	0.00000171397252991147	chr1_035	1	Singleton	7.46240178446208	1
chr1	155240000	155250000	chr1	155530000	155540000	20	4.81816538299392	0.00000215730963227017	chr1_036	1	Singleton	7.35086356967249	1
chr1	161130000	161140000	chr1	161730000	161740000	12	2.28472354879321	0.000035746772203711	chr1_037	1	Singleton	5.99872785975972	1
chr1	163990000	164000000	chr1	164180000	164190000	20	5.28379902710413	0.00000820510384319065	chr1_038	1	Singleton	6.70148126003976	1
chr1	164300000	164310000	chr1	165190000	165200000	15	2.75951309003296	0.00000212783160631731	chr1_039	1	Singleton	7.36127493829208	1
chr1	166430000	166440000	chr1	167000000	167010000	14	2.59114369952923	0.00000514446266410222	chr1_040	1	Singleton	6.9298022356391	1
chr1	166430000	166440000	chr1	167330000	167340000	14	1.43569179940835	0.00000000459939243149347	chr1_041	1	Singleton	10.2254899722879	1
chr1	169530000	169540000	chr1	169740000	169750000	17	4.44751445439515	0.0000390968031645292	chr1_042	1	Singleton	5.9527301329268	1
chr1	171040000	171050000	chr1	171060000	171070000	70	30.4122208553019	0.0000000173953045758281	chr1_043	1	Singleton	9.60575319779899	1
chr1	171080000	171090000	chr1	171100000	171110000	91	42.9069771483	0.00000000419657717118503	chr1_044	1	Singleton	10.270972357612	1
chr1	171080000	171090000	chr1	171260000	171270000	21	5.26139738989339	0.0000021347902339622	chr1_045	1	Singleton	7.357980645808	1
chr1	171410000	171420000	chr1	172020000	172030000	29	8.24950735921664	0.000000237606450557637	chr1_046	1	Singleton	8.38074687331646	1
chr1	172120000	172130000	chr1	172340000	172350000	27	10.1200761959396	0.0000892813683815468	chr1_047	1	Singleton	5.55149849940821	1
chr1	175690000	175700000	chr1	175880000	175890000	30	8.09764264517587	0.0000000463438492787018	chr1_048	1	Singleton	9.14726796656037	1
chr1	176990000	177000000	chr1	177250000	177260000	29	9.36065386580545	0.00000296710741406029	chr1_049	1	Singleton	7.19598698612355	1
chr1	176930000	176940000	chr1	177700000	177710000	15	2.44918549837489	0.000000478055129503695	chr1_050	1	Singleton	8.0538104960233	1
chr1	178330000	178340000	chr1	178400000	178410000	105	49.1495333331	0.000000000149868344044119	chr1_051	1	Singleton	11.8393034103608	1
chr1	179540000	179550000	chr1	179620000	179630000	48	18.0750236612853	0.0000000883921304840329	chr1_052	1	Singleton	8.8448668238395	1
chr1	180280000	180290000	chr1	180330000	180340000	61	30.1707634916024	0.0000103324994802747	chr1_053	1	Singleton	6.58874931792849	1
chr1	180330000	180340000	chr1	180400000	180410000	65	26.0165207291307	0.00000000305690251445381	chr1_054	1	Singleton	10.4172433017777	1
chr1	180400000	180410000	chr1	180760000	180770000	19	5.05873711142995	0.0000160470706104361	chr1_055	1	Singleton	6.38166849837403	1
chr1	182120000	182130000	chr1	182340000	182350000	33	12.1802798086578	0.00000886087947898583	chr1_056	1	Singleton	6.6650881930757	1
chr1	182120000	182130000	chr1	182510000	182520000	24	6.40217528618822	0.00000104971401113792	chr1_057	1	Singleton	7.69102818544225	1
chr1	182790000	182800000	chr1	183220000	183230000	15	2.99083817741476	0.00000545130558529472	chr1_058	1	Singleton	6.90146006846205	1
chr1	189920000	189930000	chr1	190910000	190920000	19	4.25985671321279	0.00000143563205095761	chr1_059	1	Singleton	7.54483686874404	1
chr1	191830000	191840000	chr1	191900000	191910000	52	19.9469964254518	0.0000000409102230015785	chr1_060	1	Singleton	9.20261644371837	1
chr1	4490000	4500000	chr1	4760000	4770000	20	4.56801986031925	0.00000280627568604894	chr1_061	1	Singleton	7.73355102499604	1
chr1	5910000	5920000	chr1	6130000	6140000	16	2.43001763437022	0.000000230400826359482	chr1_062	1	Singleton	8.94858388705089	1
chr1	13780000	13790000	chr1	14630000	14640000	11	1.44643553556644	0.00000803645127988673	chr1_063	1	Singleton	7.2175990470042	1
chr1	32170000	32180000	chr1	33170000	33180000	14	1.82839563155603	0.000000279310143707618	chr1_064	1	Singleton	8.85115301176732	1
chr1	33900000	33910000	chr1	33960000	33970000	90	28.5363065368115	0.0000000000000000118808628932296	chr1_065	1	Singleton	19.9226008123879	1
chr1	36780000	36790000	chr1	37180000	37190000	14	3.09991963269213	0.0000995102884269336	chr1_066	1	Singleton	5.98036558160889	1
chr1	37470000	37480000	chr1	37630000	37640000	23	4.95938408974958	0.000000149068919292252	chr1_067	1	Singleton	9.15816814798259	1
chr1	39020000	39030000	chr1	39250000	39260000	15	3.26563553811569	0.0000416076166337465	chr1_068	1	Singleton	6.40713269724135	1
chr1	39190000	39200000	chr1	39520000	39530000	18	4.77560500031804	0.0000720881551859486	chr1_069	1	Singleton	6.13731594630792	1
chr1	41270000	41280000	chr1	41670000	41680000	13	2.54896269086899	0.0000580345895876399	chr1_070	1	Singleton	6.24316934748359	1
chr1	41810000	41820000	chr1	42600000	42610000	12	2.0779983640288	0.0000389623299791229	chr1_071	1	Singleton	6.44033564905575	1
chr1	41890000	41900000	chr1	42650000	42660000	14	2.24908243269949	0.00000299498096960348	chr1_072	1	Singleton	7.69963478875485	1
chr1	43440000	43450000	chr1	43490000	43500000	53	25.2016517810861	0.000045000217104954	chr1_073	1	Singleton	6.3700294895903	1
chr1	43090000	43100000	chr1	43730000	43740000	16	3.21508905281788	0.00000794467824687834	chr1_074	1	Singleton	7.22286305527138	1
chr1	55400000	55410000	chr1	55660000	55670000	24	6.69776700943467	0.0000064587778769417	chr1_075	1	Singleton	7.32312652648885	1
chr1	55400000	55410000	chr1	55790000	55800000	18	3.76551187550478	0.00000311059974460393	chr1_076	1	Singleton	7.6800759455795	1
chr1	55230000	55240000	chr1	55710000	55720000	15	3.21546462807314	0.0000350432298093561	chr1_077	1	Singleton	6.49357607656227	1
chr1	57430000	57440000	chr1	57840000	57850000	13	2.45284993800319	0.0000393343426511461	chr1_078	1	Singleton	6.43463892510999	1
chr1	57420000	57430000	chr1	58110000	58120000	13	1.7396451364117	0.00000108507683097329	chr1_079	1	Singleton	8.19254064328108	1
chr1	57960000	57970000	chr1	58270000	58280000	14	3.03267050329353	0.0000784621912915694	chr1_080	1	Singleton	6.09479687370679	1
chr1	63240000	63250000	chr1	63560000	63570000	18	4.41300835639665	0.0000260967162042144	chr1_081	1	Singleton	6.63968289714439	1
chr1	69790000	69800000	chr1	70730000	70740000	12	1.41518370260263	0.000000908248872658207	chr1_082	1	Singleton	8.28155875607032	1
chr1	72250000	72260000	chr1	72270000	72280000	70	32.1926314622003	0.000000468985480016474	chr1_083	1	Singleton	8.60632709971163	1
chr1	72870000	72880000	chr1	73350000	73360000	15	2.96026583468714	0.0000136405454541342	chr1_084	1	Singleton	6.95978565796847	1
chr1	72820000	72830000	chr1	73810000	73820000	14	2.31345988917876	0.00000411687446081232	chr1_085	1	Singleton	7.54493217435019	1
chr1	75230000	75240000	chr1	75280000	75290000	80	36.4224663905	0.0000000346757524366105	chr1_086	1	Singleton	9.85847614688	1
chr1	75260000	75270000	chr1	75280000	75290000	110	53.154161565	0.00000000099838555157656	chr1_087	1	Singleton	11.5196527255659	1
chr1	79850000	79860000	chr1	79980000	79990000	28	9.29913636390495	0.0000213575629319565	chr1_088	1	Singleton	6.74173921142385	1
chr1	85930000	85940000	chr1	86000000	86010000	28	7.16897496531655	0.000000156270919520681	chr1_089	1	Singleton	9.13412091622334	1
chr1	86700000	86710000	chr1	86910000	86920000	20	5.48741331705922	0.0000389623299791229	chr1_090	1	Singleton	6.4403269104769	1
chr1	86480000	86490000	chr1	87190000	87200000	12	2.15673588790539	0.0000554180870350255	chr1_091	1	Singleton	6.26643532592584	1
chr1	89070000	89080000	chr1	89140000	89150000	48	21.9951920482651	0.0000503266346736626	chr1_092	1	Singleton	6.31553927229852	1
chr1	89450000	89460000	chr1	89520000	89530000	70	33.6643733871001	0.00000218890715313176	chr1_093	1	Singleton	7.8513647380551	1
chr1	90150000	90160000	chr1	90590000	90600000	14	2.51318541520928	0.0000103723657872157	chr1_094	1	Singleton	7.09454341845884	1
chr1	90990000	91000000	chr1	91280000	91290000	18	3.7618960086251	0.00000307376651749374	chr1_095	1	Singleton	7.68649004428447	1
chr1	92840000	92850000	chr1	92890000	92900000	50	21.7649773027798	0.0000085536215259641	chr1_096	1	Singleton	7.18584788154884	1
chr1	105660000	105670000	chr1	105700000	105710000	45	19.1450883675793	0.0000167613764594879	chr1_097	1	Singleton	6.85731230766907	1
chr1	111860000	111870000	chr1	112240000	112250000	13	2.50085233671482	0.0000479879625069722	chr1_098	1	Singleton	6.33794029645801	1
chr1	119830000	119840000	chr1	119920000	119930000	34	11.5234673771649	0.00000300208731225515	chr1_099	1	Singleton	7.69829365574449	1
chr1	120590000	120600000	chr1	121210000	121220000	12	2.21554566103264	0.0000715451096483075	chr1_0100	1	Singleton	6.14121753106949	1
chr1	120590000	120600000	chr1	121290000	121300000	16	2.70212686678581	0.000000901569488512381	chr1_0101	1	Singleton	8.28548763955017	1
chr1	120590000	120600000	chr1	121540000	121550000	12	2.02431331772754	0.0000304049844098009	chr1_0102	1	Singleton	6.5632590335297	1
chr1	124040000	124050000	chr1	124650000	124660000	15	2.35300794227838	0.000000894944323470786	chr1_0103	1	Singleton	8.28905289041058	1
chr1	124040000	124050000	chr1	124710000	124720000	14	2.38636152023102	0.00000578841841391601	chr1_0104	1	Singleton	7.37555040093683	1
chr1	125910000	125920000	chr1	126250000	126260000	24	4.92358424437905	0.0000000298775251591681	chr1_0105	1	Singleton	9.928396258738	1
chr1	125910000	125920000	chr1	126740000	126750000	13	2.53409505051511	0.0000549194302056879	chr1_0106	1	Singleton	6.27223214506834	1
chr1	127200000	127210000	chr1	127290000	127300000	41	17.4506167042673	0.0000469763252911177	chr1_0107	1	Singleton	6.34849971591164	1
chr1	131550000	131560000	chr1	131750000	131760000	18	3.93172290671597	0.00000558538916691573	chr1_0108	1	Singleton	7.39306286169261	1
chr1	132000000	132010000	chr1	132100000	132110000	35	12.4718780385641	0.00000600770567821201	chr1_0109	1	Singleton	7.35768959941116	1
chr1	133180000	133190000	chr1	133230000	133240000	70	33.5541774005001	0.0000019646758165013	chr1_0110	1	Singleton	7.90580326062546	1
chr1	134410000	134420000	chr1	134430000	134440000	80	32.4899562666003	0.000000000233063190496725	chr1_0111	1	Singleton	12.2047825959359	1
chr1	135580000	135590000	chr1	135620000	135630000	111	50.0480214169	0.0000000000156684043492427	chr1_0112	1	Singleton	13.4479497108777	1
chr1	137320000	137330000	chr1	138040000	138050000	11	1.7169577135131	0.0000373608080097241	chr1_0113	1	Singleton	6.46207784979284	1
chr1	143770000	143780000	chr1	144370000	144380000	14	2.31049383773347	0.00000405928855522322	chr1_0114	1	Singleton	7.55195183580884	1
chr1	144000000	144010000	chr1	144370000	144380000	21	2.97595477589988	0.000000000502727483801152	chr1_0115	1	Singleton	11.8409086403371	1
chr1	144000000	144010000	chr1	144190000	144200000	22	5.84223051150977	0.00000835968671367465	chr1_0116	1	Singleton	7.19772291177001	1
chr1	152090000	152100000	chr1	152260000	152270000	23	6.68943094407812	0.0000207762038510722	chr1_0117	1	Singleton	6.75486534387366	1
chr1	152950000	152960000	chr1	153010000	153020000	46	19.3548709668461	0.00000987560830516964	chr1_0118	1	Singleton	7.11881819056026	1
chr1	153740000	153750000	chr1	153850000	153860000	27	9.20130174847063	0.0000488759912503307	chr1_0119	1	Singleton	6.32954251716348	1
chr1	153900000	153910000	chr1	153980000	153990000	41	15.8140795235724	0.00000486370960849843	chr1_0120	1	Singleton	7.45980575630793	1
chr1	154780000	154790000	chr1	155280000	155290000	13	2.56514541705457	0.0000618754015981564	chr1_0121	1	Singleton	6.21176030943142	1
chr1	157410000	157420000	chr1	157530000	157540000	30	10.5469628865015	0.0000278082177666862	chr1_0122	1	Singleton	6.60785395311846	1
chr1	158350000	158360000	chr1	158590000	158600000	28	5.54354662415775	0.000000000681526875602636	chr1_0123	1	Singleton	11.6944944555444	1
chr1	159390000	159400000	chr1	160140000	160150000	12	1.62151466197172	0.00000351178922731909	chr1_0124	1	Singleton	7.62093474886192	1
chr1	161250000	161260000	chr1	161680000	161690000	18	2.82036898278691	0.000000052138091547396	chr1_0125	1	Singleton	9.66199647598996	1
chr1	161030000	161040000	chr1	161830000	161840000	18	2.90463101941297	0.0000000801452371075598	chr1_0126	1	Singleton	9.45579553479706	1
chr1	162000000	162010000	chr1	162290000	162300000	18	3.07738654972529	0.000000184841783589918	chr1_0127	1	Singleton	9.05373739943185	1
chr1	163150000	163160000	chr1	163420000	163430000	12	2.22353266842514	0.0000739554458520119	chr1_0128	1	Singleton	6.12450627567733	1
chr1	163150000	163160000	chr1	163820000	163830000	10	1.51156398276647	0.0000749576649541078	chr1_0129	1	Singleton	6.11790204789549	1
chr1	164450000	164460000	chr1	164810000	164820000	30	6.33746616783245	0.000000000659749121987914	chr1_0130	1	Singleton	11.712120899152	1
chr1	166430000	166440000	chr1	167040000	167050000	13	1.69826557566076	0.000000850043836578765	chr1_0131	1	Singleton	8.31834476114324	1
chr1	167390000	167400000	chr1	167910000	167920000	15	2.59434557005594	0.00000289171138745143	chr1_0132	1	Singleton	7.71800510294684	1
chr1	168430000	168440000	chr1	168730000	168740000	25	6.96651522569522	0.00000380315794130477	chr1_0133	1	Singleton	7.5844915008268	1
chr1	168670000	168680000	chr1	169040000	169050000	14	2.6007641711488	0.0000151129083915146	chr1_0134	1	Singleton	6.90987112000167	1
chr1	170990000	171000000	chr1	171010000	171020000	40	16.8109029889316	0.0000460772985485242	chr1_0135	1	Singleton	6.35820183800867	1
chr1	172320000	172330000	chr1	172350000	172360000	80	39.8622495066	0.00000119825986452548	chr1_0136	1	Singleton	8.14490249291436	1
chr1	176210000	176220000	chr1	176680000	176690000	12	1.80800394045207	0.0000102933509105596	chr1_0137	1	Singleton	7.09866995621752	1
chr1	176270000	176280000	chr1	176690000	176700000	14	2.54282212941476	0.0000117963395289312	chr1_0138	1	Singleton	7.0312272278753	1
chr1	176920000	176930000	chr1	177420000	177430000	13	2.11592132294436	0.00000863404576206826	chr1_0139	1	Singleton	7.18123796924467	1
chr1	176930000	176940000	chr1	177680000	177690000	18	2.46659476641738	0.0000000069629193631729	chr1_0140	1	Singleton	10.611180665612	1
chr1	179540000	179550000	chr1	179600000	179610000	42	17.5951823023014	0.0000255313003234117	chr1_0141	1	Singleton	6.65291142533978	1
chr1	181350000	181360000	chr1	181420000	181430000	51	22.6379076904367	0.0000113814119250408	chr1_0142	1	Singleton	7.04889299568902	1
chr1	181230000	181240000	chr1	181580000	181590000	14	2.79953194600642	0.0000335519105677936	chr1_0143	1	Singleton	6.51634162139439	1
chr1	182980000	182990000	chr1	183270000	183280000	20	3.43114168774539	0.0000000341274930029267	chr1_0144	1	Singleton	9.86696268114386	1
chr1	184240000	184250000	chr1	184750000	184760000	13	1.8651228494242	0.00000229427784590359	chr1_0145	1	Singleton	7.83029979538779	1
chr1	185450000	185460000	chr1	185490000	185500000	80	38.0026044316	0.000000190850417059198	chr1_0146	1	Singleton	9.03594550732532	1
chr1	186180000	186190000	chr1	186630000	186640000	13	2.20441941900107	0.0000132904196669097	chr1_0147	1	Singleton	6.97263345552885	1
chr1	190170000	190180000	chr1	190400000	190410000	29	10.5121974723619	0.000068544931565269	chr1_0148	1	Singleton	6.1616803054632	1
chr1	190140000	190150000	chr1	190660000	190670000	15	2.88193565736773	0.0000100010667283239	chr1_0149	1	Singleton	7.11252622584375	1
chr1	190010000	190020000	chr1	190760000	190770000	12	2.09388175266154	0.0000418028984329692	chr1_0150	1	Singleton	6.40465733636708	1
chr1	190140000	190150000	chr1	190760000	190770000	15	2.8030098162785	0.00000719075866217928	chr1_0151	1	Singleton	7.27144236363861	1
chr1	191390000	191400000	chr1	191520000	191530000	27	9.51816632457208	0.0000862323546401145	chr1_0152	1	Singleton	6.04874058977603	1
chr1	191310000	191320000	chr1	191500000	191510000	14	2.53896895386108	0.0000115902116025856	chr1_0153	1	Singleton	7.03941082397489	1
chr1	192190000	192200000	chr1	192630000	192640000	15	2.45397123140945	0.00000147821841659594	chr1_0154	1	Singleton	8.04238035277374	1
chr1	192850000	192860000	chr1	193100000	193110000	24	6.85247594674818	0.0000094549914492528	chr1_0155	1	Singleton	7.13907342843928	1
chr1	193700000	193710000	chr1	194220000	194230000	16	2.29329148183485	0.000000107476942441728	chr1_0156	1	Singleton	9.31430188551342	1
chr1	193700000	193710000	chr1	194580000	194590000	11	1.73728303909418	0.0000413286752858076	chr1_0157	1	Singleton	6.41071760317174	1
chr1	3360000	3370000	chr1	3660000	3670000	13	2.41553192228082	0.0000337975294769512	chr1_0158	1	Singleton	6.51134434743524	1
chr1	15010000	15020000	chr1	15800000	15810000	12	1.67903417898088	0.00000493646298018086	chr1_0159	1	Singleton	7.45306593832735	1
chr1	21490000	21500000	chr1	22260000	22270000	10	1.45470251368043	0.0000549943884860967	chr1_0160	1	Singleton	6.27142601036046	1
chr1	22610000	22620000	chr1	23250000	23260000	17	2.68617668857077	0.000000150810398786057	chr1_0161	1	Singleton	9.1522321871674	1
chr1	25530000	25540000	chr1	25820000	25830000	25	4.70853799938091	0.00000000258502583097109	chr1_0162	1	Singleton	11.0689839821509	1
chr1	34280000	34290000	chr1	34430000	34440000	28	9.26740311130694	0.0000200339679252066	chr1_0163	1	Singleton	6.77164880479115	1
chr1	35240000	35250000	chr1	36060000	36070000	19	2.75614304345731	0.0000000059324922822731	chr1_0164	1	Singleton	10.6878937117398	1
chr1	35720000	35730000	chr1	36060000	36070000	20	5.29935472791332	0.0000241129567498709	chr1_0165	1	Singleton	6.68106952361025	1
chr1	36220000	36230000	chr1	36240000	36250000	48	21.4067003013078	0.0000258083905619967	chr1_0166	1	Singleton	6.6456934634043	1
chr1	37680000	37690000	chr1	37710000	37720000	58	27.5346874179303	0.0000158537827936781	chr1_0167	1	Singleton	6.88527106303232	1
chr1	38170000	38180000	chr1	38620000	38630000	18	4.23731486868633	0.0000153332339047251	chr1_0168	1	Singleton	6.90230994710485	1
chr1	38390000	38400000	chr1	38760000	38770000	13	2.48884587890046	0.0000457302240421112	chr1_0169	1	Singleton	6.36192309430942	1
chr1	39080000	39090000	chr1	39190000	39200000	31	11.3196111494415	0.0000393363521867242	chr1_0170	1	Singleton	6.43439419425366	1
chr1	39090000	39100000	chr1	39310000	39320000	21	4.64220191742618	0.000000881475465729652	chr1_0171	1	Singleton	8.29791484873967	1
chr1	39610000	39620000	chr1	39640000	39650000	47	20.7944424530658	0.000026729405540613	chr1_0172	1	Singleton	6.62786096800836	1
chr1	51640000	51650000	chr1	51910000	51920000	19	5.08146803952881	0.0000466193492494691	chr1_0173	1	Singleton	6.35206283663816	1
chr1	51630000	51640000	chr1	52110000	52120000	20	2.80043926984182	0.00000000116293831286181	chr1_0174	1	Singleton	11.4468357967138	1
chr1	52300000	52310000	chr1	52500000	52510000	23	6.46729729378533	0.0000121775279707425	chr1_0175	1	Singleton	7.01531095732062	1
chr1	52290000	52300000	chr1	53290000	53300000	11	1.61830389860648	0.0000222541069572294	chr1_0176	1	Singleton	6.72135022049938	1
chr1	54530000	54540000	chr1	54920000	54930000	17	3.82332952601985	0.0000161032068142452	chr1_0177	1	Singleton	6.87697485025591	1
chr1	56250000	56260000	chr1	56950000	56960000	11	1.82344879326947	0.0000633914475934737	chr1_0178	1	Singleton	6.20020092533891	1
chr1	57460000	57470000	chr1	57770000	57780000	25	5.91241646744802	0.000000206037420282566	chr1_0179	1	Singleton	9.0001125422505	1
chr1	64030000	64040000	chr1	64110000	64120000	54	21.5959785096232	0.00000026103041108563	chr1_0180	1	Singleton	8.88344529935551	1
chr1	64620000	64630000	chr1	64690000	64700000	39	12.2899805258591	0.0000000710863381991757	chr1_0181	1	Singleton	9.51412225606276	1
chr1	65110000	65120000	chr1	65170000	65180000	44	19.8229586853716	0.000081915693088132	chr1_0182	1	Singleton	6.07426670401768	1
chr1	68750000	68760000	chr1	69100000	69110000	17	4.03065522099995	0.0000312481189371586	chr1_0183	1	Singleton	6.55022459315696	1
chr1	71500000	71510000	chr1	72120000	72130000	10	1.49183964294223	0.0000673388290452992	chr1_0184	1	Singleton	6.1704258536996	1
chr1	72450000	72460000	chr1	72530000	72540000	63	22.7178378013913	0.000000000378021692531266	chr1_0185	1	Singleton	11.9772283843035	1
chr1	73900000	73910000	chr1	74120000	74130000	25	4.80906859534007	0.00000000395447384740196	chr1_0186	1	Singleton	10.8725461258103	1
chr1	74200000	74210000	chr1	74230000	74240000	67	30.7779506484013	0.000000863757808858404	chr1_0187	1	Singleton	8.3080942499286	1
chr1	73900000	73910000	chr1	74280000	74290000	22	4.57591757856762	0.000000163094249207465	chr1_0188	1	Singleton	9.11335252842446	1
chr1	76820000	76830000	chr1	77510000	77520000	14	2.76826647569122	0.0000296343782220272	chr1_0189	1	Singleton	6.57603066521974	1
chr1	76970000	76980000	chr1	77510000	77520000	16	3.9491261385396	0.0000933894309359238	chr1_0190	1	Singleton	6.01131248673755	1
chr1	77180000	77190000	chr1	77510000	77520000	23	7.15217240991994	0.0000574562990183418	chr1_0191	1	Singleton	6.2481530867994	1
chr1	77940000	77950000	chr1	78210000	78220000	25	5.43821469369255	0.0000000437303678394806	chr1_0192	1	Singleton	9.74691884604344	1
chr1	78760000	78770000	chr1	79430000	79440000	12	1.91502097132554	0.000017898736383897	chr1_0193	1	Singleton	6.82529923890482	1
chr1	81310000	81320000	chr1	82310000	82320000	13	1.59402519881413	0.000000427519485330489	chr1_0194	1	Singleton	8.65073236867347	1
chr1	85850000	85860000	chr1	86010000	86020000	28	3.69552722800244	0.0000000000000574729836208269	chr1_0195	1	Singleton	16.0211282489784	1
chr1	88900000	88910000	chr1	89070000	89080000	38	13.7565954801296	0.00000298245259351849	chr1_0196	1	Singleton	7.70176741199407	1
chr1	88930000	88940000	chr1	89070000	89080000	43	15.1310578874942	0.000000250701944465069	chr1_0197	1	Singleton	8.90598985006146	1
chr1	89260000	89270000	chr1	89540000	89550000	21	4.16391726256623	0.000000155255253218925	chr1_0198	1	Singleton	9.13739571163077	1
chr1	90640000	90650000	chr1	90960000	90970000	20	3.31802732898936	0.0000000198436778091188	chr1_0199	1	Singleton	10.1244188329035	1
chr1	90970000	90980000	chr1	91360000	91370000	15	2.99381302437689	0.000015527668954223	chr1_0200	1	Singleton	6.89582238122367	1
chr1	91570000	91580000	chr1	91800000	91810000	20	5.46076596321688	0.0000364679416679343	chr1_0201	1	Singleton	6.47377755552107	1
chr1	91980000	91990000	chr1	92170000	92180000	25	6.39274587191006	0.000000851018699727153	chr1_0202	1	Singleton	8.31743104182374	1
chr1	91940000	91950000	chr1	92470000	92480000	19	2.97430208526535	0.0000000199490971717633	chr1_0203	1	Singleton	10.1215683619395	1
chr1	92520000	92530000	chr1	92640000	92650000	37	10.9825247203009	0.0000000393942863439894	chr1_0204	1	Singleton	9.79943885808909	1
chr1	97810000	97820000	chr1	98090000	98100000	20	4.38368856275109	0.00000150690900886394	chr1_0205	1	Singleton	8.03267793428604	1
chr1	105050000	105060000	chr1	105350000	105360000	15	3.501716091342	0.000091546408398794	chr1_0206	1	Singleton	6.02096705441244	1
chr1	106090000	106100000	chr1	106170000	106180000	59	21.279321172603	0.00000000158843633275235	chr1_0207	1	Singleton	11.299812864375	1
chr1	111660000	111670000	chr1	111860000	111870000	17	3.46005333267138	0.00000444779971926715	chr1_0208	1	Singleton	7.50538889781565	1
chr1	118920000	118930000	chr1	119050000	119060000	28	8.86103226756979	0.0000088899770639994	chr1_0209	1	Singleton	7.16800676332273	1
chr1	120100000	120110000	chr1	120120000	120130000	44	17.8574666964323	0.00000689888177047698	chr1_0210	1	Singleton	7.29139907522264	1
chr1	120550000	120560000	chr1	121170000	121180000	13	2.31440322283451	0.0000220396925488309	chr1_0211	1	Singleton	6.72628661126668	1
chr1	125400000	125410000	chr1	125560000	125570000	26	6.96633094825158	0.00000111963851656474	chr1_0212	1	Singleton	8.17822056141647	1
chr1	126440000	126450000	chr1	126680000	126690000	14	2.76145529775065	0.0000288768060226136	chr1_0213	1	Singleton	6.58913925903271	1
chr1	126440000	126450000	chr1	126730000	126740000	17	3.12976664492225	0.00000118825663874473	chr1_0214	1	Singleton	8.14958849042256	1
chr1	130830000	130840000	chr1	131090000	131100000	26	7.93765928872673	0.0000113635098923934	chr1_0215	1	Singleton	7.04984169943448	1
chr1	131180000	131190000	chr1	131240000	131250000	95	30.6251996866015	0.00000000000000000352508983006184	chr1_0216	1	Singleton	20.4693018451751	1
chr1	133060000	133070000	chr1	133610000	133620000	14	2.5351123472322	0.0000114010121580441	chr1_0217	1	Singleton	7.04761610135665	1
chr1	133710000	133720000	chr1	134060000	134070000	24	5.27343355228796	0.000000104713417028257	chr1_0218	1	Singleton	9.32885414853902	1
chr1	134210000	134220000	chr1	134230000	134240000	177	77.5048167514	0.000000000000000000147031936216867	chr1_0219	1	Singleton	21.9092183661723	1
chr1	135460000	135470000	chr1	135580000	135590000	59	26.3764894230925	0.0000021546178311379	chr1_0220	1	Singleton	7.86016643430358	1
chr1	135540000	135550000	chr1	135580000	135590000	191	80.0351181853	0.000000000000000000000041956738089626	chr1_0221	1	Singleton	25.6476483517671	1
chr1	135960000	135970000	chr1	136010000	136020000	40	16.4802679877956	0.0000297487800834094	chr1_0222	1	Singleton	6.57371674230588	1
chr1	137680000	137690000	chr1	137890000	137900000	19	5.2809920806287	0.000077817288262623	chr1_0223	1	Singleton	6.09939758346856	1
chr1	137420000	137430000	chr1	137900000	137910000	17	3.69187663174638	0.0000103520973776033	chr1_0224	1	Singleton	7.0956612253784	1
chr1	137540000	137550000	chr1	137900000	137910000	21	5.32766368625173	0.00000726701000081453	chr1_0225	1	Singleton	7.26574259675366	1
chr1	137300000	137310000	chr1	137920000	137930000	11	1.66742800881519	0.000028827095188645	chr1_0226	1	Singleton	6.59012083591426	1
chr1	150510000	150520000	chr1	151340000	151350000	22	2.49557483973629	0.00000000000256229645097894	chr1_0227	1	Singleton	14.2765614460059	1
chr1	151050000	151060000	chr1	151420000	151430000	14	2.69806628469061	0.0000226359684758833	chr1_0228	1	Singleton	6.71298755622124	1
chr1	153250000	153260000	chr1	153330000	153340000	46	20.0524243135202	0.0000237323517847367	chr1_0229	1	Singleton	6.68881360113333	1
chr1	154120000	154130000	chr1	154720000	154730000	16	3.50237356755404	0.0000226761691561189	chr1_0230	1	Singleton	6.71197385069637	1
chr1	154310000	154320000	chr1	154720000	154730000	19	4.48608234954685	0.00000850478263746833	chr1_0231	1	Singleton	7.18915437459352	1
chr1	155050000	155060000	chr1	155090000	155100000	132	60.3013018457	0.000000000000267954535020148	chr1_0232	1	Singleton	15.3198981477089	1
chr1	155060000	155070000	chr1	155550000	155560000	17	3.75887615859193	0.0000130383561812548	chr1_0233	1	Singleton	6.98303101246809	1
chr1	155350000	155360000	chr1	155530000	155540000	19	5.19915046540486	0.000063262948500183	chr1_0234	1	Singleton	6.20150056092517	1
chr1	157800000	157810000	chr1	158350000	158360000	21	2.89868999790557	0.000000000315700924858475	chr1_0235	1	Singleton	12.058464398617	1
chr1	164320000	164330000	chr1	164450000	164460000	31	11.8075625208802	0.0000859563861751997	chr1_0236	1	Singleton	6.05033342341548	1
chr1	166020000	166030000	chr1	166040000	166050000	54	26.1608224846138	0.0000599779429300103	chr1_0237	1	Singleton	6.22633604795323	1
chr1	165730000	165740000	chr1	166150000	166160000	15	2.96794429849065	0.0000140520772710364	chr1_0238	1	Singleton	6.94506999165535	1
chr1	165970000	165980000	chr1	166150000	166160000	24	5.97519938006826	0.000000939370689228738	chr1_0239	1	Singleton	8.26368694311306	1
chr1	166180000	166190000	chr1	166250000	166260000	45	15.7117065163403	0.0000000971545144587464	chr1_0240	1	Singleton	9.36325542455672	1
chr1	166740000	166750000	chr1	167000000	167010000	18	4.69209854037405	0.0000574272821635962	chr1_0241	1	Singleton	6.24858416774786	1
chr1	166750000	166760000	chr1	167280000	167290000	18	3.90133519816177	0.00000502898162003881	chr1_0242	1	Singleton	7.44441921971705	1
chr1	167560000	167570000	chr1	167590000	167600000	49	23.2829836576004	0.0000989542132844025	chr1_0243	1	Singleton	5.98339325102354	1
chr1	167410000	167420000	chr1	167920000	167930000	14	2.43531591293257	0.0000072685982923348	chr1_0244	1	Singleton	7.26509282513705	1
chr1	167940000	167950000	chr1	168350000	168360000	15	3.29047288479204	0.0000454375909191637	chr1_0245	1	Singleton	6.36493007979605	1
chr1	171810000	171820000	chr1	172050000	172060000	13	2.60626477189024	0.0000726729202856707	chr1_0246	1	Singleton	6.13298510728792	1
chr1	172270000	172280000	chr1	172290000	172300000	96	45.7139200093	0.00000000805384476030415	chr1_0247	1	Singleton	10.542091901442	1
chr1	175030000	175040000	chr1	175620000	175630000	12	2.25231423797951	0.0000834384383294681	chr1_0248	1	Singleton	6.06485464967004	1
chr1	177220000	177230000	chr1	177440000	177450000	29	8.40493112824365	0.00000106382394943689	chr1_0249	1	Singleton	8.20218762019621	1
chr1	176900000	176910000	chr1	177700000	177710000	13	1.72111596372861	0.000000966497817258808	chr1_0250	1	Singleton	8.24846350804241	1
chr1	177180000	177190000	chr1	177700000	177710000	14	2.04534109933747	0.00000101602331241024	chr1_0251	1	Singleton	8.22427394818775	1
chr1	180300000	180310000	chr1	180330000	180340000	82	38.0833389254	0.0000000507163048355457	chr1_0252	1	Singleton	9.67550071121711	1
chr1	180460000	180470000	chr1	180540000	180550000	35	12.2871958224035	0.00000437671123839663	chr1_0253	1	Singleton	7.51386998110223	1
chr1	180990000	181000000	chr1	181010000	181020000	59	28.7079521362098	0.0000262524671533819	chr1_0254	1	Singleton	6.63662529057887	1
chr1	182560000	182570000	chr1	182790000	182800000	17	3.77322813472737	0.0000136500887530255	chr1_0255	1	Singleton	6.95922333431542	1
chr1	182620000	182630000	chr1	182950000	182960000	15	3.20349145228843	0.0000336631467794447	chr1_0256	1	Singleton	6.51444604960506	1
chr1	183650000	183660000	chr1	184030000	184040000	17	4.06906395878193	0.0000351354217784996	chr1_0257	1	Singleton	6.49198098643895	1
chr1	184400000	184410000	chr1	184730000	184740000	19	4.8471139262831	0.0000248570839543941	chr1_0258	1	Singleton	6.66582010797832	1
chr1	184910000	184920000	chr1	185200000	185210000	20	3.98309091812646	0.000000352791167143226	chr1_0259	1	Singleton	8.73953162722894	1
chr1	193320000	193330000	chr1	193360000	193370000	58	25.4156679452329	0.00000147640489249136	chr1_0260	1	Singleton	8.04325264588139	1
chr1	194100000	194110000	chr1	194620000	194630000	20	4.87632234917005	0.00000726701000081453	chr1_0261	1	Singleton	7.26546621815877	1
chr1	5020000	5030000	chr1	5910000	5920000	12	2.31419189407439	0.0000400667384913683	chr1_1	2	SharpPeak	15.0897891902804	0
chr1	5910000	5920000	chr1	6210000	6220000	34	7.60314835851776	0.0000000000456301315191953	chr1_2	5	SharpPeak	29.0162703900337	1
chr1	9540000	9550000	chr1	9700000	9710000	26	9.85305488859439	0.000149005085111499	chr1_3	6	SharpPeak	41.828243653073	0
chr1	9740000	9750000	chr1	10030000	10040000	19	7.23645432593189	0.00153559450573939	chr1_4	2	SharpPeak	7.58092683428854	1
chr1	9740000	9750000	chr1	10040000	10050000	15	5.83317250162022	0.00646233141296648	chr1_4	2	SharpPeak	7.58092683428854	0
chr1	9780000	9790000	chr1	9940000	9950000	12	4.18423279178053	0.00708746906747334	chr1_5	3	SharpPeak	12.4405890560504	0
chr1	12870000	12880000	chr1	12990000	13000000	29	10.6729792654031	0.0000335790051243761	chr1_6	4	SharpPeak	18.7862509048694	1
chr1	13370000	13380000	chr1	13580000	13590000	32	13.3031736379829	0.000119292541606978	chr1_7	2	SharpPeak	10.6358142014834	1
chr1	13370000	13380000	chr1	13660000	13670000	20	6.72432180759876	0.000232117502456844	chr1_8	2	SharpPeak	10.2778516551608	0
chr1	13370000	13380000	chr1	13510000	13520000	12	3.80702400949854	0.00336411552754107	chr1_9	2	SharpPeak	10.947000208566	0
chr1	13370000	13380000	chr1	13650000	13660000	18	5.57644460143533	0.000191107481738557	chr1_8	2	SharpPeak	10.2778516551608	1
chr1	13780000	13790000	chr1	14300000	14310000	11	2.34739177161148	0.000217416421005324	chr1_10	2	SharpPeak	8.71193396165315	1
chr1	13780000	13790000	chr1	14310000	14320000	8	1.98239925287848	0.00468729552473059	chr1_10	2	SharpPeak	8.71193396165315	0
chr1	13780000	13790000	chr1	14750000	14760000	8	1.66942619823876	0.00169399561059581	chr1_11	3	SharpPeak	14.2555989550551	0
chr1	15280000	15290000	chr1	15800000	15810000	14	3.72194266297232	0.000251725424206454	chr1_12	3	SharpPeak	14.1986894191333	1
chr1	16100000	16110000	chr1	16650000	16660000	19	6.45943812270619	0.000395426778187181	chr1_13	3	SharpPeak	13.3390359211182	1
chr1	16090000	16100000	chr1	16660000	16670000	10	2.80913986663275	0.00342258877802728	chr1_13	3	SharpPeak	13.3390359211182	0
chr1	16650000	16660000	chr1	17090000	17100000	16	5.06445553419814	0.000597605741882945	chr1_14	13	SharpPeak	76.9421344441121	0
chr1	16660000	16670000	chr1	17090000	17100000	22	4.98119170821395	0.000000214697841430603	chr1_14	13	SharpPeak	76.9421344441121	0
chr1	16680000	16690000	chr1	17090000	17100000	18	3.71190358297864	0.000000876572371839818	chr1_14	13	SharpPeak	76.9421344441121	0
chr1	16610000	16620000	chr1	17120000	17130000	26	3.38488648813524	0.000000000000106793503119794	chr1_15	3	SharpPeak	23.7492379218385	1
chr1	16650000	16660000	chr1	17120000	17130000	19	2.60131502934946	0.000000000703102070532008	chr1_14	13	SharpPeak	76.9421344441121	1
chr1	16660000	16670000	chr1	17120000	17130000	13	2.56551456916435	0.0000230270078767602	chr1_14	13	SharpPeak	76.9421344441121	0
chr1	16610000	16620000	chr1	17140000	17150000	12	3.43332176692655	0.00144657460316333	chr1_15	3	SharpPeak	23.7492379218385	0
chr1	16650000	16660000	chr1	17140000	17150000	9	2.62781025250037	0.00731541322240681	chr1_14	13	SharpPeak	76.9421344441121	0
chr1	16660000	16670000	chr1	17140000	17150000	12	2.58984131640431	0.000117076659359277	chr1_14	13	SharpPeak	76.9421344441121	0
chr1	20950000	20960000	chr1	21160000	21170000	15	4.55384318170522	0.000600110354278264	chr1_16	4	SharpPeak	21.582734560628	0
chr1	21460000	21470000	chr1	21950000	21960000	8	2.03347305730421	0.00540402164051178	chr1_17	3	SharpPeak	13.3160134417882	0
chr1	21460000	21470000	chr1	21960000	21970000	11	2.19605558796108	0.000121815254374593	chr1_17	3	SharpPeak	13.3160134417882	1
chr1	21460000	21470000	chr1	22260000	22270000	9	1.59762069550205	0.000249699379932931	chr1_18	2	SharpPeak	9.36232890167203	1
chr1	21950000	21960000	chr1	22260000	22270000	11	2.61745796773211	0.000546085594489606	chr1_19	3	SharpPeak	18.8898393579715	0
chr1	21960000	21970000	chr1	22260000	22270000	18	2.99399937605097	0.000000037459961385157	chr1_19	3	SharpPeak	18.8898393579715	1
chr1	23320000	23330000	chr1	23760000	23770000	28	2.97774795646423	0.0000000000000000770829879078577	chr1_20	10	SharpPeak	76.8764334491664	1
chr1	23330000	23340000	chr1	23760000	23770000	18	3.48985273455801	0.000000357065215651032	chr1_20	10	SharpPeak	76.8764334491664	0
chr1	23370000	23380000	chr1	23760000	23770000	15	3.66584866035695	0.0000565969564896844	chr1_20	10	SharpPeak	76.8764334491664	0
chr1	23380000	23390000	chr1	23760000	23770000	29	7.03899897531358	0.00000000838146406382402	chr1_20	10	SharpPeak	76.8764334491664	0
chr1	23760000	23770000	chr1	24000000	24010000	38	8.63331008549719	0.00000000000446952958675281	chr1_21	5	SharpPeak	58.5172695131079	0
chr1	23760000	23770000	chr1	24130000	24140000	18	4.56429855113533	0.0000146588503889487	chr1_22	2	SharpPeak	11.325830900615	1
chr1	23760000	23770000	chr1	24170000	24180000	35	4.40521284942582	0.00000000000000000138166984678035	chr1_23	4	SharpPeak	50.889139185865	1
chr1	33670000	33680000	chr1	33720000	33730000	47	21.1259557267231	0.00001431515892579	chr1_24	4	SharpPeak	22.7974236856079	1
chr1	34000000	34010000	chr1	34160000	34170000	18	7.05126335781314	0.00282443010924518	chr1_25	5	SharpPeak	21.485654190129	0
chr1	34010000	34020000	chr1	34160000	34170000	23	8.31094999321014	0.00020247943429144	chr1_25	5	SharpPeak	21.485654190129	1
chr1	34000000	34010000	chr1	34170000	34180000	19	6.810398251599	0.000746542873195866	chr1_25	5	SharpPeak	21.485654190129	0
chr1	34010000	34020000	chr1	34170000	34180000	19	7.99985204224503	0.00460462926293122	chr1_25	5	SharpPeak	21.485654190129	0
chr1	34460000	34470000	chr1	34570000	34580000	22	10.4603844288778	0.00869358381069851	chr1_26	5	SharpPeak	21.8018948902477	0
chr1	34470000	34480000	chr1	34570000	34580000	27	11.9051785048967	0.0011305246924047	chr1_26	5	SharpPeak	21.8018948902477	0
chr1	34470000	34480000	chr1	34580000	34590000	30	11.7322876155662	0.0000706125307040931	chr1_26	5	SharpPeak	21.8018948902477	1
chr1	34480000	34490000	chr1	34580000	34590000	23	8.54073143550583	0.000297670622522228	chr1_26	5	SharpPeak	21.8018948902477	0
chr1	35840000	35850000	chr1	36060000	36070000	28	8.82608981277618	0.0000029233852207123	chr1_27	6	SharpPeak	27.5479057451643	1
chr1	35850000	35860000	chr1	36060000	36070000	22	8.20494053238085	0.000445047806713018	chr1_27	6	SharpPeak	27.5479057451643	0
chr1	35860000	35870000	chr1	36060000	36070000	16	6.6777836457186	0.00917494885696692	chr1_27	6	SharpPeak	27.5479057451643	0
chr1	35870000	35880000	chr1	36060000	36070000	21	8.75157325526688	0.00244059384531631	chr1_27	6	SharpPeak	27.5479057451643	0
chr1	36360000	36370000	chr1	36440000	36450000	60	28.491528945412	0.00000378845878693854	chr1_28	3	SharpPeak	19.2638547980038	1
chr1	36540000	36550000	chr1	36690000	36700000	76	13.1623122440543	0.00000000000000000000000000000127165756899374	chr1_29	32	BroadPeak	619.801942032447	0
chr1	36550000	36560000	chr1	36690000	36700000	160	32.1510176191004	0.000000000000000000000000000000000000000000000000000000161634092225271	chr1_29	32	BroadPeak	619.801942032447	0
chr1	36300000	36310000	chr1	36470000	36480000	52	18.2609585490349	0.00000000243414347514543	chr1_30	4	SharpPeak	24.2942872560894	1
chr1	36360000	36370000	chr1	36470000	36480000	86	29.404654497005	0.0000000000000012293950155637	chr1_31	2	SharpPeak	21.4243144760313	1
chr1	36540000	36550000	chr1	36710000	36720000	38	8.5335181181917	0.00000000000317812918303913	chr1_29	32	BroadPeak	619.801942032447	0
chr1	36550000	36560000	chr1	36710000	36720000	57	20.6968729987504	0.00000000123178442745373	chr1_29	32	BroadPeak	619.801942032447	0
chr1	36510000	36520000	chr1	36700000	36710000	35	16.5976875291576	0.000624258221926328	chr1_29	32	BroadPeak	619.801942032447	0
chr1	36540000	36550000	chr1	36700000	36710000	48	14.7268642199357	0.000000000166237995925585	chr1_29	32	BroadPeak	619.801942032447	0
chr1	36550000	36560000	chr1	36700000	36710000	132	35.8411451323	0.00000000000000000000000000000000782523355190153	chr1_29	32	BroadPeak	619.801942032447	0
chr1	36540000	36550000	chr1	36740000	36750000	21	6.41274332773018	0.0000400204892790832	chr1_29	32	BroadPeak	619.801942032447	0
chr1	36550000	36560000	chr1	36740000	36750000	47	15.4092858774168	0.00000000202094683582293	chr1_29	32	BroadPeak	619.801942032447	0
chr1	36780000	36790000	chr1	37420000	37430000	18	3.59194926222307	0.00000054163501208205	chr1_32	5	SharpPeak	25.3904234637695	1
chr1	36780000	36790000	chr1	37430000	37440000	9	2.73168278999558	0.00927577074234881	chr1_32	5	SharpPeak	25.3904234637695	0
chr1	37540000	37550000	chr1	37610000	37620000	32	14.3586458697518	0.000460857245995811	chr1_33	3	SharpPeak	16.51317745849	0
chr1	37710000	37720000	chr1	37860000	37870000	27	11.4382898350902	0.000624258221926328	chr1_34	4	SharpPeak	22.8209863354495	0
chr1	37720000	37730000	chr1	37860000	37870000	35	11.9013582013655	0.000000746212670913496	chr1_34	4	SharpPeak	22.8209863354495	1
chr1	37720000	37730000	chr1	37870000	37880000	32	11.7672372142707	0.0000116184336015597	chr1_34	4	SharpPeak	22.8209863354495	0
chr1	37890000	37900000	chr1	37990000	38000000	42	19.2201701126059	0.0000681789912385483	chr1_35	3	SharpPeak	17.1803312102808	1
chr1	38440000	38450000	chr1	38620000	38630000	26	9.69124709486467	0.000115311149217364	chr1_36	4	SharpPeak	22.950406319778	0
chr1	38210000	38220000	chr1	38760000	38770000	8	1.8861697624754	0.00347558087357284	chr1_37	4	SharpPeak	24.9301586664851	0
chr1	38620000	38630000	chr1	38760000	38770000	38	10.1322781975755	0.000000000412446776454835	chr1_38	2	SharpPeak	15.4433939867695	1
chr1	39020000	39030000	chr1	39190000	39200000	42	10.4146829318753	0.0000000000045703582714225	chr1_39	9	SharpPeak	81.7431517025931	0
chr1	39030000	39040000	chr1	39190000	39200000	21	9.09768067134529	0.00379698802452183	chr1_39	9	SharpPeak	81.7431517025931	0
chr1	39020000	39030000	chr1	39310000	39320000	15	3.58056998700031	0.0000434108671579307	chr1_40	16	SharpPeak	130.167614909154	0
chr1	39030000	39040000	chr1	39310000	39320000	11	3.12604894417357	0.00227001721262624	chr1_40	16	SharpPeak	130.167614909154	0
chr1	39190000	39200000	chr1	39310000	39320000	32	13.3887491374278	0.000133756903416807	chr1_41	3	SharpPeak	13.4376055226603	1
chr1	39020000	39030000	chr1	39470000	39480000	11	3.77813691592923	0.00916360396610269	chr1_42	4	SharpPeak	15.9009074484153	0
chr1	39370000	39380000	chr1	39470000	39480000	32	14.8173452159347	0.000773078309674832	chr1_43	3	SharpPeak	15.691341561638	0
chr1	39390000	39400000	chr1	39470000	39480000	34	14.7770045524951	0.00015990585155453	chr1_43	3	SharpPeak	15.691341561638	0
chr1	38980000	38990000	chr1	39360000	39370000	18	5.04128077749057	0.0000532137626072769	chr1_40	16	SharpPeak	130.167614909154	0
chr1	39020000	39030000	chr1	39360000	39370000	32	4.34157554705042	0.000000000000000365380640161774	chr1_40	16	SharpPeak	130.167614909154	1
chr1	39190000	39200000	chr1	39360000	39370000	30	14.0761672924433	0.0014664333538862	chr1_44	4	SharpPeak	24.4015212878558	0
chr1	38830000	38840000	chr1	39530000	39540000	12	3.56772749314124	0.0020127829458795	chr1_45	3	SharpPeak	12.7688681823535	0
chr1	38980000	38990000	chr1	39530000	39540000	15	4.76872151931049	0.000952724717505807	chr1_46	9	SharpPeak	110.653220337522	0
chr1	39020000	39030000	chr1	39530000	39540000	22	3.99392176268729	0.00000000458370852421	chr1_46	9	SharpPeak	110.653220337522	0
chr1	39360000	39370000	chr1	39530000	39540000	37	14.2857632468582	0.0000061657487515623	chr1_47	14	SharpPeak	92.2901168735702	0
chr1	39370000	39380000	chr1	39530000	39540000	24	11.7498858457449	0.00831712163046709	chr1_47	14	SharpPeak	92.2901168735702	0
chr1	39390000	39400000	chr1	39530000	39540000	39	10.918141095876	0.000000000910515958518048	chr1_47	14	SharpPeak	92.2901168735702	1
chr1	39760000	39770000	chr1	39890000	39900000	25	5.97759429563366	0.0000000778562191564356	chr1_48	3	SharpPeak	16.7802313349662	1
chr1	40870000	40880000	chr1	41810000	41820000	11	1.99897120340815	0.0000528039204946685	chr1_49	3	SharpPeak	15.3404198149123	1
chr1	41150000	41160000	chr1	41810000	41820000	34	3.23582497202624	0.000000000000000000000939298275679762	chr1_50	3	SharpPeak	50.957828017382	1
chr1	41270000	41280000	chr1	41810000	41820000	19	3.1907138187084	0.0000000173953045758281	chr1_51	4	SharpPeak	26.8294043919591	1
chr1	41150000	41160000	chr1	41890000	41900000	14	2.63866617827941	0.00000625718812311994	chr1_52	3	SharpPeak	17.7008525359502	1
chr1	41810000	41820000	chr1	41890000	41900000	40	19.3747864757232	0.000343666491400583	chr1_53	2	SharpPeak	9.68120918917344	1
chr1	41890000	41900000	chr1	42220000	42230000	12	3.85699310571011	0.00372956123117028	chr1_54	13	SharpPeak	91.0118142457338	0
chr1	41810000	41820000	chr1	42230000	42240000	12	3.39993609883821	0.00133478338715195	chr1_55	13	SharpPeak	92.4367531626512	0
chr1	41890000	41900000	chr1	42230000	42240000	24	3.53945652090514	0.0000000000134969976083334	chr1_54	13	SharpPeak	91.0118142457338	0
chr1	41810000	41820000	chr1	42240000	42250000	19	3.75214363256208	0.000000214697841430603	chr1_55	13	SharpPeak	92.4367531626512	0
chr1	41890000	41900000	chr1	42240000	42250000	18	3.89437455100217	0.00000173479480954285	chr1_54	13	SharpPeak	91.0118142457338	0
chr1	41810000	41820000	chr1	42250000	42260000	27	4.35183870937365	0.00000000000466667369845319	chr1_55	13	SharpPeak	92.4367531626512	1
chr1	41890000	41900000	chr1	42250000	42260000	29	4.50375754657143	0.000000000000279609787020115	chr1_54	13	SharpPeak	91.0118142457338	1
chr1	41270000	41280000	chr1	42260000	42270000	12	2.08030132271053	0.0000143542484177666	chr1_56	3	SharpPeak	14.3954127649926	1
chr1	41810000	41820000	chr1	42260000	42270000	26	4.81325761110897	0.000000000238813887320811	chr1_55	13	SharpPeak	92.4367531626512	0
chr1	41890000	41900000	chr1	42260000	42270000	18	4.9634807428728	0.0000436578716785826	chr1_54	13	SharpPeak	91.0118142457338	0
chr1	42250000	42260000	chr1	42490000	42500000	15	5.68541625841211	0.00510489743871551	chr1_57	2	SharpPeak	8.16094111575151	0
chr1	42260000	42270000	chr1	42490000	42500000	19	6.68952481862935	0.000608520652158984	chr1_57	2	SharpPeak	8.16094111575151	1
chr1	41810000	41820000	chr1	42530000	42540000	14	2.54048919235531	0.00000414884197294841	chr1_58	4	SharpPeak	25.1730730605936	1
chr1	42250000	42260000	chr1	42530000	42540000	13	4.71745215265743	0.00682837590180933	chr1_59	3	SharpPeak	14.1168730651922	0
chr1	42260000	42270000	chr1	42530000	42540000	19	5.50437042991503	0.0000502611238942911	chr1_59	3	SharpPeak	14.1168730651922	1
chr1	41810000	41820000	chr1	42540000	42550000	9	2.20744431234314	0.00239063377242265	chr1_58	4	SharpPeak	25.1730730605936	0
chr1	42250000	42260000	chr1	42540000	42550000	14	3.84120887290771	0.000348609078947612	chr1_59	3	SharpPeak	14.1168730651922	0
chr1	41810000	41820000	chr1	42670000	42680000	17	2.39832333795063	0.0000000090118285777204	chr1_60	70	BroadPeak	1375.86459750664	0
chr1	41890000	41900000	chr1	42670000	42680000	12	2.30557001300641	0.0000387924722962724	chr1_60	70	BroadPeak	1375.86459750664	0
chr1	42230000	42240000	chr1	42670000	42680000	9	2.691343286352	0.00848331076939257	chr1_61	37	BroadPeak	587.497505012608	0
chr1	42240000	42250000	chr1	42670000	42680000	15	3.043132084611	0.00000663969985203378	chr1_61	37	BroadPeak	587.497505012608	0
chr1	42250000	42260000	chr1	42670000	42680000	25	3.6253311274232	0.00000000000342710294011142	chr1_61	37	BroadPeak	587.497505012608	0
chr1	42260000	42270000	chr1	42670000	42680000	22	4.15169618901506	0.00000000903236360356607	chr1_61	37	BroadPeak	587.497505012608	0
chr1	41740000	41750000	chr1	42680000	42690000	23	4.04554315653696	0.00000000111814400216259	chr1_60	70	BroadPeak	1375.86459750664	0
chr1	41810000	41820000	chr1	42680000	42690000	105	5.17260723680834	0.00000000000000000000000000000000000000000000000000000000000000000000000000000000000000000000186672210856111	chr1_60	70	BroadPeak	1375.86459750664	0
chr1	41890000	41900000	chr1	42680000	42690000	68	4.89223302432983	0.0000000000000000000000000000000000000000000000000236693607917534	chr1_60	70	BroadPeak	1375.86459750664	0
chr1	42220000	42230000	chr1	42680000	42690000	16	6.257701537321	0.00502195912022711	chr1_61	37	BroadPeak	587.497505012608	0
chr1	42230000	42240000	chr1	42680000	42690000	34	5.96612348462333	0.0000000000000628982623438431	chr1_61	37	BroadPeak	587.497505012608	0
chr1	42240000	42250000	chr1	42680000	42690000	54	6.94245872433078	0.000000000000000000000000000709224433328862	chr1_61	37	BroadPeak	587.497505012608	0
chr1	42250000	42260000	chr1	42680000	42690000	112	8.49667723058037	0.0000000000000000000000000000000000000000000000000000000000000000000000000000000397051077146935	chr1_61	37	BroadPeak	587.497505012608	1
chr1	42260000	42270000	chr1	42680000	42690000	93	9.85203268948858	0.0000000000000000000000000000000000000000000000000000022620132944867	chr1_61	37	BroadPeak	587.497505012608	0
chr1	42530000	42540000	chr1	42680000	42690000	59	18.3093863917484	0.00000000000143426082126075	chr1_62	4	SharpPeak	38.381282721253	1
chr1	42540000	42550000	chr1	42680000	42690000	49	16.1144402787478	0.000000000987075399873901	chr1_62	4	SharpPeak	38.381282721253	0
chr1	41740000	41750000	chr1	42690000	42700000	35	4.81306551209277	0.0000000000000000203933423933702	chr1_60	70	BroadPeak	1375.86459750664	0
chr1	41810000	41820000	chr1	42690000	42700000	153	6.19107789317264	0.000000000000000000000000000000000000000000000000000000000000000000000000000000000000000000000000000000000000000000000000000000000000000000000000000140817775132455	chr1_60	70	BroadPeak	1375.86459750664	1
chr1	41890000	41900000	chr1	42690000	42700000	103	5.842988327735	0.0000000000000000000000000000000000000000000000000000000000000000000000000000000000000956010780662045	chr1_60	70	BroadPeak	1375.86459750664	0
chr1	42220000	42230000	chr1	42690000	42700000	33	7.43981623924495	0.000000000113706431199117	chr1_61	37	BroadPeak	587.497505012608	0
chr1	42230000	42240000	chr1	42690000	42700000	42	7.08720279289189	0.0000000000000000136453952530997	chr1_61	37	BroadPeak	587.497505012608	0
chr1	42240000	42250000	chr1	42690000	42700000	62	8.25205098117218	0.000000000000000000000000000000452429107197189	chr1_61	37	BroadPeak	587.497505012608	0
chr1	42250000	42260000	chr1	42690000	42700000	108	10.1003147925017	0.0000000000000000000000000000000000000000000000000000000000000000000276647608369864	chr1_61	37	BroadPeak	587.497505012608	0
chr1	42260000	42270000	chr1	42690000	42700000	81	11.7072047254869	0.0000000000000000000000000000000000000656568644894458	chr1_61	37	BroadPeak	587.497505012608	0
chr1	42530000	42540000	chr1	42690000	42700000	46	21.0046772925526	0.0000265554083380539	chr1_62	4	SharpPeak	38.381282721253	0
chr1	42540000	42550000	chr1	42690000	42700000	45	18.4189900933016	0.00000227070670585637	chr1_62	4	SharpPeak	38.381282721253	0
chr1	41740000	41750000	chr1	42700000	42710000	25	3.82006830519212	0.0000000000102247321653988	chr1_60	70	BroadPeak	1375.86459750664	0
chr1	41810000	41820000	chr1	42700000	42710000	72	4.86201158303448	0.000000000000000000000000000000000000000000000000000000469202383040476	chr1_60	70	BroadPeak	1375.86459750664	0
chr1	41890000	41900000	chr1	42700000	42710000	49	4.5919348150196	0.000000000000000000000000000000257662037352241	chr1_60	70	BroadPeak	1375.86459750664	0
chr1	42220000	42230000	chr1	42700000	42710000	22	5.77150150217367	0.00000245072980807117	chr1_61	37	BroadPeak	587.497505012608	0
chr1	42230000	42240000	chr1	42700000	42710000	17	5.49991555363893	0.00049396904709439	chr1_61	37	BroadPeak	587.497505012608	0
chr1	42240000	42250000	chr1	42700000	42710000	40	6.38894006912578	0.0000000000000000137677734095346	chr1_61	37	BroadPeak	587.497505012608	0
chr1	42250000	42260000	chr1	42700000	42710000	44	7.80807791327215	0.0000000000000000134180169840912	chr1_61	37	BroadPeak	587.497505012608	0
chr1	42260000	42270000	chr1	42700000	42710000	50	9.04378204582099	0.000000000000000000143191142964334	chr1_61	37	BroadPeak	587.497505012608	0
chr1	41740000	41750000	chr1	42710000	42720000	14	2.72126551247327	0.00000883169733447447	chr1_60	70	BroadPeak	1375.86459750664	0
chr1	41810000	41820000	chr1	42710000	42720000	41	3.36132687354919	0.000000000000000000000000000161824591851651	chr1_60	70	BroadPeak	1375.86459750664	0
chr1	41890000	41900000	chr1	42710000	42720000	19	3.19073165941623	0.0000000173953045758281	chr1_60	70	BroadPeak	1375.86459750664	0
chr1	42230000	42240000	chr1	42710000	42720000	17	3.73179729849571	0.0000042093055764407	chr1_61	37	BroadPeak	587.497505012608	0
chr1	42240000	42250000	chr1	42710000	42720000	20	4.29174154140061	0.000000359353750201091	chr1_61	37	BroadPeak	587.497505012608	0
chr1	42250000	42260000	chr1	42710000	42720000	26	5.202625231798	0.00000000119631859348306	chr1_61	37	BroadPeak	587.497505012608	0
chr1	42260000	42270000	chr1	42710000	42720000	24	6.00594947318214	0.000000336231117398955	chr1_61	37	BroadPeak	587.497505012608	0
chr1	50920000	50930000	chr1	51330000	51340000	47	4.63201184336959	0.0000000000000000000000000000392788537819583	chr1_63	9	SharpPeak	86.905591838288	1
chr1	50930000	50940000	chr1	51330000	51340000	14	2.43181559231805	0.00000254527478644289	chr1_63	9	SharpPeak	86.905591838288	0
chr1	50920000	50930000	chr1	51470000	51480000	16	5.07508086310812	0.000608607534329287	chr1_64	2	SharpPeak	8.327183241454	1
chr1	51690000	51700000	chr1	51910000	51920000	16	6.12338101119808	0.00410284379101782	chr1_65	4	SharpPeak	20.4022575044928	0
chr1	52490000	52500000	chr1	52630000	52640000	25	11.4354413361578	0.00294295081727651	chr1_66	3	SharpPeak	17.4140223543719	0
chr1	52500000	52510000	chr1	52630000	52640000	39	13.4162056982189	0.000000202831168362228	chr1_66	3	SharpPeak	17.4140223543719	1
chr1	53060000	53070000	chr1	53350000	53360000	9	2.09835396948336	0.00171839546941597	chr1_67	2	SharpPeak	11.4443826073045	0
chr1	53940000	53950000	chr1	54190000	54200000	16	5.20596129999242	0.000793366443024764	chr1_68	5	SharpPeak	24.3035198857995	0
chr1	54570000	54580000	chr1	54920000	54930000	16	4.69137093321064	0.000253777274563118	chr1_69	2	SharpPeak	9.81355112453064	1
chr1	55240000	55250000	chr1	55400000	55410000	25	11.1201321551703	0.00206416375334198	chr1_70	2	SharpPeak	8.13476992482189	1
chr1	55230000	55240000	chr1	55880000	55890000	22	3.34825361227671	0.000000000196758171050739	chr1_71	7	SharpPeak	69.424337776518	0
chr1	55400000	55410000	chr1	55880000	55890000	14	4.6596449877091	0.00225715393509293	chr1_72	8	SharpPeak	118.924882579398	0
chr1	56960000	56970000	chr1	57200000	57210000	22	6.74574305811616	0.0000269604735030253	chr1_73	10	SharpPeak	113.172953044035	0
chr1	56970000	56980000	chr1	57200000	57210000	76	10.6023163211176	0.00000000000000000000000000000000000133147040870465	chr1_73	10	SharpPeak	113.172953044035	1
chr1	56980000	56990000	chr1	57200000	57210000	35	7.40232064980427	0.00000000000485651154659837	chr1_73	10	SharpPeak	113.172953044035	0
chr1	56970000	56980000	chr1	57210000	57220000	37	8.67366753542934	0.0000000000212410572322425	chr1_73	10	SharpPeak	113.172953044035	0
chr1	56980000	56990000	chr1	57210000	57220000	16	6.05574680493568	0.00367322914876809	chr1_73	10	SharpPeak	113.172953044035	0
chr1	56970000	56980000	chr1	57220000	57230000	27	6.9687317955336	0.000000101148626396464	chr1_73	10	SharpPeak	113.172953044035	0
chr1	56980000	56990000	chr1	57220000	57230000	25	4.88128586774826	0.0000000015560685080099	chr1_73	10	SharpPeak	113.172953044035	0
chr1	56970000	56980000	chr1	57260000	57270000	35	8.06872904448202	0.0000000000513656915100684	chr1_74	3	SharpPeak	25.3056092218237	1
chr1	56980000	56990000	chr1	57260000	57270000	24	5.60397859031871	0.000000096385329546731	chr1_74	3	SharpPeak	25.3056092218237	0
chr1	56970000	56980000	chr1	57370000	57380000	23	6.62907484763514	0.00000634652013270643	chr1_75	4	SharpPeak	24.0610026523989	0
chr1	57420000	57430000	chr1	57770000	57780000	52	5.89569043465197	0.0000000000000000000000000000252859688930235	chr1_76	5	SharpPeak	97.4908347272118	0
chr1	57430000	57440000	chr1	57770000	57780000	58	5.13314760667375	0.0000000000000000000000000000000000000314059268265266	chr1_76	5	SharpPeak	97.4908347272118	1
chr1	57400000	57410000	chr1	57960000	57970000	18	4.67855511389554	0.0000204748190231386	chr1_77	15	SharpPeak	163.020674153494	0
chr1	57420000	57430000	chr1	57960000	57970000	19	2.46411846327156	0.00000000028410734030066	chr1_77	15	SharpPeak	163.020674153494	0
chr1	57430000	57440000	chr1	57960000	57970000	22	2.2193788191413	0.0000000000000710418146087333	chr1_77	15	SharpPeak	163.020674153494	0
chr1	57770000	57780000	chr1	57960000	57970000	24	11.3121782619576	0.00527180870308593	chr1_78	5	SharpPeak	38.8295081140528	0
chr1	57420000	57430000	chr1	57970000	57980000	10	1.97958563311256	0.00024815737448111	chr1_77	15	SharpPeak	163.020674153494	0
chr1	57430000	57440000	chr1	57970000	57980000	14	1.81977393782201	0.0000000821619825056558	chr1_77	15	SharpPeak	163.020674153494	0
chr1	57770000	57780000	chr1	57970000	57980000	18	7.87116706188283	0.00864867679367478	chr1_78	5	SharpPeak	38.8295081140528	0
chr1	57400000	57410000	chr1	58020000	58030000	14	2.88782112610916	0.0000171040350558636	chr1_79	3	SharpPeak	13.592626618397	1
chr1	57430000	57440000	chr1	58020000	58030000	12	1.64054997968737	0.0000013803113995501	chr1_80	5	SharpPeak	28.4919540102566	0
chr1	57400000	57410000	chr1	58030000	58040000	10	3.12128457206834	0.00711414280433958	chr1_79	3	SharpPeak	13.592626618397	0
chr1	57420000	57430000	chr1	58030000	58040000	14	1.85267213898835	0.0000001020115243188	chr1_80	5	SharpPeak	28.4919540102566	1
chr1	57430000	57440000	chr1	58030000	58040000	8	1.71361689250275	0.0019890053625472	chr1_80	5	SharpPeak	28.4919540102566	0
chr1	57400000	57410000	chr1	57990000	58000000	24	5.09181773480096	0.000000016468188884404	chr1_81	6	SharpPeak	35.7604662521497	1
chr1	57420000	57430000	chr1	57990000	58000000	17	2.62691830204498	0.0000000332018787137067	chr1_81	6	SharpPeak	35.7604662521497	0
chr1	59310000	59320000	chr1	59480000	59490000	39	11.6959626364194	0.00000000568063658799318	chr1_82	9	SharpPeak	47.6528571544376	1
chr1	59340000	59350000	chr1	59480000	59490000	17	6.7395775631071	0.00428398996614182	chr1_82	9	SharpPeak	47.6528571544376	0
chr1	59310000	59320000	chr1	59570000	59580000	22	4.3779096522253	0.0000000229156161691744	chr1_83	9	SharpPeak	79.2243469237278	0
chr1	59480000	59490000	chr1	59570000	59580000	45	20.6983925864197	0.0000392542607136067	chr1_84	7	SharpPeak	61.0562313698559	0
chr1	59230000	59240000	chr1	59580000	59590000	17	4.39414832116066	0.0000339399456773849	chr1_85	10	SharpPeak	69.5670238403507	0
chr1	59260000	59270000	chr1	59580000	59590000	11	2.56120774860629	0.000455686652209505	chr1_85	10	SharpPeak	69.5670238403507	0
chr1	59270000	59280000	chr1	59580000	59590000	10	3.075311912907	0.00642324005470463	chr1_85	10	SharpPeak	69.5670238403507	0
chr1	59310000	59320000	chr1	59580000	59590000	19	3.89565610019986	0.000000374060418736144	chr1_83	9	SharpPeak	79.2243469237278	0
chr1	59480000	59490000	chr1	59580000	59590000	49	17.2728647291206	0.00000000845927556567523	chr1_84	7	SharpPeak	61.0562313698559	0
chr1	59230000	59240000	chr1	59590000	59600000	18	4.91044344698951	0.0000384214199938304	chr1_85	10	SharpPeak	69.5670238403507	0
chr1	59250000	59260000	chr1	59590000	59600000	11	3.31743730317096	0.00352645037507916	chr1_85	10	SharpPeak	69.5670238403507	0
chr1	59310000	59320000	chr1	59590000	59600000	24	4.31111076026666	0.000000000712175695855622	chr1_83	9	SharpPeak	79.2243469237278	0
chr1	59480000	59490000	chr1	59590000	59600000	51	18.3548611278362	0.00000000778158370766491	chr1_84	7	SharpPeak	61.0562313698559	0
chr1	59230000	59240000	chr1	59660000	59670000	11	3.19554110445881	0.00267581625944632	chr1_86	2	SharpPeak	9.77885902923961	0
chr1	59230000	59240000	chr1	59670000	59680000	17	4.48468664747425	0.000043125392844303	chr1_86	2	SharpPeak	9.77885902923961	1
chr1	60340000	60350000	chr1	60860000	60870000	22	3.02862061080273	0.0000000000293035139728627	chr1_87	2	SharpPeak	17.0944371911124	1
chr1	60400000	60410000	chr1	60860000	60870000	21	3.16587099201618	0.000000000439628033942034	chr1_88	4	SharpPeak	27.1758871599126	1
chr1	60410000	60420000	chr1	60860000	60870000	14	3.9624316100444	0.000479252530317901	chr1_88	4	SharpPeak	27.1758871599126	0
chr1	60560000	60570000	chr1	60860000	60870000	56	7.82386469433624	0.00000000000000000000000000394141153391609	chr1_89	10	SharpPeak	105.73590256018	1
chr1	62420000	62430000	chr1	62700000	62710000	22	8.65724876440769	0.000898644510306958	chr1_90	2	SharpPeak	8.31812026812959	1
chr1	62430000	62440000	chr1	62700000	62710000	21	8.79358013325381	0.0025828906454727	chr1_90	2	SharpPeak	8.31812026812959	0
chr1	62790000	62800000	chr1	62930000	62940000	17	4.42095114543977	0.0000364768855217024	chr1_91	4	SharpPeak	21.3806588482463	1
chr1	62700000	62710000	chr1	62980000	62990000	27	7.30052596121952	0.000000249080104005831	chr1_92	4	SharpPeak	36.7924478122019	0
chr1	63660000	63670000	chr1	64110000	64120000	26	5.36600652348072	0.00000000218594237208472	chr1_93	3	SharpPeak	21.3333555259041	1
chr1	63730000	63740000	chr1	64110000	64120000	21	7.49650427022692	0.000348609078947612	chr1_94	9	SharpPeak	115.774628809024	0
chr1	63660000	63670000	chr1	64120000	64130000	17	3.91478508531158	0.00000776074044975185	chr1_93	3	SharpPeak	21.3333555259041	0
chr1	64110000	64120000	chr1	64300000	64310000	31	10.4064036205656	0.00000280373039578639	chr1_95	14	SharpPeak	71.6749287687577	1
chr1	64120000	64130000	chr1	64300000	64310000	24	7.99187355352992	0.000040099439639774	chr1_95	14	SharpPeak	71.6749287687577	0
chr1	63660000	63670000	chr1	64530000	64540000	22	2.75126720156933	0.00000000000466667369845319	chr1_96	3	SharpPeak	23.2247832241461	1
chr1	63720000	63730000	chr1	64530000	64540000	16	2.92338034794131	0.000000833903239981767	chr1_97	7	SharpPeak	48.7231660952059	0
chr1	63730000	63740000	chr1	64530000	64540000	27	3.41741619123395	0.0000000000000179201144767783	chr1_97	7	SharpPeak	48.7231660952059	1
chr1	64730000	64740000	chr1	64950000	64960000	43	12.8513620728214	0.000000000777911464056455	chr1_98	10	SharpPeak	72.9384840152229	0
chr1	64730000	64740000	chr1	65170000	65180000	21	9.2055225474253	0.00435024814341219	chr1_99	2	SharpPeak	8.47487545986136	0
chr1	64730000	64740000	chr1	65180000	65190000	20	6.98675157606422	0.000378930924058322	chr1_99	2	SharpPeak	8.47487545986136	1
chr1	66170000	66180000	chr1	66320000	66330000	75	23.8180509161786	0.00000000000000268066214250081	chr1_100	6	SharpPeak	69.2949841702111	0
chr1	66170000	66180000	chr1	66380000	66390000	25	9.65520841422839	0.000274224132358427	chr1_101	7	SharpPeak	44.5309816164408	0
chr1	69240000	69250000	chr1	69680000	69690000	22	3.38705352492254	0.000000000238813887320811	chr1_102	4	SharpPeak	25.9337430601818	1
chr1	69330000	69340000	chr1	69680000	69690000	17	3.33905443179163	0.000000962276722897084	chr1_103	5	SharpPeak	31.3586296468019	0
chr1	71550000	71560000	chr1	72120000	72130000	10	1.97066043944956	0.000240245761877113	chr1_104	4	SharpPeak	17.2327122010703	1
chr1	71550000	71560000	chr1	72140000	72150000	9	2.44276562965461	0.00461148843360214	chr1_104	4	SharpPeak	17.2327122010703	0
chr1	72300000	72310000	chr1	72530000	72540000	55	12.726076707048	0.0000000000000000804575420021445	chr1_105	5	SharpPeak	67.2174947047275	0
chr1	72280000	72290000	chr1	72580000	72590000	41	8.50343031716817	0.0000000000000310725220763216	chr1_106	6	SharpPeak	40.6799619187516	1
chr1	72300000	72310000	chr1	72580000	72590000	53	8.03570366207593	0.0000000000000000000000042122578197103	chr1_107	18	SharpPeak	149.019365631303	1
chr1	72280000	72290000	chr1	72710000	72720000	17	5.73660465454228	0.000787161072451266	chr1_108	4	SharpPeak	28.2368259282215	0
chr1	72300000	72310000	chr1	72710000	72720000	29	5.32806150794316	0.0000000000158311054247647	chr1_108	4	SharpPeak	28.2368259282215	1
chr1	72280000	72290000	chr1	72560000	72570000	15	5.25186038413395	0.00246607501898004	chr1_106	6	SharpPeak	40.6799619187516	0
chr1	72300000	72310000	chr1	72560000	72570000	19	4.99282076252808	0.0000134328010150007	chr1_107	18	SharpPeak	149.019365631303	0
chr1	72280000	72290000	chr1	72570000	72580000	22	6.74476040848949	0.0000269367070765112	chr1_106	6	SharpPeak	40.6799619187516	0
chr1	72300000	72310000	chr1	72570000	72580000	33	6.39000620458157	0.00000000000217098323997099	chr1_107	18	SharpPeak	149.019365631303	0
chr1	72300000	72310000	chr1	72820000	72830000	24	5.62851278677013	0.000000103673380633165	chr1_109	3	SharpPeak	22.8549964267147	0
chr1	72710000	72720000	chr1	72820000	72830000	76	22.935241120411	0.000000000000000124461947713524	chr1_110	9	SharpPeak	95.3607386228275	1
chr1	72300000	72310000	chr1	72860000	72870000	11	3.45414969995459	0.00477437034287972	chr1_111	2	SharpPeak	9.58548907149898	0
chr1	72710000	72720000	chr1	72860000	72870000	34	11.1386899606624	0.000000478055129503695	chr1_110	9	SharpPeak	95.3607386228275	0
chr1	74000000	74010000	chr1	74090000	74100000	26	12.2071969056201	0.00334426895418129	chr1_112	2	SharpPeak	7.9382276111368	0
chr1	73990000	74000000	chr1	74120000	74130000	18	6.70671012001488	0.00166883833940531	chr1_113	2	SharpPeak	8.24701246103572	1
chr1	74280000	74290000	chr1	74380000	74390000	47	18.6120896043977	0.000000511540971274849	chr1_114	10	SharpPeak	72.8438430099467	0
chr1	74290000	74300000	chr1	74390000	74400000	64	18.4620874412325	0.00000000000000549470945419553	chr1_114	10	SharpPeak	72.8438430099467	1
chr1	74300000	74310000	chr1	74390000	74400000	62	24.1059595204185	0.00000000260562432442615	chr1_114	10	SharpPeak	72.8438430099467	0
chr1	74880000	74890000	chr1	75120000	75130000	37	11.4001533349628	0.0000000292100379557139	chr1_115	4	SharpPeak	28.5637895475648	0
chr1	74890000	74900000	chr1	75120000	75130000	34	9.74682805285795	0.0000000215033174219973	chr1_115	4	SharpPeak	28.5637895475648	1
chr1	74900000	74910000	chr1	75120000	75130000	22	8.45246292395593	0.000656277429036123	chr1_115	4	SharpPeak	28.5637895475648	0
chr1	75360000	75370000	chr1	75440000	75450000	50	24.8496878144011	0.0000903082871385335	chr1_116	22	BroadPeak	220.514375780219	0
chr1	75310000	75320000	chr1	75460000	75470000	41	12.0939423428403	0.00000000139341078296654	chr1_116	22	BroadPeak	220.514375780219	0
chr1	75360000	75370000	chr1	75460000	75470000	40	15.947702942235	0.00000510054011474562	chr1_116	22	BroadPeak	220.514375780219	0
chr1	75370000	75380000	chr1	75460000	75470000	39	15.3023191620601	0.00000476828516031784	chr1_116	22	BroadPeak	220.514375780219	0
chr1	75310000	75320000	chr1	75470000	75480000	57	28.0964579501176	0.0000200728528489868	chr1_116	22	BroadPeak	220.514375780219	0
chr1	75470000	75480000	chr1	75550000	75560000	85	39.6715058485	0.00000000952913239749736	chr1_117	4	SharpPeak	35.0330060229676	0
chr1	76630000	76640000	chr1	77500000	77510000	11	2.34480425072933	0.000215384014735729	chr1_118	5	SharpPeak	29.5635543380376	0
chr1	76860000	76870000	chr1	77500000	77510000	10	2.57027504902691	0.00184781606828166	chr1_119	2	SharpPeak	11.8369021516618	0
chr1	77100000	77110000	chr1	77500000	77510000	12	4.1066739087327	0.0061375665974353	chr1_120	4	SharpPeak	15.6314021895793	0
chr1	76630000	76640000	chr1	77510000	77520000	19	2.99325350252066	0.00000000632502171041745	chr1_118	5	SharpPeak	29.5635543380376	1
chr1	76860000	76870000	chr1	77510000	77520000	17	3.32156024820836	0.000000892464807854047	chr1_119	2	SharpPeak	11.8369021516618	1
chr1	77100000	77110000	chr1	77510000	77520000	14	5.52060586279469	0.00976805010664511	chr1_120	4	SharpPeak	15.6314021895793	0
chr1	77970000	77980000	chr1	78170000	78180000	13	4.73462214233299	0.00701736791164636	chr1_121	9	SharpPeak	53.3408481294895	0
chr1	77970000	77980000	chr1	78190000	78200000	28	7.28908601891318	0.0000000676406038673674	chr1_121	9	SharpPeak	53.3408481294895	0
chr1	77970000	77980000	chr1	78200000	78210000	27	6.09678286457285	0.00000000672491775660886	chr1_121	9	SharpPeak	53.3408481294895	1
chr1	77970000	77980000	chr1	78210000	78220000	22	6.20598530196686	0.00000754019146109061	chr1_121	9	SharpPeak	53.3408481294895	0
chr1	77970000	77980000	chr1	78180000	78190000	14	4.74436920197557	0.00264875814764797	chr1_121	9	SharpPeak	53.3408481294895	0
chr1	78530000	78540000	chr1	78650000	78660000	32	13.1411493879333	0.0000947787993862267	chr1_122	6	SharpPeak	34.7766196245695	0
chr1	78530000	78540000	chr1	78660000	78670000	25	8.56865167194909	0.0000426837206341676	chr1_122	6	SharpPeak	34.7766196245695	0
chr1	81570000	81580000	chr1	82280000	82290000	16	2.44864176457296	0.0000000781585838439296	chr1_123	25	BroadPeak	233.828103410667	0
chr1	81590000	81600000	chr1	82280000	82290000	33	3.38358578474351	0.0000000000000000000359267171589639	chr1_123	25	BroadPeak	233.828103410667	0
chr1	81570000	81580000	chr1	82290000	82300000	18	2.54781614568761	0.00000000328450811011047	chr1_123	25	BroadPeak	233.828103410667	0
chr1	81590000	81600000	chr1	82290000	82300000	38	3.54758790736772	0.00000000000000000000000158744944513164	chr1_123	25	BroadPeak	233.828103410667	1
chr1	85890000	85900000	chr1	85930000	85940000	85	31.5955645288006	0.000000000000163237932707622	chr1_124	3	SharpPeak	35.1463865211624	0
chr1	85890000	85900000	chr1	86010000	86020000	45	10.0609619542339	0.0000000000000208429220011949	chr1_125	7	SharpPeak	61.8342896206835	1
chr1	85930000	85940000	chr1	86060000	86070000	25	9.55523065025514	0.000235746260843455	chr1_126	2	SharpPeak	9.5498407902625	1
chr1	85890000	85900000	chr1	86040000	86050000	42	17.0712656673267	0.00000449547142431277	chr1_125	7	SharpPeak	61.8342896206835	0
chr1	85890000	85900000	chr1	86050000	86060000	38	10.6340807954962	0.0000000014938882324941	chr1_125	7	SharpPeak	61.8342896206835	0
chr1	85930000	85940000	chr1	86050000	86060000	18	6.30702934332348	0.000820427167445295	chr1_126	2	SharpPeak	9.5498407902625	0
chr1	86430000	86440000	chr1	86520000	86530000	92	26.5464034393785	0.00000000000000000000283145407083454	chr1_127	10	SharpPeak	158.179517677982	0
chr1	86440000	86450000	chr1	86520000	86530000	159	49.719353584	0.0000000000000000000000000000000123352769532576	chr1_127	10	SharpPeak	158.179517677982	1
chr1	86210000	86220000	chr1	86350000	86360000	18	7.52013632208072	0.0054775216219849	chr1_128	7	SharpPeak	42.8308053125302	0
chr1	86360000	86370000	chr1	86430000	86440000	42	18.7464406675453	0.0000392071886691531	chr1_129	4	SharpPeak	24.8896797724	0
chr1	86380000	86390000	chr1	86430000	86440000	37	16.5971053785199	0.000141508442821626	chr1_129	4	SharpPeak	24.8896797724	0
chr1	86430000	86440000	chr1	86500000	86510000	58	23.9431223492568	0.000000071151348920599	chr1_127	10	SharpPeak	158.179517677982	0
chr1	86440000	86450000	chr1	86500000	86510000	130	46.0422297101	0.000000000000000000000421941637703484	chr1_127	10	SharpPeak	158.179517677982	0
chr1	86210000	86220000	chr1	86300000	86310000	23	11.2022034131427	0.00937482548992107	chr1_130	3	SharpPeak	15.572733558551	0
chr1	86430000	86440000	chr1	86530000	86540000	42	13.4343390780408	0.00000000837566961798207	chr1_127	10	SharpPeak	158.179517677982	0
chr1	86440000	86450000	chr1	86530000	86540000	83	24.9257624136728	0.00000000000000000309732784926926	chr1_127	10	SharpPeak	158.179517677982	0
chr1	86660000	86670000	chr1	87120000	87130000	14	2.99158133404459	0.0000252132419528907	chr1_131	2	SharpPeak	10.6461801823023	1
chr1	86670000	86680000	chr1	87120000	87130000	13	3.68490084041401	0.000799216494348571	chr1_131	2	SharpPeak	10.6461801823023	0
chr1	86630000	86640000	chr1	87150000	87160000	16	3.29221188016845	0.00000378232333404249	chr1_132	49	BroadPeak	450.445563790314	0
chr1	86660000	86670000	chr1	87150000	87160000	18	5.01749841004114	0.0000504543057390715	chr1_132	49	BroadPeak	450.445563790314	0
chr1	86670000	86680000	chr1	87150000	87160000	23	6.3522980116524	0.00000324255160156833	chr1_132	49	BroadPeak	450.445563790314	0
chr1	86430000	86440000	chr1	87180000	87190000	14	2.98919912531745	0.000025049684011021	chr1_133	3	SharpPeak	14.7447142492966	1
chr1	86520000	86530000	chr1	87180000	87190000	18	5.8049514276783	0.000311728355293164	chr1_134	3	SharpPeak	13.7607880773188	1
chr1	86580000	86590000	chr1	87180000	87190000	31	5.09377263227617	0.000000000000166721133972857	chr1_132	49	BroadPeak	450.445563790314	0
chr1	86630000	86640000	chr1	87180000	87190000	19	2.57576758288614	0.000000000597174617930032	chr1_132	49	BroadPeak	450.445563790314	0
chr1	86660000	86670000	chr1	87180000	87190000	39	3.75956554598903	0.00000000000000000000000119352479118501	chr1_132	49	BroadPeak	450.445563790314	0
chr1	86670000	86680000	chr1	87180000	87190000	38	4.70101922600962	0.0000000000000000000231524258856124	chr1_132	49	BroadPeak	450.445563790314	0
chr1	86580000	86590000	chr1	87200000	87210000	14	3.25610191853696	0.0000622576514076686	chr1_132	49	BroadPeak	450.445563790314	0
chr1	86630000	86640000	chr1	87200000	87210000	8	1.87579738762132	0.0033681771393149	chr1_132	49	BroadPeak	450.445563790314	0
chr1	86660000	86670000	chr1	87200000	87210000	12	2.50808151367806	0.0000859179017748106	chr1_132	49	BroadPeak	450.445563790314	0
chr1	86580000	86590000	chr1	87210000	87220000	18	4.77988913722366	0.0000270075269227046	chr1_132	49	BroadPeak	450.445563790314	0
chr1	86630000	86640000	chr1	87210000	87220000	9	2.44689821762178	0.00466749590072408	chr1_132	49	BroadPeak	450.445563790314	0
chr1	86670000	86680000	chr1	87210000	87220000	16	4.38389144577129	0.000118474864499778	chr1_132	49	BroadPeak	450.445563790314	0
chr1	86660000	86670000	chr1	87090000	87100000	12	2.40030313268092	0.0000565969564896844	chr1_135	4	SharpPeak	20.4987538515878	1
chr1	86670000	86680000	chr1	87090000	87100000	13	2.88655289346238	0.0000755158871157045	chr1_135	4	SharpPeak	20.4987538515878	0
chr1	86440000	86450000	chr1	87170000	87180000	13	3.47896202968154	0.000473150220766028	chr1_133	3	SharpPeak	14.7447142492966	0
chr1	86520000	86530000	chr1	87170000	87180000	13	4.10517142079378	0.00213428330801712	chr1_134	3	SharpPeak	13.7607880773188	0
chr1	86530000	86540000	chr1	87170000	87180000	11	2.526005600261	0.000404627976414582	chr1_134	3	SharpPeak	13.7607880773188	0
chr1	86580000	86590000	chr1	87170000	87180000	17	3.63812160964251	0.0000030173728766202	chr1_132	49	BroadPeak	450.445563790314	0
chr1	86630000	86640000	chr1	87170000	87180000	11	2.02232796726866	0.0000586298291287915	chr1_132	49	BroadPeak	450.445563790314	0
chr1	86660000	86670000	chr1	87170000	87180000	14	2.77618278228619	0.0000109812582411036	chr1_132	49	BroadPeak	450.445563790314	0
chr1	86670000	86680000	chr1	87170000	87180000	25	3.38814823810562	0.000000000000805413422739231	chr1_132	49	BroadPeak	450.445563790314	0
chr1	87500000	87510000	chr1	87650000	87660000	22	9.80534278042863	0.00418232201797823	chr1_136	31	BroadPeak	308.261725247867	0
chr1	87510000	87520000	chr1	87650000	87660000	20	8.25606565622495	0.00283912150133849	chr1_136	31	BroadPeak	308.261725247867	0
chr1	87470000	87480000	chr1	87750000	87760000	34	5.35664936483603	0.00000000000000301437145569829	chr1_136	31	BroadPeak	308.261725247867	0
chr1	87500000	87510000	chr1	87750000	87760000	62	9.13759670348922	0.000000000000000000000000000102638444869485	chr1_136	31	BroadPeak	308.261725247867	0
chr1	87510000	87520000	chr1	87750000	87760000	18	7.51533833906934	0.0054436082348976	chr1_136	31	BroadPeak	308.261725247867	0
chr1	88400000	88410000	chr1	88690000	88700000	14	5.37700728201811	0.0078647778278386	chr1_137	54	BroadPeak	842.174544729956	0
chr1	88440000	88450000	chr1	88690000	88700000	34	7.09177380100188	0.00000000000702216469745372	chr1_137	54	BroadPeak	842.174544729956	0
chr1	88480000	88490000	chr1	88690000	88700000	28	7.47744313241275	0.000000112334861816524	chr1_137	54	BroadPeak	842.174544729956	0
chr1	88490000	88500000	chr1	88690000	88700000	27	6.35642393767201	0.0000000159980702642823	chr1_137	54	BroadPeak	842.174544729956	0
chr1	88570000	88580000	chr1	88690000	88700000	19	8.37801321239559	0.00743671675460119	chr1_137	54	BroadPeak	842.174544729956	0
chr1	88400000	88410000	chr1	88700000	88710000	53	8.19985332238672	0.0000000000000000000000105366477367638	chr1_137	54	BroadPeak	842.174544729956	0
chr1	88440000	88450000	chr1	88700000	88710000	92	10.8043017052966	0.0000000000000000000000000000000000000000000000000331088067818184	chr1_137	54	BroadPeak	842.174544729956	0
chr1	88480000	88490000	chr1	88700000	88710000	78	11.323454792404	0.00000000000000000000000000000000000208619524347469	chr1_137	54	BroadPeak	842.174544729956	0
chr1	88490000	88500000	chr1	88700000	88710000	25	9.59634479789676	0.000250104042902633	chr1_137	54	BroadPeak	842.174544729956	0
chr1	89640000	89650000	chr1	89920000	89930000	23	8.24546637445076	0.000179680946523455	chr1_138	18	BroadPeak	180.068881159278	0
chr1	89750000	89760000	chr1	89920000	89930000	23	9.86453664501011	0.00208285594962261	chr1_139	3	SharpPeak	12.7789035790877	0
chr1	89640000	89650000	chr1	89930000	89940000	26	9.00224978840515	0.0000347924970506428	chr1_138	18	BroadPeak	180.068881159278	0
chr1	89750000	89760000	chr1	89930000	89940000	25	10.5696683401231	0.00101999019758067	chr1_139	3	SharpPeak	12.7789035790877	1
chr1	89640000	89650000	chr1	89940000	89950000	24	4.31366916936034	0.000000000718234199731716	chr1_138	18	BroadPeak	180.068881159278	0
chr1	89640000	89650000	chr1	89960000	89970000	14	4.76620459246114	0.00275751409990495	chr1_138	18	BroadPeak	180.068881159278	0
chr1	89930000	89940000	chr1	90600000	90610000	17	5.42856566701207	0.000427217785840056	chr1_140	5	SharpPeak	24.1037528220754	0
chr1	89960000	89970000	chr1	90600000	90610000	13	3.36728282869037	0.000345049528963484	chr1_141	2	SharpPeak	9.9690341072622	1
chr1	90200000	90210000	chr1	90600000	90610000	20	6.42171762863712	0.000125458116791217	chr1_142	13	SharpPeak	167.042730028748	0
chr1	90990000	91000000	chr1	91170000	91180000	15	5.49397139468765	0.00373192578841996	chr1_143	2	SharpPeak	6.96176813242552	1
chr1	90990000	91000000	chr1	91180000	91190000	20	9.16227482161554	0.00879835806841028	chr1_143	2	SharpPeak	6.96176813242552	0
chr1	91530000	91540000	chr1	91750000	91760000	14	4.91661944998323	0.00361489100172064	chr1_144	2	SharpPeak	10.4243938868601	0
chr1	91540000	91550000	chr1	91750000	91760000	26	8.27049603083353	0.00000815266583519925	chr1_144	2	SharpPeak	10.4243938868601	1
chr1	91530000	91540000	chr1	92470000	92480000	11	2.28475131473984	0.000171688351460248	chr1_145	9	SharpPeak	51.2078963388922	0
chr1	92640000	92650000	chr1	92830000	92840000	145	24.2281579294281	0.0000000000000000000000000000000000000000000000000000000000104517563681152	chr1_146	21	BroadPeak	322.407501829278	1
chr1	92730000	92740000	chr1	92830000	92840000	70	24.1925366855533	0.00000000000126725812470485	chr1_146	21	BroadPeak	322.407501829278	0
chr1	92640000	92650000	chr1	92840000	92850000	63	15.4411313986612	0.00000000000000000558623780740986	chr1_146	21	BroadPeak	322.407501829278	0
chr1	92730000	92740000	chr1	92840000	92850000	31	14.8763851867307	0.00170994288644364	chr1_146	21	BroadPeak	322.407501829278	0
chr1	93090000	93100000	chr1	93300000	93310000	20	8.08909421718329	0.00227001721262624	chr1_147	9	SharpPeak	54.7464480744195	0
chr1	93100000	93110000	chr1	93300000	93310000	54	14.4243720823846	0.0000000000000491500296260915	chr1_147	9	SharpPeak	54.7464480744195	1
chr1	93170000	93180000	chr1	93300000	93310000	37	13.6113738363636	0.0000021347902339622	chr1_148	2	SharpPeak	10.9563162299894	1
chr1	93100000	93110000	chr1	93340000	93350000	38	13.3511258377592	0.000000493706477399815	chr1_147	9	SharpPeak	54.7464480744195	0
chr1	104990000	105000000	chr1	105350000	105360000	26	4.06531649484074	0.00000000000616077073158956	chr1_149	3	SharpPeak	33.5457289019358	0
chr1	104990000	105000000	chr1	105660000	105670000	14	2.91327539860819	0.0000189056288729731	chr1_150	6	SharpPeak	45.5192635701093	0
chr1	105780000	105790000	chr1	105970000	105980000	15	4.41460343230784	0.000434002422603305	chr1_151	10	SharpPeak	59.5921153224403	0
chr1	105780000	105790000	chr1	105980000	105990000	24	7.29551018698777	0.00000927293762501571	chr1_151	10	SharpPeak	59.5921153224403	0
chr1	105880000	105890000	chr1	105980000	105990000	19	8.39843773133149	0.00763475764146811	chr1_152	6	SharpPeak	28.6844751306923	0
chr1	105780000	105790000	chr1	105990000	106000000	28	10.2284450175131	0.0000411586921584961	chr1_151	10	SharpPeak	59.5921153224403	0
chr1	106070000	106080000	chr1	106170000	106180000	57	18.471840091406	0.0000000000190707191875795	chr1_153	3	SharpPeak	28.7787526825084	1
chr1	106070000	106080000	chr1	106710000	106720000	18	3.04592940639355	0.0000000486516017170278	chr1_154	3	SharpPeak	20.0762960161542	1
chr1	106170000	106180000	chr1	106710000	106720000	28	8.72795740651543	0.00000238215218595852	chr1_155	3	SharpPeak	18.0258471241496	1
chr1	118380000	118390000	chr1	118460000	118470000	44	15.4706376229491	0.0000000519484610483217	chr1_156	2	SharpPeak	13.3313297878831	1
chr1	118390000	118400000	chr1	118460000	118470000	33	15.9661381134388	0.00130975122323592	chr1_156	2	SharpPeak	13.3313297878831	0
chr1	118820000	118830000	chr1	119050000	119060000	24	6.38228427876861	0.000000994020197472687	chr1_157	12	SharpPeak	65.5176232594681	0
chr1	119080000	119090000	chr1	119420000	119430000	26	4.83355911370853	0.000000000260201766945483	chr1_158	23	BroadPeak	225.955824231307	0
chr1	119180000	119190000	chr1	119420000	119430000	38	8.66836488408728	0.00000000000485755662070978	chr1_158	23	BroadPeak	225.955824231307	0
chr1	119190000	119200000	chr1	119420000	119430000	27	7.25372295137208	0.000000222843815350792	chr1_158	23	BroadPeak	225.955824231307	0
chr1	119080000	119090000	chr1	119410000	119420000	24	3.40450773553623	0.0000000000060390281126972	chr1_158	23	BroadPeak	225.955824231307	0
chr1	119180000	119190000	chr1	119410000	119420000	20	6.00394988117473	0.0000502611238942911	chr1_158	23	BroadPeak	225.955824231307	0
chr1	119190000	119200000	chr1	119410000	119420000	16	5.05044788177401	0.000578833254052453	chr1_158	23	BroadPeak	225.955824231307	0
chr1	119080000	119090000	chr1	119450000	119460000	11	2.11034821385013	0.0000857208056341584	chr1_159	3	SharpPeak	14.3690237185712	1
chr1	119080000	119090000	chr1	119500000	119510000	18	3.36297741108431	0.000000211252700265006	chr1_160	3	SharpPeak	23.6783051265659	0
chr1	119080000	119090000	chr1	119520000	119530000	14	2.6759948236578	0.00000733634879839534	chr1_161	2	SharpPeak	10.4396632977926	1
chr1	120590000	120600000	chr1	121090000	121100000	18	4.51367875712318	0.000012691761917336	chr1_162	7	SharpPeak	47.1154408923541	0
chr1	120600000	120610000	chr1	121090000	121100000	23	5.26969292949153	0.000000133197233984337	chr1_162	7	SharpPeak	47.1154408923541	1
chr1	120610000	120620000	chr1	121090000	121100000	17	4.36441596529496	0.0000311281927605435	chr1_162	7	SharpPeak	47.1154408923541	0
chr1	120620000	120630000	chr1	121090000	121100000	14	3.45862176654505	0.00011878927404496	chr1_162	7	SharpPeak	47.1154408923541	0
chr1	120640000	120650000	chr1	121090000	121100000	12	3.35361140626114	0.00118821019878297	chr1_163	2	SharpPeak	8.12036401058232	1
chr1	120590000	120600000	chr1	121170000	121180000	94	4.45164566779033	0.000000000000000000000000000000000000000000000000000000000000000000000000000000000000232009632812869	chr1_164	27	BroadPeak	472.982597908385	0
chr1	120600000	120610000	chr1	121170000	121180000	117	5.18262733958299	0.000000000000000000000000000000000000000000000000000000000000000000000000000000000000000000000000000000000000311123263798208	chr1_164	27	BroadPeak	472.982597908385	1
chr1	120610000	120620000	chr1	121170000	121180000	55	4.28405907845914	0.00000000000000000000000000000000000000453715404833146	chr1_164	27	BroadPeak	472.982597908385	0
chr1	120620000	120630000	chr1	121170000	121180000	21	3.39124940174507	0.00000000143732561768193	chr1_164	27	BroadPeak	472.982597908385	0
chr1	120640000	120650000	chr1	121170000	121180000	21	3.27278758972105	0.000000000783731185293893	chr1_164	27	BroadPeak	472.982597908385	0
chr1	120590000	120600000	chr1	121320000	121330000	22	4.0553176586766	0.00000000596278355801834	chr1_165	36	BroadPeak	305.950756360229	0
chr1	120590000	120600000	chr1	121390000	121400000	36	2.68928140369903	0.0000000000000000000000000178163389030323	chr1_165	36	BroadPeak	305.950756360229	1
chr1	120600000	120610000	chr1	121390000	121400000	33	3.04213744112489	0.00000000000000000000148254078216769	chr1_165	36	BroadPeak	305.950756360229	0
chr1	120610000	120620000	chr1	121390000	121400000	14	2.58964195944129	0.0000051170554304546	chr1_165	36	BroadPeak	305.950756360229	0
chr1	120620000	120630000	chr1	121390000	121400000	9	2.15620860809204	0.00206270202311766	chr1_165	36	BroadPeak	305.950756360229	0
chr1	120640000	120650000	chr1	121390000	121400000	12	2.08783347244098	0.000014827697149487	chr1_165	36	BroadPeak	305.950756360229	0
chr1	121170000	121180000	chr1	121390000	121400000	18	6.78509765253304	0.00189612825685698	chr1_166	3	SharpPeak	13.3111030151853	0
chr1	120590000	120600000	chr1	121430000	121440000	28	3.28203258439165	0.000000000000000849415633829319	chr1_165	36	BroadPeak	305.950756360229	0
chr1	120600000	120610000	chr1	121430000	121440000	19	3.75821752654111	0.000000218919698520755	chr1_165	36	BroadPeak	305.950756360229	0
chr1	120610000	120620000	chr1	121430000	121440000	13	3.14348904900468	0.000176817541038774	chr1_165	36	BroadPeak	305.950756360229	0
chr1	125430000	125440000	chr1	125550000	125560000	34	9.14902660434913	0.00000000471390271436295	chr1_167	3	SharpPeak	35.3260733549457	0
chr1	125430000	125440000	chr1	125560000	125570000	85	25.1436016046025	0.000000000000000000477628021745584	chr1_167	3	SharpPeak	35.3260733549457	1
chr1	125910000	125920000	chr1	126480000	126490000	13	3.1041605461212	0.000156498907180392	chr1_168	2	SharpPeak	10.5008693738922	1
chr1	126480000	126490000	chr1	126680000	126690000	11	3.22242136809239	0.00283912150133849	chr1_169	2	SharpPeak	8.56000336527896	0
chr1	126490000	126500000	chr1	126680000	126690000	15	4.47491032504463	0.000499065545220143	chr1_169	2	SharpPeak	8.56000336527896	1
chr1	126480000	126490000	chr1	126730000	126740000	16	3.56009183485599	0.00000981583549227202	chr1_170	3	SharpPeak	16.2349241071337	1
chr1	127530000	127540000	chr1	127660000	127670000	18	7.34878051862612	0.00434789550215872	chr1_171	12	SharpPeak	142.775645822441	0
chr1	127530000	127540000	chr1	127670000	127680000	58	14.5406136716999	0.000000000000000345609604304688	chr1_171	12	SharpPeak	142.775645822441	0
chr1	128360000	128370000	chr1	128580000	128590000	18	4.85668210074787	0.0000335376141758652	chr1_172	3	SharpPeak	22.3978189842669	0
chr1	128410000	128420000	chr1	128580000	128590000	24	9.91347409688367	0.000964364726608847	chr1_173	8	SharpPeak	54.9925243401008	0
chr1	128360000	128370000	chr1	128590000	128600000	24	6.76439731317966	0.00000269258990836829	chr1_172	3	SharpPeak	22.3978189842669	0
chr1	128410000	128420000	chr1	128590000	128600000	51	13.7542183942295	0.000000000000388486103387287	chr1_173	8	SharpPeak	54.9925243401008	1
chr1	128470000	128480000	chr1	128590000	128600000	34	14.8500742508681	0.000175025526409966	chr1_174	3	SharpPeak	18.6990118035308	0
chr1	128360000	128370000	chr1	128830000	128840000	21	2.29378902636277	0.00000000000126098875719125	chr1_175	4	SharpPeak	41.2377014788358	0
chr1	128410000	128420000	chr1	128830000	128840000	14	3.68485706875763	0.000229510085253091	chr1_176	5	SharpPeak	28.32193747636	0
chr1	128580000	128590000	chr1	128830000	128840000	14	4.76849293210931	0.00276003640318002	chr1_177	9	SharpPeak	71.635999670572	0
chr1	128590000	128600000	chr1	128830000	128840000	31	7.1617986323768	0.000000000780967703068852	chr1_177	9	SharpPeak	71.635999670572	0
chr1	131090000	131100000	chr1	131270000	131280000	28	12.1415563276228	0.00068829796595951	chr1_178	2	SharpPeak	9.3905722711647	1
chr1	130870000	130880000	chr1	131060000	131070000	15	4.14150957148134	0.000219517026953417	chr1_179	3	SharpPeak	30.9798013418528	0
chr1	130870000	130880000	chr1	131130000	131140000	22	7.27752301477788	0.0000820760253263562	chr1_180	4	SharpPeak	20.3719484106988	1
chr1	131270000	131280000	chr1	131520000	131530000	37	10.3392891441544	0.00000000243009392345211	chr1_181	17	BroadPeak	293.011980333668	0
chr1	132150000	132160000	chr1	132290000	132300000	39	15.422990529953	0.00000568996965392437	chr1_182	11	SharpPeak	69.5454872980509	0
chr1	132160000	132170000	chr1	132290000	132300000	48	17.3233411574395	0.0000000249367299970978	chr1_182	11	SharpPeak	69.5454872980509	0
chr1	132190000	132200000	chr1	132290000	132300000	89	40.9367634121	0.00000000204424094804333	chr1_183	5	SharpPeak	34.3107458711575	1
chr1	132150000	132160000	chr1	132300000	132310000	33	11.8083044609674	0.00000476828516031784	chr1_182	11	SharpPeak	69.5454872980509	0
chr1	132160000	132170000	chr1	132300000	132310000	34	13.2079942544955	0.0000180890378571905	chr1_182	11	SharpPeak	69.5454872980509	0
chr1	132200000	132210000	chr1	132300000	132310000	51	21.1171879770416	0.000000562490026851547	chr1_183	5	SharpPeak	34.3107458711575	0
chr1	132210000	132220000	chr1	132300000	132310000	35	16.1829250599103	0.000396528732640546	chr1_183	5	SharpPeak	34.3107458711575	0
chr1	132160000	132170000	chr1	132310000	132320000	33	14.3655454545782	0.000212067137849509	chr1_182	11	SharpPeak	69.5454872980509	0
chr1	132130000	132140000	chr1	132320000	132330000	23	10.0167456079573	0.00250504531050258	chr1_184	6	SharpPeak	28.794004122787	0
chr1	132150000	132160000	chr1	132320000	132330000	34	9.52535385018162	0.0000000125533908693026	chr1_182	11	SharpPeak	69.5454872980509	1
chr1	132160000	132170000	chr1	132320000	132330000	23	10.5806185124845	0.00483608774242867	chr1_182	11	SharpPeak	69.5454872980509	0
chr1	132190000	132200000	chr1	132320000	132330000	52	23.9258137302728	0.00000835218339792254	chr1_185	4	SharpPeak	20.6993981099949	1
chr1	132150000	132160000	chr1	132360000	132370000	17	6.70850586100117	0.00409505020005724	chr1_186	9	SharpPeak	47.4721072344502	0
chr1	132160000	132170000	chr1	132360000	132370000	25	7.3737665860509	0.00000357064861207333	chr1_186	9	SharpPeak	47.4721072344502	0
chr1	132150000	132160000	chr1	132380000	132390000	25	8.94796897037152	0.000085286842729661	chr1_186	9	SharpPeak	47.4721072344502	0
chr1	132160000	132170000	chr1	132370000	132380000	17	6.05590998436438	0.00143101631092493	chr1_186	9	SharpPeak	47.4721072344502	0
chr1	132750000	132760000	chr1	132880000	132890000	60	15.6526262262966	0.000000000000000582107613355331	chr1_187	11	SharpPeak	119.338707613238	0
chr1	132760000	132770000	chr1	132880000	132890000	88	17.5946153768163	0.000000000000000000000000000000627457605950205	chr1_187	11	SharpPeak	119.338707613238	1
chr1	132760000	132770000	chr1	132870000	132880000	22	9.15693552186916	0.00185717225708246	chr1_187	11	SharpPeak	119.338707613238	0
chr1	132740000	132750000	chr1	133020000	133030000	21	8.65168105319409	0.00213848540336142	chr1_188	31	BroadPeak	251.579339170239	0
chr1	132750000	132760000	chr1	133020000	133030000	20	4.16957145759264	0.000000228840210333522	chr1_188	31	BroadPeak	251.579339170239	0
chr1	132760000	132770000	chr1	133020000	133030000	16	4.50182525192553	0.00016002297873359	chr1_188	31	BroadPeak	251.579339170239	0
chr1	132750000	132760000	chr1	133030000	133040000	13	4.12582070131461	0.00222797751826585	chr1_188	31	BroadPeak	251.579339170239	0
chr1	133040000	133050000	chr1	133120000	133130000	57	27.3198913083373	0.00000903429865347673	chr1_189	6	SharpPeak	79.0302048849356	0
chr1	133160000	133170000	chr1	133290000	133300000	29	14.0160354743688	0.00276003640318002	chr1_190	26	BroadPeak	316.702744106998	0
chr1	133180000	133190000	chr1	133290000	133300000	66	18.9259636339869	0.00000000000000149668526078396	chr1_190	26	BroadPeak	316.702744106998	0
chr1	133180000	133190000	chr1	133320000	133330000	41	15.8754317870503	0.00000189242007827761	chr1_190	26	BroadPeak	316.702744106998	0
chr1	133160000	133170000	chr1	133360000	133370000	39	15.9635814008985	0.0000123112354414118	chr1_190	26	BroadPeak	316.702744106998	0
chr1	133180000	133190000	chr1	133360000	133370000	62	20.4916455316326	0.00000000000479895588339634	chr1_190	26	BroadPeak	316.702744106998	0
chr1	133130000	133140000	chr1	133380000	133390000	26	12.0469237661318	0.00281769848456165	chr1_191	2	SharpPeak	7.28429854560611	1
chr1	133160000	133170000	chr1	133380000	133390000	27	10.1898423225986	0.000100477441334495	chr1_190	26	BroadPeak	316.702744106998	0
chr1	133180000	133190000	chr1	133380000	133390000	57	12.9686097503919	0.0000000000000000102658633614475	chr1_190	26	BroadPeak	316.702744106998	0
chr1	133130000	133140000	chr1	133390000	133400000	22	10.1592380415575	0.00629225336040013	chr1_191	2	SharpPeak	7.28429854560611	0
chr1	133130000	133140000	chr1	133600000	133610000	21	7.9731845895399	0.000772500832935024	chr1_192	19	SharpPeak	158.524176296328	0
chr1	133160000	133170000	chr1	133600000	133610000	25	6.39559132348144	0.000000273410468190206	chr1_192	19	SharpPeak	158.524176296328	0
chr1	133180000	133190000	chr1	133600000	133610000	48	7.79044765906316	0.00000000000000000001109226414104	chr1_192	19	SharpPeak	158.524176296328	1
chr1	133320000	133330000	chr1	133600000	133610000	16	5.93831553601241	0.00305110786489259	chr1_193	6	SharpPeak	50.2355770441587	0
chr1	133360000	133370000	chr1	133600000	133610000	50	10.9607679860156	0.000000000000000297622382564969	chr1_194	34	BroadPeak	377.430895435418	0
chr1	133380000	133390000	chr1	133600000	133610000	66	8.23892739598376	0.000000000000000000000000000000000122431073589492	chr1_194	34	BroadPeak	377.430895435418	1
chr1	133390000	133400000	chr1	133600000	133610000	40	7.50567861717898	0.00000000000000270506784099077	chr1_194	34	BroadPeak	377.430895435418	0
chr1	133410000	133420000	chr1	133600000	133610000	36	9.40272043114034	0.000000000745070392437709	chr1_194	34	BroadPeak	377.430895435418	0
chr1	133420000	133430000	chr1	133600000	133610000	64	17.3572054075377	0.000000000000000339058665573087	chr1_194	34	BroadPeak	377.430895435418	0
chr1	133120000	133130000	chr1	133610000	133620000	12	2.98235490994814	0.000426885695766664	chr1_192	19	SharpPeak	158.524176296328	0
chr1	133130000	133140000	chr1	133610000	133620000	35	6.30670311939365	0.0000000000000553283981439499	chr1_192	19	SharpPeak	158.524176296328	0
chr1	133160000	133170000	chr1	133610000	133620000	17	5.06925463035663	0.000191460202116979	chr1_192	19	SharpPeak	158.524176296328	0
chr1	133180000	133190000	chr1	133610000	133620000	42	6.15002257047579	0.0000000000000000000918429390810128	chr1_192	19	SharpPeak	158.524176296328	0
chr1	133320000	133330000	chr1	133610000	133620000	21	4.66570197358578	0.000000308989840642962	chr1_193	6	SharpPeak	50.2355770441587	0
chr1	133360000	133370000	chr1	133610000	133620000	30	8.5089372580512	0.000000133773660178883	chr1_194	34	BroadPeak	377.430895435418	0
chr1	133380000	133390000	chr1	133610000	133620000	52	6.38401575820147	0.000000000000000000000000000876219559999549	chr1_194	34	BroadPeak	377.430895435418	0
chr1	133390000	133400000	chr1	133610000	133620000	27	5.81168133481784	0.00000000250192928281483	chr1_194	34	BroadPeak	377.430895435418	0
chr1	133410000	133420000	chr1	133610000	133620000	24	7.23759680137671	0.00000816648733695168	chr1_194	34	BroadPeak	377.430895435418	0
chr1	133420000	133430000	chr1	133610000	133620000	52	13.3206461350114	0.0000000000000314832314286911	chr1_194	34	BroadPeak	377.430895435418	0
chr1	133430000	133440000	chr1	133610000	133620000	20	7.34836594789144	0.000711769591286345	chr1_194	34	BroadPeak	377.430895435418	0
chr1	133730000	133740000	chr1	133880000	133890000	28	9.65531747116028	0.0000148857719646975	chr1_195	19	BroadPeak	184.232073777979	0
chr1	133750000	133760000	chr1	133880000	133890000	16	6.40960549884964	0.00632686097028499	chr1_195	19	BroadPeak	184.232073777979	0
chr1	133730000	133740000	chr1	133900000	133910000	68	14.03787110542	0.0000000000000000000000274311533173177	chr1_195	19	BroadPeak	184.232073777979	0
chr1	133750000	133760000	chr1	133900000	133910000	28	9.16878359659256	0.00000587840732427437	chr1_195	19	BroadPeak	184.232073777979	0
chr1	133730000	133740000	chr1	133920000	133930000	18	6.33975161837811	0.000875334438273745	chr1_195	19	BroadPeak	184.232073777979	0
chr1	133730000	133740000	chr1	133890000	133900000	74	10.9400386921002	0.000000000000000000000000000000000430160221409451	chr1_195	19	BroadPeak	184.232073777979	1
chr1	133750000	133760000	chr1	133890000	133900000	22	7.19952880184574	0.0000702824885023749	chr1_195	19	BroadPeak	184.232073777979	0
chr1	133730000	133740000	chr1	134030000	134040000	18	4.75516244345886	0.0000252741778163906	chr1_196	19	SharpPeak	160.800474297028	0
chr1	133900000	133910000	chr1	134030000	134040000	24	9.8577021488831	0.000894257816134753	chr1_197	6	SharpPeak	75.2933300470538	0
chr1	133920000	133930000	chr1	134030000	134040000	18	5.68572005669286	0.000241692300802823	chr1_197	6	SharpPeak	75.2933300470538	0
chr1	133660000	133670000	chr1	134040000	134050000	28	5.32581430730696	0.0000000000828971531543043	chr1_196	19	SharpPeak	160.800474297028	0
chr1	133730000	133740000	chr1	134040000	134050000	65	7.62797080511242	0.0000000000000000000000000000000000117282713509639	chr1_196	19	SharpPeak	160.800474297028	1
chr1	133750000	133760000	chr1	134040000	134050000	14	4.7789591569092	0.00281769848456165	chr1_196	19	SharpPeak	160.800474297028	0
chr1	133800000	133810000	chr1	134040000	134050000	19	8.62328456958977	0.00993513064079524	chr1_198	2	SharpPeak	7.82420674681439	0
chr1	133890000	133900000	chr1	134040000	134050000	28	10.7099943284519	0.0000902750955266021	chr1_197	6	SharpPeak	75.2933300470538	0
chr1	133900000	133910000	chr1	134040000	134050000	68	15.4013162220337	0.00000000000000000000388904003009146	chr1_197	6	SharpPeak	75.2933300470538	0
chr1	133920000	133930000	chr1	134040000	134050000	33	8.76312289851988	0.00000000596278355801834	chr1_197	6	SharpPeak	75.2933300470538	0
chr1	133660000	133670000	chr1	134060000	134070000	14	5.42432689673847	0.00847012915354047	chr1_199	2	SharpPeak	10.6356936739629	0
chr1	133730000	133740000	chr1	134060000	134070000	21	7.69568486773462	0.000493428671871269	chr1_196	19	SharpPeak	160.800474297028	0
chr1	133750000	133760000	chr1	134060000	134070000	13	4.80286251375453	0.0078647778278386	chr1_196	19	SharpPeak	160.800474297028	0
chr1	133900000	133910000	chr1	134060000	134070000	34	14.6273392003438	0.000132352326517972	chr1_200	5	SharpPeak	25.6599218374491	0
chr1	133920000	133930000	chr1	134060000	134070000	22	8.18512301418276	0.000430325558499251	chr1_200	5	SharpPeak	25.6599218374491	0
chr1	133660000	133670000	chr1	134070000	134080000	26	7.6582446698554	0.00000214389957739626	chr1_199	2	SharpPeak	10.6356936739629	1
chr1	133730000	133740000	chr1	134070000	134080000	28	10.8545730888842	0.000114404024699692	chr1_196	19	SharpPeak	160.800474297028	0
chr1	133750000	133760000	chr1	134070000	134080000	20	6.71631820404344	0.000228643455551117	chr1_196	19	SharpPeak	160.800474297028	0
chr1	133900000	133910000	chr1	134070000	134080000	44	20.1031768635737	0.0000419973824759104	chr1_200	5	SharpPeak	25.6599218374491	1
chr1	134110000	134120000	chr1	134360000	134370000	19	7.33677980120595	0.00181146451730863	chr1_201	3	SharpPeak	13.7174982868684	0
chr1	134100000	134110000	chr1	134340000	134350000	18	7.41150431711559	0.00474098168148506	chr1_202	10	SharpPeak	80.6413528482422	0
chr1	134110000	134120000	chr1	134340000	134350000	29	7.20814491547534	0.0000000140910932028935	chr1_202	10	SharpPeak	80.6413528482422	0
chr1	134360000	134370000	chr1	134460000	134470000	29	11.8731633670048	0.000211236903238594	chr1_203	2	SharpPeak	9.77015001600475	1
chr1	134640000	134650000	chr1	134860000	134870000	30	9.88622888086267	0.00000292049005221442	chr1_204	6	SharpPeak	52.4736830860047	0
chr1	134980000	134990000	chr1	135100000	135110000	40	11.714833526277	0.00000000185581185185564	chr1_205	15	SharpPeak	145.090923246662	0
chr1	134960000	134970000	chr1	135130000	135140000	17	6.30494214643558	0.0021930400858739	chr1_205	15	SharpPeak	145.090923246662	0
chr1	134980000	134990000	chr1	135130000	135140000	38	7.67390370017193	0.000000000000133260705557756	chr1_205	15	SharpPeak	145.090923246662	0
chr1	134960000	134970000	chr1	135140000	135150000	44	15.6728679074987	0.0000000748028959750765	chr1_205	15	SharpPeak	145.090923246662	0
chr1	134980000	134990000	chr1	135140000	135150000	60	18.9853251634434	0.00000000000199443530713766	chr1_205	15	SharpPeak	145.090923246662	0
chr1	135190000	135200000	chr1	135240000	135250000	24	11.6178838007585	0.00727858656553048	chr1_206	4	SharpPeak	19.5328545934224	0
chr1	135140000	135150000	chr1	135360000	135370000	51	16.0322352859622	0.0000000000928885010222443	chr1_207	18	SharpPeak	164.822018035174	0
chr1	135150000	135160000	chr1	135360000	135370000	46	9.46106477612703	0.000000000000000523417702425715	chr1_207	18	SharpPeak	164.822018035174	0
chr1	135190000	135200000	chr1	135360000	135370000	16	5.96291251063583	0.00317088058306671	chr1_207	18	SharpPeak	164.822018035174	0
chr1	135130000	135140000	chr1	135370000	135380000	22	8.91304921501414	0.00131399902192591	chr1_207	18	SharpPeak	164.822018035174	0
chr1	135140000	135150000	chr1	135370000	135380000	80	24.2563632032086	0.0000000000000000229097546521698	chr1_207	18	SharpPeak	164.822018035174	0
chr1	135150000	135160000	chr1	135370000	135380000	47	14.287908826364	0.000000000197357032489068	chr1_207	18	SharpPeak	164.822018035174	0
chr1	135190000	135200000	chr1	135370000	135380000	21	8.9029393055451	0.00296470188870119	chr1_207	18	SharpPeak	164.822018035174	0
chr1	135430000	135440000	chr1	135670000	135680000	20	6.73079249038982	0.000234852351739129	chr1_208	51	BroadPeak	463.773231523065	0
chr1	135500000	135510000	chr1	135670000	135680000	19	8.28086838847089	0.00661058311956912	chr1_208	51	BroadPeak	463.773231523065	0
chr1	135510000	135520000	chr1	135670000	135680000	27	9.61436663758487	0.0000382425360118426	chr1_208	51	BroadPeak	463.773231523065	0
chr1	135550000	135560000	chr1	135670000	135680000	33	10.5589038853648	0.000000435795519914733	chr1_208	51	BroadPeak	463.773231523065	0
chr1	135570000	135580000	chr1	135670000	135680000	44	15.9571854456018	0.000000122404694108002	chr1_208	51	BroadPeak	463.773231523065	0
chr1	135580000	135590000	chr1	135670000	135680000	144	35.5820400648	0.000000000000000000000000000000000000000467213560430667	chr1_208	51	BroadPeak	463.773231523065	1
chr1	135430000	135440000	chr1	135680000	135690000	32	10.6532435288661	0.00000158717358476859	chr1_208	51	BroadPeak	463.773231523065	0
chr1	135500000	135510000	chr1	135680000	135690000	38	12.9377148596218	0.000000229182368338758	chr1_208	51	BroadPeak	463.773231523065	0
chr1	135510000	135520000	chr1	135680000	135690000	33	14.9804777985254	0.000447506424350977	chr1_208	51	BroadPeak	463.773231523065	0
chr1	135550000	135560000	chr1	135680000	135690000	51	16.1938036803085	0.000000000131940003537982	chr1_208	51	BroadPeak	463.773231523065	0
chr1	135580000	135590000	chr1	135680000	135690000	118	53.499554853	0.00000000000118395998068753	chr1_208	51	BroadPeak	463.773231523065	0
chr1	135430000	135440000	chr1	135690000	135700000	18	7.02279049192046	0.00271265404627671	chr1_208	51	BroadPeak	463.773231523065	0
chr1	135500000	135510000	chr1	135690000	135700000	23	8.41569326788215	0.000241418361667631	chr1_208	51	BroadPeak	463.773231523065	0
chr1	135510000	135520000	chr1	135690000	135700000	28	9.71763781590171	0.0000167954959696928	chr1_208	51	BroadPeak	463.773231523065	0
chr1	135550000	135560000	chr1	135690000	135700000	25	10.3586237281465	0.000766089388362075	chr1_208	51	BroadPeak	463.773231523065	0
chr1	135580000	135590000	chr1	135690000	135700000	80	33.6482384258001	0.000000000327350309969459	chr1_208	51	BroadPeak	463.773231523065	0
chr1	135430000	135440000	chr1	135700000	135710000	15	4.46579804296851	0.000489860999821187	chr1_208	51	BroadPeak	463.773231523065	0
chr1	135510000	135520000	chr1	135700000	135710000	15	6.03938590197171	0.008757054963715	chr1_208	51	BroadPeak	463.773231523065	0
chr1	135550000	135560000	chr1	135700000	135710000	21	6.35438197619669	0.0000353940864312992	chr1_208	51	BroadPeak	463.773231523065	0
chr1	136040000	136050000	chr1	136130000	136140000	127	31.2097964551009	0.0000000000000000000000000000000000117282713509639	chr1_209	16	BroadPeak	209.463331548573	0
chr1	136050000	136060000	chr1	136130000	136140000	196	51.4323861967	0.0000000000000000000000000000000000000000000000000113014919692847	chr1_209	16	BroadPeak	209.463331548573	1
chr1	136040000	136050000	chr1	136140000	136150000	46	13.8578203618056	0.000000000236324241855531	chr1_209	16	BroadPeak	209.463331548573	0
chr1	136050000	136060000	chr1	136140000	136150000	61	22.6231589388841	0.000000000661702267764012	chr1_209	16	BroadPeak	209.463331548573	0
chr1	136040000	136050000	chr1	136170000	136180000	19	7.11276598126055	0.00125706910518152	chr1_209	16	BroadPeak	209.463331548573	0
chr1	136050000	136060000	chr1	136170000	136180000	33	11.3742898513622	0.00000220509090568653	chr1_209	16	BroadPeak	209.463331548573	0
chr1	136040000	136050000	chr1	136250000	136260000	19	6.6454171045709	0.000562758153482844	chr1_210	3	SharpPeak	18.8345496077392	0
chr1	136050000	136060000	chr1	136250000	136260000	22	10.3510475150659	0.00775888778277048	chr1_210	3	SharpPeak	18.8345496077392	0
chr1	136040000	136050000	chr1	136260000	136270000	30	6.87034902038839	0.00000000123768652866835	chr1_210	3	SharpPeak	18.8345496077392	1
chr1	136340000	136350000	chr1	136410000	136420000	83	32.1479733449004	0.00000000000266667939603151	chr1_211	2	SharpPeak	18.9873512554822	1
chr1	136040000	136050000	chr1	136460000	136470000	19	3.27048410924044	0.0000000253042729476801	chr1_212	4	SharpPeak	27.3726675977156	1
chr1	136050000	136060000	chr1	136460000	136470000	20	4.81389206906858	0.0000021347902339622	chr1_212	4	SharpPeak	27.3726675977156	0
chr1	136130000	136140000	chr1	136460000	136470000	28	11.3319400424558	0.00023220724613719	chr1_213	4	SharpPeak	23.7037362388635	0
chr1	136140000	136150000	chr1	136460000	136470000	20	5.67701431631271	0.0000231342148629905	chr1_213	4	SharpPeak	23.7037362388635	0
chr1	136170000	136180000	chr1	136460000	136470000	16	4.05175767091141	0.0000468985201580064	chr1_214	4	SharpPeak	21.3481720157488	1
chr1	136230000	136240000	chr1	136460000	136470000	21	8.21088886548535	0.00112567967714973	chr1_215	2	SharpPeak	9.40019320074739	0
chr1	136260000	136270000	chr1	136460000	136470000	35	8.5361928270151	0.000000000229573042812884	chr1_216	7	SharpPeak	38.2797712584804	1
chr1	136340000	136350000	chr1	136460000	136470000	52	23.2227982653071	0.00000376762949170356	chr1_217	2	SharpPeak	27.8812114743297	0
chr1	136340000	136350000	chr1	136420000	136430000	48	23.9757899199273	0.000147358539543686	chr1_211	2	SharpPeak	18.9873512554822	0
chr1	136130000	136140000	chr1	136440000	136450000	19	8.20521980315389	0.00600515740501621	chr1_213	4	SharpPeak	23.7037362388635	0
chr1	136170000	136180000	chr1	136440000	136450000	13	3.06940690765518	0.000139830298433674	chr1_214	4	SharpPeak	21.3481720157488	0
chr1	136570000	136580000	chr1	136940000	136950000	10	3.05759994984164	0.00618707855743972	chr1_218	2	SharpPeak	9.10882826048761	0
chr1	136580000	136590000	chr1	136940000	136950000	16	4.19689232205753	0.0000706866689029679	chr1_218	2	SharpPeak	9.10882826048761	1
chr1	136560000	136570000	chr1	137220000	137230000	9	1.84087807307309	0.00068829796595951	chr1_219	3	SharpPeak	18.1443242911234	0
chr1	136950000	136960000	chr1	137220000	137230000	14	4.8290935106519	0.00308922033379105	chr1_220	3	SharpPeak	12.6508329351007	0
chr1	137600000	137610000	chr1	137890000	137900000	18	4.70885604631561	0.0000223151558829042	chr1_221	6	SharpPeak	29.7418775788256	1
chr1	137320000	137330000	chr1	137900000	137910000	20	3.1935621777712	0.00000000304970650710655	chr1_222	4	SharpPeak	50.2727221949173	0
chr1	137650000	137660000	chr1	137900000	137910000	27	6.40015692350227	0.0000000182078683400236	chr1_223	3	SharpPeak	20.2195172573168	1
chr1	138130000	138140000	chr1	138830000	138840000	24	2.66772538837333	0.0000000000000372885539789735	chr1_224	8	SharpPeak	72.9819449187854	0
chr1	138320000	138330000	chr1	138830000	138840000	22	2.9972311101521	0.0000000000240229575936358	chr1_225	7	SharpPeak	60.3619973966594	1
chr1	138340000	138350000	chr1	138830000	138840000	12	3.08156465333316	0.000570071016089223	chr1_225	7	SharpPeak	60.3619973966594	0
chr1	138500000	138510000	chr1	138830000	138840000	21	5.45035501904005	0.00000366107726861029	chr1_226	4	SharpPeak	20.1901496867876	1
chr1	138130000	138140000	chr1	138840000	138850000	27	3.10113778742754	0.00000000000000176586749202542	chr1_224	8	SharpPeak	72.9819449187854	1
chr1	138320000	138330000	chr1	138840000	138850000	19	3.50327924147929	0.0000000746341791245431	chr1_225	7	SharpPeak	60.3619973966594	0
chr1	138340000	138350000	chr1	138840000	138850000	17	3.60674222761795	0.00000269258990836829	chr1_225	7	SharpPeak	60.3619973966594	0
chr1	138500000	138510000	chr1	138840000	138850000	18	6.46648646728403	0.00109973326148459	chr1_226	4	SharpPeak	20.1901496867876	0
chr1	138130000	138140000	chr1	138850000	138860000	12	2.07945915212422	0.00001431515892579	chr1_224	8	SharpPeak	72.9819449187854	0
chr1	138840000	138850000	chr1	138960000	138970000	49	22.2887368260581	0.0000121963449663943	chr1_227	2	SharpPeak	14.4144512505517	0
chr1	138850000	138860000	chr1	138960000	138970000	39	14.0821090934377	0.000000671066126082509	chr1_227	2	SharpPeak	14.4144512505517	1
chr1	138830000	138840000	chr1	139370000	139380000	13	2.97448762540759	0.000102558824977452	chr1_228	4	SharpPeak	18.1082968999761	1
chr1	138840000	138850000	chr1	139370000	139380000	12	3.5839428246795	0.00208472825393573	chr1_228	4	SharpPeak	18.1082968999761	0
chr1	143770000	143780000	chr1	144000000	144010000	34	13.6949176909725	0.0000372315669310632	chr1_229	7	SharpPeak	69.8558301078749	0
chr1	143770000	143780000	chr1	144170000	144180000	17	3.59194206820126	0.0000025566723753425	chr1_230	2	SharpPeak	11.9133822462714	1
chr1	150530000	150540000	chr1	150930000	150940000	8	1.70807047914839	0.00195247122387952	chr1_231	3	SharpPeak	13.1789430804798	0
chr1	150530000	150540000	chr1	150990000	151000000	9	1.93258573948516	0.000964364726608847	chr1_232	5	SharpPeak	29.5211997765463	0
chr1	151020000	151030000	chr1	151340000	151350000	25	4.91801927383319	0.00000000181238642739057	chr1_233	24	BroadPeak	320.507143857281	0
chr1	151040000	151050000	chr1	151340000	151350000	35	5.52222058378797	0.00000000000000119771042376609	chr1_233	24	BroadPeak	320.507143857281	0
chr1	151070000	151080000	chr1	151340000	151350000	67	6.62527892084039	0.0000000000000000000000000000000000000000426053383677179	chr1_233	24	BroadPeak	320.507143857281	0
chr1	151080000	151090000	chr1	151340000	151350000	83	8.10830524024243	0.00000000000000000000000000000000000000000000000000334646953449162	chr1_233	24	BroadPeak	320.507143857281	1
chr1	151090000	151100000	chr1	151340000	151350000	33	5.7555776878955	0.00000000000013084038752711	chr1_233	24	BroadPeak	320.507143857281	0
chr1	151170000	151180000	chr1	151340000	151350000	21	8.3473463782515	0.00138486169309014	chr1_234	3	SharpPeak	16.9331550079268	0
chr1	151500000	151510000	chr1	151750000	151760000	27	9.25988408101924	0.0000200728528489868	chr1_235	2	SharpPeak	10.0961569893106	1
chr1	152090000	152100000	chr1	152380000	152390000	22	5.93088908377612	0.00000376762949170356	chr1_236	5	SharpPeak	33.4995617179311	0
chr1	152900000	152910000	chr1	153070000	153080000	22	8.78866303771749	0.00109698865499481	chr1_237	4	SharpPeak	28.0481018164234	0
chr1	152950000	152960000	chr1	153070000	153080000	24	10.5999915434086	0.00235793179667402	chr1_238	3	SharpPeak	14.4569595545738	0
chr1	153180000	153190000	chr1	153330000	153340000	47	18.5523033849428	0.000000469777988468729	chr1_239	3	SharpPeak	21.6640716611713	0
chr1	153540000	153550000	chr1	153650000	153660000	31	13.8018416281891	0.000509283931764696	chr1_240	11	SharpPeak	77.4065297078208	0
chr1	153550000	153560000	chr1	153650000	153660000	35	12.1658721729581	0.00000122757940870213	chr1_240	11	SharpPeak	77.4065297078208	0
chr1	153550000	153560000	chr1	153660000	153670000	37	8.92746962069544	0.0000000000478994744531795	chr1_240	11	SharpPeak	77.4065297078208	1
chr1	153480000	153490000	chr1	153730000	153740000	27	10.5276974227721	0.000171092167043578	chr1_241	28	BroadPeak	401.999072385041	0
chr1	153540000	153550000	chr1	153730000	153740000	44	7.96975366088318	0.0000000000000000275288149883199	chr1_241	28	BroadPeak	401.999072385041	0
chr1	153550000	153560000	chr1	153730000	153740000	71	6.79926322090629	0.0000000000000000000000000000000000000000000188181285835751	chr1_241	28	BroadPeak	401.999072385041	0
chr1	153640000	153650000	chr1	153730000	153740000	45	16.6739966707467	0.000000157176515985933	chr1_242	8	SharpPeak	55.1433406132897	0
chr1	153650000	153660000	chr1	153730000	153740000	65	24.4417456756932	0.00000000027977964938182	chr1_242	8	SharpPeak	55.1433406132897	1
chr1	153660000	153670000	chr1	153730000	153740000	49	21.724121881385	0.00000624443085887827	chr1_242	8	SharpPeak	55.1433406132897	0
chr1	153480000	153490000	chr1	153740000	153750000	64	11.1118788553842	0.000000000000000000000000076630296182376	chr1_241	28	BroadPeak	401.999072385041	0
chr1	153530000	153540000	chr1	153740000	153750000	22	5.15981941767489	0.000000384467240844135	chr1_241	28	BroadPeak	401.999072385041	0
chr1	153540000	153550000	chr1	153740000	153750000	57	8.32464306834764	0.0000000000000000000000000116558650661676	chr1_241	28	BroadPeak	401.999072385041	0
chr1	153550000	153560000	chr1	153740000	153750000	97	7.08415570857839	0.00000000000000000000000000000000000000000000000000000000000000000000006941956241575	chr1_241	28	BroadPeak	401.999072385041	1
chr1	153640000	153650000	chr1	153740000	153750000	34	16.6758505558816	0.00135694872329058	chr1_242	8	SharpPeak	55.1433406132897	0
chr1	153650000	153660000	chr1	153740000	153750000	62	24.2155034670369	0.00000000308440248468996	chr1_242	8	SharpPeak	55.1433406132897	0
chr1	153480000	153490000	chr1	153750000	153760000	18	6.96083474453222	0.00247183766231015	chr1_241	28	BroadPeak	401.999072385041	0
chr1	153530000	153540000	chr1	153750000	153760000	11	3.32329738486492	0.00357644594545081	chr1_241	28	BroadPeak	401.999072385041	0
chr1	153540000	153550000	chr1	153750000	153760000	20	5.18918871616853	0.00000631612870371589	chr1_241	28	BroadPeak	401.999072385041	0
chr1	153550000	153560000	chr1	153750000	153760000	19	4.43422082461333	0.0000025566723753425	chr1_241	28	BroadPeak	401.999072385041	0
chr1	153890000	153900000	chr1	154030000	154040000	23	7.55720695019407	0.000049324447480979	chr1_243	3	SharpPeak	23.7104854766296	0
chr1	153900000	153910000	chr1	154030000	154040000	40	11.5794056597913	0.00000000136121072426931	chr1_243	3	SharpPeak	23.7104854766296	1
chr1	153890000	153900000	chr1	154110000	154120000	34	5.41182262193191	0.0000000000000040309906142282	chr1_244	13	SharpPeak	139.704120250417	0
chr1	153900000	153910000	chr1	154110000	154120000	51	8.07340313427198	0.000000000000000000000212517162556723	chr1_244	13	SharpPeak	139.704120250417	0
chr1	153890000	153900000	chr1	154200000	154210000	13	4.67593216675122	0.00634024408642881	chr1_245	15	BroadPeak	217.122140841694	0
chr1	153900000	153910000	chr1	154200000	154210000	21	6.86236213963426	0.000104792524042761	chr1_245	15	BroadPeak	217.122140841694	0
chr1	153890000	153900000	chr1	154720000	154730000	44	4.05170225530816	0.000000000000000000000000000161824591851651	chr1_246	7	SharpPeak	91.3059776525301	1
chr1	153900000	153910000	chr1	154720000	154730000	46	5.79587081444331	0.00000000000000000000000345201064096538	chr1_246	7	SharpPeak	91.3059776525301	0
chr1	154200000	154210000	chr1	154720000	154730000	26	4.77362932894612	0.000000000202973529449234	chr1_247	7	SharpPeak	101.442974603395	0
chr1	154780000	154790000	chr1	154880000	154890000	53	14.6181914927339	0.000000000000294628639407117	chr1_248	3	SharpPeak	22.2570596147287	1
chr1	154780000	154790000	chr1	155020000	155030000	18	4.29495407331985	0.00000647984977240586	chr1_249	5	SharpPeak	141.655900300561	0
chr1	155040000	155050000	chr1	155150000	155160000	25	10.8327175294201	0.00143902046959039	chr1_250	2	SharpPeak	8.76044106435615	1
chr1	154780000	154790000	chr1	155220000	155230000	11	3.08947106184711	0.0020807534972417	chr1_251	3	SharpPeak	15.7726552435315	0
chr1	155020000	155030000	chr1	155220000	155230000	45	5.79285195286333	0.0000000000000000000000256077666798381	chr1_252	46	BroadPeak	494.885486506179	0
chr1	155030000	155040000	chr1	155220000	155230000	49	6.93111345022	0.0000000000000000000000136795748070053	chr1_252	46	BroadPeak	494.885486506179	0
chr1	155040000	155050000	chr1	155220000	155230000	16	5.84867214068439	0.00264231592456229	chr1_252	46	BroadPeak	494.885486506179	0
chr1	155080000	155090000	chr1	155220000	155230000	59	16.3121231229258	0.0000000000000124679443744435	chr1_252	46	BroadPeak	494.885486506179	0
chr1	155090000	155100000	chr1	155220000	155230000	75	24.930933407971	0.0000000000000260479562342038	chr1_252	46	BroadPeak	494.885486506179	0
chr1	154780000	154790000	chr1	155240000	155250000	20	3.69737974056241	0.0000000332801908284961	chr1_253	2	SharpPeak	13.2321875241229	1
chr1	155020000	155030000	chr1	155240000	155250000	37	6.80206577676138	0.0000000000000180907539672865	chr1_252	46	BroadPeak	494.885486506179	0
chr1	155030000	155040000	chr1	155240000	155250000	32	8.11621568702885	0.00000000361294772512336	chr1_252	46	BroadPeak	494.885486506179	0
chr1	155040000	155050000	chr1	155240000	155250000	19	6.81037154565216	0.000746542873195866	chr1_252	46	BroadPeak	494.885486506179	0
chr1	155080000	155090000	chr1	155240000	155250000	40	18.5873966251312	0.000147358539543686	chr1_252	46	BroadPeak	494.885486506179	0
chr1	155020000	155030000	chr1	155530000	155540000	8	2.20329505398551	0.00860597815721255	chr1_254	6	SharpPeak	25.3462897642982	0
chr1	155030000	155040000	chr1	155530000	155540000	9	2.44990411483903	0.00469579954663178	chr1_254	6	SharpPeak	25.3462897642982	0
chr1	155090000	155100000	chr1	155530000	155540000	16	6.30279174684121	0.00538239468713211	chr1_255	2	SharpPeak	7.85852468062227	0
chr1	155220000	155230000	chr1	155530000	155540000	17	3.61856725587971	0.00000281249426157118	chr1_256	2	SharpPeak	13.3569564402925	1
chr1	155400000	155410000	chr1	155530000	155540000	15	4.01924091637373	0.00015826846169859	chr1_257	9	SharpPeak	67.5455413179286	0
chr1	155410000	155420000	chr1	155530000	155540000	36	10.4506351892905	0.0000000106803752113763	chr1_257	9	SharpPeak	67.5455413179286	0
chr1	155420000	155430000	chr1	155530000	155540000	18	6.82349916307413	0.0020127829458795	chr1_257	9	SharpPeak	67.5455413179286	0
chr1	155020000	155030000	chr1	155550000	155560000	13	3.23521100716523	0.000234877181697198	chr1_258	5	SharpPeak	21.0844487116228	1
chr1	155030000	155040000	chr1	155550000	155560000	12	3.70052152408699	0.00268825513905917	chr1_258	5	SharpPeak	21.0844487116228	0
chr1	155040000	155050000	chr1	155550000	155560000	11	3.10511079859906	0.0021531535276843	chr1_258	5	SharpPeak	21.0844487116228	0
chr1	155240000	155250000	chr1	155550000	155560000	21	7.73593413429632	0.000528865437512109	chr1_259	4	SharpPeak	21.4896457223	0
chr1	155020000	155030000	chr1	155560000	155570000	10	2.42985963361828	0.00120610785028949	chr1_258	5	SharpPeak	21.0844487116228	0
chr1	155030000	155040000	chr1	155560000	155570000	10	2.72383310857661	0.00276003640318002	chr1_258	5	SharpPeak	21.0844487116228	0
chr1	155560000	155570000	chr1	155740000	155750000	30	12.7237824010103	0.00028866619612423	chr1_260	2	SharpPeak	12.8889962608448	0
chr1	156740000	156750000	chr1	156930000	156940000	34	8.24015568422093	0.00000000035946439091086	chr1_261	6	SharpPeak	45.2432013518945	1
chr1	156750000	156760000	chr1	156930000	156940000	37	10.57986859816	0.00000000441977647405502	chr1_261	6	SharpPeak	45.2432013518945	0
chr1	156740000	156750000	chr1	156940000	156950000	18	4.5501995958102	0.0000141466971707786	chr1_261	6	SharpPeak	45.2432013518945	0
chr1	156710000	156720000	chr1	157030000	157040000	11	3.19527480757639	0.00267581625944632	chr1_262	2	SharpPeak	7.59912877365844	1
chr1	156930000	156940000	chr1	157030000	157040000	48	9.59122398416049	0.0000000000000000381842436605337	chr1_263	12	BroadPeak	195.546472333804	0
chr1	156940000	156950000	chr1	157030000	157040000	29	6.01011562491648	0.000000000260567581477723	chr1_263	12	BroadPeak	195.546472333804	0
chr1	156710000	156720000	chr1	157080000	157090000	19	4.54548000239716	0.00000366107726861029	chr1_264	3	SharpPeak	19.8350762522145	0
chr1	156740000	156750000	chr1	157080000	157090000	20	2.47801609238026	0.000000000042034333692542	chr1_265	8	SharpPeak	65.5310597368206	0
chr1	156750000	156760000	chr1	157080000	157090000	15	2.95770861795501	0.00000479132738908143	chr1_265	8	SharpPeak	65.5310597368206	0
chr1	156930000	156940000	chr1	157080000	157090000	45	11.3833068294959	0.00000000000138894918920639	chr1_263	12	BroadPeak	195.546472333804	0
chr1	156940000	156950000	chr1	157080000	157090000	18	6.9204998444246	0.00232588400788161	chr1_263	12	BroadPeak	195.546472333804	0
chr1	157550000	157560000	chr1	158350000	158360000	31	2.54497750159301	0.00000000000000000000101348759800787	chr1_266	7	SharpPeak	76.2856066660763	1
chr1	157550000	157560000	chr1	158360000	158370000	18	2.61980716445976	0.00000000503024314655334	chr1_266	7	SharpPeak	76.2856066660763	0
chr1	160210000	160220000	chr1	160340000	160350000	29	13.3108927281151	0.00130164481204839	chr1_267	8	SharpPeak	59.4599378548762	0
chr1	161030000	161040000	chr1	161750000	161760000	11	3.26145061601646	0.00310988103599273	chr1_268	3	SharpPeak	16.1268419672791	0
chr1	161030000	161040000	chr1	161730000	161740000	17	3.49250842951926	0.00000176859836961373	chr1_268	3	SharpPeak	16.1268419672791	1
chr1	161870000	161880000	chr1	161960000	161970000	36	15.7112555719365	0.000105068618793269	chr1_269	2	SharpPeak	10.736866498401	1
chr1	161960000	161970000	chr1	162310000	162320000	18	2.86763894597244	0.000000019540939525255	chr1_270	14	SharpPeak	102.075154892238	0
chr1	161970000	161980000	chr1	162310000	162320000	18	2.79234600116189	0.0000000132882139228204	chr1_270	14	SharpPeak	102.075154892238	0
chr1	162000000	162010000	chr1	162310000	162320000	30	2.93380227754527	0.000000000000000000570871167321524	chr1_270	14	SharpPeak	102.075154892238	1
chr1	162560000	162570000	chr1	162660000	162670000	16	5.98442967027304	0.00328593099883545	chr1_271	4	SharpPeak	29.2918220904436	0
chr1	162570000	162580000	chr1	162660000	162670000	38	9.86947996013386	0.000000000202973529449234	chr1_271	4	SharpPeak	29.2918220904436	1
chr1	163400000	163410000	chr1	163770000	163780000	9	2.1984381426931	0.00232598534423243	chr1_272	2	SharpPeak	7.8136899267019	1
chr1	163150000	163160000	chr1	163920000	163930000	12	1.6227264746813	0.00000122790347238941	chr1_273	5	SharpPeak	32.8441306098262	1
chr1	163150000	163160000	chr1	163930000	163940000	9	1.82474351720539	0.000646131715956056	chr1_273	5	SharpPeak	32.8441306098262	0
chr1	163990000	164000000	chr1	164150000	164160000	16	5.67938315887661	0.0019890053625472	chr1_274	4	SharpPeak	18.1070481612537	0
chr1	164450000	164460000	chr1	164890000	164900000	86	6.93873500253887	0.0000000000000000000000000000000000000000000000000000000000184887439514056	chr1_275	13	SharpPeak	171.063451795323	1
chr1	164450000	164460000	chr1	165010000	165020000	35	4.71646822179032	0.000000000000000011214323202784	chr1_276	30	BroadPeak	356.771014210291	0
chr1	164300000	164310000	chr1	165100000	165110000	7	1.71070261282904	0.0080566483158272	chr1_277	19	SharpPeak	157.037993804671	0
chr1	164450000	164460000	chr1	165100000	165110000	22	2.66696305004051	0.00000000000259840917405932	chr1_276	30	BroadPeak	356.771014210291	0
chr1	164890000	164900000	chr1	165100000	165110000	14	3.97071072686476	0.000489581589875464	chr1_278	3	SharpPeak	18.5751178386684	0
chr1	164300000	164310000	chr1	165110000	165120000	16	2.07505167381722	0.00000000829005705937423	chr1_277	19	SharpPeak	157.037993804671	0
chr1	164450000	164460000	chr1	165110000	165120000	60	3.56458152753304	0.000000000000000000000000000000000000000000000000341045083246842	chr1_276	30	BroadPeak	356.771014210291	1
chr1	164890000	164900000	chr1	165110000	165120000	22	5.39346858376842	0.000000816243815723831	chr1_278	3	SharpPeak	18.5751178386684	1
chr1	164300000	164310000	chr1	165120000	165130000	21	2.09692338794535	0.00000000000022933937988703	chr1_277	19	SharpPeak	157.037993804671	0
chr1	164450000	164460000	chr1	165120000	165130000	51	3.61031035121446	0.0000000000000000000000000000000000000308898755088962	chr1_276	30	BroadPeak	356.771014210291	0
chr1	164890000	164900000	chr1	165120000	165130000	19	5.33264621715135	0.0000332533041420339	chr1_278	3	SharpPeak	18.5751178386684	0
chr1	164450000	164460000	chr1	165090000	165100000	27	3.72481343936538	0.000000000000132134227998045	chr1_276	30	BroadPeak	356.771014210291	0
chr1	164270000	164280000	chr1	165190000	165200000	14	2.58895751164738	0.00000510973569246972	chr1_279	2	SharpPeak	11.130515845956	1
chr1	165280000	165290000	chr1	165630000	165640000	27	12.6392119407383	0.00264231592456229	chr1_280	2	SharpPeak	9.13260766739224	0
chr1	165460000	165470000	chr1	165630000	165640000	58	23.3092526234557	0.0000000285253952897966	chr1_281	2	SharpPeak	16.0253605624249	1
chr1	165280000	165290000	chr1	165640000	165650000	34	14.8153625800036	0.000167948777704033	chr1_280	2	SharpPeak	9.13260766739224	1
chr1	165460000	165470000	chr1	165640000	165650000	56	26.6487691956712	0.00000903429865347673	chr1_281	2	SharpPeak	16.0253605624249	0
chr1	165770000	165780000	chr1	166000000	166010000	46	9.11344591648741	0.000000000000000133876225903914	chr1_282	10	SharpPeak	75.1265166915505	1
chr1	165780000	165790000	chr1	166000000	166010000	35	7.37823606281428	0.0000000000045581250436036	chr1_282	10	SharpPeak	75.1265166915505	0
chr1	165770000	165780000	chr1	166110000	166120000	12	3.58253548576405	0.0020807534972417	chr1_283	2	SharpPeak	7.84613727553446	1
chr1	165760000	165770000	chr1	166150000	166160000	30	4.0986168626908	0.00000000000000395337683024695	chr1_284	13	BroadPeak	177.018408661365	0
chr1	165770000	165780000	chr1	166150000	166160000	68	4.33668646779194	0.0000000000000000000000000000000000000000000000000000120590816741303	chr1_284	13	BroadPeak	177.018408661365	1
chr1	165780000	165790000	chr1	166150000	166160000	32	3.52386251630819	0.00000000000000000106761366020369	chr1_284	13	BroadPeak	177.018408661365	0
chr1	165830000	165840000	chr1	166150000	166160000	13	4.53197486201817	0.00487192065898412	chr1_285	3	SharpPeak	12.7155511887134	0
chr1	165840000	165850000	chr1	166150000	166160000	19	7.06284599268492	0.00115728802344774	chr1_285	3	SharpPeak	12.7155511887134	0
chr1	166000000	166010000	chr1	166150000	166160000	57	15.1091452798337	0.00000000000000648592555970491	chr1_286	3	SharpPeak	28.1406288542846	1
chr1	165760000	165770000	chr1	166160000	166170000	12	2.94469356876752	0.000378272238806035	chr1_284	13	BroadPeak	177.018408661365	0
chr1	165770000	165780000	chr1	166160000	166170000	22	3.09368339840555	0.0000000000441441899433363	chr1_284	13	BroadPeak	177.018408661365	0
chr1	165770000	165780000	chr1	166250000	166260000	13	4.38917159494302	0.00373228453658301	chr1_287	2	SharpPeak	7.43181922560668	1
chr1	166160000	166170000	chr1	166250000	166260000	49	15.255835989668	0.000000000168793334758398	chr1_288	2	SharpPeak	17.2876537306527	1
chr1	166160000	166170000	chr1	166300000	166310000	31	8.75788244176768	0.0000000734381988145132	chr1_289	7	SharpPeak	51.695240100777	0
chr1	166250000	166260000	chr1	166300000	166310000	79	36.9406895284	0.0000000380452790793077	chr1_290	4	SharpPeak	37.5029710663839	0
chr1	165760000	165770000	chr1	166310000	166320000	13	2.77806155854668	0.0000514082791808142	chr1_291	3	SharpPeak	17.4866653673245	0
chr1	165770000	165780000	chr1	166310000	166320000	16	2.8993158018644	0.000000746212670913496	chr1_291	3	SharpPeak	17.4866653673245	1
chr1	166150000	166160000	chr1	166310000	166320000	27	9.21464723670886	0.0000184296497378147	chr1_289	7	SharpPeak	51.695240100777	0
chr1	166160000	166170000	chr1	166310000	166320000	32	6.84490119459347	0.0000000000607355298042933	chr1_289	7	SharpPeak	51.695240100777	1
chr1	166250000	166260000	chr1	166310000	166320000	64	26.5237084016803	0.0000000149355598215207	chr1_290	4	SharpPeak	37.5029710663839	0
chr1	165760000	165770000	chr1	166370000	166380000	13	3.06539132324173	0.000138001418373721	chr1_292	5	SharpPeak	27.3777061754652	0
chr1	165770000	165780000	chr1	166370000	166380000	19	3.20221356932487	0.0000000183186230258224	chr1_292	5	SharpPeak	27.3777061754652	1
chr1	165780000	165790000	chr1	166370000	166380000	11	2.64705540842402	0.000599874132450809	chr1_292	5	SharpPeak	27.3777061754652	0
chr1	166150000	166160000	chr1	166370000	166380000	41	8.62649762844734	0.0000000000000491205914215138	chr1_293	5	SharpPeak	50.626304179021	0
chr1	166160000	166170000	chr1	166370000	166380000	36	6.31597060384362	0.0000000000000107703576605729	chr1_293	5	SharpPeak	50.626304179021	1
chr1	165770000	165780000	chr1	166380000	166390000	10	2.95224825650855	0.00483608774242867	chr1_292	5	SharpPeak	27.3777061754652	0
chr1	166160000	166170000	chr1	166380000	166390000	19	5.58983623676478	0.0000614408802386426	chr1_293	5	SharpPeak	50.626304179021	0
chr1	166400000	166410000	chr1	167210000	167220000	16	2.36625993646009	0.0000000495137816124439	chr1_294	11	SharpPeak	64.0288671137197	0
chr1	166410000	166420000	chr1	167210000	167220000	16	1.78999485237663	0.00000000110454878893403	chr1_294	11	SharpPeak	64.0288671137197	1
chr1	166420000	166430000	chr1	167210000	167220000	7	1.29323277713159	0.00185446185295222	chr1_294	11	SharpPeak	64.0288671137197	0
chr1	166430000	166440000	chr1	167210000	167220000	10	1.47360025605024	0.0000226092754627451	chr1_294	11	SharpPeak	64.0288671137197	0
chr1	167000000	167010000	chr1	167210000	167220000	32	7.8872862006319	0.00000000185607565783981	chr1_295	4	SharpPeak	28.5612990708873	1
chr1	166400000	166410000	chr1	167280000	167290000	14	4.69000358699091	0.00238570391419435	chr1_296	19	SharpPeak	94.7241765599641	0
chr1	166410000	166420000	chr1	167280000	167290000	14	3.0940547950515	0.0000363990019443729	chr1_296	19	SharpPeak	94.7241765599641	0
chr1	166420000	166430000	chr1	167280000	167290000	11	1.72262277160728	0.0000140375342433807	chr1_296	19	SharpPeak	94.7241765599641	0
chr1	166430000	166440000	chr1	167280000	167290000	16	2.20818755502815	0.0000000191942760277593	chr1_296	19	SharpPeak	94.7241765599641	1
chr1	166370000	166380000	chr1	167290000	167300000	9	1.99494407754305	0.0012067262663379	chr1_297	2	SharpPeak	8.36158232438115	1
chr1	166400000	166410000	chr1	167290000	167300000	8	2.24856290706855	0.00960864038927807	chr1_296	19	SharpPeak	94.7241765599641	0
chr1	166380000	166390000	chr1	167300000	167310000	10	2.56134667837732	0.00180231784387079	chr1_297	2	SharpPeak	8.36158232438115	0
chr1	166400000	166410000	chr1	167300000	167310000	11	3.15411056846895	0.00242457445671502	chr1_296	19	SharpPeak	94.7241765599641	0
chr1	166410000	166420000	chr1	167300000	167310000	11	2.22544536679912	0.000136485686677445	chr1_296	19	SharpPeak	94.7241765599641	0
chr1	166380000	166390000	chr1	167330000	167340000	11	1.91870515689706	0.0000371459898343412	chr1_296	19	SharpPeak	94.7241765599641	0
chr1	166400000	166410000	chr1	167330000	167340000	10	2.25480066209768	0.000684252277099366	chr1_296	19	SharpPeak	94.7241765599641	0
chr1	166410000	166420000	chr1	167330000	167340000	7	1.72679403455493	0.00845708304988135	chr1_296	19	SharpPeak	94.7241765599641	0
chr1	166370000	166380000	chr1	167340000	167350000	8	2.14727853937352	0.0074321272235689	chr1_296	19	SharpPeak	94.7241765599641	0
chr1	166400000	166410000	chr1	167340000	167350000	9	2.4401338689403	0.00458088247423699	chr1_296	19	SharpPeak	94.7241765599641	0
chr1	167210000	167220000	chr1	167340000	167350000	19	6.86027231935816	0.000814498769335133	chr1_298	4	SharpPeak	29.1197241269896	0
chr1	166400000	166410000	chr1	167350000	167360000	13	3.10139744738665	0.000155168461045651	chr1_296	19	SharpPeak	94.7241765599641	0
chr1	166410000	166420000	chr1	167350000	167360000	10	2.19538779574657	0.000562419513850647	chr1_296	19	SharpPeak	94.7241765599641	0
chr1	166400000	166410000	chr1	167380000	167390000	11	2.11789057650036	0.0000882904112623536	chr1_299	2	SharpPeak	9.04781583018529	1
chr1	166410000	166420000	chr1	167390000	167400000	8	2.0478704237738	0.00563613826853469	chr1_299	2	SharpPeak	9.04781583018529	0
chr1	167390000	167400000	chr1	167660000	167670000	17	6.56238856616492	0.00328206596360501	chr1_300	3	SharpPeak	12.5748416140194	0
chr1	167690000	167700000	chr1	167800000	167810000	51	22.9819197402014	0.00000601847854202302	chr1_301	2	SharpPeak	10.4943138510064	1
chr1	167690000	167700000	chr1	167880000	167890000	27	9.31131298604969	0.0000221238156219828	chr1_302	7	SharpPeak	49.0660835767311	0
chr1	167660000	167670000	chr1	167920000	167930000	18	5.1155040897086	0.0000645044394427215	chr1_303	4	SharpPeak	30.2063100816017	0
chr1	167930000	167940000	chr1	168410000	168420000	13	2.52839401445796	0.0000198349865380427	chr1_304	7	SharpPeak	53.5962649522676	0
chr1	168220000	168230000	chr1	168410000	168420000	16	6.4134703463904	0.00635557185916947	chr1_305	14	SharpPeak	105.186698797001	0
chr1	167930000	167940000	chr1	168420000	168430000	17	4.55365449724224	0.0000519288708574904	chr1_304	7	SharpPeak	53.5962649522676	0
chr1	168220000	168230000	chr1	168420000	168430000	35	12.3873756751321	0.00000183684428814151	chr1_305	14	SharpPeak	105.186698797001	0
chr1	168240000	168250000	chr1	168420000	168430000	35	15.9735517288672	0.000312175413185796	chr1_305	14	SharpPeak	105.186698797001	0
chr1	167930000	167940000	chr1	168430000	168440000	12	3.71232196281513	0.0027595263716165	chr1_304	7	SharpPeak	53.5962649522676	0
chr1	168220000	168230000	chr1	168430000	168440000	34	9.69116917708255	0.0000000187819096194979	chr1_305	14	SharpPeak	105.186698797001	0
chr1	168420000	168430000	chr1	168670000	168680000	25	9.74436837912452	0.000316034163382518	chr1_306	6	SharpPeak	29.3778803031746	0
chr1	168430000	168440000	chr1	168670000	168680000	26	8.26188513785169	0.00000800569050816652	chr1_306	6	SharpPeak	29.3778803031746	1
chr1	168420000	168430000	chr1	169230000	169240000	10	2.88631208803389	0.00415586791204028	chr1_307	2	SharpPeak	7.83195952559611	0
chr1	168430000	168440000	chr1	169230000	169240000	10	2.49365566808039	0.00146188175965422	chr1_307	2	SharpPeak	7.83195952559611	1
chr1	169520000	169530000	chr1	169930000	169940000	18	2.50590478784552	0.00000000256180030036107	chr1_308	12	SharpPeak	112.869927784536	0
chr1	169530000	169540000	chr1	169930000	169940000	34	2.36625626040527	0.0000000000000000000000000509199000766898	chr1_308	12	SharpPeak	112.869927784536	1
chr1	169520000	169530000	chr1	169920000	169930000	10	2.15850481480151	0.000491441714948969	chr1_308	12	SharpPeak	112.869927784536	0
chr1	169530000	169540000	chr1	169920000	169930000	24	2.05348468591224	0.000000000000000133876225903914	chr1_308	12	SharpPeak	112.869927784536	0
chr1	169650000	169660000	chr1	169920000	169930000	14	3.19799523030929	0.0000514082791808142	chr1_309	5	SharpPeak	25.9971298394584	1
chr1	169520000	169530000	chr1	169960000	169970000	9	2.38940170437012	0.00399220045069677	chr1_308	12	SharpPeak	112.869927784536	0
chr1	169520000	169530000	chr1	169970000	169980000	8	2.20862439004734	0.00869375088275933	chr1_308	12	SharpPeak	112.869927784536	0
chr1	169960000	169970000	chr1	170170000	170180000	32	8.79709251777647	0.0000000230581623781898	chr1_310	4	SharpPeak	25.9341312626004	1
chr1	169970000	169980000	chr1	170170000	170180000	29	8.35916015323776	0.000000311923932055421	chr1_310	4	SharpPeak	25.9341312626004	0
chr1	170640000	170650000	chr1	170860000	170870000	22	8.42570290714024	0.00062894451777857	chr1_311	2	SharpPeak	8.32146211269248	1
chr1	170900000	170910000	chr1	171030000	171040000	111	29.8632136621032	0.000000000000000000000000000524305669860222	chr1_312	9	SharpPeak	112.427719344261	1
chr1	170880000	170890000	chr1	171040000	171050000	34	16.6480292008773	0.00131801939637672	chr1_312	9	SharpPeak	112.427719344261	0
chr1	170900000	170910000	chr1	171040000	171050000	76	24.0895638777315	0.00000000000000153439738106118	chr1_312	9	SharpPeak	112.427719344261	0
chr1	170900000	170910000	chr1	170990000	171000000	49	13.0223173594261	0.000000000000718805551547992	chr1_313	2	SharpPeak	20.0272495295445	1
chr1	170920000	170930000	chr1	170990000	171000000	17	7.06259404344817	0.00679818808332754	chr1_314	2	SharpPeak	7.55779419464635	0
chr1	170900000	170910000	chr1	171060000	171070000	22	5.85066372965419	0.00000301878052014673	chr1_312	9	SharpPeak	112.427719344261	0
chr1	170900000	170910000	chr1	171100000	171110000	46	18.3601690374548	0.000000874330752713225	chr1_315	6	SharpPeak	43.3583005193741	0
chr1	170900000	170910000	chr1	171080000	171090000	29	7.10663873075918	0.0000000103050065535096	chr1_315	6	SharpPeak	43.3583005193741	0
chr1	171100000	171110000	chr1	171240000	171250000	40	16.0642936111287	0.00000600122362261949	chr1_316	23	BroadPeak	187.961672826756	0
chr1	171110000	171120000	chr1	171240000	171250000	49	16.293254705133	0.00000000138826675414565	chr1_316	23	BroadPeak	187.961672826756	0
chr1	171100000	171110000	chr1	171220000	171230000	70	28.7276199050096	0.00000000186571878680453	chr1_316	23	BroadPeak	187.961672826756	0
chr1	171110000	171120000	chr1	171220000	171230000	102	29.4401027111048	0.0000000000000000000000152270900894509	chr1_316	23	BroadPeak	187.961672826756	1
chr1	171140000	171150000	chr1	171220000	171230000	51	22.7309166796528	0.00000451437187489453	chr1_316	23	BroadPeak	187.961672826756	0
chr1	171100000	171110000	chr1	171230000	171240000	30	14.9164370945768	0.00342887992210629	chr1_316	23	BroadPeak	187.961672826756	0
chr1	171110000	171120000	chr1	171230000	171240000	38	15.2016720925373	0.00000983427338565796	chr1_316	23	BroadPeak	187.961672826756	0
chr1	170880000	170890000	chr1	171250000	171260000	17	5.62452143963245	0.000631913600211925	chr1_317	4	SharpPeak	18.0817183784912	0
chr1	170900000	170910000	chr1	171250000	171260000	20	7.59028124141312	0.00106569298268973	chr1_317	4	SharpPeak	18.0817183784912	0
chr1	171100000	171110000	chr1	171250000	171260000	47	17.3946368115117	0.0000000752549269041875	chr1_316	23	BroadPeak	187.961672826756	0
chr1	171110000	171120000	chr1	171250000	171260000	50	17.5691281318944	0.00000000526073840340074	chr1_316	23	BroadPeak	187.961672826756	0
chr1	171100000	171110000	chr1	171260000	171270000	39	16.4921703477398	0.0000252741778163906	chr1_316	23	BroadPeak	187.961672826756	0
chr1	171110000	171120000	chr1	171260000	171270000	48	16.596673706437	0.0000000068424047140595	chr1_316	23	BroadPeak	187.961672826756	0
chr1	171140000	171150000	chr1	171260000	171270000	24	11.889182968951	0.00948404504613675	chr1_316	23	BroadPeak	187.961672826756	0
chr1	171360000	171370000	chr1	171460000	171470000	28	12.2827773254251	0.000816728605939094	chr1_318	3	SharpPeak	15.778094779698	0
chr1	171370000	171380000	chr1	171460000	171470000	20	9.22854402469165	0.0094659920468747	chr1_318	3	SharpPeak	15.778094779698	0
chr1	171360000	171370000	chr1	171500000	171510000	45	15.8662844625686	0.0000000382759845341685	chr1_319	3	SharpPeak	17.5714180919374	1
chr1	171370000	171380000	chr1	171500000	171510000	27	11.6298191031605	0.000796549175243857	chr1_319	3	SharpPeak	17.5714180919374	0
chr1	171360000	171370000	chr1	171470000	171480000	37	12.7364278658152	0.000000445128817522838	chr1_318	3	SharpPeak	15.778094779698	1
chr1	171500000	171510000	chr1	172020000	172030000	19	6.77165121488719	0.000699908632275074	chr1_320	2	SharpPeak	13.3305722112466	0
chr1	171500000	171510000	chr1	172010000	172020000	21	4.3581526089387	0.000000101148626396464	chr1_320	2	SharpPeak	13.3305722112466	1
chr1	172140000	172150000	chr1	172290000	172300000	53	17.6138536716891	0.000000000261092044167115	chr1_321	36	BroadPeak	501.266267562023	0
chr1	172200000	172210000	chr1	172290000	172300000	99	32.3600394877003	0.000000000000000000352814896186494	chr1_321	36	BroadPeak	501.266267562023	0
chr1	172210000	172220000	chr1	172290000	172300000	42	19.8111732569204	0.000132381154207245	chr1_321	36	BroadPeak	501.266267562023	0
chr1	172120000	172130000	chr1	172300000	172310000	28	9.02282430295395	0.00000441033195492794	chr1_321	36	BroadPeak	501.266267562023	0
chr1	172140000	172150000	chr1	172300000	172310000	56	13.0706338455884	0.0000000000000000595369972251374	chr1_321	36	BroadPeak	501.266267562023	0
chr1	172150000	172160000	chr1	172300000	172310000	29	7.29301979683485	0.0000000180210467928347	chr1_321	36	BroadPeak	501.266267562023	0
chr1	172200000	172210000	chr1	172300000	172310000	115	23.2458487128655	0.000000000000000000000000000000000000000846573488657987	chr1_321	36	BroadPeak	501.266267562023	0
chr1	172210000	172220000	chr1	172300000	172310000	49	14.0980772052977	0.0000000000113349532664088	chr1_321	36	BroadPeak	501.266267562023	0
chr1	172040000	172050000	chr1	172310000	172320000	24	7.03855846709535	0.000005192572651533	chr1_322	2	SharpPeak	14.0196734842804	0
chr1	172050000	172060000	chr1	172310000	172320000	33	11.6581471862818	0.00000368860698202296	chr1_322	2	SharpPeak	14.0196734842804	1
chr1	172120000	172130000	chr1	172310000	172320000	64	14.7508384032059	0.000000000000000000148878477344106	chr1_321	36	BroadPeak	501.266267562023	0
chr1	172140000	172150000	chr1	172310000	172320000	111	21.2538272083031	0.000000000000000000000000000000000000000171356105462894	chr1_321	36	BroadPeak	501.266267562023	1
chr1	172150000	172160000	chr1	172310000	172320000	61	11.8125990051229	0.000000000000000000000277413924209243	chr1_321	36	BroadPeak	501.266267562023	0
chr1	172200000	172210000	chr1	172310000	172320000	141	36.7575886404	0.000000000000000000000000000000000000792686006021758	chr1_321	36	BroadPeak	501.266267562023	0
chr1	172210000	172220000	chr1	172310000	172320000	55	22.1200664967722	0.000000072703227513892	chr1_321	36	BroadPeak	501.266267562023	0
chr1	172120000	172130000	chr1	172320000	172330000	31	12.806840081388	0.000139948958973174	chr1_321	36	BroadPeak	501.266267562023	0
chr1	172140000	172150000	chr1	172320000	172330000	47	18.3618095327525	0.000000352297879799464	chr1_321	36	BroadPeak	501.266267562023	0
chr1	172150000	172160000	chr1	172320000	172330000	40	10.176069586121	0.0000000000339436895469194	chr1_321	36	BroadPeak	501.266267562023	0
chr1	172140000	172150000	chr1	172340000	172350000	36	14.3858629196714	0.0000175519296533188	chr1_323	9	SharpPeak	51.289188216198	0
chr1	172150000	172160000	chr1	172340000	172350000	20	7.93585284067996	0.00183415841111204	chr1_323	9	SharpPeak	51.289188216198	0
chr1	172120000	172130000	chr1	172360000	172370000	19	6.573830282117	0.000491441714948969	chr1_323	9	SharpPeak	51.289188216198	0
chr1	172140000	172150000	chr1	172360000	172370000	31	9.26680116270893	0.00000024654992044705	chr1_323	9	SharpPeak	51.289188216198	1
chr1	172140000	172150000	chr1	172370000	172380000	36	14.033009397184	0.0000102729161440679	chr1_323	9	SharpPeak	51.289188216198	0
chr1	172480000	172490000	chr1	172610000	172620000	25	12.2454573841006	0.00697770155721118	chr1_324	4	SharpPeak	28.3067864220233	0
chr1	172390000	172400000	chr1	172630000	172640000	14	4.75127603267835	0.00267859770894888	chr1_325	3	SharpPeak	21.3575000908222	0
chr1	172480000	172490000	chr1	172630000	172640000	59	18.4112693738537	0.00000000000180147759422691	chr1_324	4	SharpPeak	28.3067864220233	1
chr1	172480000	172490000	chr1	173320000	173330000	14	2.66614368567505	0.00000703509279910388	chr1_326	130	BroadPeak	1223.92952580404	0
chr1	172490000	172500000	chr1	173320000	173330000	8	1.74047329404269	0.00216848415203025	chr1_326	130	BroadPeak	1223.92952580404	0
chr1	172510000	172520000	chr1	173320000	173330000	9	1.94641376005472	0.00101534593165727	chr1_327	3	SharpPeak	14.3739535142304	0
chr1	172550000	172560000	chr1	173320000	173330000	10	2.06510700562403	0.000347241632216329	chr1_326	130	BroadPeak	1223.92952580404	0
chr1	172630000	172640000	chr1	173320000	173330000	13	2.2537971826926	0.00000593852740993324	chr1_326	130	BroadPeak	1223.92952580404	0
chr1	172480000	172490000	chr1	173330000	173340000	13	2.84632287186707	0.0000657033307100737	chr1_326	130	BroadPeak	1223.92952580404	0
chr1	172490000	172500000	chr1	173330000	173340000	9	1.81604228804946	0.000625107128331752	chr1_326	130	BroadPeak	1223.92952580404	0
chr1	172510000	172520000	chr1	173330000	173340000	9	2.04468252563154	0.00143101631092493	chr1_327	3	SharpPeak	14.3739535142304	0
chr1	172520000	172530000	chr1	173330000	173340000	11	1.99274898311538	0.000051433978099927	chr1_327	3	SharpPeak	14.3739535142304	1
chr1	172550000	172560000	chr1	173330000	173340000	10	2.17591214086386	0.000523052855458948	chr1_326	130	BroadPeak	1223.92952580404	0
chr1	172630000	172640000	chr1	173330000	173340000	13	2.38346903795329	0.0000105650841688738	chr1_326	130	BroadPeak	1223.92952580404	0
chr1	172480000	172490000	chr1	173340000	173350000	14	2.54315390992657	0.00000419529243445048	chr1_326	130	BroadPeak	1223.92952580404	0
chr1	172540000	172550000	chr1	173340000	173350000	9	1.69613372766541	0.000385589621920265	chr1_326	130	BroadPeak	1223.92952580404	0
chr1	172560000	172570000	chr1	173340000	173350000	9	2.15472213253683	0.00205347695393884	chr1_326	130	BroadPeak	1223.92952580404	0
chr1	172610000	172620000	chr1	173340000	173350000	7	1.60160561307209	0.00570650829414821	chr1_326	130	BroadPeak	1223.92952580404	0
chr1	172630000	172640000	chr1	173340000	173350000	20	2.1562761736992	0.00000000000360334129000125	chr1_326	130	BroadPeak	1223.92952580404	0
chr1	172370000	172380000	chr1	173350000	173360000	10	2.32238345536304	0.000853710143929336	chr1_326	130	BroadPeak	1223.92952580404	0
chr1	172480000	172490000	chr1	173350000	173360000	18	2.89893977689123	0.0000000230106078641614	chr1_326	130	BroadPeak	1223.92952580404	0
chr1	172500000	172510000	chr1	173350000	173360000	8	2.1229627766698	0.00697770155721118	chr1_326	130	BroadPeak	1223.92952580404	0
chr1	172530000	172540000	chr1	173350000	173360000	11	2.10255599126467	0.0000828952992828592	chr1_326	130	BroadPeak	1223.92952580404	0
chr1	172540000	172550000	chr1	173350000	173360000	8	1.84663566155832	0.00307960091840295	chr1_326	130	BroadPeak	1223.92952580404	0
chr1	172550000	172560000	chr1	173350000	173360000	12	2.20592156314932	0.0000253740939693344	chr1_326	130	BroadPeak	1223.92952580404	0
chr1	172560000	172570000	chr1	173350000	173360000	12	2.41469167937666	0.0000599463529134333	chr1_326	130	BroadPeak	1223.92952580404	0
chr1	172630000	172640000	chr1	173350000	173360000	16	2.41466343049825	0.000000065722401622467	chr1_326	130	BroadPeak	1223.92952580404	0
chr1	172360000	172370000	chr1	173360000	173370000	15	2.80361827317031	0.00000255607655508757	chr1_326	130	BroadPeak	1223.92952580404	0
chr1	172370000	172380000	chr1	173360000	173370000	16	4.1944682617167	0.0000704459258752071	chr1_326	130	BroadPeak	1223.92952580404	0
chr1	172390000	172400000	chr1	173360000	173370000	17	2.28692224406754	0.00000000456906859808789	chr1_326	130	BroadPeak	1223.92952580404	0
chr1	172480000	172490000	chr1	173360000	173370000	41	5.56439482982565	0.0000000000000000000178750566849964	chr1_326	130	BroadPeak	1223.92952580404	0
chr1	172490000	172500000	chr1	173360000	173370000	27	2.99005277169025	0.000000000000000750432471118268	chr1_326	130	BroadPeak	1223.92952580404	0
chr1	172500000	172510000	chr1	173360000	173370000	20	3.69916955876321	0.0000000334687497774817	chr1_326	130	BroadPeak	1223.92952580404	0
chr1	172510000	172520000	chr1	173360000	173370000	29	3.57393558646754	0.000000000000000884554052510037	chr1_326	130	BroadPeak	1223.92952580404	0
chr1	172520000	172530000	chr1	173360000	173370000	32	3.44013001791606	0.000000000000000000535857180196845	chr1_326	130	BroadPeak	1223.92952580404	0
chr1	172530000	172540000	chr1	173360000	173370000	34	3.64742121427281	0.0000000000000000000364075450525769	chr1_326	130	BroadPeak	1223.92952580404	0
chr1	172540000	172550000	chr1	173360000	173370000	16	3.01030607060111	0.00000122138070449112	chr1_326	130	BroadPeak	1223.92952580404	0
chr1	172550000	172560000	chr1	173360000	173370000	34	3.90135635474081	0.000000000000000000282324454398806	chr1_326	130	BroadPeak	1223.92952580404	0
chr1	172560000	172570000	chr1	173360000	173370000	17	4.40989167204164	0.0000353940864312992	chr1_326	130	BroadPeak	1223.92952580404	0
chr1	172580000	172590000	chr1	173360000	173370000	17	3.36604395517729	0.0000010717709464326	chr1_326	130	BroadPeak	1223.92952580404	0
chr1	172610000	172620000	chr1	173360000	173370000	20	2.71443077271931	0.000000000203531693193774	chr1_326	130	BroadPeak	1223.92952580404	0
chr1	172630000	172640000	chr1	173360000	173370000	63	4.40521813448678	0.0000000000000000000000000000000000000000000000193926968283274	chr1_326	130	BroadPeak	1223.92952580404	1
chr1	172390000	172400000	chr1	173380000	173390000	8	1.62175144971917	0.00140821850707786	chr1_326	130	BroadPeak	1223.92952580404	0
chr1	172480000	172490000	chr1	173380000	173390000	40	3.13982041410397	0.000000000000000000000000000161113352333671	chr1_326	130	BroadPeak	1223.92952580404	0
chr1	172490000	172500000	chr1	173380000	173390000	22	1.93865938172018	0.00000000000000489253799363567	chr1_326	130	BroadPeak	1223.92952580404	0
chr1	172500000	172510000	chr1	173380000	173390000	16	2.2606596547176	0.000000026381981409765	chr1_326	130	BroadPeak	1223.92952580404	0
chr1	172510000	172520000	chr1	173380000	173390000	16	2.20307097028093	0.0000000186604116446868	chr1_326	130	BroadPeak	1223.92952580404	0
chr1	172520000	172530000	chr1	173380000	173390000	26	2.1417742623546	0.00000000000000000266000596572745	chr1_326	130	BroadPeak	1223.92952580404	0
chr1	172530000	172540000	chr1	173380000	173390000	19	2.23586923905432	0.0000000000577886699927695	chr1_326	130	BroadPeak	1223.92952580404	0
chr1	172540000	172550000	chr1	173380000	173390000	14	1.94641799010716	0.000000188006605048788	chr1_326	130	BroadPeak	1223.92952580404	0
chr1	172550000	172560000	chr1	173380000	173390000	23	2.35134212155712	0.0000000000000242402263045401	chr1_326	130	BroadPeak	1223.92952580404	0
chr1	172560000	172570000	chr1	173380000	173390000	22	2.58616086269782	0.0000000000014301074487472	chr1_326	130	BroadPeak	1223.92952580404	0
chr1	172580000	172590000	chr1	173380000	173390000	8	2.10594421026219	0.00665526560498067	chr1_326	130	BroadPeak	1223.92952580404	0
chr1	172610000	172620000	chr1	173380000	173390000	10	1.81094317399066	0.000121904334474416	chr1_326	130	BroadPeak	1223.92952580404	0
chr1	172630000	172640000	chr1	173380000	173390000	28	2.5798591768428	0.00000000000000000208556460460901	chr1_326	130	BroadPeak	1223.92952580404	0
chr1	172390000	172400000	chr1	173390000	173400000	10	1.66415615026717	0.0000610441343758367	chr1_326	130	BroadPeak	1223.92952580404	0
chr1	172480000	172490000	chr1	173390000	173400000	41	3.29480621295247	0.0000000000000000000000000000808661627481878	chr1_326	130	BroadPeak	1223.92952580404	0
chr1	172490000	172500000	chr1	173390000	173400000	18	2.00370740920537	0.0000000000825070595969742	chr1_326	130	BroadPeak	1223.92952580404	0
chr1	172500000	172510000	chr1	173390000	173400000	10	2.34975041846912	0.000933439124144615	chr1_326	130	BroadPeak	1223.92952580404	0
chr1	172510000	172520000	chr1	173390000	173400000	15	2.28764401856062	0.000000206090571414581	chr1_326	130	BroadPeak	1223.92952580404	0
chr1	172520000	172530000	chr1	173390000	173400000	14	2.2215679660382	0.000000892248135488727	chr1_326	130	BroadPeak	1223.92952580404	0
chr1	172530000	172540000	chr1	173390000	173400000	17	2.32251331640789	0.00000000568063658799318	chr1_326	130	BroadPeak	1223.92952580404	0
chr1	172540000	172550000	chr1	173390000	173400000	14	2.01131962699874	0.000000271556867219362	chr1_326	130	BroadPeak	1223.92952580404	0
chr1	172550000	172560000	chr1	173390000	173400000	13	2.44616458737404	0.0000140375342433807	chr1_326	130	BroadPeak	1223.92952580404	0
chr1	172560000	172570000	chr1	173390000	173400000	9	2.69811552142412	0.00861363545358244	chr1_326	130	BroadPeak	1223.92952580404	0
chr1	172580000	172590000	chr1	173390000	173400000	10	2.18193618729043	0.000534128318088671	chr1_326	130	BroadPeak	1223.92952580404	0
chr1	172610000	172620000	chr1	173390000	173400000	11	1.86485997169347	0.0000287650961464358	chr1_326	130	BroadPeak	1223.92952580404	0
chr1	172630000	172640000	chr1	173390000	173400000	27	2.68922293528218	0.000000000000000059405430965874	chr1_326	130	BroadPeak	1223.92952580404	0
chr1	175620000	175630000	chr1	175880000	175890000	16	5.2983031342084	0.00095636100146912	chr1_328	2	SharpPeak	8.55502554788777	1
chr1	175620000	175630000	chr1	175930000	175940000	12	3.41567591711764	0.0013898687782533	chr1_329	5	SharpPeak	32.1222394779865	0
chr1	176920000	176930000	chr1	177250000	177260000	13	4.90868221738712	0.00933081041538107	chr1_330	2	SharpPeak	8.6601782117061	0
chr1	176930000	176940000	chr1	177250000	177260000	24	8.55444932838473	0.000115620601138961	chr1_330	2	SharpPeak	8.6601782117061	1
chr1	176990000	177000000	chr1	177320000	177330000	11	3.63591002606556	0.00698490375095801	chr1_331	2	SharpPeak	7.22621919473506	0
chr1	177250000	177260000	chr1	177410000	177420000	26	12.0219948971801	0.0027480732704993	chr1_332	9	SharpPeak	59.6797450998669	0
chr1	176920000	176930000	chr1	177440000	177450000	41	4.28345035356403	0.00000000000000000000000136792462276432	chr1_333	42	BroadPeak	467.560341790023	0
chr1	176930000	176940000	chr1	177440000	177450000	56	7.34075342201233	0.000000000000000000000000000179750219041399	chr1_333	42	BroadPeak	467.560341790023	0
chr1	176990000	177000000	chr1	177440000	177450000	54	7.46656468420718	0.0000000000000000000000000213258169906395	chr1_333	42	BroadPeak	467.560341790023	0
chr1	177150000	177160000	chr1	177440000	177450000	23	5.41970216501836	0.000000218919698520755	chr1_334	4	SharpPeak	24.903345795092	1
chr1	177250000	177260000	chr1	177440000	177450000	67	26.6946188402681	0.00000000141339257669545	chr1_332	9	SharpPeak	59.6797450998669	0
chr1	177260000	177270000	chr1	177440000	177450000	48	14.9354618680005	0.000000000258085404184147	chr1_332	9	SharpPeak	59.6797450998669	1
chr1	176920000	176930000	chr1	177450000	177460000	14	2.82502207462009	0.0000134328010150007	chr1_333	42	BroadPeak	467.560341790023	0
chr1	176930000	176940000	chr1	177450000	177460000	30	4.5996143786462	0.0000000000000746603436192011	chr1_333	42	BroadPeak	467.560341790023	0
chr1	176990000	177000000	chr1	177450000	177460000	19	4.66479336112424	0.00000519828320844366	chr1_333	42	BroadPeak	467.560341790023	0
chr1	176930000	176940000	chr1	177460000	177470000	16	2.99208954191082	0.00000112403858547197	chr1_333	42	BroadPeak	467.560341790023	0
chr1	176990000	177000000	chr1	177460000	177470000	15	3.02315685302259	0.00000617049926634146	chr1_333	42	BroadPeak	467.560341790023	0
chr1	177440000	177450000	chr1	177640000	177650000	37	13.1703906356346	0.000000994020197472687	chr1_335	2	SharpPeak	12.7803338960011	1
chr1	177460000	177470000	chr1	177640000	177650000	23	5.76305250121399	0.000000634189875195618	chr1_336	2	SharpPeak	14.4600833879042	1
chr1	176810000	176820000	chr1	177700000	177710000	13	2.72782423412508	0.0000426837206341676	chr1_337	2	SharpPeak	9.70055891341291	1
chr1	177440000	177450000	chr1	177700000	177710000	39	11.4397922001898	0.00000000314093135556167	chr1_338	9	SharpPeak	138.6601250972	0
chr1	177450000	177460000	chr1	177700000	177710000	26	7.4886898272733	0.00000143217976936295	chr1_338	9	SharpPeak	138.6601250972	0
chr1	178180000	178190000	chr1	178270000	178280000	18	7.27354342036513	0.00390241026793772	chr1_339	2	SharpPeak	8.61382279127059	0
chr1	178520000	178530000	chr1	178790000	178800000	28	8.57079500117073	0.00000169910824910663	chr1_340	2	SharpPeak	14.3429005912116	1
chr1	178520000	178530000	chr1	178800000	178810000	26	8.10363325813126	0.00000575150067352931	chr1_340	2	SharpPeak	14.3429005912116	0
chr1	178520000	178530000	chr1	178820000	178830000	34	7.12907199490885	0.00000000000809862807247314	chr1_341	3	SharpPeak	22.0895969178285	1
chr1	178520000	178530000	chr1	178910000	178920000	23	6.61910796867461	0.00000622388617446765	chr1_342	67	BroadPeak	678.765789044023	0
chr1	178530000	178540000	chr1	178910000	178920000	16	3.79449805430071	0.0000216020749976385	chr1_342	67	BroadPeak	678.765789044023	0
chr1	178520000	178530000	chr1	179050000	179060000	21	4.19302609902029	0.0000000530091454116996	chr1_342	67	BroadPeak	678.765789044023	0
chr1	178520000	178530000	chr1	179060000	179070000	17	4.14348492352233	0.0000160470706104361	chr1_342	67	BroadPeak	678.765789044023	0
chr1	178520000	178530000	chr1	179100000	179110000	35	4.04624535368978	0.000000000000000000101477570032017	chr1_342	67	BroadPeak	678.765789044023	0
chr1	178530000	178540000	chr1	179100000	179110000	12	2.47863893509152	0.0000767877426557764	chr1_342	67	BroadPeak	678.765789044023	0
chr1	178520000	178530000	chr1	179510000	179520000	18	3.80774435716769	0.00000125851770741995	chr1_343	17	BroadPeak	361.151388140738	0
chr1	179510000	179520000	chr1	179730000	179740000	16	5.68512366264125	0.002009391678994	chr1_344	2	SharpPeak	8.71843009013812	0
chr1	179800000	179810000	chr1	180140000	180150000	17	4.34890010045678	0.0000297179757584919	chr1_345	3	SharpPeak	14.8016220892507	1
chr1	179840000	179850000	chr1	180140000	180150000	14	3.03827464248037	0.0000298327056821129	chr1_346	13	SharpPeak	80.3328860496094	0
chr1	179850000	179860000	chr1	180140000	180150000	11	2.63611879482746	0.000578833254052453	chr1_346	13	SharpPeak	80.3328860496094	0
chr1	179800000	179810000	chr1	180190000	180200000	15	4.65223584990255	0.000739866382761865	chr1_347	4	SharpPeak	22.7748879129407	0
chr1	179840000	179850000	chr1	180220000	180230000	16	3.19545070157429	0.000002597408191957	chr1_348	6	SharpPeak	37.8091654502959	0
chr1	179850000	179860000	chr1	180220000	180230000	15	2.74779184620158	0.00000201530097885144	chr1_348	6	SharpPeak	37.8091654502959	0
chr1	180250000	180260000	chr1	180400000	180410000	52	13.4447985170441	0.0000000000000450157877737267	chr1_349	15	SharpPeak	142.658776519412	0
chr1	180260000	180270000	chr1	180400000	180410000	29	6.39403604113181	0.00000000105460707346596	chr1_349	15	SharpPeak	142.658776519412	0
chr1	180280000	180290000	chr1	180400000	180410000	34	10.0939355913039	0.0000000495542559028129	chr1_349	15	SharpPeak	142.658776519412	0
chr1	180250000	180260000	chr1	180430000	180440000	32	12.6833408988955	0.0000492682707528583	chr1_349	15	SharpPeak	142.658776519412	0
chr1	180260000	180270000	chr1	180430000	180440000	21	5.97832738738308	0.0000143901256597032	chr1_349	15	SharpPeak	142.658776519412	0
chr1	180430000	180440000	chr1	180540000	180550000	42	12.7591580406265	0.00000000196112361854366	chr1_350	6	SharpPeak	52.2411220547886	0
chr1	180260000	180270000	chr1	180380000	180390000	17	6.46927408249502	0.00283775226735662	chr1_349	15	SharpPeak	142.658776519412	0
chr1	180430000	180440000	chr1	180570000	180580000	44	10.8656319540613	0.00000000000117685419603223	chr1_350	6	SharpPeak	52.2411220547886	1
chr1	180430000	180440000	chr1	180630000	180640000	17	6.16055963715133	0.00173006635121257	chr1_351	2	SharpPeak	7.35155626123678	1
chr1	180430000	180440000	chr1	180640000	180650000	24	11.8304859765019	0.00897789633181319	chr1_351	2	SharpPeak	7.35155626123678	0
chr1	180250000	180260000	chr1	180560000	180570000	21	8.65636996184517	0.00215086006176239	chr1_352	2	SharpPeak	8.60897249428382	0
chr1	180260000	180270000	chr1	180560000	180570000	14	4.06036213264264	0.000608607534329287	chr1_352	2	SharpPeak	8.60897249428382	1
chr1	180430000	180440000	chr1	180560000	180570000	41	14.5109364752062	0.00000019564836150757	chr1_350	6	SharpPeak	52.2411220547886	0
chr1	180430000	180440000	chr1	180720000	180730000	21	6.18466332578061	0.0000238831028008725	chr1_353	2	SharpPeak	10.4474033513193	1
chr1	180250000	180260000	chr1	180760000	180770000	18	5.26500767270202	0.0000928800960215827	chr1_354	4	SharpPeak	25.0187372601293	0
chr1	180260000	180270000	chr1	180760000	180770000	10	2.62569167396757	0.00213886556924172	chr1_354	4	SharpPeak	25.0187372601293	0
chr1	180430000	180440000	chr1	180760000	180770000	28	6.04194154112459	0.0000000013195680037262	chr1_355	7	SharpPeak	52.4920513439748	0
chr1	180260000	180270000	chr1	180770000	180780000	14	3.1136736989787	0.0000387924722962724	chr1_354	4	SharpPeak	25.0187372601293	0
chr1	180430000	180440000	chr1	180770000	180780000	35	7.39990931367577	0.00000000000483538982959226	chr1_355	7	SharpPeak	52.4920513439748	1
chr1	181210000	181220000	chr1	181540000	181550000	18	5.41263363268278	0.000132352326517972	chr1_356	9	SharpPeak	57.7625726597216	0
chr1	181240000	181250000	chr1	181540000	181550000	11	2.7320520996231	0.000769454801193371	chr1_356	9	SharpPeak	57.7625726597216	0
chr1	181250000	181260000	chr1	181540000	181550000	17	3.75767954638297	0.00000461507614415832	chr1_356	9	SharpPeak	57.7625726597216	0
chr1	181330000	181340000	chr1	181540000	181550000	13	3.82273465490109	0.00112567967714973	chr1_357	6	SharpPeak	38.5151262610714	0
chr1	181350000	181360000	chr1	181540000	181550000	38	9.19231519470055	0.0000000000270837192816681	chr1_357	6	SharpPeak	38.5151262610714	1
chr1	181830000	181840000	chr1	182120000	182130000	13	4.18275485039464	0.00249704813596738	chr1_358	4	SharpPeak	18.9357884859988	0
chr1	181840000	181850000	chr1	182120000	182130000	23	10.4751914160819	0.00431090945509231	chr1_358	4	SharpPeak	18.9357884859988	0
chr1	182020000	182030000	chr1	182120000	182130000	50	22.1775927891797	0.00000502321928143897	chr1_359	2	SharpPeak	14.4047417862417	0
chr1	181850000	181860000	chr1	182510000	182520000	9	2.61288204729915	0.00707001467672672	chr1_360	2	SharpPeak	7.42426588268733	0
chr1	182580000	182590000	chr1	182760000	182770000	37	10.4575529928232	0.00000000323986938382098	chr1_361	8	SharpPeak	83.9676933673247	0
chr1	182610000	182620000	chr1	182760000	182770000	28	13.0975512155112	0.00213395500901836	chr1_361	8	SharpPeak	83.9676933673247	0
chr1	182760000	182770000	chr1	182920000	182930000	25	10.4923274670325	0.000918523974473669	chr1_362	3	SharpPeak	14.7628998326602	0
chr1	182510000	182520000	chr1	182950000	182960000	13	4.89862453508086	0.00917494885696692	chr1_363	2	SharpPeak	7.03959246468151	0
chr1	182530000	182540000	chr1	182950000	182960000	16	3.40387309706487	0.00000568996965392437	chr1_364	11	SharpPeak	85.4887480740383	0
chr1	182580000	182590000	chr1	182950000	182960000	12	3.13950422765271	0.000666940196321231	chr1_364	11	SharpPeak	85.4887480740383	0
chr1	182760000	182770000	chr1	182950000	182960000	54	12.6529997774305	0.000000000000000266922777862187	chr1_365	5	SharpPeak	67.5886037648722	0
chr1	182790000	182800000	chr1	182950000	182960000	22	7.05142011094297	0.0000515314632782839	chr1_366	4	SharpPeak	19.9673177258587	1
chr1	182510000	182520000	chr1	182960000	182970000	13	4.28865257150476	0.00308296768312356	chr1_363	2	SharpPeak	7.03959246468151	1
chr1	182760000	182770000	chr1	182960000	182970000	63	10.7282781613759	0.0000000000000000000000000702698135981123	chr1_365	5	SharpPeak	67.5886037648722	1
chr1	182790000	182800000	chr1	182960000	182970000	17	5.94269046792782	0.0011681740583321	chr1_366	4	SharpPeak	19.9673177258587	0
chr1	182760000	182770000	chr1	182980000	182990000	34	11.0348108258426	0.000000385689634988109	chr1_365	5	SharpPeak	67.5886037648722	0
chr1	182960000	182970000	chr1	183210000	183220000	15	3.89490768323214	0.000112634556210232	chr1_367	9	SharpPeak	91.6974366217336	0
chr1	182980000	182990000	chr1	183210000	183220000	17	4.64445182039604	0.0000665012119031112	chr1_367	9	SharpPeak	91.6974366217336	0
chr1	182510000	182520000	chr1	183220000	183230000	16	3.19501249749431	0.000002597408191957	chr1_368	3	SharpPeak	16.5944136303221	1
chr1	182980000	182990000	chr1	183220000	183230000	28	5.43431713932787	0.000000000131645130798236	chr1_367	9	SharpPeak	91.6974366217336	0
chr1	182510000	182520000	chr1	183290000	183300000	14	3.86389624372623	0.000369792488467428	chr1_369	5	SharpPeak	28.4639020826294	0
chr1	182520000	182530000	chr1	183290000	183300000	9	2.62083294680771	0.00720692154007631	chr1_369	5	SharpPeak	28.4639020826294	0
chr1	182530000	182540000	chr1	183290000	183300000	12	2.7210715893629	0.000184143194963531	chr1_369	5	SharpPeak	28.4639020826294	0
chr1	183430000	183440000	chr1	184030000	184040000	15	3.41047033804335	0.0000252132419528907	chr1_370	2	SharpPeak	24.1939121378212	0
chr1	183430000	183440000	chr1	184230000	184240000	9	1.73141931373826	0.000448887769309654	chr1_371	4	SharpPeak	35.1512582853845	0
chr1	184030000	184040000	chr1	184230000	184240000	33	9.15485173386094	0.0000000169619875352399	chr1_372	2	SharpPeak	13.2467003323153	1
chr1	183430000	183440000	chr1	184240000	184250000	10	1.62665573124608	0.0000507237040629596	chr1_371	4	SharpPeak	35.1512582853845	0
chr1	184230000	184240000	chr1	184710000	184720000	10	3.22294755055801	0.00878656579251227	chr1_373	19	BroadPeak	193.526903861426	0
chr1	184440000	184450000	chr1	184710000	184720000	16	5.08517424001202	0.000620973853135637	chr1_374	6	SharpPeak	31.2097699110705	0
chr1	184030000	184040000	chr1	184720000	184730000	19	5.56157084003944	0.0000573336581505894	chr1_375	4	SharpPeak	22.9504274344459	0
chr1	184230000	184240000	chr1	184720000	184730000	19	3.77624080697761	0.000000233325376644542	chr1_373	19	BroadPeak	193.526903861426	0
chr1	184240000	184250000	chr1	184720000	184730000	17	3.44235246913494	0.00000145524767551604	chr1_373	19	BroadPeak	193.526903861426	0
chr1	184030000	184040000	chr1	184730000	184740000	23	5.5725378355765	0.000000352865332766433	chr1_375	4	SharpPeak	22.9504274344459	1
chr1	184230000	184240000	chr1	184730000	184740000	17	3.76516864532426	0.00000473148289407626	chr1_373	19	BroadPeak	193.526903861426	0
chr1	184240000	184250000	chr1	184730000	184740000	17	3.43146598935072	0.00000139804701514648	chr1_373	19	BroadPeak	193.526903861426	0
chr1	184440000	184450000	chr1	184730000	184740000	18	5.88621147481348	0.000368133646185278	chr1_374	6	SharpPeak	31.2097699110705	0
chr1	184820000	184830000	chr1	185200000	185210000	11	3.39323552904194	0.00420323851436968	chr1_376	3	SharpPeak	19.405220587106	0
chr1	184850000	184860000	chr1	185200000	185210000	15	3.81661810317912	0.0000890708434844166	chr1_377	5	SharpPeak	26.2367394702988	0
chr1	184990000	185000000	chr1	185200000	185210000	22	10.0511913342035	0.0055346077419711	chr1_378	7	SharpPeak	68.3574619508381	0
chr1	186180000	186190000	chr1	186600000	186610000	9	2.28390824311623	0.00297490174360075	chr1_379	2	SharpPeak	7.92604476637433	0
chr1	186180000	186190000	chr1	186610000	186620000	9	2.09758407557637	0.00171504014902839	chr1_379	2	SharpPeak	7.92604476637433	1
chr1	186110000	186120000	chr1	186700000	186710000	18	4.12539640917497	0.00000379991158540525	chr1_380	13	BroadPeak	177.278588320328	0
chr1	186180000	186190000	chr1	186700000	186710000	68	3.86234439544025	0.00000000000000000000000000000000000000000000000000000000893756860706106	chr1_380	13	BroadPeak	177.278588320328	1
chr1	186270000	186280000	chr1	186700000	186710000	13	3.36671229520372	0.000344813751038011	chr1_381	6	SharpPeak	45.5157575718438	0
chr1	186400000	186410000	chr1	186700000	186710000	36	7.2926351453069	0.000000000000708507533525062	chr1_382	13	SharpPeak	107.639802881754	1
chr1	186540000	186550000	chr1	186700000	186710000	23	11.1131670151082	0.00860597815721255	chr1_383	2	SharpPeak	11.0503240229794	0
chr1	187600000	187610000	chr1	187990000	188000000	14	4.32659328666038	0.00112549245600096	chr1_384	2	SharpPeak	8.32275354320048	1
chr1	189010000	189020000	chr1	189340000	189350000	13	4.77294971135382	0.00747355259049144	chr1_385	4	SharpPeak	30.7201866282688	0
chr1	189000000	189010000	chr1	189680000	189690000	21	3.35748757563746	0.00000000123178442745373	chr1_386	17	BroadPeak	175.97216996355	0
chr1	189010000	189020000	chr1	189680000	189690000	19	2.04280655347164	0.0000000000124895010455851	chr1_386	17	BroadPeak	175.97216996355	0
chr1	189010000	189020000	chr1	189720000	189730000	11	2.35899636285914	0.000227143324678141	chr1_387	2	SharpPeak	10.9057674141529	0
chr1	189000000	189010000	chr1	189920000	189930000	12	4.25818265266118	0.00808710355291988	chr1_388	4	SharpPeak	21.1992161926751	0
chr1	189010000	189020000	chr1	189920000	189930000	13	2.42530231889903	0.0000127860643827583	chr1_388	4	SharpPeak	21.1992161926751	0
chr1	189680000	189690000	chr1	189920000	189930000	32	10.3563551084845	0.000000874197732875252	chr1_389	4	SharpPeak	23.1279515582732	1
chr1	189720000	189730000	chr1	189980000	189990000	19	5.67255923886079	0.0000745885247363213	chr1_390	2	SharpPeak	9.47512445408253	1
chr1	189920000	189930000	chr1	190680000	190690000	11	3.61650663634247	0.00671695581017696	chr1_391	2	SharpPeak	6.98282963827861	0
chr1	190160000	190170000	chr1	190680000	190690000	15	4.64503366310238	0.000728109863257508	chr1_392	21	BroadPeak	194.667970832848	0
chr1	190170000	190180000	chr1	190680000	190690000	23	5.18987899347618	0.00000010146242636917	chr1_392	21	BroadPeak	194.667970832848	0
chr1	189920000	189930000	chr1	190690000	190700000	11	3.44990046112842	0.00474098168148506	chr1_391	2	SharpPeak	6.98282963827861	1
chr1	190160000	190170000	chr1	190690000	190700000	16	4.39329814589576	0.000121312383212487	chr1_392	21	BroadPeak	194.667970832848	0
chr1	190170000	190180000	chr1	190690000	190700000	25	4.90175494875743	0.00000000169504183824362	chr1_392	21	BroadPeak	194.667970832848	0
chr1	191310000	191320000	chr1	191570000	191580000	26	8.35462458075093	0.00000968825787785869	chr1_393	17	SharpPeak	169.209065178371	0
chr1	191320000	191330000	chr1	191570000	191580000	39	13.4824934610398	0.000000226678213726692	chr1_393	17	SharpPeak	169.209065178371	0
chr1	191370000	191380000	chr1	191570000	191580000	18	5.42104454654762	0.000134530725219033	chr1_393	17	SharpPeak	169.209065178371	0
chr1	191390000	191400000	chr1	191570000	191580000	63	16.7087830226779	0.00000000000000021595120852362	chr1_393	17	SharpPeak	169.209065178371	0
chr1	191570000	191580000	chr1	191710000	191720000	39	17.7621289341631	0.000121758402476444	chr1_394	5	SharpPeak	27.53115443916	0
chr1	191310000	191320000	chr1	191820000	191830000	14	3.81365174065184	0.00032486975609724	chr1_395	6	SharpPeak	25.1850462399436	1
chr1	191320000	191330000	chr1	191820000	191830000	16	5.92081421741074	0.00295890127400035	chr1_395	6	SharpPeak	25.1850462399436	0
chr1	191390000	191400000	chr1	191820000	191830000	25	6.27603063437022	0.000000197430068308374	chr1_396	2	SharpPeak	12.5377064756778	1
chr1	191570000	191580000	chr1	191820000	191830000	33	9.40513852225884	0.0000000313982976262701	chr1_397	7	SharpPeak	57.134761924966	0
chr1	191820000	191830000	chr1	192070000	192080000	13	4.42428423489121	0.00400444510531704	chr1_398	6	SharpPeak	62.2595240401662	0
chr1	191830000	191840000	chr1	192070000	192080000	10	3.11073459491745	0.00696658362695985	chr1_398	6	SharpPeak	62.2595240401662	0
chr1	191980000	191990000	chr1	192070000	192080000	21	8.63530896951241	0.00209209119802194	chr1_399	11	SharpPeak	80.5591724017646	0
chr1	191990000	192000000	chr1	192070000	192080000	28	8.90251236797915	0.00000345583532278324	chr1_399	11	SharpPeak	80.5591724017646	0
chr1	191820000	191830000	chr1	192090000	192100000	31	7.15324862770965	0.000000000763699368907317	chr1_398	6	SharpPeak	62.2595240401662	0
chr1	191830000	191840000	chr1	192090000	192100000	53	4.84960463874977	0.000000000000000000000000000000000250643207396637	chr1_398	6	SharpPeak	62.2595240401662	1
chr1	191900000	191910000	chr1	192090000	192100000	31	12.871557672452	0.000153437862337354	chr1_400	2	SharpPeak	9.19036638002419	1
chr1	191980000	191990000	chr1	192090000	192100000	30	12.765983394111	0.000306216943192972	chr1_399	11	SharpPeak	80.5591724017646	0
chr1	191990000	192000000	chr1	192090000	192100000	33	12.9373460511154	0.0000296275092425106	chr1_399	11	SharpPeak	80.5591724017646	0
chr1	191830000	191840000	chr1	192130000	192140000	28	8.69737590680339	0.00000222880867596907	chr1_401	2	SharpPeak	11.1666034017671	1
chr1	192130000	192140000	chr1	192750000	192760000	19	4.56664585995957	0.00000387162547977062	chr1_402	10	SharpPeak	87.4802453415486	0
chr1	192130000	192140000	chr1	192760000	192770000	17	5.02765005207711	0.000173552443709573	chr1_402	10	SharpPeak	87.4802453415486	0
chr1	192130000	192140000	chr1	192770000	192780000	21	7.14872937346154	0.000183861824883913	chr1_402	10	SharpPeak	87.4802453415486	0
chr1	192780000	192790000	chr1	192850000	192860000	52	23.400431463109	0.00000463488352527163	chr1_403	3	SharpPeak	27.1898478098401	0
chr1	192790000	192800000	chr1	192850000	192860000	94	35.4700821599	0.0000000000000169647587021488	chr1_403	3	SharpPeak	27.1898478098401	1
chr1	192770000	192780000	chr1	193030000	193040000	22	10.3763587991821	0.00797156782685111	chr1_404	3	SharpPeak	19.5555725538463	0
chr1	192780000	192790000	chr1	193030000	193040000	29	6.8666862078761	0.00000000489905206363742	chr1_404	3	SharpPeak	19.5555725538463	1
chr1	192790000	192800000	chr1	193030000	193040000	27	9.51940222608548	0.0000324222474989394	chr1_404	3	SharpPeak	19.5555725538463	0
chr1	192850000	192860000	chr1	193030000	193040000	42	19.8375594560001	0.00013596986442268	chr1_405	3	SharpPeak	13.8300054803742	1
chr1	192770000	192780000	chr1	193120000	193130000	22	5.36580602097621	0.000000746212670913496	chr1_406	12	SharpPeak	66.1170032113386	0
chr1	192790000	192800000	chr1	193120000	193130000	16	4.84839510953866	0.000368212777602708	chr1_406	12	SharpPeak	66.1170032113386	0
chr1	192770000	192780000	chr1	193130000	193140000	19	5.62486187293978	0.0000668004919762949	chr1_406	12	SharpPeak	66.1170032113386	0
chr1	192780000	192790000	chr1	193130000	193140000	19	3.76514288043053	0.000000224519331229751	chr1_406	12	SharpPeak	66.1170032113386	1
chr1	192790000	192800000	chr1	193130000	193140000	14	5.07201105363383	0.00475751468397514	chr1_406	12	SharpPeak	66.1170032113386	0
chr1	193270000	193280000	chr1	193360000	193370000	44	15.6934834508352	0.0000000773847369679651	chr1_407	7	SharpPeak	55.612523803023	0
chr1	193700000	193710000	chr1	194610000	194620000	12	1.98951198107742	0.00000921833434397093	chr1_408	26	BroadPeak	272.227683319633	0
chr1	193980000	193990000	chr1	194610000	194620000	8	2.13694700922405	0.00723668450452576	chr1_409	6	SharpPeak	41.2259969941683	0
chr1	193700000	193710000	chr1	194620000	194630000	47	3.21147319916183	0.00000000000000000000000000000000000531734724467178	chr1_408	26	BroadPeak	272.227683319633	1
chr1	193980000	193990000	chr1	194620000	194630000	23	3.53939701144948	0.0000000000886472193871773	chr1_409	6	SharpPeak	41.2259969941683	1
chr1	194200000	194210000	chr1	194620000	194630000	22	4.90839855685953	0.000000167759757776885	chr1_410	9	SharpPeak	70.6970273075188	0
chr1	194870000	194880000	chr1	194940000	194950000	29	9.10423840403864	0.00000175050183976246	chr1_411	2	SharpPeak	12.6311217413907	1
chr1	3660000	3670000	chr1	4130000	4140000	8	1.68786572862043	0.0039898445642561	chr1_412	3	SharpPeak	16.5101414503825	0
chr1	3670000	3680000	chr1	4130000	4140000	13	2.04581130828719	0.0000060602118709955	chr1_412	3	SharpPeak	16.5101414503825	1
chr1	3670000	3680000	chr1	4140000	4150000	10	1.96916680774427	0.000597705548311018	chr1_412	3	SharpPeak	16.5101414503825	0
chr1	4570000	4580000	chr1	4750000	4760000	13	3.80071856516594	0.00245715051846842	chr1_413	2	SharpPeak	10.6102110423658	0
chr1	4570000	4580000	chr1	4760000	4770000	15	3.3464909842592	0.0000550025936070915	chr1_413	2	SharpPeak	10.6102110423658	1
chr1	5010000	5020000	chr1	5900000	5910000	15	2.03546402312072	0.000000151189209766313	chr1_1	2	SharpPeak	15.0897891902804	1
chr1	5910000	5920000	chr1	6150000	6160000	20	3.12050377808136	0.00000000713363480679427	chr1_414	2	SharpPeak	15.7291290989889	1
chr1	5910000	5920000	chr1	6220000	6230000	11	2.74442481960248	0.00188228387345898	chr1_2	5	SharpPeak	29.0162703900337	0
chr1	5910000	5920000	chr1	6230000	6240000	9	2.43366497547226	0.00967845210194301	chr1_2	5	SharpPeak	29.0162703900337	0
chr1	5910000	5920000	chr1	6160000	6170000	10	1.942635777848	0.000542491290427823	chr1_414	2	SharpPeak	15.7291290989889	0
chr1	6440000	6450000	chr1	6840000	6850000	8	1.87758562736009	0.00737798934842884	chr1_415	2	SharpPeak	8.67892154941191	0
chr1	6440000	6450000	chr1	6830000	6840000	9	1.65598660112334	0.000802381356088465	chr1_415	2	SharpPeak	8.67892154941191	1
chr1	9780000	9790000	chr1	9930000	9940000	9	2.42821421309976	0.00955077823180645	chr1_5	3	SharpPeak	12.4405890560504	0
chr1	9790000	9800000	chr1	9950000	9960000	19	5.84318592630951	0.000289605682556078	chr1_5	3	SharpPeak	12.4405890560504	1
chr1	10230000	10240000	chr1	10700000	10710000	13	2.73357831491874	0.000117447954877598	chr1_416	3	SharpPeak	17.824611275834	0
chr1	10230000	10240000	chr1	10720000	10730000	16	2.77533640347475	0.00000125668072557122	chr1_416	3	SharpPeak	17.824611275834	1
chr1	10230000	10240000	chr1	10740000	10750000	16	1.71974446291973	0.00000000211049694685011	chr1_417	5	SharpPeak	36.389911773851	1
chr1	10230000	10240000	chr1	10750000	10760000	13	2.49950675238815	0.0000477404096995102	chr1_417	5	SharpPeak	36.389911773851	0
chr1	10230000	10240000	chr1	10760000	10770000	14	2.06322233946509	0.00000112443361642469	chr1_417	5	SharpPeak	36.389911773851	0
chr1	10230000	10240000	chr1	10770000	10780000	14	2.74121650854154	0.000026729405540613	chr1_417	5	SharpPeak	36.389911773851	0
chr1	10230000	10240000	chr1	10710000	10720000	10	2.76316517926845	0.00665676820546162	chr1_416	3	SharpPeak	17.824611275834	0
chr1	10230000	10240000	chr1	10780000	10790000	9	2.11466443068373	0.0039898445642561	chr1_417	5	SharpPeak	36.389911773851	0
chr1	12990000	13000000	chr1	13130000	13140000	24	10.6707913874205	0.00561221167122523	chr1_418	2	SharpPeak	8.55221467596488	0
chr1	13370000	13380000	chr1	13500000	13510000	26	7.80655907292815	0.00000848131457488084	chr1_9	2	SharpPeak	10.947000208566	1
chr1	12990000	13000000	chr1	13140000	13150000	23	8.94111084579564	0.00135041564418877	chr1_418	2	SharpPeak	8.55221467596488	1
chr1	13780000	13790000	chr1	14710000	14720000	8	1.413804397771	0.00140376815006652	chr1_419	2	SharpPeak	13.5465680785789	0
chr1	13780000	13790000	chr1	14720000	14730000	12	1.24439263247131	0.000000247200909668231	chr1_419	2	SharpPeak	13.5465680785789	1
chr1	15280000	15290000	chr1	15560000	15570000	20	5.34271686030251	0.0000269028597718564	chr1_420	2	SharpPeak	14.1882800482545	0
chr1	15280000	15290000	chr1	15570000	15580000	21	5.11735898219218	0.00000397021129420691	chr1_420	2	SharpPeak	14.1882800482545	1
chr1	15280000	15290000	chr1	15590000	15600000	18	4.18800872476964	0.0000131444035777298	chr1_421	4	SharpPeak	32.6757833572853	0
chr1	15280000	15290000	chr1	15600000	15610000	13	3.90743086714241	0.00311012527796829	chr1_421	4	SharpPeak	32.6757833572853	0
chr1	15280000	15290000	chr1	15610000	15620000	26	4.97021223769004	0.00000000156770490207641	chr1_421	4	SharpPeak	32.6757833572853	1
chr1	15280000	15290000	chr1	15620000	15630000	22	4.0187052867033	0.0000000177595960427513	chr1_421	4	SharpPeak	32.6757833572853	0
chr1	15280000	15290000	chr1	15660000	15670000	14	3.91022266427628	0.00101051449737321	chr1_422	3	SharpPeak	18.9385617801041	0
chr1	15280000	15290000	chr1	15670000	15680000	13	3.58630727140714	0.00148650520743869	chr1_422	3	SharpPeak	18.9385617801041	0
chr1	15280000	15290000	chr1	15680000	15690000	19	3.22335611970431	0.0000000686918767756199	chr1_422	3	SharpPeak	18.9385617801041	1
chr1	15280000	15290000	chr1	15780000	15790000	9	2.36902560511353	0.00816840281203022	chr1_12	3	SharpPeak	14.1986894191333	0
chr1	15280000	15290000	chr1	15790000	15800000	12	2.5737794479984	0.000288258906538381	chr1_12	3	SharpPeak	14.1986894191333	0
chr1	16090000	16100000	chr1	16390000	16400000	10	2.93378588787118	0.00999129106787893	chr1_423	7	SharpPeak	55.7282596216815	0
chr1	16100000	16110000	chr1	16390000	16400000	22	6.92955506298467	0.000108067573125886	chr1_423	7	SharpPeak	55.7282596216815	0
chr1	16100000	16110000	chr1	16400000	16410000	17	5.13044373059116	0.000557027441388538	chr1_423	7	SharpPeak	55.7282596216815	0
chr1	16100000	16110000	chr1	16410000	16420000	25	4.17360819389141	0.000000000232972147742089	chr1_423	7	SharpPeak	55.7282596216815	0
chr1	16100000	16110000	chr1	16420000	16430000	19	2.44818566614759	0.000000000876384276840837	chr1_423	7	SharpPeak	55.7282596216815	0
chr1	16100000	16110000	chr1	16430000	16440000	29	5.54939548352272	0.000000000146028284814338	chr1_423	7	SharpPeak	55.7282596216815	1
chr1	16100000	16110000	chr1	16440000	16450000	15	4.33810799650807	0.000881301941103007	chr1_423	7	SharpPeak	55.7282596216815	0
chr1	16520000	16530000	chr1	16540000	16550000	28	11.6235426801446	0.000855897458556068	chr1_424	2	SharpPeak	8.70922419145329	1
chr1	16520000	16530000	chr1	16550000	16560000	19	7.68681276993276	0.00652745034474365	chr1_424	2	SharpPeak	8.70922419145329	0
chr1	16100000	16110000	chr1	16560000	16570000	15	5.28417327886666	0.00570461137689548	chr1_425	2	SharpPeak	9.61337806232451	0
chr1	16100000	16110000	chr1	16570000	16580000	16	4.15203994474626	0.000167490133161882	chr1_425	2	SharpPeak	9.61337806232451	1
chr1	16100000	16110000	chr1	16640000	16650000	14	3.94401715725901	0.00109487692979623	chr1_13	3	SharpPeak	13.3390359211182	0
chr1	16650000	16660000	chr1	17100000	17110000	16	2.88085286937245	0.00000202623608925113	chr1_14	13	SharpPeak	76.9421344441121	0
chr1	16650000	16660000	chr1	17110000	17120000	8	1.75422369151602	0.00496839341551507	chr1_14	13	SharpPeak	76.9421344441121	0
chr1	16660000	16670000	chr1	17110000	17120000	9	1.72832910595897	0.0010644361495153	chr1_14	13	SharpPeak	76.9421344441121	0
chr1	16610000	16620000	chr1	17130000	17140000	11	2.78401117210211	0.00210361528471641	chr1_15	3	SharpPeak	23.7492379218385	0
chr1	16650000	16660000	chr1	17130000	17140000	10	2.15685116164693	0.00116990354005116	chr1_14	13	SharpPeak	76.9421344441121	0
chr1	16650000	16660000	chr1	17150000	17160000	10	2.23388431347665	0.00151524623355349	chr1_14	13	SharpPeak	76.9421344441121	0
chr1	19200000	19210000	chr1	19780000	19790000	9	2.13690699250103	0.00425242382465684	chr1_426	2	SharpPeak	8.24410573927315	0
chr1	19210000	19220000	chr1	19780000	19790000	10	2.48150454785691	0.00319080153653985	chr1_426	2	SharpPeak	8.24410573927315	1
chr1	19200000	19210000	chr1	19960000	19970000	15	1.96410206060681	0.0000000971006926850248	chr1_427	5	SharpPeak	42.7607959821385	0
chr1	19210000	19220000	chr1	19960000	19970000	16	2.2472785260288	0.0000000822888175620441	chr1_427	5	SharpPeak	42.7607959821385	1
chr1	19200000	19210000	chr1	19970000	19980000	14	1.84594638433417	0.000000312508794896619	chr1_427	5	SharpPeak	42.7607959821385	0
chr1	19210000	19220000	chr1	19970000	19980000	14	2.09144477877594	0.00000130609543157954	chr1_427	5	SharpPeak	42.7607959821385	0
chr1	19210000	19220000	chr1	19980000	19990000	13	2.16880112618778	0.0000112388207116021	chr1_427	5	SharpPeak	42.7607959821385	0
chr1	21950000	21960000	chr1	22250000	22260000	11	2.43496882437348	0.000734176854259872	chr1_19	3	SharpPeak	18.8898393579715	0
chr1	23380000	23390000	chr1	23750000	23760000	13	3.77318176128569	0.00231939538697053	chr1_20	10	SharpPeak	76.8764334491664	0
chr1	23760000	23770000	chr1	23820000	23830000	47	20.0119584300574	0.0000102926178755584	chr1_428	2	SharpPeak	12.9325156425837	1
chr1	23760000	23770000	chr1	23830000	23840000	39	17.0253931037684	0.000134334423770937	chr1_428	2	SharpPeak	12.9325156425837	0
chr1	23760000	23770000	chr1	24010000	24020000	32	5.81467629136752	0.00000000000337903528042722	chr1_21	5	SharpPeak	58.5172695131079	0
chr1	23760000	23770000	chr1	24020000	24030000	24	5.87570914961241	0.000000713598516972033	chr1_21	5	SharpPeak	58.5172695131079	0
chr1	23760000	23770000	chr1	24030000	24040000	32	4.23314006856119	0.000000000000000735038126798319	chr1_21	5	SharpPeak	58.5172695131079	1
chr1	23760000	23770000	chr1	24120000	24130000	15	4.31711452469361	0.00084160108955723	chr1_22	2	SharpPeak	11.325830900615	0
chr1	23760000	23770000	chr1	24150000	24160000	11	2.99849504795811	0.00365191839755836	chr1_23	4	SharpPeak	50.889139185865	0
chr1	23760000	23770000	chr1	24160000	24170000	36	4.98680294272085	0.0000000000000000359758035740612	chr1_23	4	SharpPeak	50.889139185865	0
chr1	23760000	23770000	chr1	24180000	24190000	16	3.28095714340137	0.0000102507431812876	chr1_23	4	SharpPeak	50.889139185865	0
chr1	23760000	23770000	chr1	24200000	24210000	14	3.62070816729936	0.000485645902925507	chr1_429	2	SharpPeak	12.2609971317767	0
chr1	23760000	23770000	chr1	24210000	24220000	17	3.70398836866016	0.0000108068176933499	chr1_429	2	SharpPeak	12.2609971317767	1
chr1	23760000	23770000	chr1	24230000	24240000	19	3.78335158851586	0.000000758584972077254	chr1_430	4	SharpPeak	41.9318712999913	0
chr1	23760000	23770000	chr1	24240000	24250000	27	3.66134766719425	0.000000000000331630523422627	chr1_430	4	SharpPeak	41.9318712999913	1
chr1	23760000	23770000	chr1	24250000	24260000	20	3.29208392347171	0.0000000174627230432089	chr1_430	4	SharpPeak	41.9318712999913	0
chr1	23760000	23770000	chr1	24260000	24270000	17	3.13055167054089	0.00000119079820384783	chr1_430	4	SharpPeak	41.9318712999913	0
chr1	24670000	24680000	chr1	25490000	25500000	9	1.86349577080337	0.00177032054258708	chr1_431	2	SharpPeak	9.72790255596603	0
chr1	24670000	24680000	chr1	25500000	25510000	10	1.90068070154518	0.000459562318771848	chr1_431	2	SharpPeak	9.72790255596603	1
chr1	30940000	30950000	chr1	31140000	31150000	16	5.69016846219902	0.0044141924149681	chr1_432	4	SharpPeak	24.3452362641464	0
chr1	30940000	30950000	chr1	31150000	31160000	28	5.65710766503555	0.00000000107493084175466	chr1_432	4	SharpPeak	24.3452362641464	1
chr1	30950000	30960000	chr1	31150000	31160000	14	3.65234594427205	0.000529972245420629	chr1_432	4	SharpPeak	24.3452362641464	0
chr1	30950000	30960000	chr1	31160000	31170000	10	2.85126372136112	0.00823296860343526	chr1_432	4	SharpPeak	24.3452362641464	0
chr1	32170000	32180000	chr1	32540000	32550000	14	2.24195175203335	0.00000289370094393478	chr1_433	2	SharpPeak	14.2446935491423	1
chr1	32170000	32180000	chr1	32550000	32560000	15	3.19596387132803	0.0000327786522643508	chr1_433	2	SharpPeak	14.2446935491423	0
chr1	32170000	32180000	chr1	32830000	32840000	10	2.08590595667857	0.000919054776150854	chr1_434	3	SharpPeak	18.5239228780952	0
chr1	32170000	32180000	chr1	32840000	32850000	15	1.83020342656223	0.0000000399820975630647	chr1_434	3	SharpPeak	18.5239228780952	1
chr1	32170000	32180000	chr1	32850000	32860000	8	1.80196121153303	0.00582566205788963	chr1_434	3	SharpPeak	18.5239228780952	0
chr1	33660000	33670000	chr1	33730000	33740000	31	12.5499344180869	0.000257559871496543	chr1_24	4	SharpPeak	22.7974236856079	0
chr1	33670000	33680000	chr1	33740000	33750000	26	9.50462217247974	0.00022195376949155	chr1_24	4	SharpPeak	22.7974236856079	0
chr1	33900000	33910000	chr1	33940000	33950000	95	37.3736860131	0.000000000000477815488524176	chr1_435	2	SharpPeak	30.6133582922907	0
chr1	33750000	33760000	chr1	33960000	33970000	18	7.15506360861075	0.00716098404160152	chr1_436	2	SharpPeak	8.1567770319794	0
chr1	33750000	33760000	chr1	33970000	33980000	16	5.30125895079238	0.00224985303226626	chr1_436	2	SharpPeak	8.1567770319794	1
chr1	33900000	33910000	chr1	33930000	33940000	110	45.7879916093	0.000000000000158189397006441	chr1_435	2	SharpPeak	30.6133582922907	1
chr1	34010000	34020000	chr1	34180000	34190000	19	6.97918305097098	0.00232908410795878	chr1_25	5	SharpPeak	21.485654190129	0
chr1	34470000	34480000	chr1	34590000	34600000	20	8.62861263944816	0.00998770482806174	chr1_26	5	SharpPeak	21.8018948902477	0
chr1	35840000	35850000	chr1	36050000	36060000	11	3.24808507781342	0.00658391343267087	chr1_27	6	SharpPeak	27.5479057451643	0
chr1	36360000	36370000	chr1	36430000	36440000	40	16.4245695158118	0.0000276555581733465	chr1_28	3	SharpPeak	19.2638547980038	0
chr1	36360000	36370000	chr1	36450000	36460000	39	17.4646407220209	0.000226685129911816	chr1_28	3	SharpPeak	19.2638547980038	0
chr1	36550000	36560000	chr1	36620000	36630000	96	39.0000251288	0.00000000000210116354284749	chr1_29	32	BroadPeak	619.801942032447	0
chr1	36540000	36550000	chr1	36630000	36640000	40	15.4102556499792	0.00000647948147210709	chr1_29	32	BroadPeak	619.801942032447	0
chr1	36550000	36560000	chr1	36630000	36640000	169	41.6720325106	0.000000000000000000000000000000000000000000000448200470601943	chr1_29	32	BroadPeak	619.801942032447	0
chr1	36540000	36550000	chr1	36640000	36650000	31	11.9096350451029	0.000101019104101427	chr1_29	32	BroadPeak	619.801942032447	0
chr1	36550000	36560000	chr1	36640000	36650000	126	31.9226812450004	0.0000000000000000000000000000000025451368172622	chr1_29	32	BroadPeak	619.801942032447	0
chr1	36550000	36560000	chr1	36650000	36660000	60	22.336349872851	0.00000000352931812839461	chr1_29	32	BroadPeak	619.801942032447	0
chr1	36510000	36520000	chr1	36680000	36690000	30	11.6987649421883	0.000179793540356396	chr1_29	32	BroadPeak	619.801942032447	0
chr1	36540000	36550000	chr1	36680000	36690000	54	10.1463020740441	0.00000000000000000010351658611171	chr1_29	32	BroadPeak	619.801942032447	0
chr1	36550000	36560000	chr1	36680000	36690000	175	26.5743501076765	0.0000000000000000000000000000000000000000000000000000000000000000000000000000452964579349567	chr1_29	32	BroadPeak	619.801942032447	1
chr1	36550000	36560000	chr1	36730000	36740000	36	14.9538519400882	0.000104976634235408	chr1_29	32	BroadPeak	619.801942032447	0
chr1	36360000	36370000	chr1	36500000	36510000	29	9.59643368898729	0.0000133646680528788	chr1_437	2	SharpPeak	10.8216708368288	1
chr1	36550000	36560000	chr1	36600000	36610000	131	50.1733566853	0.000000000000000000752061579405941	chr1_29	32	BroadPeak	619.801942032447	0
chr1	36550000	36560000	chr1	36610000	36620000	77	28.7619319425093	0.0000000000122690332728245	chr1_29	32	BroadPeak	619.801942032447	0
chr1	36540000	36550000	chr1	36660000	36670000	24	7.06655463271434	0.0000155957582212628	chr1_29	32	BroadPeak	619.801942032447	0
chr1	36550000	36560000	chr1	36660000	36670000	102	18.6732017005609	0.0000000000000000000000000000000000000464860145221604	chr1_29	32	BroadPeak	619.801942032447	0
chr1	36540000	36550000	chr1	36670000	36680000	27	8.15604334414936	0.00000593720050474559	chr1_29	32	BroadPeak	619.801942032447	0
chr1	36550000	36560000	chr1	36670000	36680000	103	21.4524209261469	0.000000000000000000000000000000000716404985552371	chr1_29	32	BroadPeak	619.801942032447	0
chr1	36550000	36560000	chr1	36590000	36600000	128	54.9078895551	0.00000000000000872001158544783	chr1_29	32	BroadPeak	619.801942032447	0
chr1	36360000	36370000	chr1	36490000	36500000	24	10.745787640854	0.00611576966557472	chr1_437	2	SharpPeak	10.8216708368288	0
chr1	36550000	36560000	chr1	36720000	36730000	41	14.6759084595559	0.000000807421191292149	chr1_29	32	BroadPeak	619.801942032447	0
chr1	36930000	36940000	chr1	37090000	37100000	32	10.1572752866397	0.00000169869456548706	chr1_438	2	SharpPeak	11.795959012344	1
chr1	36930000	36940000	chr1	37130000	37140000	25	7.54866426647608	0.0000148458926481433	chr1_439	2	SharpPeak	11.0782340725421	1
chr1	36940000	36950000	chr1	37120000	37130000	17	6.09487391834213	0.0034375605794631	chr1_439	2	SharpPeak	11.0782340725421	0
chr1	36930000	36940000	chr1	37170000	37180000	16	6.00856447421882	0.00741675881223676	chr1_440	3	SharpPeak	11.6379504603206	0
chr1	36770000	36780000	chr1	37240000	37250000	11	2.07297863487675	0.00019499742090589	chr1_441	6	SharpPeak	65.7668168368882	0
chr1	36780000	36790000	chr1	37240000	37250000	25	3.11256461001509	0.000000000000467163609131327	chr1_441	6	SharpPeak	65.7668168368882	0
chr1	36910000	36920000	chr1	37240000	37250000	9	2.33089508179448	0.00739232487077982	chr1_442	9	SharpPeak	57.1066772718277	0
chr1	36930000	36940000	chr1	37240000	37250000	26	4.93782796905171	0.00000000137454044216946	chr1_442	9	SharpPeak	57.1066772718277	1
chr1	36940000	36950000	chr1	37240000	37250000	19	3.91579950932268	0.00000122677043394681	chr1_442	9	SharpPeak	57.1066772718277	0
chr1	36930000	36940000	chr1	37100000	37110000	22	9.5259242666853	0.00647394978967945	chr1_438	2	SharpPeak	11.795959012344	0
chr1	36780000	36790000	chr1	37230000	37240000	12	3.37603179337217	0.00286243355502814	chr1_441	6	SharpPeak	65.7668168368882	0
chr1	36930000	36940000	chr1	37230000	37240000	18	5.46335539090108	0.000383403702514138	chr1_442	9	SharpPeak	57.1066772718277	0
chr1	36940000	36950000	chr1	37230000	37240000	16	4.3169186559266	0.000259936470359749	chr1_442	9	SharpPeak	57.1066772718277	0
chr1	36930000	36940000	chr1	37180000	37190000	15	5.22025544190587	0.00509329602181117	chr1_440	3	SharpPeak	11.6379504603206	1
chr1	36940000	36950000	chr1	37180000	37190000	13	4.15425199247202	0.00514499224809415	chr1_440	3	SharpPeak	11.6379504603206	0
chr1	36930000	36940000	chr1	37220000	37230000	23	5.11604401508579	0.000000253937616206463	chr1_442	9	SharpPeak	57.1066772718277	0
chr1	36940000	36950000	chr1	37220000	37230000	13	4.05731375028459	0.00423536622538861	chr1_442	9	SharpPeak	57.1066772718277	0
chr1	36780000	36790000	chr1	37250000	37260000	33	3.01148269741113	0.00000000000000000000535506779565358	chr1_441	6	SharpPeak	65.7668168368882	1
chr1	36910000	36920000	chr1	37250000	37260000	11	2.2577783683231	0.000399000883340841	chr1_442	9	SharpPeak	57.1066772718277	0
chr1	36920000	36930000	chr1	37250000	37260000	11	2.53371445601161	0.00100368527202613	chr1_442	9	SharpPeak	57.1066772718277	0
chr1	36780000	36790000	chr1	37270000	37280000	15	2.96912084072161	0.000014108359166306	chr1_441	6	SharpPeak	65.7668168368882	0
chr1	36780000	36790000	chr1	37260000	37270000	20	3.19586480184271	0.0000000105438669758555	chr1_441	6	SharpPeak	65.7668168368882	0
chr1	36780000	36790000	chr1	37390000	37400000	9	2.04087642031656	0.00319325124819446	chr1_32	5	SharpPeak	25.3904234637695	0
chr1	36780000	36790000	chr1	37400000	37410000	11	1.89041089567008	0.0000871041714274241	chr1_32	5	SharpPeak	25.3904234637695	0
chr1	36780000	36790000	chr1	37410000	37420000	9	2.21822420152179	0.00540278283430745	chr1_32	5	SharpPeak	25.3904234637695	0
chr1	37540000	37550000	chr1	37630000	37640000	36	16.3342709237809	0.000563145758600137	chr1_33	3	SharpPeak	16.51317745849	0
chr1	37540000	37550000	chr1	37620000	37630000	37	14.5548329852685	0.000025802168778348	chr1_33	3	SharpPeak	16.51317745849	1
chr1	37890000	37900000	chr1	37980000	37990000	25	8.90921133348963	0.000211697723464921	chr1_35	3	SharpPeak	17.1803312102808	0
chr1	38210000	38220000	chr1	38770000	38780000	8	1.86354434458441	0.00706480629696507	chr1_37	4	SharpPeak	24.9301586664851	0
chr1	38120000	38130000	chr1	38780000	38790000	25	3.66392755671423	0.000000000015304616843751	chr1_443	2	SharpPeak	19.4516012085849	1
chr1	38120000	38130000	chr1	38810000	38820000	12	2.49370454415631	0.0002165262093302	chr1_444	2	SharpPeak	9.20846203017409	1
chr1	38120000	38130000	chr1	38820000	38830000	11	3.42209151587468	0.00962827228850504	chr1_444	2	SharpPeak	9.20846203017409	0
chr1	38120000	38130000	chr1	38790000	38800000	13	2.68201693987178	0.0000974091896472954	chr1_443	2	SharpPeak	19.4516012085849	0
chr1	39020000	39030000	chr1	39170000	39180000	16	5.93770179469432	0.00663678603737142	chr1_39	9	SharpPeak	81.7431517025931	0
chr1	39020000	39030000	chr1	39180000	39190000	19	6.38528251896412	0.000843066527566166	chr1_39	9	SharpPeak	81.7431517025931	0
chr1	39030000	39040000	chr1	39180000	39190000	21	5.51438959978706	0.0000122184279882877	chr1_39	9	SharpPeak	81.7431517025931	0
chr1	39190000	39200000	chr1	39300000	39310000	28	13.8297210742693	0.00965738043006856	chr1_41	3	SharpPeak	13.4376055226603	0
chr1	39020000	39030000	chr1	39330000	39340000	11	3.34087213576712	0.00807421786013519	chr1_40	16	SharpPeak	130.167614909154	0
chr1	39190000	39200000	chr1	39330000	39340000	27	11.5605894671648	0.00172582123995124	chr1_44	4	SharpPeak	24.4015212878558	0
chr1	39020000	39030000	chr1	39340000	39350000	21	3.43044124351274	0.00000000603865180287533	chr1_40	16	SharpPeak	130.167614909154	0
chr1	39190000	39200000	chr1	39340000	39350000	42	11.5697933913661	0.000000000399017191199829	chr1_44	4	SharpPeak	24.4015212878558	1
chr1	39020000	39030000	chr1	39350000	39360000	13	2.84875528450326	0.000177497877211904	chr1_40	16	SharpPeak	130.167614909154	0
chr1	39030000	39040000	chr1	39350000	39360000	12	2.49012097211075	0.000213546114554351	chr1_40	16	SharpPeak	130.167614909154	0
chr1	39190000	39200000	chr1	39350000	39360000	21	9.02133107872829	0.00750066611699962	chr1_44	4	SharpPeak	24.4015212878558	0
chr1	39390000	39400000	chr1	39490000	39500000	17	6.26111108149396	0.00447511212980122	chr1_47	14	SharpPeak	92.2901168735702	0
chr1	39020000	39030000	chr1	39510000	39520000	12	2.13803756960774	0.0000512156779051402	chr1_46	9	SharpPeak	110.653220337522	0
chr1	39360000	39370000	chr1	39510000	39520000	18	6.81677429931221	0.00434655674013307	chr1_47	14	SharpPeak	92.2901168735702	0
chr1	39390000	39400000	chr1	39510000	39520000	24	5.05913901184053	0.0000000492159293466214	chr1_47	14	SharpPeak	92.2901168735702	0
chr1	39030000	39040000	chr1	39320000	39330000	11	2.98878136031806	0.0035616579999879	chr1_40	16	SharpPeak	130.167614909154	0
chr1	39390000	39400000	chr1	39500000	39510000	27	6.21729583510005	0.0000000346757524366105	chr1_47	14	SharpPeak	92.2901168735702	0
chr1	38980000	38990000	chr1	39520000	39530000	10	2.50418716118874	0.00339165260232983	chr1_46	9	SharpPeak	110.653220337522	0
chr1	39020000	39030000	chr1	39520000	39530000	12	2.14721133069534	0.0000532830866445964	chr1_46	9	SharpPeak	110.653220337522	0
chr1	39360000	39370000	chr1	39520000	39530000	22	6.62261755542963	0.0000554180870350255	chr1_47	14	SharpPeak	92.2901168735702	0
chr1	39370000	39380000	chr1	39520000	39530000	21	5.2243889723365	0.00000539494627257551	chr1_47	14	SharpPeak	92.2901168735702	0
chr1	39390000	39400000	chr1	39520000	39530000	16	4.86324441050794	0.000930455314551672	chr1_47	14	SharpPeak	92.2901168735702	0
chr1	39020000	39030000	chr1	39460000	39470000	10	2.62159019153694	0.00463132789940036	chr1_42	4	SharpPeak	15.9009074484153	0
chr1	40080000	40090000	chr1	40360000	40370000	12	3.09383243612195	0.00140187808762358	chr1_445	2	SharpPeak	9.07145542804358	1
chr1	40080000	40090000	chr1	40350000	40360000	12	3.2389616884012	0.00204943035421478	chr1_445	2	SharpPeak	9.07145542804358	0
chr1	40870000	40880000	chr1	41140000	41150000	14	3.76371173187156	0.000705465519180452	chr1_446	2	SharpPeak	11.5219997035253	0
chr1	40870000	40880000	chr1	41800000	41810000	8	1.78746576484247	0.00555673658623106	chr1_49	3	SharpPeak	15.3404198149123	0
chr1	41150000	41160000	chr1	41800000	41810000	30	2.69413157092803	0.000000000000000000245919980588595	chr1_50	3	SharpPeak	50.957828017382	0
chr1	41270000	41280000	chr1	41800000	41810000	12	2.62005880100866	0.000337128557292221	chr1_51	4	SharpPeak	26.8294043919591	0
chr1	41150000	41160000	chr1	41780000	41790000	9	1.96785672878566	0.00252846810676284	chr1_447	2	SharpPeak	8.46898949184825	1
chr1	41160000	41170000	chr1	41780000	41790000	8	1.65297576057037	0.00353251439197266	chr1_447	2	SharpPeak	8.46898949184825	0
chr1	41270000	41280000	chr1	41790000	41800000	9	1.9331268994994	0.00225938915946657	chr1_51	4	SharpPeak	26.8294043919591	0
chr1	41150000	41160000	chr1	41900000	41910000	9	2.05074600672854	0.00329285742463799	chr1_52	3	SharpPeak	17.7008525359502	0
chr1	41270000	41280000	chr1	42270000	42280000	8	1.69629850596167	0.00410051456457555	chr1_56	3	SharpPeak	14.3954127649926	0
chr1	41890000	41900000	chr1	42270000	42280000	11	3.32202303521072	0.00774714457446064	chr1_54	13	SharpPeak	91.0118142457338	0
chr1	42250000	42260000	chr1	42650000	42660000	14	3.50872738694896	0.000356729596081744	chr1_61	37	BroadPeak	587.497505012608	0
chr1	42240000	42250000	chr1	42660000	42670000	12	2.95872514893503	0.000961921838499588	chr1_61	37	BroadPeak	587.497505012608	0
chr1	42260000	42270000	chr1	42660000	42670000	16	4.07824077017627	0.000136126484998283	chr1_61	37	BroadPeak	587.497505012608	0
chr1	41810000	41820000	chr1	42720000	42730000	9	2.10317237354863	0.00385562931600755	chr1_60	70	BroadPeak	1375.86459750664	0
chr1	41890000	41900000	chr1	42720000	42730000	14	2.01434012077228	0.000000862258303361583	chr1_60	70	BroadPeak	1375.86459750664	0
chr1	42950000	42960000	chr1	43030000	43040000	32	15.3071319718318	0.00300421971339835	chr1_448	2	SharpPeak	8.00606481101851	1
chr1	42700000	42710000	chr1	43040000	43050000	20	6.94959127949086	0.000868642318494663	chr1_449	4	SharpPeak	21.3937246310689	0
chr1	42950000	42960000	chr1	43040000	43050000	29	14.182133497821	0.00708509025449264	chr1_448	2	SharpPeak	8.00606481101851	0
chr1	42690000	42700000	chr1	43050000	43060000	25	9.22084456250354	0.000353672771382882	chr1_449	4	SharpPeak	21.3937246310689	0
chr1	42700000	42710000	chr1	43050000	43060000	20	7.17120124195044	0.00126706452154482	chr1_449	4	SharpPeak	21.3937246310689	0
chr1	42700000	42710000	chr1	43060000	43070000	20	5.46075363833935	0.0000364679416679343	chr1_449	4	SharpPeak	21.3937246310689	1
chr1	43160000	43170000	chr1	43250000	43260000	27	12.6262034548288	0.00567347442215367	chr1_450	2	SharpPeak	8.74125949106684	0
chr1	43160000	43170000	chr1	43260000	43270000	27	11.0727517693586	0.00092758400961824	chr1_450	2	SharpPeak	8.74125949106684	1
chr1	43440000	43450000	chr1	43550000	43560000	38	14.0369977579403	0.00000470985371818311	chr1_451	3	SharpPeak	18.5787663602442	1
chr1	43440000	43450000	chr1	43560000	43570000	34	12.4804409666753	0.0000158696705294049	chr1_451	3	SharpPeak	18.5787663602442	0
chr1	43440000	43450000	chr1	43570000	43580000	27	12.0602546819703	0.00309495071067366	chr1_451	3	SharpPeak	18.5787663602442	0
chr1	43160000	43170000	chr1	43720000	43730000	10	2.46270051888659	0.00302664109890708	chr1_452	2	SharpPeak	13.9486666465902	0
chr1	43440000	43450000	chr1	43720000	43730000	20	5.40799998410412	0.0000318937341130587	chr1_453	3	SharpPeak	19.8388632855722	0
chr1	43160000	43170000	chr1	43730000	43740000	17	2.4671440067728	0.0000000462158610931167	chr1_452	2	SharpPeak	13.9486666465902	1
chr1	43440000	43450000	chr1	43730000	43740000	23	5.34512551542408	0.000000541399019421718	chr1_453	3	SharpPeak	19.8388632855722	1
chr1	43440000	43450000	chr1	43740000	43750000	18	5.99276344608113	0.00109646186620442	chr1_453	3	SharpPeak	19.8388632855722	0
chr1	50920000	50930000	chr1	51320000	51330000	15	3.62922949725946	0.000136565642148664	chr1_63	9	SharpPeak	86.905591838288	0
chr1	50920000	50930000	chr1	51340000	51350000	17	4.09057221104335	0.0000375071937838239	chr1_63	9	SharpPeak	86.905591838288	0
chr1	50920000	50930000	chr1	51350000	51360000	12	3.94606543338587	0.00965738043006856	chr1_63	9	SharpPeak	86.905591838288	0
chr1	50920000	50930000	chr1	51460000	51470000	12	3.85203921681857	0.00800617214819945	chr1_64	2	SharpPeak	8.327183241454	0
chr1	50920000	50930000	chr1	51580000	51590000	12	3.26543402098935	0.00219561261898463	chr1_454	6	SharpPeak	49.5215871561886	0
chr1	50920000	50930000	chr1	51590000	51600000	18	2.5059746267055	0.00000000883957957638504	chr1_454	6	SharpPeak	49.5215871561886	0
chr1	50930000	50940000	chr1	51590000	51600000	8	1.56488413487544	0.0025787847966449	chr1_454	6	SharpPeak	49.5215871561886	0
chr1	50920000	50930000	chr1	51600000	51610000	11	2.6720622841688	0.00152915830986433	chr1_454	6	SharpPeak	49.5215871561886	0
chr1	50920000	50930000	chr1	51610000	51620000	10	2.83954622944685	0.00800393936247631	chr1_454	6	SharpPeak	49.5215871561886	0
chr1	50920000	50930000	chr1	51620000	51630000	31	2.85634513984963	0.000000000000000000118666510159721	chr1_454	6	SharpPeak	49.5215871561886	1
chr1	52950000	52960000	chr1	53020000	53030000	24	9.81171106223735	0.00196833334037658	chr1_455	2	SharpPeak	10.274721852743	0
chr1	52950000	52960000	chr1	53030000	53040000	28	10.3637401408737	0.000139001804314392	chr1_455	2	SharpPeak	10.274721852743	1
chr1	54550000	54560000	chr1	54640000	54650000	37	15.5890931968477	0.000107085320318439	chr1_456	3	SharpPeak	16.8757919225748	0
chr1	54550000	54560000	chr1	54650000	54660000	36	13.1690290792432	0.00000746493969544854	chr1_456	3	SharpPeak	16.8757919225748	1
chr1	54550000	54560000	chr1	54660000	54670000	25	11.6937167862984	0.00846349968853177	chr1_456	3	SharpPeak	16.8757919225748	0
chr1	54550000	54560000	chr1	54950000	54960000	11	2.9745901247091	0.00344441742332757	chr1_457	5	SharpPeak	29.0039874548775	0
chr1	54550000	54560000	chr1	54960000	54970000	13	3.53788006394043	0.00131805469254001	chr1_457	5	SharpPeak	29.0039874548775	0
chr1	54550000	54560000	chr1	54970000	54980000	17	3.29151319512999	0.0000023180278739759	chr1_457	5	SharpPeak	29.0039874548775	0
chr1	54550000	54560000	chr1	54980000	54990000	17	3.10469000134802	0.00000106403116134272	chr1_457	5	SharpPeak	29.0039874548775	1
chr1	54550000	54560000	chr1	54940000	54950000	10	2.51390424172254	0.00347642185806552	chr1_457	5	SharpPeak	29.0039874548775	0
chr1	55240000	55250000	chr1	55390000	55400000	12	3.48652590425589	0.00367568879988806	chr1_70	2	SharpPeak	8.13476992482189	0
chr1	55400000	55410000	chr1	55720000	55730000	16	3.13679086902418	0.00000583695308483622	chr1_458	8	SharpPeak	90.6979311569889	0
chr1	55230000	55240000	chr1	55740000	55750000	12	3.69771800854139	0.005839454050918	chr1_459	4	SharpPeak	19.4951302093151	0
chr1	55400000	55410000	chr1	55740000	55750000	32	5.30751618371073	0.000000000000315349713848563	chr1_458	8	SharpPeak	90.6979311569889	0
chr1	55400000	55410000	chr1	55810000	55820000	15	3.33676957668058	0.0000532830866445964	chr1_72	8	SharpPeak	118.924882579398	0
chr1	55230000	55240000	chr1	55850000	55860000	16	2.62168773819194	0.000000619115846870927	chr1_71	7	SharpPeak	69.424337776518	0
chr1	55400000	55410000	chr1	55850000	55860000	24	3.38280948296764	0.0000000000193496944296157	chr1_72	8	SharpPeak	118.924882579398	0
chr1	55400000	55410000	chr1	55700000	55710000	18	5.79765604132496	0.000758342427691811	chr1_458	8	SharpPeak	90.6979311569889	0
chr1	55230000	55240000	chr1	55830000	55840000	14	2.60203990934247	0.0000151870695123394	chr1_71	7	SharpPeak	69.424337776518	0
chr1	55400000	55410000	chr1	55830000	55840000	30	3.38497954477827	0.000000000000000109036413337784	chr1_72	8	SharpPeak	118.924882579398	0
chr1	55230000	55240000	chr1	55840000	55850000	9	1.82433123922419	0.0015352137775656	chr1_71	7	SharpPeak	69.424337776518	0
chr1	55400000	55410000	chr1	55840000	55850000	16	2.20205547807221	0.0000000628882125067775	chr1_72	8	SharpPeak	118.924882579398	0
chr1	55230000	55240000	chr1	55860000	55870000	14	2.21341601345793	0.00000250755628823106	chr1_71	7	SharpPeak	69.424337776518	0
chr1	55400000	55410000	chr1	55860000	55870000	26	2.76445346918444	0.00000000000000407788887047099	chr1_72	8	SharpPeak	118.924882579398	0
chr1	55230000	55240000	chr1	55870000	55880000	35	2.86060742689801	0.00000000000000000000000951825940966941	chr1_71	7	SharpPeak	69.424337776518	1
chr1	55240000	55250000	chr1	55870000	55880000	8	1.95250164496989	0.00923533507600669	chr1_71	7	SharpPeak	69.424337776518	0
chr1	55400000	55410000	chr1	55870000	55880000	45	3.70236993321703	0.00000000000000000000000000000233520248188291	chr1_72	8	SharpPeak	118.924882579398	1
chr1	55400000	55410000	chr1	55690000	55700000	16	5.91978843707102	0.00645604312609288	chr1_458	8	SharpPeak	90.6979311569889	0
chr1	55230000	55240000	chr1	55730000	55740000	17	3.78953144646033	0.0000144281821058381	chr1_459	4	SharpPeak	19.4951302093151	1
chr1	55400000	55410000	chr1	55730000	55740000	58	5.49487844727745	0.00000000000000000000000000000000000739531766861137	chr1_458	8	SharpPeak	90.6979311569889	1
chr1	55240000	55250000	chr1	55750000	55760000	9	1.98218274689992	0.0026514449894988	chr1_459	4	SharpPeak	19.4951302093151	0
chr1	55400000	55410000	chr1	55750000	55760000	24	4.04154686151768	0.000000000673676072629678	chr1_458	8	SharpPeak	90.6979311569889	0
chr1	55400000	55410000	chr1	55710000	55720000	15	4.66791581035766	0.00181370732771212	chr1_458	8	SharpPeak	90.6979311569889	0
chr1	55240000	55250000	chr1	55760000	55770000	9	1.93316967221547	0.00225938915946657	chr1_459	4	SharpPeak	19.4951302093151	0
chr1	55400000	55410000	chr1	55760000	55770000	13	3.85828091781444	0.0028021298801967	chr1_458	8	SharpPeak	90.6979311569889	0
chr1	55400000	55410000	chr1	55820000	55830000	28	3.55493077949817	0.0000000000000230468837500824	chr1_72	8	SharpPeak	118.924882579398	0
chr1	56970000	56980000	chr1	57190000	57200000	19	7.41566221160833	0.00444426679797698	chr1_73	10	SharpPeak	113.172953044035	0
chr1	56980000	56990000	chr1	57190000	57200000	24	4.9223141486767	0.0000000297578020188807	chr1_73	10	SharpPeak	113.172953044035	0
chr1	56970000	56980000	chr1	57320000	57330000	25	6.8302190807171	0.00000270436453375532	chr1_460	7	SharpPeak	57.0957516952187	0
chr1	56980000	56990000	chr1	57320000	57330000	13	4.48672886045216	0.00969474602919552	chr1_460	7	SharpPeak	57.0957516952187	0
chr1	56960000	56970000	chr1	57330000	57340000	16	3.86447925624895	0.0000721908035062604	chr1_460	7	SharpPeak	57.0957516952187	0
chr1	56970000	56980000	chr1	57330000	57340000	37	6.17652942147253	0.00000000000000377598443554899	chr1_460	7	SharpPeak	57.0957516952187	1
chr1	56980000	56990000	chr1	57330000	57340000	20	4.07685338273188	0.000000509320935188175	chr1_460	7	SharpPeak	57.0957516952187	0
chr1	57200000	57210000	chr1	57330000	57340000	17	5.85681339229649	0.00231022062091402	chr1_461	3	SharpPeak	13.0029877313386	0
chr1	57210000	57220000	chr1	57330000	57340000	16	5.3091602576984	0.00228142682584832	chr1_461	3	SharpPeak	13.0029877313386	1
chr1	56970000	56980000	chr1	57340000	57350000	23	5.36384079657985	0.000000574234227805781	chr1_460	7	SharpPeak	57.0957516952187	0
chr1	56980000	56990000	chr1	57340000	57350000	14	3.57604606904987	0.000430465412818179	chr1_460	7	SharpPeak	57.0957516952187	0
chr1	57200000	57210000	chr1	57340000	57350000	15	4.91078903079489	0.00292201394185429	chr1_461	3	SharpPeak	13.0029877313386	0
chr1	56970000	56980000	chr1	57380000	57390000	24	6.36962486752076	0.00000280837703949903	chr1_75	4	SharpPeak	24.0610026523989	1
chr1	57420000	57430000	chr1	57780000	57790000	10	2.87779599605859	0.00877138367586871	chr1_76	5	SharpPeak	97.4908347272118	0
chr1	57430000	57440000	chr1	57780000	57790000	16	2.57919858628655	0.000000501150529761984	chr1_76	5	SharpPeak	97.4908347272118	0
chr1	56980000	56990000	chr1	57180000	57190000	14	3.76032369146911	0.000699770039776912	chr1_73	10	SharpPeak	113.172953044035	0
chr1	56970000	56980000	chr1	57280000	57290000	16	5.63125607208553	0.00400897188574641	chr1_462	2	SharpPeak	7.88984971037548	1
chr1	56980000	56990000	chr1	57280000	57290000	12	3.75414596294925	0.00656999640236918	chr1_462	2	SharpPeak	7.88984971037548	0
chr1	56970000	56980000	chr1	57390000	57400000	20	6.61367753469553	0.000474554054063144	chr1_75	4	SharpPeak	24.0610026523989	0
chr1	56980000	56990000	chr1	57390000	57400000	14	4.33466091686898	0.00262617743192213	chr1_75	4	SharpPeak	24.0610026523989	0
chr1	57420000	57430000	chr1	57800000	57810000	10	2.59717219275138	0.00433676508975021	chr1_463	2	SharpPeak	9.17435664749098	0
chr1	57420000	57430000	chr1	57810000	57820000	11	2.33734636920283	0.000530129695517025	chr1_463	2	SharpPeak	9.17435664749098	1
chr1	57420000	57430000	chr1	57880000	57890000	15	2.42603467451314	0.00000128469490798706	chr1_464	2	SharpPeak	12.2588004818841	1
chr1	57770000	57780000	chr1	57880000	57890000	40	15.0813818108698	0.00000393765537166149	chr1_465	3	SharpPeak	21.9601850188242	0
chr1	57400000	57410000	chr1	57950000	57960000	17	3.90721772117626	0.0000213554950280687	chr1_77	15	SharpPeak	163.020674153494	0
chr1	57420000	57430000	chr1	57950000	57960000	19	2.10688828708808	0.0000000000762765952262708	chr1_77	15	SharpPeak	163.020674153494	0
chr1	57430000	57440000	chr1	57950000	57960000	15	1.92746681425006	0.0000000767004584445657	chr1_77	15	SharpPeak	163.020674153494	0
chr1	57770000	57780000	chr1	57950000	57960000	36	9.22667971614786	0.00000000152294399422484	chr1_78	5	SharpPeak	38.8295081140528	0
chr1	57770000	57780000	chr1	57860000	57870000	41	15.2450515494652	0.00000202623608925113	chr1_465	3	SharpPeak	21.9601850188242	1
chr1	57430000	57440000	chr1	57890000	57900000	9	2.07145430352097	0.0034938633837809	chr1_464	2	SharpPeak	12.2588004818841	0
chr1	57420000	57430000	chr1	57910000	57920000	11	2.16162501947234	0.000278420630314603	chr1_466	2	SharpPeak	13.0074104923526	0
chr1	57430000	57440000	chr1	57910000	57920000	13	1.97424012967994	0.00000418511143559393	chr1_466	2	SharpPeak	13.0074104923526	1
chr1	57770000	57780000	chr1	57870000	57880000	36	14.1567293459677	0.0000344186304719375	chr1_465	3	SharpPeak	21.9601850188242	0
chr1	57400000	57410000	chr1	57930000	57940000	18	4.25819192099816	0.0000163111457552259	chr1_77	15	SharpPeak	163.020674153494	0
chr1	57420000	57430000	chr1	57930000	57940000	22	2.23941360073294	0.000000000000318996062286227	chr1_77	15	SharpPeak	163.020674153494	0
chr1	57430000	57440000	chr1	57930000	57940000	16	2.03777361614167	0.0000000223163298346936	chr1_77	15	SharpPeak	163.020674153494	0
chr1	57770000	57780000	chr1	57930000	57940000	35	10.8122232285798	0.00000025469922861675	chr1_78	5	SharpPeak	38.8295081140528	0
chr1	57400000	57410000	chr1	57940000	57950000	16	4.92232542156814	0.00105071527950418	chr1_77	15	SharpPeak	163.020674153494	0
chr1	57420000	57430000	chr1	57940000	57950000	36	2.49014036519673	0.00000000000000000000000000789409793849789	chr1_77	15	SharpPeak	163.020674153494	1
chr1	57430000	57440000	chr1	57940000	57950000	20	2.24455377164781	0.0000000000263910790068647	chr1_77	15	SharpPeak	163.020674153494	0
chr1	57770000	57780000	chr1	57940000	57950000	43	12.1721367059574	0.00000000052782181256708	chr1_78	5	SharpPeak	38.8295081140528	1
chr1	57400000	57410000	chr1	57980000	57990000	12	3.09915210993106	0.00142088757347034	chr1_81	6	SharpPeak	35.7604662521497	0
chr1	57430000	57440000	chr1	58040000	58050000	8	1.52924792448151	0.00225938915946657	chr1_80	5	SharpPeak	28.4919540102566	0
chr1	57400000	57410000	chr1	58130000	58140000	10	1.98379614254493	0.000630014458604101	chr1_467	3	SharpPeak	17.3884198161082	0
chr1	57400000	57410000	chr1	58150000	58160000	12	2.69981803283089	0.00043937532914862	chr1_467	3	SharpPeak	17.3884198161082	0
chr1	57400000	57410000	chr1	58010000	58020000	10	2.71643205840887	0.00593281392998746	chr1_79	3	SharpPeak	13.592626618397	0
chr1	57420000	57430000	chr1	58050000	58060000	8	1.89067689039356	0.00766756040190526	chr1_80	5	SharpPeak	28.4919540102566	0
chr1	57420000	57430000	chr1	58000000	58010000	8	1.57532110018365	0.00268327231997933	chr1_81	6	SharpPeak	35.7604662521497	0
chr1	57400000	57410000	chr1	58140000	58150000	15	2.88727957754359	0.000010234873355014	chr1_467	3	SharpPeak	17.3884198161082	1
chr1	57420000	57430000	chr1	58140000	58150000	11	1.72568157672434	0.0000389760286699649	chr1_468	2	SharpPeak	10.6684010202784	1
chr1	57430000	57440000	chr1	58140000	58150000	8	1.60863989643597	0.00302754325948473	chr1_468	2	SharpPeak	10.6684010202784	0
chr1	57400000	57410000	chr1	58270000	58280000	26	2.67327411347048	0.0000000000000018884229233205	chr1_469	4	SharpPeak	35.7901003561432	1
chr1	57420000	57430000	chr1	58270000	58280000	11	1.64560650822174	0.0000257351192001315	chr1_470	4	SharpPeak	33.765920519964	0
chr1	57990000	58000000	chr1	58270000	58280000	16	3.7305212274708	0.0000477005917694309	chr1_471	2	SharpPeak	10.7582078804508	1
chr1	57400000	57410000	chr1	58280000	58290000	10	2.71794656054526	0.00595805088598329	chr1_469	4	SharpPeak	35.7901003561432	0
chr1	57420000	57430000	chr1	58280000	58290000	13	1.66154384208573	0.000000672435257747242	chr1_470	4	SharpPeak	33.765920519964	0
chr1	57990000	58000000	chr1	58280000	58290000	13	3.73607332112319	0.00212895933826914	chr1_471	2	SharpPeak	10.7582078804508	0
chr1	57400000	57410000	chr1	58290000	58300000	18	2.60962766068771	0.0000000165672423961875	chr1_469	4	SharpPeak	35.7901003561432	0
chr1	57420000	57430000	chr1	58290000	58300000	17	1.62230741055558	0.000000000100990028412964	chr1_470	4	SharpPeak	33.765920519964	1
chr1	57430000	57440000	chr1	58290000	58300000	10	1.52185228511535	0.0000791128065995555	chr1_470	4	SharpPeak	33.765920519964	0
chr1	57400000	57410000	chr1	58300000	58310000	9	2.08907955064188	0.00368675702914761	chr1_469	4	SharpPeak	35.7901003561432	0
chr1	58580000	58590000	chr1	58700000	58710000	15	4.12686268328412	0.000534548047860352	chr1_472	2	SharpPeak	9.30102482704071	1
chr1	59310000	59320000	chr1	59450000	59460000	18	6.03661417020972	0.00119220673840841	chr1_82	9	SharpPeak	47.6528571544376	0
chr1	59310000	59320000	chr1	59460000	59470000	17	6.4357275607333	0.00590168053165233	chr1_82	9	SharpPeak	47.6528571544376	0
chr1	59310000	59320000	chr1	59470000	59480000	17	6.41251299311231	0.00568260053064317	chr1_82	9	SharpPeak	47.6528571544376	0
chr1	59360000	59370000	chr1	59470000	59480000	22	8.20049029056396	0.00106043823047231	chr1_82	9	SharpPeak	47.6528571544376	0
chr1	59310000	59320000	chr1	59560000	59570000	15	3.67341148827051	0.000155907442096346	chr1_83	9	SharpPeak	79.2243469237278	0
chr1	59230000	59240000	chr1	59600000	59610000	19	4.04105740512692	0.00000194222998366042	chr1_85	10	SharpPeak	69.5670238403507	0
chr1	59310000	59320000	chr1	59600000	59610000	15	3.33707931830354	0.0000532951039924988	chr1_83	9	SharpPeak	79.2243469237278	0
chr1	59480000	59490000	chr1	59600000	59610000	33	13.6124825748224	0.000207481484300352	chr1_84	7	SharpPeak	61.0562313698559	0
chr1	59230000	59240000	chr1	59610000	59620000	28	3.98276211085829	0.000000000000347536129231417	chr1_85	10	SharpPeak	69.5670238403507	1
chr1	59250000	59260000	chr1	59610000	59620000	12	2.66644671722662	0.0003939796182703	chr1_473	6	SharpPeak	36.7369146815084	0
chr1	59270000	59280000	chr1	59610000	59620000	13	2.64651608939342	0.0000848288514985833	chr1_473	6	SharpPeak	36.7369146815084	0
chr1	59310000	59320000	chr1	59610000	59620000	19	3.27519042057875	0.0000000872714239309319	chr1_83	9	SharpPeak	79.2243469237278	0
chr1	59480000	59490000	chr1	59610000	59620000	45	12.8452219418121	0.000000000243893678195972	chr1_84	7	SharpPeak	61.0562313698559	0
chr1	59230000	59240000	chr1	59620000	59630000	24	3.70738379412381	0.000000000124056597968927	chr1_85	10	SharpPeak	69.5670238403507	0
chr1	59250000	59260000	chr1	59620000	59630000	15	2.51126303146419	0.00000196003815310947	chr1_473	6	SharpPeak	36.7369146815084	0
chr1	59260000	59270000	chr1	59620000	59630000	14	2.13965443832132	0.00000169869456548706	chr1_473	6	SharpPeak	36.7369146815084	1
chr1	59270000	59280000	chr1	59620000	59630000	10	2.49087091605448	0.00327603121505388	chr1_473	6	SharpPeak	36.7369146815084	0
chr1	59310000	59320000	chr1	59620000	59630000	26	3.05023062348388	0.0000000000000384386712073172	chr1_83	9	SharpPeak	79.2243469237278	1
chr1	59480000	59490000	chr1	59620000	59630000	43	11.4259071495645	0.0000000000784150192755492	chr1_84	7	SharpPeak	61.0562313698559	1
chr1	59230000	59240000	chr1	59630000	59640000	14	3.2200537368046	0.000148875605483192	chr1_85	10	SharpPeak	69.5670238403507	0
chr1	59250000	59260000	chr1	59630000	59640000	11	2.24156804503273	0.000376136935469629	chr1_473	6	SharpPeak	36.7369146815084	0
chr1	59310000	59320000	chr1	59630000	59640000	11	2.67118835390687	0.00152708274935737	chr1_83	9	SharpPeak	79.2243469237278	0
chr1	59760000	59770000	chr1	59840000	59850000	47	16.1399032718765	0.000000028464837651252	chr1_474	2	SharpPeak	14.517825434763	1
chr1	59760000	59770000	chr1	59870000	59880000	35	14.766489115754	0.000185487065300489	chr1_475	2	SharpPeak	13.4329991111518	0
chr1	59760000	59770000	chr1	59880000	59890000	38	13.6852240709302	0.00000265778550650714	chr1_475	2	SharpPeak	13.4329991111518	1
chr1	59760000	59770000	chr1	59830000	59840000	35	16.6740756908757	0.00159856871523263	chr1_474	2	SharpPeak	14.517825434763	0
chr1	60560000	60570000	chr1	60800000	60810000	22	7.06729813299945	0.000143765267395287	chr1_89	10	SharpPeak	105.73590256018	0
chr1	60560000	60570000	chr1	60810000	60820000	19	6.09041958641738	0.000480414645088719	chr1_89	10	SharpPeak	105.73590256018	0
chr1	60560000	60570000	chr1	60820000	60830000	20	6.2920036231097	0.000251399900328762	chr1_89	10	SharpPeak	105.73590256018	0
chr1	60560000	60570000	chr1	60840000	60850000	38	6.51201350397688	0.00000000000000341486951715126	chr1_89	10	SharpPeak	105.73590256018	0
chr1	60400000	60410000	chr1	60850000	60860000	14	2.6990269090698	0.0000227099010619489	chr1_88	4	SharpPeak	27.1758871599126	0
chr1	60560000	60570000	chr1	60850000	60860000	41	6.43185291281838	0.0000000000000000118924247321042	chr1_89	10	SharpPeak	105.73590256018	0
chr1	60340000	60350000	chr1	60870000	60880000	10	2.28143326712232	0.00176510529470464	chr1_87	2	SharpPeak	17.0944371911124	0
chr1	60410000	60420000	chr1	60870000	60880000	11	2.80421304887038	0.00222768927407706	chr1_88	4	SharpPeak	27.1758871599126	0
chr1	60560000	60570000	chr1	60870000	60880000	18	5.13743984724036	0.000182136506625627	chr1_89	10	SharpPeak	105.73590256018	0
chr1	60560000	60570000	chr1	60830000	60840000	19	6.31295866678613	0.00073538440902024	chr1_89	10	SharpPeak	105.73590256018	0
chr1	60560000	60570000	chr1	60930000	60940000	16	5.21705516335131	0.0019128922440275	chr1_476	4	SharpPeak	18.4967137790713	0
chr1	60560000	60570000	chr1	60940000	60950000	14	4.82758209778237	0.00671254083945189	chr1_476	4	SharpPeak	18.4967137790713	0
chr1	60560000	60570000	chr1	60950000	60960000	15	4.25439279174221	0.000724465553872728	chr1_476	4	SharpPeak	18.4967137790713	0
chr1	60560000	60570000	chr1	60960000	60970000	14	3.5793532307753	0.000434311406591266	chr1_476	4	SharpPeak	18.4967137790713	1
chr1	61370000	61380000	chr1	61920000	61930000	14	2.20778901200062	0.00000243332486464176	chr1_477	2	SharpPeak	11.8565026438798	1
chr1	61370000	61380000	chr1	61930000	61940000	9	2.12972237687416	0.00416642378178881	chr1_477	2	SharpPeak	11.8565026438798	0
chr1	62790000	62800000	chr1	62920000	62930000	15	3.28876690558808	0.0000451593807266839	chr1_91	4	SharpPeak	21.3806588482463	0
chr1	62700000	62710000	chr1	62950000	62960000	39	9.95246969453396	0.000000000236031199527191	chr1_92	4	SharpPeak	36.7924478122019	0
chr1	62700000	62710000	chr1	62960000	62970000	40	10.413162166403	0.000000000233483452526283	chr1_92	4	SharpPeak	36.7924478122019	1
chr1	62700000	62710000	chr1	62970000	62980000	20	7.98740019351948	0.00430743407808475	chr1_92	4	SharpPeak	36.7924478122019	0
chr1	63270000	63280000	chr1	63450000	63460000	17	5.39030513968711	0.000955764262645299	chr1_478	2	SharpPeak	10.9280419556812	0
chr1	64110000	64120000	chr1	64220000	64230000	51	20.9637144813832	0.00000136511899817451	chr1_479	2	SharpPeak	22.9286332770525	0
chr1	64120000	64130000	chr1	64220000	64230000	57	16.4387002776745	0.000000000000731108110167474	chr1_479	2	SharpPeak	22.9286332770525	1
chr1	64110000	64120000	chr1	64240000	64250000	41	15.3430613119783	0.00000237159707923811	chr1_480	4	SharpPeak	26.2643750379643	1
chr1	64120000	64130000	chr1	64240000	64250000	29	11.8958487683325	0.000549395274016312	chr1_480	4	SharpPeak	26.2643750379643	0
chr1	64110000	64120000	chr1	64250000	64260000	34	12.4750955782796	0.0000157321958613999	chr1_480	4	SharpPeak	26.2643750379643	0
chr1	64120000	64130000	chr1	64250000	64260000	28	9.62945077810101	0.0000390318773390549	chr1_480	4	SharpPeak	26.2643750379643	0
chr1	64110000	64120000	chr1	64280000	64290000	25	11.8107517837869	0.00958012148535335	chr1_95	14	SharpPeak	71.6749287687577	0
chr1	64120000	64130000	chr1	64280000	64290000	26	9.02290295177787	0.000096610881899093	chr1_95	14	SharpPeak	71.6749287687577	0
chr1	64110000	64120000	chr1	64290000	64300000	26	11.8741971786229	0.00509425590437304	chr1_95	14	SharpPeak	71.6749287687577	0
chr1	64120000	64130000	chr1	64290000	64300000	24	9.04677158173801	0.000661017166461498	chr1_95	14	SharpPeak	71.6749287687577	0
chr1	64110000	64120000	chr1	64330000	64340000	21	7.38977662729862	0.000714549057523871	chr1_95	14	SharpPeak	71.6749287687577	0
chr1	64120000	64130000	chr1	64370000	64380000	17	4.36744883167504	0.0000839809167485974	chr1_95	14	SharpPeak	71.6749287687577	0
chr1	64110000	64120000	chr1	64390000	64400000	25	6.07214304001928	0.000000333604321946849	chr1_481	12	BroadPeak	213.859690291215	0
chr1	64110000	64120000	chr1	64400000	64410000	23	5.83465973751865	0.00000230797323492978	chr1_481	12	BroadPeak	213.859690291215	0
chr1	64120000	64130000	chr1	64400000	64410000	20	4.4105772255593	0.00000165059582533084	chr1_481	12	BroadPeak	213.859690291215	0
chr1	64110000	64120000	chr1	64410000	64420000	33	6.07742476033907	0.00000000000205362284942769	chr1_481	12	BroadPeak	213.859690291215	0
chr1	64120000	64130000	chr1	64410000	64420000	25	4.58277984443403	0.00000000151649366683582	chr1_481	12	BroadPeak	213.859690291215	0
chr1	64110000	64120000	chr1	64430000	64440000	34	4.75864247670743	0.000000000000000401899346582811	chr1_481	12	BroadPeak	213.859690291215	0
chr1	64120000	64130000	chr1	64430000	64440000	20	3.62734498489172	0.0000000822888175620441	chr1_481	12	BroadPeak	213.859690291215	0
chr1	64110000	64120000	chr1	64340000	64350000	21	8.26605721882111	0.00279964244230668	chr1_95	14	SharpPeak	71.6749287687577	0
chr1	64110000	64120000	chr1	64420000	64430000	26	3.72701265611168	0.00000000000335417925853149	chr1_481	12	BroadPeak	213.859690291215	0
chr1	63660000	63670000	chr1	64450000	64460000	14	1.71028418091194	0.000000128546548407124	chr1_482	3	SharpPeak	40.273690393315	0
chr1	63720000	63730000	chr1	64450000	64460000	13	1.77013791112608	0.00000130307994416255	chr1_483	4	SharpPeak	29.2870182081652	0
chr1	63730000	63740000	chr1	64450000	64460000	15	1.97371720132828	0.00000010333446993794	chr1_483	4	SharpPeak	29.2870182081652	1
chr1	64020000	64030000	chr1	64450000	64460000	11	2.36193444944648	0.00057491280054247	chr1_484	2	SharpPeak	13.4116121747879	0
chr1	64070000	64080000	chr1	64450000	64460000	11	2.51660965298817	0.000955060668010634	chr1_485	3	SharpPeak	18.6596416945487	0
chr1	64110000	64120000	chr1	64450000	64460000	32	6.02292624897641	0.00000000000834295303475235	chr1_481	12	BroadPeak	213.859690291215	0
chr1	64120000	64130000	chr1	64450000	64460000	21	4.52879745616683	0.000000600828980462903	chr1_481	12	BroadPeak	213.859690291215	0
chr1	63660000	63670000	chr1	64440000	64450000	29	2.22526232051618	0.0000000000000000000181870867661261	chr1_482	3	SharpPeak	40.273690393315	1
chr1	63720000	63730000	chr1	64440000	64450000	11	2.33454096885089	0.000524961009949972	chr1_483	4	SharpPeak	29.2870182081652	0
chr1	63730000	63740000	chr1	64440000	64450000	14	2.70309737427227	0.0000230703396065635	chr1_483	4	SharpPeak	29.2870182081652	0
chr1	64020000	64030000	chr1	64440000	64450000	18	3.42780006188205	0.000000856982136558208	chr1_484	2	SharpPeak	13.4116121747879	1
chr1	64070000	64080000	chr1	64440000	64450000	17	3.71617268406486	0.0000112483156635198	chr1_485	3	SharpPeak	18.6596416945487	1
chr1	64080000	64090000	chr1	64440000	64450000	17	3.8897578362568	0.0000200899970013637	chr1_485	3	SharpPeak	18.6596416945487	0
chr1	64110000	64120000	chr1	64440000	64450000	104	9.67464881590469	0.000000000000000000000000000000000000000000000000000000000000000059181661543248	chr1_481	12	BroadPeak	213.859690291215	1
chr1	64120000	64130000	chr1	64440000	64450000	56	7.2200207396742	0.000000000000000000000000000483521823079927	chr1_481	12	BroadPeak	213.859690291215	0
chr1	63660000	63670000	chr1	64460000	64470000	13	1.75083401393348	0.0000011662962630664	chr1_482	3	SharpPeak	40.273690393315	0
chr1	64120000	64130000	chr1	64310000	64320000	19	6.39331217326345	0.000854477005777552	chr1_95	14	SharpPeak	71.6749287687577	0
chr1	64120000	64130000	chr1	64320000	64330000	22	5.92926237337154	0.0000105613112780492	chr1_95	14	SharpPeak	71.6749287687577	0
chr1	64110000	64120000	chr1	64350000	64360000	23	9.56826271006779	0.00316847919096884	chr1_95	14	SharpPeak	71.6749287687577	0
chr1	64120000	64130000	chr1	64350000	64360000	18	7.20971146646044	0.00771968216473084	chr1_95	14	SharpPeak	71.6749287687577	0
chr1	63730000	63740000	chr1	64540000	64550000	8	1.84122466707749	0.00658877859153681	chr1_97	7	SharpPeak	48.7231660952059	0
chr1	64120000	64130000	chr1	64360000	64370000	18	6.05491590112922	0.00123422061882842	chr1_95	14	SharpPeak	71.6749287687577	0
chr1	64730000	64740000	chr1	64890000	64900000	24	10.7706426800544	0.00629580098089393	chr1_98	10	SharpPeak	72.9384840152229	0
chr1	64730000	64740000	chr1	64900000	64910000	24	8.66260432216819	0.000360236480260676	chr1_98	10	SharpPeak	72.9384840152229	0
chr1	64730000	64740000	chr1	64930000	64940000	19	6.61646171497887	0.00127172118757699	chr1_98	10	SharpPeak	72.9384840152229	0
chr1	64730000	64740000	chr1	64940000	64950000	22	5.94032625423352	0.0000108686479295351	chr1_98	10	SharpPeak	72.9384840152229	0
chr1	64730000	64740000	chr1	64970000	64980000	23	8.55780596623122	0.000758289669176606	chr1_486	2	SharpPeak	26.9773762594854	0
chr1	64730000	64740000	chr1	64980000	64990000	51	9.04399426686451	0.000000000000000000115871151628515	chr1_486	2	SharpPeak	26.9773762594854	1
chr1	64730000	64740000	chr1	65020000	65030000	16	4.75733653652501	0.000739127359377247	chr1_487	3	SharpPeak	18.2650606910015	0
chr1	64730000	64740000	chr1	64910000	64920000	33	11.4799345874237	0.00000752731399453729	chr1_98	10	SharpPeak	72.9384840152229	0
chr1	64730000	64740000	chr1	64920000	64930000	43	9.0465434194449	0.0000000000000420084951253045	chr1_98	10	SharpPeak	72.9384840152229	1
chr1	64690000	64700000	chr1	64990000	65000000	10	2.24827948608247	0.00158527447450715	chr1_488	2	SharpPeak	10.3357553342841	0
chr1	64690000	64700000	chr1	65000000	65010000	15	3.66950884918639	0.00015423346468975	chr1_488	2	SharpPeak	10.3357553342841	1
chr1	64730000	64740000	chr1	65000000	65010000	25	6.88763163582645	0.00000311059974460393	chr1_487	3	SharpPeak	18.2650606910015	1
chr1	64730000	64740000	chr1	65010000	65020000	16	4.23201273188623	0.000208133679287255	chr1_487	3	SharpPeak	18.2650606910015	0
chr1	65310000	65320000	chr1	66080000	66090000	12	1.55334086183056	0.00000230177239154184	chr1_489	4	SharpPeak	49.8866046219429	0
chr1	65310000	65320000	chr1	66090000	66100000	21	1.54564254651355	0.00000000000000272219989610339	chr1_489	4	SharpPeak	49.8866046219429	0
chr1	65310000	65320000	chr1	66100000	66110000	22	1.61216121751437	0.000000000000000488840568696104	chr1_489	4	SharpPeak	49.8866046219429	1
chr1	65310000	65320000	chr1	66070000	66080000	10	1.40360228373502	0.0000410157572893484	chr1_489	4	SharpPeak	49.8866046219429	0
chr1	66170000	66180000	chr1	66310000	66320000	22	9.6503546078707	0.00750428097680569	chr1_100	6	SharpPeak	69.2949841702111	0
chr1	66170000	66180000	chr1	66390000	66400000	18	6.90063019979855	0.00493683874569691	chr1_101	7	SharpPeak	44.5309816164408	0
chr1	66170000	66180000	chr1	66400000	66410000	20	6.1676946581472	0.000193297474229412	chr1_101	7	SharpPeak	44.5309816164408	0
chr1	66170000	66180000	chr1	66410000	66420000	27	6.63134035281372	0.000000123483830963203	chr1_101	7	SharpPeak	44.5309816164408	1
chr1	66170000	66180000	chr1	66330000	66340000	28	11.5647302656152	0.000794489798553032	chr1_100	6	SharpPeak	69.2949841702111	0
chr1	66170000	66180000	chr1	66370000	66380000	20	6.65023231781158	0.000507419140530415	chr1_101	7	SharpPeak	44.5309816164408	0
chr1	69240000	69250000	chr1	69670000	69680000	11	2.17793119619506	0.000296072546063418	chr1_102	4	SharpPeak	25.9337430601818	0
chr1	69330000	69340000	chr1	69690000	69700000	11	1.95115056544609	0.000115153989978195	chr1_103	5	SharpPeak	31.3586296468019	0
chr1	69240000	69250000	chr1	69770000	69780000	11	1.99449392736938	0.000139834622971411	chr1_490	2	SharpPeak	12.0807788155282	0
chr1	69240000	69250000	chr1	69780000	69790000	11	1.79554633641297	0.0000554048224383187	chr1_490	2	SharpPeak	12.0807788155282	1
chr1	71550000	71560000	chr1	72110000	72120000	10	2.06579467496453	0.0008550554687418	chr1_104	4	SharpPeak	17.2327122010703	0
chr1	71550000	71560000	chr1	72130000	72140000	8	1.92952053106098	0.00861282874073951	chr1_104	4	SharpPeak	17.2327122010703	0
chr1	72300000	72310000	chr1	72550000	72560000	17	5.34021467660713	0.000862527674622964	chr1_107	18	SharpPeak	149.019365631303	0
chr1	72280000	72290000	chr1	72610000	72620000	13	3.46458818511012	0.00108845959176033	chr1_106	6	SharpPeak	40.6799619187516	0
chr1	72300000	72310000	chr1	72610000	72620000	13	3.18341525543648	0.000508389121794675	chr1_107	18	SharpPeak	149.019365631303	0
chr1	72300000	72310000	chr1	72620000	72630000	17	3.90824608202519	0.0000213995340576367	chr1_107	18	SharpPeak	149.019365631303	0
chr1	72300000	72310000	chr1	72630000	72640000	14	3.9471537148354	0.0011024106279629	chr1_107	18	SharpPeak	149.019365631303	0
chr1	72300000	72310000	chr1	72700000	72710000	10	2.21782579897875	0.00143717515091128	chr1_108	4	SharpPeak	28.2368259282215	0
chr1	72280000	72290000	chr1	72600000	72610000	17	4.24305560530664	0.0000587313577919347	chr1_106	6	SharpPeak	40.6799619187516	0
chr1	72300000	72310000	chr1	72600000	72610000	32	3.8809925145622	0.00000000000000006825825605155	chr1_107	18	SharpPeak	149.019365631303	0
chr1	72300000	72310000	chr1	72810000	72820000	11	3.14041111282912	0.00512392588597463	chr1_109	3	SharpPeak	22.8549964267147	0
chr1	72280000	72290000	chr1	72590000	72600000	15	5.24495752146915	0.00533074166138997	chr1_106	6	SharpPeak	40.6799619187516	0
chr1	72300000	72310000	chr1	72590000	72600000	23	4.78657194355947	0.0000000801452371075598	chr1_107	18	SharpPeak	149.019365631303	0
chr1	72280000	72290000	chr1	72830000	72840000	12	3.67715305240874	0.00558932361278359	chr1_491	4	SharpPeak	21.4519130252773	0
chr1	72300000	72310000	chr1	72830000	72840000	20	3.31039373567241	0.0000000190977658648136	chr1_109	3	SharpPeak	22.8549964267147	1
chr1	72710000	72720000	chr1	72830000	72840000	47	11.5353676663438	0.00000000000051737300314073	chr1_110	9	SharpPeak	95.3607386228275	0
chr1	72280000	72290000	chr1	72840000	72850000	17	3.18363104973522	0.00000148797527933737	chr1_491	4	SharpPeak	21.4519130252773	1
chr1	72710000	72720000	chr1	72840000	72850000	30	9.30713513399026	0.00000256035079977353	chr1_110	9	SharpPeak	95.3607386228275	0
chr1	72280000	72290000	chr1	72850000	72860000	11	2.93933503811934	0.00316305462402529	chr1_491	4	SharpPeak	21.4519130252773	0
chr1	72300000	72310000	chr1	72850000	72860000	13	2.67226387580736	0.0000937257351691947	chr1_111	2	SharpPeak	9.58548907149898	1
chr1	72710000	72720000	chr1	72850000	72860000	41	8.08055599793325	0.0000000000000228399537594267	chr1_110	9	SharpPeak	95.3607386228275	0
chr1	72870000	72880000	chr1	73230000	73240000	19	6.04609768615152	0.000439990189784269	chr1_492	2	SharpPeak	10.9533502878294	0
chr1	72870000	72880000	chr1	73240000	73250000	17	4.62746774754838	0.000170413254886962	chr1_492	2	SharpPeak	10.9533502878294	1
chr1	72860000	72870000	chr1	73270000	73280000	10	2.49699596201135	0.00333334663266221	chr1_493	4	SharpPeak	24.1519963027632	0
chr1	72870000	72880000	chr1	73270000	73280000	19	4.79218370871298	0.0000213554950280687	chr1_493	4	SharpPeak	24.1519963027632	0
chr1	72870000	72880000	chr1	73280000	73290000	16	4.14016404193579	0.000162023237878602	chr1_493	4	SharpPeak	24.1519963027632	0
chr1	72870000	72880000	chr1	73260000	73270000	22	5.62170081538818	0.00000458124384942667	chr1_493	4	SharpPeak	24.1519963027632	1
chr1	72870000	72880000	chr1	73390000	73400000	17	4.28554672386947	0.0000665886977853464	chr1_494	3	SharpPeak	15.0077800357827	1
chr1	72870000	72880000	chr1	73400000	73410000	15	4.69595919691621	0.00191660836371988	chr1_494	3	SharpPeak	15.0077800357827	0
chr1	72870000	72880000	chr1	73410000	73420000	15	4.80069695657471	0.00236379578420116	chr1_494	3	SharpPeak	15.0077800357827	0
chr1	72870000	72880000	chr1	73510000	73520000	18	3.75277393814564	0.0000029781640216981	chr1_495	5	SharpPeak	38.2490665164883	0
chr1	72870000	72880000	chr1	73520000	73530000	17	3.02662935832154	0.000000772541214809334	chr1_495	5	SharpPeak	38.2490665164883	0
chr1	72870000	72880000	chr1	73530000	73540000	22	3.9225377884344	0.0000000114023476052276	chr1_495	5	SharpPeak	38.2490665164883	1
chr1	72870000	72880000	chr1	73500000	73510000	13	2.98178624451474	0.000275804952433294	chr1_495	5	SharpPeak	38.2490665164883	0
chr1	72870000	72880000	chr1	73540000	73550000	15	3.31409346368891	0.000049323367737194	chr1_495	5	SharpPeak	38.2490665164883	0
chr1	72870000	72880000	chr1	73570000	73580000	11	3.11674852951401	0.00484507471142903	chr1_496	11	SharpPeak	169.247318966699	0
chr1	72860000	72870000	chr1	73560000	73570000	8	1.96056513162255	0.00946058716377537	chr1_496	11	SharpPeak	169.247318966699	0
chr1	72870000	72880000	chr1	73580000	73590000	14	3.10185379868537	0.000100165747811996	chr1_496	11	SharpPeak	169.247318966699	0
chr1	72870000	72880000	chr1	73590000	73600000	22	3.58850505846164	0.00000000228709684573588	chr1_496	11	SharpPeak	169.247318966699	0
chr1	72860000	72870000	chr1	73620000	73630000	13	1.83975621541572	0.00000198207799307015	chr1_496	11	SharpPeak	169.247318966699	0
chr1	72870000	72880000	chr1	73620000	73630000	49	3.0707349240326	0.0000000000000000000000000000000000000233669222692112	chr1_496	11	SharpPeak	169.247318966699	0
chr1	72870000	72880000	chr1	73630000	73640000	32	3.16988467714893	0.000000000000000000222286294809573	chr1_496	11	SharpPeak	169.247318966699	0
chr1	72870000	72880000	chr1	73640000	73650000	26	2.40135776493497	0.000000000000000159592267541627	chr1_496	11	SharpPeak	169.247318966699	0
chr1	72860000	72870000	chr1	73600000	73610000	9	2.22290689295602	0.0054742405575522	chr1_496	11	SharpPeak	169.247318966699	0
chr1	72870000	72880000	chr1	73600000	73610000	19	4.05887655124368	0.00000206142617229221	chr1_496	11	SharpPeak	169.247318966699	0
chr1	72870000	72880000	chr1	73610000	73620000	51	3.19714524700762	0.000000000000000000000000000000000000000715941215561789	chr1_496	11	SharpPeak	169.247318966699	1
chr1	72870000	72880000	chr1	73660000	73670000	16	2.95101655210207	0.00000275242411161332	chr1_497	4	SharpPeak	26.4418072996345	0
chr1	72870000	72880000	chr1	73670000	73680000	12	3.21059704368994	0.00190825841204467	chr1_497	4	SharpPeak	26.4418072996345	0
chr1	72870000	72880000	chr1	73680000	73690000	17	3.14299693970682	0.00000125261787742797	chr1_497	4	SharpPeak	26.4418072996345	1
chr1	72870000	72880000	chr1	73690000	73700000	14	3.02834468143824	0.0000774872726924439	chr1_497	4	SharpPeak	26.4418072996345	0
chr1	72870000	72880000	chr1	73730000	73740000	14	1.87365267067667	0.00000037361390740642	chr1_498	22	BroadPeak	430.337661908654	0
chr1	72870000	72880000	chr1	73740000	73750000	17	2.65123707195824	0.000000125505131104056	chr1_498	22	BroadPeak	430.337661908654	0
chr1	72870000	72880000	chr1	73750000	73760000	11	2.73118770444651	0.00181713109984698	chr1_498	22	BroadPeak	430.337661908654	0
chr1	72870000	72880000	chr1	73760000	73770000	12	2.89954338257562	0.000812294664917889	chr1_498	22	BroadPeak	430.337661908654	0
chr1	72870000	72880000	chr1	73770000	73780000	19	2.63366958888034	0.00000000281700976496753	chr1_498	22	BroadPeak	430.337661908654	0
chr1	72860000	72870000	chr1	73780000	73790000	8	1.75199267581896	0.00493667300949494	chr1_498	22	BroadPeak	430.337661908654	0
chr1	72870000	72880000	chr1	73780000	73790000	24	2.83831654019498	0.000000000000507115382619583	chr1_498	22	BroadPeak	430.337661908654	0
chr1	72870000	72880000	chr1	73790000	73800000	15	2.76651864956922	0.00000614561191289344	chr1_498	22	BroadPeak	430.337661908654	0
chr1	72860000	72870000	chr1	73800000	73810000	14	1.68227309845283	0.000000106071937572563	chr1_498	22	BroadPeak	430.337661908654	0
chr1	72870000	72880000	chr1	73800000	73810000	37	2.65744476157967	0.00000000000000000000000000524523861172685	chr1_498	22	BroadPeak	430.337661908654	0
chr1	72860000	72870000	chr1	73810000	73820000	9	1.76148244470867	0.00121150027137487	chr1_498	22	BroadPeak	430.337661908654	0
chr1	72870000	72880000	chr1	73810000	73820000	56	2.86221589161375	0.00000000000000000000000000000000000000000000000235687991312105	chr1_498	22	BroadPeak	430.337661908654	0
chr1	72860000	72870000	chr1	73820000	73830000	35	1.79827751879648	0.00000000000000000000000000000273550901500904	chr1_498	22	BroadPeak	430.337661908654	0
chr1	72870000	72880000	chr1	73820000	73830000	85	2.95727753071901	0.0000000000000000000000000000000000000000000000000000000000000000000000000000000000000153441584972851	chr1_498	22	BroadPeak	430.337661908654	1
chr1	72860000	72870000	chr1	73830000	73840000	16	1.67484796019846	0.00000000146384568791969	chr1_498	22	BroadPeak	430.337661908654	0
chr1	72870000	72880000	chr1	73830000	73840000	41	2.63767931273041	0.000000000000000000000000000000105097005931844	chr1_498	22	BroadPeak	430.337661908654	0
chr1	72860000	72870000	chr1	73840000	73850000	15	1.64683275950841	0.000000010125592714066	chr1_498	22	BroadPeak	430.337661908654	0
chr1	72870000	72880000	chr1	73840000	73850000	33	2.56517464554996	0.0000000000000000000000457188618079095	chr1_498	22	BroadPeak	430.337661908654	0
chr1	72860000	72870000	chr1	73850000	73860000	10	1.73973389418707	0.000233120346990131	chr1_498	22	BroadPeak	430.337661908654	0
chr1	72870000	72880000	chr1	73850000	73860000	35	2.80508420111844	0.00000000000000000000000502559432803475	chr1_498	22	BroadPeak	430.337661908654	0
chr1	72860000	72870000	chr1	73860000	73870000	16	1.56301127027719	0.0000000005572161525954	chr1_498	22	BroadPeak	430.337661908654	0
chr1	72870000	72880000	chr1	73860000	73870000	27	2.34924906555479	0.00000000000000000928231938698051	chr1_498	22	BroadPeak	430.337661908654	0
chr1	74000000	74010000	chr1	74100000	74110000	20	7.7966536270446	0.00332213676739246	chr1_112	2	SharpPeak	7.9382276111368	1
chr1	74290000	74300000	chr1	74370000	74380000	22	8.73847079003393	0.00235325372112843	chr1_114	10	SharpPeak	72.8438430099467	0
chr1	74300000	74310000	chr1	74370000	74380000	28	11.619887696821	0.000852981637975326	chr1_114	10	SharpPeak	72.8438430099467	0
chr1	74880000	74890000	chr1	75020000	75030000	37	11.9203323965094	0.000000285985746160993	chr1_499	8	SharpPeak	65.0227878726255	0
chr1	74930000	74940000	chr1	75020000	75030000	23	8.96041192668302	0.00139003939977905	chr1_500	2	SharpPeak	14.4826665190999	0
chr1	74880000	74890000	chr1	75010000	75020000	30	14.7506102863371	0.00640072957378311	chr1_499	8	SharpPeak	65.0227878726255	0
chr1	74890000	74900000	chr1	75010000	75020000	32	12.8107706097616	0.000158707667934487	chr1_499	8	SharpPeak	65.0227878726255	0
chr1	74940000	74950000	chr1	75010000	75020000	54	20.2628500835112	0.0000000359355173653108	chr1_500	2	SharpPeak	14.4826665190999	1
chr1	74880000	74890000	chr1	75040000	75050000	42	10.7518768787135	0.0000000000445633089219326	chr1_499	8	SharpPeak	65.0227878726255	1
chr1	74890000	74900000	chr1	75040000	75050000	35	9.22873508414615	0.00000000566987464450634	chr1_499	8	SharpPeak	65.0227878726255	0
chr1	74880000	74890000	chr1	75050000	75060000	33	8.83755542083714	0.0000000253129623975935	chr1_499	8	SharpPeak	65.0227878726255	0
chr1	74890000	74900000	chr1	75050000	75060000	29	7.56481510109783	0.000000129357334526372	chr1_499	8	SharpPeak	65.0227878726255	0
chr1	74890000	74900000	chr1	75030000	75040000	22	9.74288673042895	0.00836831954989847	chr1_499	8	SharpPeak	65.0227878726255	0
chr1	75200000	75210000	chr1	75280000	75290000	35	17.0743861885962	0.00236468119285265	chr1_501	3	SharpPeak	12.912080869941	0
chr1	75180000	75190000	chr1	75290000	75300000	27	12.975697248869	0.00809261608878638	chr1_501	3	SharpPeak	12.912080869941	0
chr1	75190000	75200000	chr1	75290000	75300000	37	17.4650490865461	0.000928013408531823	chr1_501	3	SharpPeak	12.912080869941	1
chr1	75470000	75480000	chr1	75560000	75570000	77	32.1152720654004	0.00000000175255393430791	chr1_117	4	SharpPeak	35.0330060229676	1
chr1	75480000	75490000	chr1	75560000	75570000	62	27.1935039289421	0.00000058597304926026	chr1_117	4	SharpPeak	35.0330060229676	0
chr1	75470000	75480000	chr1	75580000	75590000	57	24.5570253647311	0.00000112443361642469	chr1_502	4	SharpPeak	34.9515712279286	0
chr1	75470000	75480000	chr1	75590000	75600000	73	23.0258492176026	0.0000000000000183632721632246	chr1_502	4	SharpPeak	34.9515712279286	1
chr1	75480000	75490000	chr1	75590000	75600000	42	19.0685776832563	0.000153706612076532	chr1_502	4	SharpPeak	34.9515712279286	0
chr1	75460000	75470000	chr1	75600000	75610000	20	7.4524725696022	0.00199325232456122	chr1_502	4	SharpPeak	34.9515712279286	0
chr1	77510000	77520000	chr1	77870000	77880000	16	4.91561697524451	0.0010375271743509	chr1_503	11	SharpPeak	128.13689867288	0
chr1	77520000	77530000	chr1	77870000	77880000	9	2.14406958017983	0.00433679106452542	chr1_503	11	SharpPeak	128.13689867288	0
chr1	77510000	77520000	chr1	77910000	77920000	18	4.86887207439431	0.0000924763917459758	chr1_503	11	SharpPeak	128.13689867288	0
chr1	77510000	77520000	chr1	77920000	77930000	26	6.40478147907565	0.000000238000928172594	chr1_503	11	SharpPeak	128.13689867288	0
chr1	77500000	77510000	chr1	77890000	77900000	17	4.45160781812663	0.000106528809443596	chr1_503	11	SharpPeak	128.13689867288	0
chr1	77510000	77520000	chr1	77890000	77900000	63	6.4764796412449	0.000000000000000000000000000000000000608632859521837	chr1_503	11	SharpPeak	128.13689867288	1
chr1	77520000	77530000	chr1	77890000	77900000	23	2.60751779635513	0.000000000000723691248757817	chr1_503	11	SharpPeak	128.13689867288	0
chr1	77510000	77520000	chr1	77900000	77910000	42	4.99888324900444	0.000000000000000000000236516040025694	chr1_503	11	SharpPeak	128.13689867288	0
chr1	77520000	77530000	chr1	77900000	77910000	9	2.16568724420911	0.00463033942194106	chr1_503	11	SharpPeak	128.13689867288	0
chr1	77510000	77520000	chr1	77930000	77940000	14	4.52622466939448	0.00383394871739612	chr1_503	11	SharpPeak	128.13689867288	0
chr1	77510000	77520000	chr1	77880000	77890000	25	4.91165686512874	0.00000000605621729810838	chr1_503	11	SharpPeak	128.13689867288	0
chr1	78200000	78210000	chr1	78390000	78400000	20	7.94419789476681	0.00406809168511849	chr1_504	13	SharpPeak	96.1652206035814	0
chr1	78210000	78220000	chr1	78390000	78400000	29	8.89530822408281	0.00000319543732056014	chr1_504	13	SharpPeak	96.1652206035814	0
chr1	77970000	77980000	chr1	78400000	78410000	10	2.16830384401422	0.00121603876849692	chr1_505	2	SharpPeak	12.8037192185929	0
chr1	78210000	78220000	chr1	78400000	78410000	27	9.93059137416516	0.000174921501755993	chr1_504	13	SharpPeak	96.1652206035814	0
chr1	78190000	78200000	chr1	78420000	78430000	22	7.38822467102564	0.000269414419640193	chr1_504	13	SharpPeak	96.1652206035814	0
chr1	78200000	78210000	chr1	78420000	78430000	24	6.57113510842397	0.00000470677904688928	chr1_504	13	SharpPeak	96.1652206035814	0
chr1	78210000	78220000	chr1	78420000	78430000	28	7.30997895451392	0.000000230768046802792	chr1_504	13	SharpPeak	96.1652206035814	0
chr1	77970000	77980000	chr1	78440000	78450000	9	1.74684223593063	0.00114367420749841	chr1_506	2	SharpPeak	13.7699015455513	0
chr1	78210000	78220000	chr1	78440000	78450000	34	6.26419552945044	0.000000000000882619521120933	chr1_504	13	SharpPeak	96.1652206035814	0
chr1	77970000	77980000	chr1	78410000	78420000	13	1.77215601067931	0.0000013178948274167	chr1_505	2	SharpPeak	12.8037192185929	1
chr1	78190000	78200000	chr1	78410000	78420000	18	6.89243718231699	0.00487522793729672	chr1_504	13	SharpPeak	96.1652206035814	0
chr1	78200000	78210000	chr1	78410000	78420000	19	6.14260801581421	0.000533423951730398	chr1_504	13	SharpPeak	96.1652206035814	0
chr1	78210000	78220000	chr1	78410000	78420000	24	6.84319681452163	0.00000923255188260529	chr1_504	13	SharpPeak	96.1652206035814	0
chr1	77970000	77980000	chr1	78430000	78440000	14	1.77089894803905	0.000000192795612001979	chr1_506	2	SharpPeak	13.7699015455513	1
chr1	78190000	78200000	chr1	78430000	78440000	19	6.64783584838489	0.00134285624883295	chr1_504	13	SharpPeak	96.1652206035814	0
chr1	78200000	78210000	chr1	78430000	78440000	17	5.90754887404088	0.00251444128734388	chr1_504	13	SharpPeak	96.1652206035814	0
chr1	78210000	78220000	chr1	78450000	78460000	39	7.12696104767346	0.0000000000000105164885500298	chr1_504	13	SharpPeak	96.1652206035814	1
chr1	78530000	78540000	chr1	78670000	78680000	13	4.48383339312707	0.00965580507591523	chr1_122	6	SharpPeak	34.7766196245695	0
chr1	79850000	79860000	chr1	80090000	80100000	18	5.52907295268435	0.000440251958053036	chr1_507	4	SharpPeak	34.3198742097012	0
chr1	79850000	79860000	chr1	80110000	80120000	17	4.19688279188936	0.0000516204131540112	chr1_507	4	SharpPeak	34.3198742097012	0
chr1	79850000	79860000	chr1	80160000	80170000	13	4.05526628619426	0.00421832481888861	chr1_508	3	SharpPeak	19.8516804772133	0
chr1	79850000	79860000	chr1	80170000	80180000	19	4.64958178886044	0.0000140374099082105	chr1_508	3	SharpPeak	19.8516804772133	0
chr1	79850000	79860000	chr1	80150000	80160000	24	5.57025494752086	0.000000275931900193913	chr1_508	3	SharpPeak	19.8516804772133	1
chr1	79850000	79860000	chr1	80080000	80090000	19	5.09194391991582	0.0000479527484300483	chr1_507	4	SharpPeak	34.3198742097012	0
chr1	79850000	79860000	chr1	80100000	80110000	35	5.83936045964015	0.0000000000000233639854075954	chr1_507	4	SharpPeak	34.3198742097012	1
chr1	80340000	80350000	chr1	80490000	80500000	26	8.61162763212936	0.0000447875967166084	chr1_509	4	SharpPeak	26.0281507082047	0
chr1	80340000	80350000	chr1	80500000	80510000	21	6.14399452056157	0.0000584423405761162	chr1_509	4	SharpPeak	26.0281507082047	0
chr1	80330000	80340000	chr1	80510000	80520000	27	6.75876407921816	0.000000179218975629214	chr1_509	4	SharpPeak	26.0281507082047	1
chr1	80340000	80350000	chr1	80480000	80490000	17	5.88635489051106	0.00242317822493472	chr1_509	4	SharpPeak	26.0281507082047	0
chr1	81590000	81600000	chr1	82250000	82260000	10	1.96424795060528	0.000587005511689052	chr1_123	25	BroadPeak	233.828103410667	0
chr1	81590000	81600000	chr1	82260000	82270000	11	1.90990010505412	0.0000956502744157667	chr1_123	25	BroadPeak	233.828103410667	0
chr1	81590000	81600000	chr1	82270000	82280000	15	2.12500800325539	0.000000256343820853708	chr1_123	25	BroadPeak	233.828103410667	0
chr1	82290000	82300000	chr1	82440000	82450000	40	10.618420364516	0.00000000040714208679086	chr1_510	5	SharpPeak	43.2579737838798	0
chr1	82290000	82300000	chr1	82450000	82460000	25	10.1848090851895	0.00143822684904576	chr1_510	5	SharpPeak	43.2579737838798	0
chr1	82280000	82290000	chr1	82420000	82430000	14	4.16558312172843	0.00183287363234048	chr1_510	5	SharpPeak	43.2579737838798	0
chr1	82290000	82300000	chr1	82420000	82430000	23	4.70411969222853	0.0000000589708364083633	chr1_510	5	SharpPeak	43.2579737838798	0
chr1	82290000	82300000	chr1	82430000	82440000	44	11.9997907558305	0.000000000100747946589479	chr1_510	5	SharpPeak	43.2579737838798	1
chr1	83400000	83410000	chr1	83620000	83630000	16	3.12875302273679	0.00000565434244422089	chr1_511	3	SharpPeak	16.4272916923939	1
chr1	83400000	83410000	chr1	83630000	83640000	13	4.03275429535931	0.00403577624157337	chr1_511	3	SharpPeak	16.4272916923939	0
chr1	83400000	83410000	chr1	83640000	83650000	14	3.78287835324311	0.000739696211123173	chr1_511	3	SharpPeak	16.4272916923939	0
chr1	83400000	83410000	chr1	83700000	83710000	16	3.43373906560265	0.0000177634136090837	chr1_512	2	SharpPeak	12.9575404549575	1
chr1	83400000	83410000	chr1	83710000	83720000	13	2.60877500918358	0.0000734393879911569	chr1_512	2	SharpPeak	12.9575404549575	0
chr1	85890000	85900000	chr1	85920000	85930000	106	41.8354345852	0.0000000000000188868765290678	chr1_124	3	SharpPeak	35.1463865211624	1
chr1	85890000	85900000	chr1	85990000	86000000	35	13.4057621508671	0.0000272761140708933	chr1_125	7	SharpPeak	61.8342896206835	0
chr1	85890000	85900000	chr1	86000000	86010000	44	11.5506175925058	0.0000000000301833221821892	chr1_125	7	SharpPeak	61.8342896206835	0
chr1	85890000	85900000	chr1	86020000	86030000	29	13.7666060766979	0.0046979454169051	chr1_125	7	SharpPeak	61.8342896206835	0
chr1	86430000	86440000	chr1	86490000	86500000	46	17.6022980619145	0.000000849183831862194	chr1_127	10	SharpPeak	158.179517677982	0
chr1	86440000	86450000	chr1	86490000	86500000	92	35.1518643437	0.000000000000249953528657958	chr1_127	10	SharpPeak	158.179517677982	0
chr1	85890000	85900000	chr1	86030000	86040000	25	10.4541596897072	0.00204659307167868	chr1_125	7	SharpPeak	61.8342896206835	0
chr1	86210000	86220000	chr1	86340000	86350000	19	3.14745870748666	0.0000000476762934980588	chr1_128	7	SharpPeak	42.8308053125302	1
chr1	86430000	86440000	chr1	86540000	86550000	27	9.9407461960949	0.000178045523404122	chr1_127	10	SharpPeak	158.179517677982	0
chr1	86210000	86220000	chr1	86330000	86340000	13	3.66200459871498	0.00178844386851794	chr1_128	7	SharpPeak	42.8308053125302	0
chr1	86380000	86390000	chr1	86420000	86430000	34	13.3468608148395	0.0000601298463815986	chr1_129	4	SharpPeak	24.8896797724	0
chr1	86430000	86440000	chr1	86510000	86520000	33	10.1678535563658	0.00000059364766647318	chr1_127	10	SharpPeak	158.179517677982	0
chr1	86660000	86670000	chr1	86960000	86970000	12	3.28275808947688	0.00229107888704908	chr1_513	2	SharpPeak	8.94557732902191	0
chr1	86670000	86680000	chr1	86960000	86970000	14	4.10459793528849	0.00159353725557886	chr1_513	2	SharpPeak	8.94557732902191	1
chr1	86670000	86680000	chr1	87000000	87010000	15	3.83495737944298	0.000248751174623082	chr1_514	2	SharpPeak	9.12761808351032	1
chr1	86580000	86590000	chr1	87040000	87050000	18	3.7742665782595	0.00000320987710324373	chr1_515	3	SharpPeak	15.112903056844	1
chr1	86630000	86640000	chr1	87040000	87050000	11	2.02566855728275	0.000160001114684622	chr1_516	2	SharpPeak	11.4926580062019	1
chr1	86660000	86670000	chr1	87040000	87050000	31	2.87586473355577	0.000000000000000000142970614308447	chr1_517	10	SharpPeak	144.48783078458	0
chr1	86670000	86680000	chr1	87040000	87050000	42	3.53352850861181	0.000000000000000000000000000541950961154707	chr1_517	10	SharpPeak	144.48783078458	1
chr1	86700000	86710000	chr1	87040000	87050000	18	4.21997583136103	0.0000145311995269217	chr1_518	3	SharpPeak	16.4447721706055	1
chr1	86630000	86640000	chr1	87030000	87040000	11	2.02654915637188	0.000160549726714845	chr1_516	2	SharpPeak	11.4926580062019	0
chr1	86660000	86670000	chr1	87030000	87040000	25	2.88134199161281	0.0000000000000874870057661244	chr1_517	10	SharpPeak	144.48783078458	0
chr1	86670000	86680000	chr1	87030000	87040000	28	3.54284837884087	0.0000000000000212640224006641	chr1_517	10	SharpPeak	144.48783078458	0
chr1	86700000	86710000	chr1	87030000	87040000	14	4.23978799572803	0.00215444232621174	chr1_518	3	SharpPeak	16.4447721706055	0
chr1	86580000	86590000	chr1	87050000	87060000	12	3.72424517762664	0.00617672629756944	chr1_515	3	SharpPeak	15.112903056844	0
chr1	86660000	86670000	chr1	87050000	87060000	24	2.83361428965305	0.000000000000490837592481635	chr1_517	10	SharpPeak	144.48783078458	0
chr1	86670000	86680000	chr1	87050000	87060000	30	3.4745472590275	0.000000000000000212437572465719	chr1_517	10	SharpPeak	144.48783078458	0
chr1	86580000	86590000	chr1	87060000	87070000	11	3.43098386992744	0.00980618909031897	chr1_515	3	SharpPeak	15.112903056844	0
chr1	86660000	86670000	chr1	87060000	87070000	11	2.62993177126126	0.00135133494971889	chr1_517	10	SharpPeak	144.48783078458	0
chr1	86670000	86680000	chr1	87060000	87070000	16	3.19674282258145	0.00000739015052602384	chr1_517	10	SharpPeak	144.48783078458	0
chr1	86660000	86670000	chr1	87070000	87080000	11	1.69574869588076	0.0000335519105677936	chr1_517	10	SharpPeak	144.48783078458	0
chr1	86660000	86670000	chr1	87140000	87150000	14	2.89360075126717	0.0000477005917694309	chr1_132	49	BroadPeak	450.445563790314	0
chr1	86670000	86680000	chr1	87020000	87030000	17	3.46713015138087	0.00000457039989048547	chr1_517	10	SharpPeak	144.48783078458	0
chr1	86700000	86710000	chr1	87020000	87030000	15	4.15232225497909	0.000567870703664798	chr1_518	3	SharpPeak	16.4447721706055	0
chr1	86440000	86450000	chr1	87190000	87200000	11	3.23412943281181	0.00639175881014685	chr1_133	3	SharpPeak	14.7447142492966	0
chr1	86630000	86640000	chr1	87190000	87200000	9	1.8333333901245	0.00158571216778628	chr1_132	49	BroadPeak	450.445563790314	0
chr1	86660000	86670000	chr1	87190000	87200000	11	2.47983244441311	0.000851024524174839	chr1_132	49	BroadPeak	450.445563790314	0
chr1	86670000	86680000	chr1	87190000	87200000	14	2.9797298960018	0.0000651837585648757	chr1_132	49	BroadPeak	450.445563790314	0
chr1	86670000	86680000	chr1	86990000	87000000	11	3.43218866646868	0.00982359607635293	chr1_514	2	SharpPeak	9.12761808351032	0
chr1	86580000	86590000	chr1	87160000	87170000	12	3.85143734044865	0.00799909087831925	chr1_132	49	BroadPeak	450.445563790314	0
chr1	86630000	86640000	chr1	87160000	87170000	10	2.02725756539216	0.000742592046624039	chr1_132	49	BroadPeak	450.445563790314	0
chr1	86670000	86680000	chr1	87160000	87170000	18	3.47487023646648	0.00000102272747139682	chr1_132	49	BroadPeak	450.445563790314	0
chr1	86580000	86590000	chr1	87220000	87230000	14	3.34183979923404	0.000218476831873157	chr1_132	49	BroadPeak	450.445563790314	0
chr1	87500000	87510000	chr1	87640000	87650000	21	8.0301945658425	0.00198976640077867	chr1_136	31	BroadPeak	308.261725247867	0
chr1	87510000	87520000	chr1	87640000	87650000	17	6.68863532407671	0.00857778663115765	chr1_136	31	BroadPeak	308.261725247867	0
chr1	87500000	87510000	chr1	87660000	87670000	26	8.04394928381621	0.0000142633569067251	chr1_136	31	BroadPeak	308.261725247867	0
chr1	87510000	87520000	chr1	87670000	87680000	16	5.90428960347965	0.00630082455522013	chr1_136	31	BroadPeak	308.261725247867	0
chr1	87500000	87510000	chr1	87680000	87690000	21	7.95571721491605	0.00177854520592798	chr1_136	31	BroadPeak	308.261725247867	0
chr1	87500000	87510000	chr1	87690000	87700000	20	6.27710830510892	0.000244036019594693	chr1_136	31	BroadPeak	308.261725247867	0
chr1	87510000	87520000	chr1	87690000	87700000	15	5.16371776578691	0.00461149430732009	chr1_136	31	BroadPeak	308.261725247867	0
chr1	87470000	87480000	chr1	87700000	87710000	19	4.19673804591522	0.00000331853203873487	chr1_519	2	SharpPeak	11.9408237807342	1
chr1	87500000	87510000	chr1	87700000	87710000	28	7.26147393399839	0.000000201269233332697	chr1_136	31	BroadPeak	308.261725247867	0
chr1	87510000	87520000	chr1	87700000	87710000	23	5.94809828382133	0.00000315526416196146	chr1_136	31	BroadPeak	308.261725247867	0
chr1	87500000	87510000	chr1	87720000	87730000	33	5.8874680179147	0.000000000000869298922400708	chr1_136	31	BroadPeak	308.261725247867	0
chr1	87510000	87520000	chr1	87720000	87730000	20	4.82182325973947	0.00000615113585444903	chr1_136	31	BroadPeak	308.261725247867	0
chr1	87470000	87480000	chr1	87760000	87770000	17	2.90433533825271	0.000000440197133937617	chr1_136	31	BroadPeak	308.261725247867	0
chr1	87470000	87480000	chr1	87710000	87720000	14	4.34597919542732	0.00268999162006282	chr1_519	2	SharpPeak	11.9408237807342	0
chr1	87500000	87510000	chr1	87710000	87720000	51	7.49884852666406	0.0000000000000000000000458785784270095	chr1_136	31	BroadPeak	308.261725247867	0
chr1	87510000	87520000	chr1	87710000	87720000	21	6.12850921724961	0.0000564026480507809	chr1_136	31	BroadPeak	308.261725247867	0
chr1	87500000	87510000	chr1	87730000	87740000	22	5.96115893413161	0.0000114509122605134	chr1_136	31	BroadPeak	308.261725247867	0
chr1	87510000	87520000	chr1	87730000	87740000	17	4.87294774040431	0.000311857922387184	chr1_136	31	BroadPeak	308.261725247867	0
chr1	87510000	87520000	chr1	87740000	87750000	13	2.7575525671641	0.000128284835529029	chr1_136	31	BroadPeak	308.261725247867	0
chr1	88400000	88410000	chr1	88710000	88720000	14	3.12750738234399	0.000109190854718326	chr1_137	54	BroadPeak	842.174544729956	0
chr1	88440000	88450000	chr1	88710000	88720000	16	3.97243266560701	0.000100125570353136	chr1_137	54	BroadPeak	842.174544729956	0
chr1	88480000	88490000	chr1	88670000	88680000	13	4.12789347827114	0.0048840711355215	chr1_520	2	SharpPeak	8.13278643499483	0
chr1	88400000	88410000	chr1	88680000	88690000	13	3.39763634159465	0.000919471168535482	chr1_137	54	BroadPeak	842.174544729956	0
chr1	88400000	88410000	chr1	88720000	88730000	15	3.10522960738718	0.0000237167706272962	chr1_137	54	BroadPeak	842.174544729956	0
chr1	88440000	88450000	chr1	88720000	88730000	13	3.92776266735836	0.00325381024239088	chr1_137	54	BroadPeak	842.174544729956	0
chr1	88700000	88710000	chr1	89180000	89190000	17	5.52233105257871	0.00123804948944602	chr1_521	2	SharpPeak	13.6412986618586	0
chr1	89070000	89080000	chr1	89180000	89190000	59	15.6580143154532	0.00000000000000845708442020647	chr1_522	3	SharpPeak	44.8023391343544	0
chr1	88700000	88710000	chr1	89190000	89200000	26	6.39651044507755	0.000000232800129382271	chr1_521	2	SharpPeak	13.6412986618586	1
chr1	89060000	89070000	chr1	89190000	89200000	28	8.41805521223807	0.00000344735488894752	chr1_522	3	SharpPeak	44.8023391343544	0
chr1	89070000	89080000	chr1	89190000	89200000	68	17.2501615823879	0.00000000000000000557244867310638	chr1_522	3	SharpPeak	44.8023391343544	1
chr1	89640000	89650000	chr1	89950000	89960000	13	4.05280462872127	0.00419980274662103	chr1_138	18	BroadPeak	180.068881159278	0
chr1	89640000	89650000	chr1	89910000	89920000	19	5.16595163845441	0.0000580158515259843	chr1_138	18	BroadPeak	180.068881159278	0
chr1	90210000	90220000	chr1	90490000	90500000	13	4.10265620143461	0.00464131788562412	chr1_523	2	SharpPeak	10.6462683652691	0
chr1	90200000	90210000	chr1	90510000	90520000	14	4.18539801934098	0.00191340491946151	chr1_524	2	SharpPeak	8.70929531848702	1
chr1	90210000	90220000	chr1	90510000	90520000	11	2.91644952122551	0.00298241992533506	chr1_524	2	SharpPeak	8.70929531848702	0
chr1	90200000	90210000	chr1	90540000	90550000	21	5.80096885279119	0.0000257445990462326	chr1_142	13	SharpPeak	167.042730028748	0
chr1	90200000	90210000	chr1	90480000	90490000	23	6.78218988304157	0.0000256795984784632	chr1_523	2	SharpPeak	10.6462683652691	1
chr1	90200000	90210000	chr1	90550000	90560000	16	3.69919809974526	0.0000431289240421175	chr1_142	13	SharpPeak	167.042730028748	0
chr1	90200000	90210000	chr1	90570000	90580000	33	5.21205649240213	0.0000000000000331444951700998	chr1_142	13	SharpPeak	167.042730028748	0
chr1	90210000	90220000	chr1	90570000	90580000	17	3.53149712955603	0.00000578841841391601	chr1_142	13	SharpPeak	167.042730028748	0
chr1	90200000	90210000	chr1	90560000	90570000	21	5.23567808276267	0.0000055746974867658	chr1_142	13	SharpPeak	167.042730028748	0
chr1	90210000	90220000	chr1	90560000	90570000	12	3.54808949099331	0.00421540401789456	chr1_142	13	SharpPeak	167.042730028748	0
chr1	90220000	90230000	chr1	90560000	90570000	13	3.01977121077794	0.000310842152060481	chr1_142	13	SharpPeak	167.042730028748	0
chr1	89930000	89940000	chr1	90580000	90590000	16	4.4779520313755	0.000388426769076412	chr1_140	5	SharpPeak	24.1037528220754	0
chr1	90200000	90210000	chr1	90580000	90590000	53	5.06605459368978	0.0000000000000000000000000000000134500174167291	chr1_142	13	SharpPeak	167.042730028748	0
chr1	90210000	90220000	chr1	90580000	90590000	15	3.43974159740842	0.00007477021559728	chr1_142	13	SharpPeak	167.042730028748	0
chr1	89920000	89930000	chr1	90590000	90600000	15	3.86722148658377	0.000271824890260814	chr1_140	5	SharpPeak	24.1037528220754	1
chr1	89930000	89940000	chr1	90590000	90600000	14	4.3761699974551	0.00285824487890141	chr1_140	5	SharpPeak	24.1037528220754	0
chr1	89940000	89950000	chr1	90590000	90600000	10	2.437992465656	0.00282550461488301	chr1_140	5	SharpPeak	24.1037528220754	0
chr1	89960000	89970000	chr1	90590000	90600000	12	2.80194913865774	0.000603696004448058	chr1_141	2	SharpPeak	9.9690341072622	0
chr1	90200000	90210000	chr1	90590000	90600000	69	4.90553332163853	0.0000000000000000000000000000000000000000000000000239440740936418	chr1_142	13	SharpPeak	167.042730028748	1
chr1	90210000	90220000	chr1	90590000	90600000	18	3.33964368479638	0.000000596000065426879	chr1_142	13	SharpPeak	167.042730028748	0
chr1	90600000	90610000	chr1	90850000	90860000	15	4.29061297345048	0.00079126005041763	chr1_525	2	SharpPeak	9.12157574882608	1
chr1	90600000	90610000	chr1	90950000	90960000	24	3.76063008510124	0.000000000164199691354523	chr1_526	2	SharpPeak	17.1226879958912	1
chr1	90990000	91000000	chr1	91070000	91080000	29	13.2577443654161	0.00279964244230668	chr1_527	3	SharpPeak	15.0599460223786	0
chr1	90990000	91000000	chr1	91090000	91100000	29	9.94311733946997	0.0000256173902265637	chr1_527	3	SharpPeak	15.0599460223786	1
chr1	90990000	91000000	chr1	91080000	91090000	28	12.8429799620643	0.00357443855744607	chr1_527	3	SharpPeak	15.0599460223786	0
chr1	90960000	90970000	chr1	91300000	91310000	10	2.88167475632209	0.00885066231768365	chr1_528	2	SharpPeak	10.6404278424165	0
chr1	91540000	91550000	chr1	91910000	91920000	17	4.16199541678236	0.0000464701891364826	chr1_529	5	SharpPeak	26.6639714388158	0
chr1	91530000	91540000	chr1	91900000	91910000	12	3.21311542729683	0.00191743836260515	chr1_529	5	SharpPeak	26.6639714388158	0
chr1	91540000	91550000	chr1	91900000	91910000	20	5.29139912123284	0.0000236122858212459	chr1_529	5	SharpPeak	26.6639714388158	1
chr1	91530000	91540000	chr1	91920000	91930000	12	2.5205576355834	0.000238920958403401	chr1_529	5	SharpPeak	26.6639714388158	0
chr1	91540000	91550000	chr1	91920000	91930000	12	3.95598991128632	0.0098375300795676	chr1_529	5	SharpPeak	26.6639714388158	0
[truncated: 82,248 more rows]
