# Supplementary material for: Integrative analysis of the 3D genome and epigenome in mouse embryonic tissues
Source: Nat Struct Mol Biol. 2024 Dec 16;32(3):479–90. doi: 10.1038/s41594-024-01431-2 (PMC11919700; doi:10.1038/s41594-024-01431-2)
Supplement: Supplementary file 4 — The list of MAPS interactions using the union H3K4me3 ChIP-seq peaks from all 12 tissues, related to Fig. 2 and Extended Data Figs. 4–6. [file 41594_2024_1431_MOESM4_ESM.zip › MAPS_interaction_combined_downsampled_union_anchor/CF_e125_downsampled.10k.2.peaks.bedpe]

chr1	start1	end1	chr2	start2	end2	count	expected	fdr	ClusterLabel	ClusterSize	ClusterType	ClusterNegLog10P	ClusterSummit
chr1	13240000	13250000	chr1	13370000	13380000	33	12.0671042016207	0.0000124475794607586	chr1_01	1	Singleton	6.75584125823602	1
chr1	13100000	13110000	chr1	13490000	13500000	13	2.66059126183961	0.0000543858782665969	chr1_02	1	Singleton	6.03111913360868	1
chr1	15800000	15810000	chr1	16650000	16660000	15	3.04373701502471	0.000011316916546319	chr1_03	1	Singleton	6.80218999781892	1
chr1	20950000	20960000	chr1	21070000	21080000	32	12.0491713847968	0.000030702659727414	chr1_04	1	Singleton	6.31342566012761	1
chr1	35870000	35880000	chr1	36060000	36070000	33	8.41936445201607	0.00000000430615452957086	chr1_05	1	Singleton	10.5487169947657	1
chr1	54570000	54580000	chr1	54920000	54930000	16	3.7609224447195	0.0000320326881473344	chr1_06	1	Singleton	6.29390460239299	1
chr1	60340000	60350000	chr1	60860000	60870000	21	2.7448041178444	0.0000000000616189551928272	chr1_07	1	Singleton	12.5118581945832	1
chr1	72870000	72880000	chr1	72960000	72970000	51	23.9588903426424	0.0000301789996484925	chr1_08	1	Singleton	6.32337279216068	1
chr1	76630000	76640000	chr1	77510000	77520000	14	2.94875686858437	0.0000356522495215532	chr1_09	1	Singleton	6.2419343768468	1
chr1	87470000	87480000	chr1	87610000	87620000	17	4.58115186829397	0.0000903890099226662	chr1_010	1	Singleton	5.77612074886878	1
chr1	88700000	88710000	chr1	89570000	89580000	15	3.39550593367621	0.0000394299692855122	chr1_011	1	Singleton	6.1906417375673	1
chr1	92770000	92780000	chr1	92830000	92840000	68	29.4262817186049	0.0000000461421940761765	chr1_012	1	Singleton	9.43642974223848	1
chr1	93170000	93180000	chr1	93230000	93240000	56	23.6050613762227	0.000000442504498375009	chr1_013	1	Singleton	8.37432817393781	1
chr1	93510000	93520000	chr1	93790000	93800000	19	5.03106967860909	0.0000248309479895295	chr1_014	1	Singleton	6.41793754675298	1
chr1	106070000	106080000	chr1	106170000	106180000	35	13.6349233376223	0.0000233221350528659	chr1_015	1	Singleton	6.44858669403352	1
chr1	127860000	127870000	chr1	128100000	128110000	19	5.40162790675518	0.0000635140398136039	chr1_016	1	Singleton	5.95263798371059	1
chr1	131270000	131280000	chr1	131550000	131560000	20	3.46043204353772	0.0000000212947431606961	chr1_017	1	Singleton	9.80190398056284	1
chr1	132150000	132160000	chr1	132210000	132220000	36	15.3065845011947	0.0000995819078087151	chr1_018	1	Singleton	5.72656791453077	1
chr1	132760000	132770000	chr1	133020000	133030000	19	3.73878258236073	0.000000370651348184785	chr1_019	1	Singleton	8.46054064089051	1
chr1	133180000	133190000	chr1	133240000	133250000	42	18.9730044324107	0.0000830227676140337	chr1_020	1	Singleton	5.82120343568867	1
chr1	133380000	133390000	chr1	133420000	133430000	93	45.1730137938	0.0000000205658940041762	chr1_021	1	Singleton	9.81939552705081	1
chr1	133610000	133620000	chr1	133900000	133910000	23	6.52515077884507	0.00000846293038939545	chr1_022	1	Singleton	6.94633627585634	1
chr1	133790000	133800000	chr1	134040000	134050000	23	7.47201369886545	0.0000675924826195759	chr1_023	1	Singleton	5.92362170137776	1
chr1	135570000	135580000	chr1	135690000	135700000	39	14.5585853723264	0.00000250463804431229	chr1_024	1	Singleton	7.52203297281097	1
chr1	136040000	136050000	chr1	136130000	136140000	47	21.8465289508049	0.0000533898729102007	chr1_025	1	Singleton	6.04016946626566	1
chr1	136340000	136350000	chr1	136420000	136430000	58	20.680019688194	0.00000000084097124636626	chr1_026	1	Singleton	11.3240850271438	1
chr1	156040000	156050000	chr1	156550000	156560000	20	4.73255781071535	0.00000271115267366267	chr1_027	1	Singleton	7.47896665153183	1
chr1	164450000	164460000	chr1	164890000	164900000	15	3.45050004750718	0.0000468589822150208	chr1_028	1	Singleton	6.10198733553806	1
chr1	164890000	164900000	chr1	165110000	165120000	15	3.6074158471004	0.0000769849792065219	chr1_029	1	Singleton	5.85828068997884	1
chr1	165840000	165850000	chr1	166150000	166160000	28	6.70627815466114	0.0000000221844250157885	chr1_030	1	Singleton	9.78177430452361	1
chr1	169520000	169530000	chr1	169960000	169970000	14	2.63193581232839	0.0000103234410679924	chr1_031	1	Singleton	6.84587560695023	1
chr1	169520000	169530000	chr1	170170000	170180000	15	2.52694757712407	0.00000122815625807892	chr1_032	1	Singleton	7.87117168036238	1
chr1	171040000	171050000	chr1	171060000	171070000	67	33.1535851595001	0.00000584959453805617	chr1_033	1	Singleton	7.11732343550792	1
chr1	175690000	175700000	chr1	175880000	175890000	26	8.46125047771274	0.0000203984359817754	chr1_034	1	Singleton	6.51719561600032	1
chr1	178520000	178530000	chr1	178820000	178830000	25	7.96556799712225	0.0000217066474306902	chr1_035	1	Singleton	6.48395066252939	1
chr1	180810000	180820000	chr1	180840000	180850000	82	36.7464183363	0.00000000595068133478144	chr1_036	1	Singleton	10.3951182342296	1
chr1	182980000	182990000	chr1	183290000	183300000	20	5.85489593697655	0.000057659454365073	chr1_037	1	Singleton	5.99988073575189	1
chr1	184030000	184040000	chr1	184230000	184240000	32	7.98384098170708	0.00000000456812756510194	chr1_038	1	Singleton	10.5177720426108	1
chr1	186540000	186550000	chr1	186700000	186710000	53	19.0640634786839	0.00000000677823856674412	chr1_039	1	Singleton	10.328348912821	1
chr1	191390000	191400000	chr1	191820000	191830000	23	7.25397107301673	0.0000432855062490544	chr1_040	1	Singleton	6.14270165705371	1
chr1	191830000	191840000	chr1	192070000	192080000	18	4.08300902560443	0.00000552969200622438	chr1_041	1	Singleton	7.14443739565618	1
chr1	4490000	4500000	chr1	4760000	4770000	19	4.73096358048458	0.0000271878445474356	chr1_042	1	Singleton	6.82863822430619	1
chr1	9790000	9800000	chr1	9870000	9880000	28	8.57579486853779	0.00000757003297848092	chr1_043	1	Singleton	7.46182101499834	1
chr1	9740000	9750000	chr1	10060000	10070000	21	4.17672151967418	0.000000252903251816522	chr1_044	1	Singleton	9.11341930300039	1
chr1	13780000	13790000	chr1	14680000	14690000	13	1.37874034111562	0.000000133813869558119	chr1_045	1	Singleton	9.41879243246092	1
chr1	13780000	13790000	chr1	14700000	14710000	10	1.45980394414799	0.0000844087894069709	chr1_046	1	Singleton	6.25738495275553	1
chr1	19210000	19220000	chr1	19740000	19750000	15	2.50770916402721	0.00000301895761159925	chr1_047	1	Singleton	7.91575295630773	1
chr1	19200000	19210000	chr1	19870000	19880000	12	2.19402281945152	0.000097623961895087	chr1_048	1	Singleton	6.18659679878878	1
chr1	19210000	19220000	chr1	20200000	20210000	12	2.02508351189245	0.0000461497229013542	chr1_049	1	Singleton	6.56146949289912	1
chr1	30870000	30880000	chr1	31150000	31160000	20	4.43172407871662	0.00000282230217688907	chr1_050	1	Singleton	7.95324763875967	1
chr1	34000000	34010000	chr1	34180000	34190000	22	6.32918078921258	0.0000428180566531447	chr1_051	1	Singleton	6.5985935365416	1
chr1	36910000	36920000	chr1	37240000	37250000	17	3.11935742310959	0.00000181320631653872	chr1_052	1	Singleton	8.17118114624948	1
chr1	36780000	36790000	chr1	37280000	37290000	12	2.13391383245553	0.000075274600191609	chr1_053	1	Singleton	6.31608516875215	1
chr1	38510000	38520000	chr1	38780000	38790000	16	3.79245553405059	0.000086370133087535	chr1_054	1	Singleton	6.24534447390888	1
chr1	43440000	43450000	chr1	43570000	43580000	34	13.407906192036	0.000098679461989414	chr1_055	1	Singleton	6.18105583382813	1
chr1	45310000	45320000	chr1	45760000	45770000	34	4.24316836343297	0.000000000000000029539248363721	chr1_056	1	Singleton	19.8273165363692	1
chr1	54920000	54930000	chr1	54960000	54970000	54	24.2396230908201	0.000011813380504697	chr1_057	1	Singleton	7.23972317256801	1
chr1	57400000	57410000	chr1	58150000	58160000	16	2.83886295587964	0.00000267439671624795	chr1_058	1	Singleton	7.98056899649414	1
chr1	57420000	57430000	chr1	58270000	58280000	14	1.64440903847149	0.000000124966855245113	chr1_059	1	Singleton	9.45054246348431	1
chr1	57990000	58000000	chr1	58270000	58280000	18	4.5354878924165	0.0000561258348286592	chr1_060	1	Singleton	6.4642774949707	1
chr1	57420000	57430000	chr1	58290000	58300000	11	1.73970425101409	0.0000630539336868608	chr1_061	1	Singleton	6.4046440992333	1
chr1	59340000	59350000	chr1	59430000	59440000	21	5.92324166440965	0.0000523753398449961	chr1_062	1	Singleton	6.49844810949872	1
chr1	60340000	60350000	chr1	60360000	60370000	54	23.0575087957339	0.00000292137182345711	chr1_063	1	Singleton	7.93581757736	1
chr1	62420000	62430000	chr1	62970000	62980000	13	1.93196162238004	0.00000520324748344913	chr1_064	1	Singleton	7.64819616029506	1
chr1	63660000	63670000	chr1	64440000	64450000	25	1.81942264076621	0.00000000000000000648215229402458	chr1_065	1	Singleton	20.5304750181483	1
chr1	63720000	63730000	chr1	64510000	64520000	12	1.53085943094508	0.00000312555593944899	chr1_066	1	Singleton	7.89921856492462	1
chr1	64610000	64620000	chr1	64930000	64940000	16	3.71880372341691	0.0000689671032811559	chr1_067	1	Singleton	6.35955835689917	1
chr1	64690000	64700000	chr1	64980000	64990000	21	5.63093970989025	0.0000254410853791748	chr1_068	1	Singleton	6.86175616492658	1
chr1	71650000	71660000	chr1	72090000	72100000	21	3.48801179990127	0.0000000126872018992969	chr1_069	1	Singleton	10.5445307768394	1
chr1	72870000	72880000	chr1	73210000	73220000	30	7.33103638864542	0.0000000276383376732082	chr1_070	1	Singleton	10.1665573703449	1
chr1	72940000	72950000	chr1	73590000	73600000	13	2.43939532190476	0.0000563209868476142	chr1_071	1	Singleton	6.46213743163256	1
chr1	73990000	74000000	chr1	74070000	74080000	43	12.8781341541846	0.00000000446647743685362	chr1_072	1	Singleton	11.03901659024	1
chr1	74030000	74040000	chr1	74070000	74080000	57	27.9572943803202	0.0000715020399016697	chr1_073	1	Singleton	6.34266112376656	1
chr1	74240000	74250000	chr1	74260000	74270000	68	24.9453451561659	0.000000000211526461698145	chr1_074	1	Singleton	12.4851002405957	1
chr1	74660000	74670000	chr1	74720000	74730000	41	16.2983430813171	0.0000152532717108245	chr1_075	1	Singleton	7.11243555212904	1
chr1	75500000	75510000	chr1	75590000	75600000	49	22.074049575818	0.0000400885309567527	chr1_076	1	Singleton	6.63383092605934	1
chr1	77510000	77520000	chr1	77890000	77900000	31	6.27830447997293	0.000000000195628780145246	chr1_077	1	Singleton	12.5240675532879	1
chr1	77970000	77980000	chr1	78150000	78160000	20	5.26333981857318	0.0000333436213097176	chr1_078	1	Singleton	6.7284463775708	1
chr1	77970000	77980000	chr1	78440000	78450000	15	2.53401907060668	0.00000341619494060762	chr1_079	1	Singleton	7.85488243936807	1
chr1	78490000	78500000	chr1	78680000	78690000	18	3.24916983525015	0.000000617060930502229	chr1_080	1	Singleton	8.67908171369775	1
chr1	79770000	79780000	chr1	80100000	80110000	16	3.186494620252	0.0000109956715145291	chr1_081	1	Singleton	7.2766917405652	1
chr1	79850000	79860000	chr1	80100000	80110000	23	6.28359905965344	0.000011813380504697	chr1_082	1	Singleton	7.23988534061741	1
chr1	82290000	82300000	chr1	82430000	82440000	29	10.3142399644993	0.0000737498772502173	chr1_083	1	Singleton	6.32739348462953	1
chr1	86210000	86220000	chr1	86330000	86340000	21	4.56427127330399	0.00000103393814147817	chr1_084	1	Singleton	8.42727900945116	1
chr1	86630000	86640000	chr1	87040000	87050000	13	2.42198671914769	0.0000523933847201917	chr1_085	1	Singleton	6.49797905615812	1
chr1	86630000	86640000	chr1	87060000	87070000	12	2.02526180250524	0.000046159150625675	chr1_086	1	Singleton	6.56105534572654	1
chr1	89450000	89460000	chr1	89510000	89520000	54	26.1804162301117	0.0000916398625901596	chr1_087	1	Singleton	6.21669118146009	1
chr1	90270000	90280000	chr1	90450000	90460000	29	6.95448036367123	0.0000000340710030041898	chr1_088	1	Singleton	10.0663610535806	1
chr1	90600000	90610000	chr1	90930000	90940000	18	4.26747069010341	0.0000257007428287346	chr1_089	1	Singleton	6.85627246633428	1
chr1	105660000	105670000	chr1	106030000	106040000	18	3.5818179370536	0.0000024894330288139	chr1_090	1	Singleton	8.01567419645039	1
chr1	105990000	106000000	chr1	106390000	106400000	20	4.0940118438534	0.000000831632237019445	chr1_091	1	Singleton	8.53544055837565	1
chr1	127200000	127210000	chr1	127330000	127340000	31	9.5647640750161	0.00000233572651249787	chr1_092	1	Singleton	8.04585868733747	1
chr1	132540000	132550000	chr1	132560000	132570000	70	31.3331313934008	0.000000271014566294929	chr1_093	1	Singleton	9.07644231609518	1
chr1	133420000	133430000	chr1	133520000	133530000	43	16.5483234930394	0.00000390134401456115	chr1_094	1	Singleton	7.7901642604186	1
chr1	134700000	134710000	chr1	134850000	134860000	24	6.74346574088365	0.0000111891253150491	chr1_095	1	Singleton	7.26817258839279	1
chr1	135720000	135730000	chr1	135780000	135790000	53	23.4072284158985	0.00000951141413106872	chr1_096	1	Singleton	7.3472434634777	1
chr1	136940000	136950000	chr1	137210000	137220000	21	5.55393845784641	0.0000208148157433227	chr1_097	1	Singleton	6.96160472145536	1
chr1	137650000	137660000	chr1	137930000	137940000	16	3.30498152023701	0.0000170628328418035	chr1_098	1	Singleton	7.05729080493361	1
chr1	137320000	137330000	chr1	138040000	138050000	14	1.71008971442802	0.000000198376486434149	chr1_099	1	Singleton	9.2285277637802	1
chr1	138840000	138850000	chr1	139200000	139210000	19	4.11789852636166	0.0000039834053686876	chr1_0100	1	Singleton	7.78019303961029	1
chr1	151040000	151050000	chr1	151370000	151380000	16	2.47576791128171	0.000000446891559942467	chr1_0101	1	Singleton	8.83136054787605	1
chr1	152570000	152580000	chr1	152740000	152750000	19	4.49855785379548	0.0000136422706193288	chr1_0102	1	Singleton	7.17019370095262	1
chr1	159390000	159400000	chr1	160060000	160070000	13	1.75046031462528	0.00000185740669488253	chr1_0103	1	Singleton	8.16020093811732	1
chr1	160210000	160220000	chr1	160370000	160380000	29	7.6644339387938	0.000000261502178882783	chr1_0104	1	Singleton	9.09573067012457	1
chr1	162000000	162010000	chr1	162070000	162080000	70	25.9009350495461	0.000000000152997335896241	chr1_0105	1	Singleton	12.6410657445368	1
chr1	163400000	163410000	chr1	163580000	163590000	25	7.82194100606281	0.0000403056842408877	chr1_0106	1	Singleton	6.63015053054214	1
chr1	163150000	163160000	chr1	163700000	163710000	13	2.42388592273881	0.0000527526339842757	chr1_0107	1	Singleton	6.49405441515562	1
chr1	168430000	168440000	chr1	168780000	168790000	22	5.61095257982505	0.00000690932235068018	chr1_0108	1	Singleton	7.50574951990758	1
chr1	171160000	171170000	chr1	171210000	171220000	62	24.0660136917505	0.0000000134213998651689	chr1_0109	1	Singleton	10.5179886453284	1
chr1	172120000	172130000	chr1	172250000	172260000	33	11.581974120381	0.00001386080728033	chr1_0110	1	Singleton	7.15978787236101	1
chr1	175620000	175630000	chr1	175860000	175870000	20	4.2096481511533	0.00000128181457819695	chr1_0111	1	Singleton	8.32968531188924	1
chr1	177440000	177450000	chr1	177630000	177640000	28	7.89322875287167	0.00000162064196735709	chr1_0112	1	Singleton	8.22307700241699	1
chr1	176810000	176820000	chr1	177680000	177690000	12	2.1743318129633	0.0000895736230123433	chr1_0113	1	Singleton	6.22856359344261	1
chr1	180330000	180340000	chr1	180390000	180400000	62	27.9756273995198	0.00000230053869227458	chr1_0114	1	Singleton	8.05396172677441	1
chr1	181850000	181860000	chr1	182110000	182120000	22	4.70279245553692	0.000000396307197418147	chr1_0115	1	Singleton	8.89302389428136	1
chr1	181840000	181850000	chr1	182140000	182150000	24	7.5636615980077	0.0000689129676932204	chr1_0116	1	Singleton	6.36020512288079	1
chr1	184230000	184240000	chr1	184780000	184790000	12	2.01400405247863	0.0000437156088589764	chr1_0117	1	Singleton	6.58728696583244	1
chr1	186400000	186410000	chr1	186660000	186670000	21	5.53616185502887	0.000019864027694958	chr1_0118	1	Singleton	6.98491259698377	1
chr1	190170000	190180000	chr1	190530000	190540000	18	4.70714153841464	0.0000895736230123433	chr1_0119	1	Singleton	6.2283525641881	1
chr1	191570000	191580000	chr1	191790000	191800000	26	8.66776432250337	0.0000748051480424987	chr1_0120	1	Singleton	6.31970849352949	1
chr1	192770000	192780000	chr1	193090000	193100000	19	4.40223066710392	0.0000100900299925192	chr1_0121	1	Singleton	7.31833071032988	1
chr1	194620000	194630000	chr1	194700000	194710000	38	15.6407589839463	0.0000754334077759048	chr1_0122	1	Singleton	6.31486820027706	1
chr1	194620000	194630000	chr1	194720000	194730000	61	15.0605360697526	0.000000000000000232479465037623	chr1_0123	1	Singleton	18.8945047111653	1
chr1	14010000	14020000	chr1	14500000	14510000	16	3.31825444950102	0.0000179075455048975	chr1_0124	1	Singleton	7.033300367552	1
chr1	15840000	15850000	chr1	16100000	16110000	24	6.80765233472083	0.0000130736579718756	chr1_0125	1	Singleton	7.19182178882775	1
chr1	34060000	34070000	chr1	34160000	34170000	26	6.6144414761257	0.000000669837398344489	chr1_0126	1	Singleton	8.64002966484935	1
chr1	35600000	35610000	chr1	36060000	36070000	17	3.94001656622971	0.0000359628937870016	chr1_0127	1	Singleton	6.69045267851685	1
chr1	38350000	38360000	chr1	38620000	38630000	24	5.69136156738226	0.00000062287778029292	chr1_0128	1	Singleton	8.67441550892078	1
chr1	38600000	38610000	chr1	38760000	38770000	22	5.35762994162835	0.00000336769392157671	chr1_0129	1	Singleton	7.86251561141361	1
chr1	40100000	40110000	chr1	40320000	40330000	16	3.73564463361387	0.0000728726989195078	chr1_0130	1	Singleton	6.33319733701632	1
chr1	42390000	42400000	chr1	42680000	42690000	20	5.5853590909885	0.0000748426635607655	chr1_0131	1	Singleton	6.31918841693977	1
chr1	42910000	42920000	chr1	43090000	43100000	30	9.74708307437691	0.00000969756624822275	chr1_0132	1	Singleton	7.33759840054063	1
chr1	51750000	51760000	chr1	51910000	51920000	30	6.76103921502514	0.00000000466527103743254	chr1_0133	1	Singleton	11.0182166148621	1
chr1	51790000	51800000	chr1	51910000	51920000	28	9.80205061050403	0.0000799047280494828	chr1_0134	1	Singleton	6.28655453000962	1
chr1	53050000	53060000	chr1	53350000	53360000	14	2.14478903719838	0.00000278052138377918	chr1_0135	1	Singleton	7.96119959567018	1
chr1	54660000	54670000	chr1	55020000	55030000	19	5.03207605442476	0.0000616036502696297	chr1_0136	1	Singleton	6.41661376592689	1
chr1	57510000	57520000	chr1	57770000	57780000	27	7.95221075969492	0.0000058975008459798	chr1_0137	1	Singleton	7.58669017784394	1
chr1	57550000	57560000	chr1	57770000	57780000	25	5.74200819991802	0.000000185263202435536	chr1_0138	1	Singleton	9.25953102408923	1
chr1	57590000	57600000	chr1	57770000	57780000	26	8.68826576874174	0.0000777603001573417	chr1_0139	1	Singleton	6.30046929865131	1
chr1	59750000	59760000	chr1	60090000	60100000	16	3.37988873807999	0.0000224832174379977	chr1_0140	1	Singleton	6.92338899818986	1
chr1	61170000	61180000	chr1	61370000	61380000	18	4.22959256487606	0.0000228506301185332	chr1_0141	1	Singleton	6.91416506006796	1
chr1	61700000	61710000	chr1	62700000	62710000	16	2.90062827545323	0.00000345280247600744	chr1_0142	1	Singleton	7.84836305556481	1
chr1	61750000	61760000	chr1	62700000	62710000	13	2.54299264260834	0.0000847942101320436	chr1_0143	1	Singleton	6.25481554843908	1
chr1	62200000	62210000	chr1	62700000	62710000	19	5.06404939633308	0.0000668339382263997	chr1_0144	1	Singleton	6.37473411392594	1
chr1	65110000	65120000	chr1	65170000	65180000	48	18.0849773796952	0.000000441374360880964	chr1_0145	1	Singleton	8.8373428800983	1
chr1	69220000	69230000	chr1	69680000	69690000	12	1.98648825232421	0.0000386149047930021	chr1_0146	1	Singleton	6.65210517546409	1
chr1	69420000	69430000	chr1	69680000	69690000	19	4.81148580195084	0.000034319421454772	chr1_0147	1	Singleton	6.71522873204112	1
chr1	72270000	72280000	chr1	72820000	72830000	17	4.22704593678457	0.0000841781641931867	chr1_0148	1	Singleton	6.25946099972609	1
chr1	73900000	73910000	chr1	74120000	74130000	32	4.8998851409373	0.0000000000000714948026756508	chr1_0149	1	Singleton	16.2200581441718	1
chr1	74070000	74080000	chr1	74120000	74130000	49	22.8411077916476	0.0000921294806822036	chr1_0150	1	Singleton	6.21408482854809	1
chr1	77160000	77170000	chr1	77510000	77520000	23	6.58012299180681	0.0000243880202076159	chr1_0151	1	Singleton	6.88155093971125	1
chr1	82090000	82100000	chr1	82280000	82290000	34	9.45569342533816	0.0000000548733885908661	chr1_0152	1	Singleton	9.84058062858756	1
chr1	83790000	83800000	chr1	84280000	84290000	18	2.10983544541708	0.0000000010288356494848	chr1_0153	1	Singleton	11.7363884245858	1
chr1	85850000	85860000	chr1	86010000	86020000	21	3.78894745674958	0.0000000502866498939236	chr1_0154	1	Singleton	9.88144410037487	1
chr1	86640000	86650000	chr1	87150000	87160000	16	3.38590492971049	0.0000228848366528866	chr1_0155	1	Singleton	6.91278978527179	1
chr1	86560000	86570000	chr1	87180000	87190000	16	3.02329760428693	0.00000580564392557184	chr1_0156	1	Singleton	7.59527501685436	1
chr1	87050000	87060000	chr1	87180000	87190000	32	10.5829492171189	0.00000617497830594184	chr1_0157	1	Singleton	7.56320973553986	1
chr1	88610000	88620000	chr1	88700000	88710000	35	12.9750283898265	0.0000213658353353709	chr1_0158	1	Singleton	6.94919253589027	1
chr1	88860000	88870000	chr1	89070000	89080000	31	10.1973010312487	0.00000824706087416042	chr1_0159	1	Singleton	7.41913546454863	1
chr1	89860000	89870000	chr1	89920000	89930000	52	22.9176332286537	0.0000113950525222033	chr1_0160	1	Singleton	7.25904880671916	1
chr1	90060000	90070000	chr1	90240000	90250000	25	5.80395958750706	0.000000227710741570003	chr1_0161	1	Singleton	9.16410712973092	1
chr1	90680000	90690000	chr1	90840000	90850000	32	7.08067914723831	0.000000000793169313386947	chr1_0162	1	Singleton	11.8603639095597	1
chr1	90650000	90660000	chr1	90910000	90920000	20	4.75356226603861	0.00000778994733750397	chr1_0163	1	Singleton	7.44726678382316	1
chr1	91600000	91610000	chr1	91750000	91760000	26	8.38131540989864	0.0000430932884777781	chr1_0164	1	Singleton	6.59548196592652	1
chr1	106530000	106540000	chr1	106790000	106800000	18	3.28293159625745	0.000000711548155719312	chr1_0165	1	Singleton	8.6081691040663	1
chr1	118510000	118520000	chr1	119080000	119090000	12	1.97026386715351	0.0000359623190048116	chr1_0166	1	Singleton	6.69080118050554	1
chr1	119310000	119320000	chr1	119410000	119420000	22	6.43177967062294	0.0000543076781646814	chr1_0167	1	Singleton	6.48016466998531	1
chr1	130880000	130890000	chr1	131090000	131100000	27	9.23658172560578	0.0000782239599930101	chr1_0168	1	Singleton	6.2975867753014	1
chr1	131180000	131190000	chr1	131240000	131250000	46	20.1378551832621	0.0000397481625534057	chr1_0169	1	Singleton	6.6378682118895	1
chr1	131290000	131300000	chr1	131550000	131560000	20	3.54020729671119	0.00000008604013781458	chr1_0170	1	Singleton	9.62792495171023	1
chr1	131940000	131950000	chr1	131960000	131970000	88	43.7969304288	0.000000418076155015336	chr1_0171	1	Singleton	8.86443504729698	1
chr1	132120000	132130000	chr1	132150000	132160000	57	22.7595700081704	0.000000160013875758097	chr1_0172	1	Singleton	9.33105902731804	1
chr1	133760000	133770000	chr1	133790000	133800000	60	28.3023146724145	0.0000135089667318696	chr1_0173	1	Singleton	7.17563252764528	1
chr1	135750000	135760000	chr1	135790000	135800000	43	17.9803952727627	0.0000285504370958298	chr1_0174	1	Singleton	6.80457095086065	1
chr1	136160000	136170000	chr1	136440000	136450000	17	3.92287370799756	0.0000341734635975411	chr1_0175	1	Singleton	6.71742478082599	1
chr1	143830000	143840000	chr1	144000000	144010000	17	4.22756416303165	0.0000842651425471981	chr1_0176	1	Singleton	6.25871634655841	1
chr1	151870000	151880000	chr1	152090000	152100000	18	3.83659856101967	0.00000626703388597953	chr1_0177	1	Singleton	7.5554730388284	1
chr1	153040000	153050000	chr1	153330000	153340000	26	7.13929933241335	0.00000277643296433351	chr1_0178	1	Singleton	7.96233131968604	1
chr1	153060000	153070000	chr1	153330000	153340000	26	7.69001446959456	0.0000100825718641428	chr1_0179	1	Singleton	7.31905867462208	1
chr1	153630000	153640000	chr1	153740000	153750000	29	10.0162693924758	0.0000437587552630953	chr1_0180	1	Singleton	6.58587781942556	1
chr1	154250000	154260000	chr1	154720000	154730000	14	2.8696586718113	0.0000655083414644991	chr1_0181	1	Singleton	6.38527870340761	1
chr1	155580000	155590000	chr1	155740000	155750000	30	10.3490044526033	0.0000299858817906597	chr1_0182	1	Singleton	6.78080628922237	1
chr1	162040000	162050000	chr1	162180000	162190000	40	9.4555897847113	0.0000000000227717779727476	chr1_0183	1	Singleton	13.5177262911302	1
chr1	162550000	162560000	chr1	162660000	162670000	19	5.11602863271433	0.0000766391977355007	chr1_0184	1	Singleton	6.30737820994492	1
chr1	164380000	164390000	chr1	165120000	165130000	13	1.59840081372562	0.000000672968378267607	chr1_0185	1	Singleton	8.63630903714062	1
chr1	165580000	165590000	chr1	165640000	165650000	53	23.5861792134468	0.0000117430467899862	chr1_0186	1	Singleton	7.2439857491172	1
chr1	166780000	166790000	chr1	167210000	167220000	13	2.3021955622514	0.0000316899995446168	chr1_0187	1	Singleton	6.75296217423993	1
chr1	172410000	172420000	chr1	173360000	173370000	13	2.39196537796493	0.0000461842420599233	chr1_0188	1	Singleton	6.56049414134591	1
chr1	180300000	180310000	chr1	180400000	180410000	48	16.1644288871588	0.0000000163532752614356	chr1_0189	1	Singleton	10.4170303698555	1
chr1	183780000	183790000	chr1	184030000	184040000	25	7.56117130083271	0.0000232407015230969	chr1_0190	1	Singleton	6.90536394100768	1
chr1	183510000	183520000	chr1	184230000	184240000	12	1.82356550267548	0.0000170571379148279	chr1_0191	1	Singleton	7.05781293562566	1
chr1	184900000	184910000	chr1	185200000	185210000	18	4.07003998220336	0.0000137596092885626	chr1_0192	1	Singleton	7.16530312730844	1
chr1	189070000	189080000	chr1	189680000	189690000	13	2.41695838630484	0.0000513035681451143	chr1_0193	1	Singleton	6.5083871594758	1
chr1	189700000	189710000	chr1	189860000	189870000	23	4.88158418595982	0.000000173783526736604	chr1_0194	1	Singleton	9.29058435422904	1
chr1	191340000	191350000	chr1	191820000	191830000	20	3.80248892469406	0.000000266100948163025	chr1_0195	1	Singleton	9.08689890744086	1
chr1	194220000	194230000	chr1	194620000	194630000	21	4.47331984504969	0.000000753280179667168	chr1_0196	1	Singleton	8.58174327709478	1
chr1	9770000	9780000	chr1	10030000	10040000	12	3.47841739665622	0.00247487781372075	chr1_1	7	SharpPeak	38.5119980954571	0
chr1	9780000	9790000	chr1	10030000	10040000	16	3.8809891583952	0.0000460917155332052	chr1_1	7	SharpPeak	38.5119980954571	0
chr1	9780000	9790000	chr1	10040000	10050000	11	3.33078008194512	0.0055227759903788	chr1_1	7	SharpPeak	38.5119980954571	0
chr1	13370000	13380000	chr1	13580000	13590000	30	12.4327706863838	0.000305688340371684	chr1_2	2	SharpPeak	9.11373070850421	1
chr1	13780000	13790000	chr1	14300000	14310000	31	3.05200438000558	0.000000000000000000331246482619728	chr1_3	7	SharpPeak	69.0534863332177	1
chr1	13780000	13790000	chr1	14310000	14320000	18	2.30966518523658	0.00000000139735330579038	chr1_3	7	SharpPeak	69.0534863332177	0
chr1	13780000	13790000	chr1	14500000	14510000	15	2.34059758379941	0.000000494974891661492	chr1_4	3	SharpPeak	23.0350230081758	0
chr1	14300000	14310000	chr1	14500000	14510000	132	17.398240930766	0.00000000000000000000000000000000000000000000000000000000000000001294562126423	chr1_5	10	SharpPeak	146.376128364247	1
chr1	14310000	14320000	chr1	14500000	14510000	54	12.8042994777385	0.000000000000000735069453061204	chr1_5	10	SharpPeak	146.376128364247	0
chr1	20950000	20960000	chr1	21160000	21170000	13	3.50719589896724	0.000782757964793478	chr1_6	5	SharpPeak	33.4073387218555	0
chr1	21460000	21470000	chr1	21960000	21970000	14	1.93971211238324	0.000000330501634620142	chr1_7	5	SharpPeak	31.1698145962221	1
chr1	21960000	21970000	chr1	22260000	22270000	12	2.18161446153213	0.0000379191077094065	chr1_8	2	SharpPeak	10.1976918017375	1
chr1	23760000	23770000	chr1	24170000	24180000	16	3.00488187175383	0.00000201659002918381	chr1_9	3	SharpPeak	19.5574379439823	1
chr1	34000000	34010000	chr1	34160000	34170000	31	7.13266353862225	0.00000000133353820284795	chr1_10	2	SharpPeak	17.6139905244117	1
chr1	34010000	34020000	chr1	34160000	34170000	26	8.47341900778748	0.000020848820562326	chr1_10	2	SharpPeak	17.6139905244117	0
chr1	34160000	34170000	chr1	34430000	34440000	19	6.06321406437162	0.000281688200427075	chr1_11	2	SharpPeak	9.26815035705377	1
chr1	34170000	34180000	chr1	34430000	34440000	17	6.22248902167797	0.00291207666209987	chr1_11	2	SharpPeak	9.26815035705377	0
chr1	34230000	34240000	chr1	34430000	34440000	23	8.27628631988465	0.00029714111201334	chr1_12	2	SharpPeak	11.7168137595312	0
chr1	35840000	35850000	chr1	36060000	36070000	29	7.84309044173263	0.00000015583598235131	chr1_13	5	SharpPeak	36.4718044647702	0
chr1	35850000	35860000	chr1	36060000	36070000	18	7.53806248279859	0.0085114148125802	chr1_13	5	SharpPeak	36.4718044647702	0
chr1	36300000	36310000	chr1	36470000	36480000	37	15.9085753287687	0.0000967891529940288	chr1_14	2	SharpPeak	10.3831680320093	1
chr1	36540000	36550000	chr1	36700000	36710000	40	14.3460892990651	0.000000692320993259242	chr1_15	28	BroadPeak	374.218299525826	0
chr1	36550000	36560000	chr1	36700000	36710000	68	30.9890776296011	0.000000311079572761538	chr1_15	28	BroadPeak	374.218299525826	0
chr1	36540000	36550000	chr1	36710000	36720000	22	8.70197140987216	0.00148178002565295	chr1_15	28	BroadPeak	374.218299525826	0
chr1	36550000	36560000	chr1	36710000	36720000	52	18.735788697317	0.0000000105007538669444	chr1_15	28	BroadPeak	374.218299525826	0
chr1	36540000	36550000	chr1	36740000	36750000	18	6.00661769973584	0.000717017709077051	chr1_16	2	SharpPeak	12.7750088384894	0
chr1	36550000	36560000	chr1	36740000	36750000	37	12.8060357696381	0.000000881970548135314	chr1_16	2	SharpPeak	12.7750088384894	1
chr1	36510000	36520000	chr1	36690000	36700000	36	13.1336416437728	0.00000415295485693388	chr1_15	28	BroadPeak	374.218299525826	0
chr1	36540000	36550000	chr1	36690000	36700000	56	14.4762187020124	0.00000000000000703820769449472	chr1_15	28	BroadPeak	374.218299525826	0
chr1	36550000	36560000	chr1	36690000	36700000	116	31.3800205448007	0.000000000000000000000000000142885232681338	chr1_15	28	BroadPeak	374.218299525826	0
chr1	38210000	38220000	chr1	38620000	38630000	13	4.17024404434491	0.00368697702860672	chr1_17	3	SharpPeak	13.6958510595619	0
chr1	38210000	38220000	chr1	38760000	38770000	9	2.10527709882006	0.0026760126902602	chr1_18	4	SharpPeak	22.6563590329481	0
chr1	38620000	38630000	chr1	38760000	38770000	33	10.7157853285009	0.00000104381023928455	chr1_19	2	SharpPeak	16.197252415582	1
chr1	39020000	39030000	chr1	39310000	39320000	15	3.57701845093128	0.0000701615107267881	chr1_20	3	SharpPeak	16.5767171522942	1
chr1	39020000	39030000	chr1	39360000	39370000	14	4.63268549765662	0.00323373082682647	chr1_21	11	SharpPeak	63.0952967757791	0
chr1	39030000	39040000	chr1	39360000	39370000	16	4.4337550500097	0.000212113013620385	chr1_21	11	SharpPeak	63.0952967757791	0
chr1	38980000	38990000	chr1	39370000	39380000	13	3.9316243267997	0.00222057550537641	chr1_21	11	SharpPeak	63.0952967757791	0
chr1	39390000	39400000	chr1	39470000	39480000	27	12.7528708542732	0.00446067144881214	chr1_22	12	SharpPeak	69.0687472557617	0
chr1	38980000	38990000	chr1	39530000	39540000	16	4.09295300841472	0.0000850217657722247	chr1_23	4	SharpPeak	35.9427488424777	0
chr1	39390000	39400000	chr1	39530000	39540000	30	11.2558199535804	0.0000549020799136314	chr1_22	12	SharpPeak	69.0687472557617	0
chr1	39760000	39770000	chr1	39890000	39900000	20	8.30650476123488	0.00459229845767952	chr1_24	2	SharpPeak	9.49070531523591	0
chr1	39720000	39730000	chr1	39900000	39910000	15	4.15305656847748	0.00035133839921083	chr1_25	7	SharpPeak	41.8205835181076	0
chr1	39730000	39740000	chr1	39900000	39910000	26	10.8730370812789	0.00103242660851795	chr1_25	7	SharpPeak	41.8205835181076	0
chr1	39760000	39770000	chr1	39900000	39910000	28	10.5334588601585	0.000108583389340955	chr1_24	2	SharpPeak	9.49070531523591	1
chr1	39720000	39730000	chr1	39920000	39930000	10	2.66628496200158	0.00359488202392057	chr1_26	2	SharpPeak	10.7488727725198	0
chr1	42260000	42270000	chr1	42670000	42680000	10	2.63563331908346	0.00331438571023151	chr1_27	29	BroadPeak	220.697499518787	0
chr1	41810000	41820000	chr1	42680000	42690000	17	2.85666450955852	0.000000203632156345582	chr1_28	56	BroadPeak	561.947930596876	0
chr1	41890000	41900000	chr1	42680000	42690000	23	3.08493205172941	0.0000000000109533731952177	chr1_28	56	BroadPeak	561.947930596876	0
chr1	42230000	42240000	chr1	42680000	42690000	17	3.22532813280441	0.00000102716821511778	chr1_27	29	BroadPeak	220.697499518787	0
chr1	42250000	42260000	chr1	42680000	42690000	20	4.20209594136908	0.000000473701756895056	chr1_27	29	BroadPeak	220.697499518787	0
chr1	42260000	42270000	chr1	42680000	42690000	19	4.83772539629479	0.0000147793988179362	chr1_27	29	BroadPeak	220.697499518787	0
chr1	41740000	41750000	chr1	42690000	42700000	15	2.63943142217113	0.00000207023514764856	chr1_28	56	BroadPeak	561.947930596876	0
chr1	41810000	41820000	chr1	42690000	42700000	43	3.47726351701783	0.0000000000000000000000000000150332755303604	chr1_28	56	BroadPeak	561.947930596876	0
chr1	41890000	41900000	chr1	42690000	42700000	37	3.77855393448007	0.000000000000000000000323223995099353	chr1_28	56	BroadPeak	561.947930596876	0
chr1	42220000	42230000	chr1	42690000	42700000	23	5.52124805751373	0.00000053856650700116	chr1_27	29	BroadPeak	220.697499518787	0
chr1	42230000	42240000	chr1	42690000	42700000	23	3.93554401452083	0.0000000012597193576886	chr1_27	29	BroadPeak	220.697499518787	0
chr1	42240000	42250000	chr1	42690000	42700000	28	5.53641871568688	0.000000000360532887882931	chr1_27	29	BroadPeak	220.697499518787	0
chr1	42250000	42260000	chr1	42690000	42700000	37	5.20193526777669	0.0000000000000000081387453768408	chr1_27	29	BroadPeak	220.697499518787	1
chr1	42260000	42270000	chr1	42690000	42700000	24	6.01393491170452	0.000000613026206970442	chr1_27	29	BroadPeak	220.697499518787	0
chr1	41810000	41820000	chr1	42700000	42710000	32	3.07637158629353	0.0000000000000000000450448554726504	chr1_28	56	BroadPeak	561.947930596876	0
chr1	41890000	41900000	chr1	42700000	42710000	37	3.3263649239194	0.00000000000000000000000489616647143164	chr1_28	56	BroadPeak	561.947930596876	0
chr1	42220000	42230000	chr1	42700000	42710000	18	4.76763176976084	0.0000428810949861337	chr1_27	29	BroadPeak	220.697499518787	0
chr1	42240000	42250000	chr1	42700000	42710000	21	4.7768304537036	0.0000007841282523292	chr1_27	29	BroadPeak	220.697499518787	0
chr1	42250000	42260000	chr1	42700000	42710000	27	4.49261889105113	0.0000000000176416329368533	chr1_27	29	BroadPeak	220.697499518787	0
chr1	42260000	42270000	chr1	42700000	42710000	22	5.17691131498831	0.000000716728194000056	chr1_27	29	BroadPeak	220.697499518787	0
chr1	42350000	42360000	chr1	42700000	42710000	17	5.04001356836968	0.000281904166572305	chr1_29	2	SharpPeak	9.99751406052507	1
chr1	41810000	41820000	chr1	42710000	42720000	16	2.39703763878384	0.000000109699550351589	chr1_28	56	BroadPeak	561.947930596876	0
chr1	41890000	41900000	chr1	42710000	42720000	15	2.56120760748955	0.00000144470520622213	chr1_28	56	BroadPeak	561.947930596876	0
chr1	42230000	42240000	chr1	42710000	42720000	10	2.61798051822898	0.00317257805222009	chr1_27	29	BroadPeak	220.697499518787	0
chr1	42240000	42250000	chr1	42710000	42720000	11	3.51385132467974	0.00820025860673567	chr1_27	29	BroadPeak	220.697499518787	0
chr1	50920000	50930000	chr1	51330000	51340000	17	3.54117514277496	0.00000352125079584872	chr1_30	7	SharpPeak	46.0772548865137	0
chr1	50930000	50940000	chr1	51330000	51340000	10	1.81830114416157	0.000199607672412798	chr1_30	7	SharpPeak	46.0772548865137	0
chr1	51690000	51700000	chr1	51910000	51920000	19	6.35737870355755	0.000501468113658103	chr1_31	4	SharpPeak	18.7887032620344	1
chr1	53060000	53070000	chr1	53290000	53300000	12	3.60641575333959	0.00330503598105432	chr1_32	2	SharpPeak	9.79545873898405	0
chr1	55400000	55410000	chr1	55880000	55890000	13	3.20919188324668	0.000338086978449737	chr1_33	5	SharpPeak	51.0061952323907	0
chr1	56960000	56970000	chr1	57200000	57210000	17	6.15862420828707	0.00262490106345707	chr1_34	9	SharpPeak	91.7011541524875	0
chr1	56970000	56980000	chr1	57200000	57210000	50	10.8604372510012	0.000000000000000368018088928962	chr1_34	9	SharpPeak	91.7011541524875	0
chr1	56980000	56990000	chr1	57200000	57210000	51	7.13010024626066	0.00000000000000000000000251585908184886	chr1_34	9	SharpPeak	91.7011541524875	1
chr1	56970000	56980000	chr1	57210000	57220000	37	8.16129801155527	0.00000000000709395042098267	chr1_34	9	SharpPeak	91.7011541524875	0
chr1	56980000	56990000	chr1	57210000	57220000	20	5.36963943409746	0.0000176392030820152	chr1_34	9	SharpPeak	91.7011541524875	0
chr1	56970000	56980000	chr1	57220000	57230000	24	7.73816945180129	0.0000399018112046718	chr1_34	9	SharpPeak	91.7011541524875	0
chr1	56970000	56980000	chr1	57260000	57270000	27	8.69362633188722	0.000011153706393564	chr1_35	4	SharpPeak	21.3298409190655	1
chr1	56980000	56990000	chr1	57260000	57270000	18	5.67785081928791	0.000368589263149508	chr1_35	4	SharpPeak	21.3298409190655	0
chr1	57420000	57430000	chr1	57770000	57780000	34	4.99319525680193	0.000000000000000704588021417391	chr1_36	11	SharpPeak	106.564743800985	0
chr1	57430000	57440000	chr1	57770000	57780000	40	4.71978394181945	0.00000000000000000000089288286552387	chr1_36	11	SharpPeak	106.564743800985	1
chr1	57400000	57410000	chr1	57960000	57970000	23	4.16321586283322	0.00000000348076225406522	chr1_37	29	BroadPeak	220.637819241146	0
chr1	57420000	57430000	chr1	57960000	57970000	19	2.13674657488653	0.0000000000490340373685506	chr1_37	29	BroadPeak	220.637819241146	0
chr1	57430000	57440000	chr1	57960000	57970000	14	2.0487452006512	0.000000607799549032001	chr1_37	29	BroadPeak	220.637819241146	0
chr1	57770000	57780000	chr1	57960000	57970000	23	9.554721100313	0.00210318978021968	chr1_38	6	SharpPeak	29.8100936332832	0
chr1	57400000	57410000	chr1	57970000	57980000	13	3.40856585716731	0.000594759330754148	chr1_37	29	BroadPeak	220.637819241146	0
chr1	57420000	57430000	chr1	57970000	57980000	10	1.87337372640379	0.000251159145954491	chr1_37	29	BroadPeak	220.637819241146	0
chr1	57430000	57440000	chr1	57970000	57980000	14	1.80679499987705	0.000000142807805276421	chr1_37	29	BroadPeak	220.637819241146	0
chr1	57770000	57780000	chr1	57970000	57980000	21	7.44764561957284	0.000494484393047086	chr1_38	6	SharpPeak	29.8100936332832	0
chr1	57400000	57410000	chr1	57990000	58000000	26	5.66659113100209	0.0000000123026792788587	chr1_37	29	BroadPeak	220.637819241146	0
chr1	57420000	57430000	chr1	57990000	58000000	17	2.67586244144599	0.0000000800497235906527	chr1_37	29	BroadPeak	220.637819241146	0
chr1	57400000	57410000	chr1	58030000	58040000	17	3.83840895643478	0.0000101974012721675	chr1_37	29	BroadPeak	220.637819241146	0
chr1	57420000	57430000	chr1	58030000	58040000	12	2.0187328837718	0.0000181484439982752	chr1_37	29	BroadPeak	220.637819241146	0
chr1	57430000	57440000	chr1	58030000	58040000	8	1.93841087329052	0.00620759106608434	chr1_37	29	BroadPeak	220.637819241146	0
chr1	57420000	57430000	chr1	58020000	58030000	14	1.85127970311264	0.000000188489733247418	chr1_37	29	BroadPeak	220.637819241146	0
chr1	57400000	57410000	chr1	58210000	58220000	11	2.60353453707628	0.000799434526011721	chr1_39	2	SharpPeak	10.8442005833085	0
chr1	59230000	59240000	chr1	59480000	59490000	39	14.8723438253795	0.00000414899081665818	chr1_40	21	BroadPeak	243.350220192668	0
chr1	59250000	59260000	chr1	59480000	59490000	43	10.9618135832244	0.0000000000109533731952177	chr1_40	21	BroadPeak	243.350220192668	0
chr1	59260000	59270000	chr1	59480000	59490000	38	11.3268539470251	0.0000000146770057926605	chr1_40	21	BroadPeak	243.350220192668	0
chr1	59270000	59280000	chr1	59480000	59490000	42	14.233241621537	0.0000000762935071588143	chr1_40	21	BroadPeak	243.350220192668	0
chr1	59310000	59320000	chr1	59480000	59490000	115	18.9965410451025	0.0000000000000000000000000000000000000000000000130096674244949	chr1_40	21	BroadPeak	243.350220192668	1
chr1	59340000	59350000	chr1	59480000	59490000	31	11.4535837950742	0.0000300996372714897	chr1_40	21	BroadPeak	243.350220192668	0
chr1	59310000	59320000	chr1	59510000	59520000	25	5.99788370769384	0.00000015583598235131	chr1_40	21	BroadPeak	243.350220192668	0
chr1	59230000	59240000	chr1	59580000	59590000	23	5.02576495271945	0.000000107600429970375	chr1_41	20	SharpPeak	140.573955831615	0
chr1	59260000	59270000	chr1	59580000	59590000	15	3.77734205633075	0.00012681478365641	chr1_41	20	SharpPeak	140.573955831615	0
chr1	59270000	59280000	chr1	59580000	59590000	17	4.61861537024351	0.0000995819078087151	chr1_41	20	SharpPeak	140.573955831615	0
chr1	59310000	59320000	chr1	59580000	59590000	30	5.76278485321787	0.0000000000370055101595175	chr1_42	11	SharpPeak	101.383360567066	0
chr1	59480000	59490000	chr1	59580000	59590000	91	28.3950125498132	0.00000000000000000123495971397814	chr1_43	9	SharpPeak	112.24984195906	1
chr1	59250000	59260000	chr1	59590000	59600000	18	3.54458131838469	0.000000777085496410986	chr1_41	20	SharpPeak	140.573955831615	0
chr1	59270000	59280000	chr1	59590000	59600000	22	4.39962183563209	0.0000000463582506642613	chr1_41	20	SharpPeak	140.573955831615	0
chr1	59310000	59320000	chr1	59590000	59600000	18	5.45998840074354	0.000231870601639218	chr1_42	11	SharpPeak	101.383360567066	0
chr1	59480000	59490000	chr1	59590000	59600000	84	25.6504627143859	0.00000000000000000868923238919696	chr1_43	9	SharpPeak	112.24984195906	0
chr1	59230000	59240000	chr1	59570000	59580000	16	5.18827754810806	0.00117825970443038	chr1_41	20	SharpPeak	140.573955831615	0
chr1	59250000	59260000	chr1	59570000	59580000	17	3.82213533276061	0.00000965151354915668	chr1_41	20	SharpPeak	140.573955831615	0
chr1	59310000	59320000	chr1	59570000	59580000	26	5.99523717949045	0.000000037513233760208	chr1_42	11	SharpPeak	101.383360567066	0
chr1	59480000	59490000	chr1	59570000	59580000	63	31.1633349068009	0.0000121973447616908	chr1_43	9	SharpPeak	112.24984195906	0
chr1	59230000	59240000	chr1	59680000	59690000	14	5.10057811288493	0.00753057424036168	chr1_44	2	SharpPeak	7.67581765302992	0
chr1	60410000	60420000	chr1	60860000	60870000	16	3.37805425214524	0.00000875043105495909	chr1_45	3	SharpPeak	16.8018210757724	1
chr1	60560000	60570000	chr1	60860000	60870000	24	6.45169512418195	0.00000203121308676938	chr1_46	3	SharpPeak	20.9790076199097	1
chr1	61370000	61380000	chr1	61640000	61650000	13	4.23501188001428	0.00416269959008669	chr1_47	2	SharpPeak	7.75389917148986	1
chr1	62430000	62440000	chr1	62690000	62700000	11	3.5470970626293	0.00878852332021639	chr1_48	9	SharpPeak	59.3777751682424	0
chr1	62420000	62430000	chr1	62700000	62710000	28	8.94756183629656	0.00000631386869587507	chr1_48	9	SharpPeak	59.3777751682424	0
chr1	62430000	62440000	chr1	62700000	62710000	29	8.59166877154142	0.000000951135395288556	chr1_48	9	SharpPeak	59.3777751682424	0
chr1	62700000	62710000	chr1	62930000	62940000	30	11.166052428178	0.0000472726717748912	chr1_49	9	SharpPeak	69.2185111766701	0
chr1	62700000	62710000	chr1	62980000	62990000	20	6.76274443987642	0.000385816659407259	chr1_49	9	SharpPeak	69.2185111766701	0
chr1	63660000	63670000	chr1	64110000	64120000	14	3.285924974967	0.000109036093192628	chr1_50	3	SharpPeak	15.5804443708103	0
chr1	63660000	63670000	chr1	64120000	64130000	14	3.18123949403217	0.000078852204780135	chr1_50	3	SharpPeak	15.5804443708103	1
chr1	63660000	63670000	chr1	64300000	64310000	8	1.79509811488813	0.00392465003420605	chr1_51	2	SharpPeak	8.37582041114122	0
chr1	63660000	63670000	chr1	64530000	64540000	11	2.45164348468968	0.000487022933046757	chr1_52	3	SharpPeak	16.1064720757515	0
chr1	63730000	63740000	chr1	64530000	64540000	13	3.2684140481238	0.000400281588134412	chr1_53	2	SharpPeak	9.34892232109316	1
chr1	63660000	63670000	chr1	64610000	64620000	9	1.84425836594215	0.00107481689903483	chr1_54	2	SharpPeak	9.35981687137756	1
chr1	64610000	64620000	chr1	64690000	64700000	38	18.4834169666947	0.000838596383969585	chr1_55	2	SharpPeak	9.31991509382094	1
chr1	69240000	69250000	chr1	69680000	69690000	32	3.34551668360717	0.000000000000000000460792201950799	chr1_56	2	SharpPeak	27.0074893874623	1
chr1	69330000	69340000	chr1	69680000	69690000	17	3.22502408389313	0.00000102716821511778	chr1_57	8	SharpPeak	53.0635055500551	0
chr1	71650000	71660000	chr1	72060000	72070000	17	3.81693536285595	0.00000949284931125723	chr1_58	2	SharpPeak	13.3103199461315	1
chr1	71550000	71560000	chr1	72120000	72130000	16	2.09349979880276	0.000000017471525581457	chr1_59	5	SharpPeak	32.1828108822132	1
chr1	71650000	71660000	chr1	72120000	72130000	19	2.67915891458489	0.00000000203006929221867	chr1_60	3	SharpPeak	31.7741248712809	0
chr1	71550000	71560000	chr1	72140000	72150000	13	2.50830923202591	0.0000301789996484925	chr1_59	5	SharpPeak	32.1828108822132	0
chr1	72300000	72310000	chr1	72710000	72720000	22	6.37683529655702	0.0000193317348522917	chr1_61	2	SharpPeak	10.5358476183381	1
chr1	72710000	72720000	chr1	72820000	72830000	92	26.9278175902544	0.0000000000000000000154758566672933	chr1_62	8	SharpPeak	143.860986645141	0
chr1	72710000	72720000	chr1	72860000	72870000	49	13.3550145187756	0.00000000000324822611127039	chr1_62	8	SharpPeak	143.860986645141	0
chr1	72860000	72870000	chr1	73360000	73370000	19	3.71882921571028	0.000000342479542097697	chr1_63	9	SharpPeak	87.2739464588853	0
chr1	72870000	72880000	chr1	73360000	73370000	42	6.48247013792455	0.00000000000000000111869886205444	chr1_63	9	SharpPeak	87.2739464588853	1
chr1	73990000	74000000	chr1	74120000	74130000	28	9.52459685137151	0.0000197057185843487	chr1_64	3	SharpPeak	23.4967511859025	0
chr1	74280000	74290000	chr1	74360000	74370000	43	20.7392311139108	0.00027498093302342	chr1_65	7	SharpPeak	54.8408029956221	0
chr1	74290000	74300000	chr1	74360000	74370000	50	16.4874183518155	0.0000000013313897877079	chr1_65	7	SharpPeak	54.8408029956221	0
chr1	74300000	74310000	chr1	74360000	74370000	55	23.4180084273821	0.000000756810303950048	chr1_65	7	SharpPeak	54.8408029956221	0
chr1	74280000	74290000	chr1	74380000	74390000	44	20.1888381117517	0.0000752836716456023	chr1_65	7	SharpPeak	54.8408029956221	0
chr1	74300000	74310000	chr1	74380000	74390000	51	21.7852555325326	0.0000023335601730717	chr1_66	2	SharpPeak	18.088566583224	0
chr1	74280000	74290000	chr1	74390000	74400000	67	32.5710614094002	0.0000032607873192961	chr1_65	7	SharpPeak	54.8408029956221	0
chr1	74300000	74310000	chr1	74390000	74400000	79	34.5735054008	0.00000000445386417361804	chr1_66	2	SharpPeak	18.088566583224	1
chr1	74880000	74890000	chr1	75120000	75130000	20	8.73450232238887	0.00800614372365527	chr1_67	4	SharpPeak	16.3142344105259	0
chr1	74890000	74900000	chr1	75120000	75130000	21	8.32978713003573	0.00206362340912099	chr1_67	4	SharpPeak	16.3142344105259	0
chr1	74880000	74890000	chr1	75130000	75140000	20	7.17605393822955	0.000819471123621782	chr1_67	4	SharpPeak	16.3142344105259	1
chr1	74890000	74900000	chr1	75140000	75150000	27	12.6405282751877	0.00395589497523429	chr1_67	4	SharpPeak	16.3142344105259	0
chr1	75120000	75130000	chr1	75250000	75260000	30	9.87082919292414	0.00000474404152091193	chr1_68	3	SharpPeak	16.09722457431	1
chr1	75130000	75140000	chr1	75250000	75260000	24	8.97154352647894	0.000363534657571258	chr1_68	3	SharpPeak	16.09722457431	0
chr1	75140000	75150000	chr1	75260000	75270000	29	14.1446574469125	0.00473758593358807	chr1_68	3	SharpPeak	16.09722457431	0
chr1	74940000	74950000	chr1	75270000	75280000	16	5.62078574836273	0.00271073803095335	chr1_69	2	SharpPeak	8.60805239559534	0
chr1	75370000	75380000	chr1	75440000	75450000	47	21.2126921526029	0.0000264530019491819	chr1_70	20	SharpPeak	176.563127794961	0
chr1	75360000	75370000	chr1	75450000	75460000	37	18.0798013127353	0.00110720833032978	chr1_70	20	SharpPeak	176.563127794961	0
chr1	75360000	75370000	chr1	75460000	75470000	39	16.5992437623561	0.0000472726717748912	chr1_70	20	SharpPeak	176.563127794961	0
chr1	75370000	75380000	chr1	75460000	75470000	38	15.8764465251272	0.0000419117648438811	chr1_70	20	SharpPeak	176.563127794961	0
chr1	75470000	75480000	chr1	75550000	75560000	79	29.2606180037057	0.00000000000210828042021123	chr1_71	5	SharpPeak	56.546275187811	0
chr1	75480000	75490000	chr1	75550000	75560000	53	23.9294606435694	0.00000675282375319412	chr1_71	5	SharpPeak	56.546275187811	0
chr1	77250000	77260000	chr1	77500000	77510000	18	7.01312364194384	0.00401419058828985	chr1_72	8	SharpPeak	56.2856132292181	0
chr1	76860000	76870000	chr1	77510000	77520000	15	3.47154934705511	0.0000502539933244497	chr1_73	12	SharpPeak	87.0694287399784	0
chr1	77100000	77110000	chr1	77510000	77520000	18	5.96631460093598	0.000660926632911514	chr1_74	11	SharpPeak	68.3541234895919	0
chr1	77250000	77260000	chr1	77510000	77520000	28	10.8020272022133	0.000166503147234748	chr1_72	8	SharpPeak	56.2856132292181	0
chr1	77260000	77270000	chr1	77510000	77520000	24	8.85856021785225	0.000304409062226261	chr1_72	8	SharpPeak	56.2856132292181	0
chr1	77970000	77980000	chr1	78170000	78180000	19	5.51325466142335	0.0000830227676140337	chr1_75	36	BroadPeak	353.35274054291	0
chr1	77970000	77980000	chr1	78190000	78200000	63	12.0533759263338	0.000000000000000000000074845091381261	chr1_75	36	BroadPeak	353.35274054291	0
chr1	77970000	77980000	chr1	78210000	78220000	36	8.41197334579906	0.0000000000684207969139781	chr1_75	36	BroadPeak	353.35274054291	0
chr1	77970000	77980000	chr1	78180000	78190000	24	6.43936345862937	0.00000197291279114198	chr1_75	36	BroadPeak	353.35274054291	0
chr1	77970000	77980000	chr1	78200000	78210000	45	9.19948890562795	0.00000000000000150626866902451	chr1_75	36	BroadPeak	353.35274054291	0
chr1	77970000	77980000	chr1	78480000	78490000	9	2.52307414391855	0.00853654098583265	chr1_76	2	SharpPeak	7.376228950615	0
chr1	78530000	78540000	chr1	78650000	78660000	44	13.8273492962028	0.00000000390934180769286	chr1_77	4	SharpPeak	30.595028304306	1
chr1	78530000	78540000	chr1	78660000	78670000	27	9.60651852061304	0.0000610431723208721	chr1_77	4	SharpPeak	30.595028304306	0
chr1	79850000	79860000	chr1	80030000	80040000	26	8.78452561569121	0.0000379987971528965	chr1_78	2	SharpPeak	10.8064198669478	1
chr1	81570000	81580000	chr1	82280000	82290000	13	2.3937548733404	0.0000188265481967518	chr1_79	10	SharpPeak	100.150278816612	0
chr1	81590000	81600000	chr1	82280000	82290000	29	3.41506588332169	0.000000000000000491860170343365	chr1_79	10	SharpPeak	100.150278816612	1
chr1	81570000	81580000	chr1	82290000	82300000	14	2.23555572930891	0.00000162917177438106	chr1_79	10	SharpPeak	100.150278816612	0
chr1	81590000	81600000	chr1	82290000	82300000	23	3.13496840385428	0.0000000000148132364359135	chr1_79	10	SharpPeak	100.150278816612	0
chr1	85890000	85900000	chr1	86010000	86020000	22	9.12366173538889	0.00270076513388712	chr1_80	2	SharpPeak	12.4917695609382	0
chr1	86150000	86160000	chr1	86350000	86360000	27	10.8167768422291	0.000407498447367691	chr1_81	7	SharpPeak	40.782217433986	0
chr1	86160000	86170000	chr1	86350000	86360000	20	8.10292558735944	0.0034795966493225	chr1_81	7	SharpPeak	40.782217433986	0
chr1	86210000	86220000	chr1	86350000	86360000	32	9.8669941199015	0.000000541321187532482	chr1_82	3	SharpPeak	20.0975636232231	1
chr1	86360000	86370000	chr1	86430000	86440000	46	21.4907805331753	0.0000742946559728896	chr1_83	2	SharpPeak	13.571645932905	0
chr1	86440000	86450000	chr1	86470000	86480000	112	51.5051915098	0.0000000000204805230064088	chr1_84	15	BroadPeak	226.582181570988	0
chr1	86430000	86440000	chr1	86500000	86510000	91	27.5487943735299	0.000000000000000000193618625913937	chr1_84	15	BroadPeak	226.582181570988	0
chr1	86440000	86450000	chr1	86500000	86510000	153	49.3766550905	0.0000000000000000000000000000179174884158269	chr1_84	15	BroadPeak	226.582181570988	1
chr1	86430000	86440000	chr1	86530000	86540000	58	15.061617904475	0.00000000000000258163657665633	chr1_84	15	BroadPeak	226.582181570988	0
chr1	86440000	86450000	chr1	86530000	86540000	92	26.0866505592222	0.00000000000000000000195024526433304	chr1_84	15	BroadPeak	226.582181570988	0
chr1	86500000	86510000	chr1	86530000	86540000	122	46.4716558274	0.00000000000000000428178192052008	chr1_85	2	SharpPeak	27.1696132761733	1
chr1	86430000	86440000	chr1	86520000	86530000	80	29.6728694861039	0.00000000000161576225777073	chr1_84	15	BroadPeak	226.582181570988	0
chr1	86440000	86450000	chr1	86520000	86530000	135	51.8581536865	0.000000000000000000114386522873127	chr1_84	15	BroadPeak	226.582181570988	0
chr1	86440000	86450000	chr1	86480000	86490000	118	49.9274413955	0.0000000000000227326126222131	chr1_84	15	BroadPeak	226.582181570988	0
chr1	86660000	86670000	chr1	87090000	87100000	12	2.58333999382645	0.000179571141452724	chr1_86	2	SharpPeak	10.2377656396103	1
chr1	86660000	86670000	chr1	87170000	87180000	11	2.60688013853059	0.000807881392616193	chr1_87	18	SharpPeak	142.361013806138	0
chr1	86670000	86680000	chr1	87170000	87180000	15	3.22142962552891	0.0000217066474306902	chr1_87	18	SharpPeak	142.361013806138	0
chr1	86630000	86640000	chr1	87180000	87190000	12	2.61493600221365	0.000201832744623433	chr1_87	18	SharpPeak	142.361013806138	0
chr1	86660000	86670000	chr1	87180000	87190000	33	3.70119866383435	0.000000000000000000964474083822363	chr1_87	18	SharpPeak	142.361013806138	1
chr1	86670000	86680000	chr1	87180000	87190000	20	4.72676538392055	0.00000266570369040678	chr1_87	18	SharpPeak	142.361013806138	0
chr1	86580000	86590000	chr1	87200000	87210000	12	3.37167014982737	0.0018997433243608	chr1_88	2	SharpPeak	9.36237546666821	0
chr1	86630000	86640000	chr1	87200000	87210000	9	1.93568774631549	0.00150029802447829	chr1_87	18	SharpPeak	142.361013806138	0
chr1	87470000	87480000	chr1	87750000	87760000	19	4.19847805552865	0.00000197130477010688	chr1_89	3	SharpPeak	19.4934326042098	1
chr1	88440000	88450000	chr1	88690000	88700000	19	4.55425975320848	0.00000626291625765287	chr1_90	29	BroadPeak	304.201651781926	0
chr1	88400000	88410000	chr1	88700000	88710000	24	5.80177262122299	0.000000333856463061673	chr1_90	29	BroadPeak	304.201651781926	0
chr1	88440000	88450000	chr1	88700000	88710000	53	7.25043845559116	0.000000000000000000000000115245410046059	chr1_90	29	BroadPeak	304.201651781926	0
chr1	88480000	88490000	chr1	88700000	88710000	38	8.43531206228047	0.00000000000413862882534303	chr1_90	29	BroadPeak	304.201651781926	0
chr1	88490000	88500000	chr1	88700000	88710000	25	6.70696496432569	0.00000113821457747529	chr1_90	29	BroadPeak	304.201651781926	0
chr1	88570000	88580000	chr1	88700000	88710000	23	8.54937658846076	0.000470238028905643	chr1_90	29	BroadPeak	304.201651781926	0
chr1	89640000	89650000	chr1	89920000	89930000	27	7.23547822125993	0.000000385459151817406	chr1_91	16	SharpPeak	156.619247156229	0
chr1	89750000	89760000	chr1	89920000	89930000	20	8.17536552673038	0.00383868088005251	chr1_92	5	SharpPeak	29.0487527074482	0
chr1	89640000	89650000	chr1	89930000	89940000	56	8.75423355562668	0.00000000000000000000000231593650011058	chr1_91	16	SharpPeak	156.619247156229	1
chr1	89750000	89760000	chr1	89930000	89940000	25	9.717646233678	0.000471018427523272	chr1_92	5	SharpPeak	29.0487527074482	0
chr1	89640000	89650000	chr1	89940000	89950000	32	3.87082553487862	0.000000000000000026792046905672	chr1_91	16	SharpPeak	156.619247156229	0
chr1	89960000	89970000	chr1	90600000	90610000	12	3.18962703917979	0.00117825970443038	chr1_93	2	SharpPeak	11.4238913388162	0
chr1	90200000	90210000	chr1	90600000	90610000	39	9.17632641336895	0.0000000000116118632551976	chr1_94	43	BroadPeak	454.940152207062	0
chr1	90210000	90220000	chr1	90600000	90610000	15	5.40803121996319	0.00488034026447294	chr1_94	43	BroadPeak	454.940152207062	0
chr1	90600000	90610000	chr1	90960000	90970000	15	4.30480782524995	0.000510641471056717	chr1_95	2	SharpPeak	11.3710254576409	0
chr1	90960000	90970000	chr1	91290000	91300000	12	4.06455072479262	0.00853513727940179	chr1_96	3	SharpPeak	13.4279536759314	0
chr1	91530000	91540000	chr1	91750000	91760000	20	6.52574461636936	0.000244528118351311	chr1_97	2	SharpPeak	8.86663083328333	1
chr1	91540000	91550000	chr1	91750000	91760000	20	8.64356964955843	0.00712438511892964	chr1_97	2	SharpPeak	8.86663083328333	0
chr1	91530000	91540000	chr1	91800000	91810000	39	10.7902127475044	0.00000000125172065987106	chr1_98	2	SharpPeak	21.9938551997748	1
chr1	92180000	92190000	chr1	92470000	92480000	16	6.13706285168971	0.00634477184257173	chr1_99	3	SharpPeak	13.4580469389683	0
chr1	92640000	92650000	chr1	92830000	92840000	76	17.6939917495511	0.000000000000000000000172735716207839	chr1_100	19	BroadPeak	219.080104297427	0
chr1	92730000	92740000	chr1	92830000	92840000	40	17.688408105384	0.000083043094721713	chr1_100	19	BroadPeak	219.080104297427	0
chr1	92640000	92650000	chr1	92900000	92910000	24	11.0692642447494	0.00614012974348659	chr1_101	2	SharpPeak	9.08931278932652	0
chr1	92640000	92650000	chr1	92840000	92850000	37	9.96259299150594	0.00000000173273400767362	chr1_100	19	BroadPeak	219.080104297427	0
chr1	93170000	93180000	chr1	93300000	93310000	38	13.2545017427519	0.000000727712265685916	chr1_102	2	SharpPeak	12.1849216870506	1
chr1	93170000	93180000	chr1	93340000	93350000	27	11.1514402509716	0.000650830170619636	chr1_103	5	SharpPeak	25.5916366768842	0
chr1	93510000	93520000	chr1	93740000	93750000	18	5.93160264045796	0.000618712660870321	chr1_104	6	SharpPeak	28.8566563581132	0
chr1	93510000	93520000	chr1	93750000	93760000	28	12.3295143594032	0.00134166389079323	chr1_104	6	SharpPeak	28.8566563581132	0
chr1	118320000	118330000	chr1	118450000	118460000	18	6.86817452052578	0.00324229562456675	chr1_105	2	SharpPeak	17.478181386982	0
chr1	118390000	118400000	chr1	118450000	118460000	39	14.2024308489062	0.00000142050438155724	chr1_106	3	SharpPeak	16.2838801006861	1
chr1	118320000	118330000	chr1	118460000	118470000	36	7.75815098765899	0.0000000000074681770350254	chr1_105	2	SharpPeak	17.478181386982	1
chr1	118380000	118390000	chr1	118460000	118470000	31	14.6649085961145	0.00208027489420772	chr1_106	3	SharpPeak	16.2838801006861	0
chr1	118820000	118830000	chr1	119050000	119060000	22	8.38016657897726	0.000903261369770885	chr1_107	28	BroadPeak	264.317820382997	0
chr1	118910000	118920000	chr1	119050000	119060000	62	15.9921842143076	0.000000000000000195103661097706	chr1_107	28	BroadPeak	264.317820382997	1
chr1	118980000	118990000	chr1	119050000	119060000	68	28.4399356993127	0.0000000127991383314377	chr1_108	2	SharpPeak	15.9549470181566	1
chr1	118910000	118920000	chr1	119040000	119050000	27	12.4278075507834	0.00317257805222009	chr1_107	28	BroadPeak	264.317820382997	0
chr1	118980000	118990000	chr1	119040000	119050000	49	23.4167288695841	0.000068773777964228	chr1_108	2	SharpPeak	15.9549470181566	0
chr1	119080000	119090000	chr1	119420000	119430000	14	4.65335808785869	0.00335288368167083	chr1_109	5	SharpPeak	54.3887109098993	0
chr1	120600000	120610000	chr1	121080000	121090000	13	4.31438898074096	0.00488617860884008	chr1_110	17	SharpPeak	103.911325549821	0
chr1	120590000	120600000	chr1	121090000	121100000	15	3.95839178101503	0.000211435688195544	chr1_110	17	SharpPeak	103.911325549821	0
chr1	120600000	120610000	chr1	121090000	121100000	24	5.11812515458712	0.000000033688072239567	chr1_110	17	SharpPeak	103.911325549821	0
chr1	120590000	120600000	chr1	121170000	121180000	73	4.54701118547919	0.000000000000000000000000000000000000000000000000000000000669949403901752	chr1_111	20	BroadPeak	328.599929032869	0
chr1	120600000	120610000	chr1	121170000	121180000	91	5.90210766160408	0.000000000000000000000000000000000000000000000000000000000000000000000166783799829918	chr1_111	20	BroadPeak	328.599929032869	1
chr1	120610000	120620000	chr1	121170000	121180000	42	4.10349321596732	0.0000000000000000000000000840935347175667	chr1_111	20	BroadPeak	328.599929032869	0
chr1	120620000	120630000	chr1	121170000	121180000	21	3.34429221247882	0.00000000208695188897745	chr1_111	20	BroadPeak	328.599929032869	0
chr1	120640000	120650000	chr1	121170000	121180000	18	3.15759188642786	0.00000015583598235131	chr1_111	20	BroadPeak	328.599929032869	0
chr1	120590000	120600000	chr1	121320000	121330000	13	3.44831503828785	0.000660926632911514	chr1_112	2	SharpPeak	10.8099819133666	0
chr1	120600000	120610000	chr1	121320000	121330000	17	4.39520536390155	0.000055060493936116	chr1_112	2	SharpPeak	10.8099819133666	1
chr1	120590000	120600000	chr1	121390000	121400000	28	2.57322513901115	0.0000000000000000036297297774734	chr1_113	16	SharpPeak	116.457605956824	1
chr1	120600000	120610000	chr1	121390000	121400000	20	3.17921890955032	0.00000000521998564559506	chr1_113	16	SharpPeak	116.457605956824	0
chr1	120590000	120600000	chr1	121430000	121440000	20	3.00196491787959	0.00000000203006929221867	chr1_113	16	SharpPeak	116.457605956824	0
chr1	120600000	120610000	chr1	121430000	121440000	15	3.77415666049842	0.000125754834000287	chr1_113	16	SharpPeak	116.457605956824	0
chr1	120590000	120600000	chr1	121520000	121530000	11	2.16062302850501	0.000167537822159108	chr1_114	2	SharpPeak	10.1778415283635	1
chr1	120600000	120610000	chr1	121520000	121530000	11	2.59755116082696	0.000786041423520668	chr1_114	2	SharpPeak	10.1778415283635	0
chr1	125430000	125440000	chr1	125550000	125560000	22	8.54308089066947	0.00116304985312663	chr1_115	2	SharpPeak	11.0079395187046	0
chr1	125430000	125440000	chr1	125560000	125570000	45	19.7343426862526	0.0000211125299688737	chr1_115	2	SharpPeak	11.0079395187046	1
chr1	128360000	128370000	chr1	128590000	128600000	29	9.09502958512391	0.00000281772745930872	chr1_116	9	SharpPeak	59.2975502063138	0
chr1	128410000	128420000	chr1	128590000	128600000	45	13.9738015072987	0.00000000174927737634045	chr1_116	9	SharpPeak	59.2975502063138	1
chr1	128350000	128360000	chr1	128830000	128840000	21	2.70715906985696	0.0000000000484286153150502	chr1_117	7	SharpPeak	81.8102837196184	0
chr1	128360000	128370000	chr1	128830000	128840000	15	2.55766710205185	0.00000142331177429482	chr1_117	7	SharpPeak	81.8102837196184	0
chr1	128410000	128420000	chr1	128830000	128840000	11	3.30533377677908	0.00520158812230136	chr1_118	4	SharpPeak	29.0345703644851	0
chr1	128580000	128590000	chr1	128830000	128840000	14	4.48843934245787	0.00244073645392234	chr1_119	9	SharpPeak	65.5449552078124	0
chr1	128590000	128600000	chr1	128830000	128840000	23	6.92161284713391	0.000021246563820219	chr1_119	9	SharpPeak	65.5449552078124	0
chr1	130870000	130880000	chr1	131060000	131070000	13	4.07780583607913	0.00304214085896019	chr1_120	3	SharpPeak	18.1189776043051	0
chr1	131270000	131280000	chr1	131520000	131530000	24	8.62842867652911	0.000207400262809021	chr1_121	4	SharpPeak	24.6309320781879	0
chr1	131270000	131280000	chr1	131530000	131540000	20	5.38923188582373	0.0000185377757725228	chr1_121	4	SharpPeak	24.6309320781879	0
chr1	132140000	132150000	chr1	132290000	132300000	21	9.40833385359933	0.00839916684137957	chr1_122	3	SharpPeak	15.8458352846358	0
chr1	132150000	132160000	chr1	132300000	132310000	31	9.4224204774786	0.00000062897348192272	chr1_122	3	SharpPeak	15.8458352846358	1
chr1	132160000	132170000	chr1	132300000	132310000	24	10.2655667905136	0.00237896516691837	chr1_122	3	SharpPeak	15.8458352846358	0
chr1	132150000	132160000	chr1	132320000	132330000	20	8.65999045672862	0.00726975593400094	chr1_123	3	SharpPeak	16.7796411515107	0
chr1	132160000	132170000	chr1	132320000	132330000	29	9.37233433671681	0.00000505711490227434	chr1_123	3	SharpPeak	16.7796411515107	1
chr1	133040000	133050000	chr1	133120000	133130000	52	24.6369272333919	0.0000305255220534304	chr1_124	11	SharpPeak	91.9419784965015	0
chr1	133180000	133190000	chr1	133290000	133300000	39	12.2621486180635	0.0000000372255916996336	chr1_125	16	SharpPeak	131.114773322674	0
chr1	133180000	133190000	chr1	133380000	133390000	33	9.24676490552436	0.0000000393025893139632	chr1_126	3	SharpPeak	17.5732255647822	1
chr1	133420000	133430000	chr1	133490000	133500000	56	27.2843902881386	0.0000292951323595032	chr1_127	2	SharpPeak	11.8203421599979	1
chr1	133130000	133140000	chr1	133600000	133610000	38	10.0563130202302	0.000000000623343844949461	chr1_128	5	SharpPeak	33.1390169213146	1
chr1	133160000	133170000	chr1	133600000	133610000	27	6.64174586798136	0.0000000716292731841867	chr1_129	7	SharpPeak	55.1159624492575	0
chr1	133180000	133190000	chr1	133600000	133610000	25	6.47478186202512	0.000000613578020478476	chr1_129	7	SharpPeak	55.1159624492575	0
chr1	133240000	133250000	chr1	133600000	133610000	15	4.92618338110091	0.00203393014119139	chr1_130	2	SharpPeak	8.94687996853978	0
chr1	133320000	133330000	chr1	133600000	133610000	30	7.06007465466358	0.00000000421702493135473	chr1_131	7	SharpPeak	48.4743046006524	0
chr1	133360000	133370000	chr1	133600000	133610000	31	10.1245622169102	0.00000266570369040678	chr1_132	29	BroadPeak	331.94131200031	0
chr1	133380000	133390000	chr1	133600000	133610000	77	9.76199150207142	0.00000000000000000000000000000000000000244545466824862	chr1_132	29	BroadPeak	331.94131200031	1
chr1	133390000	133400000	chr1	133600000	133610000	50	9.6819150148358	0.00000000000000000413790178663166	chr1_132	29	BroadPeak	331.94131200031	0
chr1	133410000	133420000	chr1	133600000	133610000	36	11.8377807029049	0.000000410408372208832	chr1_132	29	BroadPeak	331.94131200031	0
chr1	133420000	133430000	chr1	133600000	133610000	62	18.1502949823542	0.0000000000000518131928222926	chr1_132	29	BroadPeak	331.94131200031	0
chr1	133130000	133140000	chr1	133610000	133620000	20	7.09687277805893	0.000709309392132333	chr1_128	5	SharpPeak	33.1390169213146	0
chr1	133160000	133170000	chr1	133610000	133620000	22	4.71573374540595	0.00000015583598235131	chr1_129	7	SharpPeak	55.1159624492575	0
chr1	133180000	133190000	chr1	133610000	133620000	20	4.59758379401794	0.00000179765024848806	chr1_129	7	SharpPeak	55.1159624492575	0
chr1	133290000	133300000	chr1	133610000	133620000	15	4.1461934083141	0.000345624286988568	chr1_131	7	SharpPeak	48.4743046006524	0
chr1	133320000	133330000	chr1	133610000	133620000	15	4.95162115987417	0.00213028973842604	chr1_131	7	SharpPeak	48.4743046006524	0
chr1	133360000	133370000	chr1	133610000	133620000	25	7.02738757628509	0.00000254939815021649	chr1_132	29	BroadPeak	331.94131200031	0
chr1	133380000	133390000	chr1	133610000	133620000	56	6.7572576666432	0.0000000000000000000000000000122958580437272	chr1_132	29	BroadPeak	331.94131200031	0
chr1	133390000	133400000	chr1	133610000	133620000	19	6.69098625967222	0.000932942970878718	chr1_132	29	BroadPeak	331.94131200031	0
chr1	133410000	133420000	chr1	133610000	133620000	20	8.14174474771319	0.00368697702860672	chr1_132	29	BroadPeak	331.94131200031	0
chr1	133420000	133430000	chr1	133610000	133620000	28	12.4518810655112	0.0015496147120647	chr1_132	29	BroadPeak	331.94131200031	0
chr1	133730000	133740000	chr1	133790000	133800000	55	24.985577494052	0.00000505555198440704	chr1_133	3	SharpPeak	19.1058433123742	1
chr1	133730000	133740000	chr1	133880000	133890000	26	8.11384133724919	0.00000993055408977921	chr1_134	22	BroadPeak	196.017550160885	0
chr1	133750000	133760000	chr1	133880000	133890000	18	7.00251471729706	0.00395341570703948	chr1_134	22	BroadPeak	196.017550160885	0
chr1	133790000	133800000	chr1	133880000	133890000	27	11.7379935711844	0.00141403408140228	chr1_135	3	SharpPeak	14.4470921008526	0
chr1	133730000	133740000	chr1	133890000	133900000	68	10.8392743252741	0.0000000000000000000000000000514855810008895	chr1_134	22	BroadPeak	196.017550160885	1
chr1	133750000	133760000	chr1	133890000	133900000	25	9.27974815154491	0.000236617593218316	chr1_134	22	BroadPeak	196.017550160885	0
chr1	133790000	133800000	chr1	133890000	133900000	36	15.205109178052	0.0000876812273348967	chr1_135	3	SharpPeak	14.4470921008526	1
chr1	133800000	133810000	chr1	133890000	133900000	36	17.9963740255801	0.0019923777041044	chr1_135	3	SharpPeak	14.4470921008526	0
chr1	133730000	133740000	chr1	133900000	133910000	59	11.9817017964219	0.0000000000000000000284221261543846	chr1_134	22	BroadPeak	196.017550160885	0
chr1	133750000	133760000	chr1	133900000	133910000	28	10.1897699601891	0.0000628333564442686	chr1_134	22	BroadPeak	196.017550160885	0
chr1	133730000	133740000	chr1	133920000	133930000	21	7.15647571910985	0.000291887352655321	chr1_134	22	BroadPeak	196.017550160885	0
chr1	133730000	133740000	chr1	134030000	134040000	15	4.12582098730981	0.000329184332006417	chr1_136	8	SharpPeak	72.7808205989428	0
chr1	133920000	133930000	chr1	134030000	134040000	17	6.61561319146677	0.00538567750728355	chr1_137	4	SharpPeak	43.5864757655956	0
chr1	133650000	133660000	chr1	134040000	134050000	17	4.76630949202904	0.000145127847669145	chr1_138	2	SharpPeak	14.1293238408825	0
chr1	133660000	133670000	chr1	134040000	134050000	24	5.75019521011857	0.000000288089526189231	chr1_138	2	SharpPeak	14.1293238408825	1
chr1	133730000	133740000	chr1	134040000	134050000	47	6.53761170448588	0.000000000000000000000153411789069358	chr1_136	8	SharpPeak	72.7808205989428	1
chr1	133900000	133910000	chr1	134040000	134050000	56	13.6629389914974	0.000000000000000670307797591663	chr1_137	4	SharpPeak	43.5864757655956	1
chr1	133920000	133930000	chr1	134040000	134050000	29	10.1878240637141	0.0000239612730242661	chr1_137	4	SharpPeak	43.5864757655956	0
chr1	133730000	133740000	chr1	134060000	134070000	21	6.57799879801702	0.0000922718151717408	chr1_139	4	SharpPeak	26.373493948966	0
chr1	133730000	133740000	chr1	134070000	134080000	35	8.38760228379107	0.000000000260869881610039	chr1_139	4	SharpPeak	26.373493948966	1
chr1	133900000	133910000	chr1	134100000	134110000	26	9.17143818741198	0.0000759416083045607	chr1_140	2	SharpPeak	13.4491819340857	0
chr1	134060000	134070000	chr1	134100000	134110000	69	32.1540160127003	0.000000534086209383096	chr1_141	3	SharpPeak	17.3785669480169	1
chr1	134110000	134120000	chr1	134340000	134350000	22	5.07646240418393	0.000000528532010778868	chr1_142	4	SharpPeak	22.3846241564258	1
chr1	134360000	134370000	chr1	134460000	134470000	35	14.2685701451306	0.000057591817482663	chr1_143	2	SharpPeak	9.9391246089828	1
chr1	134980000	134990000	chr1	135080000	135090000	26	11.9344006774387	0.00377363482168774	chr1_144	19	SharpPeak	149.430772859116	0
chr1	134950000	134960000	chr1	135100000	135110000	23	9.81366432504154	0.00295495061456603	chr1_144	19	SharpPeak	149.430772859116	0
chr1	134960000	134970000	chr1	135100000	135110000	39	11.472264693671	0.00000000627462656115475	chr1_144	19	SharpPeak	149.430772859116	0
chr1	134980000	134990000	chr1	135100000	135110000	66	13.8807421893485	0.000000000000000000000796247002993155	chr1_144	19	SharpPeak	149.430772859116	0
chr1	134960000	134970000	chr1	135130000	135140000	20	7.74748490527658	0.0020898107740706	chr1_144	19	SharpPeak	149.430772859116	0
chr1	134980000	134990000	chr1	135130000	135140000	26	9.16082203480224	0.0000746840375148177	chr1_144	19	SharpPeak	149.430772859116	0
chr1	135140000	135150000	chr1	135370000	135380000	34	15.6142633387482	0.000665760240199985	chr1_145	12	SharpPeak	101.68539242247	0
chr1	135150000	135160000	chr1	135370000	135380000	38	10.0278045761097	0.000000000581989045671225	chr1_145	12	SharpPeak	101.68539242247	0
chr1	135190000	135200000	chr1	135370000	135380000	27	7.93337113584539	0.00000210733169492377	chr1_145	12	SharpPeak	101.68539242247	0
chr1	135140000	135150000	chr1	135360000	135370000	33	13.6834625222068	0.000136807669283965	chr1_145	12	SharpPeak	101.68539242247	0
chr1	135150000	135160000	chr1	135360000	135370000	37	8.80364110765956	0.0000000000589720427751665	chr1_145	12	SharpPeak	101.68539242247	0
chr1	135570000	135580000	chr1	135670000	135680000	35	13.2012494346384	0.0000120271383307456	chr1_146	5	SharpPeak	33.3055241861276	0
chr1	135580000	135590000	chr1	135670000	135680000	43	19.4989835860302	0.0000722422987751823	chr1_146	5	SharpPeak	33.3055241861276	0
chr1	135420000	135430000	chr1	135680000	135690000	31	13.610891109232	0.000617815175963293	chr1_147	16	SharpPeak	100.284066242612	0
chr1	135430000	135440000	chr1	135680000	135690000	29	10.9299074828352	0.0000822098508771071	chr1_147	16	SharpPeak	100.284066242612	0
chr1	135550000	135560000	chr1	135680000	135690000	46	16.9111427918689	0.000000163583366801677	chr1_148	9	SharpPeak	97.4531713672555	0
chr1	135420000	135430000	chr1	135690000	135700000	21	9.30219023507031	0.0073660115445828	chr1_147	16	SharpPeak	100.284066242612	0
chr1	135430000	135440000	chr1	135690000	135700000	21	7.46421623940156	0.0005086282070069	chr1_147	16	SharpPeak	100.284066242612	0
chr1	135500000	135510000	chr1	135690000	135700000	26	9.59891456619475	0.000156358652711871	chr1_147	16	SharpPeak	100.284066242612	0
chr1	135550000	135560000	chr1	135690000	135700000	26	11.2238919355386	0.00162891987522426	chr1_148	9	SharpPeak	97.4531713672555	0
chr1	136130000	136140000	chr1	136440000	136450000	16	6.377969248622	0.00908395640728378	chr1_149	8	SharpPeak	40.8500388320052	0
chr1	136230000	136240000	chr1	136440000	136450000	19	7.98536731971845	0.00679941248577924	chr1_150	12	SharpPeak	72.5384840962164	0
chr1	136250000	136260000	chr1	136440000	136450000	16	6.15570481364422	0.00651826137266039	chr1_150	12	SharpPeak	72.5384840962164	0
chr1	136340000	136350000	chr1	136440000	136450000	42	18.8168975550115	0.000069387913977766	chr1_151	4	SharpPeak	26.9680051570257	0
chr1	136130000	136140000	chr1	136460000	136470000	25	9.10539269957551	0.000177535590941347	chr1_149	8	SharpPeak	40.8500388320052	0
chr1	136170000	136180000	chr1	136460000	136470000	19	5.55047764104244	0.0000903114467530549	chr1_149	8	SharpPeak	40.8500388320052	0
chr1	136220000	136230000	chr1	136460000	136470000	23	8.35591134265189	0.000339950959671932	chr1_150	12	SharpPeak	72.5384840962164	0
chr1	136230000	136240000	chr1	136460000	136470000	37	11.1480770185624	0.000000031377392447455	chr1_150	12	SharpPeak	72.5384840962164	0
chr1	136260000	136270000	chr1	136460000	136470000	35	9.75488059616062	0.0000000122589998603975	chr1_150	12	SharpPeak	72.5384840962164	1
chr1	136230000	136240000	chr1	136470000	136480000	16	5.52049416542271	0.00225983149223619	chr1_150	12	SharpPeak	72.5384840962164	0
chr1	136560000	136570000	chr1	136940000	136950000	31	6.38874674951487	0.0000000000917056894686131	chr1_152	6	SharpPeak	52.7061904106198	1
chr1	136570000	136580000	chr1	136940000	136950000	15	4.37660048241307	0.000605573727818418	chr1_152	6	SharpPeak	52.7061904106198	0
chr1	136780000	136790000	chr1	136940000	136950000	27	11.1582168721793	0.000656683370890045	chr1_153	2	SharpPeak	9.99636623494018	0
chr1	136560000	136570000	chr1	136950000	136960000	26	4.89288010320109	0.000000000623343844949461	chr1_152	6	SharpPeak	52.7061904106198	0
chr1	136580000	136590000	chr1	136950000	136960000	14	4.43084830667753	0.00215367026372574	chr1_152	6	SharpPeak	52.7061904106198	0
chr1	136780000	136790000	chr1	136950000	136960000	23	8.25662224061855	0.000288569661564199	chr1_153	2	SharpPeak	9.99636623494018	1
chr1	137320000	137330000	chr1	137890000	137900000	12	2.32070258429912	0.000067287781522031	chr1_154	6	SharpPeak	45.6422847598719	0
chr1	137600000	137610000	chr1	137890000	137900000	12	4.06821214504395	0.00858280349489956	chr1_155	8	SharpPeak	43.3723848684345	0
chr1	137650000	137660000	chr1	137890000	137900000	16	5.50847270675767	0.00220811730962988	chr1_156	4	SharpPeak	17.9628193483973	0
chr1	137320000	137330000	chr1	137900000	137910000	16	2.62591725684567	0.000000369944835027857	chr1_154	6	SharpPeak	45.6422847598719	0
chr1	138130000	138140000	chr1	138830000	138840000	12	2.16776620927431	0.0000356522495215532	chr1_157	4	SharpPeak	19.4811363500052	1
chr1	138130000	138140000	chr1	138840000	138850000	11	2.46786730456797	0.000510724555222579	chr1_157	4	SharpPeak	19.4811363500052	0
chr1	143770000	143780000	chr1	144000000	144010000	30	11.1153515963136	0.0000437653686522588	chr1_158	3	SharpPeak	14.7995763536445	1
chr1	150530000	150540000	chr1	150990000	151000000	25	3.87419664298641	0.0000000000255463172336258	chr1_159	4	SharpPeak	34.3371234887323	1
chr1	150930000	150940000	chr1	150990000	151000000	48	23.5319860515186	0.000151226429070831	chr1_160	2	SharpPeak	11.3165216312154	1
chr1	151020000	151030000	chr1	151340000	151350000	23	6.52549948367704	0.00000846293038939545	chr1_161	26	BroadPeak	238.436027275774	0
chr1	151040000	151050000	chr1	151340000	151350000	27	6.50963860566522	0.0000000472474719354115	chr1_161	26	BroadPeak	238.436027275774	0
chr1	151070000	151080000	chr1	151340000	151350000	44	6.69615258175864	0.0000000000000000000948545982859752	chr1_161	26	BroadPeak	238.436027275774	0
chr1	151080000	151090000	chr1	151340000	151350000	61	9.92216029454566	0.00000000000000000000000012303589127568	chr1_161	26	BroadPeak	238.436027275774	1
chr1	151090000	151100000	chr1	151340000	151350000	28	7.23576302408063	0.000000107600429970375	chr1_161	26	BroadPeak	238.436027275774	0
chr1	151040000	151050000	chr1	151420000	151430000	13	4.06191520890472	0.00295495061456603	chr1_162	4	SharpPeak	18.198110303006	0
chr1	151070000	151080000	chr1	151420000	151430000	16	4.09600519410132	0.0000856694937167349	chr1_163	3	SharpPeak	13.8471715602026	1
chr1	151080000	151090000	chr1	151420000	151430000	17	5.94002710778259	0.00178868972369305	chr1_163	3	SharpPeak	13.8471715602026	0
chr1	151090000	151100000	chr1	151420000	151430000	13	4.34346861951803	0.00518641106867032	chr1_163	3	SharpPeak	13.8471715602026	0
chr1	151020000	151030000	chr1	151430000	151440000	11	2.41325839395775	0.000425444961401325	chr1_162	4	SharpPeak	18.198110303006	1
chr1	153180000	153190000	chr1	153330000	153340000	41	17.6855175327886	0.0000385313994002346	chr1_164	3	SharpPeak	13.7547775538805	1
chr1	153180000	153190000	chr1	153340000	153350000	17	6.76736366353531	0.00674203127917325	chr1_164	3	SharpPeak	13.7547775538805	0
chr1	153540000	153550000	chr1	153640000	153650000	25	11.5680751716097	0.00517062643946633	chr1_165	4	SharpPeak	18.9508523950203	0
chr1	153550000	153560000	chr1	153650000	153660000	25	8.09056281595871	0.0000281006450942474	chr1_165	4	SharpPeak	18.9508523950203	1
chr1	153540000	153550000	chr1	153730000	153740000	36	8.23995657426875	0.0000000000391893294357709	chr1_166	19	BroadPeak	271.47946501855	0
chr1	153550000	153560000	chr1	153730000	153740000	51	6.03723016940057	0.00000000000000000000000000175649776210956	chr1_166	19	BroadPeak	271.47946501855	0
chr1	153650000	153660000	chr1	153730000	153740000	40	16.3766326543732	0.0000158476959428205	chr1_167	4	SharpPeak	22.1807164080905	1
chr1	153660000	153670000	chr1	153730000	153740000	38	15.7667950332317	0.0000364264936804083	chr1_167	4	SharpPeak	22.1807164080905	0
chr1	153480000	153490000	chr1	153740000	153750000	29	10.571123236976	0.0000460917155332052	chr1_168	4	SharpPeak	19.6944546692597	1
chr1	153530000	153540000	chr1	153740000	153750000	20	5.09598290631152	0.0000083607072927073	chr1_166	19	BroadPeak	271.47946501855	0
chr1	153540000	153550000	chr1	153740000	153750000	42	7.8646092896443	0.000000000000000814998913952821	chr1_166	19	BroadPeak	271.47946501855	0
chr1	153550000	153560000	chr1	153740000	153750000	72	5.75328157049242	0.0000000000000000000000000000000000000000000000000815246303590923	chr1_166	19	BroadPeak	271.47946501855	1
chr1	153550000	153560000	chr1	153660000	153670000	19	6.49145728216025	0.00064496216911302	chr1_165	4	SharpPeak	18.9508523950203	0
chr1	153480000	153490000	chr1	153750000	153760000	20	6.35770200288672	0.000173484313664816	chr1_168	4	SharpPeak	19.6944546692597	0
chr1	153540000	153550000	chr1	153750000	153760000	17	4.72114855986963	0.000129428200116302	chr1_166	19	BroadPeak	271.47946501855	0
chr1	153550000	153560000	chr1	153750000	153760000	18	3.52186126532725	0.000000716728194000056	chr1_166	19	BroadPeak	271.47946501855	0
chr1	153890000	153900000	chr1	154030000	154040000	25	5.56414458768178	0.0000000372255916996336	chr1_169	4	SharpPeak	30.5573435364397	0
chr1	153900000	153910000	chr1	154030000	154040000	40	10.4764587422057	0.000000000144244040604758	chr1_169	4	SharpPeak	30.5573435364397	1
chr1	153890000	153900000	chr1	154110000	154120000	27	4.19926308682349	0.00000000000388050618097061	chr1_170	7	SharpPeak	84.4257664825174	0
chr1	153900000	153910000	chr1	154110000	154120000	47	7.64386211422425	0.0000000000000000000632083439733697	chr1_170	7	SharpPeak	84.4257664825174	1
chr1	153890000	153900000	chr1	154720000	154730000	15	2.18613999183424	0.000000213010533195229	chr1_171	3	SharpPeak	21.5909959041303	1
chr1	153900000	153910000	chr1	154720000	154730000	18	3.4280582147507	0.000000501354253503058	chr1_171	3	SharpPeak	21.5909959041303	0
chr1	154200000	154210000	chr1	154720000	154730000	11	2.49389916119332	0.000559633051531602	chr1_172	4	SharpPeak	24.0966871281952	0
chr1	154780000	154790000	chr1	155020000	155030000	13	4.01431188897533	0.00267748490425325	chr1_173	6	SharpPeak	52.9213010970461	0
chr1	155020000	155030000	chr1	155160000	155170000	22	7.76557100087665	0.000325288435717902	chr1_174	7	SharpPeak	46.7545533023041	0
chr1	155030000	155040000	chr1	155150000	155160000	29	13.4365592128655	0.0022895108165595	chr1_174	7	SharpPeak	46.7545533023041	0
chr1	155040000	155050000	chr1	155150000	155160000	27	12.8914897818742	0.00518641106867032	chr1_174	7	SharpPeak	46.7545533023041	0
chr1	155020000	155030000	chr1	155220000	155230000	49	6.67392209794111	0.00000000000000000000000702495116418294	chr1_175	19	BroadPeak	238.056668782339	0
chr1	155030000	155040000	chr1	155220000	155230000	52	8.38249595697631	0.00000000000000000000040179617366283	chr1_175	19	BroadPeak	238.056668782339	0
chr1	155040000	155050000	chr1	155220000	155230000	36	7.83922864500029	0.0000000000100506003554574	chr1_175	19	BroadPeak	238.056668782339	0
chr1	155080000	155090000	chr1	155220000	155230000	39	15.7587936712832	0.0000157402916740441	chr1_176	10	SharpPeak	119.707312501707	0
chr1	155090000	155100000	chr1	155220000	155230000	93	25.5368651339073	0.000000000000000000000153411789069358	chr1_176	10	SharpPeak	119.707312501707	0
chr1	155020000	155030000	chr1	155240000	155250000	25	8.46881416218309	0.000057659454365073	chr1_175	19	BroadPeak	238.056668782339	0
chr1	155030000	155040000	chr1	155240000	155250000	38	10.6047466992173	0.00000000259228297032131	chr1_175	19	BroadPeak	238.056668782339	0
chr1	155040000	155050000	chr1	155240000	155250000	37	9.87375800552474	0.00000000138018764292628	chr1_175	19	BroadPeak	238.056668782339	0
chr1	155090000	155100000	chr1	155240000	155250000	64	31.2256216937009	0.00000660174428279151	chr1_176	10	SharpPeak	119.707312501707	0
chr1	155030000	155040000	chr1	155530000	155540000	10	2.57949411788077	0.00287346107991606	chr1_177	2	SharpPeak	9.81783898110537	0
chr1	155040000	155050000	chr1	155530000	155540000	12	2.4061295177525	0.0000931252065639758	chr1_177	2	SharpPeak	9.81783898110537	1
chr1	155030000	155040000	chr1	155550000	155560000	12	3.67573110589605	0.00383552401648617	chr1_178	2	SharpPeak	7.72397142502275	1
chr1	155090000	155100000	chr1	155550000	155560000	24	8.80834167205964	0.000281904166572305	chr1_179	2	SharpPeak	9.12569201392344	1
chr1	155020000	155030000	chr1	155560000	155570000	10	2.75066715345894	0.00445510274293163	chr1_178	2	SharpPeak	7.72397142502275	0
chr1	156740000	156750000	chr1	156840000	156850000	22	8.03866767008574	0.000515535393267339	chr1_180	10	SharpPeak	54.586794686508	0
chr1	156750000	156760000	chr1	156840000	156850000	31	12.183722775347	0.000091378336943538	chr1_180	10	SharpPeak	54.586794686508	0
chr1	156740000	156750000	chr1	156930000	156940000	30	8.6901803630569	0.000000382382039907149	chr1_181	4	SharpPeak	24.5036777144759	1
chr1	156750000	156760000	chr1	156940000	156950000	22	7.21366142150377	0.000114682529668229	chr1_181	4	SharpPeak	24.5036777144759	0
chr1	156930000	156940000	chr1	157030000	157040000	27	9.56492465090568	0.000056897262287228	chr1_182	11	SharpPeak	94.6616306630128	0
chr1	156940000	156950000	chr1	157030000	157040000	18	6.22074723259391	0.00108423255378888	chr1_182	11	SharpPeak	94.6616306630128	0
chr1	156740000	156750000	chr1	157080000	157090000	13	2.69163460920094	0.0000610245669638916	chr1_183	11	SharpPeak	81.7805383012661	0
chr1	156750000	156760000	chr1	157080000	157090000	17	3.62515932261479	0.00000481115097378388	chr1_183	11	SharpPeak	81.7805383012661	0
chr1	156930000	156940000	chr1	157080000	157090000	25	11.0549725840715	0.00289784110118498	chr1_182	11	SharpPeak	94.6616306630128	0
chr1	156940000	156950000	chr1	157080000	157090000	20	6.98711144269736	0.000585643171894179	chr1_182	11	SharpPeak	94.6616306630128	0
chr1	159390000	159400000	chr1	160040000	160050000	8	1.85800803506974	0.00481095059094588	chr1_184	2	SharpPeak	8.50815792469279	0
chr1	161750000	161760000	chr1	161960000	161970000	17	5.87285049687679	0.0015650177283308	chr1_185	2	SharpPeak	10.2010681243312	0
chr1	162000000	162010000	chr1	162180000	162190000	49	10.4774520817823	0.000000000000000413438479257383	chr1_186	61	BroadPeak	1164.31251398995	0
chr1	161960000	161970000	chr1	162210000	162220000	27	10.8964960146163	0.000460051142509654	chr1_186	61	BroadPeak	1164.31251398995	0
chr1	161970000	161980000	chr1	162210000	162220000	39	11.3705567922988	0.00000000496530070166983	chr1_186	61	BroadPeak	1164.31251398995	0
chr1	162000000	162010000	chr1	162210000	162220000	176	17.737940906886	0.0000000000000000000000000000000000000000000000000000000000000000000000000000000000000000000000000000000017721691678188	chr1_186	61	BroadPeak	1164.31251398995	1
chr1	161960000	161970000	chr1	162220000	162230000	39	12.3571837006022	0.0000000452014403303009	chr1_186	61	BroadPeak	1164.31251398995	0
chr1	161970000	161980000	chr1	162220000	162230000	48	12.8777686344727	0.00000000000324822611127039	chr1_186	61	BroadPeak	1164.31251398995	0
chr1	162000000	162010000	chr1	162220000	162230000	155	19.9954198980028	0.00000000000000000000000000000000000000000000000000000000000000000000000000000347496161415702	chr1_186	61	BroadPeak	1164.31251398995	0
chr1	161960000	161970000	chr1	162310000	162320000	22	4.80599860252396	0.00000021452688873951	chr1_186	61	BroadPeak	1164.31251398995	0
chr1	161970000	161980000	chr1	162310000	162320000	52	4.95947330144219	0.0000000000000000000000000000000296282764050976	chr1_186	61	BroadPeak	1164.31251398995	0
chr1	162000000	162010000	chr1	162310000	162320000	90	7.42640758860924	0.000000000000000000000000000000000000000000000000000000000000414423222655182	chr1_186	61	BroadPeak	1164.31251398995	0
chr1	162180000	162190000	chr1	162310000	162320000	31	9.86192615843697	0.00000159764036626319	chr1_187	2	SharpPeak	14.4127629517999	1
chr1	162210000	162220000	chr1	162310000	162320000	87	23.6310065196902	0.00000000000000000000195024526433304	chr1_188	11	SharpPeak	123.597454037254	0
chr1	162220000	162230000	chr1	162310000	162320000	115	30.1920287503023	0.0000000000000000000000000000221176295503195	chr1_188	11	SharpPeak	123.597454037254	1
chr1	161970000	161980000	chr1	162540000	162550000	13	3.4510374713615	0.000665017382571427	chr1_189	3	SharpPeak	12.5681366311859	1
chr1	161970000	161980000	chr1	162560000	162570000	10	2.91211055836059	0.00666094750212284	chr1_189	3	SharpPeak	12.5681366311859	0
chr1	162570000	162580000	chr1	162660000	162670000	29	10.2497961720171	0.0000267407453138992	chr1_190	2	SharpPeak	13.1422682815393	1
chr1	163150000	163160000	chr1	163300000	163310000	44	13.2334801492035	0.00000000110141099864273	chr1_191	10	SharpPeak	78.3511751637262	0
chr1	163150000	163160000	chr1	163310000	163320000	60	17.7323661196377	0.000000000000221122608988276	chr1_191	10	SharpPeak	78.3511751637262	1
chr1	163150000	163160000	chr1	163570000	163580000	10	2.55862604446268	0.00270728437468239	chr1_192	2	SharpPeak	8.66802306862861	0
chr1	163300000	163310000	chr1	163570000	163580000	31	6.36049635378104	0.0000000000825787635222065	chr1_193	34	BroadPeak	264.880754283206	0
chr1	163310000	163320000	chr1	163570000	163580000	41	9.28123555365262	0.000000000000951937999305487	chr1_193	34	BroadPeak	264.880754283206	0
chr1	163150000	163160000	chr1	163720000	163730000	9	2.58330092123744	0.00993947552703498	chr1_194	2	SharpPeak	10.854833936069	0
chr1	163300000	163310000	chr1	163720000	163730000	19	5.74438547987376	0.000140653191738445	chr1_193	34	BroadPeak	264.880754283206	0
chr1	163310000	163320000	chr1	163720000	163730000	31	8.27512942292446	0.0000000385560323010799	chr1_193	34	BroadPeak	264.880754283206	0
chr1	163150000	163160000	chr1	163850000	163860000	11	1.9974520506327	0.0000850217657722247	chr1_195	4	SharpPeak	22.6241859366267	0
chr1	163310000	163320000	chr1	163850000	163860000	21	5.33569010252637	0.00000439940619497265	chr1_196	9	SharpPeak	60.0973691148091	0
chr1	163150000	163160000	chr1	163920000	163930000	13	2.10642366318437	0.00000486399066809023	chr1_197	7	SharpPeak	39.2592866278749	0
chr1	163300000	163310000	chr1	163920000	163930000	20	4.02148499567983	0.000000240171603955369	chr1_198	8	SharpPeak	77.9382106612601	0
chr1	163310000	163320000	chr1	163920000	163930000	20	5.67952363112049	0.0000384010717530308	chr1_198	8	SharpPeak	77.9382106612601	0
chr1	163150000	163160000	chr1	163930000	163940000	10	2.32963790051546	0.0013509986563341	chr1_197	7	SharpPeak	39.2592866278749	0
chr1	164300000	164310000	chr1	165120000	165130000	9	2.19644393126046	0.00348640847438528	chr1_199	6	SharpPeak	38.3645098845092	0
chr1	165760000	165770000	chr1	166040000	166050000	21	7.55492040380428	0.000594078583422769	chr1_200	2	SharpPeak	9.0829478954609	1
chr1	165760000	165770000	chr1	166000000	166010000	23	8.37553193047051	0.00035133839921083	chr1_201	12	SharpPeak	93.7041182281854	0
chr1	165770000	165780000	chr1	166000000	166010000	44	7.68368879039986	0.0000000000000000129034818899583	chr1_201	12	SharpPeak	93.7041182281854	1
chr1	165780000	165790000	chr1	166000000	166010000	38	7.10784547518605	0.0000000000000227326126222131	chr1_201	12	SharpPeak	93.7041182281854	0
chr1	165770000	165780000	chr1	166110000	166120000	14	3.74864938878429	0.000422696542358132	chr1_202	3	SharpPeak	14.3344836675004	1
chr1	166000000	166010000	chr1	166110000	166120000	30	12.8256581281511	0.00051056435011237	chr1_203	2	SharpPeak	10.1573648665422	1
chr1	165760000	165770000	chr1	166150000	166160000	24	4.37279138396387	0.00000000172147842037123	chr1_204	14	SharpPeak	145.641786904356	0
chr1	165770000	165780000	chr1	166150000	166160000	42	3.98285095344545	0.0000000000000000000000000275874649671052	chr1_204	14	SharpPeak	145.641786904356	1
chr1	165780000	165790000	chr1	166150000	166160000	31	3.65999688385608	0.000000000000000046339930329997	chr1_204	14	SharpPeak	145.641786904356	0
chr1	165810000	165820000	chr1	166150000	166160000	16	4.6434713588275	0.000352719241068661	chr1_204	14	SharpPeak	145.641786904356	0
chr1	166000000	166010000	chr1	166150000	166160000	49	11.6716038257024	0.0000000000000230299947579576	chr1_205	5	SharpPeak	42.2295108899562	1
chr1	165760000	165770000	chr1	166160000	166170000	15	3.23145998851971	0.0000225075342209997	chr1_204	14	SharpPeak	145.641786904356	0
chr1	165770000	165780000	chr1	166160000	166170000	15	2.97042432673936	0.00000852945097450407	chr1_204	14	SharpPeak	145.641786904356	0
chr1	165780000	165790000	chr1	166160000	166170000	15	2.75591851641919	0.00000344882412256898	chr1_204	14	SharpPeak	145.641786904356	0
chr1	166160000	166170000	chr1	166300000	166310000	24	6.51050292064821	0.00000234457297050706	chr1_206	7	SharpPeak	45.3387230388289	0
chr1	166150000	166160000	chr1	166310000	166320000	20	7.00069043667744	0.000597310677184742	chr1_206	7	SharpPeak	45.3387230388289	0
chr1	166160000	166170000	chr1	166310000	166320000	28	5.42052753805728	0.000000000221573215407196	chr1_206	7	SharpPeak	45.3387230388289	1
chr1	166150000	166160000	chr1	166370000	166380000	21	7.27896329753919	0.00036374373034491	chr1_207	4	SharpPeak	21.0376396777212	0
chr1	166160000	166170000	chr1	166370000	166380000	21	5.55296115490314	0.00000822081206733225	chr1_207	4	SharpPeak	21.0376396777212	1
chr1	166160000	166170000	chr1	166380000	166390000	15	4.77963676428494	0.00150029802447829	chr1_207	4	SharpPeak	21.0376396777212	0
chr1	166400000	166410000	chr1	167330000	167340000	9	2.1417210321317	0.00297490523232301	chr1_208	2	SharpPeak	8.11759817227389	0
chr1	166400000	166410000	chr1	167340000	167350000	9	2.11303948408981	0.00272864390819579	chr1_208	2	SharpPeak	8.11759817227389	1
chr1	167380000	167390000	chr1	167680000	167690000	19	5.82905193348412	0.000169531209991809	chr1_209	5	SharpPeak	26.5970760327251	0
chr1	167390000	167400000	chr1	167690000	167700000	18	6.89360172268379	0.00335831650410898	chr1_209	5	SharpPeak	26.5970760327251	0
chr1	167390000	167400000	chr1	167660000	167670000	17	4.81554334011039	0.000164700122857663	chr1_210	6	SharpPeak	32.2303546331998	0
chr1	167680000	167690000	chr1	167920000	167930000	18	7.19721756970852	0.00529752501692145	chr1_211	3	SharpPeak	15.1130532141452	0
chr1	167680000	167690000	chr1	167880000	167890000	22	7.01671571756826	0.0000781274978018354	chr1_212	4	SharpPeak	31.5451871731357	0
chr1	167930000	167940000	chr1	168420000	168430000	12	3.95075920521481	0.0068236489384865	chr1_213	4	SharpPeak	20.211226552619	0
chr1	168220000	168230000	chr1	168420000	168430000	42	11.471732897801	0.000000000161641281793027	chr1_214	10	SharpPeak	106.252447356672	0
chr1	168240000	168250000	chr1	168420000	168430000	41	14.7725662555211	0.000000542769289679254	chr1_214	10	SharpPeak	106.252447356672	0
chr1	168220000	168230000	chr1	168430000	168440000	37	10.4884241534566	0.00000000645726647958506	chr1_214	10	SharpPeak	106.252447356672	0
chr1	168240000	168250000	chr1	168430000	168440000	33	13.4484649885478	0.0000995243986285017	chr1_214	10	SharpPeak	106.252447356672	0
chr1	169520000	169530000	chr1	169920000	169930000	13	2.21644203449671	0.00000846293038939545	chr1_215	5	SharpPeak	50.699550355923	0
chr1	169530000	169540000	chr1	169920000	169930000	20	2.01420181670396	0.00000000000200338174954089	chr1_215	5	SharpPeak	50.699550355923	1
chr1	169650000	169660000	chr1	169920000	169930000	13	3.39659999510906	0.00057745998112958	chr1_216	6	SharpPeak	34.6241033668873	0
chr1	169970000	169980000	chr1	170100000	170110000	30	12.9067102751117	0.000565976802832871	chr1_217	4	SharpPeak	18.1958793874412	1
chr1	169970000	169980000	chr1	170170000	170180000	22	10.0968148367315	0.00883237342676762	chr1_218	7	SharpPeak	35.714190830554	0
chr1	169520000	169530000	chr1	169930000	169940000	14	2.60225803445552	0.00000913230489607431	chr1_215	5	SharpPeak	50.699550355923	0
chr1	169530000	169540000	chr1	169930000	169940000	21	2.33075466436773	0.00000000000315438387672373	chr1_215	5	SharpPeak	50.699550355923	0
chr1	169650000	169660000	chr1	169930000	169940000	14	4.13030727493211	0.00110179021888129	chr1_216	6	SharpPeak	34.6241033668873	0
chr1	170900000	170910000	chr1	171030000	171040000	56	23.9218884454765	0.000000651436194152771	chr1_219	13	SharpPeak	100.564528662064	0
chr1	170920000	170930000	chr1	171030000	171040000	29	13.7335257120316	0.00314540987295849	chr1_220	2	SharpPeak	8.72406516396016	0
chr1	170900000	170910000	chr1	171060000	171070000	19	5.89123465691006	0.000194608226443028	chr1_221	2	SharpPeak	9.20540161459729	1
chr1	170900000	170910000	chr1	170990000	171000000	44	14.0390611902039	0.00000000600972726428392	chr1_219	13	SharpPeak	100.564528662064	0
chr1	170920000	170930000	chr1	170990000	171000000	23	8.57534750718173	0.000489266386537362	chr1_219	13	SharpPeak	100.564528662064	0
chr1	171100000	171110000	chr1	171220000	171230000	70	29.3730720250051	0.00000000831933468773861	chr1_222	21	BroadPeak	242.930692806006	0
chr1	171110000	171120000	chr1	171220000	171230000	101	32.1487431550003	0.0000000000000000000500000854417383	chr1_222	21	BroadPeak	242.930692806006	1
chr1	171110000	171120000	chr1	171230000	171240000	73	19.9187394972311	0.00000000000000000540376920101811	chr1_222	21	BroadPeak	242.930692806006	0
chr1	171140000	171150000	chr1	171230000	171240000	34	14.7731577617935	0.000250054863569306	chr1_222	21	BroadPeak	242.930692806006	0
chr1	171110000	171120000	chr1	171240000	171250000	62	21.1014085360573	0.0000000000292045489644346	chr1_222	21	BroadPeak	242.930692806006	0
chr1	171100000	171110000	chr1	171250000	171260000	72	22.4423639412223	0.00000000000000703820769449472	chr1_222	21	BroadPeak	242.930692806006	0
chr1	171110000	171120000	chr1	171250000	171260000	77	24.2242532676308	0.00000000000000111421867091725	chr1_222	21	BroadPeak	242.930692806006	0
chr1	171100000	171110000	chr1	171260000	171270000	51	19.0809175530966	0.0000000482120224007142	chr1_222	21	BroadPeak	242.930692806006	0
chr1	171110000	171120000	chr1	171260000	171270000	71	20.5238160832541	0.000000000000000298256313379851	chr1_222	21	BroadPeak	242.930692806006	0
chr1	171100000	171110000	chr1	171270000	171280000	43	20.9308722402069	0.000330987214836732	chr1_222	21	BroadPeak	242.930692806006	0
chr1	171110000	171120000	chr1	171270000	171280000	54	22.4438548805166	0.000000494974891661492	chr1_222	21	BroadPeak	242.930692806006	0
chr1	171110000	171120000	chr1	171280000	171290000	66	26.2464855329048	0.00000000331249612114661	chr1_222	21	BroadPeak	242.930692806006	0
chr1	171110000	171120000	chr1	171320000	171330000	45	19.4947318308983	0.0000158476959428205	chr1_223	7	SharpPeak	38.2732857130048	0
chr1	171100000	171110000	chr1	171340000	171350000	36	16.7659300394566	0.000562312255857376	chr1_223	7	SharpPeak	38.2732857130048	0
chr1	171110000	171120000	chr1	171350000	171360000	35	13.0431648830403	0.00000934041989096031	chr1_223	7	SharpPeak	38.2732857130048	1
chr1	171360000	171370000	chr1	171470000	171480000	33	12.7184626071979	0.0000353129658539742	chr1_224	5	SharpPeak	25.6451236016315	1
chr1	171370000	171380000	chr1	171470000	171480000	26	11.6143641283446	0.00264308573632458	chr1_224	5	SharpPeak	25.6451236016315	0
chr1	171100000	171110000	chr1	171330000	171340000	29	12.7655944828845	0.00104742258596658	chr1_223	7	SharpPeak	38.2732857130048	0
chr1	171110000	171120000	chr1	171330000	171340000	33	13.5104552022719	0.000107819057915496	chr1_223	7	SharpPeak	38.2732857130048	0
chr1	172150000	172160000	chr1	172210000	172220000	54	24.1184657668088	0.00000393779166790471	chr1_225	2	SharpPeak	15.4363796698402	0
chr1	172140000	172150000	chr1	172240000	172250000	49	21.7122543553759	0.0000104164416162422	chr1_226	2	SharpPeak	11.3793198268326	1
chr1	172040000	172050000	chr1	172290000	172300000	19	6.64485405659802	0.000854879431689785	chr1_227	10	SharpPeak	62.1742133760245	0
chr1	172120000	172130000	chr1	172290000	172300000	29	13.9098888545032	0.00376662683193726	chr1_228	25	BroadPeak	267.192100183203	0
chr1	172140000	172150000	chr1	172290000	172300000	62	19.7125427302619	0.00000000000185557708951279	chr1_228	25	BroadPeak	267.192100183203	0
chr1	172150000	172160000	chr1	172290000	172300000	31	12.6091593900893	0.000168394853284774	chr1_228	25	BroadPeak	267.192100183203	0
chr1	172200000	172210000	chr1	172290000	172300000	60	23.9226816891757	0.0000000222346366966412	chr1_229	4	SharpPeak	31.7042912856495	0
chr1	172040000	172050000	chr1	172300000	172310000	21	5.15198193535205	0.00000254531123152486	chr1_227	10	SharpPeak	62.1742133760245	0
chr1	172050000	172060000	chr1	172300000	172310000	28	7.82998752931812	0.000000514359571659714	chr1_227	10	SharpPeak	62.1742133760245	1
chr1	172120000	172130000	chr1	172300000	172310000	29	10.5789004426797	0.0000464444265028567	chr1_228	25	BroadPeak	267.192100183203	0
chr1	172140000	172150000	chr1	172300000	172310000	62	14.9038151197365	0.00000000000000000757234989671806	chr1_228	25	BroadPeak	267.192100183203	0
chr1	172150000	172160000	chr1	172300000	172310000	43	9.50055382089743	0.000000000000102007567438763	chr1_228	25	BroadPeak	267.192100183203	0
chr1	172020000	172030000	chr1	172310000	172320000	28	12.8642188707377	0.00250914016672359	chr1_227	10	SharpPeak	62.1742133760245	0
chr1	172040000	172050000	chr1	172310000	172320000	25	7.284428699619	0.00000480692336944888	chr1_227	10	SharpPeak	62.1742133760245	0
chr1	172050000	172060000	chr1	172310000	172320000	33	11.1117297616078	0.00000224248102610596	chr1_227	10	SharpPeak	62.1742133760245	0
chr1	172080000	172090000	chr1	172310000	172320000	40	13.1689055990117	0.0000000799006995935778	chr1_230	3	SharpPeak	18.6035255674405	1
chr1	172120000	172130000	chr1	172310000	172320000	60	14.8369084005692	0.0000000000000000977008657003698	chr1_228	25	BroadPeak	267.192100183203	0
chr1	172140000	172150000	chr1	172310000	172320000	95	20.793563209282	0.0000000000000000000000000000082137765376633	chr1_228	25	BroadPeak	267.192100183203	1
chr1	172150000	172160000	chr1	172310000	172320000	46	13.212958610781	0.0000000000917056894686131	chr1_228	25	BroadPeak	267.192100183203	0
chr1	172200000	172210000	chr1	172310000	172320000	60	23.8168082135799	0.0000000192210645132104	chr1_229	4	SharpPeak	31.7042912856495	1
chr1	172040000	172050000	chr1	172320000	172330000	17	5.84056701908658	0.00148178002565295	chr1_227	10	SharpPeak	62.1742133760245	0
chr1	172050000	172060000	chr1	172320000	172330000	27	8.87997382460547	0.0000162538260517739	chr1_227	10	SharpPeak	62.1742133760245	0
chr1	172080000	172090000	chr1	172320000	172330000	23	10.4810262365069	0.0065496000567073	chr1_230	3	SharpPeak	18.6035255674405	0
chr1	172120000	172130000	chr1	172320000	172330000	36	11.7243572356279	0.000000331837616306833	chr1_228	25	BroadPeak	267.192100183203	0
chr1	172140000	172150000	chr1	172320000	172330000	46	16.3537691933125	0.0000000624438204351926	chr1_228	25	BroadPeak	267.192100183203	0
chr1	172150000	172160000	chr1	172320000	172330000	25	10.363324477299	0.00118670764651313	chr1_228	25	BroadPeak	267.192100183203	0
chr1	172020000	172030000	chr1	172340000	172350000	32	10.0190182156987	0.000000738951524346442	chr1_231	10	SharpPeak	54.0563872179645	1
chr1	172040000	172050000	chr1	172340000	172350000	18	5.65655799444079	0.000352719241068661	chr1_231	10	SharpPeak	54.0563872179645	0
chr1	172050000	172060000	chr1	172340000	172350000	21	8.577681473798	0.00293539351938021	chr1_231	10	SharpPeak	54.0563872179645	0
chr1	172020000	172030000	chr1	172360000	172370000	18	7.62933421052834	0.00959632651743962	chr1_231	10	SharpPeak	54.0563872179645	0
chr1	172390000	172400000	chr1	172480000	172490000	27	12.1341183962441	0.00228093317732936	chr1_232	8	SharpPeak	63.4739980345398	0
chr1	172390000	172400000	chr1	172630000	172640000	11	3.43821102738753	0.00698705274899175	chr1_233	2	SharpPeak	9.56338345576674	0
chr1	172520000	172530000	chr1	172630000	172640000	31	12.4896157867242	0.000141979037679512	chr1_234	2	SharpPeak	11.7165833508371	0
chr1	172530000	172540000	chr1	172630000	172640000	35	14.0335829250718	0.0000417181073819866	chr1_234	2	SharpPeak	11.7165833508371	1
chr1	172510000	172520000	chr1	173320000	173330000	8	2.04097463301366	0.00837230362084736	chr1_235	17	SharpPeak	84.8345728974111	0
chr1	172520000	172530000	chr1	173320000	173330000	8	1.92429469829524	0.00595998487138761	chr1_235	17	SharpPeak	84.8345728974111	0
chr1	172510000	172520000	chr1	173330000	173340000	8	1.881099252196	0.00518641106867032	chr1_235	17	SharpPeak	84.8345728974111	0
chr1	172520000	172530000	chr1	173340000	173350000	8	1.93641955111414	0.00617728466551726	chr1_235	17	SharpPeak	84.8345728974111	0
chr1	172530000	172540000	chr1	173340000	173350000	9	1.9928901867532	0.00184149277245286	chr1_235	17	SharpPeak	84.8345728974111	0
chr1	172520000	172530000	chr1	173350000	173360000	10	2.0242748950215	0.000461016764330297	chr1_235	17	SharpPeak	84.8345728974111	0
chr1	172480000	172490000	chr1	173360000	173370000	12	3.92972322867171	0.0065496000567073	chr1_235	17	SharpPeak	84.8345728974111	0
chr1	172490000	172500000	chr1	173360000	173370000	11	2.67367184678364	0.000997753276367867	chr1_235	17	SharpPeak	84.8345728974111	0
chr1	172500000	172510000	chr1	173360000	173370000	10	2.89793138640528	0.00646343816503582	chr1_235	17	SharpPeak	84.8345728974111	0
chr1	172510000	172520000	chr1	173360000	173370000	12	2.7612789349876	0.000329989287599781	chr1_235	17	SharpPeak	84.8345728974111	0
chr1	172540000	172550000	chr1	173360000	173370000	14	2.28785151403255	0.00000210733169492377	chr1_236	3	SharpPeak	16.6285501091225	1
chr1	172550000	172560000	chr1	173360000	173370000	12	2.81412242359205	0.000388176555153493	chr1_236	3	SharpPeak	16.6285501091225	0
chr1	172560000	172570000	chr1	173360000	173370000	11	3.11937600572413	0.00335721556515514	chr1_236	3	SharpPeak	16.6285501091225	0
chr1	172630000	172640000	chr1	173360000	173370000	14	2.99482510776833	0.0000419117648438811	chr1_237	6	SharpPeak	30.3763048720721	0
chr1	172480000	172490000	chr1	173380000	173390000	17	2.63021737013551	0.0000000627352855539559	chr1_235	17	SharpPeak	84.8345728974111	1
chr1	172520000	172530000	chr1	173380000	173390000	9	1.87823718202509	0.00121569394316012	chr1_238	6	SharpPeak	29.1721810866023	0
chr1	172540000	172550000	chr1	173380000	173390000	8	1.73169912570017	0.00317955712715298	chr1_238	6	SharpPeak	29.1721810866023	0
chr1	172630000	172640000	chr1	173380000	173390000	10	2.11197566649313	0.00063525302524542	chr1_237	6	SharpPeak	30.3763048720721	0
chr1	172490000	172500000	chr1	173390000	173400000	9	1.99062512104579	0.00183281020180702	chr1_235	17	SharpPeak	84.8345728974111	0
chr1	172500000	172510000	chr1	173390000	173400000	11	2.11872505958357	0.000141205530722573	chr1_235	17	SharpPeak	84.8345728974111	0
chr1	172520000	172530000	chr1	173390000	173400000	11	1.92247050899003	0.0000610720798603265	chr1_238	6	SharpPeak	29.1721810866023	0
chr1	172530000	172540000	chr1	173390000	173400000	12	1.97731365813824	0.000014903093124447	chr1_238	6	SharpPeak	29.1721810866023	1
chr1	172550000	172560000	chr1	173390000	173400000	8	2.06836299269718	0.00904239658414352	chr1_238	6	SharpPeak	29.1721810866023	0
chr1	172560000	172570000	chr1	173390000	173400000	10	2.242537204479	0.00101105107907165	chr1_238	6	SharpPeak	29.1721810866023	0
chr1	172630000	172640000	chr1	173390000	173400000	12	2.16695498559427	0.0000356291800337566	chr1_237	6	SharpPeak	30.3763048720721	1
chr1	176990000	177000000	chr1	177440000	177450000	22	5.17552363630782	0.000000716728194000056	chr1_239	2	SharpPeak	14.7443653706529	1
chr1	177450000	177460000	chr1	177700000	177710000	12	4.0895456494701	0.00894684331840793	chr1_240	6	SharpPeak	49.4857250303156	0
chr1	178520000	178530000	chr1	178790000	178800000	46	11.089310425773	0.000000000000264026979508524	chr1_241	4	SharpPeak	30.4535372639016	1
chr1	178520000	178530000	chr1	178800000	178810000	28	11.0338721190044	0.000235016085648082	chr1_241	4	SharpPeak	30.4535372639016	0
chr1	178520000	178530000	chr1	178910000	178920000	24	7.3017502763833	0.0000160766458865638	chr1_242	20	SharpPeak	145.658189887191	0
chr1	178520000	178530000	chr1	179050000	179060000	38	5.22509554096287	0.00000000000000000139441735712472	chr1_243	43	BroadPeak	484.02056547998	0
chr1	178520000	178530000	chr1	179100000	179110000	29	4.46009289599256	0.00000000000041083483416989	chr1_243	43	BroadPeak	484.02056547998	0
chr1	178520000	178530000	chr1	179060000	179070000	33	4.47911134781251	0.000000000000000221523787292314	chr1_243	43	BroadPeak	484.02056547998	0
chr1	178520000	178530000	chr1	179510000	179520000	12	3.60212511688726	0.00327155341936043	chr1_244	18	BroadPeak	192.747060509402	0
chr1	179850000	179860000	chr1	180140000	180150000	15	3.83147772995129	0.000148183750587345	chr1_245	18	SharpPeak	106.632918148626	0
chr1	179840000	179850000	chr1	180190000	180200000	12	4.03841184844039	0.00811790770813009	chr1_245	18	SharpPeak	106.632918148626	0
chr1	179840000	179850000	chr1	180220000	180230000	17	4.05791688396248	0.0000207398980257422	chr1_245	18	SharpPeak	106.632918148626	0
chr1	179850000	179860000	chr1	180220000	180230000	20	3.50318246449818	0.000000025866770129832	chr1_245	18	SharpPeak	106.632918148626	1
chr1	179850000	179860000	chr1	180240000	180250000	11	2.84525540567572	0.00164761363835032	chr1_245	18	SharpPeak	106.632918148626	0
chr1	179850000	179860000	chr1	180250000	180260000	13	4.37081301149262	0.0054792142818431	chr1_245	18	SharpPeak	106.632918148626	0
chr1	180280000	180290000	chr1	180380000	180390000	29	13.0689355993988	0.00150141260561824	chr1_246	14	SharpPeak	115.134897610715	0
chr1	180250000	180260000	chr1	180400000	180410000	30	13.5594317902196	0.00125387036499191	chr1_246	14	SharpPeak	115.134897610715	0
chr1	180260000	180270000	chr1	180400000	180410000	34	7.81716771444956	0.000000000168882207961393	chr1_246	14	SharpPeak	115.134897610715	0
chr1	180280000	180290000	chr1	180400000	180410000	49	14.8616477518068	0.000000000125483729472414	chr1_246	14	SharpPeak	115.134897610715	0
chr1	180250000	180260000	chr1	180430000	180440000	26	11.3478099798665	0.00190260351767701	chr1_246	14	SharpPeak	115.134897610715	0
chr1	180260000	180270000	chr1	180430000	180440000	22	6.48833356258044	0.0000248786446773383	chr1_246	14	SharpPeak	115.134897610715	0
chr1	180430000	180440000	chr1	180540000	180550000	57	14.8354842562699	0.00000000000000521263513425112	chr1_247	3	SharpPeak	31.0415162913717	1
chr1	180430000	180440000	chr1	180560000	180570000	39	15.07308819933	0.0000056473548328571	chr1_248	3	SharpPeak	21.0135128045263	0
chr1	180430000	180440000	chr1	180570000	180580000	32	12.138378905924	0.0000356291800337566	chr1_248	3	SharpPeak	21.0135128045263	0
chr1	180260000	180270000	chr1	180760000	180770000	14	2.97613460383311	0.0000392785255295981	chr1_249	2	SharpPeak	11.9825766841202	1
chr1	180430000	180440000	chr1	180760000	180770000	36	7.1969307256454	0.000000000000908489698205183	chr1_250	3	SharpPeak	26.0251046927083	1
chr1	180430000	180440000	chr1	180770000	180780000	23	8.63639008558128	0.000537620782671966	chr1_250	3	SharpPeak	26.0251046927083	0
chr1	181210000	181220000	chr1	181540000	181550000	16	5.27012064807609	0.00139721824878233	chr1_251	2	SharpPeak	10.216093394237	0
chr1	181250000	181260000	chr1	181540000	181550000	13	3.86081457299243	0.00188624827525343	chr1_252	2	SharpPeak	9.36761103320065	0
chr1	181350000	181360000	chr1	181540000	181550000	19	6.62539065304979	0.000827495560992927	chr1_253	2	SharpPeak	9.08111563493056	1
chr1	182530000	182540000	chr1	182960000	182970000	11	3.07644937965389	0.00303815091274966	chr1_254	8	SharpPeak	65.2870218770802	0
chr1	182760000	182770000	chr1	182960000	182970000	41	9.34091032513698	0.00000000000116372401165225	chr1_255	3	SharpPeak	30.0351219876745	1
chr1	182790000	182800000	chr1	182960000	182970000	16	5.69036116853804	0.00304348602445253	chr1_256	2	SharpPeak	12.1186582595566	0
chr1	182530000	182540000	chr1	182950000	182960000	16	3.60424031945193	0.0000193317348522917	chr1_254	8	SharpPeak	65.2870218770802	0
chr1	182760000	182770000	chr1	182950000	182960000	40	11.4850748655183	0.00000000201220071508895	chr1_255	3	SharpPeak	30.0351219876745	0
chr1	182790000	182800000	chr1	182950000	182960000	26	7.03172220410871	0.000000763092843128384	chr1_256	2	SharpPeak	12.1186582595566	1
chr1	182960000	182970000	chr1	183220000	183230000	17	5.37654662854166	0.000586045737873861	chr1_257	4	SharpPeak	17.4787519883884	1
chr1	182980000	182990000	chr1	183220000	183230000	43	5.99186647264016	0.0000000000000000000112915520028832	chr1_258	8	SharpPeak	110.892912724287	0
chr1	182980000	182990000	chr1	183210000	183220000	15	5.12639780642456	0.00297490523232301	chr1_258	8	SharpPeak	110.892912724287	0
chr1	183430000	183440000	chr1	184030000	184040000	12	3.4773820309205	0.00247106239964036	chr1_259	2	SharpPeak	17.8652660934555	0
chr1	183430000	183440000	chr1	184230000	184240000	9	1.72618354008671	0.000666042343504576	chr1_260	7	SharpPeak	44.898939921929	0
chr1	183430000	183440000	chr1	184240000	184250000	9	1.88325722183718	0.00124000494242151	chr1_260	7	SharpPeak	44.898939921929	0
chr1	184230000	184240000	chr1	184710000	184720000	11	3.23302478445604	0.00438776851444998	chr1_261	25	BroadPeak	236.296838563904	0
chr1	184240000	184250000	chr1	184710000	184720000	12	3.84803954582912	0.00555029143132569	chr1_261	25	BroadPeak	236.296838563904	0
chr1	184030000	184040000	chr1	184720000	184730000	25	6.20576921393472	0.000000294890702074317	chr1_262	2	SharpPeak	15.2005958268942	1
chr1	184230000	184240000	chr1	184720000	184730000	15	3.98157533322863	0.000224926531941509	chr1_261	25	BroadPeak	236.296838563904	0
chr1	184440000	184450000	chr1	184720000	184730000	17	6.80555657382135	0.00710919827235331	chr1_263	7	SharpPeak	50.1177852147045	0
chr1	184030000	184040000	chr1	184730000	184740000	22	6.30616880746643	0.0000163373267234964	chr1_262	2	SharpPeak	15.2005958268942	0
chr1	184230000	184240000	chr1	184730000	184740000	32	4.02289894119605	0.0000000000000000797529750920714	chr1_261	25	BroadPeak	236.296838563904	0
chr1	184240000	184250000	chr1	184730000	184740000	26	4.84196747962281	0.000000000504063601980119	chr1_261	25	BroadPeak	236.296838563904	0
chr1	184440000	184450000	chr1	184730000	184740000	39	6.79597934314648	0.00000000000000100725709754965	chr1_263	7	SharpPeak	50.1177852147045	1
chr1	184820000	184830000	chr1	185200000	185210000	17	3.46673629847004	0.00000265038472208514	chr1_264	16	SharpPeak	100.615788451993	0
chr1	184840000	184850000	chr1	185200000	185210000	25	6.64983727297843	0.000000980340701953011	chr1_264	16	SharpPeak	100.615788451993	0
chr1	185730000	185740000	chr1	186700000	186710000	24	3.41545136568772	0.0000000000120081150405874	chr1_265	14	SharpPeak	135.111344325136	0
chr1	186110000	186120000	chr1	186700000	186710000	29	6.99268133884559	0.0000000136036052095837	chr1_266	48	BroadPeak	510.328695116673	0
chr1	186180000	186190000	chr1	186700000	186710000	61	6.64667194623125	0.000000000000000000000000000000000115037533369041	chr1_266	48	BroadPeak	510.328695116673	1
chr1	186270000	186280000	chr1	186700000	186710000	14	4.95260612625244	0.00586071762988118	chr1_266	48	BroadPeak	510.328695116673	0
chr1	186400000	186410000	chr1	186700000	186710000	49	10.9124581016872	0.00000000000000181542659259945	chr1_266	48	BroadPeak	510.328695116673	0
chr1	189000000	189010000	chr1	189680000	189690000	13	4.37920805970658	0.00555275912745591	chr1_267	14	SharpPeak	80.1587604213895	0
chr1	189680000	189690000	chr1	189860000	189870000	20	7.28569125359597	0.000993041354605297	chr1_268	3	SharpPeak	15.7702699492658	0
chr1	189720000	189730000	chr1	189860000	189870000	30	9.7851310988855	0.00000399281488355422	chr1_269	13	SharpPeak	100.175680025275	0
chr1	189730000	189740000	chr1	189860000	189870000	16	6.11040428127301	0.00609011526985305	chr1_269	13	SharpPeak	100.175680025275	0
chr1	190160000	190170000	chr1	190690000	190700000	13	3.6777477105034	0.00121151875224199	chr1_270	2	SharpPeak	8.01682732094915	1
chr1	190170000	190180000	chr1	190690000	190700000	13	4.5706848923997	0.00793343625795749	chr1_270	2	SharpPeak	8.01682732094915	0
chr1	191310000	191320000	chr1	191570000	191580000	34	10.6277465082862	0.000000307927430653003	chr1_271	11	SharpPeak	102.795008306367	0
chr1	191320000	191330000	chr1	191570000	191580000	42	15.7610354622491	0.00000105553387434523	chr1_271	11	SharpPeak	102.795008306367	0
chr1	191390000	191400000	chr1	191570000	191580000	89	21.7771510681911	0.000000000000000000000000838645595236809	chr1_272	8	SharpPeak	105.733460865784	0
chr1	191310000	191320000	chr1	191820000	191830000	13	4.23809541298692	0.00418827512854982	chr1_273	3	SharpPeak	16.65098997667	0
chr1	191320000	191330000	chr1	191820000	191830000	20	6.10152546293362	0.0000998345438217604	chr1_273	3	SharpPeak	16.65098997667	0
chr1	191570000	191580000	chr1	191820000	191830000	38	12.4552120113602	0.000000165340551806975	chr1_274	4	SharpPeak	55.113017806113	0
chr1	191980000	191990000	chr1	192070000	192080000	24	11.2264350936843	0.00724955408180573	chr1_275	16	SharpPeak	137.191763310922	0
chr1	191990000	192000000	chr1	192070000	192080000	34	11.8401877078684	0.00000309760756964114	chr1_275	16	SharpPeak	137.191763310922	0
chr1	191820000	191830000	chr1	192090000	192100000	28	8.51280433048388	0.00000247568307311502	chr1_276	4	SharpPeak	35.0286110733379	0
chr1	191830000	191840000	chr1	192090000	192100000	28	6.06457647365268	0.0000000026192665565352	chr1_276	4	SharpPeak	35.0286110733379	1
chr1	191980000	191990000	chr1	192090000	192100000	41	15.4166853265303	0.00000156112210374826	chr1_275	16	SharpPeak	137.191763310922	0
chr1	191990000	192000000	chr1	192090000	192100000	49	15.9944942012839	0.00000000143095106422073	chr1_275	16	SharpPeak	137.191763310922	0
chr1	191820000	191830000	chr1	192130000	192140000	28	12.1950435964401	0.00113065039593891	chr1_277	2	SharpPeak	8.52738399739006	1
chr1	191830000	191840000	chr1	192130000	192140000	21	8.63478504399868	0.00316613149154379	chr1_277	2	SharpPeak	8.52738399739006	0
chr1	192770000	192780000	chr1	192830000	192840000	48	23.1387990076667	0.000101295993075572	chr1_278	11	SharpPeak	113.256724022092	0
chr1	192780000	192790000	chr1	192830000	192840000	47	21.2888624188925	0.0000289647894659658	chr1_278	11	SharpPeak	113.256724022092	0
chr1	192790000	192800000	chr1	192830000	192840000	73	36.0246353426	0.00000176377796226431	chr1_278	11	SharpPeak	113.256724022092	0
chr1	192780000	192790000	chr1	192850000	192860000	99	30.6662018527015	0.000000000000000000020720877768189	chr1_278	11	SharpPeak	113.256724022092	1
chr1	192790000	192800000	chr1	192850000	192860000	131	49.6732294923	0.000000000000000000152231176369962	chr1_278	11	SharpPeak	113.256724022092	0
chr1	192770000	192780000	chr1	193120000	193130000	15	4.76077524873366	0.00144832726009371	chr1_279	2	SharpPeak	11.0619955365129	0
chr1	192780000	192790000	chr1	193120000	193130000	17	3.95965138939646	0.0000153551174285386	chr1_279	2	SharpPeak	11.0619955365129	1
chr1	193700000	193710000	chr1	194620000	194630000	11	2.59922692761111	0.000788307054938458	chr1_280	6	SharpPeak	39.9990698069851	0
chr1	194880000	194890000	chr1	194970000	194980000	19	7.96580232020419	0.00662934708399334	chr1_281	3	SharpPeak	16.3320071386982	0
chr1	9770000	9780000	chr1	10020000	10030000	16	2.88563499628598	0.0000032443189192691	chr1_1	7	SharpPeak	38.5119980954571	1
chr1	9790000	9800000	chr1	10020000	10030000	18	5.5489079158169	0.000655979328621749	chr1_1	7	SharpPeak	38.5119980954571	0
chr1	9790000	9800000	chr1	10010000	10020000	15	5.41345226909585	0.00969907260333134	chr1_1	7	SharpPeak	38.5119980954571	0
chr1	9790000	9800000	chr1	10050000	10060000	18	3.7625319763241	0.00000484144666770298	chr1_1	7	SharpPeak	38.5119980954571	0
chr1	13780000	13790000	chr1	14270000	14280000	9	1.97807210309321	0.00367366195923868	chr1_282	2	SharpPeak	8.83727344894865	0
chr1	13780000	13790000	chr1	14280000	14290000	9	1.85459135084826	0.00242565786579849	chr1_282	2	SharpPeak	8.83727344894865	1
chr1	14300000	14310000	chr1	14490000	14500000	23	8.64954363850463	0.00123812208131606	chr1_5	10	SharpPeak	146.376128364247	0
chr1	14310000	14320000	chr1	14490000	14500000	18	6.26298271797918	0.00252608209607309	chr1_5	10	SharpPeak	146.376128364247	0
chr1	14300000	14310000	chr1	14550000	14560000	24	6.96840315926312	0.0000190410781603566	chr1_283	7	SharpPeak	50.1660409388278	0
chr1	14310000	14320000	chr1	14550000	14560000	16	5.01560297873399	0.00182399752041611	chr1_283	7	SharpPeak	50.1660409388278	0
chr1	14300000	14310000	chr1	14560000	14570000	29	6.47562852436767	0.00000000738153218417152	chr1_283	7	SharpPeak	50.1660409388278	0
chr1	14310000	14320000	chr1	14560000	14570000	16	4.66629467633605	0.000858113258412964	chr1_283	7	SharpPeak	50.1660409388278	0
chr1	14300000	14310000	chr1	14510000	14520000	53	9.24233558340732	0.0000000000000000000219837221112911	chr1_5	10	SharpPeak	146.376128364247	0
chr1	14310000	14320000	chr1	14510000	14520000	20	6.66162060578697	0.000738995002978927	chr1_5	10	SharpPeak	146.376128364247	0
chr1	14300000	14310000	chr1	14570000	14580000	34	6.83618298198179	0.0000000000163503998923272	chr1_283	7	SharpPeak	50.1660409388278	1
chr1	14310000	14320000	chr1	14570000	14580000	16	4.91179385981181	0.00146395947023709	chr1_283	7	SharpPeak	50.1660409388278	0
chr1	14310000	14320000	chr1	14580000	14590000	13	3.97088251891262	0.00499059939614985	chr1_283	7	SharpPeak	50.1660409388278	0
chr1	14300000	14310000	chr1	14600000	14610000	18	4.86206296112225	0.000135731791136194	chr1_284	2	SharpPeak	10.0749528106591	1
chr1	14310000	14320000	chr1	14600000	14610000	12	3.5468009846324	0.00591622813845372	chr1_284	2	SharpPeak	10.0749528106591	0
chr1	14300000	14310000	chr1	14620000	14630000	20	6.14303415751213	0.000267609566183663	chr1_285	5	SharpPeak	30.4332306543903	0
chr1	14310000	14320000	chr1	14620000	14630000	15	4.41133656147485	0.00147410843704814	chr1_285	5	SharpPeak	30.4332306543903	0
chr1	14300000	14310000	chr1	14630000	14640000	21	5.62752507722749	0.000025226846098891	chr1_285	5	SharpPeak	30.4332306543903	0
chr1	14310000	14320000	chr1	14630000	14640000	19	4.05594755843986	0.00000320763885506424	chr1_285	5	SharpPeak	30.4332306543903	1
chr1	14300000	14310000	chr1	14640000	14650000	14	3.60259006519798	0.000659621944336451	chr1_285	5	SharpPeak	30.4332306543903	0
chr1	14300000	14310000	chr1	14680000	14690000	20	4.08000806616403	0.00000078840875015027	chr1_286	6	SharpPeak	35.4088854196647	1
chr1	14300000	14310000	chr1	14690000	14700000	15	3.65218094575266	0.0002142823918742	chr1_286	6	SharpPeak	35.4088854196647	0
chr1	14300000	14310000	chr1	14700000	14710000	16	4.70466808638261	0.000929147768062715	chr1_286	6	SharpPeak	35.4088854196647	0
chr1	14300000	14310000	chr1	14710000	14720000	13	4.2773446738507	0.0090320198414642	chr1_286	6	SharpPeak	35.4088854196647	0
chr1	14310000	14320000	chr1	14710000	14720000	12	3.13682471928958	0.00222920830779013	chr1_286	6	SharpPeak	35.4088854196647	0
chr1	13780000	13790000	chr1	14720000	14730000	11	1.31770280957317	0.00000535562355594866	chr1_287	2	SharpPeak	15.1570190446648	1
chr1	14300000	14310000	chr1	14720000	14730000	17	3.38781184939058	0.0000052985591740568	chr1_286	6	SharpPeak	35.4088854196647	0
chr1	13780000	13790000	chr1	14730000	14740000	11	1.35045286875858	0.00000666408094646467	chr1_287	2	SharpPeak	15.1570190446648	0
chr1	14750000	14760000	chr1	14840000	14850000	21	8.34469606625175	0.00437329167645555	chr1_288	2	SharpPeak	8.36179366043342	1
chr1	14750000	14760000	chr1	14850000	14860000	14	4.48026880850793	0.00492884958798737	chr1_288	2	SharpPeak	8.36179366043342	0
chr1	16100000	16110000	chr1	16230000	16240000	31	14.8276511883929	0.00506751345322835	chr1_289	3	SharpPeak	15.8644172748553	0
chr1	16100000	16110000	chr1	16240000	16250000	28	11.1552233889564	0.000653803654361811	chr1_289	3	SharpPeak	15.8644172748553	0
chr1	16100000	16110000	chr1	16250000	16260000	34	12.9566203703494	0.00005075441252791	chr1_289	3	SharpPeak	15.8644172748553	1
chr1	16100000	16110000	chr1	16290000	16300000	23	9.29289184775215	0.00310624240090061	chr1_290	3	SharpPeak	26.5500938973746	0
chr1	16100000	16110000	chr1	16300000	16310000	43	9.33758114426629	0.000000000000219538514903448	chr1_290	3	SharpPeak	26.5500938973746	1
chr1	16100000	16110000	chr1	16310000	16320000	17	4.08724784107432	0.0000561191831923475	chr1_290	3	SharpPeak	26.5500938973746	0
chr1	16100000	16110000	chr1	16420000	16430000	11	2.34662497487779	0.000775751078698773	chr1_291	4	SharpPeak	26.5788772201586	0
chr1	16090000	16100000	chr1	16430000	16440000	10	2.75281531607223	0.00892256997879602	chr1_291	4	SharpPeak	26.5788772201586	0
chr1	16100000	16110000	chr1	16430000	16440000	25	5.55121259722022	0.0000000992336576917003	chr1_291	4	SharpPeak	26.5788772201586	1
chr1	16100000	16110000	chr1	16440000	16450000	21	4.78250852918408	0.00000222148119223824	chr1_291	4	SharpPeak	26.5788772201586	0
chr1	19200000	19210000	chr1	19590000	19600000	12	2.29114304303532	0.000146052799973625	chr1_292	2	SharpPeak	10.101388163953	1
chr1	19210000	19220000	chr1	19590000	19600000	11	3.00649739246429	0.00524270816026792	chr1_292	2	SharpPeak	10.101388163953	0
chr1	19210000	19220000	chr1	19760000	19770000	12	3.00698454103066	0.00156405431441588	chr1_293	5	SharpPeak	38.3293640885774	0
chr1	19210000	19220000	chr1	19770000	19780000	20	2.98333292574643	0.00000000539042141646449	chr1_293	5	SharpPeak	38.3293640885774	1
chr1	19200000	19210000	chr1	19780000	19790000	12	2.21921318256403	0.000108926406442316	chr1_293	5	SharpPeak	38.3293640885774	0
chr1	19210000	19220000	chr1	19780000	19790000	19	2.87642113436996	0.0000000180677720262613	chr1_293	5	SharpPeak	38.3293640885774	0
chr1	19200000	19210000	chr1	19940000	19950000	11	1.943154429727	0.000164517503492734	chr1_294	8	SharpPeak	78.6916713882714	0
chr1	19200000	19210000	chr1	19960000	19970000	12	2.12811616309098	0.000073563705237665	chr1_294	8	SharpPeak	78.6916713882714	0
chr1	19210000	19220000	chr1	19960000	19970000	18	2.72592773512495	0.000000048332971450311	chr1_294	8	SharpPeak	78.6916713882714	0
chr1	19200000	19210000	chr1	19980000	19990000	10	1.81233467292797	0.000462526860546283	chr1_294	8	SharpPeak	78.6916713882714	0
chr1	19210000	19220000	chr1	19980000	19990000	11	2.23073377222799	0.000521071540029502	chr1_294	8	SharpPeak	78.6916713882714	0
chr1	19210000	19220000	chr1	19790000	19800000	13	2.61476216113711	0.000112661958073833	chr1_293	5	SharpPeak	38.3293640885774	0
chr1	19200000	19210000	chr1	19970000	19980000	28	1.98056602385884	0.000000000000000000023759986381329	chr1_294	8	SharpPeak	78.6916713882714	1
chr1	19210000	19220000	chr1	19970000	19980000	25	2.49437815378101	0.0000000000000072677817868238	chr1_294	8	SharpPeak	78.6916713882714	0
chr1	19200000	19210000	chr1	19900000	19910000	17	2.01793851762235	0.00000000403608493090533	chr1_295	2	SharpPeak	15.17659042873	1
chr1	19210000	19220000	chr1	19900000	19910000	10	2.55500286884681	0.00547946859641957	chr1_295	2	SharpPeak	15.17659042873	0
chr1	19210000	19220000	chr1	19950000	19960000	11	2.19635982695739	0.000459263801088055	chr1_294	8	SharpPeak	78.6916713882714	0
chr1	19200000	19210000	chr1	20130000	20140000	8	1.75970463292131	0.00706449609394343	chr1_296	3	SharpPeak	16.2954617665198	0
chr1	19210000	19220000	chr1	20130000	20140000	12	2.14613443282684	0.0000794880960757339	chr1_296	3	SharpPeak	16.2954617665198	1
chr1	19200000	19210000	chr1	20140000	20150000	11	1.88549672941718	0.00012753077620287	chr1_296	3	SharpPeak	16.2954617665198	0
chr1	20950000	20960000	chr1	21150000	21160000	18	3.69180798123506	0.0000037354476654588	chr1_6	5	SharpPeak	33.4073387218555	0
chr1	23760000	23770000	chr1	24150000	24160000	9	1.96890725218704	0.00355758465738184	chr1_9	3	SharpPeak	19.5574379439823	0
chr1	23760000	23770000	chr1	24160000	24170000	17	3.4081290073582	0.00000572621233501817	chr1_9	3	SharpPeak	19.5574379439823	0
chr1	33660000	33670000	chr1	33960000	33970000	12	3.73727822299875	0.0087394469069141	chr1_297	2	SharpPeak	7.90048354714814	0
chr1	33670000	33680000	chr1	33960000	33970000	12	3.53165154933978	0.00573393786815386	chr1_297	2	SharpPeak	7.90048354714814	1
chr1	34460000	34470000	chr1	34590000	34600000	17	6.03631742084499	0.00438812881048638	chr1_298	2	SharpPeak	7.96597415470435	1
chr1	34230000	34240000	chr1	34390000	34400000	13	3.63989893265791	0.00239430684814229	chr1_299	2	SharpPeak	11.0010996422185	0
chr1	34230000	34240000	chr1	34400000	34410000	18	4.53508006999805	0.0000561191831923475	chr1_299	2	SharpPeak	11.0010996422185	1
chr1	34470000	34480000	chr1	34600000	34610000	13	4.33559762366549	0.00999870901521305	chr1_298	2	SharpPeak	7.96597415470435	0
chr1	36360000	36370000	chr1	36490000	36500000	29	10.0153331066432	0.0000437289560866035	chr1_300	2	SharpPeak	10.3977559164494	1
chr1	36540000	36550000	chr1	36620000	36630000	31	15.4542158809022	0.00898326743806948	chr1_15	28	BroadPeak	374.218299525826	0
chr1	36550000	36560000	chr1	36620000	36630000	106	36.9743490005	0.0000000000000000129792496597956	chr1_15	28	BroadPeak	374.218299525826	0
chr1	36540000	36550000	chr1	36630000	36640000	70	16.3667530753581	0.0000000000000000000520189317501493	chr1_15	28	BroadPeak	374.218299525826	0
chr1	36550000	36560000	chr1	36630000	36640000	177	38.7499976295	0.00000000000000000000000000000000000000000000000000000116961652300367	chr1_15	28	BroadPeak	374.218299525826	1
chr1	36570000	36580000	chr1	36630000	36640000	29	12.88329781104	0.00259682358915688	chr1_301	2	SharpPeak	8.70953011990205	1
chr1	36360000	36370000	chr1	36480000	36490000	30	14.7846286449784	0.00907157879579687	chr1_300	2	SharpPeak	10.3977559164494	0
chr1	36540000	36550000	chr1	36660000	36670000	26	8.178543387951	0.0000289039043465589	chr1_15	28	BroadPeak	374.218299525826	0
chr1	36550000	36560000	chr1	36660000	36670000	64	18.949646328654	0.000000000000124090546413547	chr1_15	28	BroadPeak	374.218299525826	0
chr1	36510000	36520000	chr1	36670000	36680000	32	8.9208271630611	0.000000163821321909635	chr1_15	28	BroadPeak	374.218299525826	0
chr1	36540000	36550000	chr1	36670000	36680000	25	9.74177816199117	0.00109746832509606	chr1_15	28	BroadPeak	374.218299525826	0
chr1	36550000	36560000	chr1	36670000	36680000	74	22.4640952728396	0.00000000000000342014256548268	chr1_15	28	BroadPeak	374.218299525826	0
chr1	36550000	36560000	chr1	36610000	36620000	61	27.2898760491384	0.00000220810133791278	chr1_15	28	BroadPeak	374.218299525826	0
chr1	36510000	36520000	chr1	36680000	36690000	33	9.4462683501437	0.000000178202615497409	chr1_15	28	BroadPeak	374.218299525826	0
chr1	36540000	36550000	chr1	36680000	36690000	46	10.2135848409413	0.0000000000000582434086492945	chr1_15	28	BroadPeak	374.218299525826	0
chr1	36550000	36560000	chr1	36680000	36690000	97	23.4513192253325	0.0000000000000000000000000109892613219079	chr1_15	28	BroadPeak	374.218299525826	0
chr1	36540000	36550000	chr1	36640000	36650000	36	13.4326272821279	0.0000175096794933013	chr1_15	28	BroadPeak	374.218299525826	0
chr1	36550000	36560000	chr1	36640000	36650000	92	31.5350012405006	0.00000000000000105347097825728	chr1_15	28	BroadPeak	374.218299525826	0
chr1	36580000	36590000	chr1	36640000	36650000	33	16.004707520837	0.00433371063957588	chr1_301	2	SharpPeak	8.70953011990205	0
chr1	36550000	36560000	chr1	36650000	36660000	55	23.4068124530992	0.00000206280148680526	chr1_15	28	BroadPeak	374.218299525826	0
chr1	36930000	36940000	chr1	37080000	37090000	20	7.80296956361387	0.00470561648205017	chr1_302	2	SharpPeak	8.37484445910039	0
chr1	36930000	36940000	chr1	37090000	37100000	22	8.96386341944124	0.00448345896428036	chr1_302	2	SharpPeak	8.37484445910039	1
chr1	36930000	36940000	chr1	37110000	37120000	30	8.19761558772342	0.000000301643490812563	chr1_303	2	SharpPeak	15.8032892391747	1
chr1	36930000	36940000	chr1	37180000	37190000	20	5.67652203485718	0.000093103024443957	chr1_304	3	SharpPeak	15.956661056311	1
chr1	36780000	36790000	chr1	37190000	37200000	14	3.01167971923903	0.000109456217812987	chr1_305	2	SharpPeak	11.3866479084528	1
chr1	36930000	36940000	chr1	37190000	37200000	18	5.03243551045464	0.000206734954537779	chr1_304	3	SharpPeak	15.956661056311	0
chr1	36940000	36950000	chr1	37190000	37200000	14	4.6876188472572	0.00723764880031645	chr1_304	3	SharpPeak	15.956661056311	0
chr1	36770000	36780000	chr1	37240000	37250000	16	2.35402773572164	0.000000235128930364419	chr1_306	8	SharpPeak	81.4856266853416	0
chr1	36780000	36790000	chr1	37240000	37250000	27	3.34103975590009	0.0000000000000744529225320317	chr1_306	8	SharpPeak	81.4856266853416	0
chr1	36930000	36940000	chr1	37240000	37250000	27	5.41021719823469	0.00000000307335801513973	chr1_307	6	SharpPeak	36.6475715003447	1
chr1	36940000	36950000	chr1	37240000	37250000	17	5.01122709542585	0.000612576226030617	chr1_307	6	SharpPeak	36.6475715003447	0
chr1	36930000	36940000	chr1	37120000	37130000	27	8.72435753409968	0.0000299993184497543	chr1_303	2	SharpPeak	15.8032892391747	0
chr1	36930000	36940000	chr1	37210000	37220000	17	5.30961690286484	0.00114685560111396	chr1_307	6	SharpPeak	36.6475715003447	0
chr1	36780000	36790000	chr1	37220000	37230000	15	2.81871650371972	0.000011813380504697	chr1_306	8	SharpPeak	81.4856266853416	0
chr1	36940000	36950000	chr1	37220000	37230000	13	4.20210599677084	0.00786756765707919	chr1_307	6	SharpPeak	36.6475715003447	0
chr1	36780000	36790000	chr1	37230000	37240000	16	3.34948281048815	0.0000201631964929564	chr1_306	8	SharpPeak	81.4856266853416	0
chr1	36930000	36940000	chr1	37230000	37240000	20	5.47151489498295	0.0000564829539908312	chr1_307	6	SharpPeak	36.6475715003447	0
chr1	36770000	36780000	chr1	37250000	37260000	15	2.17994116067543	0.000000539979251593885	chr1_306	8	SharpPeak	81.4856266853416	0
chr1	36780000	36790000	chr1	37250000	37260000	29	3.0330234907645	0.00000000000000011297964448646	chr1_306	8	SharpPeak	81.4856266853416	1
chr1	36930000	36940000	chr1	37250000	37260000	16	4.80524572674254	0.00116063085954401	chr1_307	6	SharpPeak	36.6475715003447	0
chr1	36780000	36790000	chr1	37200000	37210000	12	2.68915531431422	0.000607482820587439	chr1_305	2	SharpPeak	11.3866479084528	0
chr1	36770000	36780000	chr1	37260000	37270000	12	2.15057293049046	0.0000809371428570431	chr1_306	8	SharpPeak	81.4856266853416	0
chr1	36780000	36790000	chr1	37260000	37270000	16	2.98025169773758	0.00000485602568491226	chr1_306	8	SharpPeak	81.4856266853416	0
chr1	38210000	38220000	chr1	38770000	38780000	14	1.93766670572376	0.00000084835182939557	chr1_18	4	SharpPeak	22.6563590329481	1
chr1	39030000	39040000	chr1	39330000	39340000	11	3.236700224668	0.00883364336952497	chr1_21	11	SharpPeak	63.0952967757791	0
chr1	39190000	39200000	chr1	39330000	39340000	22	9.23719671233038	0.00633731232647475	chr1_308	2	SharpPeak	8.31146119043169	0
chr1	39020000	39030000	chr1	39340000	39350000	17	3.94127852334635	0.0000360988297700526	chr1_21	11	SharpPeak	63.0952967757791	0
chr1	39190000	39200000	chr1	39340000	39350000	25	10.6623622708827	0.00372537674631973	chr1_308	2	SharpPeak	8.31146119043169	1
chr1	39020000	39030000	chr1	39350000	39360000	15	2.94451681690949	0.0000196445262788516	chr1_21	11	SharpPeak	63.0952967757791	0
chr1	39390000	39400000	chr1	39480000	39490000	21	6.69301582484296	0.000284194110307185	chr1_22	12	SharpPeak	69.0687472557617	0
chr1	39360000	39370000	chr1	39500000	39510000	28	9.46637144966853	0.0000437289560866035	chr1_22	12	SharpPeak	69.0687472557617	0
chr1	39390000	39400000	chr1	39500000	39510000	22	7.01249739992776	0.000188694462918019	chr1_22	12	SharpPeak	69.0687472557617	0
chr1	39360000	39370000	chr1	39510000	39520000	21	8.51816899083114	0.00553562634679513	chr1_22	12	SharpPeak	69.0687472557617	0
chr1	39370000	39380000	chr1	39510000	39520000	25	7.43053886073256	0.0000173636432004439	chr1_22	12	SharpPeak	69.0687472557617	0
chr1	39390000	39400000	chr1	39510000	39520000	20	6.23418611451413	0.000322359765510358	chr1_22	12	SharpPeak	69.0687472557617	0
chr1	39390000	39400000	chr1	39490000	39500000	19	6.77317765631855	0.0023516907055462	chr1_22	12	SharpPeak	69.0687472557617	0
chr1	39370000	39380000	chr1	39520000	39530000	21	7.21848800994493	0.000755566310413735	chr1_22	12	SharpPeak	69.0687472557617	0
chr1	39390000	39400000	chr1	39520000	39530000	26	6.00985105736863	0.000000110010830254899	chr1_22	12	SharpPeak	69.0687472557617	1
chr1	41890000	41900000	chr1	42660000	42670000	8	1.80759136914911	0.00818105959404569	chr1_28	56	BroadPeak	561.947930596876	0
chr1	50920000	50930000	chr1	51310000	51320000	12	2.82051867724499	0.000910116581714431	chr1_30	7	SharpPeak	46.0772548865137	0
chr1	50920000	50930000	chr1	51320000	51330000	12	2.94128552463196	0.00129977012374152	chr1_30	7	SharpPeak	46.0772548865137	0
chr1	50920000	50930000	chr1	51590000	51600000	11	2.42239679851289	0.000991725517480663	chr1_309	2	SharpPeak	9.96541581961952	1
chr1	50920000	50930000	chr1	51600000	51610000	11	2.43450096400106	0.00103203150060695	chr1_309	2	SharpPeak	9.96541581961952	0
chr1	55230000	55240000	chr1	55380000	55390000	15	4.22673786875461	0.000958740548737345	chr1_310	2	SharpPeak	9.6619787826765	1
chr1	55230000	55240000	chr1	55740000	55750000	13	3.27602572598316	0.000931510526089346	chr1_311	2	SharpPeak	9.87132872146537	1
chr1	55400000	55410000	chr1	55740000	55750000	16	3.67961438405766	0.0000610930223895467	chr1_312	3	SharpPeak	37.4220663332286	0
chr1	55400000	55410000	chr1	55830000	55840000	17	2.60539502848488	0.000000152311139978833	chr1_313	2	SharpPeak	14.7095536766891	1
chr1	55400000	55410000	chr1	55850000	55860000	25	2.91840989013081	0.000000000000212343442496055	chr1_33	5	SharpPeak	51.0061952323907	0
chr1	55400000	55410000	chr1	55860000	55870000	15	2.56413508191302	0.00000393390614941989	chr1_33	5	SharpPeak	51.0061952323907	0
chr1	55400000	55410000	chr1	55730000	55740000	39	3.74640593129674	0.0000000000000000000000136926276418529	chr1_312	3	SharpPeak	37.4220663332286	1
chr1	55400000	55410000	chr1	55820000	55830000	13	3.05789239525139	0.000505095001725911	chr1_313	2	SharpPeak	14.7095536766891	0
chr1	55230000	55240000	chr1	55870000	55880000	14	2.74525880325526	0.0000411201752997485	chr1_314	2	SharpPeak	15.1182141469412	0
chr1	55240000	55250000	chr1	55870000	55880000	14	1.94737895326451	0.000000894590771235892	chr1_314	2	SharpPeak	15.1182141469412	1
chr1	55400000	55410000	chr1	55870000	55880000	27	2.86561937305307	0.00000000000000218469894563632	chr1_33	5	SharpPeak	51.0061952323907	1
chr1	55230000	55240000	chr1	55370000	55380000	13	3.55118268721242	0.00193767904977208	chr1_310	2	SharpPeak	9.6619787826765	0
chr1	55230000	55240000	chr1	55750000	55760000	11	2.51074331183914	0.00133096717798316	chr1_311	2	SharpPeak	9.87132872146537	0
chr1	55400000	55410000	chr1	55750000	55760000	11	2.75982750489025	0.00275528771472454	chr1_312	3	SharpPeak	37.4220663332286	0
chr1	56970000	56980000	chr1	57090000	57100000	28	12.2672721818894	0.0026581919994437	chr1_315	2	SharpPeak	10.4258820411614	0
chr1	56960000	56970000	chr1	57190000	57200000	17	4.39216011681554	0.00013491358187626	chr1_34	9	SharpPeak	91.7011541524875	0
chr1	56970000	56980000	chr1	57190000	57200000	21	8.02146908586236	0.00275140100285465	chr1_34	9	SharpPeak	91.7011541524875	0
chr1	56970000	56980000	chr1	57230000	57240000	25	8.18845107034437	0.0000834824536330574	chr1_34	9	SharpPeak	91.7011541524875	0
chr1	56970000	56980000	chr1	57250000	57260000	16	5.96148253791592	0.00941957892240205	chr1_35	4	SharpPeak	21.3298409190655	0
chr1	56980000	56990000	chr1	57250000	57260000	15	3.74589879708757	0.000280521438436375	chr1_35	4	SharpPeak	21.3298409190655	0
chr1	56980000	56990000	chr1	57320000	57330000	16	3.90499794298254	0.000122404343769733	chr1_316	4	SharpPeak	25.224354190979	0
chr1	57420000	57430000	chr1	57730000	57740000	10	2.5429405214794	0.00530211211962788	chr1_36	11	SharpPeak	106.564743800985	0
chr1	57420000	57430000	chr1	57780000	57790000	16	2.556820100898	0.000000681690298472546	chr1_36	11	SharpPeak	106.564743800985	0
chr1	57430000	57440000	chr1	57780000	57790000	12	2.48366573463721	0.000302463369251492	chr1_36	11	SharpPeak	106.564743800985	0
chr1	57420000	57430000	chr1	57790000	57800000	13	2.33655317138766	0.0000368101899499513	chr1_36	11	SharpPeak	106.564743800985	0
chr1	56970000	56980000	chr1	57100000	57110000	27	9.6360222469034	0.000157208759901713	chr1_315	2	SharpPeak	10.4258820411614	1
chr1	56970000	56980000	chr1	57330000	57340000	25	6.68230112012664	0.00000291544174286546	chr1_316	4	SharpPeak	25.224354190979	1
chr1	56980000	56990000	chr1	57330000	57340000	16	4.13940378399192	0.000236172309687819	chr1_316	4	SharpPeak	25.224354190979	0
chr1	56980000	56990000	chr1	57340000	57350000	14	3.42365875643899	0.000404248100316328	chr1_316	4	SharpPeak	25.224354190979	0
chr1	57430000	57440000	chr1	57700000	57710000	10	2.50190380147352	0.00473769522337995	chr1_317	2	SharpPeak	8.75938093544113	0
chr1	57420000	57430000	chr1	57710000	57720000	12	3.12660579193732	0.00217142537774434	chr1_317	2	SharpPeak	8.75938093544113	1
chr1	57420000	57430000	chr1	57750000	57760000	13	2.52983124788188	0.0000808400087536124	chr1_36	11	SharpPeak	106.564743800985	0
chr1	57420000	57430000	chr1	57810000	57820000	13	2.52896762856061	0.0000805800466315602	chr1_318	2	SharpPeak	11.7339364750554	1
chr1	57430000	57440000	chr1	57930000	57940000	14	2.01151047710702	0.00000131647188233508	chr1_37	29	BroadPeak	220.637819241146	0
chr1	57770000	57780000	chr1	57930000	57940000	27	9.88024235918817	0.00023540272909864	chr1_38	6	SharpPeak	29.8100936332832	1
chr1	57400000	57410000	chr1	57940000	57950000	15	4.57674645729606	0.00212340640787176	chr1_37	29	BroadPeak	220.637819241146	0
chr1	57420000	57430000	chr1	57940000	57950000	18	2.26122185895305	0.00000000293361003880817	chr1_37	29	BroadPeak	220.637819241146	0
chr1	57430000	57440000	chr1	57940000	57950000	27	2.19253439919518	0.00000000000000000355440346638351	chr1_37	29	BroadPeak	220.637819241146	1
chr1	57770000	57780000	chr1	57940000	57950000	28	10.9838122152039	0.000518023949986097	chr1_38	6	SharpPeak	29.8100936332832	0
chr1	57430000	57440000	chr1	57740000	57750000	12	2.4807833006095	0.000299742965452779	chr1_36	11	SharpPeak	106.564743800985	0
chr1	57420000	57430000	chr1	57900000	57910000	10	2.24739010443615	0.00224309778368633	chr1_319	4	SharpPeak	26.7828128626084	0
chr1	57430000	57440000	chr1	57900000	57910000	12	2.18138194556971	0.0000921941815410725	chr1_319	4	SharpPeak	26.7828128626084	0
chr1	57420000	57430000	chr1	57910000	57920000	16	2.02023806646981	0.0000000301399087492102	chr1_319	4	SharpPeak	26.7828128626084	1
chr1	57430000	57440000	chr1	57910000	57920000	11	1.96660708257071	0.000181881365468958	chr1_319	4	SharpPeak	26.7828128626084	0
chr1	57400000	57410000	chr1	57950000	57960000	18	3.935136286519	0.00000879738639688613	chr1_37	29	BroadPeak	220.637819241146	0
chr1	57420000	57430000	chr1	57950000	57960000	10	2.0382948551907	0.00109242858346666	chr1_37	29	BroadPeak	220.637819241146	0
chr1	57430000	57440000	chr1	57950000	57960000	13	1.98216058853643	0.00000676177922945527	chr1_37	29	BroadPeak	220.637819241146	0
chr1	57770000	57780000	chr1	57950000	57960000	24	9.06577006852117	0.000961039418165644	chr1_38	6	SharpPeak	29.8100936332832	0
chr1	57420000	57430000	chr1	57760000	57770000	9	2.21315816791433	0.00739238988351205	chr1_36	11	SharpPeak	106.564743800985	0
chr1	57430000	57440000	chr1	57760000	57770000	10	2.15883907706522	0.00168214777988366	chr1_36	11	SharpPeak	106.564743800985	0
chr1	57430000	57440000	chr1	57820000	57830000	11	2.17144288769688	0.000417258925842068	chr1_318	2	SharpPeak	11.7339364750554	0
chr1	57400000	57410000	chr1	57980000	57990000	15	3.12515552958117	0.0000385645876455766	chr1_37	29	BroadPeak	220.637819241146	0
chr1	57430000	57440000	chr1	57980000	57990000	8	1.72063185874106	0.006254942781557	chr1_37	29	BroadPeak	220.637819241146	0
chr1	57400000	57410000	chr1	58010000	58020000	11	3.09595071526522	0.00646729910592962	chr1_37	29	BroadPeak	220.637819241146	0
chr1	57420000	57430000	chr1	58010000	58020000	10	1.75041738626796	0.000354289512800036	chr1_37	29	BroadPeak	220.637819241146	0
chr1	57400000	57410000	chr1	58070000	58080000	12	3.43633142581704	0.00463036921719337	chr1_320	3	SharpPeak	11.7707302380977	1
chr1	57400000	57410000	chr1	58000000	58010000	16	2.76424516247215	0.00000191296800831004	chr1_37	29	BroadPeak	220.637819241146	0
chr1	57420000	57430000	chr1	58000000	58010000	11	1.63895842049289	0.0000376856646773393	chr1_37	29	BroadPeak	220.637819241146	0
chr1	57400000	57410000	chr1	58080000	58090000	10	2.7857849817659	0.00961473309923947	chr1_320	3	SharpPeak	11.7707302380977	0
chr1	57400000	57410000	chr1	58090000	58100000	11	3.25015342570119	0.00908579653699181	chr1_320	3	SharpPeak	11.7707302380977	0
chr1	57400000	57410000	chr1	58110000	58120000	16	2.97923880823367	0.00000484298155289738	chr1_321	3	SharpPeak	21.5123216385153	0
chr1	57400000	57410000	chr1	58120000	58130000	13	2.71457299289232	0.000162300482906645	chr1_321	3	SharpPeak	21.5123216385153	0
chr1	57420000	57430000	chr1	58140000	58150000	8	1.83020341992498	0.00877123340099902	chr1_322	2	SharpPeak	9.2683261514249	0
chr1	57400000	57410000	chr1	58220000	58230000	14	3.00167931461744	0.000105780554943615	chr1_39	2	SharpPeak	10.8442005833085	1
chr1	57400000	57410000	chr1	58130000	58140000	14	2.17056166776533	0.00000315076732612329	chr1_321	3	SharpPeak	21.5123216385153	1
chr1	57420000	57430000	chr1	58130000	58140000	9	1.43433249383941	0.00042935373126986	chr1_322	2	SharpPeak	9.2683261514249	1
chr1	57400000	57410000	chr1	58040000	58050000	12	3.27452918601059	0.00314033988628825	chr1_37	29	BroadPeak	220.637819241146	0
chr1	57400000	57410000	chr1	58260000	58270000	11	3.01866634211771	0.00540244720800617	chr1_323	5	SharpPeak	29.1365633711828	0
chr1	57400000	57410000	chr1	58270000	58280000	11	2.79955346767774	0.00308153236975739	chr1_323	5	SharpPeak	29.1365633711828	0
chr1	57400000	57410000	chr1	58280000	58290000	16	2.86818258968905	0.00000301406747824275	chr1_323	5	SharpPeak	29.1365633711828	1
chr1	57400000	57410000	chr1	58290000	58300000	16	3.08638382146493	0.0000074546667750865	chr1_323	5	SharpPeak	29.1365633711828	0
chr1	57400000	57410000	chr1	58250000	58260000	12	2.69300210576984	0.000614134203067712	chr1_323	5	SharpPeak	29.1365633711828	0
chr1	59310000	59320000	chr1	59450000	59460000	22	9.51016021600057	0.00874636914291527	chr1_40	21	BroadPeak	243.350220192668	0
chr1	59310000	59320000	chr1	59460000	59470000	28	8.94251457765263	0.0000161069411818207	chr1_40	21	BroadPeak	243.350220192668	0
chr1	59250000	59260000	chr1	59470000	59480000	17	4.91114427164626	0.000492688674997122	chr1_40	21	BroadPeak	243.350220192668	0
chr1	59310000	59320000	chr1	59470000	59480000	41	8.28118531635565	0.0000000000000935818626424837	chr1_40	21	BroadPeak	243.350220192668	0
chr1	59310000	59320000	chr1	59490000	59500000	20	8.17704333542856	0.00775576319926943	chr1_40	21	BroadPeak	243.350220192668	0
chr1	59310000	59320000	chr1	59500000	59510000	19	5.70088083880311	0.000307787091612681	chr1_40	21	BroadPeak	243.350220192668	0
chr1	59310000	59320000	chr1	59520000	59530000	22	7.50990719822798	0.000486322055017527	chr1_40	21	BroadPeak	243.350220192668	0
chr1	59250000	59260000	chr1	59560000	59570000	11	3.26816382610859	0.00941715242452139	chr1_41	20	SharpPeak	140.573955831615	0
chr1	59310000	59320000	chr1	59560000	59570000	19	4.93780211483613	0.0000479622667585129	chr1_42	11	SharpPeak	101.383360567066	0
chr1	59230000	59240000	chr1	59610000	59620000	14	4.26792043951833	0.00320705878421898	chr1_324	2	SharpPeak	11.7593452598534	0
chr1	59250000	59260000	chr1	59610000	59620000	26	3.13518660971413	0.000000000000130806056805496	chr1_41	20	SharpPeak	140.573955831615	1
chr1	59260000	59270000	chr1	59610000	59620000	14	3.13182216706394	0.000164044377745372	chr1_41	20	SharpPeak	140.573955831615	0
chr1	59310000	59320000	chr1	59610000	59620000	20	4.59635062637373	0.00000480711923360828	chr1_42	11	SharpPeak	101.383360567066	0
chr1	59480000	59490000	chr1	59610000	59620000	70	20.4397341021401	0.00000000000000355035849174909	chr1_43	9	SharpPeak	112.24984195906	0
chr1	59250000	59260000	chr1	59630000	59640000	12	2.77557016801106	0.000793721033027917	chr1_41	20	SharpPeak	140.573955831615	0
chr1	59270000	59280000	chr1	59630000	59640000	13	3.29708297844269	0.000986839503152578	chr1_41	20	SharpPeak	140.573955831615	0
chr1	59250000	59260000	chr1	59600000	59610000	20	2.99692913930215	0.00000000578836546054955	chr1_41	20	SharpPeak	140.573955831615	0
chr1	59260000	59270000	chr1	59600000	59610000	16	2.99538368318739	0.00000516562571357062	chr1_41	20	SharpPeak	140.573955831615	0
chr1	59270000	59280000	chr1	59600000	59610000	16	3.59638902433648	0.0000466270922080528	chr1_41	20	SharpPeak	140.573955831615	0
chr1	59310000	59320000	chr1	59600000	59610000	21	4.38482687380607	0.000000545128177692028	chr1_42	11	SharpPeak	101.383360567066	0
chr1	59480000	59490000	chr1	59600000	59610000	66	20.1363040829155	0.000000000000178728721638446	chr1_43	9	SharpPeak	112.24984195906	0
chr1	59230000	59240000	chr1	59620000	59630000	20	4.79829664107021	0.00000892297686152112	chr1_324	2	SharpPeak	11.7593452598534	1
chr1	59250000	59260000	chr1	59620000	59630000	18	3.4832827376984	0.0000016860969504216	chr1_41	20	SharpPeak	140.573955831615	0
chr1	59270000	59280000	chr1	59620000	59630000	14	4.21584536408498	0.00286131553783577	chr1_41	20	SharpPeak	140.573955831615	0
chr1	59310000	59320000	chr1	59620000	59630000	33	5.14875893814861	0.0000000000000452943157892125	chr1_42	11	SharpPeak	101.383360567066	1
chr1	59480000	59490000	chr1	59620000	59630000	73	22.2923468939421	0.0000000000000072677817868238	chr1_43	9	SharpPeak	112.24984195906	0
chr1	60560000	60570000	chr1	60840000	60850000	20	5.6916422474585	0.0000969259428455486	chr1_46	3	SharpPeak	20.9790076199097	0
chr1	60410000	60420000	chr1	60850000	60860000	11	2.71840347849414	0.00246613677228364	chr1_45	3	SharpPeak	16.8018210757724	0
chr1	60560000	60570000	chr1	60850000	60860000	20	4.9491821640136	0.0000138573342431576	chr1_46	3	SharpPeak	20.9790076199097	0
chr1	61370000	61380000	chr1	61650000	61660000	11	3.1784669066735	0.00778379366138433	chr1_47	2	SharpPeak	7.75389917148986	0
chr1	61370000	61380000	chr1	61770000	61780000	14	2.49517899360341	0.0000146234667111505	chr1_325	3	SharpPeak	20.766080940284	0
chr1	61370000	61380000	chr1	61750000	61760000	11	2.26810886643504	0.000594601500821351	chr1_325	3	SharpPeak	20.766080940284	0
chr1	61370000	61380000	chr1	61760000	61770000	16	2.66787285616747	0.00000118551901356678	chr1_325	3	SharpPeak	20.766080940284	1
chr1	62700000	62710000	chr1	62920000	62930000	23	7.99466427862098	0.000432834705443983	chr1_49	9	SharpPeak	69.2185111766701	0
chr1	62700000	62710000	chr1	62940000	62950000	24	8.55243616608987	0.000433135380198004	chr1_49	9	SharpPeak	69.2185111766701	0
chr1	62700000	62710000	chr1	62950000	62960000	32	9.44895791813456	0.000000569640282711583	chr1_49	9	SharpPeak	69.2185111766701	0
chr1	62710000	62720000	chr1	62950000	62960000	16	4.24780108520046	0.000314339009478171	chr1_49	9	SharpPeak	69.2185111766701	0
chr1	62700000	62710000	chr1	62960000	62970000	47	10.8810296233688	0.000000000000124925566555479	chr1_49	9	SharpPeak	69.2185111766701	1
chr1	62700000	62710000	chr1	62970000	62980000	34	7.12305403550438	0.0000000000488679850204718	chr1_49	9	SharpPeak	69.2185111766701	0
chr1	62710000	62720000	chr1	62970000	62980000	11	3.28517024613655	0.00975123101930352	chr1_49	9	SharpPeak	69.2185111766701	0
chr1	64120000	64130000	chr1	64280000	64290000	19	7.06466360613333	0.00373154173236036	chr1_326	2	SharpPeak	8.69326408414132	0
chr1	64120000	64130000	chr1	64290000	64300000	20	7.5220492096038	0.00311548297890266	chr1_326	2	SharpPeak	8.69326408414132	1
chr1	63660000	63670000	chr1	64310000	64320000	8	1.48151813639787	0.0026168851191989	chr1_51	2	SharpPeak	8.37582041114122	1
chr1	64110000	64120000	chr1	64370000	64380000	13	4.07877287413346	0.00622017999780942	chr1_327	2	SharpPeak	8.45834395004506	0
chr1	64120000	64130000	chr1	64370000	64380000	14	4.21769176690663	0.00287219347224223	chr1_327	2	SharpPeak	8.45834395004506	1
chr1	63660000	63670000	chr1	64410000	64420000	8	1.76204508367839	0.00711891298045093	chr1_328	2	SharpPeak	7.82129669514463	1
chr1	64120000	64130000	chr1	64410000	64420000	16	4.94917184697068	0.00158249236687448	chr1_329	8	SharpPeak	61.0492331348221	0
chr1	63660000	63670000	chr1	64420000	64430000	7	1.38717408618959	0.00809234323915927	chr1_328	2	SharpPeak	7.82129669514463	0
chr1	64120000	64130000	chr1	64420000	64430000	11	2.85506682643242	0.00356776694996736	chr1_329	8	SharpPeak	61.0492331348221	0
chr1	64120000	64130000	chr1	64430000	64440000	13	3.45934957525653	0.00152786839615727	chr1_329	8	SharpPeak	61.0492331348221	0
chr1	63730000	63740000	chr1	64440000	64450000	17	2.28881721707514	0.0000000243905986150347	chr1_330	2	SharpPeak	15.1612058470949	1
chr1	64080000	64090000	chr1	64440000	64450000	14	3.08562022773181	0.000140951094250154	chr1_331	2	SharpPeak	12.3667934163554	0
chr1	64110000	64120000	chr1	64440000	64450000	34	4.87939707756293	0.00000000000000167601858631809	chr1_329	8	SharpPeak	61.0492331348221	1
chr1	64120000	64130000	chr1	64440000	64450000	31	5.01951893299233	0.000000000000737222231614849	chr1_329	8	SharpPeak	61.0492331348221	0
chr1	63720000	63730000	chr1	64450000	64460000	9	1.65175691795457	0.00111162255547128	chr1_330	2	SharpPeak	15.1612058470949	0
chr1	64080000	64090000	chr1	64450000	64460000	13	2.48863376189071	0.0000686221022583527	chr1_331	2	SharpPeak	12.3667934163554	1
chr1	64110000	64120000	chr1	64450000	64460000	13	3.7665358298649	0.00320147454111037	chr1_329	8	SharpPeak	61.0492331348221	0
chr1	64120000	64130000	chr1	64450000	64460000	13	3.86579936199149	0.00399223670601552	chr1_329	8	SharpPeak	61.0492331348221	0
chr1	64110000	64120000	chr1	64400000	64410000	15	3.86823525175725	0.000394569664033053	chr1_329	8	SharpPeak	61.0492331348221	0
chr1	64610000	64620000	chr1	64700000	64710000	29	12.6224846608022	0.00193767904977208	chr1_55	2	SharpPeak	9.31991509382094	0
chr1	64730000	64740000	chr1	64910000	64920000	53	10.0999604608531	0.000000000000000000939160728309274	chr1_332	3	SharpPeak	41.1998472896651	1
chr1	64730000	64740000	chr1	64930000	64940000	22	8.52731660205883	0.00246059124340662	chr1_332	3	SharpPeak	41.1998472896651	0
chr1	64730000	64740000	chr1	64970000	64980000	25	8.1742400809375	0.0000812131224330506	chr1_333	2	SharpPeak	12.3472151288496	1
chr1	64730000	64740000	chr1	64980000	64990000	27	9.49453610279854	0.000124022863563473	chr1_333	2	SharpPeak	12.3472151288496	0
chr1	64610000	64620000	chr1	64990000	65000000	10	2.64458519948608	0.0068775052795509	chr1_334	2	SharpPeak	8.84549854986622	0
chr1	64610000	64620000	chr1	65000000	65010000	12	2.92611352303351	0.00124133404547164	chr1_334	2	SharpPeak	8.84549854986622	1
chr1	64680000	64690000	chr1	65000000	65010000	10	2.46203655903191	0.00424035673282835	chr1_335	2	SharpPeak	8.75392231865689	0
chr1	64690000	64700000	chr1	65000000	65010000	13	3.64952805458332	0.00245037884544716	chr1_335	2	SharpPeak	8.75392231865689	1
chr1	64730000	64740000	chr1	64920000	64930000	48	11.8148433569394	0.000000000000546024635390576	chr1_332	3	SharpPeak	41.1998472896651	0
chr1	69330000	69340000	chr1	69670000	69680000	9	2.06751804530051	0.00486551436452554	chr1_57	8	SharpPeak	53.0635055500551	0
chr1	69240000	69250000	chr1	69690000	69700000	11	1.91716317489655	0.000146412562550414	chr1_56	2	SharpPeak	27.0074893874623	0
chr1	69330000	69340000	chr1	69690000	69700000	9	1.87161101674022	0.00256255940012383	chr1_57	8	SharpPeak	53.0635055500551	0
chr1	71650000	71660000	chr1	71930000	71940000	16	4.15350182620537	0.000245622440101933	chr1_336	2	SharpPeak	10.0214506105923	1
chr1	71650000	71660000	chr1	72010000	72020000	14	4.29026371247855	0.00336796728804746	chr1_337	3	SharpPeak	13.527249215936	0
chr1	71650000	71660000	chr1	72050000	72060000	17	4.11519948954511	0.0000609935633210906	chr1_58	2	SharpPeak	13.3103199461315	0
chr1	71650000	71660000	chr1	71940000	71950000	15	4.8605370160904	0.00373154173236036	chr1_336	2	SharpPeak	10.0214506105923	0
chr1	71650000	71660000	chr1	71960000	71970000	15	4.73823937327741	0.00292585566244222	chr1_338	2	SharpPeak	9.60850299227747	0
chr1	71650000	71660000	chr1	71970000	71980000	16	4.57461102217128	0.000697107754938691	chr1_338	2	SharpPeak	9.60850299227747	1
chr1	71650000	71660000	chr1	72000000	72010000	15	5.10518286467475	0.00585705976843578	chr1_337	3	SharpPeak	13.527249215936	0
chr1	71650000	71660000	chr1	72020000	72030000	14	3.67057163346987	0.000788503178731291	chr1_337	3	SharpPeak	13.527249215936	1
chr1	71550000	71560000	chr1	72110000	72120000	9	2.13420668507999	0.0059366769366778	chr1_59	5	SharpPeak	32.1828108822132	0
chr1	71650000	71660000	chr1	72110000	72120000	20	2.77494507577963	0.00000000160487496959033	chr1_60	3	SharpPeak	31.7741248712809	1
chr1	71550000	71560000	chr1	72130000	72140000	13	2.25218458470423	0.0000253332022557757	chr1_59	5	SharpPeak	32.1828108822132	0
chr1	72710000	72720000	chr1	72830000	72840000	42	13.9125827225963	0.000000114595322092325	chr1_62	8	SharpPeak	143.860986645141	0
chr1	72710000	72720000	chr1	72840000	72850000	72	10.4214118404829	0.0000000000000000000000000000000221213944188419	chr1_62	8	SharpPeak	143.860986645141	1
chr1	72870000	72880000	chr1	73110000	73120000	30	8.99858498052286	0.00000208573480138999	chr1_339	4	SharpPeak	23.5933306834085	1
chr1	72870000	72880000	chr1	73120000	73130000	24	9.48733332593932	0.00179807774865351	chr1_339	4	SharpPeak	23.5933306834085	0
chr1	72870000	72880000	chr1	73070000	73080000	31	11.168648881494	0.0000463825250279266	chr1_340	2	SharpPeak	18.5516872297689	0
chr1	72710000	72720000	chr1	72850000	72860000	54	9.41102346334407	0.00000000000000000000867683097460476	chr1_62	8	SharpPeak	143.860986645141	0
chr1	72870000	72880000	chr1	73160000	73170000	23	8.89634557264598	0.00180214122821135	chr1_341	4	SharpPeak	27.0064372980823	0
chr1	72870000	72880000	chr1	73140000	73150000	20	8.19271424295638	0.00790694635961692	chr1_339	4	SharpPeak	23.5933306834085	0
chr1	72870000	72880000	chr1	73170000	73180000	34	8.41539023685942	0.0000000033253368486736	chr1_341	4	SharpPeak	27.0064372980823	1
chr1	72870000	72880000	chr1	73190000	73200000	23	7.14725518388601	0.000084975222512036	chr1_341	4	SharpPeak	27.0064372980823	0
chr1	72870000	72880000	chr1	73080000	73090000	43	12.0216165699516	0.000000000591500459393755	chr1_340	2	SharpPeak	18.5516872297689	1
chr1	72870000	72880000	chr1	73130000	73140000	28	9.11911822677618	0.0000228731488894002	chr1_339	4	SharpPeak	23.5933306834085	0
chr1	72870000	72880000	chr1	73180000	73190000	21	7.50143322127001	0.00122066962146277	chr1_341	4	SharpPeak	27.0064372980823	0
chr1	72870000	72880000	chr1	73230000	73240000	32	7.11850501507999	0.000000000897949367793895	chr1_342	10	SharpPeak	100.604960594028	0
chr1	72870000	72880000	chr1	73240000	73250000	33	6.89232217208895	0.0000000000935121263613354	chr1_342	10	SharpPeak	100.604960594028	0
chr1	72870000	72880000	chr1	73250000	73260000	33	7.15900617970355	0.000000000244184734246017	chr1_342	10	SharpPeak	100.604960594028	0
chr1	72870000	72880000	chr1	73270000	73280000	35	6.44209232258107	0.000000000000663014149130249	chr1_342	10	SharpPeak	100.604960594028	1
chr1	72870000	72880000	chr1	73280000	73290000	28	5.95958217640083	0.00000000532497181704183	chr1_342	10	SharpPeak	100.604960594028	0
chr1	72870000	72880000	chr1	73260000	73270000	26	6.93860646187243	0.00000165284450695376	chr1_342	10	SharpPeak	100.604960594028	0
chr1	72870000	72880000	chr1	73290000	73300000	10	2.19086973741297	0.00187209467381867	chr1_342	10	SharpPeak	100.604960594028	0
chr1	72870000	72880000	chr1	73300000	73310000	32	5.58682021166863	0.00000000000206442584874808	chr1_342	10	SharpPeak	100.604960594028	0
chr1	72870000	72880000	chr1	73320000	73330000	11	3.15614058605706	0.00740058183761658	chr1_342	10	SharpPeak	100.604960594028	0
chr1	72870000	72880000	chr1	73390000	73400000	32	5.92398713990687	0.00000000000955113155658595	chr1_63	9	SharpPeak	87.2739464588853	0
chr1	72870000	72880000	chr1	73480000	73490000	15	3.76487323633642	0.000296362198551322	chr1_343	8	SharpPeak	61.7722260873856	0
chr1	72870000	72880000	chr1	73500000	73510000	17	3.9589975918329	0.0000380000351595069	chr1_343	8	SharpPeak	61.7722260873856	0
chr1	72870000	72880000	chr1	73510000	73520000	23	4.5449005305435	0.0000000489120860119476	chr1_343	8	SharpPeak	61.7722260873856	0
chr1	72870000	72880000	chr1	73520000	73530000	15	3.53662812072744	0.00015129816226944	chr1_343	8	SharpPeak	61.7722260873856	0
chr1	72870000	72880000	chr1	73340000	73350000	19	5.30515120085784	0.000123975913008277	chr1_63	9	SharpPeak	87.2739464588853	0
chr1	72860000	72870000	chr1	73370000	73380000	13	2.87739017577046	0.000283641923514845	chr1_63	9	SharpPeak	87.2739464588853	0
chr1	72870000	72880000	chr1	73370000	73380000	22	4.9659441880841	0.000000969284110837937	chr1_63	9	SharpPeak	87.2739464588853	0
chr1	72870000	72880000	chr1	73380000	73390000	22	5.24625450549006	0.00000243510388040448	chr1_63	9	SharpPeak	87.2739464588853	0
chr1	72870000	72880000	chr1	73490000	73500000	18	3.93269189564609	0.00000872289598838792	chr1_343	8	SharpPeak	61.7722260873856	0
chr1	72870000	72880000	chr1	73540000	73550000	19	3.64190298116602	0.000000658814609627996	chr1_343	8	SharpPeak	61.7722260873856	0
chr1	72870000	72880000	chr1	73310000	73320000	18	4.90251072933712	0.00014946361815557	chr1_342	10	SharpPeak	100.604960594028	0
chr1	72870000	72880000	chr1	73350000	73360000	20	3.86451868016966	0.000000339690072120891	chr1_63	9	SharpPeak	87.2739464588853	0
chr1	72860000	72870000	chr1	73530000	73540000	12	2.6606970677209	0.000556602952484888	chr1_343	8	SharpPeak	61.7722260873856	0
chr1	72870000	72880000	chr1	73530000	73540000	26	4.49698931939494	0.000000000320740022031074	chr1_343	8	SharpPeak	61.7722260873856	1
chr1	72870000	72880000	chr1	73580000	73590000	12	3.80720406129629	0.00997845801357902	chr1_344	13	SharpPeak	153.3653628749	0
chr1	72860000	72870000	chr1	73590000	73600000	10	2.50486322569484	0.00477046647424909	chr1_344	13	SharpPeak	153.3653628749	0
chr1	72870000	72880000	chr1	73590000	73600000	24	4.16513674829767	0.00000000194335312101186	chr1_344	13	SharpPeak	153.3653628749	0
chr1	72860000	72870000	chr1	73600000	73610000	13	2.63819050808355	0.0001231547033205	chr1_344	13	SharpPeak	153.3653628749	0
chr1	72870000	72880000	chr1	73600000	73610000	28	4.44490824998576	0.00000000000797382281926713	chr1_344	13	SharpPeak	153.3653628749	0
chr1	72860000	72870000	chr1	73620000	73630000	17	2.22429221123004	0.0000000162923467150818	chr1_344	13	SharpPeak	153.3653628749	0
chr1	72870000	72880000	chr1	73620000	73630000	37	3.56613812307955	0.0000000000000000000002402572924686	chr1_344	13	SharpPeak	153.3653628749	1
chr1	72860000	72870000	chr1	73640000	73650000	9	1.88722600061619	0.00270184270566363	chr1_344	13	SharpPeak	153.3653628749	0
chr1	72870000	72880000	chr1	73640000	73650000	22	2.83797231561233	0.0000000000509576795584832	chr1_344	13	SharpPeak	153.3653628749	0
chr1	72860000	72870000	chr1	73610000	73620000	17	2.0774605774957	0.00000000615466020015694	chr1_344	13	SharpPeak	153.3653628749	0
chr1	72870000	72880000	chr1	73610000	73620000	33	3.25055931002446	0.00000000000000000010496946224837	chr1_344	13	SharpPeak	153.3653628749	0
chr1	72860000	72870000	chr1	73630000	73640000	17	2.07893138242761	0.00000000619753465693342	chr1_344	13	SharpPeak	153.3653628749	0
chr1	72870000	72880000	chr1	73630000	73640000	27	3.25293360141514	0.0000000000000408245989061472	chr1_344	13	SharpPeak	153.3653628749	0
chr1	72870000	72880000	chr1	73660000	73670000	19	3.41590583233311	0.000000254960875156648	chr1_345	36	BroadPeak	480.693702246638	0
chr1	72870000	72880000	chr1	73670000	73680000	22	3.48735315131533	0.00000000219723640281665	chr1_345	36	BroadPeak	480.693702246638	0
chr1	72860000	72870000	chr1	73680000	73690000	9	2.23913495250807	0.00793624422930648	chr1_345	36	BroadPeak	480.693702246638	0
chr1	72870000	72880000	chr1	73680000	73690000	13	3.5954016212577	0.0021557906172822	chr1_345	36	BroadPeak	480.693702246638	0
chr1	72870000	72880000	chr1	73690000	73700000	18	3.84546329360891	0.00000645349864962235	chr1_345	36	BroadPeak	480.693702246638	0
chr1	72870000	72880000	chr1	73700000	73710000	12	2.77431899554928	0.000790778598263084	chr1_345	36	BroadPeak	480.693702246638	0
chr1	72860000	72870000	chr1	73710000	73720000	9	1.93119967636325	0.0031402101532066	chr1_345	36	BroadPeak	480.693702246638	0
chr1	72870000	72880000	chr1	73710000	73720000	19	2.93110198343289	0.0000000242200076924319	chr1_345	36	BroadPeak	480.693702246638	0
chr1	72860000	72870000	chr1	73720000	73730000	10	2.09263007077827	0.00133372098383393	chr1_345	36	BroadPeak	480.693702246638	0
chr1	72870000	72880000	chr1	73720000	73730000	19	3.2793019715704	0.00000013772462300498	chr1_345	36	BroadPeak	480.693702246638	0
chr1	72870000	72880000	chr1	73730000	73740000	12	1.96853198991978	0.0000357044349852714	chr1_345	36	BroadPeak	480.693702246638	0
chr1	72870000	72880000	chr1	73740000	73750000	29	3.9051320573887	0.000000000000059306744412225	chr1_345	36	BroadPeak	480.693702246638	0
chr1	72860000	72870000	chr1	73750000	73760000	9	2.18809561719087	0.00690343334706676	chr1_345	36	BroadPeak	480.693702246638	0
chr1	72870000	72880000	chr1	73750000	73760000	21	3.4835237814142	0.0000000124252893766368	chr1_345	36	BroadPeak	480.693702246638	0
chr1	72860000	72870000	chr1	73760000	73770000	18	2.08543331438915	0.000000000862017234926525	chr1_345	36	BroadPeak	480.693702246638	0
chr1	72870000	72880000	chr1	73760000	73770000	28	3.26259841555267	0.00000000000000567936299288581	chr1_345	36	BroadPeak	480.693702246638	0
chr1	72860000	72870000	chr1	73770000	73780000	15	2.07248962060069	0.000000291031611620977	chr1_345	36	BroadPeak	480.693702246638	0
chr1	72870000	72880000	chr1	73770000	73780000	29	3.23444283412033	0.00000000000000057238681077965	chr1_345	36	BroadPeak	480.693702246638	0
chr1	72860000	72870000	chr1	73780000	73790000	11	2.25958979545858	0.000575629324548354	chr1_345	36	BroadPeak	480.693702246638	0
chr1	72870000	72880000	chr1	73780000	73790000	21	3.63559376822406	0.0000000250677822011857	chr1_345	36	BroadPeak	480.693702246638	0
chr1	72860000	72870000	chr1	73790000	73800000	13	1.91897424126431	0.00000485602568491226	chr1_345	36	BroadPeak	480.693702246638	0
chr1	72870000	72880000	chr1	73790000	73800000	18	2.90268709629295	0.000000122526523710636	chr1_345	36	BroadPeak	480.693702246638	0
chr1	72860000	72870000	chr1	73800000	73810000	15	1.92472497663658	0.000000115997220049892	chr1_345	36	BroadPeak	480.693702246638	0
chr1	72870000	72880000	chr1	73800000	73810000	19	2.91488660908362	0.0000000222122389959425	chr1_345	36	BroadPeak	480.693702246638	0
chr1	72860000	72870000	chr1	73810000	73820000	25	2.0487277423197	0.0000000000000000946742326005438	chr1_345	36	BroadPeak	480.693702246638	0
chr1	72870000	72880000	chr1	73810000	73820000	42	3.18220764227649	0.0000000000000000000000000000304590321609437	chr1_345	36	BroadPeak	480.693702246638	0
chr1	72860000	72870000	chr1	73820000	73830000	36	2.23148518522529	0.000000000000000000000000000548732229741004	chr1_345	36	BroadPeak	480.693702246638	0
chr1	72870000	72880000	chr1	73820000	73830000	71	3.57431184978542	0.000000000000000000000000000000000000000000000000000000000000750735188899741	chr1_345	36	BroadPeak	480.693702246638	1
chr1	72860000	72870000	chr1	73830000	73840000	22	2.03340566451871	0.0000000000000907872971974386	chr1_345	36	BroadPeak	480.693702246638	0
chr1	72870000	72880000	chr1	73830000	73840000	32	3.14871169408833	0.000000000000000000407053683893909	chr1_345	36	BroadPeak	480.693702246638	0
chr1	72860000	72870000	chr1	73840000	73850000	13	2.02664390851347	0.00000853944600281727	chr1_345	36	BroadPeak	480.693702246638	0
chr1	72870000	72880000	chr1	73840000	73850000	27	3.13390920077902	0.0000000000000172560553215505	chr1_345	36	BroadPeak	480.693702246638	0
chr1	72860000	72870000	chr1	73850000	73860000	21	2.00446557239002	0.000000000000643281210010027	chr1_345	36	BroadPeak	480.693702246638	0
chr1	72870000	72880000	chr1	73850000	73860000	25	3.08588084428539	0.000000000000674072599205012	chr1_345	36	BroadPeak	480.693702246638	0
chr1	72860000	72870000	chr1	73860000	73870000	18	1.92987566131777	0.00000000025817281925722	chr1_345	36	BroadPeak	480.693702246638	0
chr1	72870000	72880000	chr1	73860000	73870000	19	2.92475102861088	0.0000000234444079014307	chr1_345	36	BroadPeak	480.693702246638	0
chr1	74300000	74310000	chr1	74350000	74360000	62	20.9602075255384	0.0000000000729212143790069	chr1_65	7	SharpPeak	54.8408029956221	1
chr1	74280000	74290000	chr1	74370000	74380000	29	13.4720951619041	0.00490662731980981	chr1_65	7	SharpPeak	54.8408029956221	0
chr1	74890000	74900000	chr1	75020000	75030000	22	9.23057291331556	0.00629179225487999	chr1_346	9	SharpPeak	57.7363444421574	0
chr1	74950000	74960000	chr1	75020000	75030000	31	15.0261887777507	0.00612564633885971	chr1_347	5	SharpPeak	29.6901235864074	0
chr1	74890000	74900000	chr1	75030000	75040000	31	8.8300232046739	0.000000431074476412738	chr1_346	9	SharpPeak	57.7363444421574	0
chr1	74880000	74890000	chr1	75050000	75060000	21	5.26091201496879	0.00000931142972810966	chr1_346	9	SharpPeak	57.7363444421574	0
chr1	74890000	74900000	chr1	75050000	75060000	18	5.12979752452684	0.000260894646633709	chr1_346	9	SharpPeak	57.7363444421574	0
chr1	74900000	74910000	chr1	75050000	75060000	13	4.19242656502785	0.00772431721719974	chr1_346	9	SharpPeak	57.7363444421574	0
chr1	74930000	74940000	chr1	75050000	75060000	14	4.39664440440088	0.00417211299552109	chr1_348	6	SharpPeak	32.2832297346866	0
chr1	74940000	74950000	chr1	75050000	75060000	23	7.21184614048495	0.0000976731528375183	chr1_348	6	SharpPeak	32.2832297346866	0
chr1	74950000	74960000	chr1	75050000	75060000	21	7.47959425700486	0.00117547817211874	chr1_348	6	SharpPeak	32.2832297346866	0
chr1	74880000	74890000	chr1	75040000	75050000	29	8.99463520617145	0.00000617385359166911	chr1_346	9	SharpPeak	57.7363444421574	0
chr1	74930000	74940000	chr1	75040000	75050000	19	7.60676389025646	0.00807910000738015	chr1_348	6	SharpPeak	32.2832297346866	0
chr1	74940000	74950000	chr1	75040000	75050000	36	12.7010517237667	0.00000530826517799906	chr1_348	6	SharpPeak	32.2832297346866	1
chr1	74950000	74960000	chr1	75040000	75050000	32	13.2673014650711	0.00042907105471817	chr1_348	6	SharpPeak	32.2832297346866	0
chr1	74880000	74890000	chr1	75010000	75020000	25	9.23897906692138	0.000525270284470335	chr1_346	9	SharpPeak	57.7363444421574	0
chr1	74890000	74900000	chr1	75010000	75020000	33	9.13131315968016	0.0000000823317155560977	chr1_346	9	SharpPeak	57.7363444421574	1
chr1	74900000	74910000	chr1	75010000	75020000	22	7.51231255582664	0.000488409444837585	chr1_346	9	SharpPeak	57.7363444421574	0
chr1	74930000	74940000	chr1	75010000	75020000	26	8.45166662303058	0.0000494602080728716	chr1_347	5	SharpPeak	29.6901235864074	0
chr1	74940000	74950000	chr1	75010000	75020000	36	14.4864464498594	0.0000825020860411719	chr1_347	5	SharpPeak	29.6901235864074	0
chr1	74950000	74960000	chr1	75010000	75020000	43	15.627426146805	0.000000894590771235892	chr1_347	5	SharpPeak	29.6901235864074	1
chr1	74960000	74970000	chr1	75010000	75020000	26	11.1861828967779	0.00329333169534324	chr1_347	5	SharpPeak	29.6901235864074	0
chr1	74880000	74890000	chr1	75290000	75300000	14	4.29181467681117	0.00337791567520293	chr1_349	2	SharpPeak	8.37166905196297	1
chr1	74890000	74900000	chr1	75290000	75300000	13	4.08175248346974	0.00625573091031233	chr1_349	2	SharpPeak	8.37166905196297	0
chr1	74940000	74950000	chr1	75280000	75290000	17	5.70101938848556	0.00245676374564873	chr1_69	2	SharpPeak	8.60805239559534	1
chr1	75470000	75480000	chr1	75560000	75570000	60	23.138183150668	0.0000000196601780041625	chr1_71	5	SharpPeak	56.546275187811	0
chr1	75500000	75510000	chr1	75560000	75570000	76	36.5255198182	0.00000102189716737949	chr1_71	5	SharpPeak	56.546275187811	0
chr1	75470000	75480000	chr1	75590000	75600000	43	15.1396604285053	0.000000392205472156749	chr1_350	2	SharpPeak	15.3038950467446	1
chr1	75470000	75480000	chr1	75600000	75610000	37	14.8972142212413	0.0000630252985549283	chr1_350	2	SharpPeak	15.3038950467446	0
chr1	75650000	75660000	chr1	75910000	75920000	15	3.30214622265575	0.0000711305573225521	chr1_351	3	SharpPeak	20.2990156526219	0
chr1	75650000	75660000	chr1	75920000	75930000	18	3.10350202148778	0.000000320279261606309	chr1_351	3	SharpPeak	20.2990156526219	1
chr1	75650000	75660000	chr1	75900000	75910000	14	3.78945337006901	0.00106170339764171	chr1_351	3	SharpPeak	20.2990156526219	0
chr1	78210000	78220000	chr1	78350000	78360000	28	12.1722391173387	0.00239235371588658	chr1_352	4	SharpPeak	18.5786957602745	0
chr1	78190000	78200000	chr1	78390000	78400000	41	12.7688687681626	0.0000000328770010018645	chr1_353	30	BroadPeak	311.867185292096	0
chr1	78200000	78210000	chr1	78390000	78400000	24	10.3473703518331	0.00540244720800617	chr1_353	30	BroadPeak	311.867185292096	0
chr1	78210000	78220000	chr1	78390000	78400000	35	10.3466766336374	0.000000141749371778973	chr1_353	30	BroadPeak	311.867185292096	0
chr1	77970000	77980000	chr1	78410000	78420000	16	2.21469513616221	0.000000104675405299795	chr1_354	2	SharpPeak	14.5476862461449	1
chr1	78170000	78180000	chr1	78410000	78420000	14	4.2783283741705	0.00327965272392171	chr1_353	30	BroadPeak	311.867185292096	0
chr1	78180000	78190000	chr1	78410000	78420000	20	5.35344532820977	0.0000418633479886289	chr1_353	30	BroadPeak	311.867185292096	0
chr1	78190000	78200000	chr1	78410000	78420000	38	11.2942472145511	0.0000000382600993693862	chr1_353	30	BroadPeak	311.867185292096	0
chr1	78200000	78210000	chr1	78410000	78420000	40	9.1196309805921	0.00000000000789702975528466	chr1_353	30	BroadPeak	311.867185292096	0
chr1	78210000	78220000	chr1	78410000	78420000	50	9.08246557008901	0.00000000000000000156316882864206	chr1_353	30	BroadPeak	311.867185292096	0
chr1	77970000	77980000	chr1	78420000	78430000	11	2.41142059440708	0.000958740548737345	chr1_354	2	SharpPeak	14.5476862461449	0
chr1	78180000	78190000	chr1	78420000	78430000	27	5.951911985532	0.0000000218636737927513	chr1_353	30	BroadPeak	311.867185292096	0
chr1	78190000	78200000	chr1	78420000	78430000	46	12.5662637709673	0.0000000000592988461790836	chr1_353	30	BroadPeak	311.867185292096	0
chr1	78200000	78210000	chr1	78420000	78430000	39	10.1299560647079	0.000000000628848286797227	chr1_353	30	BroadPeak	311.867185292096	0
chr1	78210000	78220000	chr1	78420000	78430000	70	10.071094832102	0.00000000000000000000000000000011906494193515	chr1_353	30	BroadPeak	311.867185292096	1
chr1	78200000	78210000	chr1	78460000	78470000	23	7.78130679679306	0.000295674228155032	chr1_353	30	BroadPeak	311.867185292096	0
chr1	78210000	78220000	chr1	78460000	78470000	22	7.69276214583834	0.000661550903587032	chr1_353	30	BroadPeak	311.867185292096	0
chr1	78210000	78220000	chr1	78330000	78340000	32	15.899654980936	0.00729350320021846	chr1_352	4	SharpPeak	18.5786957602745	0
chr1	78210000	78220000	chr1	78340000	78350000	28	12.1249665351033	0.00226548479146969	chr1_352	4	SharpPeak	18.5786957602745	0
chr1	78200000	78210000	chr1	78380000	78390000	27	11.4922610813895	0.00224947918866899	chr1_353	30	BroadPeak	311.867185292096	0
chr1	78210000	78220000	chr1	78380000	78390000	25	11.5183696745423	0.009602256667836	chr1_353	30	BroadPeak	311.867185292096	0
chr1	78190000	78200000	chr1	78400000	78410000	45	15.2271634153838	0.000000061413022687037	chr1_353	30	BroadPeak	311.867185292096	0
chr1	78200000	78210000	chr1	78400000	78410000	34	12.315590624575	0.0000185010458382652	chr1_353	30	BroadPeak	311.867185292096	0
chr1	78210000	78220000	chr1	78400000	78410000	41	12.2888279456238	0.0000000118071223761103	chr1_353	30	BroadPeak	311.867185292096	0
chr1	78190000	78200000	chr1	78470000	78480000	27	11.9548155965827	0.00385936116734797	chr1_353	30	BroadPeak	311.867185292096	0
chr1	78210000	78220000	chr1	78320000	78330000	36	15.6015760487176	0.00035018715316724	chr1_352	4	SharpPeak	18.5786957602745	1
chr1	78190000	78200000	chr1	78430000	78440000	33	12.5020899792427	0.0000619488200279847	chr1_353	30	BroadPeak	311.867185292096	0
chr1	78200000	78210000	chr1	78430000	78440000	34	10.0635089403223	0.000000235375556533882	chr1_353	30	BroadPeak	311.867185292096	0
chr1	78210000	78220000	chr1	78430000	78440000	37	9.98910886235931	0.00000000540897568876642	chr1_353	30	BroadPeak	311.867185292096	0
chr1	78180000	78190000	chr1	78440000	78450000	20	6.18763696388643	0.000293396945198402	chr1_353	30	BroadPeak	311.867185292096	0
chr1	78190000	78200000	chr1	78440000	78450000	64	13.0373912028766	0.00000000000000000000348392008481133	chr1_353	30	BroadPeak	311.867185292096	0
chr1	78200000	78210000	chr1	78440000	78450000	31	10.4801159153616	0.000013927251770719	chr1_353	30	BroadPeak	311.867185292096	0
chr1	78210000	78220000	chr1	78440000	78450000	47	10.3874150931724	0.0000000000000252853348891119	chr1_353	30	BroadPeak	311.867185292096	0
chr1	78190000	78200000	chr1	78450000	78460000	48	12.213694752946	0.00000000000171314839683076	chr1_353	30	BroadPeak	311.867185292096	0
chr1	78200000	78210000	chr1	78450000	78460000	25	9.80598962442686	0.00120460185569337	chr1_353	30	BroadPeak	311.867185292096	0
chr1	78210000	78220000	chr1	78450000	78460000	37	9.70618069064702	0.00000000253220886378278	chr1_353	30	BroadPeak	311.867185292096	0
chr1	79850000	79860000	chr1	80020000	80030000	20	7.27906242429226	0.00214602912041804	chr1_78	2	SharpPeak	10.8064198669478	0
chr1	85890000	85900000	chr1	86000000	86010000	32	9.73887026083172	0.00000109131580754948	chr1_80	2	SharpPeak	12.4917695609382	1
chr1	86360000	86370000	chr1	86420000	86430000	44	17.2764911299641	0.00000476089380493789	chr1_83	2	SharpPeak	13.571645932905	1
chr1	86440000	86450000	chr1	86540000	86550000	45	18.0599155673563	0.0000061294515430387	chr1_84	15	BroadPeak	226.582181570988	0
chr1	86440000	86450000	chr1	86460000	86470000	110	54.3574682427	0.00000000534582786503464	chr1_84	15	BroadPeak	226.582181570988	0
chr1	86430000	86440000	chr1	86490000	86500000	63	23.7944151358033	0.00000000352985413792286	chr1_84	15	BroadPeak	226.582181570988	0
chr1	86440000	86450000	chr1	86490000	86500000	117	43.3202353915	0.0000000000000000140469184424055	chr1_84	15	BroadPeak	226.582181570988	0
chr1	86430000	86440000	chr1	86510000	86520000	33	15.8299035935349	0.0036635661874012	chr1_84	15	BroadPeak	226.582181570988	0
chr1	86440000	86450000	chr1	86510000	86520000	60	27.9505147558203	0.00000931142972810966	chr1_84	15	BroadPeak	226.582181570988	0
chr1	86660000	86670000	chr1	87010000	87020000	11	2.71970193467082	0.00247513891521489	chr1_355	2	SharpPeak	10.1336537838056	0
chr1	86660000	86670000	chr1	87000000	87010000	14	3.32647422191396	0.000302201635718114	chr1_355	2	SharpPeak	10.1336537838056	1
chr1	86700000	86710000	chr1	87020000	87030000	15	4.32002418107955	0.00119463395435816	chr1_356	3	SharpPeak	18.0678553706335	0
chr1	86660000	86670000	chr1	87040000	87050000	37	3.47114755764048	0.0000000000000000000000983033311814757	chr1_357	7	SharpPeak	102.34008154534	1
chr1	86670000	86680000	chr1	87040000	87050000	35	4.38844681981646	0.0000000000000000108751683678823	chr1_357	7	SharpPeak	102.34008154534	0
chr1	86700000	86710000	chr1	87040000	87050000	16	5.31615929134582	0.00323520534631086	chr1_356	3	SharpPeak	18.0678553706335	0
chr1	86660000	86670000	chr1	87050000	87060000	22	3.10369069145488	0.000000000268043282171981	chr1_357	7	SharpPeak	102.34008154534	0
chr1	86670000	86680000	chr1	87050000	87060000	21	3.88582561277774	0.0000000768818629746592	chr1_357	7	SharpPeak	102.34008154534	0
chr1	86660000	86670000	chr1	87060000	87070000	12	2.76132582056723	0.000759805739333319	chr1_357	7	SharpPeak	102.34008154534	0
chr1	86670000	86680000	chr1	87080000	87090000	12	2.97853429826362	0.00144737697526907	chr1_86	2	SharpPeak	10.2377656396103	0
chr1	86660000	86670000	chr1	87030000	87040000	21	2.90375195630121	0.000000000533333039142866	chr1_357	7	SharpPeak	102.34008154534	0
chr1	86670000	86680000	chr1	87030000	87040000	29	3.61543407201682	0.00000000000000912907804355119	chr1_357	7	SharpPeak	102.34008154534	0
chr1	86700000	86710000	chr1	87030000	87040000	21	4.35123722097365	0.000000481101294978446	chr1_356	3	SharpPeak	18.0678553706335	1
chr1	86630000	86640000	chr1	87190000	87200000	12	2.06095371834103	0.0000544176061015678	chr1_87	18	SharpPeak	142.361013806138	0
chr1	86660000	86670000	chr1	87190000	87200000	14	2.7936153328626	0.0000493773679282122	chr1_87	18	SharpPeak	142.361013806138	0
chr1	86670000	86680000	chr1	87190000	87200000	19	3.4433960351772	0.000000286338863901112	chr1_87	18	SharpPeak	142.361013806138	0
chr1	87470000	87480000	chr1	87700000	87710000	11	3.09800714102619	0.00650205115773647	chr1_358	3	SharpPeak	13.7007982893527	0
chr1	87470000	87480000	chr1	87710000	87720000	14	3.15055882006882	0.000174441530290532	chr1_358	3	SharpPeak	13.7007982893527	1
chr1	87470000	87480000	chr1	87720000	87730000	11	3.25239655956956	0.00912525750896231	chr1_358	3	SharpPeak	13.7007982893527	0
chr1	87750000	87760000	chr1	87930000	87940000	17	6.49764191362974	0.00890841752902224	chr1_359	2	SharpPeak	13.0821681986691	0
chr1	87750000	87760000	chr1	87920000	87930000	26	6.17693189505296	0.000000185030563827439	chr1_359	2	SharpPeak	13.0821681986691	1
chr1	88400000	88410000	chr1	88710000	88720000	13	2.83167355279415	0.000244351341440037	chr1_90	29	BroadPeak	304.201651781926	0
chr1	88440000	88450000	chr1	88710000	88720000	15	3.37342651925987	0.0000898481608598555	chr1_90	29	BroadPeak	304.201651781926	0
chr1	89070000	89080000	chr1	89160000	89170000	44	18.1064235509208	0.0000148363175376426	chr1_360	4	SharpPeak	25.9853241665361	0
chr1	89070000	89080000	chr1	89170000	89180000	35	16.7283042381451	0.00239235371588658	chr1_360	4	SharpPeak	25.9853241665361	0
chr1	89070000	89080000	chr1	89190000	89200000	40	16.7589540258295	0.0000646987916111394	chr1_360	4	SharpPeak	25.9853241665361	0
chr1	89070000	89080000	chr1	89180000	89190000	42	15.7722748952629	0.00000294353585555559	chr1_360	4	SharpPeak	25.9853241665361	1
chr1	89640000	89650000	chr1	89950000	89960000	14	2.84301881635363	0.0000595299492251849	chr1_91	16	SharpPeak	156.619247156229	0
chr1	89750000	89760000	chr1	89950000	89960000	11	2.96163670001733	0.00470359887348187	chr1_361	2	SharpPeak	8.3372519633586	1
chr1	89640000	89650000	chr1	89910000	89920000	16	4.17538747856969	0.000260360182274181	chr1_91	16	SharpPeak	156.619247156229	0
chr1	90200000	90210000	chr1	90320000	90330000	44	20.6519121250793	0.000299742965452779	chr1_94	43	BroadPeak	454.940152207062	0
chr1	90200000	90210000	chr1	90340000	90350000	39	15.7842288731469	0.0000403056842408877	chr1_94	43	BroadPeak	454.940152207062	0
chr1	90200000	90210000	chr1	90350000	90360000	44	15.5965736155896	0.000000325224567007027	chr1_94	43	BroadPeak	454.940152207062	0
chr1	90200000	90210000	chr1	90370000	90380000	40	13.6227409252551	0.000000510434302902006	chr1_94	43	BroadPeak	454.940152207062	0
chr1	90200000	90210000	chr1	90380000	90390000	33	11.657129263571	0.0000158152207524067	chr1_94	43	BroadPeak	454.940152207062	0
chr1	90200000	90210000	chr1	90390000	90400000	49	16.0795480881505	0.00000000496939796278496	chr1_94	43	BroadPeak	454.940152207062	0
chr1	90210000	90220000	chr1	90390000	90400000	22	9.24686851908962	0.00641637605000007	chr1_94	43	BroadPeak	454.940152207062	0
chr1	90200000	90210000	chr1	90400000	90410000	35	13.1900941117121	0.0000299401112531694	chr1_94	43	BroadPeak	454.940152207062	0
chr1	90200000	90210000	chr1	90410000	90420000	38	14.8561569225128	0.0000255821788413246	chr1_94	43	BroadPeak	454.940152207062	0
chr1	90200000	90210000	chr1	90420000	90430000	39	11.1489413930321	0.00000000856683701598444	chr1_94	43	BroadPeak	454.940152207062	0
chr1	90200000	90210000	chr1	90430000	90440000	35	12.2766245877361	0.00000666788693592407	chr1_94	43	BroadPeak	454.940152207062	0
chr1	90210000	90220000	chr1	90430000	90440000	21	7.01381317516489	0.000528734776222214	chr1_94	43	BroadPeak	454.940152207062	0
chr1	90200000	90210000	chr1	90440000	90450000	23	6.8544755603778	0.0000454463082490472	chr1_94	43	BroadPeak	454.940152207062	0
chr1	90200000	90210000	chr1	90450000	90460000	28	10.4327943661878	0.000227069573611495	chr1_94	43	BroadPeak	454.940152207062	0
chr1	90200000	90210000	chr1	90360000	90370000	37	14.1804462645481	0.0000225923407352016	chr1_94	43	BroadPeak	454.940152207062	0
chr1	90210000	90220000	chr1	90460000	90470000	26	6.34056316405611	0.000000302309272097479	chr1_94	43	BroadPeak	454.940152207062	0
chr1	90200000	90210000	chr1	90480000	90490000	41	10.4903493246371	0.000000000131743493545213	chr1_94	43	BroadPeak	454.940152207062	0
chr1	90200000	90210000	chr1	90490000	90500000	31	9.76149684895331	0.00000347739544460188	chr1_94	43	BroadPeak	454.940152207062	0
chr1	90210000	90220000	chr1	90490000	90500000	18	5.55305577328572	0.000659925867177853	chr1_94	43	BroadPeak	454.940152207062	0
chr1	90200000	90210000	chr1	90510000	90520000	33	7.59195714415022	0.00000000103944225626741	chr1_94	43	BroadPeak	454.940152207062	0
chr1	90200000	90210000	chr1	90520000	90530000	32	7.27054136292076	0.00000000147564811599835	chr1_94	43	BroadPeak	454.940152207062	0
chr1	90210000	90220000	chr1	90520000	90530000	14	4.1749135123131	0.00262299398627301	chr1_94	43	BroadPeak	454.940152207062	0
chr1	90200000	90210000	chr1	90530000	90540000	24	7.26986172802724	0.0000374349023632091	chr1_94	43	BroadPeak	454.940152207062	0
chr1	90210000	90220000	chr1	90530000	90540000	16	4.17154130288633	0.000257837944444185	chr1_94	43	BroadPeak	454.940152207062	0
chr1	90270000	90280000	chr1	90530000	90540000	14	4.56107802458641	0.00577150820290736	chr1_362	2	SharpPeak	7.83950468668347	1
chr1	90200000	90210000	chr1	90540000	90550000	26	8.72933432433524	0.0000837778571889142	chr1_94	43	BroadPeak	454.940152207062	0
chr1	90270000	90280000	chr1	90540000	90550000	15	5.41068023822247	0.00965494739427081	chr1_362	2	SharpPeak	7.83950468668347	0
chr1	90200000	90210000	chr1	90330000	90340000	40	15.9521050653484	0.0000220726761732621	chr1_94	43	BroadPeak	454.940152207062	0
chr1	90200000	90210000	chr1	90470000	90480000	37	10.1100556276047	0.00000000733640337999744	chr1_94	43	BroadPeak	454.940152207062	0
chr1	90210000	90220000	chr1	90470000	90480000	17	5.75906921107033	0.00271474674850084	chr1_94	43	BroadPeak	454.940152207062	0
chr1	90200000	90210000	chr1	90500000	90510000	26	10.5816039925128	0.00153568526485926	chr1_94	43	BroadPeak	454.940152207062	0
chr1	90200000	90210000	chr1	90550000	90560000	26	7.3085500478671	0.00000417711818766102	chr1_94	43	BroadPeak	454.940152207062	0
chr1	90200000	90210000	chr1	90560000	90570000	40	8.5094018753292	0.000000000000938428524957558	chr1_94	43	BroadPeak	454.940152207062	0
chr1	90210000	90220000	chr1	90560000	90570000	18	4.83456886111626	0.000126442927284376	chr1_94	43	BroadPeak	454.940152207062	0
chr1	90220000	90230000	chr1	90560000	90570000	14	3.63300762948596	0.000714768534357711	chr1_94	43	BroadPeak	454.940152207062	0
chr1	90200000	90210000	chr1	90570000	90580000	52	8.45003949403848	0.00000000000000000000276139571555098	chr1_94	43	BroadPeak	454.940152207062	0
chr1	90210000	90220000	chr1	90570000	90580000	26	4.79931492208157	0.0000000012303029457973	chr1_94	43	BroadPeak	454.940152207062	0
chr1	90200000	90210000	chr1	90580000	90590000	89	8.31288331997411	0.00000000000000000000000000000000000000000000000000000116961652300367	chr1_94	43	BroadPeak	454.940152207062	1
chr1	90210000	90220000	chr1	90580000	90590000	28	4.72192093960348	0.000000000031264740623203	chr1_94	43	BroadPeak	454.940152207062	0
chr1	90220000	90230000	chr1	90580000	90590000	14	3.55035520957232	0.000575074710377105	chr1_94	43	BroadPeak	454.940152207062	0
chr1	90240000	90250000	chr1	90580000	90590000	16	3.858174015736	0.000106401696762118	chr1_363	2	SharpPeak	10.6315657165278	1
chr1	90270000	90280000	chr1	90580000	90590000	21	5.05367274588063	0.00000511439849046524	chr1_364	2	SharpPeak	11.628910515332	1
chr1	89930000	89940000	chr1	90590000	90600000	15	4.3407147592354	0.00125470818060012	chr1_365	2	SharpPeak	10.0981596418059	0
chr1	89940000	89950000	chr1	90590000	90600000	11	2.29173145968151	0.00064273923670783	chr1_365	2	SharpPeak	10.0981596418059	1
chr1	89960000	89970000	chr1	90590000	90600000	14	2.59528170182791	0.0000225579333913636	chr1_93	2	SharpPeak	11.4238913388162	1
chr1	89990000	90000000	chr1	90590000	90600000	18	2.53917065248191	0.0000000167700883706764	chr1_366	2	SharpPeak	15.5763643027067	1
chr1	90000000	90010000	chr1	90590000	90600000	11	2.32066962758607	0.000711431665885992	chr1_366	2	SharpPeak	15.5763643027067	0
chr1	90200000	90210000	chr1	90590000	90600000	79	6.75039648131575	0.00000000000000000000000000000000000000000000000000177842350987467	chr1_94	43	BroadPeak	454.940152207062	0
chr1	90210000	90220000	chr1	90590000	90600000	25	3.88050151613689	0.0000000000858575820467575	chr1_94	43	BroadPeak	454.940152207062	0
chr1	90220000	90230000	chr1	90590000	90600000	13	2.96774530339391	0.000381876646579397	chr1_94	43	BroadPeak	454.940152207062	0
chr1	90240000	90250000	chr1	90590000	90600000	12	3.20208069060937	0.00261884371271738	chr1_363	2	SharpPeak	10.6315657165278	0
chr1	90270000	90280000	chr1	90590000	90600000	13	4.12579335076135	0.00679966267936298	chr1_364	2	SharpPeak	11.628910515332	0
chr1	90600000	90610000	chr1	90950000	90960000	17	4.09418138996973	0.0000571850595337865	chr1_95	2	SharpPeak	11.3710254576409	1
chr1	90960000	90970000	chr1	91260000	91270000	12	3.52397584500529	0.00564137777420226	chr1_367	3	SharpPeak	15.3406579553771	0
chr1	91530000	91540000	chr1	91870000	91880000	15	3.45758525740234	0.000118962930939762	chr1_368	2	SharpPeak	12.5782366727049	0
chr1	91540000	91550000	chr1	91880000	91890000	17	4.07200773263192	0.0000535099704337607	chr1_368	2	SharpPeak	12.5782366727049	1
chr1	91540000	91550000	chr1	91970000	91980000	13	3.87585457501986	0.00407722466856795	chr1_369	2	SharpPeak	9.22453440816656	0
chr1	91540000	91550000	chr1	91980000	91990000	13	3.31281539738916	0.00102922073281807	chr1_369	2	SharpPeak	9.22453440816656	1
chr1	92170000	92180000	chr1	92350000	92360000	21	5.40586546425478	0.0000138808877520531	chr1_370	3	SharpPeak	17.5950720972412	1
chr1	92170000	92180000	chr1	92360000	92370000	17	5.56006297970571	0.00189935389266616	chr1_370	3	SharpPeak	17.5950720972412	0
chr1	92180000	92190000	chr1	92370000	92380000	16	4.11542391587366	0.000220931380406643	chr1_370	3	SharpPeak	17.5950720972412	0
chr1	92170000	92180000	chr1	92420000	92430000	14	4.504444641163	0.00517168463073067	chr1_371	2	SharpPeak	13.0909411018637	0
chr1	92170000	92180000	chr1	92430000	92440000	21	4.25559075486056	0.000000338400441842461	chr1_371	2	SharpPeak	13.0909411018637	1
chr1	92170000	92180000	chr1	92450000	92460000	16	4.4799874661643	0.000561155838747146	chr1_99	3	SharpPeak	13.4580469389683	1
chr1	92170000	92180000	chr1	92460000	92470000	15	4.65504753797471	0.00248562579601458	chr1_99	3	SharpPeak	13.4580469389683	0
chr1	92640000	92650000	chr1	92820000	92830000	29	10.7147284651891	0.000142972310383777	chr1_100	19	BroadPeak	219.080104297427	0
chr1	92640000	92650000	chr1	92890000	92900000	20	6.38379339661396	0.000437905551427397	chr1_101	2	SharpPeak	9.08931278932652	1
chr1	93170000	93180000	chr1	93320000	93330000	17	6.2064034044406	0.0057832381821867	chr1_103	5	SharpPeak	25.5916366768842	0
chr1	93170000	93180000	chr1	93330000	93340000	22	7.44274059163878	0.000430458376419107	chr1_103	5	SharpPeak	25.5916366768842	0
chr1	93170000	93180000	chr1	93350000	93360000	19	5.91257301827118	0.000484683077762348	chr1_103	5	SharpPeak	25.5916366768842	0
chr1	93510000	93520000	chr1	93700000	93710000	19	7.27969436916238	0.0051533105681011	chr1_104	6	SharpPeak	28.8566563581132	0
chr1	93510000	93520000	chr1	93730000	93740000	16	5.04684773190388	0.00193999623633382	chr1_104	6	SharpPeak	28.8566563581132	0
chr1	93510000	93520000	chr1	93710000	93720000	18	5.76770860338944	0.00100750031062569	chr1_104	6	SharpPeak	28.8566563581132	0
chr1	93510000	93520000	chr1	93720000	93730000	21	6.50955006140183	0.000195736408164826	chr1_104	6	SharpPeak	28.8566563581132	1
chr1	106170000	106180000	chr1	106330000	106340000	19	7.66431156267145	0.0087195381687299	chr1_372	7	SharpPeak	90.4319494357222	0
chr1	106170000	106180000	chr1	106350000	106360000	43	8.54882416481452	0.0000000000000124051568483372	chr1_372	7	SharpPeak	90.4319494357222	0
chr1	106170000	106180000	chr1	106340000	106350000	31	10.0285302378815	0.00000596503777831793	chr1_372	7	SharpPeak	90.4319494357222	0
chr1	106170000	106180000	chr1	106360000	106370000	17	6.04761330315343	0.00447807780911323	chr1_372	7	SharpPeak	90.4319494357222	0
chr1	106170000	106180000	chr1	106370000	106380000	25	8.6297631886389	0.000189380719688187	chr1_372	7	SharpPeak	90.4319494357222	0
chr1	106070000	106080000	chr1	106380000	106390000	10	2.37045217720121	0.00325530103456626	chr1_373	3	SharpPeak	17.7134102280793	0
chr1	106170000	106180000	chr1	106380000	106390000	58	7.66533287682922	0.000000000000000000000000000461429589074107	chr1_372	7	SharpPeak	90.4319494357222	1
chr1	106070000	106080000	chr1	106390000	106400000	15	2.67960237632323	0.00000657568464812289	chr1_373	3	SharpPeak	17.7134102280793	1
chr1	106170000	106180000	chr1	106390000	106400000	49	8.949503075138	0.0000000000000000044679494576008	chr1_372	7	SharpPeak	90.4319494357222	0
chr1	106070000	106080000	chr1	106400000	106410000	12	2.37943849308177	0.000206284721049043	chr1_373	3	SharpPeak	17.7134102280793	0
chr1	111860000	111870000	chr1	112370000	112380000	16	1.71510620216417	0.00000000328042692351394	chr1_374	2	SharpPeak	22.168162186238	1
chr1	111860000	111870000	chr1	112380000	112390000	16	1.76833072127937	0.00000000501923213072509	chr1_374	2	SharpPeak	22.168162186238	0
chr1	118380000	118390000	chr1	118440000	118450000	28	12.6295589372693	0.00400604007410766	chr1_106	3	SharpPeak	16.2838801006861	0
chr1	118320000	118330000	chr1	118480000	118490000	17	5.15431037628413	0.00083249275548425	chr1_375	2	SharpPeak	11.1448553921138	0
chr1	118320000	118330000	chr1	118490000	118500000	18	4.83764049857086	0.000127384349097639	chr1_375	2	SharpPeak	11.1448553921138	1
chr1	119080000	119090000	chr1	119460000	119470000	10	2.36766363513563	0.00322596392143786	chr1_376	2	SharpPeak	9.08065986343114	0
chr1	120600000	120610000	chr1	120750000	120760000	29	12.0621763844048	0.00096127576981636	chr1_377	2	SharpPeak	10.6621156610723	0
chr1	120610000	120620000	chr1	120750000	120760000	24	8.30309397265137	0.000281755956895119	chr1_377	2	SharpPeak	10.6621156610723	1
chr1	120600000	120610000	chr1	120800000	120810000	21	8.21957349923618	0.00367751587002453	chr1_378	2	SharpPeak	9.59313120439677	0
chr1	120600000	120610000	chr1	120790000	120800000	24	8.72549292871678	0.00057381285222827	chr1_378	2	SharpPeak	9.59313120439677	1
chr1	120590000	120600000	chr1	121050000	121060000	19	4.35047425096729	0.00000857672620001378	chr1_110	17	SharpPeak	103.911325549821	0
chr1	120600000	120610000	chr1	121050000	121060000	25	5.77159213993417	0.00000020476225253	chr1_110	17	SharpPeak	103.911325549821	0
chr1	120610000	120620000	chr1	121050000	121060000	16	3.90557596307769	0.000122565521807958	chr1_110	17	SharpPeak	103.911325549821	0
chr1	120590000	120600000	chr1	121070000	121080000	16	3.04605041426473	0.00000632613380272237	chr1_110	17	SharpPeak	103.911325549821	0
chr1	120590000	120600000	chr1	121040000	121050000	20	3.19628510284101	0.0000000164696214878525	chr1_110	17	SharpPeak	103.911325549821	1
chr1	120600000	120610000	chr1	121040000	121050000	14	4.15305299357717	0.0025086963385614	chr1_110	17	SharpPeak	103.911325549821	0
chr1	120590000	120600000	chr1	121060000	121070000	15	2.97155319620593	0.0000218226224982002	chr1_110	17	SharpPeak	103.911325549821	0
chr1	120600000	120610000	chr1	121100000	121110000	13	3.72358601855043	0.00289237306457523	chr1_110	17	SharpPeak	103.911325549821	0
chr1	120600000	120610000	chr1	121120000	121130000	12	3.57280445038225	0.00625573091031233	chr1_110	17	SharpPeak	103.911325549821	0
chr1	120610000	120620000	chr1	121120000	121130000	10	2.54968725110302	0.00539743042640068	chr1_110	17	SharpPeak	103.911325549821	0
chr1	120620000	120630000	chr1	121120000	121130000	13	2.12997311978775	0.0000142024243267069	chr1_110	17	SharpPeak	103.911325549821	0
chr1	120600000	120610000	chr1	121130000	121140000	12	2.86841772174632	0.00104230476207162	chr1_110	17	SharpPeak	103.911325549821	0
chr1	120590000	120600000	chr1	121150000	121160000	13	2.8592845513894	0.000267878224821219	chr1_111	20	BroadPeak	328.599929032869	0
chr1	120600000	120610000	chr1	121150000	121160000	12	3.6586142407907	0.00745683961973088	chr1_111	20	BroadPeak	328.599929032869	0
chr1	120610000	120620000	chr1	121150000	121160000	10	2.59924095202528	0.00613675486872142	chr1_111	20	BroadPeak	328.599929032869	0
chr1	120590000	120600000	chr1	121180000	121190000	48	2.61189313070967	0.000000000000000000000000000000000000000923233367043203	chr1_111	20	BroadPeak	328.599929032869	0
chr1	120600000	120610000	chr1	121180000	121190000	26	3.30104049937925	0.000000000000405441878973852	chr1_111	20	BroadPeak	328.599929032869	0
chr1	120610000	120620000	chr1	121180000	121190000	12	2.38519406497165	0.000210904701052149	chr1_111	20	BroadPeak	328.599929032869	0
chr1	120590000	120600000	chr1	121190000	121200000	15	2.61885325286416	0.00000504863124906423	chr1_111	20	BroadPeak	328.599929032869	0
chr1	120600000	120610000	chr1	121190000	121200000	12	3.3103923333528	0.0034332632935591	chr1_111	20	BroadPeak	328.599929032869	0
chr1	120610000	120620000	chr1	121190000	121200000	12	2.39032495132682	0.000214439489155392	chr1_111	20	BroadPeak	328.599929032869	0
chr1	120590000	120600000	chr1	121220000	121230000	13	2.94171301915774	0.000351133818300879	chr1_379	4	SharpPeak	28.7074385625819	0
chr1	120600000	120610000	chr1	121220000	121230000	21	3.77094201567148	0.0000000465600393706034	chr1_379	4	SharpPeak	28.7074385625819	1
chr1	120600000	120610000	chr1	121240000	121250000	12	3.39775980482703	0.00422660177997418	chr1_380	3	SharpPeak	15.074126106484	0
chr1	120610000	120620000	chr1	121240000	121250000	12	2.44018193368079	0.000258863911000581	chr1_380	3	SharpPeak	15.074126106484	1
chr1	120590000	120600000	chr1	121250000	121260000	12	2.7553626880306	0.000747251017698676	chr1_380	3	SharpPeak	15.074126106484	0
chr1	120590000	120600000	chr1	121110000	121120000	11	2.9890466315124	0.00502190224624716	chr1_110	17	SharpPeak	103.911325549821	0
chr1	120600000	120610000	chr1	121110000	121120000	13	3.84813898018055	0.00384415997491153	chr1_110	17	SharpPeak	103.911325549821	0
chr1	120590000	120600000	chr1	121160000	121170000	22	3.035762135467	0.000000000181570668186901	chr1_111	20	BroadPeak	328.599929032869	0
chr1	120600000	120610000	chr1	121160000	121170000	19	3.90987761500142	0.00000191591572046539	chr1_111	20	BroadPeak	328.599929032869	0
chr1	120620000	120630000	chr1	121160000	121170000	9	2.27087012809777	0.00865481732434982	chr1_111	20	BroadPeak	328.599929032869	0
chr1	120640000	120650000	chr1	121160000	121170000	14	2.1714448864598	0.00000316360087675986	chr1_111	20	BroadPeak	328.599929032869	0
chr1	120590000	120600000	chr1	121210000	121220000	15	2.47914166091652	0.00000266447221324889	chr1_379	4	SharpPeak	28.7074385625819	0
chr1	120610000	120620000	chr1	121210000	121220000	11	2.26989966932113	0.000597427336858726	chr1_379	4	SharpPeak	28.7074385625819	0
chr1	120590000	120600000	chr1	121350000	121360000	9	2.00701727677018	0.00402572813830231	chr1_113	16	SharpPeak	116.457605956824	0
chr1	120600000	120610000	chr1	121360000	121370000	13	3.15341003159424	0.000663213724067154	chr1_113	16	SharpPeak	116.457605956824	0
chr1	120590000	120600000	chr1	121370000	121380000	9	2.26568088962413	0.00852377073245516	chr1_113	16	SharpPeak	116.457605956824	0
chr1	120590000	120600000	chr1	121380000	121390000	10	2.0803839636513	0.00127488659959719	chr1_113	16	SharpPeak	116.457605956824	0
chr1	120600000	120610000	chr1	121380000	121390000	11	2.52578541560094	0.00139643739064627	chr1_113	16	SharpPeak	116.457605956824	0
chr1	120590000	120600000	chr1	121400000	121410000	19	2.15775569781087	0.000000000187829755068988	chr1_113	16	SharpPeak	116.457605956824	0
chr1	120600000	120610000	chr1	121400000	121410000	14	2.63692478703437	0.0000268141244516547	chr1_113	16	SharpPeak	116.457605956824	0
chr1	120610000	120620000	chr1	121400000	121410000	10	1.98892187828518	0.000914871387847377	chr1_113	16	SharpPeak	116.457605956824	0
chr1	120600000	120610000	chr1	121410000	121420000	13	2.82959471274312	0.000242487178673277	chr1_113	16	SharpPeak	116.457605956824	0
chr1	120610000	120620000	chr1	121410000	121420000	12	2.10155371555456	0.0000652152593452515	chr1_113	16	SharpPeak	116.457605956824	0
chr1	120600000	120610000	chr1	121420000	121430000	12	2.8840496529134	0.0010941710575699	chr1_113	16	SharpPeak	116.457605956824	0
chr1	127200000	127210000	chr1	127400000	127410000	18	6.864780713859	0.00655287793138312	chr1_381	9	SharpPeak	109.116388582311	0
chr1	127200000	127210000	chr1	127410000	127420000	38	7.40101970254736	0.000000000000307278817649635	chr1_381	9	SharpPeak	109.116388582311	0
chr1	127200000	127210000	chr1	127420000	127430000	25	6.87601481347458	0.00000475841403401381	chr1_381	9	SharpPeak	109.116388582311	0
chr1	127200000	127210000	chr1	127440000	127450000	35	7.16405975373703	0.0000000000126089209461247	chr1_381	9	SharpPeak	109.116388582311	0
chr1	127200000	127210000	chr1	127450000	127460000	37	5.9656879175028	0.00000000000000264276725192026	chr1_381	9	SharpPeak	109.116388582311	0
chr1	127200000	127210000	chr1	127470000	127480000	18	4.95058292579672	0.000168761837625102	chr1_381	9	SharpPeak	109.116388582311	0
chr1	127200000	127210000	chr1	127460000	127470000	42	5.34559590754843	0.00000000000000000000599179677459291	chr1_381	9	SharpPeak	109.116388582311	1
chr1	127200000	127210000	chr1	127350000	127360000	23	9.04541290723759	0.00222293273614528	chr1_382	2	SharpPeak	11.5170547251496	0
chr1	127200000	127210000	chr1	127360000	127370000	30	10.1709895361804	0.0000217236253845505	chr1_382	2	SharpPeak	11.5170547251496	1
chr1	127200000	127210000	chr1	127430000	127440000	28	5.53090897752226	0.00000000106546684789062	chr1_381	9	SharpPeak	109.116388582311	0
chr1	127200000	127210000	chr1	127480000	127490000	24	5.50332783371432	0.0000003420980893407	chr1_381	9	SharpPeak	109.116388582311	0
chr1	128590000	128600000	chr1	128730000	128740000	22	8.8067362141158	0.00363086097421592	chr1_383	2	SharpPeak	8.07338435251068	1
chr1	128590000	128600000	chr1	128740000	128750000	21	8.99501821726754	0.00990057878082086	chr1_383	2	SharpPeak	8.07338435251068	0
chr1	128590000	128600000	chr1	128790000	128800000	29	7.10971882435942	0.0000000546036478905986	chr1_119	9	SharpPeak	65.5449552078124	0
chr1	128580000	128590000	chr1	128800000	128810000	22	4.89324336189173	0.000000762901865163349	chr1_119	9	SharpPeak	65.5449552078124	0
chr1	128590000	128600000	chr1	128800000	128810000	22	7.78299910038309	0.000770309305782839	chr1_119	9	SharpPeak	65.5449552078124	0
chr1	128350000	128360000	chr1	128810000	128820000	10	2.69387566210454	0.0077583796899397	chr1_117	7	SharpPeak	81.8102837196184	0
chr1	128360000	128370000	chr1	128810000	128820000	16	2.50876361659338	0.000000532411521583335	chr1_117	7	SharpPeak	81.8102837196184	0
chr1	128410000	128420000	chr1	128810000	128820000	21	3.30416119202165	0.00000000502329060132401	chr1_118	4	SharpPeak	29.0345703644851	1
chr1	128580000	128590000	chr1	128810000	128820000	16	4.44441377705986	0.000516988397166766	chr1_119	9	SharpPeak	65.5449552078124	0
chr1	128590000	128600000	chr1	128810000	128820000	19	7.02830773259262	0.00352676368095318	chr1_119	9	SharpPeak	65.5449552078124	0
chr1	128350000	128360000	chr1	128820000	128830000	27	3.1746124393893	0.0000000000000233578575159385	chr1_117	7	SharpPeak	81.8102837196184	0
chr1	128360000	128370000	chr1	128820000	128830000	35	2.93429937360791	0.0000000000000000000000478181188661804	chr1_117	7	SharpPeak	81.8102837196184	1
chr1	128410000	128420000	chr1	128820000	128830000	22	3.94963619984253	0.0000000200141742592082	chr1_118	4	SharpPeak	29.0345703644851	0
chr1	128580000	128590000	chr1	128820000	128830000	21	5.31525377152392	0.0000108561261691802	chr1_119	9	SharpPeak	65.5449552078124	0
chr1	128590000	128600000	chr1	128820000	128830000	39	8.449962377574	0.00000000000336182359796056	chr1_119	9	SharpPeak	65.5449552078124	1
chr1	130870000	130880000	chr1	131050000	131060000	23	4.81678340153585	0.00000013816102378197	chr1_120	3	SharpPeak	18.1189776043051	1
chr1	130870000	130880000	chr1	131040000	131050000	14	3.99996606459092	0.00178911507672408	chr1_120	3	SharpPeak	18.1189776043051	0
chr1	131090000	131100000	chr1	131260000	131270000	26	12.1491130060856	0.00937602054887582	chr1_384	2	SharpPeak	8.48985441402641	0
chr1	131090000	131100000	chr1	131250000	131260000	25	10.0753119417242	0.00177002317954089	chr1_384	2	SharpPeak	8.48985441402641	1
chr1	132140000	132150000	chr1	132230000	132240000	24	8.48093969303759	0.00038414290104172	chr1_385	4	SharpPeak	22.0495609676457	0
chr1	132150000	132160000	chr1	132230000	132240000	29	10.8674531885526	0.000181418824406371	chr1_385	4	SharpPeak	22.0495609676457	0
chr1	132160000	132170000	chr1	132230000	132240000	32	12.3238562775622	0.00011555773014614	chr1_385	4	SharpPeak	22.0495609676457	1
chr1	132150000	132160000	chr1	132240000	132250000	20	7.30355627815716	0.00222965830108265	chr1_385	4	SharpPeak	22.0495609676457	0
chr1	132160000	132170000	chr1	132270000	132280000	18	7.10579082371043	0.0091592411036529	chr1_386	2	SharpPeak	8.17848455281207	0
chr1	132160000	132170000	chr1	132280000	132290000	20	7.54853092740384	0.0032396536122837	chr1_386	2	SharpPeak	8.17848455281207	1
chr1	132150000	132160000	chr1	132330000	132340000	22	6.84881041827447	0.000135802000953233	chr1_123	3	SharpPeak	16.7796411515107	0
chr1	132310000	132320000	chr1	132350000	132360000	58	24.6439892693886	0.00000087817656707951	chr1_387	2	SharpPeak	15.205420056375	1
chr1	132530000	132540000	chr1	132580000	132590000	45	18.1281497009836	0.00000669101144417739	chr1_388	3	SharpPeak	19.761467585989	1
chr1	132540000	132550000	chr1	132580000	132590000	45	19.5891125876935	0.0000437701592757441	chr1_388	3	SharpPeak	19.761467585989	0
chr1	132530000	132540000	chr1	132590000	132600000	39	17.3256665560034	0.000280092708454786	chr1_388	3	SharpPeak	19.761467585989	0
chr1	132310000	132320000	chr1	132340000	132350000	51	23.2604082071397	0.0000354834451377443	chr1_387	2	SharpPeak	15.205420056375	0
chr1	132740000	132750000	chr1	132960000	132970000	20	4.88300421210607	0.0000114716899880576	chr1_389	13	SharpPeak	85.4983713920075	0
chr1	132750000	132760000	chr1	132960000	132970000	16	3.89530777429552	0.000118971075184714	chr1_389	13	SharpPeak	85.4983713920075	0
chr1	132760000	132770000	chr1	132960000	132970000	21	3.60990899667111	0.0000000223169342420605	chr1_389	13	SharpPeak	85.4983713920075	0
chr1	132730000	132740000	chr1	132970000	132980000	17	4.13428544092841	0.0000642944216238713	chr1_389	13	SharpPeak	85.4983713920075	0
chr1	132740000	132750000	chr1	132970000	132980000	14	4.18283397117319	0.00267035955842692	chr1_389	13	SharpPeak	85.4983713920075	0
chr1	132750000	132760000	chr1	132970000	132980000	21	3.36285048588032	0.00000000673635170943078	chr1_389	13	SharpPeak	85.4983713920075	1
chr1	132760000	132770000	chr1	132970000	132980000	15	3.124876766882	0.0000385499007159136	chr1_389	13	SharpPeak	85.4983713920075	0
chr1	132740000	132750000	chr1	132980000	132990000	14	3.72539446341943	0.000908657548271673	chr1_389	13	SharpPeak	85.4983713920075	0
chr1	132750000	132760000	chr1	132980000	132990000	19	3.01828223079462	0.000000038108627992345	chr1_389	13	SharpPeak	85.4983713920075	0
chr1	132760000	132770000	chr1	132980000	132990000	11	2.8119063321634	0.00318249503000882	chr1_389	13	SharpPeak	85.4983713920075	0
chr1	132750000	132760000	chr1	132990000	133000000	11	3.13081843819552	0.00700442116946661	chr1_389	13	SharpPeak	85.4983713920075	0
chr1	132760000	132770000	chr1	132990000	133000000	13	2.9092496715903	0.000315090822750908	chr1_389	13	SharpPeak	85.4983713920075	0
chr1	132750000	132760000	chr1	133000000	133010000	13	3.64488942931181	0.00242565786579849	chr1_389	13	SharpPeak	85.4983713920075	0
chr1	133030000	133040000	chr1	133080000	133090000	47	19.8960641635005	0.0000136174777633639	chr1_124	11	SharpPeak	91.9419784965015	0
chr1	133040000	133050000	chr1	133080000	133090000	98	36.3353450059	0.0000000000000113685285734531	chr1_124	11	SharpPeak	91.9419784965015	1
chr1	133040000	133050000	chr1	133070000	133080000	84	40.8167327116	0.000000329878089838824	chr1_124	11	SharpPeak	91.9419784965015	0
chr1	133020000	133030000	chr1	133090000	133100000	29	13.9171300462208	0.0075938458790859	chr1_124	11	SharpPeak	91.9419784965015	0
chr1	133030000	133040000	chr1	133090000	133100000	34	15.4449442734447	0.0012477647291956	chr1_124	11	SharpPeak	91.9419784965015	0
chr1	133040000	133050000	chr1	133090000	133100000	66	27.54500021843	0.0000000570940120411346	chr1_124	11	SharpPeak	91.9419784965015	0
chr1	133040000	133050000	chr1	133110000	133120000	55	20.8410417798255	0.0000000540977829822398	chr1_124	11	SharpPeak	91.9419784965015	0
chr1	133030000	133040000	chr1	133100000	133110000	29	10.84260951092	0.000174603986520716	chr1_124	11	SharpPeak	91.9419784965015	0
chr1	133040000	133050000	chr1	133100000	133110000	60	19.0037280689778	0.0000000000127972111842851	chr1_124	11	SharpPeak	91.9419784965015	0
chr1	133180000	133190000	chr1	133280000	133290000	29	14.1436005048142	0.00934866564041612	chr1_125	16	SharpPeak	131.114773322674	0
chr1	133160000	133170000	chr1	133300000	133310000	32	11.0687910368465	0.0000149291700975265	chr1_125	16	SharpPeak	131.114773322674	0
chr1	133180000	133190000	chr1	133300000	133310000	71	11.6051317846693	0.0000000000000000000000000000717144578164462	chr1_125	16	SharpPeak	131.114773322674	1
chr1	133160000	133170000	chr1	133330000	133340000	21	7.39166530806657	0.00100986727894809	chr1_125	16	SharpPeak	131.114773322674	0
chr1	133180000	133190000	chr1	133330000	133340000	27	7.5855232841969	0.00000252677317683353	chr1_125	16	SharpPeak	131.114773322674	0
chr1	133160000	133170000	chr1	133310000	133320000	37	10.4760253173921	0.0000000181731548527055	chr1_125	16	SharpPeak	131.114773322674	0
chr1	133180000	133190000	chr1	133310000	133320000	36	10.8954281514427	0.00000015478347985028	chr1_125	16	SharpPeak	131.114773322674	0
chr1	133180000	133190000	chr1	133340000	133350000	29	8.45968715226091	0.00000192584226856323	chr1_125	16	SharpPeak	131.114773322674	0
chr1	133120000	133130000	chr1	133370000	133380000	17	5.98902309754831	0.00405489018660776	chr1_390	2	SharpPeak	10.8440385080257	0
chr1	133160000	133170000	chr1	133350000	133360000	26	9.90547851243882	0.000597427336858726	chr1_125	16	SharpPeak	131.114773322674	0
chr1	133180000	133190000	chr1	133350000	133360000	32	10.060480157908	0.00000222148119223824	chr1_125	16	SharpPeak	131.114773322674	0
chr1	133160000	133170000	chr1	133400000	133410000	18	6.67838540575721	0.00496905696110286	chr1_126	3	SharpPeak	17.5732255647822	0
chr1	133380000	133390000	chr1	133550000	133560000	17	4.40739790405842	0.000140276199736277	chr1_391	2	SharpPeak	10.2818022021949	1
chr1	133390000	133400000	chr1	133550000	133560000	14	4.3623145967883	0.00390253781056213	chr1_391	2	SharpPeak	10.2818022021949	0
chr1	133430000	133440000	chr1	133550000	133560000	17	5.16858617246609	0.000858674196398413	chr1_132	29	BroadPeak	331.94131200031	0
chr1	133420000	133430000	chr1	133560000	133570000	19	7.530776551736	0.00729730484292071	chr1_132	29	BroadPeak	331.94131200031	0
chr1	133420000	133430000	chr1	133570000	133580000	39	12.3461281481423	0.000000122892190770333	chr1_132	29	BroadPeak	331.94131200031	0
chr1	133380000	133390000	chr1	133580000	133590000	37	5.57568386820101	0.000000000000000339827463553759	chr1_132	29	BroadPeak	331.94131200031	0
chr1	133390000	133400000	chr1	133580000	133590000	32	5.47863646931193	0.00000000000125674622651296	chr1_132	29	BroadPeak	331.94131200031	0
chr1	133410000	133420000	chr1	133580000	133590000	20	6.79093947379056	0.000927968609370086	chr1_132	29	BroadPeak	331.94131200031	0
chr1	133420000	133430000	chr1	133580000	133590000	43	10.6000154171951	0.0000000000126835753696259	chr1_132	29	BroadPeak	331.94131200031	0
chr1	133430000	133440000	chr1	133580000	133590000	19	6.28261323167655	0.000980851454941243	chr1_132	29	BroadPeak	331.94131200031	0
chr1	133130000	133140000	chr1	133590000	133600000	18	5.49422646583188	0.000587285655016884	chr1_128	5	SharpPeak	33.1390169213146	0
chr1	133180000	133190000	chr1	133590000	133600000	12	3.52647331311128	0.00567510877947492	chr1_129	7	SharpPeak	55.1159624492575	0
chr1	133380000	133390000	chr1	133590000	133600000	26	5.11492611603139	0.00000000454810570114605	chr1_132	29	BroadPeak	331.94131200031	0
chr1	133390000	133400000	chr1	133590000	133600000	21	5.01756384799286	0.00000459696577435085	chr1_132	29	BroadPeak	331.94131200031	0
chr1	133410000	133420000	chr1	133590000	133600000	23	6.18175646764619	0.00000915902752454043	chr1_132	29	BroadPeak	331.94131200031	0
chr1	133420000	133430000	chr1	133590000	133600000	33	9.61518787793937	0.000000266087825652358	chr1_132	29	BroadPeak	331.94131200031	0
chr1	133430000	133440000	chr1	133590000	133600000	19	5.6909066366913	0.000301069473755819	chr1_132	29	BroadPeak	331.94131200031	0
chr1	133420000	133430000	chr1	133500000	133510000	43	20.2528569069177	0.000394569664033053	chr1_127	2	SharpPeak	11.8203421599979	0
chr1	133730000	133740000	chr1	133860000	133870000	22	9.52614570630509	0.00890841752902224	chr1_134	22	BroadPeak	196.017550160885	0
chr1	133730000	133740000	chr1	133870000	133880000	28	9.65438376970938	0.0000616036502696297	chr1_134	22	BroadPeak	196.017550160885	0
chr1	133730000	133740000	chr1	133910000	133920000	28	8.86546975197951	0.0000137784584200281	chr1_134	22	BroadPeak	196.017550160885	0
chr1	133750000	133760000	chr1	133910000	133920000	24	7.3323916389831	0.0000425080220358359	chr1_134	22	BroadPeak	196.017550160885	0
chr1	134110000	134120000	chr1	134350000	134360000	14	4.82981320708084	0.00923358678385836	chr1_142	4	SharpPeak	22.3846241564258	0
chr1	134110000	134120000	chr1	134330000	134340000	16	4.18643650833251	0.000267878224821219	chr1_142	4	SharpPeak	22.3846241564258	0
chr1	134100000	134110000	chr1	134320000	134330000	18	6.13778680969935	0.00204154327648033	chr1_142	4	SharpPeak	22.3846241564258	0
chr1	134700000	134710000	chr1	134820000	134830000	28	7.24623960601088	0.000000297306524177045	chr1_392	3	SharpPeak	20.1941109551228	1
chr1	134710000	134720000	chr1	134820000	134830000	17	6.29989469101043	0.0066653923523992	chr1_392	3	SharpPeak	20.1941109551228	0
chr1	134640000	134650000	chr1	134830000	134840000	31	9.12804220826223	0.000000870148336005232	chr1_393	3	SharpPeak	24.5692073643805	0
chr1	134700000	134710000	chr1	134830000	134840000	30	9.91280781805197	0.0000134025053743991	chr1_392	3	SharpPeak	20.1941109551228	0
chr1	134640000	134650000	chr1	134850000	134860000	27	6.41539168617954	0.0000000994986744307552	chr1_393	3	SharpPeak	24.5692073643805	1
chr1	134640000	134650000	chr1	134840000	134850000	23	6.92066204210048	0.0000525705903699219	chr1_393	3	SharpPeak	24.5692073643805	0
chr1	134980000	134990000	chr1	135090000	135100000	31	11.9410309287519	0.000156884303507684	chr1_144	19	SharpPeak	149.430772859116	0
chr1	134960000	134970000	chr1	135110000	135120000	20	7.77043577874933	0.00449410365040722	chr1_144	19	SharpPeak	149.430772859116	0
chr1	134980000	134990000	chr1	135110000	135120000	31	9.15514916430791	0.000000920813636116922	chr1_144	19	SharpPeak	149.430772859116	0
chr1	134960000	134970000	chr1	135120000	135130000	17	6.08580125616415	0.00475888903229595	chr1_144	19	SharpPeak	149.430772859116	0
chr1	134980000	134990000	chr1	135120000	135130000	19	7.11160769904045	0.0040078035185324	chr1_144	19	SharpPeak	149.430772859116	0
chr1	135150000	135160000	chr1	135260000	135270000	26	11.5321672436899	0.00491858451822039	chr1_394	2	SharpPeak	11.3866059809833	0
chr1	135150000	135160000	chr1	135270000	135280000	30	9.85219885438575	0.0000118593280632748	chr1_394	2	SharpPeak	11.3866059809833	1
chr1	135140000	135150000	chr1	135350000	135360000	29	11.7214002219064	0.000621142088955584	chr1_145	12	SharpPeak	101.68539242247	0
chr1	135280000	135290000	chr1	135350000	135360000	44	20.4149750726868	0.000234396592978177	chr1_395	3	SharpPeak	16.5751154522377	0
chr1	135570000	135580000	chr1	135660000	135670000	33	14.453791626245	0.000842781834411364	chr1_146	5	SharpPeak	33.3055241861276	0
chr1	135580000	135590000	chr1	135660000	135670000	59	22.3603095084503	0.000000014879235456566	chr1_146	5	SharpPeak	33.3055241861276	1
chr1	136040000	136050000	chr1	136150000	136160000	22	8.55693986231927	0.00256255940012383	chr1_396	3	SharpPeak	16.5054813482218	0
chr1	136040000	136050000	chr1	136160000	136170000	28	9.33526527708223	0.0000348233918269969	chr1_396	3	SharpPeak	16.5054813482218	1
chr1	136050000	136060000	chr1	136160000	136170000	27	10.4479240366844	0.000560301250917716	chr1_396	3	SharpPeak	16.5054813482218	0
chr1	136130000	136140000	chr1	136450000	136460000	23	6.82120102122036	0.0000422401287596206	chr1_149	8	SharpPeak	40.8500388320052	0
chr1	136140000	136150000	chr1	136450000	136460000	14	4.56881917885311	0.00584812785632478	chr1_149	8	SharpPeak	40.8500388320052	0
chr1	136230000	136240000	chr1	136450000	136460000	28	8.15960592944984	0.00000301895761159925	chr1_150	12	SharpPeak	72.5384840962164	0
chr1	136250000	136260000	chr1	136450000	136460000	20	6.10892276828802	0.000248587709954257	chr1_150	12	SharpPeak	72.5384840962164	0
chr1	136260000	136270000	chr1	136450000	136460000	24	6.94850932124895	0.0000181125778445237	chr1_150	12	SharpPeak	72.5384840962164	0
chr1	136340000	136350000	chr1	136450000	136460000	55	17.8811236408055	0.000000000294738777951351	chr1_151	4	SharpPeak	26.9680051570257	1
chr1	136940000	136950000	chr1	137230000	137240000	17	5.45187085626113	0.00152896313633081	chr1_397	2	SharpPeak	10.1546332968188	0
chr1	136950000	136960000	chr1	137230000	137240000	16	4.41143499910425	0.000477372292623327	chr1_397	2	SharpPeak	10.1546332968188	1
chr1	137890000	137900000	chr1	138030000	138040000	25	7.32853956786095	0.0000138110236290188	chr1_398	4	SharpPeak	22.182619599914	1
chr1	137900000	137910000	chr1	138030000	138040000	22	9.43777077705167	0.00804064006784666	chr1_398	4	SharpPeak	22.182619599914	0
chr1	137890000	137900000	chr1	138040000	138050000	28	9.46328465118112	0.0000435432670558113	chr1_398	4	SharpPeak	22.182619599914	0
chr1	137900000	137910000	chr1	138040000	138050000	28	12.147444306448	0.00232850295728269	chr1_398	4	SharpPeak	22.182619599914	0
chr1	138130000	138140000	chr1	138820000	138830000	8	1.69772600457222	0.00579979837203731	chr1_157	4	SharpPeak	19.4811363500052	0
chr1	138840000	138850000	chr1	139090000	139100000	21	5.58000264528226	0.0000223034617520445	chr1_399	6	SharpPeak	34.0733434849928	0
chr1	138840000	138850000	chr1	139070000	139080000	22	5.95044324140688	0.0000170249610500573	chr1_399	6	SharpPeak	34.0733434849928	0
chr1	138850000	138860000	chr1	139070000	139080000	19	4.0711876296371	0.00000338493639229497	chr1_399	6	SharpPeak	34.0733434849928	1
chr1	138850000	138860000	chr1	139130000	139140000	11	2.54459962469487	0.00147574430675375	chr1_400	8	SharpPeak	77.7133944354528	0
chr1	138830000	138840000	chr1	139160000	139170000	25	3.31592499029874	0.00000000000315140399212558	chr1_400	8	SharpPeak	77.7133944354528	0
chr1	138840000	138850000	chr1	139160000	139170000	22	4.1892502900392	0.0000000556766505958417	chr1_400	8	SharpPeak	77.7133944354528	0
chr1	138840000	138850000	chr1	139170000	139180000	20	5.45226754676127	0.0000538481731203865	chr1_400	8	SharpPeak	77.7133944354528	0
chr1	138850000	138860000	chr1	139170000	139180000	14	3.71633790847538	0.000887199161492284	chr1_400	8	SharpPeak	77.7133944354528	0
chr1	138850000	138860000	chr1	139060000	139070000	13	4.09144444532941	0.00637170311369956	chr1_399	6	SharpPeak	34.0733434849928	0
chr1	138840000	138850000	chr1	139080000	139090000	14	4.75484495160341	0.00813482944808087	chr1_399	6	SharpPeak	34.0733434849928	0
chr1	138850000	138860000	chr1	139080000	139090000	12	3.3075863588589	0.00341157519637223	chr1_399	6	SharpPeak	34.0733434849928	0
chr1	138840000	138850000	chr1	139140000	139150000	17	3.80870255395776	0.0000234639771864483	chr1_400	8	SharpPeak	77.7133944354528	0
chr1	138830000	138840000	chr1	139150000	139160000	31	3.27806283884807	0.0000000000000000110509230282793	chr1_400	8	SharpPeak	77.7133944354528	1
chr1	138840000	138850000	chr1	139150000	139160000	22	4.14046988950374	0.000000045505120444669	chr1_400	8	SharpPeak	77.7133944354528	0
chr1	138830000	138840000	chr1	139250000	139260000	11	2.32287949107485	0.000715961955716534	chr1_401	2	SharpPeak	9.11446299025817	1
chr1	138840000	138850000	chr1	139260000	139270000	11	3.13833541796304	0.00711891298045093	chr1_401	2	SharpPeak	9.11446299025817	0
chr1	138830000	138840000	chr1	139340000	139350000	10	2.63827601588319	0.00676736865584574	chr1_402	3	SharpPeak	13.5119230431079	0
chr1	138840000	138850000	chr1	139340000	139350000	14	3.2315918821149	0.000225966676781898	chr1_402	3	SharpPeak	13.5119230431079	1
chr1	138840000	138850000	chr1	139350000	139360000	11	3.28192829394312	0.00969907260333134	chr1_402	3	SharpPeak	13.5119230431079	0
chr1	143770000	143780000	chr1	143990000	144000000	19	6.77343502203814	0.00235204484390603	chr1_158	3	SharpPeak	14.7995763536445	0
chr1	143770000	143780000	chr1	144010000	144020000	16	5.58692795839776	0.0052335525408736	chr1_158	3	SharpPeak	14.7995763536445	0
chr1	143770000	143780000	chr1	144360000	144370000	8	1.60388382037964	0.00417211299552109	chr1_403	2	SharpPeak	8.65705702562059	0
chr1	143770000	143780000	chr1	144370000	144380000	10	2.34017335138894	0.0029670370811869	chr1_403	2	SharpPeak	8.65705702562059	1
chr1	150530000	150540000	chr1	151010000	151020000	11	1.93261861767776	0.0001569581764658	chr1_159	4	SharpPeak	34.3371234887323	0
chr1	150530000	150540000	chr1	151000000	151010000	18	2.60756825646998	0.0000000248671334879839	chr1_159	4	SharpPeak	34.3371234887323	0
chr1	151070000	151080000	chr1	151320000	151330000	13	2.98976563581801	0.000409486041697047	chr1_161	26	BroadPeak	238.436027275774	0
chr1	151080000	151090000	chr1	151320000	151330000	13	4.26090806055361	0.00876987251187743	chr1_161	26	BroadPeak	238.436027275774	0
chr1	151040000	151050000	chr1	151330000	151340000	16	3.54587559771512	0.0000396719520703394	chr1_161	26	BroadPeak	238.436027275774	0
chr1	151070000	151080000	chr1	151330000	151340000	18	3.59800444835468	0.00000265159206379595	chr1_161	26	BroadPeak	238.436027275774	0
chr1	151080000	151090000	chr1	151330000	151340000	29	5.23228835339177	0.0000000000623979572861718	chr1_161	26	BroadPeak	238.436027275774	0
chr1	151090000	151100000	chr1	151330000	151340000	15	3.86894180291214	0.000394992272644502	chr1_161	26	BroadPeak	238.436027275774	0
chr1	151070000	151080000	chr1	151350000	151360000	27	3.30274125747811	0.0000000000000575198208650836	chr1_161	26	BroadPeak	238.436027275774	0
chr1	151080000	151090000	chr1	151350000	151360000	31	4.75102627726237	0.000000000000192153973856524	chr1_161	26	BroadPeak	238.436027275774	0
chr1	151070000	151080000	chr1	151360000	151370000	11	2.68842917087024	0.00227173580635328	chr1_161	26	BroadPeak	238.436027275774	0
chr1	151080000	151090000	chr1	151360000	151370000	15	3.75258342989693	0.000285521663620479	chr1_161	26	BroadPeak	238.436027275774	0
chr1	151090000	151100000	chr1	151360000	151370000	11	2.84871594827579	0.00351267298101723	chr1_161	26	BroadPeak	238.436027275774	0
chr1	151070000	151080000	chr1	151370000	151380000	10	2.48569394944744	0.00453597742502636	chr1_161	26	BroadPeak	238.436027275774	0
chr1	151080000	151090000	chr1	151370000	151380000	15	3.41671043151498	0.000103993442524164	chr1_161	26	BroadPeak	238.436027275774	0
chr1	151070000	151080000	chr1	151380000	151390000	12	2.37176008040555	0.000200185377151943	chr1_161	26	BroadPeak	238.436027275774	0
chr1	151020000	151030000	chr1	151390000	151400000	10	2.32766977517959	0.00285254573157707	chr1_404	2	SharpPeak	8.24140828597648	1
chr1	151070000	151080000	chr1	151390000	151400000	9	2.32538408989508	0.00991544605744262	chr1_161	26	BroadPeak	238.436027275774	0
chr1	151020000	151030000	chr1	151400000	151410000	10	2.76665346756596	0.00921041947051297	chr1_404	2	SharpPeak	8.24140828597648	0
chr1	151070000	151080000	chr1	151400000	151410000	11	2.75651086788846	0.00273038785140762	chr1_161	26	BroadPeak	238.436027275774	0
chr1	151490000	151500000	chr1	151670000	151680000	16	5.60235032897978	0.0053826292187696	chr1_405	7	SharpPeak	36.9302772812628	0
chr1	151560000	151570000	chr1	151670000	151680000	18	6.97549053342162	0.00766870639116669	chr1_406	4	SharpPeak	18.0694215746547	0
chr1	151570000	151580000	chr1	151660000	151670000	22	9.09514439741545	0.00531584804029473	chr1_406	4	SharpPeak	18.0694215746547	0
chr1	151490000	151500000	chr1	151680000	151690000	19	5.38717979047632	0.00015026677717085	chr1_405	7	SharpPeak	36.9302772812628	0
chr1	151500000	151510000	chr1	151680000	151690000	19	7.51852800127118	0.007186605842651	chr1_405	7	SharpPeak	36.9302772812628	0
chr1	151560000	151570000	chr1	151680000	151690000	20	6.5443722570218	0.000595547123551939	chr1_406	4	SharpPeak	18.0694215746547	1
chr1	151570000	151580000	chr1	151680000	151690000	23	8.76635301993517	0.00147701483362074	chr1_406	4	SharpPeak	18.0694215746547	0
chr1	151430000	151440000	chr1	151690000	151700000	11	3.29485844736195	0.00995292656052826	chr1_407	3	SharpPeak	13.4868171690501	0
chr1	151500000	151510000	chr1	151690000	151700000	20	7.3474384946857	0.002390169315695	chr1_405	7	SharpPeak	36.9302772812628	0
chr1	151420000	151430000	chr1	151700000	151710000	17	5.32284335653893	0.00117616143754947	chr1_407	3	SharpPeak	13.4868171690501	1
chr1	151490000	151500000	chr1	151700000	151710000	19	4.77403031105838	0.0000307325034775195	chr1_405	7	SharpPeak	36.9302772812628	1
chr1	151500000	151510000	chr1	151700000	151710000	20	6.6139602829535	0.000674162178692362	chr1_405	7	SharpPeak	36.9302772812628	0
chr1	151550000	151560000	chr1	151700000	151710000	16	4.05613623550772	0.000187680810054403	chr1_408	5	SharpPeak	30.7040967914031	0
chr1	151560000	151570000	chr1	151700000	151710000	26	5.56143458317378	0.000000023983093862415	chr1_408	5	SharpPeak	30.7040967914031	1
chr1	151570000	151580000	chr1	151700000	151710000	19	7.36589341660786	0.00583531570806369	chr1_408	5	SharpPeak	30.7040967914031	0
chr1	151420000	151430000	chr1	151710000	151720000	16	4.88491500340728	0.00138495195417209	chr1_407	3	SharpPeak	13.4868171690501	0
chr1	151500000	151510000	chr1	151710000	151720000	21	5.99551243844663	0.0000621339463925646	chr1_405	7	SharpPeak	36.9302772812628	0
chr1	151560000	151570000	chr1	151710000	151720000	17	4.97573831386727	0.000568605001978644	chr1_408	5	SharpPeak	30.7040967914031	0
chr1	151570000	151580000	chr1	151710000	151720000	20	6.54952380264127	0.000600484286592484	chr1_408	5	SharpPeak	30.7040967914031	0
chr1	152620000	152630000	chr1	152720000	152730000	21	7.51472239519818	0.00124829125319137	chr1_409	3	SharpPeak	14.5779720731463	0
chr1	152620000	152630000	chr1	152730000	152740000	28	13.4308392908556	0.00901835772926104	chr1_409	3	SharpPeak	14.5779720731463	0
chr1	152620000	152630000	chr1	152740000	152750000	29	10.8529252876099	0.000177574210253673	chr1_409	3	SharpPeak	14.5779720731463	1
chr1	152800000	152810000	chr1	153320000	153330000	11	2.53425017110132	0.00143319780303929	chr1_410	3	SharpPeak	14.165713444181	0
chr1	153550000	153560000	chr1	153720000	153730000	18	3.95898997103338	0.00000951141413106872	chr1_166	19	BroadPeak	271.47946501855	0
chr1	153640000	153650000	chr1	153720000	153730000	24	9.35684019954368	0.00148266399976613	chr1_167	4	SharpPeak	22.1807164080905	0
chr1	153540000	153550000	chr1	153770000	153780000	14	4.07756236611758	0.00213201460814916	chr1_166	19	BroadPeak	271.47946501855	0
chr1	153550000	153560000	chr1	153770000	153780000	11	3.12717001122462	0.00694478848454332	chr1_166	19	BroadPeak	271.47946501855	0
chr1	153550000	153560000	chr1	153760000	153770000	13	2.99983741356729	0.000422137453759918	chr1_166	19	BroadPeak	271.47946501855	0
chr1	153900000	153910000	chr1	154070000	154080000	24	9.05586427629237	0.000946409622340067	chr1_411	2	SharpPeak	12.5484911692744	0
chr1	153890000	153900000	chr1	154100000	154110000	12	3.42843932486807	0.00454334974515152	chr1_170	7	SharpPeak	84.4257664825174	0
chr1	153900000	153910000	chr1	154100000	154110000	30	6.36766431899676	0.00000000119760718379434	chr1_170	7	SharpPeak	84.4257664825174	0
chr1	153890000	153900000	chr1	154120000	154130000	24	3.7952393388738	0.000000000320740022031074	chr1_170	7	SharpPeak	84.4257664825174	0
chr1	153900000	153910000	chr1	154120000	154130000	33	7.10731929612089	0.00000000020526429346766	chr1_170	7	SharpPeak	84.4257664825174	0
chr1	153900000	153910000	chr1	154140000	154150000	22	5.65159723709393	0.00000774083387253567	chr1_412	3	SharpPeak	24.2789465770097	0
chr1	153890000	153900000	chr1	154150000	154160000	23	3.65328403159107	0.000000000904964606481886	chr1_412	3	SharpPeak	24.2789465770097	1
chr1	153900000	153910000	chr1	154150000	154160000	20	6.78729687668782	0.000922758396854853	chr1_412	3	SharpPeak	24.2789465770097	0
chr1	153890000	153900000	chr1	154040000	154050000	14	4.70589526978485	0.00746948568912997	chr1_169	4	SharpPeak	30.5573435364397	0
chr1	153900000	153910000	chr1	154040000	154050000	24	9.11107423919733	0.00102721847747981	chr1_169	4	SharpPeak	30.5573435364397	0
chr1	153900000	153910000	chr1	154060000	154070000	30	9.55072110704975	0.00000657965934387375	chr1_411	2	SharpPeak	12.5484911692744	1
chr1	153890000	153900000	chr1	154090000	154100000	18	3.55573863523314	0.00000224806472606113	chr1_170	7	SharpPeak	84.4257664825174	0
chr1	153890000	153900000	chr1	154170000	154180000	32	3.78065315297804	0.0000000000000000676428889930362	chr1_413	5	SharpPeak	92.7288740470434	0
chr1	153900000	153910000	chr1	154170000	154180000	55	7.03323437681489	0.00000000000000000000000000257671840166983	chr1_413	5	SharpPeak	92.7288740470434	1
chr1	153890000	153900000	chr1	154180000	154190000	31	2.95538517478915	0.000000000000000000670080659419424	chr1_413	5	SharpPeak	92.7288740470434	0
chr1	153900000	153910000	chr1	154180000	154190000	32	5.30322083909439	0.000000000000540044380673407	chr1_413	5	SharpPeak	92.7288740470434	0
chr1	153900000	153910000	chr1	154190000	154200000	20	5.8339983338445	0.000135802000953233	chr1_413	5	SharpPeak	92.7288740470434	0
chr1	153900000	153910000	chr1	154730000	154740000	11	2.69550733192593	0.0023223115530963	chr1_171	3	SharpPeak	21.5909959041303	0
chr1	154780000	154790000	chr1	154970000	154980000	11	3.02216579397718	0.00545388678621339	chr1_173	6	SharpPeak	52.9213010970461	0
chr1	154780000	154790000	chr1	155000000	155010000	41	4.02106925841681	0.00000000000000000000000180326075600696	chr1_173	6	SharpPeak	52.9213010970461	1
chr1	154780000	154790000	chr1	155010000	155020000	16	3.61962554426313	0.0000503842761959162	chr1_173	6	SharpPeak	52.9213010970461	0
chr1	154780000	154790000	chr1	154980000	154990000	11	3.17139596086598	0.0076651146491081	chr1_173	6	SharpPeak	52.9213010970461	0
chr1	154780000	154790000	chr1	154990000	155000000	16	3.422822177991	0.0000261372886234237	chr1_173	6	SharpPeak	52.9213010970461	0
chr1	155020000	155030000	chr1	155170000	155180000	28	7.18598426277478	0.000000253738913447841	chr1_174	7	SharpPeak	46.7545533023041	0
chr1	155030000	155040000	chr1	155170000	155180000	28	9.06062607773026	0.000020461737911947	chr1_174	7	SharpPeak	46.7545533023041	0
chr1	155040000	155050000	chr1	155190000	155200000	21	7.03731521586482	0.00055165148074515	chr1_175	19	BroadPeak	238.056668782339	0
chr1	155020000	155030000	chr1	155200000	155210000	21	5.98570518586886	0.000060930635945334	chr1_175	19	BroadPeak	238.056668782339	0
chr1	155030000	155040000	chr1	155200000	155210000	28	7.47093621115242	0.000000540448341410468	chr1_175	19	BroadPeak	238.056668782339	0
chr1	155040000	155050000	chr1	155200000	155210000	23	7.09201719628387	0.0000759769465697773	chr1_175	19	BroadPeak	238.056668782339	0
chr1	155080000	155090000	chr1	155200000	155210000	38	14.8752081326877	0.0000262750057692953	chr1_176	10	SharpPeak	119.707312501707	0
chr1	155090000	155100000	chr1	155200000	155210000	74	24.7062619617603	0.000000000000334164060071338	chr1_176	10	SharpPeak	119.707312501707	0
chr1	155100000	155110000	chr1	155200000	155210000	27	11.0342487703749	0.00124827632872412	chr1_176	10	SharpPeak	119.707312501707	0
chr1	155020000	155030000	chr1	155210000	155220000	35	7.17006240435552	0.0000000000127972111842851	chr1_175	19	BroadPeak	238.056668782339	0
chr1	155030000	155040000	chr1	155210000	155220000	59	8.94026894549145	0.000000000000000000000000118679718253632	chr1_175	19	BroadPeak	238.056668782339	1
chr1	155040000	155050000	chr1	155210000	155220000	53	8.46319388727544	0.000000000000000000000493245691472657	chr1_175	19	BroadPeak	238.056668782339	0
chr1	155080000	155090000	chr1	155210000	155220000	58	17.5104988380966	0.00000000000486870385472011	chr1_176	10	SharpPeak	119.707312501707	0
chr1	155090000	155100000	chr1	155210000	155220000	111	28.9382042364078	0.000000000000000000000000000644351817838177	chr1_176	10	SharpPeak	119.707312501707	1
chr1	155100000	155110000	chr1	155210000	155220000	27	12.8484911089767	0.00973109437405137	chr1_176	10	SharpPeak	119.707312501707	0
chr1	155020000	155030000	chr1	155230000	155240000	26	5.91156874664034	0.0000000793455863511472	chr1_175	19	BroadPeak	238.056668782339	0
chr1	155030000	155040000	chr1	155230000	155240000	30	7.33081556947136	0.0000000276383376732082	chr1_175	19	BroadPeak	238.056668782339	0
chr1	155040000	155050000	chr1	155230000	155240000	28	6.91068259032029	0.000000115712801249744	chr1_175	19	BroadPeak	238.056668782339	0
chr1	155080000	155090000	chr1	155230000	155240000	32	13.9519701546269	0.000979251558443903	chr1_176	10	SharpPeak	119.707312501707	0
chr1	155020000	155030000	chr1	155250000	155260000	14	3.60188669228268	0.000658856843476155	chr1_175	19	BroadPeak	238.056668782339	0
chr1	155030000	155040000	chr1	155270000	155280000	21	4.46221227130228	0.000000722675467217471	chr1_414	4	SharpPeak	27.9117625843013	0
chr1	155020000	155030000	chr1	155280000	155290000	24	4.57673776161705	0.000000011869400483441	chr1_414	4	SharpPeak	27.9117625843013	1
chr1	155030000	155040000	chr1	155280000	155290000	17	5.60555368314889	0.0020675474905622	chr1_414	4	SharpPeak	27.9117625843013	0
chr1	155020000	155030000	chr1	155290000	155300000	12	3.48960811243423	0.00521274101464041	chr1_414	4	SharpPeak	27.9117625843013	0
chr1	155090000	155100000	chr1	155540000	155550000	11	3.16952610449957	0.00763294849496777	chr1_179	2	SharpPeak	9.12569201392344	0
chr1	156740000	156750000	chr1	156850000	156860000	19	5.86958746799974	0.000442732807090365	chr1_180	10	SharpPeak	54.586794686508	0
chr1	156750000	156760000	chr1	156850000	156860000	22	8.89555204008246	0.00408536498839476	chr1_180	10	SharpPeak	54.586794686508	0
chr1	156740000	156750000	chr1	156860000	156870000	16	5.84854744267314	0.00795685377328719	chr1_180	10	SharpPeak	54.586794686508	0
chr1	156740000	156750000	chr1	156870000	156880000	16	3.5894350668797	0.000045590773650794	chr1_180	10	SharpPeak	54.586794686508	0
chr1	156750000	156760000	chr1	156890000	156900000	20	6.66944125446081	0.000749082364974393	chr1_180	10	SharpPeak	54.586794686508	0
chr1	156740000	156750000	chr1	156900000	156910000	20	4.9886765061821	0.0000155355254531485	chr1_180	10	SharpPeak	54.586794686508	1
chr1	156740000	156750000	chr1	156920000	156930000	13	3.26524774447464	0.000910116581714431	chr1_181	4	SharpPeak	24.5036777144759	0
chr1	156930000	156940000	chr1	157040000	157050000	48	18.5409014841068	0.000000893212421587384	chr1_182	11	SharpPeak	94.6616306630128	0
chr1	156940000	156950000	chr1	157040000	157050000	28	11.8953903603026	0.00171952009267313	chr1_182	11	SharpPeak	94.6616306630128	0
chr1	156740000	156750000	chr1	156880000	156890000	15	3.9478570765617	0.000488409444837585	chr1_180	10	SharpPeak	54.586794686508	0
chr1	156740000	156750000	chr1	157050000	157060000	13	3.27316167404585	0.000926381650726336	chr1_183	11	SharpPeak	81.7805383012661	0
chr1	156930000	156940000	chr1	157050000	157060000	43	15.2934242820426	0.000000508231777032608	chr1_182	11	SharpPeak	94.6616306630128	0
chr1	156710000	156720000	chr1	157070000	157080000	21	5.20827473546722	0.00000802657243880491	chr1_183	11	SharpPeak	81.7805383012661	0
chr1	156740000	156750000	chr1	157070000	157080000	33	3.171008764599	0.0000000000000000000515039273261042	chr1_183	11	SharpPeak	81.7805383012661	1
chr1	156750000	156760000	chr1	157070000	157080000	18	4.42342976900168	0.0000408003988771571	chr1_183	11	SharpPeak	81.7805383012661	0
chr1	156930000	156940000	chr1	157070000	157080000	60	13.7451054668285	0.0000000000000000145205718892481	chr1_182	11	SharpPeak	94.6616306630128	1
chr1	156940000	156950000	chr1	157070000	157080000	39	8.68708946784268	0.00000000000781190336248588	chr1_182	11	SharpPeak	94.6616306630128	0
chr1	156740000	156750000	chr1	157060000	157070000	11	2.86678284406049	0.0036868241356112	chr1_183	11	SharpPeak	81.7805383012661	0
chr1	156750000	156760000	chr1	157060000	157070000	18	3.94932202183224	0.00000923075925593649	chr1_183	11	SharpPeak	81.7805383012661	0
chr1	156930000	156940000	chr1	157060000	157070000	40	12.5676424373823	0.0000000646823269062219	chr1_182	11	SharpPeak	94.6616306630128	0
chr1	156940000	156950000	chr1	157060000	157070000	30	7.97858896265913	0.000000171731885750761	chr1_182	11	SharpPeak	94.6616306630128	0
chr1	159390000	159400000	chr1	159870000	159880000	9	1.90629049191307	0.00287809498715807	chr1_415	2	SharpPeak	8.47103032795645	1
chr1	159390000	159400000	chr1	159880000	159890000	9	2.14147342677542	0.00606203482051133	chr1_415	2	SharpPeak	8.47103032795645	0
chr1	159390000	159400000	chr1	160180000	160190000	8	1.60370667772182	0.00417037733342582	chr1_416	2	SharpPeak	8.69266506951547	0
chr1	162000000	162010000	chr1	162120000	162130000	32	15.7876397979165	0.00661143943861015	chr1_417	4	SharpPeak	33.0365638532577	0
chr1	162000000	162010000	chr1	162130000	162140000	59	14.1177669323357	0.000000000000000205424626242497	chr1_417	4	SharpPeak	33.0365638532577	1
chr1	162000000	162010000	chr1	162170000	162180000	31	10.8643537230073	0.0000278882272302891	chr1_186	61	BroadPeak	1164.31251398995	0
chr1	162000000	162010000	chr1	162190000	162200000	41	11.4713071563784	0.00000000169845122751746	chr1_186	61	BroadPeak	1164.31251398995	0
chr1	162000000	162010000	chr1	162200000	162210000	45	10.8402200600604	0.00000000000167532457581093	chr1_186	61	BroadPeak	1164.31251398995	0
chr1	161970000	161980000	chr1	162240000	162250000	17	5.01014755152181	0.000611120729089202	chr1_186	61	BroadPeak	1164.31251398995	0
chr1	162000000	162010000	chr1	162240000	162250000	34	7.5700271968188	0.000000000236585260997966	chr1_186	61	BroadPeak	1164.31251398995	0
chr1	162000000	162010000	chr1	162140000	162150000	24	8.74276391388375	0.000589920519640377	chr1_417	4	SharpPeak	33.0365638532577	0
chr1	162000000	162010000	chr1	162150000	162160000	22	8.14307414190103	0.00138298514434985	chr1_417	4	SharpPeak	33.0365638532577	0
chr1	161960000	161970000	chr1	162230000	162240000	19	5.95802972321895	0.00053012681234829	chr1_186	61	BroadPeak	1164.31251398995	0
chr1	162000000	162010000	chr1	162230000	162240000	50	9.43403523436983	0.0000000000000000070196468258531	chr1_186	61	BroadPeak	1164.31251398995	0
chr1	161970000	161980000	chr1	162250000	162260000	16	4.62405576274505	0.000779037445667358	chr1_186	61	BroadPeak	1164.31251398995	0
chr1	162000000	162010000	chr1	162250000	162260000	24	6.94182674939699	0.0000178407832149988	chr1_186	61	BroadPeak	1164.31251398995	0
chr1	162000000	162010000	chr1	162260000	162270000	24	3.67624617237831	0.000000000175957586861935	chr1_186	61	BroadPeak	1164.31251398995	0
chr1	161960000	161970000	chr1	162280000	162290000	16	5.27498133420747	0.00299335777517818	chr1_186	61	BroadPeak	1164.31251398995	0
chr1	161970000	161980000	chr1	162280000	162290000	17	5.45542433859156	0.00154001679041966	chr1_186	61	BroadPeak	1164.31251398995	0
chr1	162000000	162010000	chr1	162280000	162290000	44	8.158922940424	0.000000000000000525183423823069	chr1_186	61	BroadPeak	1164.31251398995	0
chr1	161960000	161970000	chr1	162290000	162300000	14	4.40835976249029	0.00428253717660998	chr1_186	61	BroadPeak	1164.31251398995	0
chr1	162000000	162010000	chr1	162290000	162300000	25	6.74923930297637	0.00000342493331111832	chr1_186	61	BroadPeak	1164.31251398995	0
chr1	161960000	161970000	chr1	162300000	162310000	17	4.37399901695534	0.000128211255572484	chr1_186	61	BroadPeak	1164.31251398995	0
chr1	161970000	161980000	chr1	162300000	162310000	23	4.51260947876187	0.0000000430367379480222	chr1_186	61	BroadPeak	1164.31251398995	0
chr1	162000000	162010000	chr1	162300000	162310000	52	6.67265861863341	0.0000000000000000000000000947163368586216	chr1_186	61	BroadPeak	1164.31251398995	0
chr1	162210000	162220000	chr1	162300000	162310000	60	21.5563874286704	0.00000000155414815577869	chr1_188	11	SharpPeak	123.597454037254	0
chr1	162220000	162230000	chr1	162300000	162310000	63	27.058474574248	0.000000345109704437862	chr1_188	11	SharpPeak	123.597454037254	0
chr1	161960000	161970000	chr1	162330000	162340000	30	3.510081003544	0.00000000000000057238681077965	chr1_186	61	BroadPeak	1164.31251398995	0
chr1	161970000	161980000	chr1	162330000	162340000	37	3.60809667037734	0.000000000000000000000344234133601721	chr1_186	61	BroadPeak	1164.31251398995	0
chr1	162000000	162010000	chr1	162330000	162340000	43	5.22243040348851	0.000000000000000000000344234133601721	chr1_186	61	BroadPeak	1164.31251398995	0
chr1	162210000	162220000	chr1	162330000	162340000	31	14.5579161291439	0.00388136828573818	chr1_188	11	SharpPeak	123.597454037254	0
chr1	162220000	162230000	chr1	162330000	162340000	48	17.8881104882891	0.000000325224567007027	chr1_188	11	SharpPeak	123.597454037254	0
chr1	161960000	161970000	chr1	162340000	162350000	13	2.21758037814852	0.0000216646943630285	chr1_186	61	BroadPeak	1164.31251398995	0
chr1	161960000	161970000	chr1	162350000	162360000	13	3.62941052246846	0.00233780993702112	chr1_186	61	BroadPeak	1164.31251398995	0
chr1	161970000	161980000	chr1	162350000	162360000	15	3.72817083473567	0.000267609566183663	chr1_186	61	BroadPeak	1164.31251398995	0
chr1	161970000	161980000	chr1	162360000	162370000	13	3.63608897118709	0.00237579798989812	chr1_186	61	BroadPeak	1164.31251398995	0
chr1	161970000	161980000	chr1	162550000	162560000	10	2.50349587907506	0.00475602675931141	chr1_189	3	SharpPeak	12.5681366311859	0
chr1	161970000	161980000	chr1	162270000	162280000	17	4.20424777661603	0.0000790662388244728	chr1_186	61	BroadPeak	1164.31251398995	0
chr1	162000000	162010000	chr1	162270000	162280000	34	6.24252619004752	0.00000000000141230527023145	chr1_186	61	BroadPeak	1164.31251398995	0
chr1	161960000	161970000	chr1	162320000	162330000	32	4.32888997877934	0.00000000000000267244409334151	chr1_186	61	BroadPeak	1164.31251398995	0
chr1	161970000	161980000	chr1	162320000	162330000	42	4.46011054446662	0.00000000000000000000000917067533215472	chr1_186	61	BroadPeak	1164.31251398995	0
chr1	162000000	162010000	chr1	162320000	162330000	54	6.56197557292835	0.000000000000000000000000000764972094511044	chr1_186	61	BroadPeak	1164.31251398995	0
chr1	162210000	162220000	chr1	162320000	162330000	40	19.1610810636836	0.000964825139860467	chr1_188	11	SharpPeak	123.597454037254	0
chr1	162220000	162230000	chr1	162320000	162330000	69	23.6828939959277	0.00000000000860008987907274	chr1_188	11	SharpPeak	123.597454037254	0
chr1	163150000	163160000	chr1	163290000	163300000	22	7.57615090068715	0.000545970671570205	chr1_191	10	SharpPeak	78.3511751637262	0
chr1	163150000	163160000	chr1	163280000	163290000	20	7.3798249723568	0.00250447250519108	chr1_191	10	SharpPeak	78.3511751637262	0
chr1	163310000	163320000	chr1	163380000	163390000	83	35.5987698306	0.00000000194335312101186	chr1_418	2	SharpPeak	20.5681462670964	1
chr1	163310000	163320000	chr1	163370000	163380000	85	41.1586129539	0.000000238318617771187	chr1_418	2	SharpPeak	20.5681462670964	0
chr1	163300000	163310000	chr1	163560000	163570000	27	7.87685541796891	0.0000049651566691534	chr1_193	34	BroadPeak	264.880754283206	0
chr1	163310000	163320000	chr1	163560000	163570000	29	11.3813541357738	0.000390689791926181	chr1_193	34	BroadPeak	264.880754283206	0
chr1	163310000	163320000	chr1	163530000	163540000	30	13.8278767282183	0.0035934394609038	chr1_193	34	BroadPeak	264.880754283206	0
chr1	163310000	163320000	chr1	163550000	163560000	32	12.6995963587092	0.00019878593761799	chr1_193	34	BroadPeak	264.880754283206	0
chr1	163300000	163310000	chr1	163580000	163590000	21	7.93225950855881	0.00242637098132233	chr1_193	34	BroadPeak	264.880754283206	0
chr1	163310000	163320000	chr1	163580000	163590000	37	11.4360902580877	0.000000163017557293763	chr1_193	34	BroadPeak	264.880754283206	0
chr1	163300000	163310000	chr1	163640000	163650000	18	6.3253080250662	0.00280389500716745	chr1_193	34	BroadPeak	264.880754283206	0
chr1	163310000	163320000	chr1	163640000	163650000	42	9.06033771341335	0.000000000000355720836783595	chr1_193	34	BroadPeak	264.880754283206	1
chr1	163310000	163320000	chr1	163590000	163600000	27	9.75888279993282	0.000193084194362698	chr1_193	34	BroadPeak	264.880754283206	0
chr1	163300000	163310000	chr1	163650000	163660000	16	5.74998198758498	0.00682461707380072	chr1_193	34	BroadPeak	264.880754283206	0
chr1	163310000	163320000	chr1	163650000	163660000	36	8.2200367290836	0.000000000119617850272872	chr1_193	34	BroadPeak	264.880754283206	0
chr1	163300000	163310000	chr1	163680000	163690000	14	4.85449121569499	0.00962007581008794	chr1_193	34	BroadPeak	264.880754283206	0
chr1	163310000	163320000	chr1	163680000	163690000	22	6.89839696867553	0.000149615673401216	chr1_193	34	BroadPeak	264.880754283206	0
chr1	163300000	163310000	chr1	163690000	163700000	20	5.76623697412956	0.000115943476946407	chr1_193	34	BroadPeak	264.880754283206	0
chr1	163310000	163320000	chr1	163700000	163710000	34	7.82896183361701	0.000000000549370195055479	chr1_193	34	BroadPeak	264.880754283206	0
chr1	163310000	163320000	chr1	163730000	163740000	24	6.20020909286119	0.00000281400543020517	chr1_193	34	BroadPeak	264.880754283206	0
chr1	163310000	163320000	chr1	163540000	163550000	33	7.79359079757864	0.00000000194335312101186	chr1_193	34	BroadPeak	264.880754283206	0
chr1	163300000	163310000	chr1	163600000	163610000	20	6.90651903681397	0.00114121469387018	chr1_193	34	BroadPeak	264.880754283206	0
chr1	163310000	163320000	chr1	163600000	163610000	42	9.93190689613449	0.00000000000649376783972222	chr1_193	34	BroadPeak	264.880754283206	0
chr1	163310000	163320000	chr1	163620000	163630000	33	7.82830327843992	0.00000000216377396270443	chr1_193	34	BroadPeak	264.880754283206	0
chr1	163310000	163320000	chr1	163660000	163670000	30	6.69990244747323	0.00000000378290018663199	chr1_193	34	BroadPeak	264.880754283206	0
chr1	163300000	163310000	chr1	163740000	163750000	16	5.59912801152645	0.00535216015808248	chr1_193	34	BroadPeak	264.880754283206	0
chr1	163300000	163310000	chr1	163630000	163640000	18	6.27480214613497	0.00257508352554003	chr1_193	34	BroadPeak	264.880754283206	0
chr1	163310000	163320000	chr1	163630000	163640000	30	8.99376592998585	0.00000206330460883883	chr1_193	34	BroadPeak	264.880754283206	0
chr1	163310000	163320000	chr1	163710000	163720000	12	3.18940395225757	0.00254112663741478	chr1_193	34	BroadPeak	264.880754283206	0
chr1	163150000	163160000	chr1	163830000	163840000	9	2.08651362436118	0.00515854392410618	chr1_195	4	SharpPeak	22.6241859366267	0
chr1	163300000	163310000	chr1	163830000	163840000	15	4.20260329013488	0.000910116581714431	chr1_196	9	SharpPeak	60.0973691148091	0
chr1	163310000	163320000	chr1	163830000	163840000	25	5.89876017383228	0.000000302997162397084	chr1_196	9	SharpPeak	60.0973691148091	0
chr1	163300000	163310000	chr1	163610000	163620000	19	6.57805368402712	0.00169289556050565	chr1_193	34	BroadPeak	264.880754283206	0
chr1	163310000	163320000	chr1	163610000	163620000	32	9.44781286713181	0.000000568740355089258	chr1_193	34	BroadPeak	264.880754283206	0
chr1	163300000	163310000	chr1	163670000	163680000	15	4.18837747434238	0.000879962292119533	chr1_193	34	BroadPeak	264.880754283206	0
chr1	163300000	163310000	chr1	163810000	163820000	13	3.53724901986915	0.00187267845704107	chr1_196	9	SharpPeak	60.0973691148091	0
chr1	163310000	163320000	chr1	163810000	163820000	15	4.90783739237495	0.00407839184952113	chr1_196	9	SharpPeak	60.0973691148091	0
chr1	163150000	163160000	chr1	163840000	163850000	11	2.09025392590698	0.00030338137760153	chr1_195	4	SharpPeak	22.6241859366267	0
chr1	163310000	163320000	chr1	163840000	163850000	22	5.89441826656635	0.0000146866431809819	chr1_196	9	SharpPeak	60.0973691148091	0
chr1	163310000	163320000	chr1	163750000	163760000	18	6.34822253142996	0.00291009358086034	chr1_193	34	BroadPeak	264.880754283206	0
chr1	163310000	163320000	chr1	163760000	163770000	26	5.44772135645873	0.0000000160211363712897	chr1_193	34	BroadPeak	264.880754283206	0
chr1	163310000	163320000	chr1	163800000	163810000	8	1.51513519548301	0.00298978686313095	chr1_196	9	SharpPeak	60.0973691148091	0
chr1	163300000	163310000	chr1	163820000	163830000	16	3.9872044812911	0.000154573898245033	chr1_196	9	SharpPeak	60.0973691148091	0
chr1	163310000	163320000	chr1	163820000	163830000	29	5.58071613542873	0.00000000027230711666477	chr1_196	9	SharpPeak	60.0973691148091	1
chr1	163300000	163310000	chr1	163890000	163900000	18	3.60629219607321	0.00000273542646429834	chr1_198	8	SharpPeak	77.9382106612601	0
chr1	163310000	163320000	chr1	163890000	163900000	30	5.00132137792728	0.00000000000392058985789972	chr1_198	8	SharpPeak	77.9382106612601	0
chr1	163150000	163160000	chr1	163900000	163910000	11	1.9289309091715	0.000154362091194168	chr1_197	7	SharpPeak	39.2592866278749	0
chr1	163300000	163310000	chr1	163900000	163910000	14	3.65305861777846	0.000753500795595082	chr1_198	8	SharpPeak	77.9382106612601	0
chr1	163310000	163320000	chr1	163900000	163910000	31	5.07039463309696	0.000000000000956913665967952	chr1_198	8	SharpPeak	77.9382106612601	0
chr1	163150000	163160000	chr1	163910000	163920000	9	1.9110721353883	0.00292585566244222	chr1_197	7	SharpPeak	39.2592866278749	0
chr1	163300000	163310000	chr1	163910000	163920000	13	3.59119934823611	0.00213403636416323	chr1_198	8	SharpPeak	77.9382106612601	0
chr1	163310000	163320000	chr1	163910000	163920000	32	4.97642687196229	0.000000000000106185829745027	chr1_198	8	SharpPeak	77.9382106612601	1
chr1	163150000	163160000	chr1	163940000	163950000	10	1.99069470791335	0.000919743501653366	chr1_197	7	SharpPeak	39.2592866278749	0
chr1	165640000	165650000	chr1	165720000	165730000	51	21.2020761069351	0.00000296994142640297	chr1_419	2	SharpPeak	19.583730228679	0
chr1	165700000	165710000	chr1	165720000	165730000	92	41.8413068947	0.00000000334351998241008	chr1_420	2	SharpPeak	17.8374536490227	1
chr1	165770000	165780000	chr1	165960000	165970000	19	4.06686710970068	0.00000333487129658245	chr1_201	12	SharpPeak	93.7041182281854	0
chr1	165760000	165770000	chr1	165970000	165980000	19	5.51054517580816	0.000201251142454277	chr1_201	12	SharpPeak	93.7041182281854	0
chr1	165760000	165770000	chr1	165990000	166000000	19	6.43430938570278	0.00130560161121698	chr1_201	12	SharpPeak	93.7041182281854	0
chr1	165770000	165780000	chr1	165990000	166000000	24	5.74634952258092	0.000000735235453757025	chr1_201	12	SharpPeak	93.7041182281854	0
chr1	165780000	165790000	chr1	165990000	166000000	21	5.39854124810928	0.000013664506443548	chr1_201	12	SharpPeak	93.7041182281854	0
chr1	165770000	165780000	chr1	166010000	166020000	18	4.7736970422512	0.000107615156232474	chr1_201	12	SharpPeak	93.7041182281854	0
chr1	165760000	165770000	chr1	165980000	165990000	15	5.40729474124988	0.009602256667836	chr1_201	12	SharpPeak	93.7041182281854	0
chr1	165770000	165780000	chr1	165980000	165990000	16	4.84635816364414	0.00127213254204684	chr1_201	12	SharpPeak	93.7041182281854	0
chr1	165770000	165780000	chr1	166100000	166110000	13	3.1761994506545	0.000709858093164896	chr1_202	3	SharpPeak	14.3344836675004	0
chr1	165780000	165790000	chr1	166100000	166110000	11	2.98125482417888	0.00492476389902295	chr1_202	3	SharpPeak	14.3344836675004	0
chr1	166000000	166010000	chr1	166100000	166110000	27	10.5270759529999	0.000624676939283483	chr1_203	2	SharpPeak	10.1573648665422	0
chr1	165770000	165780000	chr1	166050000	166060000	14	4.39306765140164	0.00414456193999131	chr1_200	2	SharpPeak	9.0829478954609	0
chr1	165640000	165650000	chr1	165730000	165740000	56	19.1605958294256	0.00000000119860297182453	chr1_419	2	SharpPeak	19.583730228679	1
chr1	165760000	165770000	chr1	166020000	166030000	13	4.165863083116	0.00733168495531543	chr1_201	12	SharpPeak	93.7041182281854	0
chr1	165770000	165780000	chr1	166130000	166140000	19	3.56253070258838	0.000000472178769090832	chr1_204	14	SharpPeak	145.641786904356	0
chr1	166000000	166010000	chr1	166130000	166140000	24	10.532859625718	0.00667897311703575	chr1_205	5	SharpPeak	42.2295108899562	0
chr1	165760000	165770000	chr1	166140000	166150000	12	3.46565537311414	0.00493542656098756	chr1_204	14	SharpPeak	145.641786904356	0
chr1	165770000	165780000	chr1	166140000	166150000	27	3.10369930204657	0.0000000000000137260815616286	chr1_204	14	SharpPeak	145.641786904356	0
chr1	165780000	165790000	chr1	166140000	166150000	20	2.90903708184523	0.00000000352985413792286	chr1_204	14	SharpPeak	145.641786904356	0
chr1	166000000	166010000	chr1	166140000	166150000	33	8.66298731411728	0.0000000242200076924319	chr1_205	5	SharpPeak	42.2295108899562	0
chr1	166150000	166160000	chr1	166320000	166330000	18	5.70083379712794	0.000889435513207856	chr1_206	7	SharpPeak	45.3387230388289	0
chr1	166160000	166170000	chr1	166320000	166330000	16	4.41232082916378	0.000478358648419939	chr1_206	7	SharpPeak	45.3387230388289	0
chr1	166160000	166170000	chr1	166330000	166340000	14	3.71177508080752	0.000877136504159081	chr1_206	7	SharpPeak	45.3387230388289	0
chr1	166160000	166170000	chr1	166340000	166350000	15	3.83779779044652	0.000363870432644098	chr1_206	7	SharpPeak	45.3387230388289	0
chr1	165760000	165770000	chr1	166360000	166370000	9	2.20318845197242	0.00720457774395154	chr1_421	2	SharpPeak	9.6958431610636	0
chr1	165770000	165780000	chr1	166360000	166370000	11	2.02173595787492	0.00023013129822013	chr1_421	2	SharpPeak	9.6958431610636	1
chr1	166150000	166160000	chr1	166360000	166370000	14	4.07004342247321	0.002099563831458	chr1_207	4	SharpPeak	21.0376396777212	0
chr1	167380000	167390000	chr1	167620000	167630000	12	3.75484959110255	0.00904224378928022	chr1_210	6	SharpPeak	32.2303546331998	0
chr1	167390000	167400000	chr1	167620000	167630000	13	4.32198920284396	0.00975123101930352	chr1_210	6	SharpPeak	32.2303546331998	0
chr1	167340000	167350000	chr1	167640000	167650000	15	3.49559913203321	0.000134171449305158	chr1_422	2	SharpPeak	10.8710861683031	1
chr1	167350000	167360000	chr1	167640000	167650000	16	4.87010064087806	0.00134078138793418	chr1_422	2	SharpPeak	10.8710861683031	0
chr1	167390000	167400000	chr1	167640000	167650000	19	4.25483599444836	0.00000628396545548899	chr1_210	6	SharpPeak	32.2303546331998	1
chr1	167390000	167400000	chr1	167650000	167660000	13	3.68282324014441	0.00263507671800293	chr1_210	6	SharpPeak	32.2303546331998	0
chr1	167390000	167400000	chr1	167630000	167640000	17	3.67084947801752	0.0000146619643716285	chr1_210	6	SharpPeak	32.2303546331998	0
chr1	167680000	167690000	chr1	167870000	167880000	27	8.69514603427863	0.0000283319953901184	chr1_212	4	SharpPeak	31.5451871731357	0
chr1	167660000	167670000	chr1	167890000	167900000	24	3.99613361110125	0.000000000889346203708222	chr1_423	2	SharpPeak	18.7462588138884	1
chr1	167680000	167690000	chr1	167890000	167900000	32	6.39807972756164	0.0000000000660573190168257	chr1_212	4	SharpPeak	31.5451871731357	1
chr1	167690000	167700000	chr1	167890000	167900000	22	7.0088073059603	0.000187526879939003	chr1_212	4	SharpPeak	31.5451871731357	0
chr1	167660000	167670000	chr1	167900000	167910000	18	4.21209161619873	0.0000217108751890335	chr1_423	2	SharpPeak	18.7462588138884	0
chr1	167680000	167690000	chr1	167910000	167920000	24	6.7194457250149	0.0000105585564502105	chr1_211	3	SharpPeak	15.1130532141452	1
chr1	167690000	167700000	chr1	167910000	167920000	19	7.33787518584959	0.00561633821557102	chr1_211	3	SharpPeak	15.1130532141452	0
chr1	168420000	168430000	chr1	168760000	168770000	16	5.12848777884911	0.00227647969817729	chr1_424	3	SharpPeak	13.3920440903824	0
chr1	168430000	168440000	chr1	168740000	168750000	17	5.52856303740936	0.00178911507672408	chr1_424	3	SharpPeak	13.3920440903824	1
chr1	168430000	168440000	chr1	168750000	168760000	17	6.12173768164359	0.00504941425313683	chr1_424	3	SharpPeak	13.3920440903824	0
chr1	168410000	168420000	chr1	169070000	169080000	9	2.22847499553487	0.00771770129630776	chr1_425	3	SharpPeak	13.1625741683348	0
chr1	168420000	168430000	chr1	169080000	169090000	13	3.45896541654988	0.00152666568218639	chr1_425	3	SharpPeak	13.1625741683348	1
chr1	168430000	168440000	chr1	169090000	169100000	12	3.19986134505494	0.00260552644139906	chr1_425	3	SharpPeak	13.1625741683348	0
chr1	168430000	168440000	chr1	169320000	169330000	11	2.57992694872132	0.00165187193616172	chr1_426	10	SharpPeak	71.5550612374563	0
chr1	168420000	168430000	chr1	169330000	169340000	14	2.71414884131697	0.0000365896681579726	chr1_426	10	SharpPeak	71.5550612374563	0
chr1	168430000	168440000	chr1	169330000	169340000	13	2.65135929782639	0.000129289872771513	chr1_426	10	SharpPeak	71.5550612374563	0
chr1	168410000	168420000	chr1	169340000	169350000	8	1.8476708456033	0.00921351878227156	chr1_426	10	SharpPeak	71.5550612374563	0
chr1	168420000	168430000	chr1	169340000	169350000	18	2.75925541891998	0.000000057387875569133	chr1_426	10	SharpPeak	71.5550612374563	0
chr1	168430000	168440000	chr1	169340000	169350000	21	2.69454353017541	0.000000000144850236837716	chr1_426	10	SharpPeak	71.5550612374563	1
chr1	168420000	168430000	chr1	169350000	169360000	18	2.94332144575316	0.000000150138302936839	chr1_426	10	SharpPeak	71.5550612374563	0
chr1	168430000	168440000	chr1	169350000	169360000	14	2.87139518101345	0.0000659456085354342	chr1_426	10	SharpPeak	71.5550612374563	0
chr1	168420000	168430000	chr1	169360000	169370000	15	3.1138345319182	0.000037138406116455	chr1_426	10	SharpPeak	71.5550612374563	0
chr1	168430000	168440000	chr1	169360000	169370000	13	3.03522771954064	0.000471485696202362	chr1_426	10	SharpPeak	71.5550612374563	0
chr1	169530000	169540000	chr1	169940000	169950000	15	2.13428037324781	0.000000416155930599649	chr1_215	5	SharpPeak	50.699550355923	0
chr1	169960000	169970000	chr1	170160000	170170000	17	5.02892023294626	0.000636372721626928	chr1_218	7	SharpPeak	35.714190830554	0
chr1	169520000	169530000	chr1	170130000	170140000	9	2.00859722658884	0.00404556206716623	chr1_427	3	SharpPeak	15.2005217040554	0
chr1	169530000	169540000	chr1	170130000	170140000	12	1.8878977167998	0.0000238555743690441	chr1_427	3	SharpPeak	15.2005217040554	1
chr1	169960000	169970000	chr1	170130000	170140000	25	6.78877429438598	0.00000381017131950105	chr1_218	7	SharpPeak	35.714190830554	1
chr1	169970000	169980000	chr1	170130000	170140000	22	7.60728852247261	0.00057456325377453	chr1_218	7	SharpPeak	35.714190830554	0
chr1	169960000	169970000	chr1	170150000	170160000	16	5.42935675629244	0.00397751286432745	chr1_218	7	SharpPeak	35.714190830554	0
chr1	169520000	169530000	chr1	170140000	170150000	8	1.70228578148976	0.00588354441946261	chr1_427	3	SharpPeak	15.2005217040554	0
chr1	169960000	169970000	chr1	170140000	170150000	16	4.86005830184652	0.00131274283058001	chr1_218	7	SharpPeak	35.714190830554	0
chr1	169970000	169980000	chr1	170140000	170150000	17	5.41619222509577	0.00142987900037657	chr1_218	7	SharpPeak	35.714190830554	0
chr1	170900000	170910000	chr1	170970000	170980000	40	17.7262015417967	0.000212253392852596	chr1_219	13	SharpPeak	100.564528662064	0
chr1	170900000	170910000	chr1	171000000	171010000	35	9.96375936840881	0.0000000570904585542116	chr1_219	13	SharpPeak	100.564528662064	0
chr1	170880000	170890000	chr1	171020000	171030000	26	11.9955539317311	0.00805818334308913	chr1_219	13	SharpPeak	100.564528662064	0
chr1	170900000	170910000	chr1	171020000	171030000	49	15.7879910694937	0.0000000027560699990005	chr1_219	13	SharpPeak	100.564528662064	0
chr1	170920000	170930000	chr1	171020000	171030000	23	8.86073429961371	0.00171047735802833	chr1_220	2	SharpPeak	8.72406516396016	1
chr1	170900000	170910000	chr1	170980000	170990000	30	13.9014904581466	0.00388842614515614	chr1_219	13	SharpPeak	100.564528662064	0
chr1	170880000	170890000	chr1	171010000	171020000	22	9.61162005804697	0.00977263955987447	chr1_219	13	SharpPeak	100.564528662064	0
chr1	170900000	170910000	chr1	171010000	171020000	45	12.7679220994096	0.000000000329094568461897	chr1_219	13	SharpPeak	100.564528662064	0
chr1	171110000	171120000	chr1	171210000	171220000	61	24.7248076996521	0.0000000823317155560977	chr1_222	21	BroadPeak	242.930692806006	0
chr1	171140000	171150000	chr1	171210000	171220000	51	18.4588806023706	0.0000000487886064550082	chr1_222	21	BroadPeak	242.930692806006	0
chr1	171100000	171110000	chr1	171310000	171320000	18	5.82962946059793	0.00114221291516968	chr1_223	7	SharpPeak	38.2732857130048	0
chr1	171350000	171360000	chr1	171490000	171500000	20	7.94040224364643	0.00570864509913562	chr1_224	5	SharpPeak	25.6451236016315	0
chr1	171360000	171370000	chr1	171490000	171500000	22	8.48776234197073	0.00233081664238471	chr1_224	5	SharpPeak	25.6451236016315	0
chr1	171360000	171370000	chr1	171480000	171490000	16	3.52607741462781	0.0000372450061442778	chr1_224	5	SharpPeak	25.6451236016315	0
chr1	172140000	172150000	chr1	172220000	172230000	64	29.1448773195064	0.00000197902866214696	chr1_225	2	SharpPeak	15.4363796698402	1
chr1	172140000	172150000	chr1	172250000	172260000	35	16.7250721272109	0.00238748979715678	chr1_226	2	SharpPeak	11.3793198268326	0
chr1	172020000	172030000	chr1	172350000	172360000	21	7.77873997021418	0.00192516669232054	chr1_231	10	SharpPeak	54.0563872179645	0
chr1	172040000	172050000	chr1	172350000	172360000	14	4.22400916416754	0.00291299764462711	chr1_231	10	SharpPeak	54.0563872179645	0
chr1	172050000	172060000	chr1	172350000	172360000	21	6.43596394121333	0.000167500807641028	chr1_231	10	SharpPeak	54.0563872179645	0
chr1	172120000	172130000	chr1	172350000	172360000	27	8.22843570737102	0.0000108111793517551	chr1_428	2	SharpPeak	11.6791001194688	1
chr1	172480000	172490000	chr1	173370000	173380000	11	3.14231511944582	0.007186605842651	chr1_235	17	SharpPeak	84.8345728974111	0
chr1	172490000	172500000	chr1	173370000	173380000	11	2.21945635539485	0.000500108406412714	chr1_235	17	SharpPeak	84.8345728974111	0
chr1	172500000	172510000	chr1	173370000	173380000	12	2.35634264492969	0.000188294130896935	chr1_235	17	SharpPeak	84.8345728974111	0
chr1	172610000	172620000	chr1	173370000	173380000	9	1.65365243750046	0.00112152081321595	chr1_237	6	SharpPeak	30.3763048720721	0
chr1	172630000	172640000	chr1	173370000	173380000	10	2.36401348826666	0.00319290930358578	chr1_237	6	SharpPeak	30.3763048720721	0
chr1	172480000	172490000	chr1	173400000	173410000	16	2.15083992747359	0.0000000701596824972559	chr1_235	17	SharpPeak	84.8345728974111	0
chr1	177440000	177450000	chr1	177660000	177670000	25	6.92357464493718	0.00000532827389559022	chr1_240	6	SharpPeak	49.4857250303156	0
chr1	177250000	177260000	chr1	177670000	177680000	16	3.28744104499309	0.0000160220148336331	chr1_429	2	SharpPeak	12.6922015563628	1
chr1	177440000	177450000	chr1	177670000	177680000	19	7.01062724341369	0.00343000258832352	chr1_240	6	SharpPeak	49.4857250303156	0
chr1	177250000	177260000	chr1	177680000	177690000	14	3.33487202648033	0.000309433177538863	chr1_429	2	SharpPeak	12.6922015563628	0
chr1	177440000	177450000	chr1	177680000	177690000	46	7.02186458527301	0.0000000000000000000679469921639602	chr1_240	6	SharpPeak	49.4857250303156	1
chr1	177450000	177460000	chr1	177680000	177690000	12	3.53521883404585	0.00577470357257912	chr1_240	6	SharpPeak	49.4857250303156	0
chr1	177440000	177450000	chr1	177690000	177700000	23	6.18333976214192	0.00000919287135349354	chr1_240	6	SharpPeak	49.4857250303156	0
chr1	178330000	178340000	chr1	178430000	178440000	36	15.8189618534922	0.000452649005697058	chr1_430	4	SharpPeak	20.7587117154558	0
chr1	178330000	178340000	chr1	178440000	178450000	39	15.9829400224943	0.0000525705903699219	chr1_430	4	SharpPeak	20.7587117154558	1
chr1	178330000	178340000	chr1	178450000	178460000	31	14.6316279878428	0.00417037733342582	chr1_430	4	SharpPeak	20.7587117154558	0
chr1	178330000	178340000	chr1	178460000	178470000	33	15.2605833658737	0.0020746171086785	chr1_430	4	SharpPeak	20.7587117154558	0
chr1	178520000	178530000	chr1	178680000	178690000	36	12.6555480733692	0.00000490664303040831	chr1_431	7	SharpPeak	49.8518220004118	0
chr1	178530000	178540000	chr1	178680000	178690000	26	7.91221165193738	0.0000164209351019446	chr1_431	7	SharpPeak	49.8518220004118	0
chr1	178520000	178530000	chr1	178700000	178710000	26	10.1748660561117	0.00087809030276388	chr1_431	7	SharpPeak	49.8518220004118	0
chr1	178520000	178530000	chr1	178710000	178720000	27	12.7712482576865	0.00905962432703672	chr1_431	7	SharpPeak	49.8518220004118	0
chr1	178520000	178530000	chr1	178740000	178750000	26	10.6073951123382	0.00159281066568808	chr1_432	3	SharpPeak	18.8617552724357	0
chr1	178530000	178540000	chr1	178740000	178750000	20	6.54890195530396	0.000600225172297169	chr1_432	3	SharpPeak	18.8617552724357	0
chr1	178520000	178530000	chr1	178750000	178760000	34	10.342026925482	0.000000431785153824532	chr1_432	3	SharpPeak	18.8617552724357	1
chr1	178520000	178530000	chr1	178780000	178790000	24	8.05755935160616	0.000181108025567372	chr1_241	4	SharpPeak	30.4535372639016	0
chr1	178520000	178530000	chr1	178840000	178850000	20	6.75131378473314	0.00086712233397785	chr1_242	20	SharpPeak	145.658189887191	0
chr1	178520000	178530000	chr1	178860000	178870000	26	8.01831550722505	0.0000206891126345641	chr1_242	20	SharpPeak	145.658189887191	0
chr1	178520000	178530000	chr1	178890000	178900000	27	7.46045995761922	0.00000185958147521263	chr1_242	20	SharpPeak	145.658189887191	0
chr1	178520000	178530000	chr1	178970000	178980000	17	5.65950086741818	0.00228048585874292	chr1_242	20	SharpPeak	145.658189887191	0
chr1	178530000	178540000	chr1	178970000	178980000	14	3.52794330893132	0.000542828149173219	chr1_242	20	SharpPeak	145.658189887191	0
chr1	178520000	178530000	chr1	178980000	178990000	17	6.35775141455153	0.00725799310530278	chr1_242	20	SharpPeak	145.658189887191	0
chr1	178520000	178530000	chr1	178690000	178700000	53	14.0032282993912	0.000000000000385996845050383	chr1_431	7	SharpPeak	49.8518220004118	1
chr1	178530000	178540000	chr1	178690000	178700000	23	8.72748379012885	0.00139807025544516	chr1_431	7	SharpPeak	49.8518220004118	0
chr1	178520000	178530000	chr1	178720000	178730000	28	10.1591674605072	0.000146412562550414	chr1_431	7	SharpPeak	49.8518220004118	0
chr1	178520000	178530000	chr1	178770000	178780000	23	9.47638641344312	0.00395704583065342	chr1_241	4	SharpPeak	30.4535372639016	0
chr1	178520000	178530000	chr1	178870000	178880000	29	6.98853009751691	0.0000000378436951961816	chr1_242	20	SharpPeak	145.658189887191	0
chr1	178520000	178530000	chr1	178920000	178930000	22	6.29265200979333	0.0000394885893564908	chr1_242	20	SharpPeak	145.658189887191	0
chr1	178530000	178540000	chr1	178920000	178930000	18	3.8947309491547	0.00000766346589075372	chr1_242	20	SharpPeak	145.658189887191	0
chr1	178520000	178530000	chr1	178930000	178940000	18	6.15858327946919	0.00211983419489073	chr1_242	20	SharpPeak	145.658189887191	0
chr1	178530000	178540000	chr1	178930000	178940000	18	3.81639414849255	0.0000058565230420142	chr1_242	20	SharpPeak	145.658189887191	0
chr1	178520000	178530000	chr1	178960000	178970000	30	6.13239938164099	0.000000000504696525655553	chr1_242	20	SharpPeak	145.658189887191	0
chr1	178530000	178540000	chr1	178960000	178970000	17	3.79675622385939	0.0000225798518316608	chr1_242	20	SharpPeak	145.658189887191	0
[truncated: 55,180 more rows]
