# Supplementary material for: Integrative analysis of the 3D genome and epigenome in mouse embryonic tissues
Source: Nat Struct Mol Biol. 2024 Dec 16;32(3):479–90. doi: 10.1038/s41594-024-01431-2 (PMC11919700; doi:10.1038/s41594-024-01431-2)
Supplement: Supplementary file 4 — The list of MAPS interactions using the union H3K4me3 ChIP-seq peaks from all 12 tissues, related to Fig. 2 and Extended Data Figs. 4–6. [file 41594_2024_1431_MOESM4_ESM.zip › MAPS_interaction_combined_downsampled_union_anchor/NT_e125_downsampled.10k.2.peaks.bedpe]

chr1	start1	end1	chr2	start2	end2	count	expected	fdr	ClusterLabel	ClusterSize	ClusterType	ClusterNegLog10P	ClusterSummit
chr1	5010000	5020000	chr1	5910000	5920000	12	2.41970674069914	0.0000782290894063277	chr1_01	1	Singleton	5.73456074714979	1
chr1	13370000	13380000	chr1	13580000	13590000	29	9.76701922763209	0.00000841021888662963	chr1_02	1	Singleton	6.81087301973022	1
chr1	16520000	16530000	chr1	16610000	16620000	27	8.97484156093659	0.0000148414141567528	chr1_03	1	Singleton	6.53895367955867	1
chr1	16100000	16110000	chr1	16650000	16660000	26	6.16603559399641	0.0000000451931740736412	chr1_04	1	Singleton	9.27690211947192	1
chr1	23380000	23390000	chr1	23760000	23770000	20	6.02716079914945	0.0000677779969184929	chr1_05	1	Singleton	5.8059516996901	1
chr1	23760000	23770000	chr1	24000000	24010000	24	7.90809946124489	0.0000440373333643325	chr1_06	1	Singleton	6.0184945907523	1
chr1	36360000	36370000	chr1	36470000	36480000	53	21.7064407086208	0.000000295397110413103	chr1_07	1	Singleton	8.39962262413311	1
chr1	41270000	41280000	chr1	41810000	41820000	14	2.7094259974824	0.0000107611868143958	chr1_08	1	Singleton	6.69054373690773	1
chr1	41150000	41160000	chr1	41890000	41900000	11	2.03861027639574	0.0000797848258873321	chr1_09	1	Singleton	5.72003894297464	1
chr1	42530000	42540000	chr1	42690000	42700000	46	20.9633374643892	0.0000323556049471756	chr1_010	1	Singleton	6.16390399282064	1
chr1	53060000	53070000	chr1	53350000	53360000	14	2.08097470012258	0.000000515770863085378	chr1_011	1	Singleton	8.12839679425102	1
chr1	61130000	61140000	chr1	61370000	61380000	18	5.10266082052915	0.0000792020824861715	chr1_012	1	Singleton	5.72470741272035	1
chr1	62420000	62430000	chr1	62700000	62710000	29	9.63179351449145	0.00000644133866416307	chr1_013	1	Singleton	6.93644213763532	1
chr1	64730000	64740000	chr1	64950000	64960000	29	10.4273760076002	0.000028250455405338	chr1_014	1	Singleton	6.23211362512011	1
chr1	71550000	71560000	chr1	72120000	72130000	18	1.87851219562054	0.0000000000394936484139061	chr1_015	1	Singleton	12.5838145904647	1
chr1	72280000	72290000	chr1	72710000	72720000	28	6.67094175395778	0.0000000133322279727148	chr1_016	1	Singleton	9.83359036524522	1
chr1	74280000	74290000	chr1	74390000	74400000	65	27.1446096332442	0.0000000187660552848365	chr1_017	1	Singleton	9.67873330637432	1
chr1	74810000	74820000	chr1	74850000	74860000	155	74.5782253618	0.0000000000000309978665504279	chr1_018	1	Singleton	15.8571323712153	1
chr1	75120000	75130000	chr1	75250000	75260000	31	11.2037603176078	0.0000150815602381878	chr1_019	1	Singleton	6.52926551116049	1
chr1	75120000	75130000	chr1	75310000	75320000	28	10.2304206813116	0.0000536148133230413	chr1_020	1	Singleton	5.92497316272716	1
chr1	75470000	75480000	chr1	75550000	75560000	78	33.3599816675001	0.00000000144774319949834	chr1_021	1	Singleton	10.8731394698321	1
chr1	78130000	78140000	chr1	78190000	78200000	116	54.6156116624	0.0000000000263323857890532	chr1_022	1	Singleton	12.784675220597	1
chr1	78530000	78540000	chr1	78650000	78660000	34	13.5422357457541	0.0000380353700422355	chr1_023	1	Singleton	6.08539334519965	1
chr1	87090000	87100000	chr1	87150000	87160000	47	22.3785684085751	0.0000741670603746911	chr1_024	1	Singleton	5.76149117264145	1
chr1	90990000	91000000	chr1	91010000	91020000	49	23.7767036902222	0.0000782290894063277	chr1_025	1	Singleton	5.73476991153455	1
chr1	93170000	93180000	chr1	93440000	93450000	26	8.10992113489662	0.00000743377457866505	chr1_026	1	Singleton	6.86931261446707	1
chr1	118980000	118990000	chr1	119050000	119060000	57	23.2306663902928	0.000000080255397680847	chr1_027	1	Singleton	9.01409089846203	1
chr1	119180000	119190000	chr1	119420000	119430000	36	7.12124217812439	0.000000000000504613745998938	chr1_028	1	Singleton	14.5969926723791	1
chr1	132190000	132200000	chr1	132320000	132330000	53	26.4957376415825	0.0000776265891253063	chr1_029	1	Singleton	5.73942387330188	1
chr1	132360000	132370000	chr1	132470000	132480000	38	13.792695574392	0.0000013479265074128	chr1_030	1	Singleton	7.67247968166105	1
chr1	133130000	133140000	chr1	133380000	133390000	37	14.4004617087379	0.00000932213987427855	chr1_031	1	Singleton	6.75758341390941	1
chr1	133380000	133390000	chr1	133420000	133430000	128	58.3289772086	0.000000000000223116432412464	chr1_032	1	Singleton	14.9731394418418	1
chr1	133420000	133430000	chr1	133490000	133500000	79	32.9524499852002	0.000000000382688129903161	chr1_033	1	Singleton	11.5103466787298	1
chr1	133660000	133670000	chr1	134060000	134070000	22	6.75424953648628	0.0000351982024852478	chr1_034	1	Singleton	6.12400508830095	1
chr1	136340000	136350000	chr1	136390000	136400000	74	35.1469183598	0.000000264634837643671	chr1_035	1	Singleton	8.45151230835494	1
chr1	136340000	136350000	chr1	136410000	136420000	64	30.8784045189012	0.0000034586625475962	chr1_036	1	Singleton	7.22977238770707	1
chr1	136020000	136030000	chr1	136460000	136470000	16	4.0923189087744	0.0000677115621535087	chr1_037	1	Singleton	5.80738216730017	1
chr1	136580000	136590000	chr1	136950000	136960000	18	3.86577686540369	0.00000194143015505015	chr1_038	1	Singleton	7.50513799402056	1
chr1	152950000	152960000	chr1	153330000	153340000	30	9.0008159237754	0.000000544837077926378	chr1_039	1	Singleton	8.09970717891946	1
chr1	155020000	155030000	chr1	155530000	155540000	13	2.28006826093603	0.00000855124321935576	chr1_040	1	Singleton	6.80172939954372	1
chr1	164270000	164280000	chr1	165190000	165200000	14	2.2465015512821	0.00000125445488054616	chr1_041	1	Singleton	7.70594108561283	1
chr1	165640000	165650000	chr1	166000000	166010000	29	10.583785705324	0.0000367413270750718	chr1_042	1	Singleton	6.10289140669247	1
chr1	165640000	165650000	chr1	166120000	166130000	17	4.27089078750746	0.0000304001190474797	chr1_043	1	Singleton	6.19686421118889	1
chr1	165640000	165650000	chr1	166280000	166290000	18	4.40134063288655	0.0000115831463453405	chr1_044	1	Singleton	6.65671343665269	1
chr1	166400000	166410000	chr1	167210000	167220000	13	2.21733848584163	0.00000637403695795223	chr1_045	1	Singleton	6.94297776310458	1
chr1	166400000	166410000	chr1	167340000	167350000	12	2.47500655720586	0.0000965625597884809	chr1_046	1	Singleton	5.63126164563114	1
chr1	171040000	171050000	chr1	171060000	171070000	48	21.3896011703854	0.0000115901928861934	chr1_047	1	Singleton	6.65552034390955	1
chr1	172040000	172050000	chr1	172150000	172160000	32	11.8472996210943	0.0000170416884552154	chr1_048	1	Singleton	6.47170796979575	1
chr1	176990000	177000000	chr1	177410000	177420000	15	3.0674969701282	0.00000932213987427855	chr1_049	1	Singleton	6.75826688546356	1
chr1	177510000	177520000	chr1	177640000	177650000	22	6.50931780938016	0.0000200462905775764	chr1_050	1	Singleton	6.39234116281976	1
chr1	178330000	178340000	chr1	178400000	178410000	110	51.8914073275	0.000000000097842747881464	chr1_051	1	Singleton	12.1392568314162	1
chr1	180260000	180270000	chr1	180760000	180770000	13	2.88676168970814	0.0000965467511941337	chr1_052	1	Singleton	5.63206450293709	1
chr1	182490000	182500000	chr1	182510000	182520000	108	50.835650246	0.000000000132464774248303	chr1_053	1	Singleton	11.9982435127205	1
chr1	182760000	182770000	chr1	182920000	182930000	33	9.7702494924046	0.000000099232783784553	chr1_054	1	Singleton	8.9160804310778	1
chr1	187990000	188000000	chr1	188660000	188670000	12	2.12287043506515	0.0000225060340679368	chr1_055	1	Singleton	6.34032854592193	1
chr1	191900000	191910000	chr1	192090000	192100000	28	10.295846940391	0.0000596220767445851	chr1_056	1	Singleton	5.87172463009302	1
chr1	191820000	191830000	chr1	192130000	192140000	29	10.9900650865257	0.0000714091752429336	chr1_057	1	Singleton	5.78022798782879	1
chr1	191850000	191860000	chr1	192130000	192140000	23	7.67458463532107	0.0000787394301409261	chr1_058	1	Singleton	5.72799603850365	1
chr1	192130000	192140000	chr1	193130000	193140000	14	3.24123990336451	0.0000759965093649715	chr1_059	1	Singleton	5.74939537099498	1
chr1	4490000	4500000	chr1	4760000	4770000	29	4.73252066962178	0.0000000000044345785737116	chr1_060	1	Singleton	14.1508384890159	1
chr1	14750000	14760000	chr1	14860000	14870000	27	5.84395385822692	0.0000000121178646566981	chr1_061	1	Singleton	10.456243532204	1
chr1	15280000	15290000	chr1	15620000	15630000	20	3.07419991805801	0.00000000698819412547175	chr1_062	1	Singleton	10.7156385522548	1
chr1	16100000	16110000	chr1	16260000	16270000	30	9.52478186243656	0.00000503504172387113	chr1_063	1	Singleton	7.5558265899227	1
chr1	19210000	19220000	chr1	19870000	19880000	15	3.28158294605757	0.000054735849859689	chr1_064	1	Singleton	6.37999108114244	1
chr1	19200000	19210000	chr1	19900000	19910000	12	2.13608867402455	0.0000626143484397721	chr1_065	1	Singleton	6.31132765900791	1
chr1	23760000	23770000	chr1	24220000	24230000	20	3.3168785004428	0.0000000241792879085319	chr1_066	1	Singleton	10.1270856872765	1
chr1	30940000	30950000	chr1	30960000	30970000	23	6.50243644584137	0.00001666064114869	chr1_067	1	Singleton	6.97331916377317	1
chr1	32170000	32180000	chr1	33020000	33030000	13	1.63051592702264	0.000000678228829870838	chr1_068	1	Singleton	8.53174569264939	1
chr1	34000000	34010000	chr1	34200000	34210000	27	6.68021508561819	0.000000177085194556091	chr1_069	1	Singleton	9.17817679952803	1
chr1	36550000	36560000	chr1	36590000	36600000	145	54.0105708415	0.000000000000000000000949116894207587	chr1_070	1	Singleton	24.3867155785158	1
chr1	36780000	36790000	chr1	37630000	37640000	13	2.09378451124096	0.00000967304496634163	chr1_071	1	Singleton	7.2349642258796	1
chr1	38210000	38220000	chr1	38780000	38790000	14	2.42850440497116	0.00000887514456609741	chr1_072	1	Singleton	7.28030875926218	1
chr1	39390000	39400000	chr1	39480000	39490000	23	6.76139681217771	0.0000307468195097881	chr1_073	1	Singleton	6.67297310843211	1
chr1	43440000	43450000	chr1	43740000	43750000	24	5.4529928711816	0.000000236538135100551	chr1_074	1	Singleton	9.03997430889741	1
chr1	55090000	55100000	chr1	55110000	55120000	42	15.2844597223941	0.00000107343987534557	chr1_075	1	Singleton	8.31359477918251	1
chr1	55020000	55030000	chr1	55380000	55390000	13	2.58961516789494	0.0000839225689601047	chr1_076	1	Singleton	6.16470507709302	1
chr1	57400000	57410000	chr1	57750000	57760000	17	4.33443910698151	0.0000942596085530898	chr1_077	1	Singleton	6.10756845384025	1
chr1	59760000	59770000	chr1	59870000	59880000	43	16.7681209139513	0.00000431399202855373	chr1_078	1	Singleton	7.63023910573563	1
chr1	60340000	60350000	chr1	60950000	60960000	12	2.16930040093695	0.0000724618140815237	chr1_079	1	Singleton	6.23935678029873	1
chr1	61130000	61140000	chr1	61770000	61780000	14	1.97739226141387	0.000000873528873989265	chr1_080	1	Singleton	8.41236878250242	1
chr1	61300000	61310000	chr1	61770000	61780000	13	2.20897214539665	0.000017033528740264	chr1_081	1	Singleton	6.96216016261764	1
chr1	63730000	63740000	chr1	64400000	64410000	12	2.09688095414114	0.0000528337871159142	chr1_082	1	Singleton	6.39795489650976	1
chr1	64730000	64740000	chr1	65020000	65030000	18	4.62010869824773	0.0000586236675653502	chr1_083	1	Singleton	6.34657082016543	1
chr1	66170000	66180000	chr1	66330000	66340000	28	9.74818582746378	0.0000599999881759125	chr1_084	1	Singleton	6.33367003697271	1
chr1	72940000	72950000	chr1	73800000	73810000	11	1.67073354602661	0.0000366787527289261	chr1_085	1	Singleton	6.58144467632367	1
chr1	74390000	74400000	chr1	74440000	74450000	48	21.0732454218504	0.0000218479477455972	chr1_086	1	Singleton	6.8397838327381	1
chr1	75140000	75150000	chr1	75290000	75300000	35	14.0589979177207	0.0000871338769728469	chr1_087	1	Singleton	6.14629934442269	1
chr1	79850000	79860000	chr1	80100000	80110000	27	4.98395261452509	0.000000000432033139046052	chr1_088	1	Singleton	12.0322998284499	1
chr1	80340000	80350000	chr1	80360000	80370000	34	11.9982021362134	0.00000884187674265481	chr1_089	1	Singleton	7.2826094296749	1
chr1	86210000	86220000	chr1	86330000	86340000	17	3.41628058939386	0.00000474364807275526	chr1_090	1	Singleton	7.5864651800206	1
chr1	86630000	86640000	chr1	87110000	87120000	13	1.8210914139079	0.00000223701489031033	chr1_091	1	Singleton	7.95426526217651	1
chr1	89960000	89970000	chr1	89980000	89990000	63	30.5745974431016	0.0000143570693239052	chr1_092	1	Singleton	7.04748818143238	1
chr1	90200000	90210000	chr1	90370000	90380000	38	13.4276586995286	0.000002149207792922	chr1_093	1	Singleton	7.97405074286414	1
chr1	91540000	91550000	chr1	92450000	92460000	13	2.59515742073902	0.0000856740811896149	chr1_094	1	Singleton	6.15411974473918	1
chr1	104990000	105000000	chr1	105630000	105640000	15	1.65658402159619	0.0000000136268640901543	chr1_095	1	Singleton	10.3964586825792	1
chr1	105660000	105670000	chr1	106030000	106040000	15	3.45377034015533	0.0000962693768611383	chr1_096	1	Singleton	6.09676995378651	1
chr1	106170000	106180000	chr1	106280000	106290000	38	15.3646139503441	0.0000431290689335928	chr1_097	1	Singleton	6.50132794494131	1
chr1	106170000	106180000	chr1	106310000	106320000	29	9.30194959964738	0.00000931626329912887	chr1_098	1	Singleton	7.25359138065118	1
chr1	115680000	115690000	chr1	116480000	116490000	10	1.47922653612647	0.0000773809797042705	chr1_099	1	Singleton	6.20441592814685	1
chr1	119080000	119090000	chr1	119470000	119480000	12	2.19582645124606	0.0000808331764977351	chr1_0100	1	Singleton	6.18277439205378	1
chr1	132000000	132010000	chr1	132040000	132050000	56	25.1362966006046	0.00000607513062100847	chr1_0101	1	Singleton	7.46443148607037	1
chr1	132000000	132010000	chr1	132100000	132110000	34	13.2826346160021	0.0000678939347561593	chr1_0102	1	Singleton	6.27163084109842	1
chr1	132380000	132390000	chr1	132400000	132410000	91	42.717888326	0.0000000145190613863062	chr1_0103	1	Singleton	10.3669069895976	1
chr1	132530000	132540000	chr1	132550000	132560000	78	37.5347324661	0.000000585706523833822	chr1_0104	1	Singleton	8.60141323401181	1
chr1	133380000	133390000	chr1	133500000	133510000	28	9.73236067138416	0.0000585563878001273	chr1_0105	1	Singleton	6.34758470415558	1
chr1	133380000	133390000	chr1	133550000	133560000	19	4.86728324150721	0.0000328446734070869	chr1_0106	1	Singleton	6.6380553200543	1
chr1	134550000	134560000	chr1	134850000	134860000	18	4.26851178935722	0.000021183619514735	chr1_0107	1	Singleton	6.85469033486968	1
chr1	134700000	134710000	chr1	134850000	134860000	22	6.49156417668011	0.0000513303393391357	chr1_0108	1	Singleton	6.41232441988729	1
chr1	135130000	135140000	chr1	135330000	135340000	19	4.78357606427429	0.0000260302611717192	chr1_0109	1	Singleton	6.75426155267783	1
chr1	135720000	135730000	chr1	135750000	135760000	64	28.9709241458076	0.00000129639216399488	chr1_0110	1	Singleton	8.22341304503079	1
chr1	137320000	137330000	chr1	138040000	138050000	17	1.76067594359451	0.000000000438609715634471	chr1_0111	1	Singleton	12.024819499445	1
chr1	138960000	138970000	chr1	139150000	139160000	18	4.51505133404158	0.0000437419201630215	chr1_0112	1	Singleton	6.4931245884546	1
chr1	143770000	143780000	chr1	143980000	143990000	22	6.12038545665797	0.0000214956240866731	chr1_0113	1	Singleton	6.84774141664794	1
chr1	151070000	151080000	chr1	151390000	151400000	12	2.19355038461087	0.0000800748898814466	chr1_0114	1	Singleton	6.18759861811858	1
chr1	151420000	151430000	chr1	151440000	151450000	63	31.4740181559007	0.0000338952948384253	chr1_0115	1	Singleton	6.62128777353334	1
chr1	152620000	152630000	chr1	152750000	152760000	29	10.2459130518761	0.0000541195417259888	chr1_0116	1	Singleton	6.38568830611322	1
chr1	152950000	152960000	chr1	153060000	153070000	43	15.8580192948355	0.00000107193516731712	chr1_0117	1	Singleton	8.31464111999062	1
chr1	155090000	155100000	chr1	155170000	155180000	56	26.5309031158797	0.0000282201385731012	chr1_0118	1	Singleton	6.71539811283286	1
chr1	155240000	155250000	chr1	155520000	155530000	21	5.95405335421266	0.0000465052908759798	chr1_0119	1	Singleton	6.46153636816598	1
chr1	158360000	158370000	chr1	158520000	158530000	22	6.47934060889363	0.0000499055402907779	chr1_0120	1	Singleton	6.42612618172616	1
chr1	158360000	158370000	chr1	158540000	158550000	22	6.76308380376573	0.0000929621580052158	chr1_0121	1	Singleton	6.11457606151676	1
chr1	162740000	162750000	chr1	163050000	163060000	15	2.7456735929362	0.00000706515062650096	chr1_0122	1	Singleton	7.39020375671003	1
chr1	164450000	164460000	chr1	164910000	164920000	17	2.80278299591452	0.000000333215678786498	chr1_0123	1	Singleton	8.87110983978729	1
chr1	165700000	165710000	chr1	165720000	165730000	84	36.4356772191	0.00000000199838040285796	chr1_0124	1	Singleton	11.3070814390035	1
chr1	168430000	168440000	chr1	168660000	168670000	31	9.70902385955001	0.00000248512814923155	chr1_0125	1	Singleton	7.89787478921858	1
chr1	168430000	168440000	chr1	168800000	168810000	19	5.0516808807845	0.0000535709459182498	chr1_0126	1	Singleton	6.39089397294227	1
chr1	168430000	168440000	chr1	169160000	169170000	16	2.96373844085578	0.00000361462753849815	chr1_0127	1	Singleton	7.71662447863587	1
chr1	169970000	169980000	chr1	170130000	170140000	22	6.19663385943679	0.0000259759960061682	chr1_0128	1	Singleton	6.75546022518065	1
chr1	172050000	172060000	chr1	172070000	172080000	175	85.0705209349	0.00000000000000481746101236505	chr1_0129	1	Singleton	17.3184965642351	1
chr1	172120000	172130000	chr1	172250000	172260000	31	11.5925518407932	0.0000757805515034797	chr1_0130	1	Singleton	6.21654308598999	1
chr1	172320000	172330000	chr1	172350000	172360000	82	38.1726849315	0.0000000693696062279074	chr1_0131	1	Singleton	9.62901672287087	1
chr1	174500000	174510000	chr1	175000000	175010000	17	2.7909604031821	0.000000315335618738204	chr1_0132	1	Singleton	8.89899698334838	1
chr1	182760000	182770000	chr1	182800000	182810000	55	26.5893105269754	0.0000584969143004577	chr1_0133	1	Singleton	6.3482838427684	1
chr1	182530000	182540000	chr1	183250000	183260000	12	2.0257908045562	0.0000384283332061787	chr1_0134	1	Singleton	6.55982678180632	1
chr1	182960000	182970000	chr1	183250000	183260000	15	2.99060428354837	0.0000191468085605561	chr1_0135	1	Singleton	6.90190360661942	1
chr1	189340000	189350000	chr1	189620000	189630000	20	5.18226342969281	0.0000219605824198154	chr1_0136	1	Singleton	6.83665548199048	1
chr1	189720000	189730000	chr1	189870000	189880000	34	9.85282345646035	0.000000116147739226865	chr1_0137	1	Singleton	9.38132558080352	1
chr1	189920000	189930000	chr1	190790000	190800000	19	2.41465443220979	0.000000000908840496325477	chr1_0138	1	Singleton	11.6843012131504	1
chr1	192130000	192140000	chr1	192600000	192610000	22	5.18454712364898	0.00000160788830157354	chr1_0139	1	Singleton	8.11888746467374	1
chr1	192770000	192780000	chr1	192890000	192900000	28	8.94973833074709	0.0000134456219680277	chr1_0140	1	Singleton	7.07931986584279	1
chr1	6400000	6410000	chr1	7200000	7210000	10	1.45191731967629	0.0000668885521952439	chr1_0141	1	Singleton	6.27911475437419	1
chr1	7180000	7190000	chr1	7200000	7210000	26	8.77060148845113	0.0000748382826167564	chr1_0142	1	Singleton	6.22385315879946	1
chr1	15000000	15010000	chr1	15280000	15290000	15	2.51347611935606	0.00000246681067734269	chr1_0143	1	Singleton	7.90234820073604	1
chr1	18360000	18370000	chr1	19100000	19110000	11	1.8329565963749	0.0000816539385770626	chr1_0144	1	Singleton	6.17765719740432	1
chr1	23700000	23710000	chr1	23760000	23770000	36	13.2274597053857	0.0000102808102118168	chr1_0145	1	Singleton	7.2058799047512	1
chr1	24380000	24390000	chr1	24670000	24680000	14	2.82583375867695	0.0000460366026243163	chr1_0146	1	Singleton	6.46673453697787	1
chr1	30780000	30790000	chr1	30940000	30950000	22	5.41299275043252	0.00000314744595240022	chr1_0147	1	Singleton	7.7827252828626	1
chr1	31200000	31210000	chr1	32170000	32180000	11	1.64022598595426	0.0000313500475346965	chr1_0148	1	Singleton	6.66225084032704	1
chr1	34210000	34220000	chr1	34430000	34440000	22	6.52238420022736	0.0000549620778245956	chr1_0149	1	Singleton	6.37768093357349	1
chr1	35210000	35220000	chr1	36060000	36070000	14	2.7604649698342	0.0000360603116433409	chr1_0150	1	Singleton	6.59104838243991	1
chr1	36320000	36330000	chr1	36510000	36520000	24	7.24876696198949	0.0000295554187524752	chr1_0151	1	Singleton	6.69214482340672	1
chr1	37680000	37690000	chr1	37870000	37880000	26	7.1194487044493	0.00000209886218313713	chr1_0152	1	Singleton	7.98675352040578	1
chr1	38180000	38190000	chr1	38620000	38630000	19	4.77139646503078	0.0000252104409376677	chr1_0153	1	Singleton	6.77138642568959	1
chr1	38390000	38400000	chr1	38620000	38630000	26	7.93449617528842	0.0000141954183720156	chr1_0154	1	Singleton	7.0532072428251	1
chr1	38180000	38190000	chr1	38760000	38770000	15	2.07049884689901	0.000000232690919465534	chr1_0155	1	Singleton	9.04812274302695	1
chr1	38960000	38970000	chr1	39470000	39480000	13	2.39275312684532	0.0000384667048684768	chr1_0156	1	Singleton	6.55884220894573	1
chr1	42060000	42070000	chr1	42690000	42700000	24	6.21247207695607	0.00000229114411865109	chr1_0157	1	Singleton	7.93913096698915	1
chr1	42130000	42140000	chr1	42690000	42700000	18	4.79841266870323	0.0000942596085530898	chr1_0158	1	Singleton	6.10736186783021	1
chr1	42150000	42160000	chr1	42690000	42700000	26	7.33685242058237	0.00000356195848575244	chr1_0159	1	Singleton	7.72411705386412	1
chr1	41850000	41860000	chr1	42710000	42720000	12	2.22073739982436	0.0000900805720392283	chr1_0160	1	Singleton	6.13034696579216	1
chr1	50080000	50090000	chr1	50920000	50930000	13	2.17759087530895	0.0000147542611416683	chr1_0161	1	Singleton	7.03485468901011	1
chr1	52210000	52220000	chr1	52230000	52240000	50	23.6653733440485	0.0000900805720392283	chr1_0162	1	Singleton	6.13016959969872	1
chr1	52140000	52150000	chr1	52630000	52640000	13	2.34764830908803	0.0000318137648190637	chr1_0163	1	Singleton	6.654452390602	1
chr1	54660000	54670000	chr1	54920000	54930000	32	5.82163017641132	0.00000000000455272753364328	chr1_0164	1	Singleton	14.1381801112794	1
chr1	56200000	56210000	chr1	56970000	56980000	13	2.6230834489665	0.0000954004118755148	chr1_0165	1	Singleton	6.10118380398348	1
chr1	56220000	56230000	chr1	56980000	56990000	12	1.81323319272563	0.0000133033839133823	chr1_0166	1	Singleton	7.08489699346003	1
chr1	59290000	59300000	chr1	59590000	59600000	20	3.29615974787004	0.0000000217637144821535	chr1_0167	1	Singleton	10.175365971375	1
chr1	60150000	60160000	chr1	60860000	60870000	13	1.9325606217029	0.00000416851163066025	chr1_0168	1	Singleton	7.64659601549022	1
chr1	62080000	62090000	chr1	62700000	62710000	17	4.01345887424596	0.0000370493192869084	chr1_0169	1	Singleton	6.57652611294889	1
chr1	62370000	62380000	chr1	62700000	62710000	29	7.91796473264048	0.000000405818694586721	chr1_0170	1	Singleton	8.77725840768281	1
chr1	62450000	62460000	chr1	62700000	62710000	31	8.5436326247701	0.00000017322109593776	chr1_0171	1	Singleton	9.18934425332124	1
chr1	62780000	62790000	chr1	62930000	62940000	25	6.89353557034594	0.00000394061903312799	chr1_0172	1	Singleton	7.67320969240431	1
chr1	63280000	63290000	chr1	63300000	63310000	54	24.4294375494003	0.0000120140437551664	chr1_0173	1	Singleton	7.13334739402485	1
chr1	64060000	64070000	chr1	64110000	64120000	68	32.4862190212003	0.00000323890227347768	chr1_0174	1	Singleton	7.76802768436901	1
chr1	64620000	64630000	chr1	64950000	64960000	18	4.11267521278297	0.0000129659763574589	chr1_0175	1	Singleton	7.09701436710593	1
chr1	65110000	65120000	chr1	65170000	65180000	51	20.5311515845798	0.000000961735241827447	chr1_0176	1	Singleton	8.36794262112136	1
chr1	66110000	66120000	chr1	66830000	66840000	12	1.67951915004249	0.00000621113958327808	chr1_0177	1	Singleton	7.45167758539186	1
chr1	68770000	68780000	chr1	69100000	69110000	22	5.98297061631344	0.0000152949583938874	chr1_0178	1	Singleton	7.01796137017439	1
chr1	68790000	68800000	chr1	69100000	69110000	36	6.69012214103195	0.00000000000029369706729534	chr1_0179	1	Singleton	15.4190144177623	1
chr1	68860000	68870000	chr1	69100000	69110000	27	7.37789923300718	0.00000120223232428826	chr1_0180	1	Singleton	8.26003677425214	1
chr1	69350000	69360000	chr1	69680000	69690000	17	3.23002466205871	0.00000226217191341812	chr1_0181	1	Singleton	7.94584059653232	1
chr1	72260000	72270000	chr1	72280000	72290000	81	37.7895601176	0.0000000934695989110722	chr1_0182	1	Singleton	9.48390994164834	1
chr1	72370000	72380000	chr1	72530000	72540000	47	11.8929707715678	0.00000000000196864497348311	chr1_0183	1	Singleton	14.5251472518785	1
chr1	73900000	73910000	chr1	74120000	74130000	36	4.94690738584367	0.0000000000000000376169893958653	chr1_0184	1	Singleton	19.5333787426134	1
chr1	74640000	74650000	chr1	74770000	74780000	28	9.91887220926246	0.0000803469575911426	chr1_0185	1	Singleton	6.18566327153977	1
chr1	74910000	74920000	chr1	75120000	75130000	22	6.28225980299322	0.0000318542018179867	chr1_0186	1	Singleton	6.65361696969662	1
chr1	75410000	75420000	chr1	75460000	75470000	46	19.938237723614	0.0000258728375482876	chr1_0187	1	Singleton	6.75748092508584	1
chr1	75490000	75500000	chr1	75550000	75560000	51	22.2178650864843	0.00000861674194707621	chr1_0188	1	Singleton	7.29515328706673	1
chr1	76510000	76520000	chr1	77510000	77520000	18	2.4300281218372	0.00000000696288821038661	chr1_0189	1	Singleton	10.7179325264515	1
chr1	76600000	76610000	chr1	77510000	77520000	16	2.42165552898313	0.000000270994264184776	chr1_0190	1	Singleton	8.97027906372839	1
chr1	77330000	77340000	chr1	77510000	77520000	31	10.992483156532	0.0000287155845174516	chr1_0191	1	Singleton	6.70610472680009	1
chr1	78100000	78110000	chr1	78190000	78200000	76	33.1134281179001	0.0000000179541948731255	chr1_0192	1	Singleton	10.2654419870554	1
chr1	78150000	78160000	chr1	78200000	78210000	92	45.2724172512	0.000000100158296713952	chr1_0193	1	Singleton	9.45065093853479	1
chr1	83830000	83840000	chr1	84280000	84290000	19	3.06255675192542	0.000000038487709413668	chr1_0194	1	Singleton	9.90579058755862	1
chr1	83830000	83840000	chr1	84690000	84700000	12	2.23077134434916	0.0000939687939407748	chr1_0195	1	Singleton	6.10942030750942	1
chr1	84100000	84110000	chr1	84690000	84700000	17	3.09237974786374	0.00000128540540850604	chr1_0196	1	Singleton	8.22753825224764	1
chr1	84460000	84470000	chr1	84690000	84700000	19	5.06092967820108	0.0000548527171509663	chr1_0197	1	Singleton	6.37880528862951	1
chr1	85850000	85860000	chr1	86010000	86020000	22	3.66815059364377	0.0000000043428791344981	chr1_0198	1	Singleton	10.9405531513183	1
chr1	87360000	87370000	chr1	87750000	87760000	16	3.54689097142343	0.0000328769408702874	chr1_0199	1	Singleton	6.63734676627596	1
chr1	87730000	87740000	chr1	87750000	87760000	49	22.8738575663629	0.0000785880385363823	chr1_0200	1	Singleton	6.19671501043653	1
chr1	90130000	90140000	chr1	90200000	90210000	67	26.7703942788633	0.00000000681095676598346	chr1_0201	1	Singleton	10.7293147516422	1
chr1	90680000	90690000	chr1	90840000	90850000	18	3.6191156883459	0.00000226217191341812	chr1_0202	1	Singleton	7.94588286444377	1
chr1	90970000	90980000	chr1	91240000	91250000	16	3.46841022809034	0.0000252903141514308	chr1_0203	1	Singleton	6.76968844566307	1
chr1	91600000	91610000	chr1	91750000	91760000	22	5.82508135624628	0.00000998161793119831	chr1_0204	1	Singleton	7.22001442135651	1
chr1	93280000	93290000	chr1	93300000	93310000	70	34.3752588913	0.00000554953344663173	chr1_0205	1	Singleton	7.50795053159214	1
chr1	103980000	103990000	chr1	104760000	104770000	11	1.64872780456754	0.0000327519324555207	chr1_0206	1	Singleton	6.63956562254167	1
chr1	105090000	105100000	chr1	105350000	105360000	21	3.9630719802986	0.000000085737213247803	chr1_0207	1	Singleton	9.52549616575262	1
chr1	106560000	106570000	chr1	106710000	106720000	25	7.19011580264294	0.00000817117300512825	chr1_0208	1	Singleton	7.32023351334297	1
chr1	106580000	106590000	chr1	106710000	106720000	36	10.5147531131509	0.0000000525644232016756	chr1_0209	1	Singleton	9.75953257363065	1
chr1	106420000	106430000	chr1	106750000	106760000	14	2.99041088533184	0.0000833897853415804	chr1_0210	1	Singleton	6.16827851732295	1
chr1	106060000	106070000	chr1	106790000	106800000	14	2.49449584089273	0.0000119796119423794	chr1_0211	1	Singleton	7.13491686885524	1
chr1	123320000	123330000	chr1	124040000	124050000	11	1.74112894259502	0.0000525187677908438	chr1_0212	1	Singleton	6.40107472722178	1
chr1	127600000	127610000	chr1	127670000	127680000	48	21.4684512913899	0.0000346283917930865	chr1_0213	1	Singleton	6.61031697245061	1
chr1	128870000	128880000	chr1	129270000	129280000	16	2.81675370548663	0.00000193245934942179	chr1_0214	1	Singleton	8.02870689270884	1
chr1	131180000	131190000	chr1	131240000	131250000	53	21.9543270430103	0.00000125774274195232	chr1_0215	1	Singleton	8.2378456940713	1
chr1	132120000	132130000	chr1	132150000	132160000	55	22.7542436154855	0.000000692760449263589	chr1_0216	1	Singleton	8.52026386471023	1
chr1	132800000	132810000	chr1	132880000	132890000	41	17.3678051279408	0.0000525395565254057	chr1_0217	1	Singleton	6.40064146554723	1
chr1	133170000	133180000	chr1	133420000	133430000	43	13.9049952040213	0.0000000314090836413614	chr1_0218	1	Singleton	10.0052255742436	1
chr1	134120000	134130000	chr1	134290000	134300000	20	4.74292117882011	0.00000608601590459324	chr1_0219	1	Singleton	7.46330420887216	1
chr1	135540000	135550000	chr1	135580000	135590000	123	55.644772404	0.00000000000147720480418428	chr1_0220	1	Singleton	14.6577704236191	1
chr1	136200000	136210000	chr1	136460000	136470000	19	4.76666387675853	0.0000248430990667935	chr1_0221	1	Singleton	6.77805563295481	1
chr1	136720000	136730000	chr1	136940000	136950000	22	6.71471523022513	0.0000836582768832207	chr1_0222	1	Singleton	6.16640938576135	1
chr1	138250000	138260000	chr1	138840000	138850000	15	2.96209289424141	0.0000172412145767327	chr1_0223	1	Singleton	6.95628003764021	1
chr1	152780000	152790000	chr1	153330000	153340000	17	3.35966306143547	0.00000378902532718865	chr1_0224	1	Singleton	7.69319351280794	1
chr1	152860000	152870000	chr1	153480000	153490000	17	3.70702811884322	0.0000137078988757561	chr1_0225	1	Singleton	7.06997362541299	1
chr1	154370000	154380000	chr1	154720000	154730000	16	3.66560165844797	0.0000481767755232614	chr1_0226	1	Singleton	6.44381257736669	1
chr1	154410000	154420000	chr1	154720000	154730000	23	5.26208273148967	0.000000512426608981814	chr1_0227	1	Singleton	8.66645524301683	1
chr1	155570000	155580000	chr1	155810000	155820000	21	5.52304330828523	0.0000157695776994168	chr1_0228	1	Singleton	7.00217559408469	1
chr1	156240000	156250000	chr1	156550000	156560000	19	3.75235215239441	0.000000833028995636579	chr1_0229	1	Singleton	8.43477499226338	1
chr1	157740000	157750000	chr1	158360000	158370000	13	2.56966327913538	0.0000775840204456566	chr1_0230	1	Singleton	6.20303299096222	1
chr1	159320000	159330000	chr1	160190000	160200000	12	1.8737146005171	0.0000181763065023668	chr1_0231	1	Singleton	6.92874326088938	1
chr1	164360000	164370000	chr1	164890000	164900000	13	2.36251999091386	0.0000338073630145051	chr1_0232	1	Singleton	6.62269617294584	1
chr1	164320000	164330000	chr1	165190000	165200000	11	1.72068618445826	0.000047326504471352	chr1_0233	1	Singleton	6.45260577954066	1
chr1	167940000	167950000	chr1	168350000	168360000	16	3.03461987629129	0.00000487402549421668	chr1_0234	1	Singleton	7.57252378338681	1
chr1	168190000	168200000	chr1	168430000	168440000	27	8.04851172778148	0.00000587712997499907	chr1_0235	1	Singleton	7.48022389263877	1
chr1	170400000	170410000	chr1	170580000	170590000	29	8.22395597703282	0.000000876318697019673	chr1_0236	1	Singleton	8.41053785295845	1
chr1	170610000	170620000	chr1	170860000	170870000	21	6.04867195346227	0.0000583331149181077	chr1_0237	1	Singleton	6.34975960385117	1
chr1	171300000	171310000	chr1	171320000	171330000	77	30.4151267828019	0.000000000206312226848775	chr1_0238	1	Singleton	12.3730573791189	1
chr1	171810000	171820000	chr1	172050000	172060000	19	5.26648599123475	0.0000924227443454207	chr1_0239	1	Singleton	6.11734274490114	1
chr1	172090000	172100000	chr1	172310000	172320000	32	11.8843136348805	0.000048306398406709	chr1_0240	1	Singleton	6.44238107601359	1
chr1	177190000	177200000	chr1	177700000	177710000	16	2.49336341746474	0.000000397763282247345	chr1_0241	1	Singleton	8.78692765946635	1
chr1	178140000	178150000	chr1	178330000	178340000	20	5.43961056236435	0.0000431773462909964	chr1_0242	1	Singleton	6.50048706413048	1
chr1	179500000	179510000	chr1	179620000	179630000	21	5.25896944303634	0.0000074965294853371	chr1_0243	1	Singleton	7.36138844941011	1
chr1	181910000	181920000	chr1	182020000	182030000	37	14.1853197851528	0.0000186177214391079	chr1_0244	1	Singleton	6.91619272587586	1
chr1	183670000	183680000	chr1	184030000	184040000	19	4.45363780301389	0.00000960305656849007	chr1_0245	1	Singleton	7.23877546931364	1
chr1	184490000	184500000	chr1	184710000	184720000	22	6.15115119692868	0.0000232058619991474	chr1_0246	1	Singleton	6.81032355773964	1
chr1	184300000	184310000	chr1	184730000	184740000	18	4.62310779751036	0.0000590019416813268	chr1_0247	1	Singleton	6.34244972020004	1
chr1	185850000	185860000	chr1	186700000	186710000	20	2.83914416921547	0.00000000187204723271824	chr1_0248	1	Singleton	11.338659809998	1
chr1	186210000	186220000	chr1	186700000	186710000	24	3.97858264395108	0.000000000639839805239713	chr1_0249	1	Singleton	11.8454915530552	1
chr1	190040000	190050000	chr1	190170000	190180000	50	17.915489395814	0.0000000410562014347654	chr1_0250	1	Singleton	9.87529059234008	1
chr1	191290000	191300000	chr1	191570000	191580000	24	6.39520310015698	0.00000373667498395067	chr1_0251	1	Singleton	7.6999755510117	1
chr1	191960000	191970000	chr1	192070000	192080000	18	4.49509949690751	0.0000414524485966038	chr1_0252	1	Singleton	6.52144801086155	1
chr1	191860000	191870000	chr1	192090000	192100000	20	5.63126714993162	0.0000689584797563941	chr1_0253	1	Singleton	6.26337139067083	1
chr1	193860000	193870000	chr1	194620000	194630000	16	3.64018101902565	0.0000444263306710323	chr1_0254	1	Singleton	6.48460342834286	1
chr1	193880000	193890000	chr1	194620000	194630000	19	3.98528104820181	0.00000201167063107367	chr1_0255	1	Singleton	8.00922430688956	1
chr1	9540000	9550000	chr1	9700000	9710000	23	7.52130508740607	0.0000592355032078743	chr1_1	6	SharpPeak	39.5420189773865	0
chr1	9780000	9790000	chr1	9940000	9950000	18	5.186664198928	0.0000979561157891855	chr1_2	3	SharpPeak	12.7923106149828	1
chr1	9780000	9790000	chr1	9960000	9970000	11	3.68977944236012	0.00958774191397572	chr1_2	3	SharpPeak	12.7923106149828	0
chr1	13240000	13250000	chr1	13370000	13380000	24	9.90527410897148	0.00118768325840814	chr1_3	2	SharpPeak	8.82548700598702	1
chr1	13370000	13380000	chr1	13510000	13520000	13	3.59165560475987	0.000782589530927755	chr1_4	3	SharpPeak	13.765170860266	0
chr1	14300000	14310000	chr1	14500000	14510000	23	8.05921685642751	0.000163584135576972	chr1_5	2	SharpPeak	9.49487851269853	1
chr1	16650000	16660000	chr1	17120000	17130000	12	2.49827414055326	0.000105639082637351	chr1_6	2	SharpPeak	12.4528990014046	0
chr1	23320000	23330000	chr1	23760000	23770000	16	2.56865261164478	0.000000194727190313121	chr1_7	2	SharpPeak	13.1314159501199	1
chr1	23330000	23340000	chr1	23760000	23770000	12	3.16905336556115	0.000897116922962291	chr1_7	2	SharpPeak	13.1314159501199	0
chr1	23760000	23770000	chr1	24090000	24100000	18	7.72657082821877	0.00894587879013107	chr1_8	2	SharpPeak	8.11529155538399	0
chr1	23760000	23770000	chr1	24130000	24140000	14	3.66193240582614	0.000269641592626393	chr1_9	3	SharpPeak	15.5475042597514	0
chr1	23760000	23770000	chr1	24170000	24180000	20	3.42640207710542	0.0000000121841313194186	chr1_10	2	SharpPeak	17.6149529198646	1
chr1	30870000	30880000	chr1	30940000	30950000	39	17.9759493423377	0.000197251895384604	chr1_11	2	SharpPeak	9.89762037320123	1
chr1	34000000	34010000	chr1	34160000	34170000	41	8.91936473586757	0.000000000000208197200895061	chr1_12	5	SharpPeak	44.312057629211	1
chr1	34010000	34020000	chr1	34160000	34170000	31	9.67724492604864	0.000000787348744132493	chr1_12	5	SharpPeak	44.312057629211	0
chr1	34000000	34010000	chr1	34170000	34180000	27	8.53885310943388	0.00000615494843235993	chr1_12	5	SharpPeak	44.312057629211	0
chr1	35840000	35850000	chr1	36060000	36070000	36	9.52030935916214	0.00000000126016183409888	chr1_13	10	SharpPeak	65.3103861872202	1
chr1	35850000	35860000	chr1	36060000	36070000	31	9.33881777010709	0.000000371606326636243	chr1_13	10	SharpPeak	65.3103861872202	0
chr1	35860000	35870000	chr1	36060000	36070000	23	6.88829464795216	0.0000150384016233437	chr1_13	10	SharpPeak	65.3103861872202	0
chr1	35870000	35880000	chr1	36060000	36070000	24	8.78828640400613	0.000219063354487312	chr1_13	10	SharpPeak	65.3103861872202	0
chr1	35850000	35860000	chr1	36070000	36080000	17	6.93662769500491	0.00705585467999223	chr1_13	10	SharpPeak	65.3103861872202	0
chr1	36510000	36520000	chr1	36690000	36700000	34	15.9000147759691	0.000741905021499519	chr1_14	24	BroadPeak	342.409034607552	0
chr1	36540000	36550000	chr1	36690000	36700000	50	15.2564536950829	0.0000000000685447987271861	chr1_14	24	BroadPeak	342.409034607552	0
chr1	36550000	36560000	chr1	36690000	36700000	123	35.9135106885	0.00000000000000000000000000136883694094494	chr1_14	24	BroadPeak	342.409034607552	0
chr1	36540000	36550000	chr1	36700000	36710000	39	14.8254932144488	0.00000287015812142314	chr1_14	24	BroadPeak	342.409034607552	0
chr1	36550000	36560000	chr1	36700000	36710000	98	34.7749362561	0.000000000000000160783078197975	chr1_14	24	BroadPeak	342.409034607552	0
chr1	36550000	36560000	chr1	36710000	36720000	44	21.0518427852562	0.000152528483922176	chr1_14	24	BroadPeak	342.409034607552	0
chr1	36550000	36560000	chr1	36740000	36750000	38	13.4759349429073	0.000000783602734110328	chr1_14	24	BroadPeak	342.409034607552	0
chr1	38440000	38450000	chr1	38760000	38770000	11	2.96386359997098	0.0018417449068137	chr1_15	2	SharpPeak	8.31283526120804	1
chr1	39020000	39030000	chr1	39360000	39370000	19	3.74362348070567	0.000000264634837643671	chr1_16	11	SharpPeak	82.2797764962383	0
chr1	38980000	38990000	chr1	39530000	39540000	26	4.45912325193501	0.0000000000613562718209889	chr1_17	8	SharpPeak	94.7582733507043	0
chr1	39020000	39030000	chr1	39530000	39540000	16	3.16197612897654	0.00000284293005966909	chr1_17	8	SharpPeak	94.7582733507043	0
chr1	39370000	39380000	chr1	39530000	39540000	27	10.6702408355055	0.000267106278486688	chr1_18	4	SharpPeak	26.2693479101039	0
chr1	39390000	39400000	chr1	39530000	39540000	25	10.6851854345886	0.00147535224809205	chr1_19	3	SharpPeak	24.8355162610141	0
chr1	39720000	39730000	chr1	39890000	39900000	12	3.16771478501728	0.000895567622553128	chr1_20	2	SharpPeak	8.21559021007371	1
chr1	39730000	39740000	chr1	39900000	39910000	27	13.0124409153963	0.00484478037912541	chr1_20	2	SharpPeak	8.21559021007371	0
chr1	41150000	41160000	chr1	41810000	41820000	13	2.34160035558843	0.0000113249890235724	chr1_21	2	SharpPeak	13.1603906678813	1
chr1	41810000	41820000	chr1	42230000	42240000	9	2.24818073851742	0.00335680632437397	chr1_22	3	SharpPeak	12.2326295010339	0
chr1	41810000	41820000	chr1	42240000	42250000	12	2.8650761049385	0.00036807133782172	chr1_22	3	SharpPeak	12.2326295010339	1
chr1	41810000	41820000	chr1	42250000	42260000	9	2.60319883698946	0.00853844877780081	chr1_22	3	SharpPeak	12.2326295010339	0
chr1	41810000	41820000	chr1	42490000	42500000	18	2.31214398029222	0.000000000947863494938996	chr1_23	3	SharpPeak	21.4818097623005	1
chr1	41810000	41820000	chr1	42530000	42540000	11	2.10784973424248	0.000108144429841476	chr1_24	4	SharpPeak	17.9640582017101	1
chr1	41810000	41820000	chr1	42670000	42680000	8	1.91394667121172	0.0047360448212282	chr1_25	62	BroadPeak	878.825922093674	0
chr1	42230000	42240000	chr1	42670000	42680000	9	2.04557981434499	0.00177499233836867	chr1_26	30	BroadPeak	321.523137869821	0
chr1	42260000	42270000	chr1	42670000	42680000	12	2.73306625968483	0.000241181651455471	chr1_26	30	BroadPeak	321.523137869821	0
chr1	41740000	41750000	chr1	42680000	42690000	20	2.84533584554045	0.00000000056817299985464	chr1_25	62	BroadPeak	878.825922093674	0
chr1	41810000	41820000	chr1	42680000	42690000	55	3.8761468736724	0.0000000000000000000000000000000000000000635714697260305	chr1_25	62	BroadPeak	878.825922093674	0
chr1	41890000	41900000	chr1	42680000	42690000	36	3.79370579667524	0.00000000000000000000263974763238969	chr1_25	62	BroadPeak	878.825922093674	0
chr1	42230000	42240000	chr1	42680000	42690000	13	4.26712922071418	0.00369437139350392	chr1_26	30	BroadPeak	321.523137869821	0
chr1	42240000	42250000	chr1	42680000	42690000	39	6.10056103316086	0.0000000000000000303168121281657	chr1_26	30	BroadPeak	321.523137869821	0
chr1	42250000	42260000	chr1	42680000	42690000	39	5.62590009215875	0.00000000000000000213723646570828	chr1_26	30	BroadPeak	321.523137869821	0
chr1	42260000	42270000	chr1	42680000	42690000	40	6.38189645861836	0.0000000000000000220123285385507	chr1_26	30	BroadPeak	321.523137869821	0
chr1	42490000	42500000	chr1	42680000	42690000	61	14.3780708165513	0.00000000000000000555415350337577	chr1_27	15	SharpPeak	139.495411750518	0
chr1	41740000	41750000	chr1	42690000	42700000	26	3.70083506669256	0.00000000000111650587111087	chr1_25	62	BroadPeak	878.825922093674	0
chr1	41810000	41820000	chr1	42690000	42700000	96	5.18597138006301	0.00000000000000000000000000000000000000000000000000000000000000000000000000000000110131349177708	chr1_25	62	BroadPeak	878.825922093674	1
chr1	41890000	41900000	chr1	42690000	42700000	70	5.06354942308237	0.00000000000000000000000000000000000000000000000000292902689758981	chr1_25	62	BroadPeak	878.825922093674	0
chr1	42220000	42230000	chr1	42690000	42700000	28	6.84598624609325	0.0000000230363176990541	chr1_26	30	BroadPeak	321.523137869821	0
chr1	42230000	42240000	chr1	42690000	42700000	35	5.68755670363126	0.00000000000000414850574558531	chr1_26	30	BroadPeak	321.523137869821	0
chr1	42240000	42250000	chr1	42690000	42700000	53	8.20616076036055	0.0000000000000000000000212845829787928	chr1_26	30	BroadPeak	321.523137869821	0
chr1	42250000	42260000	chr1	42690000	42700000	85	7.55551455989651	0.000000000000000000000000000000000000000000000000000000328422086037277	chr1_26	30	BroadPeak	321.523137869821	1
chr1	42260000	42270000	chr1	42690000	42700000	35	8.58080636211997	0.000000000332006166199743	chr1_26	30	BroadPeak	321.523137869821	0
chr1	42350000	42360000	chr1	42690000	42700000	30	8.82209010484774	0.000000366687789286289	chr1_28	7	SharpPeak	37.2455030713789	1
chr1	42490000	42500000	chr1	42690000	42700000	73	18.912220921283	0.000000000000000000309374995780291	chr1_27	15	SharpPeak	139.495411750518	1
chr1	41810000	41820000	chr1	42700000	42710000	53	4.01301328487024	0.0000000000000000000000000000000000000627996437168021	chr1_25	62	BroadPeak	878.825922093674	0
chr1	41890000	41900000	chr1	42700000	42710000	35	3.9195284815783	0.0000000000000000000652658137414374	chr1_25	62	BroadPeak	878.825922093674	0
chr1	42220000	42230000	chr1	42700000	42710000	17	5.20328483022375	0.000326057219386691	chr1_26	30	BroadPeak	321.523137869821	0
chr1	42230000	42240000	chr1	42700000	42710000	17	4.34617100082893	0.0000375955177901539	chr1_26	30	BroadPeak	321.523137869821	0
chr1	42240000	42250000	chr1	42700000	42710000	32	6.21430006872734	0.00000000000722513504126113	chr1_26	30	BroadPeak	321.523137869821	0
chr1	42250000	42260000	chr1	42700000	42710000	37	5.72513841235413	0.000000000000000149899044065922	chr1_26	30	BroadPeak	321.523137869821	0
chr1	42260000	42270000	chr1	42700000	42710000	21	6.4896531889652	0.0000611643088156879	chr1_26	30	BroadPeak	321.523137869821	0
chr1	42490000	42500000	chr1	42700000	42710000	44	13.9748175646514	0.00000000362081935357518	chr1_27	15	SharpPeak	139.495411750518	0
chr1	41810000	41820000	chr1	42710000	42720000	20	2.84421394578895	0.000000000566877796520496	chr1_25	62	BroadPeak	878.825922093674	0
chr1	41890000	41900000	chr1	42710000	42720000	18	2.78480883164622	0.000000016001084728537	chr1_25	62	BroadPeak	878.825922093674	0
chr1	42230000	42240000	chr1	42710000	42720000	10	3.0274607083172	0.00714520081729324	chr1_26	30	BroadPeak	321.523137869821	0
chr1	42240000	42250000	chr1	42710000	42720000	13	4.19367645002107	0.00318119484520435	chr1_26	30	BroadPeak	321.523137869821	0
chr1	42250000	42260000	chr1	42710000	42720000	17	3.88197294692951	0.00000890175506207013	chr1_26	30	BroadPeak	321.523137869821	0
chr1	42260000	42270000	chr1	42710000	42720000	16	4.36608187158654	0.00014408390182621	chr1_26	30	BroadPeak	321.523137869821	0
chr1	50920000	50930000	chr1	51280000	51290000	15	4.78521940162302	0.0012304339254296	chr1_29	2	SharpPeak	8.53543902076364	1
chr1	50920000	50930000	chr1	51290000	51300000	13	3.95584189918121	0.00189268778402865	chr1_29	2	SharpPeak	8.53543902076364	0
chr1	50920000	50930000	chr1	51330000	51340000	40	4.72119685023478	0.000000000000000000000729850293199275	chr1_30	9	SharpPeak	75.4964330813281	1
chr1	50930000	50940000	chr1	51330000	51340000	12	2.42579976401178	0.0000793700901179487	chr1_30	9	SharpPeak	75.4964330813281	0
chr1	51690000	51700000	chr1	51910000	51920000	19	6.28942119735888	0.000351993556641619	chr1_31	4	SharpPeak	24.3587884052901	0
chr1	55230000	55240000	chr1	55880000	55890000	10	2.64749578587498	0.00280999540731483	chr1_32	4	SharpPeak	25.706183565278	0
chr1	55240000	55250000	chr1	55880000	55890000	9	1.89580837903541	0.00105256991635318	chr1_32	4	SharpPeak	25.706183565278	0
chr1	55400000	55410000	chr1	55880000	55890000	11	3.28751732412376	0.00412174315860075	chr1_33	9	SharpPeak	104.773635141814	0
chr1	56960000	56970000	chr1	57200000	57210000	12	3.24091502643446	0.00109271007150737	chr1_34	3	SharpPeak	29.821809233795	0
chr1	56970000	56980000	chr1	57200000	57210000	42	7.84623549249758	0.000000000000000671700985698232	chr1_34	3	SharpPeak	29.821809233795	1
chr1	56980000	56990000	chr1	57200000	57210000	22	5.43261078790774	0.00000113003688231648	chr1_34	3	SharpPeak	29.821809233795	0
chr1	56970000	56980000	chr1	57220000	57230000	26	6.49990410566092	0.000000128729718943717	chr1_35	2	SharpPeak	14.5268771641152	1
chr1	56970000	56980000	chr1	57260000	57270000	29	6.49423905636693	0.00000000181908054051943	chr1_36	4	SharpPeak	25.6711930201905	1
chr1	56980000	56990000	chr1	57260000	57270000	16	4.48934969040116	0.000197251895384604	chr1_36	4	SharpPeak	25.6711930201905	0
chr1	57400000	57410000	chr1	57770000	57780000	35	9.68670272536924	0.00000000695234300700035	chr1_37	6	SharpPeak	60.0155312170298	0
chr1	57420000	57430000	chr1	57770000	57780000	34	4.60872910267497	0.0000000000000000630508657344982	chr1_37	6	SharpPeak	60.0155312170298	1
chr1	57430000	57440000	chr1	57770000	57780000	29	4.10333515631043	0.0000000000000395931105777267	chr1_37	6	SharpPeak	60.0155312170298	0
chr1	57400000	57410000	chr1	57960000	57970000	25	4.08021549314708	0.0000000000549762581510741	chr1_38	20	SharpPeak	161.347789750222	0
chr1	57420000	57430000	chr1	57960000	57970000	19	2.19895881465471	0.000000000057737910094555	chr1_39	11	SharpPeak	85.9098120736733	0
chr1	57430000	57440000	chr1	57960000	57970000	14	2.02320684627521	0.000000371606326636243	chr1_39	11	SharpPeak	85.9098120736733	0
chr1	57770000	57780000	chr1	57960000	57970000	24	9.47857142669105	0.000644506960034711	chr1_40	4	SharpPeak	45.5843636736973	0
chr1	57400000	57410000	chr1	57970000	57980000	19	3.05349896803176	0.0000000109811341181494	chr1_38	20	SharpPeak	161.347789750222	0
chr1	57420000	57430000	chr1	57970000	57980000	11	1.81104082339635	0.0000283443251500582	chr1_39	11	SharpPeak	85.9098120736733	0
chr1	57430000	57440000	chr1	57970000	57980000	8	1.6952174351207	0.00227527542761395	chr1_39	11	SharpPeak	85.9098120736733	0
chr1	57400000	57410000	chr1	58020000	58030000	15	2.81208270732085	0.0000033029298747922	chr1_38	20	SharpPeak	161.347789750222	0
chr1	57420000	57430000	chr1	58020000	58030000	9	1.71858885518204	0.00052830708797979	chr1_38	20	SharpPeak	161.347789750222	0
chr1	57400000	57410000	chr1	57990000	58000000	23	5.2848749143454	0.000000184007723932576	chr1_38	20	SharpPeak	161.347789750222	0
chr1	57420000	57430000	chr1	57990000	58000000	20	2.6648472122702	0.000000000186900065560099	chr1_38	20	SharpPeak	161.347789750222	0
chr1	57430000	57440000	chr1	57990000	58000000	14	2.41471733852561	0.00000290872210525198	chr1_38	20	SharpPeak	161.347789750222	0
chr1	57770000	57780000	chr1	57990000	58000000	26	11.4765002139829	0.00180628189385978	chr1_41	2	SharpPeak	8.17333481985876	1
chr1	57400000	57410000	chr1	58030000	58040000	27	2.84932531185963	0.000000000000000361305039136852	chr1_38	20	SharpPeak	161.347789750222	1
chr1	57420000	57430000	chr1	58030000	58040000	12	1.73208412251351	0.0000029505906176069	chr1_38	20	SharpPeak	161.347789750222	0
chr1	57400000	57410000	chr1	58210000	58220000	11	2.18569463726412	0.000149347584261061	chr1_42	3	SharpPeak	16.8556156481973	0
chr1	59250000	59260000	chr1	59480000	59490000	26	9.60268825674077	0.00012601913149544	chr1_43	6	SharpPeak	29.9467336034742	0
chr1	59260000	59270000	chr1	59480000	59490000	25	8.13148411347505	0.0000234758142545916	chr1_43	6	SharpPeak	29.9467336034742	1
chr1	59310000	59320000	chr1	59480000	59490000	84	15.3376400063997	0.0000000000000000000000000000000749551818833747	chr1_44	8	SharpPeak	85.8803816674344	1
chr1	59340000	59350000	chr1	59480000	59490000	23	10.0772953148471	0.00335831731907682	chr1_44	8	SharpPeak	85.8803816674344	0
chr1	59310000	59320000	chr1	59510000	59520000	21	5.67880017264001	0.00000855481929138219	chr1_45	2	SharpPeak	12.8209885954551	1
chr1	59230000	59240000	chr1	59570000	59580000	15	4.66413199328866	0.000946787431540557	chr1_46	15	SharpPeak	92.0650944315717	0
chr1	59310000	59320000	chr1	59570000	59580000	18	4.630659210698	0.0000228911677915435	chr1_47	12	SharpPeak	78.8355894223273	0
chr1	59480000	59490000	chr1	59570000	59580000	63	25.2126880426831	0.00000000701705858221728	chr1_48	11	SharpPeak	99.1947282697872	0
chr1	59250000	59260000	chr1	59580000	59590000	11	3.05640619427388	0.00234624299282298	chr1_46	15	SharpPeak	92.0650944315717	0
chr1	59310000	59320000	chr1	59580000	59590000	21	4.29578933142114	0.000000103910968497108	chr1_47	12	SharpPeak	78.8355894223273	0
chr1	59340000	59350000	chr1	59580000	59590000	10	2.81898694171403	0.00438446813989435	chr1_47	12	SharpPeak	78.8355894223273	0
chr1	59480000	59490000	chr1	59580000	59590000	62	22.0718686127299	0.000000000121862747452665	chr1_48	11	SharpPeak	99.1947282697872	0
chr1	59230000	59240000	chr1	59590000	59600000	17	4.53395161232174	0.0000636703771932326	chr1_46	15	SharpPeak	92.0650944315717	0
chr1	59250000	59260000	chr1	59590000	59600000	14	3.16235444401576	0.0000591461339473883	chr1_46	15	SharpPeak	92.0650944315717	0
chr1	59270000	59280000	chr1	59590000	59600000	14	3.51297065435665	0.000177679120041119	chr1_46	15	SharpPeak	92.0650944315717	0
chr1	59310000	59320000	chr1	59590000	59600000	29	4.44042663225058	0.000000000000281591915773906	chr1_47	12	SharpPeak	78.8355894223273	1
chr1	59480000	59490000	chr1	59590000	59600000	59	21.8070432359777	0.00000000142127082634457	chr1_48	11	SharpPeak	99.1947282697872	0
chr1	60340000	60350000	chr1	60860000	60870000	23	3.06688821388475	0.00000000000722513504126113	chr1_49	3	SharpPeak	24.0816898586374	1
chr1	60400000	60410000	chr1	60860000	60870000	12	2.9946734621657	0.00054835571915611	chr1_50	5	SharpPeak	28.8080482689012	0
chr1	60410000	60420000	chr1	60860000	60870000	18	3.70255753069847	0.00000104601679048311	chr1_50	5	SharpPeak	28.8080482689012	1
chr1	60560000	60570000	chr1	60860000	60870000	32	7.45413567558933	0.000000000616076419978553	chr1_51	3	SharpPeak	30.3067907996962	1
chr1	62700000	62710000	chr1	62980000	62990000	32	8.24815029531869	0.0000000067138732944084	chr1_52	8	SharpPeak	79.9473867891996	0
chr1	62700000	62710000	chr1	62930000	62940000	32	12.5629060898355	0.0000533001117554154	chr1_52	8	SharpPeak	79.9473867891996	0
chr1	63660000	63670000	chr1	64110000	64120000	23	4.05868873730895	0.00000000145111731243015	chr1_53	3	SharpPeak	23.7054975047938	1
chr1	63720000	63730000	chr1	64110000	64120000	13	4.48205017037115	0.00556242735102694	chr1_54	3	SharpPeak	13.0164240941755	0
chr1	63730000	63740000	chr1	64110000	64120000	22	7.24992437151705	0.0000987812848692972	chr1_54	3	SharpPeak	13.0164240941755	1
chr1	63660000	63670000	chr1	64120000	64130000	19	3.7055642734012	0.000000227987420448289	chr1_53	3	SharpPeak	23.7054975047938	0
chr1	63730000	63740000	chr1	64120000	64130000	17	6.54349885789725	0.0039940615152706	chr1_54	3	SharpPeak	13.0164240941755	0
chr1	64110000	64120000	chr1	64300000	64310000	31	9.70140978871118	0.000000824227038999155	chr1_55	6	SharpPeak	43.0674984335929	0
chr1	64120000	64130000	chr1	64300000	64310000	34	9.38169968794042	0.0000000109811341181494	chr1_55	6	SharpPeak	43.0674984335929	1
chr1	63660000	63670000	chr1	64530000	64540000	25	2.68389723200017	0.00000000000000689023019529655	chr1_56	6	SharpPeak	48.4107293490876	1
chr1	63730000	63740000	chr1	64530000	64540000	15	4.20708585079087	0.00032511947175358	chr1_57	3	SharpPeak	14.0307921818132	1
chr1	69240000	69250000	chr1	69680000	69690000	27	3.19264053445057	0.00000000000000516168009298532	chr1_58	2	SharpPeak	24.9308766062802	1
chr1	69330000	69340000	chr1	69680000	69690000	16	3.0320651090133	0.00000165970705793434	chr1_59	3	SharpPeak	15.6435532606387	1
chr1	71090000	71100000	chr1	71550000	71560000	10	3.06642340039216	0.00780369782233119	chr1_60	2	SharpPeak	7.45826770563508	0
chr1	71100000	71110000	chr1	71550000	71560000	14	4.60135988785516	0.00247835534601143	chr1_60	2	SharpPeak	7.45826770563508	1
chr1	71650000	71660000	chr1	72120000	72130000	17	2.17447083130783	0.00000000279987731579422	chr1_61	2	SharpPeak	16.0179782198999	1
chr1	72300000	72310000	chr1	72570000	72580000	26	6.50952251687395	0.000000132311460758206	chr1_62	12	SharpPeak	63.8221420164071	1
chr1	72280000	72290000	chr1	72580000	72590000	25	8.02105408485177	0.000018749176586212	chr1_62	12	SharpPeak	63.8221420164071	0
chr1	72300000	72310000	chr1	72580000	72590000	28	7.76029900760774	0.000000306870521607596	chr1_62	12	SharpPeak	63.8221420164071	0
chr1	72280000	72290000	chr1	72530000	72540000	29	11.7044547044949	0.000209888164958221	chr1_63	7	SharpPeak	58.6994875322713	0
chr1	72300000	72310000	chr1	72530000	72540000	45	11.4612956192949	0.00000000000247227632798665	chr1_63	7	SharpPeak	58.6994875322713	1
chr1	72300000	72310000	chr1	72710000	72720000	24	6.33926961076298	0.00000109106874152279	chr1_64	4	SharpPeak	22.0304694830849	1
chr1	72280000	72290000	chr1	72820000	72830000	18	7.24858831528999	0.00470058491039879	chr1_65	5	SharpPeak	27.415002269582	0
chr1	72300000	72310000	chr1	72820000	72830000	29	6.82812719396425	0.00000000550943950048407	chr1_65	5	SharpPeak	27.415002269582	1
chr1	72710000	72720000	chr1	72820000	72830000	80	28.793300566409	0.000000000000270186675003347	chr1_66	7	SharpPeak	85.8486901937016	0
chr1	72300000	72310000	chr1	72860000	72870000	13	3.91826693921272	0.0017447642047823	chr1_67	3	SharpPeak	23.731415478872	0
chr1	72710000	72720000	chr1	72860000	72870000	34	13.3078893018458	0.0000270671486885522	chr1_66	7	SharpPeak	85.8486901937016	0
chr1	72860000	72870000	chr1	73360000	73370000	10	2.89297184604096	0.00525321895441492	chr1_68	11	SharpPeak	87.2890072011442	0
chr1	72870000	72880000	chr1	73360000	73370000	44	5.38329934840903	0.0000000000000000000000222535851787122	chr1_68	11	SharpPeak	87.2890072011442	1
chr1	74000000	74010000	chr1	74080000	74090000	26	9.89905122015868	0.000203516611813781	chr1_69	2	SharpPeak	9.30883920572567	1
chr1	73990000	74000000	chr1	74120000	74130000	23	8.37178888728389	0.000281280747595454	chr1_70	3	SharpPeak	14.7606509876933	1
chr1	74280000	74290000	chr1	74360000	74370000	56	20.2143482809264	0.00000000177050897568743	chr1_71	8	SharpPeak	45.0151557581105	1
chr1	74290000	74300000	chr1	74360000	74370000	29	13.4505685975833	0.00187782640186275	chr1_71	8	SharpPeak	45.0151557581105	0
chr1	74300000	74310000	chr1	74360000	74370000	43	18.2947585623981	0.0000128815172032012	chr1_71	8	SharpPeak	45.0151557581105	0
chr1	74300000	74310000	chr1	74390000	74400000	65	23.0717334919037	0.0000000000375722095123109	chr1_72	3	SharpPeak	34.4491671840654	0
chr1	74880000	74890000	chr1	75120000	75130000	33	10.3247689607801	0.000000338705975647487	chr1_73	3	SharpPeak	22.3026628533678	0
chr1	74890000	74900000	chr1	75120000	75130000	34	9.34984255847326	0.0000000101345710837058	chr1_73	3	SharpPeak	22.3026628533678	1
chr1	74940000	74950000	chr1	75120000	75130000	34	11.2997480368193	0.00000082481698339559	chr1_74	2	SharpPeak	11.681881711698	1
chr1	74950000	74960000	chr1	75120000	75130000	25	11.5164215630659	0.00403015759958722	chr1_74	2	SharpPeak	11.681881711698	0
chr1	74890000	74900000	chr1	75130000	75140000	21	8.63729259520091	0.00259071395760095	chr1_73	3	SharpPeak	22.3026628533678	0
chr1	75310000	75320000	chr1	75460000	75470000	33	12.0987453559154	0.000009882683085251	chr1_75	20	SharpPeak	209.271815686936	0
chr1	75360000	75370000	chr1	75460000	75470000	45	16.6838721934096	0.000000206364934080821	chr1_75	20	SharpPeak	209.271815686936	0
chr1	75370000	75380000	chr1	75460000	75470000	47	14.1896236354249	0.000000000196852160666884	chr1_75	20	SharpPeak	209.271815686936	0
chr1	75380000	75390000	chr1	75460000	75470000	51	23.5087029109505	0.000014173599999615	chr1_75	20	SharpPeak	209.271815686936	0
chr1	75390000	75400000	chr1	75460000	75470000	37	15.979135596931	0.0000833192474073948	chr1_75	20	SharpPeak	209.271815686936	0
chr1	75310000	75320000	chr1	75470000	75480000	55	23.1763914049937	0.000000395316406257212	chr1_75	20	SharpPeak	209.271815686936	0
chr1	75370000	75380000	chr1	75470000	75480000	62	26.3371373545961	0.0000000803137199245689	chr1_75	20	SharpPeak	209.271815686936	0
chr1	76630000	76640000	chr1	77510000	77520000	21	2.73407929393912	0.0000000000427957943280681	chr1_76	7	SharpPeak	52.2678665639828	1
chr1	76860000	76870000	chr1	77510000	77520000	20	3.2126289175678	0.00000000428949030332411	chr1_77	12	SharpPeak	93.7840551560087	0
chr1	77100000	77110000	chr1	77510000	77520000	27	4.36746344151612	0.00000000000712847251040352	chr1_78	11	SharpPeak	111.538523082147	0
chr1	77250000	77260000	chr1	77510000	77520000	28	8.7065151842776	0.00000283550164040831	chr1_79	4	SharpPeak	28.5668068902395	0
chr1	77260000	77270000	chr1	77510000	77520000	32	9.0536435022323	0.0000000576090814022231	chr1_79	4	SharpPeak	28.5668068902395	1
chr1	77280000	77290000	chr1	77510000	77520000	24	8.2449475294695	0.0000826214345499898	chr1_79	4	SharpPeak	28.5668068902395	0
chr1	77970000	77980000	chr1	78180000	78190000	17	6.15251636481584	0.00207880000571966	chr1_80	16	SharpPeak	161.575066052812	0
chr1	77970000	77980000	chr1	78190000	78200000	64	11.5991409727387	0.00000000000000000000000149946068147522	chr1_80	16	SharpPeak	161.575066052812	1
chr1	77970000	77980000	chr1	78200000	78210000	46	8.04818818155665	0.00000000000000000220738346588752	chr1_80	16	SharpPeak	161.575066052812	0
chr1	77970000	77980000	chr1	78210000	78220000	32	6.81120103608117	0.0000000000693084346083947	chr1_80	16	SharpPeak	161.575066052812	0
chr1	81570000	81580000	chr1	82280000	82290000	14	2.57154812599612	0.00000607724813347979	chr1_81	30	SharpPeak	285.11368035111	0
chr1	81590000	81600000	chr1	82280000	82290000	26	4.00933569794962	0.00000000000651510251389049	chr1_81	30	SharpPeak	285.11368035111	0
chr1	81570000	81580000	chr1	82290000	82300000	19	2.55346354532938	0.000000000637094678269611	chr1_81	30	SharpPeak	285.11368035111	0
chr1	81590000	81600000	chr1	82290000	82300000	35	3.97323879578205	0.0000000000000000000991102588784627	chr1_81	30	SharpPeak	285.11368035111	0
chr1	84280000	84290000	chr1	84690000	84700000	40	7.14125896003556	0.000000000000000822531409095898	chr1_82	2	SharpPeak	24.793815539487	1
chr1	84830000	84840000	chr1	84930000	84940000	45	17.1422977605509	0.000000418620155875961	chr1_83	2	SharpPeak	12.6419164925011	1
chr1	84840000	84850000	chr1	84930000	84940000	31	14.3033643142225	0.00112664144429532	chr1_83	2	SharpPeak	12.6419164925011	0
chr1	85890000	85900000	chr1	85930000	85940000	54	26.5928719145751	0.0000441368213263101	chr1_84	3	SharpPeak	17.8277034967665	0
chr1	86210000	86220000	chr1	86300000	86310000	34	11.291614832268	0.000000817190849701829	chr1_85	3	SharpPeak	18.2859204891943	1
chr1	86210000	86220000	chr1	86310000	86320000	14	3.85543848432405	0.000450802449406308	chr1_85	3	SharpPeak	18.2859204891943	0
chr1	86150000	86160000	chr1	86350000	86360000	29	12.3866779627844	0.000527310558565592	chr1_86	3	SharpPeak	13.3598894224791	0
chr1	86160000	86170000	chr1	86350000	86360000	20	7.03542292950233	0.000518843649471189	chr1_86	3	SharpPeak	13.3598894224791	1
chr1	86430000	86440000	chr1	86500000	86510000	60	27.7526545932246	0.00000210621875640757	chr1_87	4	SharpPeak	47.5244115038358	0
chr1	86440000	86450000	chr1	86500000	86510000	119	49.475492235	0.0000000000000044081059941712	chr1_87	4	SharpPeak	47.5244115038358	1
chr1	86430000	86440000	chr1	86530000	86540000	46	15.1894188564963	0.00000000482678422527607	chr1_88	5	SharpPeak	69.4800886915373	0
chr1	86440000	86450000	chr1	86530000	86540000	53	26.1528619835147	0.0000562578734460306	chr1_88	5	SharpPeak	69.4800886915373	0
chr1	86430000	86440000	chr1	86520000	86530000	91	34.3439445863	0.0000000000000660167388544054	chr1_88	5	SharpPeak	69.4800886915373	0
chr1	86440000	86450000	chr1	86520000	86530000	167	59.6761602114	0.00000000000000000000000000135193263082592	chr1_88	5	SharpPeak	69.4800886915373	1
chr1	86660000	86670000	chr1	87090000	87100000	10	2.65490181196695	0.00287082533008877	chr1_89	7	SharpPeak	33.6650860159221	0
chr1	86670000	86680000	chr1	87090000	87100000	13	3.25229268622149	0.000310024487850442	chr1_89	7	SharpPeak	33.6650860159221	0
chr1	86700000	86710000	chr1	87090000	87100000	11	3.64694625043311	0.00883268194851193	chr1_90	2	SharpPeak	8.78966972560706	0
chr1	86580000	86590000	chr1	87120000	87130000	13	3.99499727285541	0.00206083096802325	chr1_91	2	SharpPeak	9.40682409931838	0
chr1	86580000	86590000	chr1	87150000	87160000	29	6.78179788762764	0.00000000475332816463581	chr1_92	24	SharpPeak	251.982717193262	0
chr1	86630000	86640000	chr1	87150000	87160000	13	3.42137549643443	0.000501369214145834	chr1_93	5	SharpPeak	36.5949418023907	0
chr1	86660000	86670000	chr1	87150000	87160000	20	5.4208512760775	0.0000152238418704286	chr1_94	4	SharpPeak	23.9138415247228	1
chr1	86670000	86680000	chr1	87150000	87160000	21	6.92140313119231	0.000150483063642527	chr1_94	4	SharpPeak	23.9138415247228	0
chr1	86660000	86670000	chr1	87170000	87180000	12	2.98975864060486	0.00054014643089048	chr1_92	24	SharpPeak	251.982717193262	0
chr1	86670000	86680000	chr1	87170000	87180000	12	3.69896075088407	0.0033430227470795	chr1_92	24	SharpPeak	251.982717193262	0
chr1	87090000	87100000	chr1	87170000	87180000	28	9.60717598717809	0.0000175184911903055	chr1_95	6	SharpPeak	34.5050895979592	0
chr1	86440000	86450000	chr1	87180000	87190000	17	5.63388087713228	0.000798458105685635	chr1_96	3	SharpPeak	12.5513644189191	1
chr1	86580000	86590000	chr1	87180000	87190000	27	5.46089949336982	0.000000000864450322806252	chr1_92	24	SharpPeak	251.982717193262	0
chr1	86630000	86640000	chr1	87180000	87190000	18	2.83701594712747	0.0000000212046015310593	chr1_92	24	SharpPeak	251.982717193262	0
chr1	86660000	86670000	chr1	87180000	87190000	47	4.35961510414743	0.00000000000000000000000000000554799284063769	chr1_92	24	SharpPeak	251.982717193262	1
chr1	86670000	86680000	chr1	87180000	87190000	42	5.52713748725325	0.00000000000000000000333849678472387	chr1_92	24	SharpPeak	251.982717193262	0
chr1	86700000	86710000	chr1	87180000	87190000	25	6.21389189409458	0.000000209421963545953	chr1_97	3	SharpPeak	18.6333981432883	1
chr1	87090000	87100000	chr1	87180000	87190000	38	13.5927672769479	0.000000953452432679303	chr1_95	6	SharpPeak	34.5050895979592	1
chr1	86580000	86590000	chr1	87200000	87210000	18	3.27555615947712	0.000000186520016022126	chr1_92	24	SharpPeak	251.982717193262	0
chr1	86670000	86680000	chr1	87200000	87210000	12	3.29630117728296	0.00126311067068037	chr1_92	24	SharpPeak	251.982717193262	0
chr1	86580000	86590000	chr1	87210000	87220000	22	4.78668288501764	0.000000141711021619416	chr1_92	24	SharpPeak	251.982717193262	0
chr1	86630000	86640000	chr1	87210000	87220000	11	2.54744609413938	0.00054014643089048	chr1_98	7	SharpPeak	41.6695866740931	0
chr1	86660000	86670000	chr1	87210000	87220000	13	3.82084986966913	0.0013907748184891	chr1_92	24	SharpPeak	251.982717193262	0
chr1	87470000	87480000	chr1	87750000	87760000	25	5.0871302385095	0.00000000445017972610894	chr1_99	7	SharpPeak	48.0990536570595	1
chr1	87500000	87510000	chr1	87750000	87760000	28	7.92743307611986	0.000000457603105368061	chr1_99	7	SharpPeak	48.0990536570595	0
chr1	88440000	88450000	chr1	88690000	88700000	31	6.28049577666214	0.0000000000448990001581966	chr1_100	35	BroadPeak	468.024678444411	0
chr1	88480000	88490000	chr1	88690000	88700000	27	7.29859122410039	0.000000322754806854588	chr1_100	35	BroadPeak	468.024678444411	0
chr1	88400000	88410000	chr1	88700000	88710000	38	6.74787464896839	0.00000000000000388884046931022	chr1_100	35	BroadPeak	468.024678444411	0
chr1	88440000	88450000	chr1	88700000	88710000	51	8.07819546398559	0.000000000000000000000411294141096534	chr1_100	35	BroadPeak	468.024678444411	0
chr1	88480000	88490000	chr1	88700000	88710000	66	9.33981233007291	0.000000000000000000000000000000320595851510733	chr1_100	35	BroadPeak	468.024678444411	0
chr1	88490000	88500000	chr1	88700000	88710000	30	8.53427515641717	0.00000018656383845146	chr1_100	35	BroadPeak	468.024678444411	0
chr1	88570000	88580000	chr1	88700000	88710000	24	9.34285867643871	0.000527310558565592	chr1_100	35	BroadPeak	468.024678444411	0
chr1	89640000	89650000	chr1	89920000	89930000	48	10.0436614029533	0.000000000000000334925397306322	chr1_101	40	BroadPeak	483.351734037954	0
chr1	89750000	89760000	chr1	89920000	89930000	38	14.0291827922795	0.00000202040980289299	chr1_101	40	BroadPeak	483.351734037954	0
chr1	89640000	89650000	chr1	89930000	89940000	58	10.5283363795701	0.000000000000000000000299287827377539	chr1_101	40	BroadPeak	483.351734037954	0
chr1	89750000	89760000	chr1	89930000	89940000	53	14.4389782794395	0.000000000000266988220405111	chr1_101	40	BroadPeak	483.351734037954	0
chr1	89640000	89650000	chr1	89940000	89950000	30	4.09784587176947	0.00000000000000569192730223034	chr1_101	40	BroadPeak	483.351734037954	0
chr1	89750000	89760000	chr1	89940000	89950000	17	5.45144198385736	0.000554897078462028	chr1_101	40	BroadPeak	483.351734037954	0
chr1	89640000	89650000	chr1	89960000	89970000	19	4.10316002165488	0.00000101933525887544	chr1_101	40	BroadPeak	483.351734037954	0
chr1	90200000	90210000	chr1	90270000	90280000	63	29.636745857304	0.00000189747928816296	chr1_102	3	SharpPeak	21.0376242784568	0
chr1	90200000	90210000	chr1	90290000	90300000	48	23.0487914780526	0.0000741670603746911	chr1_102	3	SharpPeak	21.0376242784568	0
chr1	90200000	90210000	chr1	90280000	90290000	58	25.9093090223449	0.00000112253692196608	chr1_102	3	SharpPeak	21.0376242784568	1
chr1	89960000	89970000	chr1	90600000	90610000	11	3.16032780030495	0.00306289778698972	chr1_103	3	SharpPeak	12.2719900977275	0
chr1	89990000	90000000	chr1	90600000	90610000	13	3.31636405699527	0.000370246567240035	chr1_104	4	SharpPeak	17.8620212396581	1
chr1	90200000	90210000	chr1	90600000	90610000	45	9.21406109633867	0.00000000000000145285886093348	chr1_105	37	BroadPeak	531.451936034539	0
chr1	90600000	90610000	chr1	90960000	90970000	16	3.83349553084673	0.0000312723293358694	chr1_106	2	SharpPeak	10.5148447595598	1
chr1	90990000	91000000	chr1	91050000	91060000	39	16.1864996139322	0.000021492685136976	chr1_107	2	SharpPeak	16.9449263260042	0
chr1	92640000	92650000	chr1	92830000	92840000	97	19.777268008234	0.00000000000000000000000000000000553382091558287	chr1_108	18	SharpPeak	249.859120582924	1
chr1	92640000	92650000	chr1	92840000	92850000	51	11.8031791748823	0.00000000000000177279248623682	chr1_108	18	SharpPeak	249.859120582924	0
chr1	93170000	93180000	chr1	93340000	93350000	43	12.4687826108788	0.000000000402663043863266	chr1_109	3	SharpPeak	19.9478127521189	1
chr1	93100000	93110000	chr1	93300000	93310000	31	11.8755138654003	0.000045656661377999	chr1_110	3	SharpPeak	14.6482489831911	1
chr1	93170000	93180000	chr1	93300000	93310000	50	13.9542403492003	0.00000000000333637303660497	chr1_111	4	SharpPeak	31.0093649563427	1
chr1	104990000	105000000	chr1	105350000	105360000	14	3.93228069089388	0.000549466979044574	chr1_112	3	SharpPeak	14.3831784569838	1
chr1	104990000	105000000	chr1	105660000	105670000	16	2.94904415597036	0.00000114425381837619	chr1_113	3	SharpPeak	21.2031775526611	1
chr1	106070000	106080000	chr1	106170000	106180000	36	15.0520866861948	0.0000574834812560863	chr1_114	2	SharpPeak	14.4045641045907	0
chr1	106170000	106180000	chr1	106710000	106720000	19	7.29180550633259	0.00206083096802325	chr1_115	2	SharpPeak	8.59480472470224	1
chr1	118380000	118390000	chr1	118450000	118460000	40	19.0566164299933	0.000309358456170981	chr1_116	7	SharpPeak	35.0676790140621	0
chr1	118320000	118330000	chr1	118460000	118470000	33	8.95163816525945	0.0000000124616355558244	chr1_117	3	SharpPeak	19.7147562243826	1
chr1	118380000	118390000	chr1	118460000	118470000	42	17.3385331669622	0.00000825607128431162	chr1_116	7	SharpPeak	35.0676790140621	1
chr1	118390000	118400000	chr1	118460000	118470000	40	18.2140979738368	0.000122976990484573	chr1_116	7	SharpPeak	35.0676790140621	0
chr1	118820000	118830000	chr1	119050000	119060000	34	9.27312371858758	0.00000000827352354478042	chr1_118	21	SharpPeak	192.823858449026	0
chr1	118910000	118920000	chr1	119050000	119060000	46	14.0946660335332	0.000000000507784241196767	chr1_119	7	SharpPeak	70.3008034550798	0
chr1	118820000	118830000	chr1	119080000	119090000	13	3.47604724373707	0.0005808623701538	chr1_120	2	SharpPeak	10.5362530716768	0
chr1	119080000	119090000	chr1	119420000	119430000	30	4.92631912471351	0.000000000000605325650981064	chr1_121	9	SharpPeak	87.0483035966576	0
chr1	119080000	119090000	chr1	119500000	119510000	12	3.53689572405362	0.00229266929327925	chr1_122	2	SharpPeak	8.00825890026786	1
chr1	120610000	120620000	chr1	121080000	121090000	10	2.82375283770219	0.00442486757907424	chr1_123	19	SharpPeak	145.545536662805	0
chr1	120590000	120600000	chr1	121090000	121100000	18	4.21619303357709	0.00000645111307665096	chr1_123	19	SharpPeak	145.545536662805	0
chr1	120600000	120610000	chr1	121090000	121100000	26	5.70368773741896	0.00000000947233818577592	chr1_123	19	SharpPeak	145.545536662805	0
chr1	120610000	120620000	chr1	121090000	121100000	16	3.95748374829508	0.000045656661377999	chr1_123	19	SharpPeak	145.545536662805	0
chr1	120590000	120600000	chr1	121170000	121180000	96	4.8068272783758	0.0000000000000000000000000000000000000000000000000000000000000000000000000000000000015267812262726	chr1_124	31	BroadPeak	566.65985388431	0
chr1	120600000	120610000	chr1	121170000	121180000	144	6.52197499596899	0.000000000000000000000000000000000000000000000000000000000000000000000000000000000000000000000000000000000000000000000000000000000000571700712330894	chr1_124	31	BroadPeak	566.65985388431	1
chr1	120610000	120620000	chr1	121170000	121180000	56	4.48201158628526	0.00000000000000000000000000000000000000851521687059336	chr1_124	31	BroadPeak	566.65985388431	0
chr1	120620000	120630000	chr1	121170000	121180000	27	3.01527703049844	0.00000000000000140334027250643	chr1_124	31	BroadPeak	566.65985388431	0
chr1	120640000	120650000	chr1	121170000	121180000	12	3.34235960965363	0.00142789392503365	chr1_124	31	BroadPeak	566.65985388431	0
chr1	120590000	120600000	chr1	121320000	121330000	13	4.17746658407587	0.0030748240032069	chr1_125	5	SharpPeak	31.8557249795459	0
chr1	120600000	120610000	chr1	121320000	121330000	27	5.61751393785716	0.00000000154078678821465	chr1_125	5	SharpPeak	31.8557249795459	1
chr1	120590000	120600000	chr1	121390000	121400000	38	2.64256983047059	0.000000000000000000000000000105192523957458	chr1_126	19	SharpPeak	183.635165309866	1
chr1	120600000	120610000	chr1	121390000	121400000	31	3.39974558497242	0.00000000000000000578011569722058	chr1_126	19	SharpPeak	183.635165309866	0
chr1	120610000	120620000	chr1	121390000	121400000	14	2.48589500670545	0.00000409223847572827	chr1_126	19	SharpPeak	183.635165309866	0
chr1	120590000	120600000	chr1	121430000	121440000	28	3.42463826003303	0.00000000000000357688442805415	chr1_126	19	SharpPeak	183.635165309866	0
chr1	120600000	120610000	chr1	121430000	121440000	17	4.53624691885772	0.0000638857998258402	chr1_126	19	SharpPeak	183.635165309866	0
chr1	125430000	125440000	chr1	125550000	125560000	23	7.61550483404257	0.0000708689688784185	chr1_127	2	SharpPeak	15.1705022459756	0
chr1	125430000	125440000	chr1	125560000	125570000	50	18.5316789153475	0.0000000357597098718696	chr1_127	2	SharpPeak	15.1705022459756	1
chr1	127530000	127540000	chr1	127660000	127670000	22	9.98278031122112	0.00640333400238714	chr1_128	12	SharpPeak	167.985853684477	0
chr1	127530000	127540000	chr1	127670000	127680000	55	17.9849277662699	0.0000000000817294484481514	chr1_128	12	SharpPeak	167.985853684477	0
chr1	128360000	128370000	chr1	128580000	128590000	23	7.28594749244173	0.0000362824265257905	chr1_129	24	SharpPeak	251.352008205004	0
chr1	128410000	128420000	chr1	128580000	128590000	38	12.7122067258283	0.000000194727190313121	chr1_129	24	SharpPeak	251.352008205004	0
chr1	128470000	128480000	chr1	128580000	128590000	35	13.3029390768006	0.0000106810976714042	chr1_129	24	SharpPeak	251.352008205004	0
chr1	128360000	128370000	chr1	128590000	128600000	56	9.4718566098404	0.0000000000000000000000647838079777834	chr1_129	24	SharpPeak	251.352008205004	1
chr1	128410000	128420000	chr1	128590000	128600000	51	16.3638652437235	0.000000000235399396364316	chr1_129	24	SharpPeak	251.352008205004	0
chr1	128450000	128460000	chr1	128590000	128600000	27	12.3266543411047	0.00229791763872492	chr1_129	24	SharpPeak	251.352008205004	0
chr1	128470000	128480000	chr1	128590000	128600000	43	16.7242242709378	0.00000137401746722567	chr1_129	24	SharpPeak	251.352008205004	0
chr1	128350000	128360000	chr1	128830000	128840000	23	2.95098034040094	0.0000000000034324899737481	chr1_130	8	SharpPeak	96.4677248383604	0
chr1	128360000	128370000	chr1	128830000	128840000	23	2.69774327776421	0.000000000000569856394871924	chr1_130	8	SharpPeak	96.4677248383604	0
chr1	128450000	128460000	chr1	128830000	128840000	12	2.75003881997436	0.000256610560962465	chr1_131	6	SharpPeak	28.3279334135589	0
chr1	128470000	128480000	chr1	128830000	128840000	12	3.30259215630282	0.00128104399629067	chr1_131	6	SharpPeak	28.3279334135589	0
chr1	128580000	128590000	chr1	128830000	128840000	19	6.18332713960003	0.000287216534095675	chr1_132	10	SharpPeak	152.940757336627	0
chr1	128590000	128600000	chr1	128830000	128840000	43	8.64826921260341	0.00000000000000357688442805415	chr1_132	10	SharpPeak	152.940757336627	0
chr1	130870000	130880000	chr1	131060000	131070000	13	4.35362011219256	0.00436394032236175	chr1_133	2	SharpPeak	12.7000948178683	0
chr1	131270000	131280000	chr1	131520000	131530000	28	7.91073624518371	0.000000438636638986039	chr1_134	16	SharpPeak	137.373961561616	0
chr1	131270000	131280000	chr1	131550000	131560000	12	3.18955071916189	0.000951910037917003	chr1_135	4	SharpPeak	23.8791976554477	0
chr1	132160000	132170000	chr1	132190000	132200000	130	64.2424616591	0.0000000000302085376038419	chr1_136	2	SharpPeak	26.3788590379829	0
chr1	132160000	132170000	chr1	132210000	132220000	37	18.0315569878894	0.000845673868979224	chr1_137	4	SharpPeak	22.0899105862495	0
chr1	132150000	132160000	chr1	132290000	132300000	28	13.1470530955189	0.00278515352952123	chr1_138	15	SharpPeak	95.9544554176745	0
chr1	132160000	132170000	chr1	132290000	132300000	44	14.4476960870847	0.00000000947233818577592	chr1_138	15	SharpPeak	95.9544554176745	0
chr1	132150000	132160000	chr1	132300000	132310000	29	10.0662419315223	0.0000147772067466428	chr1_138	15	SharpPeak	95.9544554176745	0
chr1	132160000	132170000	chr1	132300000	132310000	42	11.0170721426952	0.0000000000361722317342335	chr1_138	15	SharpPeak	95.9544554176745	1
chr1	132190000	132200000	chr1	132300000	132310000	58	27.3045425956378	0.00000567648755398664	chr1_139	2	SharpPeak	11.2138406538998	1
chr1	132200000	132210000	chr1	132300000	132310000	35	17.377316559999	0.00171149400249208	chr1_139	2	SharpPeak	11.2138406538998	0
chr1	132150000	132160000	chr1	132310000	132320000	33	13.3356759205453	0.0000677115621535087	chr1_138	15	SharpPeak	95.9544554176745	0
chr1	132160000	132170000	chr1	132310000	132320000	32	14.543792881583	0.000708168328446091	chr1_138	15	SharpPeak	95.9544554176745	0
chr1	132130000	132140000	chr1	132320000	132330000	22	9.01283170482348	0.00186673318714087	chr1_140	3	SharpPeak	13.5421506708695	0
chr1	132160000	132170000	chr1	132320000	132330000	28	10.9765355793689	0.000174553436781901	chr1_138	15	SharpPeak	95.9544554176745	0
chr1	132380000	132390000	chr1	132470000	132480000	39	18.9982624051285	0.000579587066541292	chr1_141	2	SharpPeak	8.74296791860076	1
chr1	132530000	132540000	chr1	132730000	132740000	27	10.6628454240661	0.000264599882718213	chr1_142	2	SharpPeak	9.60992916634035	1
chr1	132760000	132770000	chr1	132880000	132890000	42	12.2805729185309	0.000000000835702357128899	chr1_143	4	SharpPeak	26.5994837062083	1
chr1	132730000	132740000	chr1	133020000	133030000	17	6.91577640701952	0.00686942855949772	chr1_144	27	SharpPeak	198.220912239588	0
chr1	132740000	132750000	chr1	133020000	133030000	21	7.80100047959134	0.000728940286745927	chr1_144	27	SharpPeak	198.220912239588	0
chr1	132750000	132760000	chr1	133020000	133030000	18	4.68473595521509	0.0000267946947678153	chr1_144	27	SharpPeak	198.220912239588	0
chr1	132760000	132770000	chr1	133020000	133030000	15	4.3192156009023	0.000426680411087772	chr1_144	27	SharpPeak	198.220912239588	0
chr1	133030000	133040000	chr1	133120000	133130000	34	13.8671825023095	0.0000610245298479523	chr1_145	2	SharpPeak	13.2523919632104	0
chr1	133040000	133050000	chr1	133120000	133130000	64	30.5510360102016	0.00000244905365055741	chr1_145	2	SharpPeak	13.2523919632104	1
chr1	133180000	133190000	chr1	133290000	133300000	64	18.3875951472614	0.00000000000000665118798710029	chr1_146	27	SharpPeak	273.183607228617	0
chr1	133160000	133170000	chr1	133320000	133330000	27	11.4452955604419	0.000778903275618911	chr1_146	27	SharpPeak	273.183607228617	0
chr1	133180000	133190000	chr1	133320000	133330000	43	15.1717514202744	0.000000109165097583753	chr1_146	27	SharpPeak	273.183607228617	0
chr1	133160000	133170000	chr1	133360000	133370000	35	14.722396974937	0.000082998565848921	chr1_146	27	SharpPeak	273.183607228617	0
chr1	133180000	133190000	chr1	133360000	133370000	45	19.0756141343934	0.00000694498558371267	chr1_146	27	SharpPeak	273.183607228617	0
chr1	133160000	133170000	chr1	133380000	133390000	35	11.1971648523214	0.000000234229855216425	chr1_146	27	SharpPeak	273.183607228617	0
chr1	133180000	133190000	chr1	133380000	133390000	55	14.3880199567643	0.0000000000000171213004952184	chr1_146	27	SharpPeak	273.183607228617	0
chr1	133120000	133130000	chr1	133600000	133610000	14	5.14270126062762	0.00668641238543606	chr1_147	13	SharpPeak	139.16432321344	0
chr1	133130000	133140000	chr1	133600000	133610000	35	11.4221261843472	0.000000366734164983088	chr1_147	13	SharpPeak	139.16432321344	0
chr1	133160000	133170000	chr1	133600000	133610000	26	8.4258367104903	0.0000144710638508233	chr1_147	13	SharpPeak	139.16432321344	0
chr1	133180000	133190000	chr1	133600000	133610000	50	10.3858392096897	0.0000000000000000583665097580388	chr1_147	13	SharpPeak	139.16432321344	0
chr1	133320000	133330000	chr1	133600000	133610000	23	7.40281417911871	0.0000462692213554584	chr1_148	40	BroadPeak	493.15755670336	0
chr1	133360000	133370000	chr1	133600000	133610000	51	13.2030760239787	0.000000000000122225143621982	chr1_148	40	BroadPeak	493.15755670336	0
chr1	133380000	133390000	chr1	133600000	133610000	111	11.7683843470237	0.000000000000000000000000000000000000000000000000000000000000000178848250886623	chr1_148	40	BroadPeak	493.15755670336	1
chr1	133390000	133400000	chr1	133600000	133610000	56	11.2908623397553	0.00000000000000000016959796147786	chr1_148	40	BroadPeak	493.15755670336	0
chr1	133410000	133420000	chr1	133600000	133610000	45	13.7864247661038	0.000000000789953212526058	chr1_148	40	BroadPeak	493.15755670336	0
chr1	133420000	133430000	chr1	133600000	133610000	87	23.9834464184205	0.000000000000000000003911794708288	chr1_148	40	BroadPeak	493.15755670336	0
chr1	133130000	133140000	chr1	133610000	133620000	19	6.99761874007019	0.00128019074287433	chr1_147	13	SharpPeak	139.16432321344	0
chr1	133160000	133170000	chr1	133610000	133620000	25	5.17982609200738	0.00000000632853030136876	chr1_147	13	SharpPeak	139.16432321344	0
chr1	133180000	133190000	chr1	133610000	133620000	31	6.35424903891817	0.0000000000582819441907125	chr1_147	13	SharpPeak	139.16432321344	0
chr1	133290000	133300000	chr1	133610000	133620000	12	4.12931389019954	0.00792285612527894	chr1_148	40	BroadPeak	493.15755670336	0
chr1	133320000	133330000	chr1	133610000	133620000	19	4.5255323960957	0.00000429605181117171	chr1_148	40	BroadPeak	493.15755670336	0
chr1	133360000	133370000	chr1	133610000	133620000	35	7.94848002340593	0.0000000000459004725636052	chr1_148	40	BroadPeak	493.15755670336	0
chr1	133380000	133390000	chr1	133610000	133620000	65	7.06679509604172	0.000000000000000000000000000000000000343683908597574	chr1_148	40	BroadPeak	493.15755670336	0
chr1	133390000	133400000	chr1	133610000	133620000	26	6.77037028759219	0.000000275311137586251	chr1_148	40	BroadPeak	493.15755670336	0
chr1	133410000	133420000	chr1	133610000	133620000	35	8.2269915140227	0.000000000109910739753852	chr1_148	40	BroadPeak	493.15755670336	0
chr1	133420000	133430000	chr1	133610000	133620000	46	14.2756514853966	0.000000000739263138803393	chr1_148	40	BroadPeak	493.15755670336	0
chr1	133380000	133390000	chr1	133650000	133660000	18	7.43708293435257	0.00613991321181277	chr1_149	3	SharpPeak	11.0462895625276	0
chr1	133390000	133400000	chr1	133660000	133670000	18	7.50008830852303	0.00667124358574432	chr1_149	3	SharpPeak	11.0462895625276	0
chr1	133730000	133740000	chr1	133880000	133890000	36	8.79056181203807	0.000000000158100419607814	chr1_150	15	SharpPeak	167.051425012277	0
chr1	133730000	133740000	chr1	133890000	133900000	70	9.34341425398983	0.00000000000000000000000000000000015576845745878	chr1_150	15	SharpPeak	167.051425012277	1
chr1	133750000	133760000	chr1	133890000	133900000	22	7.32563353135155	0.000115630250974394	chr1_150	15	SharpPeak	167.051425012277	0
chr1	133730000	133740000	chr1	133900000	133910000	72	10.7816304123492	0.000000000000000000000000000000019093318907265	chr1_150	15	SharpPeak	167.051425012277	0
chr1	133750000	133760000	chr1	133900000	133910000	20	8.39357573249015	0.00425722975348038	chr1_150	15	SharpPeak	167.051425012277	0
chr1	133730000	133740000	chr1	134040000	134050000	43	6.42101101399171	0.000000000000000000111202782334381	chr1_151	8	SharpPeak	67.7667793590797	1
chr1	133900000	133910000	chr1	134040000	134050000	48	13.1119022315777	0.00000000000455793640139552	chr1_152	2	SharpPeak	33.8510005648248	0
chr1	133730000	133740000	chr1	134060000	134070000	22	6.95179151545065	0.000054391549951467	chr1_151	8	SharpPeak	67.7667793590797	0
chr1	133900000	133910000	chr1	134060000	134070000	29	13.395078114928	0.00176998660676458	chr1_153	2	SharpPeak	8.24216906041843	1
chr1	133730000	133740000	chr1	134070000	134080000	33	11.799805197919	0.00000604002834272018	chr1_151	8	SharpPeak	67.7667793590797	0
chr1	134060000	134070000	chr1	134100000	134110000	94	38.6777334442	0.00000000000303324326378504	chr1_154	2	SharpPeak	19.712541547877	1
chr1	134110000	134120000	chr1	134360000	134370000	22	6.39764625894876	0.0000153684198697771	chr1_155	7	SharpPeak	34.0161933707363	1
chr1	134640000	134650000	chr1	134800000	134810000	22	9.89386378934603	0.0057682167918409	chr1_156	8	SharpPeak	49.5368780921662	0
chr1	134640000	134650000	chr1	134860000	134870000	25	7.39371532562825	0.00000470314283177702	chr1_156	8	SharpPeak	49.5368780921662	0
chr1	134980000	134990000	chr1	135100000	135110000	52	11.6153654889329	0.000000000000000233436255269567	chr1_157	6	SharpPeak	61.1968086546454	1
chr1	134960000	134970000	chr1	135130000	135140000	22	7.01272228597666	0.0000615234769246772	chr1_158	2	SharpPeak	10.3045139089148	1
chr1	134980000	134990000	chr1	135130000	135140000	24	7.70672699152077	0.0000292257897261456	chr1_159	2	SharpPeak	10.7988119695881	1
chr1	134960000	134970000	chr1	135140000	135150000	32	14.9023217410344	0.0010613555060484	chr1_158	2	SharpPeak	10.3045139089148	0
chr1	135140000	135150000	chr1	135250000	135260000	48	21.0365703856783	0.00000755264660971811	chr1_160	2	SharpPeak	11.5965219513603	1
chr1	135150000	135160000	chr1	135250000	135260000	32	14.3970759839552	0.00059739734317791	chr1_160	2	SharpPeak	11.5965219513603	0
chr1	135130000	135140000	chr1	135360000	135370000	16	5.38210441413246	0.00140637720061453	chr1_161	14	SharpPeak	113.940365596298	0
chr1	135140000	135150000	chr1	135360000	135370000	37	12.4409781774384	0.000000324355345343568	chr1_161	14	SharpPeak	113.940365596298	0
chr1	135150000	135160000	chr1	135360000	135370000	29	8.19313464382052	0.000000266698796813794	chr1_161	14	SharpPeak	113.940365596298	0
chr1	135140000	135150000	chr1	135370000	135380000	45	17.6098597747787	0.000000861646240869964	chr1_161	14	SharpPeak	113.940365596298	0
chr1	135150000	135160000	chr1	135370000	135380000	46	11.5741462713707	0.000000000000883770671476015	chr1_161	14	SharpPeak	113.940365596298	0
chr1	135190000	135200000	chr1	135370000	135380000	20	7.97945081148391	0.00238512139293935	chr1_161	14	SharpPeak	113.940365596298	0
chr1	135420000	135430000	chr1	135680000	135690000	38	18.0476045564865	0.00043236700637493	chr1_162	37	BroadPeak	310.39730160974	0
chr1	135430000	135440000	chr1	135680000	135690000	52	13.1642563470549	0.000000000000028372849062971	chr1_162	37	BroadPeak	310.39730160974	0
chr1	135500000	135510000	chr1	135680000	135690000	40	16.186673210586	0.00000911704802954633	chr1_162	37	BroadPeak	310.39730160974	0
chr1	135510000	135520000	chr1	135680000	135690000	54	17.7590720560545	0.000000000151895880785494	chr1_162	37	BroadPeak	310.39730160974	0
chr1	135550000	135560000	chr1	135680000	135690000	56	19.5900207265411	0.000000000601658494070323	chr1_162	37	BroadPeak	310.39730160974	0
chr1	135580000	135590000	chr1	135680000	135690000	105	50.1732373949	0.00000000056605946567992	chr1_163	6	SharpPeak	68.0664109947593	0
chr1	135510000	135520000	chr1	135700000	135710000	17	7.06811650806448	0.00846803330393018	chr1_162	37	BroadPeak	310.39730160974	0
chr1	135420000	135430000	chr1	135670000	135680000	26	9.59133379911744	0.00012358113250281	chr1_162	37	BroadPeak	310.39730160974	0
chr1	135430000	135440000	chr1	135670000	135680000	25	7.0113978016922	0.00000184513221549858	chr1_162	37	BroadPeak	310.39730160974	0
chr1	135510000	135520000	chr1	135670000	135680000	23	9.6062638507054	0.00181965039321467	chr1_162	37	BroadPeak	310.39730160974	0
chr1	135550000	135560000	chr1	135670000	135680000	33	10.7609010195539	0.00000082481698339559	chr1_162	37	BroadPeak	310.39730160974	0
chr1	135570000	135580000	chr1	135670000	135680000	36	14.1673188442034	0.0000162214125880471	chr1_163	6	SharpPeak	68.0664109947593	0
chr1	135580000	135590000	chr1	135670000	135680000	88	28.0968151298176	0.0000000000000000177423043064078	chr1_163	6	SharpPeak	68.0664109947593	0
chr1	135420000	135430000	chr1	135690000	135700000	38	10.4113680744537	0.0000000010684162451645	chr1_162	37	BroadPeak	310.39730160974	0
chr1	135430000	135440000	chr1	135690000	135700000	33	7.58837676781597	0.000000000235137757972034	chr1_162	37	BroadPeak	310.39730160974	0
chr1	135500000	135510000	chr1	135690000	135700000	27	9.21247989320791	0.0000234758142545916	chr1_162	37	BroadPeak	310.39730160974	0
chr1	135510000	135520000	chr1	135690000	135700000	22	10.0813253797154	0.00712746402038286	chr1_162	37	BroadPeak	310.39730160974	0
chr1	135550000	135560000	chr1	135690000	135700000	36	10.970388316477	0.000000045894998588927	chr1_162	37	BroadPeak	310.39730160974	0
chr1	136050000	136060000	chr1	136460000	136470000	16	5.10832970900436	0.000803448607063408	chr1_164	6	SharpPeak	24.3534728920574	1
chr1	136130000	136140000	chr1	136460000	136470000	35	12.6016428392797	0.00000331716934880535	chr1_165	5	SharpPeak	28.7260127021157	0
chr1	136140000	136150000	chr1	136460000	136470000	25	6.43705967713884	0.000000390599440465254	chr1_165	5	SharpPeak	28.7260127021157	1
chr1	136170000	136180000	chr1	136460000	136470000	17	5.26960207860269	0.000375174766789987	chr1_166	5	SharpPeak	30.6180175370136	0
chr1	136220000	136230000	chr1	136460000	136470000	19	7.91081700109909	0.00509029890026227	chr1_167	10	SharpPeak	67.4527381179199	0
chr1	136230000	136240000	chr1	136460000	136470000	35	11.4694125762234	0.000000396131058437469	chr1_167	10	SharpPeak	67.4527381179199	1
chr1	136250000	136260000	chr1	136460000	136470000	24	7.60482160306776	0.0000234919996848331	chr1_167	10	SharpPeak	67.4527381179199	0
chr1	136340000	136350000	chr1	136460000	136470000	61	25.2897193790629	0.0000000451782134546725	chr1_168	4	SharpPeak	45.7794673136132	0
chr1	136050000	136060000	chr1	136470000	136480000	10	2.59177536724791	0.00239339632418694	chr1_164	6	SharpPeak	24.3534728920574	0
chr1	136130000	136140000	chr1	136470000	136480000	17	5.80473029954972	0.00111526861341775	chr1_165	5	SharpPeak	28.7260127021157	0
chr1	136040000	136050000	chr1	136440000	136450000	9	2.50177805496551	0.00667367520074909	chr1_164	6	SharpPeak	24.3534728920574	0
chr1	136050000	136060000	chr1	136440000	136450000	10	3.12891371580934	0.00894587879013107	chr1_164	6	SharpPeak	24.3534728920574	0
chr1	136130000	136140000	chr1	136440000	136450000	21	7.45200192162192	0.000400971083056058	chr1_165	5	SharpPeak	28.7260127021157	0
chr1	136260000	136270000	chr1	136440000	136450000	18	5.4414451966417	0.000179676744732973	chr1_167	10	SharpPeak	67.4527381179199	0
chr1	136340000	136350000	chr1	136440000	136450000	43	16.4666672070465	0.000000925889452183707	chr1_168	4	SharpPeak	45.7794673136132	0
chr1	136780000	136790000	chr1	136940000	136950000	25	11.2242272143653	0.00288178706820288	chr1_169	3	SharpPeak	12.9966215092723	0
chr1	136560000	136570000	chr1	136950000	136960000	14	3.67541506820994	0.000279648510314315	chr1_170	3	SharpPeak	30.1378143658934	0
chr1	136620000	136630000	chr1	136950000	136960000	29	8.51040931216395	0.000000563919263940345	chr1_171	2	SharpPeak	12.4951756484279	1
chr1	136770000	136780000	chr1	136950000	136960000	19	7.42108111198325	0.0025197426642037	chr1_169	3	SharpPeak	12.9966215092723	0
chr1	136780000	136790000	chr1	136950000	136960000	22	7.89622182123774	0.000327895917465014	chr1_169	3	SharpPeak	12.9966215092723	1
chr1	136560000	136570000	chr1	137220000	137230000	8	1.79341179847949	0.00323117427006559	chr1_172	3	SharpPeak	11.8602286492175	0
chr1	136570000	136580000	chr1	137220000	137230000	7	1.59979629662724	0.00705585467999223	chr1_172	3	SharpPeak	11.8602286492175	0
chr1	136620000	136630000	chr1	137220000	137230000	14	3.09449922931294	0.0000464709989134606	chr1_173	2	SharpPeak	10.3358963730076	1
chr1	137320000	137330000	chr1	137890000	137900000	14	2.60386897933594	0.00000691824750386492	chr1_174	4	SharpPeak	36.514301684314	0
chr1	137600000	137610000	chr1	137890000	137900000	18	4.83670647157932	0.0000404837393843737	chr1_175	6	SharpPeak	29.0446035837853	0
chr1	137320000	137330000	chr1	137900000	137910000	14	3.13523908514385	0.0000539511753331044	chr1_174	4	SharpPeak	36.514301684314	0
chr1	137600000	137610000	chr1	137900000	137910000	21	5.98346116945449	0.0000187933823379758	chr1_175	6	SharpPeak	29.0446035837853	1
chr1	138340000	138350000	chr1	138610000	138620000	13	3.15025276020766	0.000227454188864585	chr1_176	3	SharpPeak	15.0080969120713	1
chr1	138340000	138350000	chr1	138620000	138630000	11	2.64616096501373	0.00073500825509769	chr1_176	3	SharpPeak	15.0080969120713	0
chr1	138320000	138330000	chr1	138830000	138840000	12	2.80072798036282	0.00030236978667937	chr1_177	10	SharpPeak	52.6109231366776	0
chr1	138340000	138350000	chr1	138830000	138840000	9	2.65947181155887	0.0097665770259084	chr1_177	10	SharpPeak	52.6109231366776	0
chr1	138320000	138330000	chr1	138840000	138850000	16	3.54869280551817	0.0000120916522575363	chr1_177	10	SharpPeak	52.6109231366776	0
chr1	138340000	138350000	chr1	138840000	138850000	12	3.34575405576409	0.00144039109842515	chr1_177	10	SharpPeak	52.6109231366776	0
chr1	143770000	143780000	chr1	144000000	144010000	47	12.108983180864	0.0000000000010915204068324	chr1_178	7	SharpPeak	86.8893144922026	0
chr1	150530000	150540000	chr1	150990000	151000000	9	2.41380538638657	0.00531032129007463	chr1_179	3	SharpPeak	12.2712761891358	0
chr1	151020000	151030000	chr1	151340000	151350000	21	5.24888229244009	0.00000253918489759109	chr1_180	18	SharpPeak	286.319983048458	0
chr1	151040000	151050000	chr1	151340000	151350000	39	6.17837641723711	0.0000000000000000446899532476829	chr1_180	18	SharpPeak	286.319983048458	0
chr1	151070000	151080000	chr1	151340000	151350000	74	6.73667519251122	0.0000000000000000000000000000000000000000000000194757958062463	chr1_180	18	SharpPeak	286.319983048458	0
chr1	151080000	151090000	chr1	151340000	151350000	85	8.86998709381933	0.000000000000000000000000000000000000000000000000065819589711194	chr1_180	18	SharpPeak	286.319983048458	1
chr1	151090000	151100000	chr1	151340000	151350000	29	6.78955800206641	0.0000000048433212924048	chr1_180	18	SharpPeak	286.319983048458	0
chr1	151170000	151180000	chr1	151340000	151350000	19	7.7346085788114	0.00400699732333844	chr1_181	4	SharpPeak	17.939078621927	0
chr1	151070000	151080000	chr1	151420000	151430000	23	4.23892946055947	0.0000000033401803997845	chr1_182	2	SharpPeak	14.2041892400679	1
chr1	151080000	151090000	chr1	151420000	151430000	15	5.48358846233615	0.00459438100138719	chr1_182	2	SharpPeak	14.2041892400679	0
chr1	151420000	151430000	chr1	151750000	151760000	23	7.8939225973672	0.00012148554178693	chr1_183	2	SharpPeak	9.44991937057312	1
chr1	153180000	153190000	chr1	153330000	153340000	41	14.9197585402284	0.00000049575885473149	chr1_184	2	SharpPeak	13.0115566003246	1
chr1	153550000	153560000	chr1	153650000	153660000	40	10.9418043435872	0.000000000356054418874155	chr1_185	6	SharpPeak	38.6134018485026	1
chr1	153540000	153550000	chr1	153660000	153670000	21	9.72569469261803	0.00990021978030514	chr1_185	6	SharpPeak	38.6134018485026	0
chr1	153550000	153560000	chr1	153660000	153670000	19	8.2464640975105	0.00783163354340213	chr1_185	6	SharpPeak	38.6134018485026	0
chr1	153480000	153490000	chr1	153730000	153740000	29	10.9174805954032	0.0000637316380344916	chr1_186	23	BroadPeak	338.562578044018	0
chr1	153540000	153550000	chr1	153730000	153740000	44	7.77623291830754	0.0000000000000000190622424000997	chr1_186	23	BroadPeak	338.562578044018	0
chr1	153550000	153560000	chr1	153730000	153740000	50	6.42969316359123	0.000000000000000000000000145841595882323	chr1_186	23	BroadPeak	338.562578044018	0
chr1	153640000	153650000	chr1	153730000	153740000	35	15.5065763291264	0.000226494512594613	chr1_187	5	SharpPeak	41.6314080108302	0
chr1	153650000	153660000	chr1	153730000	153740000	48	19.327293312561	0.000000764771088881416	chr1_187	5	SharpPeak	41.6314080108302	0
chr1	153660000	153670000	chr1	153730000	153740000	39	17.5465213033657	0.000120913060882862	chr1_187	5	SharpPeak	41.6314080108302	0
chr1	153480000	153490000	chr1	153740000	153750000	55	14.4870180152196	0.0000000000000226080790500169	chr1_186	23	BroadPeak	338.562578044018	0
chr1	153530000	153540000	chr1	153740000	153750000	27	6.69664901066882	0.0000000583952260032166	chr1_186	23	BroadPeak	338.562578044018	0
chr1	153540000	153550000	chr1	153740000	153750000	69	10.2117224049622	0.000000000000000000000000000000181365141163284	chr1_186	23	BroadPeak	338.562578044018	0
chr1	153550000	153560000	chr1	153740000	153750000	110	8.41560573252177	0.00000000000000000000000000000000000000000000000000000000000000000000000000000402881139699908	chr1_186	23	BroadPeak	338.562578044018	1
chr1	153640000	153650000	chr1	153740000	153750000	47	19.5265202679197	0.00000237958705995079	chr1_187	5	SharpPeak	41.6314080108302	0
chr1	153650000	153660000	chr1	153740000	153750000	73	24.1161250376106	0.0000000000000633463026758168	chr1_187	5	SharpPeak	41.6314080108302	1
chr1	153540000	153550000	chr1	153750000	153760000	26	5.81035049204955	0.0000000135296851125548	chr1_186	23	BroadPeak	338.562578044018	0
chr1	153550000	153560000	chr1	153750000	153760000	16	4.80406695763899	0.000413274180110151	chr1_186	23	BroadPeak	338.562578044018	0
chr1	153890000	153900000	chr1	154110000	154120000	23	4.01238898101966	0.00000000118365676310429	chr1_188	26	SharpPeak	284.300013878036	0
chr1	153900000	153910000	chr1	154110000	154120000	53	6.69419407247609	0.0000000000000000000000000018723530095165	chr1_188	26	SharpPeak	284.300013878036	0
chr1	153890000	153900000	chr1	154030000	154040000	17	7.02231477407606	0.00794644343108865	chr1_189	3	SharpPeak	15.782011110887	0
chr1	153900000	153910000	chr1	154030000	154040000	37	12.1934858219773	0.000000203362007385969	chr1_189	3	SharpPeak	15.782011110887	1
chr1	153890000	153900000	chr1	154200000	154210000	11	3.62476069186406	0.00845829726792677	chr1_188	26	SharpPeak	284.300013878036	0
chr1	153890000	153900000	chr1	154720000	154730000	24	3.25153625691689	0.00000000000339320770125779	chr1_190	5	SharpPeak	41.7637676507223	1
chr1	153900000	153910000	chr1	154720000	154730000	26	5.15560381442605	0.000000001222414798826	chr1_190	5	SharpPeak	41.7637676507223	0
chr1	154200000	154210000	chr1	154720000	154730000	11	3.48162253019264	0.00633128177777014	chr1_191	6	SharpPeak	34.6407625946726	0
chr1	155040000	155050000	chr1	155090000	155100000	102	41.8678703229	0.000000000000259932093401025	chr1_192	3	SharpPeak	38.0484179654209	1
chr1	155030000	155040000	chr1	155150000	155160000	28	12.0201567747719	0.000732872527124297	chr1_193	38	BroadPeak	361.122832466195	0
chr1	155040000	155050000	chr1	155150000	155160000	30	10.4031825146529	0.00000984379778494312	chr1_193	38	BroadPeak	361.122832466195	0
chr1	155040000	155050000	chr1	155160000	155170000	23	8.47638005953971	0.000334973158362974	chr1_193	38	BroadPeak	361.122832466195	0
chr1	155020000	155030000	chr1	155220000	155230000	39	5.90988926787934	0.0000000000000000108908965416746	chr1_193	38	BroadPeak	361.122832466195	0
chr1	155030000	155040000	chr1	155220000	155230000	48	7.3464019184817	0.00000000000000000000185670421872069	chr1_193	38	BroadPeak	361.122832466195	0
chr1	155040000	155050000	chr1	155220000	155230000	42	6.20249564251221	0.000000000000000000202347356403072	chr1_193	38	BroadPeak	361.122832466195	0
chr1	155080000	155090000	chr1	155220000	155230000	27	12.72825613335	0.00360404850416124	chr1_194	10	SharpPeak	107.880366887136	0
chr1	155090000	155100000	chr1	155220000	155230000	84	23.0429248009653	0.0000000000000000000155932770987898	chr1_194	10	SharpPeak	107.880366887136	0
chr1	155100000	155110000	chr1	155220000	155230000	25	10.3760105716062	0.000978213932998425	chr1_194	10	SharpPeak	107.880366887136	0
chr1	155020000	155030000	chr1	155240000	155250000	32	7.43000866782054	0.00000000057206438419393	chr1_193	38	BroadPeak	361.122832466195	0
chr1	155030000	155040000	chr1	155240000	155250000	32	9.21450104980772	0.0000000867777024421335	chr1_193	38	BroadPeak	361.122832466195	0
chr1	155040000	155050000	chr1	155240000	155250000	20	7.73773490805207	0.00166489984288459	chr1_193	38	BroadPeak	361.122832466195	0
chr1	155080000	155090000	chr1	155240000	155250000	32	15.5454496442413	0.00207880000571966	chr1_194	10	SharpPeak	107.880366887136	0
chr1	155020000	155030000	chr1	155550000	155560000	10	3.00852696718789	0.00686942855949772	chr1_195	3	SharpPeak	20.0829201241215	0
chr1	155030000	155040000	chr1	155550000	155560000	21	3.546195232509	0.00000000395007592881665	chr1_195	3	SharpPeak	20.0829201241215	1
chr1	155040000	155050000	chr1	155550000	155560000	14	2.98954397350814	0.0000319808922881778	chr1_195	3	SharpPeak	20.0829201241215	0
chr1	155220000	155230000	chr1	155550000	155560000	20	4.95794079329205	0.00000413781617824636	chr1_196	2	SharpPeak	10.9292787855055	1
chr1	155220000	155230000	chr1	155560000	155570000	13	4.30902239296876	0.00401257479648782	chr1_196	2	SharpPeak	10.9292787855055	0
chr1	155560000	155570000	chr1	155730000	155740000	25	11.6025227991362	0.00441938471477719	chr1_197	14	SharpPeak	105.635780148852	0
chr1	155560000	155570000	chr1	155720000	155730000	24	10.4308678720625	0.00236616395352229	chr1_197	14	SharpPeak	105.635780148852	0
chr1	156710000	156720000	chr1	156930000	156940000	26	12.6429553749969	0.00658175680305828	chr1_198	12	SharpPeak	77.2454250267657	0
chr1	156740000	156750000	chr1	156930000	156940000	33	7.17340754352467	0.0000000000582312406232078	chr1_198	12	SharpPeak	77.2454250267657	1
chr1	156750000	156760000	chr1	156930000	156940000	26	10.7825314312183	0.000733967755020085	chr1_198	12	SharpPeak	77.2454250267657	0
chr1	156740000	156750000	chr1	156940000	156950000	28	5.2380446799806	0.0000000000722754375280874	chr1_198	12	SharpPeak	77.2454250267657	0
chr1	156750000	156760000	chr1	156940000	156950000	28	7.82160414227732	0.000000357116514569934	chr1_198	12	SharpPeak	77.2454250267657	0
chr1	156930000	156940000	chr1	157030000	157040000	23	8.24489006337097	0.000226494512594613	chr1_199	13	SharpPeak	103.487951820242	0
chr1	156940000	156950000	chr1	157030000	157040000	21	6.83748609295734	0.000126467405823633	chr1_199	13	SharpPeak	103.487951820242	0
chr1	156710000	156720000	chr1	157100000	157110000	12	3.85541104566711	0.00464777168524996	chr1_200	17	SharpPeak	126.077540152117	0
chr1	156710000	156720000	chr1	157080000	157090000	17	4.96060045800996	0.000188458392799983	chr1_200	17	SharpPeak	126.077540152117	0
chr1	156740000	156750000	chr1	157080000	157090000	21	2.85107957782978	0.0000000000868532307335173	chr1_200	17	SharpPeak	126.077540152117	1
chr1	156750000	156760000	chr1	157080000	157090000	18	3.98574803191209	0.0000029505906176069	chr1_200	17	SharpPeak	126.077540152117	0
chr1	156930000	156940000	chr1	157080000	157090000	27	10.3406981890956	0.000162294618004069	chr1_199	13	SharpPeak	103.487951820242	0
chr1	156940000	156950000	chr1	157080000	157090000	21	8.33362210099619	0.00167293846092477	chr1_199	13	SharpPeak	103.487951820242	0
chr1	162000000	162010000	chr1	162210000	162220000	21	6.27234786408226	0.0000373775371063952	chr1_201	6	SharpPeak	37.2912787859052	0
chr1	162000000	162010000	chr1	162220000	162230000	28	6.72924099858671	0.0000000160474104033322	chr1_201	6	SharpPeak	37.2912787859052	1
chr1	161960000	161970000	chr1	162310000	162320000	37	3.35659034999916	0.00000000000000000000000496385567031505	chr1_202	19	SharpPeak	170.13841968571	1
chr1	161970000	161980000	chr1	162310000	162320000	19	3.2927654817473	0.0000000365580429150829	chr1_202	19	SharpPeak	170.13841968571	0
chr1	162000000	162010000	chr1	162310000	162320000	32	3.95277572345473	0.0000000000000000445717245523205	chr1_202	19	SharpPeak	170.13841968571	0
chr1	162540000	162550000	chr1	162660000	162670000	32	8.09629580827789	0.00000000436438148744356	chr1_203	3	SharpPeak	27.6375390353075	0
chr1	162570000	162580000	chr1	162660000	162670000	33	10.3734917689657	0.000000371606326636243	chr1_204	3	SharpPeak	19.3378390267818	1
chr1	163150000	163160000	chr1	163920000	163930000	7	1.66430598732625	0.00865076065729841	chr1_205	5	SharpPeak	23.0032072521526	0
chr1	163150000	163160000	chr1	163990000	164000000	8	1.81628859474119	0.00347607090279639	chr1_206	2	SharpPeak	7.67304896976552	1
chr1	164300000	164310000	chr1	164890000	164900000	15	3.06681542202919	0.00000932116557128356	chr1_207	5	SharpPeak	28.0411254033409	1
chr1	164450000	164460000	chr1	164890000	164900000	37	5.48484745112861	0.0000000000000000403686884615243	chr1_208	4	SharpPeak	39.3514802080195	1
chr1	164450000	164460000	chr1	165090000	165100000	13	3.34743134237167	0.000405556647086705	chr1_209	5	SharpPeak	54.5670833244249	0
chr1	164300000	164310000	chr1	165100000	165110000	9	1.81009628199795	0.00075751450029285	chr1_210	9	SharpPeak	75.7129975037254	0
chr1	164450000	164460000	chr1	165100000	165110000	15	2.58048362163959	0.0000011416338820213	chr1_209	5	SharpPeak	54.5670833244249	0
chr1	164890000	164900000	chr1	165100000	165110000	12	3.78077457203422	0.0039940615152706	chr1_211	4	SharpPeak	18.5846301896063	0
chr1	164300000	164310000	chr1	165110000	165120000	8	1.91833476305675	0.00480775965808213	chr1_210	9	SharpPeak	75.7129975037254	0
chr1	164450000	164460000	chr1	165110000	165120000	30	2.79613943964278	0.000000000000000000255463337665319	chr1_209	5	SharpPeak	54.5670833244249	1
chr1	164890000	164900000	chr1	165110000	165120000	13	4.05891822800934	0.00237546611844915	chr1_211	4	SharpPeak	18.5846301896063	0
chr1	164300000	164310000	chr1	165120000	165130000	24	2.27267667605389	0.00000000000000177279248623682	chr1_210	9	SharpPeak	75.7129975037254	1
chr1	164450000	164460000	chr1	165120000	165130000	26	3.50797823209352	0.000000000000339309664155275	chr1_209	5	SharpPeak	54.5670833244249	0
chr1	164890000	164900000	chr1	165120000	165130000	17	5.1237443621253	0.000272888658620184	chr1_211	4	SharpPeak	18.5846301896063	0
chr1	164300000	164310000	chr1	165190000	165200000	10	2.59726105518147	0.00243398358411023	chr1_212	2	SharpPeak	8.56114351850272	0
chr1	165760000	165770000	chr1	166000000	166010000	24	8.18681509618976	0.0000747984745299035	chr1_213	11	SharpPeak	70.4114249588792	0
chr1	165770000	165780000	chr1	166000000	166010000	37	8.93050623877472	0.000000000062759273356197	chr1_213	11	SharpPeak	70.4114249588792	1
chr1	165780000	165790000	chr1	166000000	166010000	29	6.92548541656001	0.00000000746301767563166	chr1_213	11	SharpPeak	70.4114249588792	0
chr1	165770000	165780000	chr1	166040000	166050000	22	7.43822178975032	0.00014408390182621	chr1_214	4	SharpPeak	18.4321443711142	1
chr1	165770000	165780000	chr1	166110000	166120000	14	3.81578957358015	0.00040577559152668	chr1_215	2	SharpPeak	9.65787950692449	1
chr1	165780000	165790000	chr1	166110000	166120000	12	3.02475900989957	0.000598576853304982	chr1_215	2	SharpPeak	9.65787950692449	0
chr1	165630000	165640000	chr1	166150000	166160000	16	5.12406381192779	0.000827752243907979	chr1_216	4	SharpPeak	27.4882214879923	0
chr1	165640000	165650000	chr1	166150000	166160000	33	6.09143610782467	0.000000000000859772811596797	chr1_216	4	SharpPeak	27.4882214879923	1
chr1	165760000	165770000	chr1	166150000	166160000	23	4.24177113419464	0.00000000337073668509842	chr1_217	14	SharpPeak	175.357986269995	0
chr1	165770000	165780000	chr1	166150000	166160000	61	4.54372620082004	0.0000000000000000000000000000000000000000000519170852408718	chr1_217	14	SharpPeak	175.357986269995	1
chr1	165780000	165790000	chr1	166150000	166160000	45	3.54392709114581	0.00000000000000000000000000000013557278063132	chr1_217	14	SharpPeak	175.357986269995	0
chr1	166000000	166010000	chr1	166150000	166160000	67	12.7921608111524	0.0000000000000000000000018058788466081	chr1_218	4	SharpPeak	57.9551024674549	1
chr1	166040000	166050000	chr1	166150000	166160000	34	15.9212301122414	0.000759850687128306	chr1_219	2	SharpPeak	8.34390611438179	1
chr1	165640000	165650000	chr1	166160000	166170000	13	4.50612887591761	0.00581553339179927	chr1_216	4	SharpPeak	27.4882214879923	0
chr1	165760000	165770000	chr1	166160000	166170000	13	3.19723248174313	0.000263874710117231	chr1_217	14	SharpPeak	175.357986269995	0
chr1	165770000	165780000	chr1	166160000	166170000	15	3.40259014211494	0.0000314835581908169	chr1_217	14	SharpPeak	175.357986269995	0
chr1	166150000	166160000	chr1	166310000	166320000	34	7.84455369534255	0.000000000131076044116817	chr1_220	6	SharpPeak	54.8978907683767	0
chr1	166160000	166170000	chr1	166310000	166320000	38	6.19140288662218	0.000000000000000276463252478962	chr1_220	6	SharpPeak	54.8978907683767	1
chr1	166250000	166260000	chr1	166310000	166320000	46	18.4891902512492	0.00000130013368062839	chr1_221	2	SharpPeak	11.9785115352847	1
chr1	165760000	165770000	chr1	166300000	166310000	12	3.22259351080999	0.00104303309726115	chr1_222	2	SharpPeak	8.07987970998483	1
chr1	165770000	165780000	chr1	166300000	166310000	11	3.41307216274658	0.00545561300120949	chr1_222	2	SharpPeak	8.07987970998483	0
chr1	166160000	166170000	chr1	166300000	166310000	29	7.78844880163517	0.0000000946135699502578	chr1_220	6	SharpPeak	54.8978907683767	0
chr1	165760000	165770000	chr1	166370000	166380000	12	3.03343752786121	0.000613686248187889	chr1_223	4	SharpPeak	18.5796797586456	0
chr1	165770000	165780000	chr1	166370000	166380000	11	3.20244217852674	0.00338326577121794	chr1_223	4	SharpPeak	18.5796797586456	0
chr1	165780000	165790000	chr1	166370000	166380000	12	2.56337995317811	0.000135114573941414	chr1_223	4	SharpPeak	18.5796797586456	1
chr1	166160000	166170000	chr1	166370000	166380000	28	5.71969516733876	0.000000000510675797385442	chr1_224	3	SharpPeak	20.5817942641681	1
chr1	166160000	166170000	chr1	166380000	166390000	18	5.41345621022927	0.00016803763025717	chr1_224	3	SharpPeak	20.5817942641681	0
chr1	166990000	167000000	chr1	167210000	167220000	13	3.4495363367918	0.00054014643089048	chr1_225	5	SharpPeak	29.6090500449643	0
chr1	167000000	167010000	chr1	167210000	167220000	28	6.79921473167228	0.0000000200354856679873	chr1_225	5	SharpPeak	29.6090500449643	1
chr1	167210000	167220000	chr1	167330000	167340000	24	6.42292254456526	0.00000136945006576704	chr1_226	7	SharpPeak	54.2117632876844	0
chr1	167210000	167220000	chr1	167340000	167350000	18	7.4690051792059	0.00639855047786474	chr1_226	7	SharpPeak	54.2117632876844	0
chr1	167380000	167390000	chr1	167680000	167690000	19	5.85110693827501	0.00014408390182621	chr1_227	3	SharpPeak	12.5898114301795	1
chr1	167390000	167400000	chr1	167680000	167690000	18	7.46075399834608	0.00633128177777014	chr1_227	3	SharpPeak	12.5898114301795	0
chr1	167390000	167400000	chr1	167690000	167700000	19	7.99260734268927	0.00567735664892819	chr1_227	3	SharpPeak	12.5898114301795	0
chr1	167690000	167700000	chr1	167880000	167890000	20	8.04888816000252	0.0026531070679508	chr1_228	9	SharpPeak	51.2257330261064	0
chr1	168240000	168250000	chr1	168410000	168420000	17	6.36440927453916	0.00299560023510376	chr1_229	11	SharpPeak	97.4596480572767	0
chr1	168220000	168230000	chr1	168420000	168430000	36	9.1369160133552	0.000000000444436399005649	chr1_229	11	SharpPeak	97.4596480572767	0
chr1	168280000	168290000	chr1	168420000	168430000	30	12.2686370449992	0.000197292297113676	chr1_230	2	SharpPeak	9.65230032874558	1
chr1	168220000	168230000	chr1	168430000	168440000	30	9.00032211794118	0.000000544837077926378	chr1_229	11	SharpPeak	97.4596480572767	0
chr1	168240000	168250000	chr1	168430000	168440000	38	11.6647252078353	0.0000000212046015310593	chr1_229	11	SharpPeak	97.4596480572767	0
chr1	168300000	168310000	chr1	168430000	168440000	35	16.9183788533771	0.00108373427474179	chr1_231	3	SharpPeak	13.7783717284252	0
chr1	168430000	168440000	chr1	169230000	169240000	14	2.73480540835493	0.0000119637356449004	chr1_232	3	SharpPeak	15.9624504188562	1
chr1	169530000	169540000	chr1	169650000	169660000	15	4.78803937760305	0.0012373543866735	chr1_233	3	SharpPeak	15.8938804494833	0
chr1	169520000	169530000	chr1	169930000	169940000	11	2.71063268138557	0.000897016168653471	chr1_234	11	SharpPeak	74.2632438005423	0
chr1	169530000	169540000	chr1	169930000	169940000	20	2.27993355860191	0.0000000000133584636876341	chr1_234	11	SharpPeak	74.2632438005423	1
chr1	169650000	169660000	chr1	169930000	169940000	12	3.98262574975928	0.00601847726826211	chr1_235	7	SharpPeak	40.3789521375131	0
chr1	169530000	169540000	chr1	169960000	169970000	11	2.26519658269959	0.000202102472316548	chr1_234	11	SharpPeak	74.2632438005423	0
chr1	169650000	169660000	chr1	170170000	170180000	11	3.11782212521702	0.00275932783106216	chr1_236	3	SharpPeak	11.7722279165744	1
chr1	169960000	169970000	chr1	170170000	170180000	23	8.15718893458607	0.000196197529830678	chr1_237	2	SharpPeak	8.91713099701478	1
chr1	169970000	169980000	chr1	170170000	170180000	20	8.57479067513815	0.00540550625376359	chr1_237	2	SharpPeak	8.91713099701478	0
chr1	169520000	169530000	chr1	169920000	169930000	15	2.36334604201867	0.000000386840906586096	chr1_234	11	SharpPeak	74.2632438005423	0
chr1	169530000	169540000	chr1	169920000	169930000	15	2.02477284932425	0.0000000554826412465268	chr1_234	11	SharpPeak	74.2632438005423	0
chr1	169650000	169660000	chr1	169920000	169930000	13	3.40151011771458	0.000472862369296866	chr1_235	7	SharpPeak	40.3789521375131	0
chr1	170900000	170910000	chr1	170990000	171000000	45	12.3509605131258	0.0000000000280119713142358	chr1_238	11	SharpPeak	86.2957125709701	0
chr1	170900000	170910000	chr1	171030000	171040000	66	28.588145823411	0.0000000555985759286084	chr1_238	11	SharpPeak	86.2957125709701	0
chr1	170900000	170910000	chr1	171040000	171050000	46	22.1032582221607	0.000112344916005854	chr1_238	11	SharpPeak	86.2957125709701	0
chr1	170900000	170910000	chr1	171080000	171090000	19	5.8902868988908	0.000156326439848735	chr1_239	2	SharpPeak	9.2217433325502	1
chr1	171100000	171110000	chr1	171220000	171230000	73	25.362960901345	0.000000000000697511051112193	chr1_240	25	SharpPeak	255.861882813447	0
chr1	171110000	171120000	chr1	171220000	171230000	114	28.8035228061089	0.00000000000000000000000000000102939588364754	chr1_240	25	SharpPeak	255.861882813447	1
chr1	171140000	171150000	chr1	171220000	171230000	59	23.2028197422439	0.0000000126147989039224	chr1_240	25	SharpPeak	255.861882813447	0
chr1	171100000	171110000	chr1	171230000	171240000	32	15.8917982821536	0.00295559578061737	chr1_240	25	SharpPeak	255.861882813447	0
chr1	171110000	171120000	chr1	171230000	171240000	47	17.9503479690002	0.000000240194249682314	chr1_240	25	SharpPeak	255.861882813447	0
chr1	171100000	171110000	chr1	171240000	171250000	42	17.1568959057469	0.00000639625871003001	chr1_240	25	SharpPeak	255.861882813447	0
chr1	171110000	171120000	chr1	171240000	171250000	50	19.2893134238235	0.000000123112204369965	chr1_240	25	SharpPeak	255.861882813447	0
chr1	171080000	171090000	chr1	171260000	171270000	15	4.32785469958487	0.000435784009838443	chr1_241	2	SharpPeak	8.52711601658923	1
chr1	171100000	171110000	chr1	171260000	171270000	36	14.6669149752997	0.0000335074192455459	chr1_240	25	SharpPeak	255.861882813447	0
chr1	171110000	171120000	chr1	171260000	171270000	48	16.3647371122763	0.00000000565574659834085	chr1_240	25	SharpPeak	255.861882813447	0
chr1	171080000	171090000	chr1	171270000	171280000	15	5.56873411658384	0.0052821933957123	chr1_241	2	SharpPeak	8.52711601658923	0
chr1	171100000	171110000	chr1	171270000	171280000	45	18.9644386857004	0.00000607724813347979	chr1_240	25	SharpPeak	255.861882813447	0
chr1	171110000	171120000	chr1	171270000	171280000	56	21.0930964289722	0.00000000761367656831476	chr1_240	25	SharpPeak	255.861882813447	0
chr1	171360000	171370000	chr1	171470000	171480000	27	12.7005527153687	0.00349808993861918	chr1_242	5	SharpPeak	25.1544738893887	0
chr1	171360000	171370000	chr1	171500000	171510000	34	14.8152260545976	0.000212675824966578	chr1_242	5	SharpPeak	25.1544738893887	0
chr1	171100000	171110000	chr1	171250000	171260000	44	16.110093646455	0.000000206936908610606	chr1_240	25	SharpPeak	255.861882813447	0
chr1	171110000	171120000	chr1	171250000	171260000	73	18.0391245046942	0.0000000000000000000255452500751093	chr1_240	25	SharpPeak	255.861882813447	0
chr1	171340000	171350000	chr1	172010000	172020000	17	5.86406696111498	0.00124630217675522	chr1_243	2	SharpPeak	7.77571398546578	1
chr1	171350000	171360000	chr1	172020000	172030000	16	6.4430376210919	0.00823584207405753	chr1_243	2	SharpPeak	7.77571398546578	0
chr1	172140000	172150000	chr1	172240000	172250000	40	19.2386006130093	0.000370246567240035	chr1_244	4	SharpPeak	18.7294098367428	1
chr1	172010000	172020000	chr1	172290000	172300000	21	9.48920927633253	0.00757297739407674	chr1_245	13	SharpPeak	87.9035638226737	0
chr1	172040000	172050000	chr1	172290000	172300000	22	7.09138529298295	0.0000720146314075459	chr1_245	13	SharpPeak	87.9035638226737	0
chr1	172050000	172060000	chr1	172290000	172300000	32	14.6775013140482	0.000819083163477289	chr1_245	13	SharpPeak	87.9035638226737	0
chr1	172120000	172130000	chr1	172290000	172300000	45	13.3521824169054	0.000000000301750560131911	chr1_246	29	BroadPeak	317.859254414921	0
chr1	172140000	172150000	chr1	172290000	172300000	52	18.2821980328765	0.00000000325870691207808	chr1_246	29	BroadPeak	317.859254414921	0
chr1	172150000	172160000	chr1	172290000	172300000	38	10.8698902305079	0.00000000339453683345217	chr1_246	29	BroadPeak	317.859254414921	0
chr1	172010000	172020000	chr1	172300000	172310000	17	7.03002048593299	0.00802662972153687	chr1_245	13	SharpPeak	87.9035638226737	0
chr1	172020000	172030000	chr1	172300000	172310000	32	10.652980411807	0.00000196933182615524	chr1_245	13	SharpPeak	87.9035638226737	0
chr1	172040000	172050000	chr1	172300000	172310000	16	5.25486649183595	0.00109108749821456	chr1_245	13	SharpPeak	87.9035638226737	0
chr1	172050000	172060000	chr1	172300000	172310000	24	10.8126160352889	0.0037838809944458	chr1_245	13	SharpPeak	87.9035638226737	0
chr1	172120000	172130000	chr1	172300000	172310000	45	9.70465029616237	0.00000000000000836990243558117	chr1_246	29	BroadPeak	317.859254414921	0
chr1	172140000	172150000	chr1	172300000	172310000	62	13.2080626688622	0.0000000000000000000234567598514224	chr1_246	29	BroadPeak	317.859254414921	0
chr1	172150000	172160000	chr1	172300000	172310000	47	7.82804651492734	0.000000000000000000133884355285561	chr1_246	29	BroadPeak	317.859254414921	0
chr1	172200000	172210000	chr1	172300000	172310000	43	19.283755520651	0.0000444449278316683	chr1_247	5	SharpPeak	26.6692146272912	0
chr1	172210000	172220000	chr1	172300000	172310000	27	13.4939247895964	0.00774624549027878	chr1_247	5	SharpPeak	26.6692146272912	0
chr1	172010000	172020000	chr1	172310000	172320000	38	14.372491525788	0.00000354937020510338	chr1_245	13	SharpPeak	87.9035638226737	0
chr1	172020000	172030000	chr1	172310000	172320000	53	21.7762733310975	0.000000324355345343568	chr1_245	13	SharpPeak	87.9035638226737	0
chr1	172040000	172050000	chr1	172310000	172320000	41	10.6605766017132	0.0000000000477673725047073	chr1_245	13	SharpPeak	87.9035638226737	0
chr1	172050000	172060000	chr1	172310000	172320000	63	22.0255824341888	0.0000000000427957943280681	chr1_245	13	SharpPeak	87.9035638226737	1
chr1	172120000	172130000	chr1	172310000	172320000	79	19.5254823923834	0.000000000000000000000615542864634072	chr1_246	29	BroadPeak	317.859254414921	0
chr1	172140000	172150000	chr1	172310000	172320000	107	26.4343386399875	0.0000000000000000000000000000122156893261214	chr1_246	29	BroadPeak	317.859254414921	1
chr1	172150000	172160000	chr1	172310000	172320000	53	15.6113309864505	0.00000000000482953200649102	chr1_246	29	BroadPeak	317.859254414921	0
chr1	172200000	172210000	chr1	172310000	172320000	76	37.5596881769	0.000000775021971782118	chr1_247	5	SharpPeak	26.6692146272912	1
chr1	172050000	172060000	chr1	172320000	172330000	36	16.3928512520612	0.000301282078621003	chr1_245	13	SharpPeak	87.9035638226737	0
chr1	172120000	172130000	chr1	172320000	172330000	46	14.3687479153202	0.000000000899711017386394	chr1_246	29	BroadPeak	317.859254414921	0
chr1	172140000	172150000	chr1	172320000	172330000	61	19.3597405222957	0.00000000000203934551274243	chr1_246	29	BroadPeak	317.859254414921	0
chr1	172150000	172160000	chr1	172320000	172330000	38	11.4012892578563	0.0000000117269915471881	chr1_246	29	BroadPeak	317.859254414921	0
chr1	172020000	172030000	chr1	172340000	172350000	36	15.9673988280437	0.000183725072318071	chr1_248	8	SharpPeak	40.0359287057737	0
chr1	172040000	172050000	chr1	172340000	172350000	19	7.77402610314146	0.00421352680242444	chr1_248	8	SharpPeak	40.0359287057737	0
chr1	172050000	172060000	chr1	172340000	172350000	39	16.0031505528556	0.00001665638512278	chr1_248	8	SharpPeak	40.0359287057737	1
chr1	172120000	172130000	chr1	172340000	172350000	47	13.7493660727782	0.0000000000717835327655338	chr1_246	29	BroadPeak	317.859254414921	0
chr1	172140000	172150000	chr1	172340000	172350000	42	18.3722168556454	0.0000319555648600244	chr1_249	8	SharpPeak	47.5816080163041	0
chr1	172150000	172160000	chr1	172340000	172350000	30	10.7679854860536	0.0000190260731758422	chr1_249	8	SharpPeak	47.5816080163041	0
chr1	172040000	172050000	chr1	172360000	172370000	17	4.52411189153106	0.000062021615180718	chr1_248	8	SharpPeak	40.0359287057737	0
chr1	172120000	172130000	chr1	172360000	172370000	18	7.76790072092369	0.00944770699732945	chr1_246	29	BroadPeak	317.859254414921	0
chr1	172140000	172150000	chr1	172360000	172370000	33	10.3041710115328	0.000000324355345343568	chr1_249	8	SharpPeak	47.5816080163041	1
chr1	172150000	172160000	chr1	172360000	172370000	16	6.02988536504345	0.0044080981551132	chr1_249	8	SharpPeak	47.5816080163041	0
chr1	172120000	172130000	chr1	172370000	172380000	27	13.097951148193	0.0052821933957123	chr1_246	29	BroadPeak	317.859254414921	0
chr1	172140000	172150000	chr1	172370000	172380000	36	17.3285403766029	0.000821280659423425	chr1_249	8	SharpPeak	47.5816080163041	0
chr1	172390000	172400000	chr1	172630000	172640000	16	5.24664406483139	0.0010744912313158	chr1_250	5	SharpPeak	30.228489441887	0
chr1	172490000	172500000	chr1	172630000	172640000	31	11.3437817092667	0.0000191914504230443	chr1_251	6	SharpPeak	40.3638659786121	0
chr1	172500000	172510000	chr1	172630000	172640000	38	15.7527904391094	0.0000278050513433125	chr1_251	6	SharpPeak	40.3638659786121	0
chr1	172510000	172520000	chr1	172630000	172640000	32	13.9631885108122	0.000351803028538399	chr1_251	6	SharpPeak	40.3638659786121	0
chr1	172520000	172530000	chr1	172630000	172640000	41	14.7749058288605	0.000000386840906586096	chr1_251	6	SharpPeak	40.3638659786121	1
chr1	172530000	172540000	chr1	172630000	172640000	41	15.070648437904	0.000000639460582282959	chr1_251	6	SharpPeak	40.3638659786121	0
chr1	172480000	172490000	chr1	173320000	173330000	16	3.12045364716505	0.0000023942266901017	chr1_252	89	BroadPeak	669.68570922558	0
chr1	172510000	172520000	chr1	173320000	173330000	11	2.0604614353644	0.000087850094880556	chr1_252	89	BroadPeak	669.68570922558	0
chr1	172520000	172530000	chr1	173320000	173330000	11	2.05393812631224	0.0000852999970454919	chr1_252	89	BroadPeak	669.68570922558	0
chr1	172540000	172550000	chr1	173320000	173330000	8	1.87715230132069	0.00422358667499536	chr1_252	89	BroadPeak	669.68570922558	0
chr1	172610000	172620000	chr1	173320000	173330000	8	1.86263888340554	0.00403581634795921	chr1_252	89	BroadPeak	669.68570922558	0
chr1	172630000	172640000	chr1	173320000	173330000	16	2.55292946155364	0.000000181129063764986	chr1_252	89	BroadPeak	669.68570922558	0
chr1	172480000	172490000	chr1	173330000	173340000	14	2.93766539589904	0.000026648294236862	chr1_252	89	BroadPeak	669.68570922558	0
chr1	172490000	172500000	chr1	173330000	173340000	8	1.86444495309847	0.00405490281959389	chr1_252	89	BroadPeak	669.68570922558	0
chr1	172500000	172510000	chr1	173330000	173340000	9	2.20059194691291	0.00291233438812179	chr1_252	89	BroadPeak	669.68570922558	0
chr1	172530000	172540000	chr1	173330000	173340000	12	1.91216312962397	0.00000803961392624062	chr1_252	89	BroadPeak	669.68570922558	0
chr1	172550000	172560000	chr1	173330000	173340000	8	2.12358006505357	0.00862883728126943	chr1_252	89	BroadPeak	669.68570922558	0
chr1	172560000	172570000	chr1	173330000	173340000	12	2.2114906331278	0.0000333010507746988	chr1_252	89	BroadPeak	669.68570922558	0
chr1	172630000	172640000	chr1	173330000	173340000	11	2.41658211967754	0.00034515679650489	chr1_252	89	BroadPeak	669.68570922558	0
chr1	172500000	172510000	chr1	173340000	173350000	8	2.0717866823075	0.00748730447086393	chr1_252	89	BroadPeak	669.68570922558	0
chr1	172510000	172520000	chr1	173340000	173350000	10	1.86888473805413	0.000199278173549907	chr1_252	89	BroadPeak	669.68570922558	0
chr1	172530000	172540000	chr1	173340000	173350000	13	1.8158410416286	0.000000727579249739734	chr1_252	89	BroadPeak	669.68570922558	0
chr1	172550000	172560000	chr1	173340000	173350000	12	2.00277479165449	0.0000126560146734282	chr1_252	89	BroadPeak	669.68570922558	0
chr1	172560000	172570000	chr1	173340000	173350000	8	2.08037517448809	0.0076765455779289	chr1_252	89	BroadPeak	669.68570922558	0
chr1	172630000	172640000	chr1	173340000	173350000	13	2.26004985525183	0.00000780299186266295	chr1_252	89	BroadPeak	669.68570922558	0
chr1	172480000	172490000	chr1	173350000	173360000	24	3.43739996720182	0.0000000000104056182488793	chr1_252	89	BroadPeak	669.68570922558	0
chr1	172500000	172510000	chr1	173350000	173360000	15	2.50328520328669	0.000000792740114369778	chr1_252	89	BroadPeak	669.68570922558	0
chr1	172510000	172520000	chr1	173350000	173360000	10	2.21245099023231	0.000733660872170727	chr1_252	89	BroadPeak	669.68570922558	0
chr1	172520000	172530000	chr1	173350000	173360000	17	2.20434676180354	0.00000000339453683345217	chr1_252	89	BroadPeak	669.68570922558	0
chr1	172540000	172550000	chr1	173350000	173360000	10	1.99951106135754	0.000336230064552003	chr1_252	89	BroadPeak	669.68570922558	0
chr1	172630000	172640000	chr1	173350000	173360000	10	2.76886049331552	0.00388626407976058	chr1_252	89	BroadPeak	669.68570922558	0
chr1	172480000	172490000	chr1	173360000	173370000	33	6.15829546538747	0.00000000000113238929294272	chr1_252	89	BroadPeak	669.68570922558	0
chr1	172490000	172500000	chr1	173360000	173370000	13	3.28810570779116	0.000341273905237772	chr1_252	89	BroadPeak	669.68570922558	0
chr1	172500000	172510000	chr1	173360000	173370000	31	4.21343565178695	0.00000000000000173565476523903	chr1_252	89	BroadPeak	669.68570922558	0
chr1	172510000	172520000	chr1	173360000	173370000	24	3.58355434314642	0.0000000000250037808836976	chr1_252	89	BroadPeak	669.68570922558	0
chr1	172520000	172530000	chr1	173360000	173370000	28	3.56546985981835	0.00000000000000904413332902959	chr1_252	89	BroadPeak	669.68570922558	0
chr1	172530000	172540000	chr1	173360000	173370000	24	3.41620629237647	0.00000000000916586607322084	chr1_252	89	BroadPeak	669.68570922558	0
chr1	172540000	172550000	chr1	173360000	173370000	14	3.11580438077981	0.0000503598775200613	chr1_252	89	BroadPeak	669.68570922558	0
chr1	172550000	172560000	chr1	173360000	173370000	25	3.99579060585813	0.0000000000368404015777285	chr1_252	89	BroadPeak	669.68570922558	0
chr1	172560000	172570000	chr1	173360000	173370000	20	4.23354359887787	0.000000370747062021006	chr1_252	89	BroadPeak	669.68570922558	0
chr1	172580000	172590000	chr1	173360000	173370000	17	3.28596619222705	0.000000953452432679303	chr1_252	89	BroadPeak	669.68570922558	0
chr1	172610000	172620000	chr1	173360000	173370000	12	3.0681810377791	0.000677518351811417	chr1_252	89	BroadPeak	669.68570922558	0
chr1	172630000	172640000	chr1	173360000	173370000	34	4.76963927996105	0.000000000000000169767923045652	chr1_252	89	BroadPeak	669.68570922558	0
chr1	173340000	173350000	chr1	173360000	173370000	101	48.399002938	0.00000000144288306605591	chr1_253	4	SharpPeak	27.2903711221918	1
chr1	172480000	172490000	chr1	173380000	173390000	26	3.0512495406361	0.0000000000000142645733774566	chr1_252	89	BroadPeak	669.68570922558	0
chr1	172490000	172500000	chr1	173380000	173390000	10	1.91212751443875	0.000237232713786595	chr1_252	89	BroadPeak	669.68570922558	0
chr1	172500000	172510000	chr1	173380000	173390000	14	2.2675789767086	0.00000139352491961875	chr1_252	89	BroadPeak	669.68570922558	0
chr1	172510000	172520000	chr1	173380000	173390000	16	2.02433436878954	0.00000000746219266709368	chr1_252	89	BroadPeak	669.68570922558	0
chr1	172520000	172530000	chr1	173380000	173390000	23	2.01712323810359	0.00000000000000152659033658536	chr1_252	89	BroadPeak	669.68570922558	0
chr1	172530000	172540000	chr1	173380000	173390000	8	1.95986201620074	0.00545116373196093	chr1_252	89	BroadPeak	669.68570922558	0
chr1	172550000	172560000	chr1	173380000	173390000	10	2.18138293137729	0.000658427706587172	chr1_252	89	BroadPeak	669.68570922558	0
chr1	172580000	172590000	chr1	173380000	173390000	8	1.90884455547023	0.00466640458931505	chr1_252	89	BroadPeak	669.68570922558	0
chr1	172630000	172640000	chr1	173380000	173390000	18	2.47954525527273	0.00000000279987731579422	chr1_252	89	BroadPeak	669.68570922558	0
chr1	173340000	173350000	chr1	173380000	173390000	34	14.5401410016001	0.000150483063642527	chr1_253	4	SharpPeak	27.2903711221918	0
chr1	172480000	172490000	chr1	173390000	173400000	29	3.25704633396429	0.000000000000000135594551124807	chr1_252	89	BroadPeak	669.68570922558	0
chr1	172490000	172500000	chr1	173390000	173400000	10	1.99959412085861	0.000336230064552003	chr1_252	89	BroadPeak	669.68570922558	0
chr1	172500000	172510000	chr1	173390000	173400000	12	2.39195380074455	0.0000704788221491565	chr1_252	89	BroadPeak	669.68570922558	0
chr1	172510000	172520000	chr1	173390000	173400000	13	2.12316962777911	0.0000040070381144538	chr1_252	89	BroadPeak	669.68570922558	0
chr1	172520000	172530000	chr1	173390000	173400000	20	2.11505203568449	0.0000000000035837360654877	chr1_252	89	BroadPeak	669.68570922558	0
chr1	172530000	172540000	chr1	173390000	173400000	8	2.05170469280226	0.00708191937482835	chr1_252	89	BroadPeak	669.68570922558	0
chr1	172560000	172570000	chr1	173390000	173400000	11	2.39678607793378	0.000325002709928935	chr1_252	89	BroadPeak	669.68570922558	0
chr1	172630000	172640000	chr1	173390000	173400000	19	2.62258373750716	0.000000000975404869783131	chr1_252	89	BroadPeak	669.68570922558	0
chr1	175690000	175700000	chr1	175880000	175890000	20	8.76459449886353	0.00685460206669866	chr1_254	2	SharpPeak	9.31764754197009	0
chr1	177250000	177260000	chr1	177410000	177420000	26	10.373315070862	0.000412407244199463	chr1_255	2	SharpPeak	9.48112569383364	1
chr1	176930000	176940000	chr1	177440000	177450000	15	5.26802895695443	0.0031681658490214	chr1_256	4	SharpPeak	19.6637003486156	0
chr1	176990000	177000000	chr1	177440000	177450000	60	7.10691408104754	0.0000000000000000000000000000000222970073198934	chr1_257	6	SharpPeak	62.6445827105951	1
chr1	177150000	177160000	chr1	177440000	177450000	20	6.67980253218548	0.000267106278486688	chr1_258	4	SharpPeak	21.1768546964352	0
chr1	177250000	177260000	chr1	177440000	177450000	54	23.30666855336	0.0000010643709191259	chr1_259	2	SharpPeak	16.9865918988391	0
chr1	177260000	177270000	chr1	177440000	177450000	42	14.2337004352394	0.0000000530874193640715	chr1_259	2	SharpPeak	16.9865918988391	1
chr1	176990000	177000000	chr1	177450000	177460000	10	2.94110341000406	0.00589471131472486	chr1_257	6	SharpPeak	62.6445827105951	0
chr1	177440000	177450000	chr1	177640000	177650000	54	12.3971944483166	0.000000000000000178200647799011	chr1_260	11	SharpPeak	139.839571436203	0
chr1	176810000	176820000	chr1	177700000	177710000	10	2.75505472566221	0.00375010556438349	chr1_261	2	SharpPeak	7.99064781486785	1
chr1	176990000	177000000	chr1	177700000	177710000	14	2.34070272931857	0.00000202704986955848	chr1_262	4	SharpPeak	38.8552454351227	0
chr1	177440000	177450000	chr1	177700000	177710000	27	11.605429417483	0.000962134985352225	chr1_260	11	SharpPeak	139.839571436203	0
chr1	178520000	178530000	chr1	178800000	178810000	26	8.17005368510429	0.00000845617667786312	chr1_263	34	BroadPeak	383.965720345878	0
chr1	178530000	178540000	chr1	178800000	178810000	18	5.53716851670309	0.000221438024406859	chr1_263	34	BroadPeak	383.965720345878	0
chr1	178520000	178530000	chr1	178820000	178830000	24	6.54081204197708	0.00000189942921723747	chr1_263	34	BroadPeak	383.965720345878	0
chr1	178520000	178530000	chr1	178910000	178920000	36	6.49218417629635	0.0000000000000335969363059842	chr1_263	34	BroadPeak	383.965720345878	0
chr1	178520000	178530000	chr1	179050000	179060000	24	4.23807079146324	0.00000000062896318029958	chr1_264	46	BroadPeak	615.958748983505	0
chr1	178530000	178540000	chr1	179050000	179060000	15	2.96015107033017	0.00000619956455856963	chr1_264	46	BroadPeak	615.958748983505	0
chr1	178520000	178530000	chr1	179060000	179070000	25	3.95085949249405	0.0000000000294274103080333	chr1_264	46	BroadPeak	615.958748983505	0
chr1	178520000	178530000	chr1	179100000	179110000	25	4.06173243445011	0.0000000000500388619421942	chr1_264	46	BroadPeak	615.958748983505	0
chr1	178520000	178530000	chr1	179510000	179520000	14	3.74562120603289	0.000336735274109239	chr1_265	15	SharpPeak	231.114892867384	0
chr1	179640000	179650000	chr1	179800000	179810000	16	6.11811785378858	0.0050781394469123	chr1_266	2	SharpPeak	8.03919875719963	0
chr1	179800000	179810000	chr1	180140000	180150000	17	4.6152750597611	0.0000784043247495979	chr1_267	2	SharpPeak	10.677190350414	1
chr1	179850000	179860000	chr1	180190000	180200000	13	3.26136782335378	0.000318640324337543	chr1_268	11	SharpPeak	84.1193703089281	0
chr1	179800000	179810000	chr1	180220000	180230000	21	4.78847048570447	0.000000590648636117044	chr1_269	3	SharpPeak	19.8530210990449	1
chr1	179840000	179850000	chr1	180220000	180230000	19	3.59455227482627	0.000000144479386569865	chr1_268	11	SharpPeak	84.1193703089281	0
chr1	179850000	179860000	chr1	180220000	180230000	15	3.1922448002206	0.000014975662392861	chr1_268	11	SharpPeak	84.1193703089281	0
chr1	180250000	180260000	chr1	180400000	180410000	44	12.0062378538227	0.0000000000393130149351661	chr1_270	13	SharpPeak	134.8634893943	0
chr1	180260000	180270000	chr1	180400000	180410000	31	6.49674150208231	0.000000000097842747881464	chr1_270	13	SharpPeak	134.8634893943	0
chr1	180280000	180290000	chr1	180400000	180410000	37	10.1885132251627	0.00000000208667694907218	chr1_270	13	SharpPeak	134.8634893943	0
chr1	180430000	180440000	chr1	180540000	180550000	34	12.6283702875529	0.00000918019578343994	chr1_271	4	SharpPeak	26.4076358471541	0
chr1	180250000	180260000	chr1	180430000	180440000	33	11.1998551541667	0.00000197273981779458	chr1_270	13	SharpPeak	134.8634893943	0
chr1	180260000	180270000	chr1	180430000	180440000	20	6.00871216208823	0.0000650112355003127	chr1_270	13	SharpPeak	134.8634893943	0
chr1	180430000	180440000	chr1	180560000	180570000	36	15.3001189035823	0.0000784426484342679	chr1_271	4	SharpPeak	26.4076358471541	0
chr1	180430000	180440000	chr1	180570000	180580000	32	12.0791905351106	0.0000250066824371273	chr1_271	4	SharpPeak	26.4076358471541	0
chr1	180430000	180440000	chr1	180640000	180650000	32	12.9700505114962	0.0000949320384149826	chr1_272	2	SharpPeak	9.47377536603536	1
chr1	180430000	180440000	chr1	180760000	180770000	37	6.62178737092703	0.0000000000000112809605548726	chr1_273	4	SharpPeak	34.9943587795289	1
chr1	180430000	180440000	chr1	180770000	180780000	28	7.05209409136495	0.0000000439035906167252	chr1_273	4	SharpPeak	34.9943587795289	0
chr1	181210000	181220000	chr1	181540000	181550000	19	5.23363859162132	0.0000327190239015357	chr1_274	8	SharpPeak	54.1819189223814	0
chr1	181230000	181240000	chr1	181540000	181550000	10	3.14808549861035	0.00934960120285575	chr1_274	8	SharpPeak	54.1819189223814	0
chr1	181250000	181260000	chr1	181540000	181550000	22	3.94040432836762	0.0000000045719858401709	chr1_274	8	SharpPeak	54.1819189223814	0
chr1	181330000	181340000	chr1	181540000	181550000	12	3.67469483308259	0.00317163196737338	chr1_275	5	SharpPeak	23.0074021709412	0
chr1	181350000	181360000	chr1	181540000	181550000	20	7.17120697456342	0.000654997619180719	chr1_275	5	SharpPeak	23.0074021709412	0
chr1	181840000	181850000	chr1	182120000	182130000	23	9.8988639119628	0.0026873649083136	chr1_276	13	SharpPeak	108.012181109731	0
chr1	181850000	181860000	chr1	182120000	182130000	16	4.24860077049202	0.00010429412418242	chr1_276	13	SharpPeak	108.012181109731	0
chr1	182120000	182130000	chr1	182510000	182520000	15	5.95295256377732	0.00958774191397572	chr1_277	2	SharpPeak	9.21483264781813	0
chr1	182490000	182500000	chr1	182530000	182540000	48	23.7869764144112	0.000156326439848735	chr1_278	3	SharpPeak	13.9552166708949	1
chr1	182610000	182620000	chr1	182760000	182770000	32	10.9408395056333	0.00000342122447605678	chr1_279	3	SharpPeak	20.8211641455319	0
chr1	182510000	182520000	chr1	182950000	182960000	16	4.96969766322164	0.00060077123603579	chr1_280	2	SharpPeak	10.2531076510806	0
chr1	182530000	182540000	chr1	182950000	182960000	12	3.91536010233364	0.00525321895441492	chr1_281	8	SharpPeak	74.7591977745909	0
chr1	182760000	182770000	chr1	182950000	182960000	61	11.781247728161	0.000000000000000000000452482395652532	chr1_282	7	SharpPeak	96.5689819247634	0
chr1	182790000	182800000	chr1	182950000	182960000	27	8.04500296794615	0.00000202040980289299	chr1_283	3	SharpPeak	16.6682292348335	1
chr1	182760000	182770000	chr1	182980000	182990000	32	8.6441414252826	0.00000001975393452062	chr1_282	7	SharpPeak	96.5689819247634	0
chr1	182510000	182520000	chr1	182960000	182970000	15	3.8390505601295	0.000122031614949447	chr1_280	2	SharpPeak	10.2531076510806	1
chr1	182610000	182620000	chr1	182960000	182970000	15	2.96394973768959	0.0000062899575751725	chr1_284	3	SharpPeak	18.2536980591632	1
chr1	182760000	182770000	chr1	182960000	182970000	63	8.7365864002579	0.00000000000000000000000000000263300141184159	chr1_282	7	SharpPeak	96.5689819247634	1
chr1	182790000	182800000	chr1	182960000	182970000	18	5.93380292033642	0.000506103787810058	chr1_283	3	SharpPeak	16.6682292348335	0
chr1	182980000	182990000	chr1	183220000	183230000	30	5.58190879959349	0.0000000000129430501356651	chr1_285	8	SharpPeak	67.4291138987717	1
chr1	182510000	182520000	chr1	183290000	183300000	15	3.92291207876637	0.000154659750822369	chr1_286	5	SharpPeak	25.503395985531	1
chr1	182520000	182530000	chr1	183290000	183300000	12	2.7654208500228	0.000269356654032236	chr1_286	5	SharpPeak	25.503395985531	0
chr1	182530000	182540000	chr1	183290000	183300000	12	3.09234569572611	0.000728086451006452	chr1_286	5	SharpPeak	25.503395985531	0
chr1	182980000	182990000	chr1	183290000	183300000	31	5.71691791463879	0.00000000000450214102855582	chr1_287	2	SharpPeak	17.4707089390046	1
chr1	183390000	183400000	chr1	184030000	184040000	11	3.0313391164893	0.00219106153553253	chr1_288	2	SharpPeak	7.84023789547556	1
chr1	183430000	183440000	chr1	184030000	184040000	16	3.51305543202256	0.0000106998212549217	chr1_289	2	SharpPeak	33.1972194545331	0
chr1	183430000	183440000	chr1	184230000	184240000	9	1.77206274331756	0.000654443912747649	chr1_290	3	SharpPeak	28.8090236468857	0
chr1	184440000	184450000	chr1	184710000	184720000	29	6.05712063212005	0.000000000397571024105837	chr1_291	13	SharpPeak	121.949263390694	0
chr1	184230000	184240000	chr1	184720000	184730000	15	4.45097186886427	0.000585702994393982	chr1_292	14	SharpPeak	156.529732212835	0
chr1	184240000	184250000	chr1	184720000	184730000	15	4.06316204105919	0.000225335508525011	chr1_292	14	SharpPeak	156.529732212835	0
chr1	184440000	184450000	chr1	184720000	184730000	28	7.62027952207845	0.00000021402103348927	chr1_291	13	SharpPeak	121.949263390694	0
chr1	184230000	184240000	chr1	184730000	184740000	17	4.41154811432469	0.0000455462958359473	chr1_292	14	SharpPeak	156.529732212835	0
chr1	184240000	184250000	chr1	184730000	184740000	20	4.02660483706677	0.000000173714567089275	chr1_292	14	SharpPeak	156.529732212835	0
chr1	184440000	184450000	chr1	184730000	184740000	41	7.45324112325304	0.000000000000000633855397910368	chr1_291	13	SharpPeak	121.949263390694	1
chr1	184030000	184040000	chr1	184770000	184780000	9	2.54481328506799	0.00740367299386278	chr1_293	2	SharpPeak	7.59923202502774	0
chr1	184840000	184850000	chr1	185200000	185210000	26	7.00784451660405	0.000000517446574574871	chr1_294	7	SharpPeak	52.0401458156203	0
chr1	184850000	184860000	chr1	185200000	185210000	18	4.47166764965655	0.000014396178229411	chr1_294	7	SharpPeak	52.0401458156203	0
chr1	184880000	184890000	chr1	185200000	185210000	16	5.60746402027928	0.00212694608066186	chr1_295	3	SharpPeak	17.1250934575492	0
chr1	185450000	185460000	chr1	185510000	185520000	26	12.74503471048	0.00724050140991246	chr1_296	2	SharpPeak	11.6831431663678	0
chr1	185730000	185740000	chr1	186700000	186710000	13	2.46094300634034	0.0000190806378352753	chr1_297	2	SharpPeak	11.3865307577198	1
chr1	186110000	186120000	chr1	186700000	186710000	30	5.31422362273814	0.00000000000391760617546165	chr1_298	7	SharpPeak	65.4579485956598	1
chr1	186180000	186190000	chr1	186700000	186710000	46	4.48286491416848	0.000000000000000000000000000179344074877568	chr1_299	5	SharpPeak	77.2453115787127	1
chr1	186270000	186280000	chr1	186700000	186710000	13	3.57078692862937	0.000741905021499519	chr1_300	6	SharpPeak	37.6389158324641	0
chr1	186400000	186410000	chr1	186700000	186710000	29	7.45518483763381	0.000000036923291366957	chr1_301	16	SharpPeak	137.093098425951	0
chr1	189000000	189010000	chr1	189680000	189690000	16	4.37406367713148	0.000147039501934596	chr1_302	13	SharpPeak	80.2997876932331	0
chr1	190160000	190170000	chr1	190680000	190690000	14	4.27757769863545	0.00124630217675522	chr1_303	7	SharpPeak	52.0032662969999	0
chr1	190170000	190180000	chr1	190680000	190690000	27	5.00873285692434	0.000000000136657160407104	chr1_303	7	SharpPeak	52.0032662969999	1
chr1	190160000	190170000	chr1	190690000	190700000	13	4.38036040911555	0.00459721754877529	chr1_303	7	SharpPeak	52.0032662969999	0
chr1	190170000	190180000	chr1	190690000	190700000	26	5.1310702017722	0.00000000111034562015714	chr1_303	7	SharpPeak	52.0032662969999	0
chr1	191310000	191320000	chr1	191570000	191580000	30	8.99009186421288	0.000000533471318457493	chr1_304	4	SharpPeak	33.1179484525477	0
chr1	191320000	191330000	chr1	191570000	191580000	41	14.5163355580061	0.000000250633437190001	chr1_304	4	SharpPeak	33.1179484525477	0
chr1	191390000	191400000	chr1	191570000	191580000	53	19.5275577156561	0.0000000102505886789771	chr1_305	5	SharpPeak	61.5932726259716	0
chr1	191320000	191330000	chr1	191820000	191830000	21	5.80711398134008	0.0000119637356449004	chr1_306	6	SharpPeak	36.0842862026849	0
chr1	191390000	191400000	chr1	191820000	191830000	22	6.70402441784598	0.0000315087492959256	chr1_307	2	SharpPeak	10.4861885069515	1
chr1	191570000	191580000	chr1	191820000	191830000	43	11.4505738060993	0.0000000000324567254514637	chr1_308	6	SharpPeak	65.0231878971972	0
chr1	191830000	191840000	chr1	191900000	191910000	41	15.8117907094727	0.00000210932605701213	chr1_309	3	SharpPeak	16.0056649714689	1
chr1	191830000	191840000	chr1	191910000	191920000	26	12.1293644678963	0.00386186722013589	chr1_309	3	SharpPeak	16.0056649714689	0
chr1	191980000	191990000	chr1	192070000	192080000	24	10.1308466030311	0.00161425188346136	chr1_310	7	SharpPeak	52.812919544656	0
chr1	191990000	192000000	chr1	192070000	192080000	26	8.08330629253815	0.00000699264328260635	chr1_310	7	SharpPeak	52.812919544656	0
chr1	191820000	191830000	chr1	192090000	192100000	31	7.96500576720093	0.0000000110691218770999	chr1_311	3	SharpPeak	33.6011373851376	0
chr1	191830000	191840000	chr1	192090000	192100000	36	5.56797460805616	0.000000000000000375705976030634	chr1_311	3	SharpPeak	33.6011373851376	1
chr1	191990000	192000000	chr1	192090000	192100000	29	12.0009673592239	0.000316389268660671	chr1_310	7	SharpPeak	52.812919544656	0
chr1	192130000	192140000	chr1	192770000	192780000	21	5.56302850745531	0.0000063045145359221	chr1_312	3	SharpPeak	14.9168942073872	1
chr1	192130000	192140000	chr1	192780000	192790000	12	3.95840356629798	0.00572080187196432	chr1_312	3	SharpPeak	14.9168942073872	0
chr1	192130000	192140000	chr1	192790000	192800000	15	4.79128874665086	0.00124411534285797	chr1_312	3	SharpPeak	14.9168942073872	0
chr1	192790000	192800000	chr1	192850000	192860000	64	31.2514388389008	0.00000514123005628824	chr1_313	2	SharpPeak	11.8820058868702	1
chr1	192770000	192780000	chr1	193030000	193040000	24	8.82958148010541	0.000232601938738034	chr1_314	3	SharpPeak	13.2850742519123	1
chr1	192780000	192790000	chr1	193030000	193040000	18	6.49103435655662	0.00142389143938325	chr1_314	3	SharpPeak	13.2850742519123	0
chr1	192790000	192800000	chr1	193030000	193040000	20	8.34548265486604	0.00401257479648782	chr1_314	3	SharpPeak	13.2850742519123	0
chr1	192760000	192770000	chr1	193120000	193130000	14	4.27741192405788	0.00124630217675522	chr1_315	2	SharpPeak	10.781015508032	0
chr1	192780000	192790000	chr1	193120000	193130000	21	4.0017696095144	0.0000000310625935329683	chr1_316	3	SharpPeak	20.5228318391261	1
chr1	192790000	192800000	chr1	193120000	193130000	19	5.03679135603053	0.000019306967162335	chr1_316	3	SharpPeak	20.5228318391261	0
chr1	192750000	192760000	chr1	193130000	193140000	15	3.26241527946511	0.000019247622390829	chr1_315	2	SharpPeak	10.781015508032	1
chr1	192780000	192790000	chr1	193130000	193140000	13	3.5407358201346	0.0006889285904095	chr1_316	3	SharpPeak	20.5228318391261	0
chr1	193700000	193710000	chr1	194610000	194620000	15	2.00360690245017	0.0000000483209905231528	chr1_317	16	SharpPeak	158.385567562738	0
chr1	193700000	193710000	chr1	194620000	194630000	40	3.3870261663828	0.00000000000000000000000000460519286267094	chr1_317	16	SharpPeak	158.385567562738	1
chr1	193980000	193990000	chr1	194620000	194630000	19	3.3999096700317	0.0000000599007438417743	chr1_318	7	SharpPeak	42.567156172924	0
chr1	9780000	9790000	chr1	9950000	9960000	10	2.73707847641884	0.00768407214471352	chr1_2	3	SharpPeak	12.7923106149828	0
chr1	9760000	9770000	chr1	10010000	10020000	10	2.49899870653228	0.00410773850246753	chr1_319	2	SharpPeak	10.9259049135753	0
chr1	9770000	9780000	chr1	10010000	10020000	13	2.30291338007666	0.0000261853732209111	chr1_319	2	SharpPeak	10.9259049135753	1
chr1	10230000	10240000	chr1	10760000	10770000	17	2.09810108684383	0.00000000567966080067432	chr1_320	2	SharpPeak	15.5831635267037	1
chr1	10230000	10240000	chr1	10770000	10780000	11	2.55935458086057	0.00130774800583708	chr1_320	2	SharpPeak	15.5831635267037	0
chr1	13370000	13380000	chr1	13500000	13510000	17	6.16472451367502	0.00473143905475349	chr1_4	3	SharpPeak	13.765170860266	0
chr1	13370000	13380000	chr1	13520000	13530000	21	7.29595071317295	0.000728952284744647	chr1_4	3	SharpPeak	13.765170860266	1
chr1	14300000	14310000	chr1	14510000	14520000	14	4.50874717365924	0.00454683662420641	chr1_5	2	SharpPeak	9.49487851269853	0
chr1	14310000	14320000	chr1	14710000	14720000	9	2.30529374937595	0.00846216126732433	chr1_321	2	SharpPeak	8.88393464451129	0
chr1	14310000	14320000	chr1	14720000	14730000	10	1.95984024514765	0.000691624169508722	chr1_321	2	SharpPeak	8.88393464451129	1
chr1	15280000	15290000	chr1	15680000	15690000	15	2.56851621194278	0.00000318157932912496	chr1_322	2	SharpPeak	11.6358060572953	1
chr1	15280000	15290000	chr1	15690000	15700000	9	2.25664581878259	0.00743791077953756	chr1_322	2	SharpPeak	11.6358060572953	0
chr1	16100000	16110000	chr1	16280000	16290000	20	4.83635188854252	0.00000811919950431069	chr1_323	4	SharpPeak	29.8176740894015	0
chr1	16100000	16110000	chr1	16290000	16300000	28	7.77286126790698	0.000000963653791964274	chr1_323	4	SharpPeak	29.8176740894015	0
chr1	16100000	16110000	chr1	16410000	16420000	14	3.66554663532512	0.000653599558591767	chr1_324	4	SharpPeak	38.132274124359	0
chr1	16100000	16110000	chr1	16420000	16430000	16	1.95470858929365	0.0000000155295826819962	chr1_324	4	SharpPeak	38.132274124359	0
chr1	16100000	16110000	chr1	16430000	16440000	26	5.18305193083517	0.00000000469676846963242	chr1_324	4	SharpPeak	38.132274124359	0
chr1	16100000	16110000	chr1	16440000	16450000	24	4.01198162428411	0.00000000075408734331194	chr1_324	4	SharpPeak	38.132274124359	1
chr1	16100000	16110000	chr1	16300000	16310000	28	7.33007776795893	0.000000301993333334359	chr1_323	4	SharpPeak	29.8176740894015	1
chr1	16100000	16110000	chr1	16310000	16320000	14	3.60637992637495	0.000556389290892279	chr1_323	4	SharpPeak	29.8176740894015	0
chr1	16660000	16670000	chr1	17130000	17140000	12	1.8993314907226	0.000020734651555729	chr1_6	2	SharpPeak	12.4528990014046	1
chr1	19210000	19220000	chr1	19820000	19830000	9	2.36898639312187	0.00998752797710048	chr1_325	2	SharpPeak	7.78281434340291	0
chr1	19210000	19220000	chr1	19830000	19840000	10	2.56005218917012	0.00484622330723182	chr1_325	2	SharpPeak	7.78281434340291	1
chr1	19210000	19220000	chr1	19920000	19930000	15	3.49782077780347	0.000110900790449367	chr1_326	11	SharpPeak	110.461141977407	0
chr1	19200000	19210000	chr1	19930000	19940000	11	1.54177239872265	0.0000179492116494079	chr1_326	11	SharpPeak	110.461141977407	0
chr1	19210000	19220000	chr1	19930000	19940000	10	2.16517461785347	0.00144505061492132	chr1_326	11	SharpPeak	110.461141977407	0
chr1	19230000	19240000	chr1	19930000	19940000	11	1.60071012044338	0.0000252903141514308	chr1_327	8	SharpPeak	61.2197574612565	0
chr1	19240000	19250000	chr1	19930000	19940000	12	1.5004291318713	0.00000206378576871171	chr1_327	8	SharpPeak	61.2197574612565	0
chr1	19210000	19220000	chr1	19940000	19950000	15	3.06203150206019	0.000025319562677586	chr1_326	11	SharpPeak	110.461141977407	0
chr1	19240000	19250000	chr1	19940000	19950000	11	1.85558120033047	0.0000911555597034607	chr1_327	8	SharpPeak	61.2197574612565	0
chr1	19200000	19210000	chr1	19950000	19960000	12	1.88141550751334	0.0000188512038270215	chr1_326	11	SharpPeak	110.461141977407	0
chr1	19240000	19250000	chr1	19950000	19960000	9	1.81033597018114	0.00175618261109512	chr1_327	8	SharpPeak	61.2197574612565	0
chr1	19200000	19210000	chr1	19960000	19970000	14	2.12424574340423	0.00000198966013673788	chr1_326	11	SharpPeak	110.461141977407	0
chr1	19210000	19220000	chr1	19960000	19970000	29	3.50873551267102	0.00000000000000308787279868715	chr1_326	11	SharpPeak	110.461141977407	0
chr1	19230000	19240000	chr1	19960000	19970000	12	2.25212622125341	0.00010259107542992	chr1_327	8	SharpPeak	61.2197574612565	0
chr1	19240000	19250000	chr1	19960000	19970000	11	2.03117162350934	0.00019684909138949	chr1_327	8	SharpPeak	61.2197574612565	0
chr1	19200000	19210000	chr1	19970000	19980000	23	1.95638514717274	0.00000000000000298970256924037	chr1_326	11	SharpPeak	110.461141977407	0
chr1	19210000	19220000	chr1	19970000	19980000	31	3.12128249589844	0.00000000000000000194504418214103	chr1_326	11	SharpPeak	110.461141977407	1
chr1	19230000	19240000	chr1	19970000	19980000	14	2.06326255900993	0.00000143378930331271	chr1_327	8	SharpPeak	61.2197574612565	0
chr1	19240000	19250000	chr1	19970000	19980000	21	1.87751948244104	0.000000000000145902916947831	chr1_327	8	SharpPeak	61.2197574612565	1
chr1	19200000	19210000	chr1	19980000	19990000	11	1.91964641212105	0.000122007075987418	chr1_326	11	SharpPeak	110.461141977407	0
chr1	19210000	19220000	chr1	19980000	19990000	18	3.03595450848658	0.00000018765836537888	chr1_326	11	SharpPeak	110.461141977407	0
chr1	19210000	19220000	chr1	20170000	20180000	11	2.28992213354438	0.000531715966172855	chr1_328	3	SharpPeak	16.6122112168853	0
chr1	19210000	19220000	chr1	20180000	20190000	14	2.50890082826327	0.0000127847641831735	chr1_328	3	SharpPeak	16.6122112168853	1
chr1	19210000	19220000	chr1	20190000	20200000	10	2.42861880897801	0.00334430206450898	chr1_328	3	SharpPeak	16.6122112168853	0
chr1	23760000	23770000	chr1	24030000	24040000	16	4.37539643650361	0.000359276581142669	chr1_329	2	SharpPeak	9.61793811189117	1
chr1	23760000	23770000	chr1	24040000	24050000	14	4.44275351039745	0.00400503376177415	chr1_329	2	SharpPeak	9.61793811189117	0
chr1	23760000	23770000	chr1	24110000	24120000	14	3.11740626493701	0.000128579195873012	chr1_9	3	SharpPeak	15.5475042597514	1
chr1	23760000	23770000	chr1	24120000	24130000	14	4.19013151009896	0.00233622509850677	chr1_9	3	SharpPeak	15.5475042597514	0
chr1	23760000	23770000	chr1	24160000	24170000	19	4.1432709619717	0.00000346059573240864	chr1_10	2	SharpPeak	17.6149529198646	0
chr1	23760000	23770000	chr1	24240000	24250000	21	3.17767890428767	0.00000000201177284271039	chr1_330	2	SharpPeak	15.6962765392946	1
chr1	23760000	23770000	chr1	24250000	24260000	11	2.80385399489134	0.00268706758255195	chr1_330	2	SharpPeak	15.6962765392946	0
chr1	34000000	34010000	chr1	34180000	34190000	29	8.63618764039738	0.00000226621625873639	chr1_12	5	SharpPeak	44.312057629211	0
chr1	36550000	36560000	chr1	36610000	36620000	76	30.2616294315022	0.000000000402812513901807	chr1_14	24	BroadPeak	342.409034607552	0
chr1	36540000	36550000	chr1	36640000	36650000	27	11.549256209643	0.0020541115117851	chr1_14	24	BroadPeak	342.409034607552	0
chr1	36550000	36560000	chr1	36640000	36650000	103	30.0200234925028	0.000000000000000000000139090007679271	chr1_14	24	BroadPeak	342.409034607552	0
chr1	36540000	36550000	chr1	36680000	36690000	27	11.1475865856841	0.00123051000580489	chr1_14	24	BroadPeak	342.409034607552	0
chr1	36550000	36560000	chr1	36680000	36690000	109	28.3306292039141	0.00000000000000000000000000101192617141308	chr1_14	24	BroadPeak	342.409034607552	0
chr1	36550000	36560000	chr1	36720000	36730000	41	17.4712008480198	0.000059804060506466	chr1_14	24	BroadPeak	342.409034607552	0
chr1	36540000	36550000	chr1	36630000	36640000	42	14.733936433839	0.000000412724203247668	chr1_14	24	BroadPeak	342.409034607552	0
chr1	36550000	36560000	chr1	36630000	36640000	177	38.629096277	0.000000000000000000000000000000000000000000000000000000317391761570155	chr1_14	24	BroadPeak	342.409034607552	1
chr1	36550000	36560000	chr1	36650000	36660000	51	22.8022790264515	0.0000172819003582201	chr1_14	24	BroadPeak	342.409034607552	0
chr1	36540000	36550000	chr1	36670000	36680000	23	8.71299364955472	0.00115846886285868	chr1_14	24	BroadPeak	342.409034607552	0
chr1	36550000	36560000	chr1	36670000	36680000	88	22.2371069376936	0.0000000000000000000000354736913985253	chr1_14	24	BroadPeak	342.409034607552	0
chr1	36550000	36560000	chr1	36620000	36630000	105	40.1008109108	0.0000000000000046264149825324	chr1_14	24	BroadPeak	342.409034607552	0
chr1	36550000	36560000	chr1	36660000	36670000	82	20.6010974316781	0.000000000000000000000979506132340784	chr1_14	24	BroadPeak	342.409034607552	0
chr1	36550000	36560000	chr1	36730000	36740000	45	15.3299620052114	0.000000060219118574949	chr1_14	24	BroadPeak	342.409034607552	0
chr1	36780000	36790000	chr1	37220000	37230000	11	2.56219727846782	0.00131880693587934	chr1_331	8	SharpPeak	65.5229869684589	0
chr1	36780000	36790000	chr1	37230000	37240000	11	2.85397180624679	0.00308146954412567	chr1_331	8	SharpPeak	65.5229869684589	0
chr1	36940000	36950000	chr1	37230000	37240000	16	4.14578253444479	0.000197714200640106	chr1_332	4	SharpPeak	25.2523824171433	0
chr1	36780000	36790000	chr1	37240000	37250000	24	2.83317351817227	0.000000000000657642914060709	chr1_331	8	SharpPeak	65.5229869684589	1
chr1	36930000	36940000	chr1	37240000	37250000	19	4.29033094351741	0.00000569607592216154	chr1_332	4	SharpPeak	25.2523824171433	0
chr1	36940000	36950000	chr1	37240000	37250000	19	4.07401133998922	0.00000271698649177965	chr1_332	4	SharpPeak	25.2523824171433	1
chr1	36780000	36790000	chr1	37210000	37220000	15	3.04642240375927	0.0000238199524410083	chr1_331	8	SharpPeak	65.5229869684589	0
chr1	36770000	36780000	chr1	37260000	37270000	12	2.34259232395051	0.000146694286346828	chr1_331	8	SharpPeak	65.5229869684589	0
chr1	36780000	36790000	chr1	37260000	37270000	16	3.07488780491512	0.00000572839642520315	chr1_331	8	SharpPeak	65.5229869684589	0
chr1	36780000	36790000	chr1	37250000	37260000	23	2.77754339638556	0.00000000000342078272949262	chr1_331	8	SharpPeak	65.5229869684589	0
chr1	36940000	36950000	chr1	37250000	37260000	13	3.94754181886535	0.00415313039745948	chr1_332	4	SharpPeak	25.2523824171433	0
chr1	36780000	36790000	chr1	37270000	37280000	14	2.57897248416462	0.0000172742218762354	chr1_331	8	SharpPeak	65.5229869684589	0
chr1	37290000	37300000	chr1	37630000	37640000	11	2.94695801973569	0.00394865475760098	chr1_333	2	SharpPeak	7.89618909138696	1
chr1	37300000	37310000	chr1	37630000	37640000	13	4.38971990210397	0.0099262653045024	chr1_333	2	SharpPeak	7.89618909138696	0
chr1	37420000	37430000	chr1	37630000	37640000	29	7.05357999242681	0.0000000371207497958052	chr1_334	2	SharpPeak	16.0246863386306	1
chr1	37430000	37440000	chr1	37630000	37640000	19	5.27941218174028	0.0000954004118755148	chr1_334	2	SharpPeak	16.0246863386306	0
chr1	38120000	38130000	chr1	38780000	38790000	13	2.82455240963895	0.000196151651975092	chr1_335	2	SharpPeak	12.0609707914911	0
chr1	38120000	38130000	chr1	38770000	38780000	12	2.13077396206419	0.0000611732976067977	chr1_335	2	SharpPeak	12.0609707914911	1
chr1	38440000	38450000	chr1	38770000	38780000	10	2.52206687817799	0.00437861111189873	chr1_15	2	SharpPeak	8.31283526120804	0
chr1	38980000	38990000	chr1	39350000	39360000	13	3.27372913203912	0.000790267597609626	chr1_16	11	SharpPeak	82.2797764962383	0
chr1	39030000	39040000	chr1	39350000	39360000	9	2.31483079037958	0.00867758138184072	chr1_16	11	SharpPeak	82.2797764962383	0
chr1	39370000	39380000	chr1	39510000	39520000	16	5.25829740151493	0.00250047668741368	chr1_18	4	SharpPeak	26.2693479101039	0
chr1	39390000	39400000	chr1	39510000	39520000	24	5.27771224122757	0.000000131362696367331	chr1_19	3	SharpPeak	24.8355162610141	0
chr1	39020000	39030000	chr1	39320000	39330000	15	2.51902457299613	0.00000252286859304248	chr1_336	3	SharpPeak	17.2483766128798	1
chr1	38980000	38990000	chr1	39340000	39350000	20	3.96738790782954	0.000000411808175240327	chr1_16	11	SharpPeak	82.2797764962383	0
chr1	39020000	39030000	chr1	39340000	39350000	10	2.74171321490522	0.00777746132214787	chr1_16	11	SharpPeak	82.2797764962383	0
chr1	38980000	38990000	chr1	39520000	39530000	12	2.8193070100745	0.000767551180440382	chr1_17	8	SharpPeak	94.7582733507043	0
chr1	39360000	39370000	chr1	39520000	39530000	30	8.32784872758576	0.000000336572493868384	chr1_18	4	SharpPeak	26.2693479101039	1
chr1	39370000	39380000	chr1	39520000	39530000	23	5.82708972280112	0.00000281875923579514	chr1_18	4	SharpPeak	26.2693479101039	0
chr1	39390000	39400000	chr1	39520000	39530000	28	5.80197599212716	0.00000000234588715659212	chr1_19	3	SharpPeak	24.8355162610141	1
chr1	41150000	41160000	chr1	41800000	41810000	12	2.05482124872705	0.0000437419201630215	chr1_21	2	SharpPeak	13.1603906678813	0
chr1	41810000	41820000	chr1	42480000	42490000	11	2.14773220895582	0.000313964514213934	chr1_23	3	SharpPeak	21.4818097623005	0
chr1	41810000	41820000	chr1	42550000	42560000	9	1.8310651881208	0.00189971046344711	chr1_24	4	SharpPeak	17.9640582017101	0
chr1	42220000	42230000	chr1	42660000	42670000	9	2.25846378501708	0.00747882342288811	chr1_26	30	BroadPeak	321.523137869821	0
chr1	41810000	41820000	chr1	42720000	42730000	10	1.680029159007	0.000212369987147153	chr1_25	62	BroadPeak	878.825922093674	0
chr1	50920000	50930000	chr1	51310000	51320000	14	3.19185477600201	0.000164008867755689	chr1_30	9	SharpPeak	75.4964330813281	0
chr1	50920000	50930000	chr1	51320000	51330000	13	3.72343400831923	0.00249780833979794	chr1_30	9	SharpPeak	75.4964330813281	0
chr1	50920000	50930000	chr1	51340000	51350000	17	4.06226013825275	0.0000431099078225477	chr1_30	9	SharpPeak	75.4964330813281	0
chr1	50930000	50940000	chr1	51340000	51350000	9	2.11354182511929	0.00489119136446393	chr1_30	9	SharpPeak	75.4964330813281	0
chr1	50920000	50930000	chr1	51580000	51590000	11	2.9113029283976	0.0035979475830325	chr1_337	3	SharpPeak	14.4775671527453	0
chr1	50920000	50930000	chr1	51590000	51600000	10	2.4566862326903	0.00363856096232593	chr1_337	3	SharpPeak	14.4775671527453	0
chr1	50920000	50930000	chr1	51600000	51610000	13	2.67959579286391	0.000117781588786273	chr1_337	3	SharpPeak	14.4775671527453	1
chr1	54550000	54560000	chr1	54960000	54970000	12	2.847173188	0.000836214304331735	chr1_338	2	SharpPeak	9.90851147824642	1
chr1	54550000	54560000	chr1	54970000	54980000	12	2.90721475856563	0.000998058436445928	chr1_338	2	SharpPeak	9.90851147824642	0
chr1	55230000	55240000	chr1	55390000	55400000	15	5.191371574334	0.00599845692200278	chr1_339	4	SharpPeak	25.0802011056356	0
chr1	55230000	55240000	chr1	55370000	55380000	20	3.56703184312292	0.0000000782271873422423	chr1_339	4	SharpPeak	25.0802011056356	1
chr1	55230000	55240000	chr1	55380000	55390000	20	4.58873417292014	0.0000037321282594877	chr1_339	4	SharpPeak	25.0802011056356	0
chr1	55240000	55250000	chr1	55380000	55390000	10	2.74175578638274	0.00777746132214787	chr1_339	4	SharpPeak	25.0802011056356	0
chr1	55400000	55410000	chr1	55670000	55680000	14	3.97493104915748	0.00141723023085965	chr1_340	2	SharpPeak	11.8369234769232	0
chr1	55400000	55410000	chr1	55700000	55710000	24	5.05344140179919	0.0000000594822037928938	chr1_341	7	SharpPeak	143.385724554254	0
chr1	55400000	55410000	chr1	55710000	55720000	15	4.39415457183818	0.00120619548752884	chr1_341	7	SharpPeak	143.385724554254	0
chr1	55230000	55240000	chr1	55740000	55750000	12	3.51119582147519	0.00477863024522804	chr1_342	3	SharpPeak	18.0527208343293	0
chr1	55400000	55410000	chr1	55740000	55750000	51	4.46470713703648	0.00000000000000000000000000000000665848048412099	chr1_341	7	SharpPeak	143.385724554254	0
chr1	55400000	55410000	chr1	55750000	55760000	17	3.76572627607131	0.0000167127273455212	chr1_341	7	SharpPeak	143.385724554254	0
chr1	55400000	55410000	chr1	55850000	55860000	27	3.04765749012542	0.00000000000000639633306982793	chr1_33	9	SharpPeak	104.773635141814	0
chr1	55400000	55410000	chr1	55580000	55590000	23	6.41892422604666	0.0000136133096286413	chr1_343	2	SharpPeak	11.2234947394433	1
chr1	55400000	55410000	chr1	55690000	55700000	24	5.10529674833148	0.0000000718801347250303	chr1_341	7	SharpPeak	143.385724554254	0
chr1	55230000	55240000	chr1	55730000	55740000	21	3.691584294395	0.0000000262014158768455	chr1_342	3	SharpPeak	18.0527208343293	1
chr1	55240000	55250000	chr1	55730000	55740000	9	2.24898771627108	0.00727537582507171	chr1_342	3	SharpPeak	18.0527208343293	0
chr1	55400000	55410000	chr1	55730000	55740000	78	4.74716500624794	0.000000000000000000000000000000000000000000000000000000000000104458686043409	chr1_341	7	SharpPeak	143.385724554254	1
chr1	55400000	55410000	chr1	55820000	55830000	20	3.05503378486039	0.00000000631945787267361	chr1_33	9	SharpPeak	104.773635141814	0
chr1	55400000	55410000	chr1	55830000	55840000	21	2.83625071988357	0.000000000275360484994054	chr1_33	9	SharpPeak	104.773635141814	0
chr1	55400000	55410000	chr1	55840000	55850000	18	2.21830140512588	0.0000000017445996007689	chr1_33	9	SharpPeak	104.773635141814	0
chr1	55230000	55240000	chr1	55860000	55870000	13	2.32885612932948	0.0000294065944171573	chr1_32	4	SharpPeak	25.706183565278	0
chr1	55400000	55410000	chr1	55860000	55870000	17	2.67024474334793	0.000000172485625635915	chr1_33	9	SharpPeak	104.773635141814	0
chr1	55400000	55410000	chr1	55660000	55670000	21	5.43920754980222	0.0000125307762455507	chr1_340	2	SharpPeak	11.8369234769232	1
chr1	55400000	55410000	chr1	55720000	55730000	21	3.40670025083717	0.00000000673606958230498	chr1_341	7	SharpPeak	143.385724554254	0
chr1	55400000	55410000	chr1	55800000	55810000	21	3.50223855368668	0.0000000107159180574786	chr1_33	9	SharpPeak	104.773635141814	0
chr1	55400000	55410000	chr1	55810000	55820000	16	3.17804401203857	0.00000865196289676115	chr1_33	9	SharpPeak	104.773635141814	0
chr1	55230000	55240000	chr1	55870000	55880000	19	2.79049132848886	0.00000000900840478759169	chr1_32	4	SharpPeak	25.706183565278	1
chr1	55400000	55410000	chr1	55870000	55880000	33	3.24289474646652	0.0000000000000000000653372814896684	chr1_33	9	SharpPeak	104.773635141814	1
chr1	55400000	55410000	chr1	55590000	55600000	13	3.96381354704892	0.00430659928770284	chr1_343	2	SharpPeak	11.2234947394433	0
chr1	56970000	56980000	chr1	57230000	57240000	22	7.13789367762205	0.000199318898778072	chr1_35	2	SharpPeak	14.5268771641152	0
chr1	57400000	57410000	chr1	57780000	57790000	14	4.82931671816871	0.00827530805461791	chr1_37	6	SharpPeak	60.0155312170298	0
chr1	57400000	57410000	chr1	57800000	57810000	14	4.52086688619453	0.00466164299496019	chr1_344	2	SharpPeak	8.06288666025529	1
chr1	57400000	57410000	chr1	57810000	57820000	13	4.14002730595335	0.00619284877263105	chr1_344	2	SharpPeak	8.06288666025529	0
chr1	57400000	57410000	chr1	57930000	57940000	12	3.61868472144903	0.006083429261944	chr1_38	20	SharpPeak	161.347789750222	0
chr1	57420000	57430000	chr1	57930000	57940000	12	1.9799066160349	0.0000310363086245161	chr1_39	11	SharpPeak	85.9098120736733	0
chr1	57430000	57440000	chr1	57930000	57940000	10	1.8571871980188	0.000457859667010659	chr1_39	11	SharpPeak	85.9098120736733	0
chr1	57770000	57780000	chr1	57930000	57940000	25	8.80797680062987	0.000213326311468496	chr1_40	4	SharpPeak	45.5843636736973	0
chr1	57400000	57410000	chr1	57940000	57950000	21	4.00161242672608	0.000000100359199044165	chr1_38	20	SharpPeak	161.347789750222	0
chr1	57420000	57430000	chr1	57940000	57950000	21	2.11755256262035	0.00000000000133432474771756	chr1_39	11	SharpPeak	85.9098120736733	1
chr1	57430000	57440000	chr1	57940000	57950000	16	1.97590309031077	0.0000000179541948731255	chr1_39	11	SharpPeak	85.9098120736733	0
chr1	57770000	57780000	chr1	57940000	57950000	57	9.51914578551626	0.0000000000000000000000545558861891407	chr1_40	4	SharpPeak	45.5843636736973	1
chr1	57400000	57410000	chr1	57950000	57960000	17	3.62350267440205	0.0000101242567064784	chr1_38	20	SharpPeak	161.347789750222	0
chr1	57420000	57430000	chr1	57950000	57960000	15	1.98027484947534	0.000000133065559655274	chr1_39	11	SharpPeak	85.9098120736733	0
chr1	57430000	57440000	chr1	57950000	57960000	9	1.85688140353396	0.00208223401573746	chr1_39	11	SharpPeak	85.9098120736733	0
chr1	57770000	57780000	chr1	57950000	57960000	31	8.27470277122984	0.0000000862762890504382	chr1_40	4	SharpPeak	45.5843636736973	0
chr1	56970000	56980000	chr1	57270000	57280000	17	5.02845328984668	0.000529283016481823	chr1_36	4	SharpPeak	25.6711930201905	0
chr1	56980000	56990000	chr1	57270000	57280000	12	3.27587491836433	0.00272026827193046	chr1_36	4	SharpPeak	25.6711930201905	0
chr1	57400000	57410000	chr1	58000000	58010000	10	2.46585774714607	0.00373822891956987	chr1_38	20	SharpPeak	161.347789750222	0
chr1	57420000	57430000	chr1	58000000	58010000	8	1.56453436715485	0.0031320166072546	chr1_38	20	SharpPeak	161.347789750222	0
chr1	57400000	57410000	chr1	58060000	58070000	13	2.78397150868432	0.000170645716947589	chr1_345	4	SharpPeak	22.6078497187069	0
chr1	57400000	57410000	chr1	58080000	58090000	11	2.46116431618013	0.000964155658181316	chr1_345	4	SharpPeak	22.6078497187069	0
chr1	57400000	57410000	chr1	58010000	58020000	20	2.79581174760929	0.00000000144981209202527	chr1_38	20	SharpPeak	161.347789750222	0
chr1	57420000	57430000	chr1	58010000	58020000	12	1.68195976611631	0.00000629164129481229	chr1_38	20	SharpPeak	161.347789750222	0
chr1	57400000	57410000	chr1	58050000	58060000	16	3.29212988566438	0.0000134248476105397	chr1_345	4	SharpPeak	22.6078497187069	1
chr1	57400000	57410000	chr1	58070000	58080000	12	2.98521126346233	0.00124869762285217	chr1_345	4	SharpPeak	22.6078497187069	0
chr1	57400000	57410000	chr1	57980000	57990000	20	2.61477955717368	0.000000000472044858596964	chr1_38	20	SharpPeak	161.347789750222	0
chr1	57770000	57780000	chr1	57980000	57990000	15	5.1749222460694	0.00582044104915268	chr1_41	2	SharpPeak	8.17333481985876	0
chr1	57400000	57410000	chr1	58220000	58230000	14	2.61611961140871	0.0000201073625641851	chr1_42	3	SharpPeak	16.8556156481973	1
chr1	57400000	57410000	chr1	58230000	58240000	11	2.6958925227265	0.00197643542262192	chr1_42	3	SharpPeak	16.8556156481973	0
chr1	57400000	57410000	chr1	58250000	58260000	13	2.21832514539339	0.0000177566763895896	chr1_346	5	SharpPeak	39.8561019797588	0
chr1	57400000	57410000	chr1	58260000	58270000	13	2.44153893165938	0.0000468843754427911	chr1_346	5	SharpPeak	39.8561019797588	0
chr1	57420000	57430000	chr1	58260000	58270000	9	1.55041555188618	0.000610075806139894	chr1_347	3	SharpPeak	16.8598337750397	0
chr1	57400000	57410000	chr1	58270000	58280000	17	2.30575079711477	0.0000000217637144821535	chr1_346	5	SharpPeak	39.8561019797588	1
chr1	57420000	57430000	chr1	58270000	58280000	12	1.50195743531897	0.00000207976912901917	chr1_347	3	SharpPeak	16.8598337750397	1
chr1	57400000	57410000	chr1	58290000	58300000	14	2.41519142456616	0.00000835584732048613	chr1_346	5	SharpPeak	39.8561019797588	0
chr1	57400000	57410000	chr1	58280000	58290000	16	2.42109278375146	0.000000270394385632628	chr1_346	5	SharpPeak	39.8561019797588	0
chr1	57430000	57440000	chr1	58280000	58290000	7	1.47427685416507	0.00981274073890392	chr1_347	3	SharpPeak	16.8598337750397	0
chr1	59230000	59240000	chr1	59470000	59480000	19	6.4041634393356	0.00104703115285314	chr1_43	6	SharpPeak	29.9467336034742	0
chr1	59310000	59320000	chr1	59470000	59480000	22	6.54015376038128	0.0000573643338664847	chr1_44	8	SharpPeak	85.8803816674344	0
chr1	59250000	59260000	chr1	59500000	59510000	11	3.07211591015712	0.00537808190682655	chr1_43	6	SharpPeak	29.9467336034742	0
chr1	59260000	59270000	chr1	59490000	59500000	12	3.27426870615508	0.00271120858064605	chr1_43	6	SharpPeak	29.9467336034742	0
chr1	59310000	59320000	chr1	59520000	59530000	19	5.34548143237056	0.00011243837278847	chr1_45	2	SharpPeak	12.8209885954551	0
chr1	59310000	59320000	chr1	59560000	59570000	17	3.59281743746206	0.00000910592299372832	chr1_47	12	SharpPeak	78.8355894223273	0
chr1	59480000	59490000	chr1	59560000	59570000	52	21.4584690075874	0.00000148543325465006	chr1_48	11	SharpPeak	99.1947282697872	0
chr1	59260000	59270000	chr1	59600000	59610000	10	2.35971024556664	0.00271804006062232	chr1_46	15	SharpPeak	92.0650944315717	0
chr1	59270000	59280000	chr1	59600000	59610000	15	2.94315643150445	0.000016069623416032	chr1_46	15	SharpPeak	92.0650944315717	0
chr1	59310000	59320000	chr1	59600000	59610000	14	3.65024377648642	0.000626543710603854	chr1_47	12	SharpPeak	78.8355894223273	0
chr1	59480000	59490000	chr1	59600000	59610000	37	18.0238507731333	0.00195049955736346	chr1_48	11	SharpPeak	99.1947282697872	0
chr1	59230000	59240000	chr1	59620000	59630000	32	3.53197412865599	0.00000000000000000653790506888274	chr1_348	3	SharpPeak	38.0694332985707	1
chr1	59250000	59260000	chr1	59620000	59630000	16	2.48924315814216	0.000000389238685238951	chr1_46	15	SharpPeak	92.0650944315717	0
chr1	59260000	59270000	chr1	59620000	59630000	14	2.13857085458214	0.00000213739955151418	chr1_46	15	SharpPeak	92.0650944315717	0
chr1	59310000	59320000	chr1	59620000	59630000	18	3.18940343176621	0.000000381642383157663	chr1_47	12	SharpPeak	78.8355894223273	0
chr1	59480000	59490000	chr1	59620000	59630000	61	14.434311656233	0.0000000000000000221203764992829	chr1_48	11	SharpPeak	99.1947282697872	1
chr1	59230000	59240000	chr1	59630000	59640000	19	3.28255179467741	0.000000112276149070484	chr1_348	3	SharpPeak	38.0694332985707	0
chr1	59250000	59260000	chr1	59630000	59640000	10	2.34280568726919	0.00258334580773471	chr1_46	15	SharpPeak	92.0650944315717	0
chr1	59310000	59320000	chr1	59630000	59640000	11	2.96125058002022	0.00409879169975663	chr1_47	12	SharpPeak	78.8355894223273	0
chr1	59230000	59240000	chr1	59610000	59620000	19	3.80059954869667	0.00000101088859842924	chr1_348	3	SharpPeak	38.0694332985707	0
chr1	59250000	59260000	chr1	59610000	59620000	13	2.64821386551871	0.000104884473693826	chr1_46	15	SharpPeak	92.0650944315717	0
chr1	59270000	59280000	chr1	59610000	59620000	13	2.79546443498046	0.000177497448250709	chr1_46	15	SharpPeak	92.0650944315717	0
chr1	59310000	59320000	chr1	59610000	59620000	12	3.43855255369928	0.00405783573451791	chr1_47	12	SharpPeak	78.8355894223273	0
chr1	59480000	59490000	chr1	59610000	59620000	46	16.261927604239	0.000000118204527359397	chr1_48	11	SharpPeak	99.1947282697872	0
chr1	60560000	60570000	chr1	60810000	60820000	22	5.20967842176663	0.00000173609836713512	chr1_349	2	SharpPeak	12.5750256839693	1
chr1	60560000	60570000	chr1	60820000	60830000	18	6.27631187345912	0.00221811844915477	chr1_349	2	SharpPeak	12.5750256839693	0
chr1	60340000	60350000	chr1	60840000	60850000	10	2.62303173124446	0.00574437210643314	chr1_49	3	SharpPeak	24.0816898586374	0
chr1	60560000	60570000	chr1	60840000	60850000	26	5.94176759864163	0.0000000708577528819916	chr1_51	3	SharpPeak	30.3067907996962	0
chr1	60340000	60350000	chr1	60850000	60860000	14	2.69503752543592	0.0000280250766623716	chr1_49	3	SharpPeak	24.0816898586374	0
chr1	60410000	60420000	chr1	60850000	60860000	17	3.14000723178407	0.00000157446804218495	chr1_50	5	SharpPeak	28.8080482689012	0
chr1	60560000	60570000	chr1	60850000	60860000	26	6.07816641042353	0.000000109619605095129	chr1_51	3	SharpPeak	30.3067907996962	0
chr1	60410000	60420000	chr1	60870000	60880000	10	2.60995270772203	0.00554868725051259	chr1_50	5	SharpPeak	28.8080482689012	0
chr1	60410000	60420000	chr1	60880000	60890000	10	2.55338942270944	0.00475841350896089	chr1_50	5	SharpPeak	28.8080482689012	0
chr1	61370000	61380000	chr1	61760000	61770000	18	2.86347267807356	0.0000000807262157475075	chr1_350	2	SharpPeak	20.5725556120557	0
chr1	61370000	61380000	chr1	61770000	61780000	19	2.63774298179018	0.00000000368720316210874	chr1_350	2	SharpPeak	20.5725556120557	1
chr1	62700000	62710000	chr1	62940000	62950000	32	9.96372684824452	0.00000145391384692324	chr1_52	8	SharpPeak	79.9473867891996	0
chr1	62700000	62710000	chr1	62950000	62960000	40	9.49542939611069	0.0000000000192983675245476	chr1_52	8	SharpPeak	79.9473867891996	0
chr1	62700000	62710000	chr1	62970000	62980000	25	8.12265353479702	0.0000605787552098066	chr1_52	8	SharpPeak	79.9473867891996	0
chr1	62690000	62700000	chr1	62960000	62970000	12	3.29759221981882	0.00287355960734663	chr1_52	8	SharpPeak	79.9473867891996	0
chr1	62700000	62710000	chr1	62960000	62970000	63	12.0497450492248	0.000000000000000000000212377910613627	chr1_52	8	SharpPeak	79.9473867891996	1
chr1	62700000	62710000	chr1	62990000	63000000	26	8.50401766556309	0.000045258637995288	chr1_52	8	SharpPeak	79.9473867891996	0
chr1	64110000	64120000	chr1	64220000	64230000	38	15.8034740100713	0.0000769703300765444	chr1_351	2	SharpPeak	10.7720952413015	1
chr1	64120000	64130000	chr1	64220000	64230000	34	16.0103869817172	0.00193842332517761	chr1_351	2	SharpPeak	10.7720952413015	0
chr1	64120000	64130000	chr1	64240000	64250000	27	11.9257170854462	0.00323228997596404	chr1_352	2	SharpPeak	9.22966395580288	0
chr1	64120000	64130000	chr1	64250000	64260000	28	11.5648266319467	0.000956312049190927	chr1_352	2	SharpPeak	9.22966395580288	1
chr1	64110000	64120000	chr1	64290000	64300000	30	10.2010371604978	0.0000187081762972478	chr1_55	6	SharpPeak	43.0674984335929	0
chr1	64120000	64130000	chr1	64290000	64300000	25	10.0474107132925	0.00142947330327694	chr1_55	6	SharpPeak	43.0674984335929	0
chr1	64120000	64130000	chr1	64280000	64290000	34	10.2055340010626	0.000000258889159330556	chr1_55	6	SharpPeak	43.0674984335929	0
chr1	64110000	64120000	chr1	64310000	64320000	18	6.15393498367282	0.00177996513138223	chr1_55	6	SharpPeak	43.0674984335929	0
chr1	64080000	64090000	chr1	64400000	64410000	10	2.75497736822759	0.00803192613691102	chr1_353	2	SharpPeak	9.7385147219289	0
chr1	64110000	64120000	chr1	64400000	64410000	23	5.31368789847921	0.000000605366550782306	chr1_354	14	SharpPeak	193.596480916112	0
chr1	64120000	64130000	chr1	64400000	64410000	20	5.148912955273	0.0000199566248772788	chr1_354	14	SharpPeak	193.596480916112	0
chr1	63660000	63670000	chr1	64430000	64440000	8	1.46176818544693	0.00207183427281818	chr1_355	4	SharpPeak	53.7927454431155	0
chr1	63720000	63730000	chr1	64430000	64440000	8	1.48183781483689	0.00225514683640228	chr1_356	6	SharpPeak	46.3811817276202	0
chr1	64110000	64120000	chr1	64430000	64440000	16	4.27840115620612	0.000281440825613156	chr1_354	14	SharpPeak	193.596480916112	0
chr1	64120000	64130000	chr1	64430000	64440000	35	4.14049585404672	0.00000000000000000130289469347883	chr1_354	14	SharpPeak	193.596480916112	0
chr1	63660000	63670000	chr1	64440000	64450000	29	1.99884791866582	0.00000000000000000000149379099746431	chr1_355	4	SharpPeak	53.7927454431155	1
chr1	63720000	63730000	chr1	64440000	64450000	12	2.04398226643227	0.0000417499266950789	chr1_356	6	SharpPeak	46.3811817276202	0
chr1	63730000	63740000	chr1	64440000	64450000	18	2.98514195684053	0.000000147660126773284	chr1_356	6	SharpPeak	46.3811817276202	0
chr1	64070000	64080000	chr1	64440000	64450000	30	4.13142897537526	0.0000000000000260828491482737	chr1_357	2	SharpPeak	21.8295921887105	1
chr1	64080000	64090000	chr1	64440000	64450000	15	4.012252780915	0.000475107995504894	chr1_357	2	SharpPeak	21.8295921887105	0
chr1	64110000	64120000	chr1	64440000	64450000	80	8.12457074255897	0.0000000000000000000000000000000000000000000000473544159788644	chr1_354	14	SharpPeak	193.596480916112	1
chr1	64120000	64130000	chr1	64440000	64450000	70	7.838848454353	0.000000000000000000000000000000000000014185390480613	chr1_354	14	SharpPeak	193.596480916112	0
chr1	64110000	64120000	chr1	64390000	64400000	18	5.76714031200277	0.000861931080113738	chr1_354	14	SharpPeak	193.596480916112	0
chr1	64120000	64130000	chr1	64390000	64400000	19	5.59224803019593	0.000199318898778072	chr1_354	14	SharpPeak	193.596480916112	0
chr1	64070000	64080000	chr1	64410000	64420000	14	3.13533848328141	0.000136006206964824	chr1_353	2	SharpPeak	9.7385147219289	1
chr1	64110000	64120000	chr1	64410000	64420000	25	6.01870750586734	0.000000353049095101241	chr1_354	14	SharpPeak	193.596480916112	0
chr1	64120000	64130000	chr1	64410000	64420000	16	5.82422276198893	0.00682577206379822	chr1_354	14	SharpPeak	193.596480916112	0
chr1	64110000	64120000	chr1	64420000	64430000	17	3.89190008027691	0.0000254078401680102	chr1_354	14	SharpPeak	193.596480916112	0
chr1	64120000	64130000	chr1	64420000	64430000	18	3.77250271544461	0.00000398422953939225	chr1_354	14	SharpPeak	193.596480916112	0
chr1	63660000	63670000	chr1	64450000	64460000	23	1.65916495153016	0.0000000000000000958823672746411	chr1_355	4	SharpPeak	53.7927454431155	0
chr1	63730000	63740000	chr1	64450000	64460000	18	2.28323931117539	0.00000000268622964693793	chr1_356	6	SharpPeak	46.3811817276202	1
chr1	64110000	64120000	chr1	64450000	64460000	33	5.63069801075829	0.000000000000364529340443873	chr1_354	14	SharpPeak	193.596480916112	0
chr1	64120000	64130000	chr1	64450000	64460000	19	5.43258740437782	0.000137510762618213	chr1_354	14	SharpPeak	193.596480916112	0
chr1	63660000	63670000	chr1	64460000	64470000	10	1.56733853941349	0.00012304961000234	chr1_355	4	SharpPeak	53.7927454431155	0
chr1	63720000	63730000	chr1	64460000	64470000	12	1.59063557036731	0.00000363533560833532	chr1_356	6	SharpPeak	46.3811817276202	0
chr1	63730000	63740000	chr1	64460000	64470000	13	2.09430821499723	0.0000096942282856286	chr1_356	6	SharpPeak	46.3811817276202	0
chr1	64730000	64740000	chr1	64900000	64910000	18	6.91215670810637	0.00621199104691924	chr1_358	4	SharpPeak	29.0852431983395	0
chr1	64730000	64740000	chr1	64910000	64920000	37	9.61353365993808	0.0000000015676176239587	chr1_358	4	SharpPeak	29.0852431983395	1
chr1	64730000	64740000	chr1	64930000	64940000	23	7.07737892403342	0.0000607192062675352	chr1_358	4	SharpPeak	29.0852431983395	0
chr1	64610000	64620000	chr1	64970000	64980000	14	4.362960797014	0.00338587650718033	chr1_359	2	SharpPeak	9.57017524510461	0
chr1	64730000	64740000	chr1	64970000	64980000	31	7.61279115002528	0.0000000134145325720604	chr1_360	4	SharpPeak	40.98044710469	0
chr1	64610000	64620000	chr1	64980000	64990000	16	4.48154060080433	0.000465121383978321	chr1_359	2	SharpPeak	9.57017524510461	1
chr1	64730000	64740000	chr1	64980000	64990000	37	7.74803535606962	0.00000000000400853545704055	chr1_360	4	SharpPeak	40.98044710469	1
chr1	64730000	64740000	chr1	64920000	64930000	29	9.17381485974239	0.00000720298128529914	chr1_358	4	SharpPeak	29.0852431983395	0
chr1	64680000	64690000	chr1	64990000	65000000	8	1.77294756975947	0.00654025275413481	chr1_361	3	SharpPeak	14.6191797561138	0
chr1	64730000	64740000	chr1	64990000	65000000	15	3.36480934399849	0.0000722887074902714	chr1_360	4	SharpPeak	40.98044710469	0
chr1	64690000	64700000	chr1	65010000	65020000	10	2.83998174381234	0.00982037679837645	chr1_361	3	SharpPeak	14.6191797561138	0
chr1	64690000	64700000	chr1	65000000	65010000	17	3.75827843419897	0.0000163248242290958	chr1_361	3	SharpPeak	14.6191797561138	1
chr1	64730000	64740000	chr1	65000000	65010000	26	5.61982790795767	0.0000000236597755186639	chr1_360	4	SharpPeak	40.98044710469	0
chr1	65310000	65320000	chr1	66090000	66100000	11	1.51348582194639	0.000015329193419082	chr1_362	3	SharpPeak	22.0778712575032	0
chr1	65310000	65320000	chr1	66100000	66110000	11	1.73111825578237	0.0000499055402907779	chr1_362	3	SharpPeak	22.0778712575032	0
chr1	65310000	65320000	chr1	66110000	66120000	14	1.90019387215751	0.000000546811534506903	chr1_362	3	SharpPeak	22.0778712575032	1
chr1	66170000	66180000	chr1	66820000	66830000	14	3.18748460094768	0.000161694845318111	chr1_363	2	SharpPeak	10.5717992679561	1
chr1	69240000	69250000	chr1	69690000	69700000	13	1.72224506307712	0.00000124138805589009	chr1_58	2	SharpPeak	24.9308766062802	0
chr1	69240000	69250000	chr1	69770000	69780000	8	1.71603376086693	0.00539929921402745	chr1_364	2	SharpPeak	9.64486519556938	0
chr1	69240000	69250000	chr1	69780000	69790000	10	1.714991678292	0.000249486425213006	chr1_364	2	SharpPeak	9.64486519556938	1
chr1	71650000	71660000	chr1	72110000	72120000	12	2.57882394938458	0.000349125930875752	chr1_61	2	SharpPeak	16.0179782198999	0
chr1	72300000	72310000	chr1	72590000	72600000	14	4.48024250674736	0.00431683659165424	chr1_62	12	SharpPeak	63.8221420164071	0
chr1	72300000	72310000	chr1	72610000	72620000	16	3.89832508096014	0.0000985453683952097	chr1_365	3	SharpPeak	16.6357053307953	1
chr1	72300000	72310000	chr1	72620000	72630000	14	3.86750110804124	0.00109959819097064	chr1_365	3	SharpPeak	16.6357053307953	0
chr1	72300000	72310000	chr1	72630000	72640000	17	4.64657895328087	0.000215014039089357	chr1_365	3	SharpPeak	16.6357053307953	0
chr1	72300000	72310000	chr1	72690000	72700000	14	3.26203916081283	0.000204659672518393	chr1_64	4	SharpPeak	22.0304694830849	0
chr1	72300000	72310000	chr1	72810000	72820000	13	3.43671881672012	0.00122510893337765	chr1_65	5	SharpPeak	27.415002269582	0
chr1	72300000	72310000	chr1	72850000	72860000	15	3.03236303649072	0.0000226122031076034	chr1_67	3	SharpPeak	23.731415478872	0
chr1	72710000	72720000	chr1	72850000	72860000	55	9.90426189101884	0.0000000000000000000103743768980697	chr1_66	7	SharpPeak	85.8486901937016	1
chr1	72300000	72310000	chr1	72700000	72710000	11	2.77595986022784	0.00248800545190857	chr1_64	4	SharpPeak	22.0304694830849	0
chr1	72280000	72290000	chr1	72830000	72840000	15	4.35911839057018	0.00111319702212933	chr1_65	5	SharpPeak	27.415002269582	0
chr1	72710000	72720000	chr1	72830000	72840000	48	14.779493730399	0.000000000805049705490231	chr1_66	7	SharpPeak	85.8486901937016	0
chr1	72300000	72310000	chr1	72840000	72850000	22	2.98461998982268	0.000000000099513557069537	chr1_67	3	SharpPeak	23.731415478872	1
chr1	72710000	72720000	chr1	72840000	72850000	46	10.1480250936351	0.0000000000000341511167086328	chr1_66	7	SharpPeak	85.8486901937016	0
chr1	72870000	72880000	chr1	73160000	73170000	28	9.97908361832493	0.0000893674985904967	chr1_366	2	SharpPeak	13.2697118956994	0
chr1	72870000	72880000	chr1	73170000	73180000	28	8.89353251880663	0.0000119760536159507	chr1_366	2	SharpPeak	13.2697118956994	1
chr1	72870000	72880000	chr1	73230000	73240000	24	6.73028615325867	0.00000882102132289543	chr1_367	8	SharpPeak	69.5235324033832	0
chr1	72870000	72880000	chr1	73240000	73250000	22	6.06758489725748	0.0000187224814823641	chr1_367	8	SharpPeak	69.5235324033832	0
chr1	72870000	72880000	chr1	73250000	73260000	32	6.54514590933278	0.0000000000881498402616168	chr1_367	8	SharpPeak	69.5235324033832	0
chr1	72870000	72880000	chr1	73260000	73270000	26	6.83105510963062	0.000000995475838765784	chr1_367	8	SharpPeak	69.5235324033832	0
chr1	72870000	72880000	chr1	73270000	73280000	35	5.98019146327204	0.0000000000000637983086383625	chr1_367	8	SharpPeak	69.5235324033832	1
chr1	72870000	72880000	chr1	73280000	73290000	21	4.83588835206356	0.00000209605969485652	chr1_367	8	SharpPeak	69.5235324033832	0
chr1	72870000	72880000	chr1	73300000	73310000	18	5.64638629064477	0.000671099406614318	chr1_367	8	SharpPeak	69.5235324033832	0
chr1	72870000	72880000	chr1	73330000	73340000	16	5.32473287759681	0.00283997162941289	chr1_68	11	SharpPeak	87.2890072011442	0
chr1	72870000	72880000	chr1	73340000	73350000	15	5.40229120366349	0.00855755461042367	chr1_68	11	SharpPeak	87.2890072011442	0
chr1	72870000	72880000	chr1	73350000	73360000	22	3.88218513568295	0.0000000119027999618499	chr1_68	11	SharpPeak	87.2890072011442	0
chr1	72870000	72880000	chr1	73370000	73380000	18	5.05254428003172	0.000178248539674426	chr1_68	11	SharpPeak	87.2890072011442	0
chr1	72870000	72880000	chr1	73380000	73390000	23	5.27059151439134	0.000000526095228693174	chr1_68	11	SharpPeak	87.2890072011442	0
chr1	72870000	72880000	chr1	73390000	73400000	20	5.30358366124819	0.0000306266229069702	chr1_68	11	SharpPeak	87.2890072011442	0
chr1	72870000	72880000	chr1	73400000	73410000	21	5.67733835651695	0.0000235822081409659	chr1_68	11	SharpPeak	87.2890072011442	0
chr1	72870000	72880000	chr1	73410000	73420000	18	5.46648123822032	0.000457751115550102	chr1_68	11	SharpPeak	87.2890072011442	0
chr1	72870000	72880000	chr1	73420000	73430000	14	2.88849457443123	0.0000582387316258968	chr1_68	11	SharpPeak	87.2890072011442	0
chr1	72870000	72880000	chr1	73490000	73500000	18	3.82321977706137	0.0000048210968013063	chr1_368	9	SharpPeak	60.9559641567545	0
chr1	72870000	72880000	chr1	73500000	73510000	19	3.46170341558864	0.000000250132247707314	chr1_368	9	SharpPeak	60.9559641567545	0
chr1	72860000	72870000	chr1	73510000	73520000	9	2.34556589523068	0.0094138871890717	chr1_368	9	SharpPeak	60.9559641567545	0
chr1	72870000	72880000	chr1	73510000	73520000	16	4.36804547847108	0.000352665101029325	chr1_368	9	SharpPeak	60.9559641567545	0
chr1	72870000	72880000	chr1	73290000	73300000	10	2.01714023362605	0.000863045877720875	chr1_367	8	SharpPeak	69.5235324033832	0
chr1	72860000	72870000	chr1	73560000	73570000	12	2.40086236586556	0.000183960477497206	chr1_369	21	SharpPeak	239.985035766319	0
chr1	72870000	72880000	chr1	73560000	73570000	16	4.50318699800809	0.000490137862314863	chr1_369	21	SharpPeak	239.985035766319	0
chr1	72870000	72880000	chr1	73480000	73490000	13	3.68250462774292	0.00226627084332174	chr1_368	9	SharpPeak	60.9559641567545	0
chr1	72870000	72880000	chr1	73540000	73550000	17	3.69424751130317	0.0000131179506740691	chr1_368	9	SharpPeak	60.9559641567545	0
chr1	72870000	72880000	chr1	73520000	73530000	15	3.56505855821377	0.00013563772220229	chr1_368	9	SharpPeak	60.9559641567545	0
chr1	72860000	72870000	chr1	73530000	73540000	12	2.44689452274603	0.000218174561404881	chr1_368	9	SharpPeak	60.9559641567545	0
chr1	72870000	72880000	chr1	73530000	73540000	26	4.62074069937088	0.000000000448233750057957	chr1_368	9	SharpPeak	60.9559641567545	1
chr1	72860000	72870000	chr1	73580000	73590000	10	1.99204128515484	0.000785659921810284	chr1_369	21	SharpPeak	239.985035766319	0
chr1	72870000	72880000	chr1	73580000	73590000	12	3.46110741882006	0.00428114954680159	chr1_369	21	SharpPeak	239.985035766319	0
chr1	72870000	72880000	chr1	73570000	73580000	17	3.50292789430608	0.00000654047985227328	chr1_369	21	SharpPeak	239.985035766319	0
chr1	72860000	72870000	chr1	73590000	73600000	12	2.33494323739911	0.000142055524946017	chr1_369	21	SharpPeak	239.985035766319	0
chr1	72870000	72880000	chr1	73590000	73600000	38	4.33545404915776	0.0000000000000000000105620160038641	chr1_369	21	SharpPeak	239.985035766319	0
chr1	72870000	72880000	chr1	73600000	73610000	31	4.83975591443958	0.000000000000228484714554597	chr1_369	21	SharpPeak	239.985035766319	0
chr1	72860000	72870000	chr1	73610000	73620000	21	1.97422991646115	0.000000000000374622960331375	chr1_369	21	SharpPeak	239.985035766319	0
chr1	72870000	72880000	chr1	73610000	73620000	45	3.41375338932297	0.000000000000000000000000000000141208338850218	chr1_369	21	SharpPeak	239.985035766319	0
chr1	72860000	72870000	chr1	73620000	73630000	10	1.93018177196741	0.000615772566126477	chr1_369	21	SharpPeak	239.985035766319	0
chr1	72870000	72880000	chr1	73620000	73630000	51	3.29959496255664	0.0000000000000000000000000000000000000042273155075107	chr1_369	21	SharpPeak	239.985035766319	1
chr1	72860000	72870000	chr1	73630000	73640000	14	2.10636109111335	0.00000181014957398907	chr1_369	21	SharpPeak	239.985035766319	0
chr1	72870000	72880000	chr1	73630000	73640000	28	3.75247517021064	0.000000000000114569037624229	chr1_369	21	SharpPeak	239.985035766319	0
chr1	72870000	72880000	chr1	73640000	73650000	11	2.78638607583187	0.00255887928573771	chr1_369	21	SharpPeak	239.985035766319	0
chr1	72870000	72880000	chr1	73650000	73660000	14	2.42048249763539	0.00000856132941278102	chr1_369	21	SharpPeak	239.985035766319	0
chr1	72870000	72880000	chr1	73660000	73670000	23	3.48517194656767	0.000000000290064748051014	chr1_369	21	SharpPeak	239.985035766319	0
chr1	72870000	72880000	chr1	73670000	73680000	13	4.00264761512414	0.00466138962305987	chr1_369	21	SharpPeak	239.985035766319	0
chr1	72870000	72880000	chr1	73680000	73690000	12	3.62440047444443	0.00615903270427317	chr1_369	21	SharpPeak	239.985035766319	0
chr1	72940000	72950000	chr1	73680000	73690000	9	1.93877362976559	0.00278050968634	chr1_370	2	SharpPeak	8.73117765843025	1
chr1	72860000	72870000	chr1	73690000	73700000	10	2.07246854922522	0.00105151979456968	chr1_369	21	SharpPeak	239.985035766319	0
chr1	72870000	72880000	chr1	73690000	73700000	20	3.6630037490681	0.000000119057088989717	chr1_369	21	SharpPeak	239.985035766319	0
chr1	72940000	72950000	chr1	73690000	73700000	9	1.95093448779786	0.00289842041281395	chr1_370	2	SharpPeak	8.73117765843025	0
chr1	72860000	72870000	chr1	73710000	73720000	8	1.62320475092583	0.00391171899759376	chr1_371	25	BroadPeak	326.822661351957	0
chr1	72870000	72880000	chr1	73720000	73730000	12	3.21730574108188	0.00234512965506809	chr1_371	25	BroadPeak	326.822661351957	0
chr1	72870000	72880000	chr1	73730000	73740000	17	2.16356360110057	0.00000000878479956851176	chr1_371	25	BroadPeak	326.822661351957	0
chr1	72860000	72870000	chr1	73740000	73750000	11	1.96486208432323	0.000148319772893541	chr1_371	25	BroadPeak	326.822661351957	0
chr1	72870000	72880000	chr1	73740000	73750000	13	3.38467833602752	0.0010656912687812	chr1_371	25	BroadPeak	326.822661351957	0
chr1	72870000	72880000	chr1	73750000	73760000	20	3.12370579231229	0.00000000907339949657939	chr1_371	25	BroadPeak	326.822661351957	0
chr1	72860000	72870000	chr1	73760000	73770000	10	1.91271357858182	0.000575105527419601	chr1_371	25	BroadPeak	326.822661351957	0
chr1	72870000	72880000	chr1	73760000	73770000	18	3.24963799200774	0.00000050050307538541	chr1_371	25	BroadPeak	326.822661351957	0
chr1	72860000	72870000	chr1	73770000	73780000	8	1.83618621730247	0.00798682833976197	chr1_371	25	BroadPeak	326.822661351957	0
chr1	72870000	72880000	chr1	73770000	73780000	20	3.05175163704119	0.00000000621946832781803	chr1_371	25	BroadPeak	326.822661351957	0
chr1	72860000	72870000	chr1	73780000	73790000	11	1.90822067577922	0.00011627881400454	chr1_371	25	BroadPeak	326.822661351957	0
chr1	72870000	72880000	chr1	73780000	73790000	17	3.23748170115182	0.00000232399119634487	chr1_371	25	BroadPeak	326.822661351957	0
chr1	72870000	72880000	chr1	73790000	73800000	16	2.97904825813948	0.00000384667056942625	chr1_371	25	BroadPeak	326.822661351957	0
chr1	72860000	72870000	chr1	73800000	73810000	9	1.76306365534786	0.00146537523832621	chr1_371	25	BroadPeak	326.822661351957	0
chr1	72870000	72880000	chr1	73800000	73810000	19	2.86207821619513	0.0000000133691958987805	chr1_371	25	BroadPeak	326.822661351957	0
chr1	72820000	72830000	chr1	73810000	73820000	17	2.63935219926579	0.000000146494530843639	chr1_372	2	SharpPeak	15.4829549253024	1
chr1	72860000	72870000	chr1	73810000	73820000	22	1.86475533425631	0.0000000000000121994699426626	chr1_371	25	BroadPeak	326.822661351957	0
chr1	72870000	72880000	chr1	73810000	73820000	36	3.12453174597042	0.0000000000000000000000205195896484125	chr1_371	25	BroadPeak	326.822661351957	0
chr1	72820000	72830000	chr1	73820000	73830000	14	2.96453374773904	0.0000761404767466455	chr1_372	2	SharpPeak	15.4829549253024	0
chr1	72860000	72870000	chr1	73820000	73830000	26	2.0287639162494	0.00000000000000000421919298452918	chr1_371	25	BroadPeak	326.822661351957	0
chr1	72870000	72880000	chr1	73820000	73830000	63	3.54650123919809	0.000000000000000000000000000000000000000000000000000836317229981359	chr1_371	25	BroadPeak	326.822661351957	1
chr1	72860000	72870000	chr1	73830000	73840000	12	1.74731670449384	0.00000919026745441269	chr1_371	25	BroadPeak	326.822661351957	0
chr1	72870000	72880000	chr1	73830000	73840000	42	2.8207749848695	0.000000000000000000000000000000154384912623788	chr1_371	25	BroadPeak	326.822661351957	0
chr1	72870000	72880000	chr1	73840000	73850000	21	3.22246543278205	0.00000000257095591546279	chr1_371	25	BroadPeak	326.822661351957	0
chr1	72870000	72880000	chr1	73850000	73860000	30	3.29902655392923	0.0000000000000000770580735538786	chr1_371	25	BroadPeak	326.822661351957	0
chr1	72860000	72870000	chr1	73860000	73870000	13	1.5697533328123	0.000000445459950619765	chr1_371	25	BroadPeak	326.822661351957	0
chr1	72870000	72880000	chr1	73860000	73870000	28	2.36334284929552	0.00000000000000000139967165487113	chr1_371	25	BroadPeak	326.822661351957	0
chr1	73990000	74000000	chr1	74070000	74080000	21	8.58566621683123	0.00528316708261685	chr1_69	2	SharpPeak	9.30883920572567	0
chr1	74280000	74290000	chr1	74350000	74360000	35	17.3545983252744	0.00375731695986991	chr1_71	8	SharpPeak	45.0151557581105	0
chr1	74300000	74310000	chr1	74350000	74360000	31	15.2616349436404	0.00673668541862014	chr1_71	8	SharpPeak	45.0151557581105	0
chr1	74280000	74290000	chr1	74370000	74380000	33	14.6532604764569	0.000899982792811221	chr1_71	8	SharpPeak	45.0151557581105	0
chr1	74290000	74300000	chr1	74370000	74380000	21	9.04301110515337	0.00944167508949655	chr1_71	8	SharpPeak	45.0151557581105	0
chr1	74880000	74890000	chr1	75010000	75020000	29	12.4614763264605	0.0013459783346249	chr1_373	10	SharpPeak	61.6683917431737	0
chr1	74890000	74900000	chr1	75010000	75020000	25	11.6421852406654	0.00982037679837645	chr1_373	10	SharpPeak	61.6683917431737	0
chr1	74940000	74950000	chr1	75010000	75020000	38	16.5723102364541	0.000201780307962337	chr1_374	13	SharpPeak	78.7302200625328	0
chr1	74950000	74960000	chr1	75010000	75020000	52	18.4653212375915	0.000000014921753802111	chr1_374	13	SharpPeak	78.7302200625328	1
chr1	74880000	74890000	chr1	75030000	75040000	30	10.4777386689492	0.0000310363086245161	chr1_373	10	SharpPeak	61.6683917431737	0
chr1	74890000	74900000	chr1	75030000	75040000	31	9.70931425029353	0.00000248512814923155	chr1_373	10	SharpPeak	61.6683917431737	0
chr1	74940000	74950000	chr1	75030000	75040000	31	12.9054016979988	0.000490137862314863	chr1_374	13	SharpPeak	78.7302200625328	0
chr1	74950000	74960000	chr1	75030000	75040000	35	14.037063548153	0.0000843555017698093	chr1_374	13	SharpPeak	78.7302200625328	0
chr1	74880000	74890000	chr1	75050000	75060000	20	6.41536393297857	0.000384790079000314	chr1_373	10	SharpPeak	61.6683917431737	0
chr1	74890000	74900000	chr1	75050000	75060000	30	5.91372683933511	0.000000000168290144472967	chr1_373	10	SharpPeak	61.6683917431737	1
chr1	74940000	74950000	chr1	75050000	75060000	23	7.46936660129383	0.000134748603416667	chr1_374	13	SharpPeak	78.7302200625328	0
chr1	74950000	74960000	chr1	75050000	75060000	28	7.9959221995999	0.00000166009071355588	chr1_374	13	SharpPeak	78.7302200625328	0
chr1	74890000	74900000	chr1	75020000	75030000	26	10.4100537999741	0.00103402080887574	chr1_373	10	SharpPeak	61.6683917431737	0
chr1	74930000	74940000	chr1	75020000	75030000	23	8.17475026457488	0.000485196093921929	chr1_374	13	SharpPeak	78.7302200625328	0
chr1	74940000	74950000	chr1	75020000	75030000	30	14.274560291045	0.00495663129000754	chr1_374	13	SharpPeak	78.7302200625328	0
chr1	74950000	74960000	chr1	75020000	75030000	36	15.6922146399875	0.000320245276062689	chr1_374	13	SharpPeak	78.7302200625328	0
chr1	74960000	74970000	chr1	75020000	75030000	23	9.23107165640249	0.00246255738665653	chr1_374	13	SharpPeak	78.7302200625328	0
chr1	74880000	74890000	chr1	75040000	75050000	24	10.7510120913832	0.00758455972014451	chr1_373	10	SharpPeak	61.6683917431737	0
chr1	74890000	74900000	chr1	75040000	75050000	29	9.92918600659604	0.0000312765690936757	chr1_373	10	SharpPeak	61.6683917431737	0
chr1	74900000	74910000	chr1	75040000	75050000	24	8.61336083915329	0.000395287757334113	chr1_373	10	SharpPeak	61.6683917431737	0
chr1	74930000	74940000	chr1	75040000	75050000	26	7.48031683825021	0.00000503272754984429	chr1_374	13	SharpPeak	78.7302200625328	0
chr1	74940000	74950000	chr1	75040000	75050000	31	12.8548513611371	0.000459159223133419	chr1_374	13	SharpPeak	78.7302200625328	0
chr1	74950000	74960000	chr1	75040000	75050000	32	13.862357016406	0.000748813701954171	chr1_374	13	SharpPeak	78.7302200625328	0
chr1	75180000	75190000	chr1	75280000	75290000	36	15.0168742911521	0.000137904120871457	chr1_375	3	SharpPeak	19.9656797109616	0
chr1	75190000	75200000	chr1	75280000	75290000	50	23.4279032696672	0.0000702832956551713	chr1_375	3	SharpPeak	19.9656797109616	0
chr1	75190000	75200000	chr1	75290000	75300000	46	18.3301707907664	0.00000303848134950563	chr1_375	3	SharpPeak	19.9656797109616	1
chr1	75470000	75480000	chr1	75600000	75610000	37	16.8874340848283	0.000604798080424837	chr1_376	3	SharpPeak	20.0079048501779	0
chr1	75470000	75480000	chr1	75590000	75600000	51	18.136152273554	0.0000000225708895529128	chr1_376	3	SharpPeak	20.0079048501779	1
chr1	75480000	75490000	chr1	75590000	75600000	35	16.4489324388651	0.00152844133007761	chr1_376	3	SharpPeak	20.0079048501779	0
chr1	77510000	77520000	chr1	77890000	77900000	52	6.29813954512339	0.00000000000000000000000000444628562739241	chr1_377	2	SharpPeak	40.9615872473925	1
chr1	77510000	77520000	chr1	77920000	77930000	25	6.94795185161752	0.00000453653675121444	chr1_378	3	SharpPeak	17.9721265394704	1
chr1	77520000	77530000	chr1	77920000	77930000	10	2.32277487586582	0.00242967997937881	chr1_378	3	SharpPeak	17.9721265394704	0
chr1	77510000	77520000	chr1	77930000	77940000	17	4.47356186544522	0.00013697134690878	chr1_378	3	SharpPeak	17.9721265394704	0
chr1	77510000	77520000	chr1	77900000	77910000	26	5.12669017113643	0.00000000375542063205298	chr1_377	2	SharpPeak	40.9615872473925	0
chr1	78210000	78220000	chr1	78380000	78390000	25	10.203723148331	0.00177594609364867	chr1_379	24	SharpPeak	200.94120339731	0
chr1	77970000	77980000	chr1	78420000	78430000	15	1.98706359764662	0.000000139166686257242	chr1_380	2	SharpPeak	14.6023779758142	1
chr1	78180000	78190000	chr1	78420000	78430000	19	6.18801973274993	0.000695078522237716	chr1_379	24	SharpPeak	200.94120339731	0
chr1	78190000	78200000	chr1	78420000	78430000	37	13.0952786294399	0.00000315689527117042	chr1_379	24	SharpPeak	200.94120339731	0
chr1	78200000	78210000	chr1	78420000	78430000	38	9.43740303973294	0.000000000255783003857317	chr1_379	24	SharpPeak	200.94120339731	0
chr1	78210000	78220000	chr1	78420000	78430000	43	8.57080309082317	0.00000000000000953569929551125	chr1_379	24	SharpPeak	200.94120339731	1
chr1	77970000	77980000	chr1	78440000	78450000	9	1.86167874299527	0.00211986969398216	chr1_381	2	SharpPeak	14.7740065172105	0
chr1	78190000	78200000	chr1	78440000	78450000	32	11.3026483999902	0.0000185031573920288	chr1_379	24	SharpPeak	200.94120339731	0
chr1	78200000	78210000	chr1	78440000	78450000	31	8.12394859535686	0.0000000577545849640861	chr1_379	24	SharpPeak	200.94120339731	0
chr1	78210000	78220000	chr1	78440000	78450000	20	7.35680196722525	0.00206656198677005	chr1_379	24	SharpPeak	200.94120339731	0
chr1	78190000	78200000	chr1	78400000	78410000	50	16.5745588362331	0.00000000357065767537963	chr1_379	24	SharpPeak	200.94120339731	0
chr1	78200000	78210000	chr1	78400000	78410000	30	11.98451247309	0.000322529587035868	chr1_379	24	SharpPeak	200.94120339731	0
chr1	78210000	78220000	chr1	78400000	78410000	31	10.9234251555855	0.0000254800826456522	chr1_379	24	SharpPeak	200.94120339731	0
chr1	77970000	77980000	chr1	78410000	78420000	10	1.85568499396504	0.000455566647321721	chr1_380	2	SharpPeak	14.6023779758142	0
chr1	78190000	78200000	chr1	78410000	78420000	41	11.8078417155054	0.00000000306384028263579	chr1_379	24	SharpPeak	200.94120339731	0
chr1	78200000	78210000	chr1	78410000	78420000	35	8.52434125401304	0.000000000960446075379075	chr1_379	24	SharpPeak	200.94120339731	0
chr1	78210000	78220000	chr1	78410000	78420000	37	7.7562312789294	0.00000000000411612901308171	chr1_379	24	SharpPeak	200.94120339731	0
chr1	78190000	78200000	chr1	78430000	78440000	31	12.0062832623706	0.000141486536786092	chr1_379	24	SharpPeak	200.94120339731	0
chr1	78200000	78210000	chr1	78430000	78440000	22	8.64054526994306	0.00248568824812741	chr1_379	24	SharpPeak	200.94120339731	0
chr1	78210000	78220000	chr1	78430000	78440000	25	7.83528230000937	0.000034189671259679	chr1_379	24	SharpPeak	200.94120339731	0
chr1	77970000	77980000	chr1	78450000	78460000	16	1.97865266534186	0.000000018267896233592	chr1_381	2	SharpPeak	14.7740065172105	1
chr1	78180000	78190000	chr1	78450000	78460000	17	5.88980054030764	0.00295867300601431	chr1_379	24	SharpPeak	200.94120339731	0
chr1	78190000	78200000	chr1	78450000	78460000	38	12.4076644131682	0.000000324525736655778	chr1_379	24	SharpPeak	200.94120339731	0
chr1	78200000	78210000	chr1	78450000	78460000	27	8.90554295198163	0.0000350458373529072	chr1_379	24	SharpPeak	200.94120339731	0
chr1	78210000	78220000	chr1	78450000	78460000	31	8.05225249419498	0.0000000475233750161876	chr1_379	24	SharpPeak	200.94120339731	0
chr1	78190000	78200000	chr1	78390000	78400000	46	14.0164131728465	0.00000000144981209202527	chr1_379	24	SharpPeak	200.94120339731	0
chr1	78200000	78210000	chr1	78390000	78400000	31	10.1548318284768	0.00000613009888547885	chr1_379	24	SharpPeak	200.94120339731	0
chr1	78210000	78220000	chr1	78390000	78400000	29	9.27598547661765	0.0000088846168375341	chr1_379	24	SharpPeak	200.94120339731	0
chr1	79760000	79770000	chr1	80160000	80170000	11	2.77009866500799	0.00244961884973551	chr1_382	2	SharpPeak	8.99900393482866	0
chr1	79850000	79860000	chr1	80160000	80170000	14	4.03619509073829	0.00163942528808949	chr1_383	2	SharpPeak	10.498948991119	0
chr1	79850000	79860000	chr1	80170000	80180000	16	4.06154010815022	0.000156864156531743	chr1_383	2	SharpPeak	10.498948991119	1
chr1	79760000	79770000	chr1	80100000	80110000	16	3.21152278778317	0.00000977970057171729	chr1_384	2	SharpPeak	11.4654571887	1
chr1	79770000	79780000	chr1	80100000	80110000	11	2.91693276612474	0.00365089937665564	chr1_384	2	SharpPeak	11.4654571887	0
chr1	79760000	79770000	chr1	80150000	80160000	12	3.15084889537202	0.00196941906328842	chr1_382	2	SharpPeak	8.99900393482866	1
chr1	82290000	82300000	chr1	82420000	82430000	29	6.1436466273292	0.00000000185701448117347	chr1_385	5	SharpPeak	59.9296072248311	0
chr1	82280000	82290000	chr1	82430000	82440000	40	12.1552093555722	0.0000000215308128961844	chr1_385	5	SharpPeak	59.9296072248311	0
chr1	82290000	82300000	chr1	82430000	82440000	68	12.6825222503818	0.000000000000000000000000905627743914861	chr1_385	5	SharpPeak	59.9296072248311	1
chr1	82280000	82290000	chr1	82440000	82450000	26	10.6621682595923	0.00144659618666802	chr1_385	5	SharpPeak	59.9296072248311	0
chr1	82290000	82300000	chr1	82440000	82450000	30	11.0874511489464	0.0000847844016795225	chr1_385	5	SharpPeak	59.9296072248311	0
chr1	82280000	82290000	chr1	82460000	82470000	22	9.62644133210742	0.00896036895867832	chr1_386	5	SharpPeak	27.3190955312543	0
chr1	82290000	82300000	chr1	82460000	82470000	23	9.95429982028124	0.00627734093894166	chr1_386	5	SharpPeak	27.3190955312543	0
chr1	82280000	82290000	chr1	82470000	82480000	27	11.4293471566156	0.00176497952258956	chr1_386	5	SharpPeak	27.3190955312543	0
chr1	82290000	82300000	chr1	82470000	82480000	39	11.7907697771038	0.0000000300566405718936	chr1_386	5	SharpPeak	27.3190955312543	1
chr1	82280000	82290000	chr1	82480000	82490000	26	10.2906715895825	0.000876392497897325	chr1_386	5	SharpPeak	27.3190955312543	0
chr1	84830000	84840000	chr1	84880000	84890000	34	16.3684120607715	0.00277964111665852	chr1_387	2	SharpPeak	10.6972585917126	0
chr1	84840000	84850000	chr1	84880000	84890000	36	14.4136060168975	0.0000614313854585413	chr1_387	2	SharpPeak	10.6972585917126	1
chr1	85890000	85900000	chr1	85920000	85930000	70	34.2388356086	0.00000487402549421668	chr1_84	3	SharpPeak	17.8277034967665	1
chr1	85890000	85900000	chr1	85990000	86000000	28	11.6723372933235	0.00109636924694113	chr1_388	2	SharpPeak	16.1650086906105	0
chr1	85890000	85900000	chr1	86000000	86010000	39	10.656445068138	0.00000000200111773517562	chr1_388	2	SharpPeak	16.1650086906105	1
chr1	86430000	86440000	chr1	86490000	86500000	49	20.5330296238354	0.00000502760372579605	chr1_87	4	SharpPeak	47.5244115038358	0
chr1	86440000	86450000	chr1	86490000	86500000	96	36.9822643215	0.000000000000144295041918051	chr1_87	4	SharpPeak	47.5244115038358	0
chr1	86660000	86670000	chr1	86990000	87000000	12	3.30186306773489	0.00290418223923487	chr1_389	3	SharpPeak	19.9157342558819	0
chr1	86660000	86670000	chr1	87000000	87010000	19	4.0621240543481	0.00000260137597795082	chr1_389	3	SharpPeak	19.9157342558819	1
chr1	86670000	86680000	chr1	87000000	87010000	21	5.0337580621362	0.00000383797778030858	chr1_389	3	SharpPeak	19.9157342558819	0
chr1	86660000	86670000	chr1	87020000	87030000	21	3.13007317959971	0.00000000155908146929114	chr1_390	8	SharpPeak	144.853950862951	0
chr1	86670000	86680000	chr1	87020000	87030000	16	3.81137962250725	0.0000757805515034797	chr1_390	8	SharpPeak	144.853950862951	0
chr1	86700000	86710000	chr1	87020000	87030000	18	4.41953093012706	0.0000332507019324505	chr1_391	4	SharpPeak	33.7543350289162	0
chr1	86630000	86640000	chr1	87030000	87040000	10	2.19236382481467	0.00158444644413923	chr1_392	4	SharpPeak	20.2497798076361	0
chr1	86660000	86670000	chr1	87030000	87040000	30	3.29031500964708	0.0000000000000000720312993614023	chr1_390	8	SharpPeak	144.853950862951	0
chr1	86670000	86680000	chr1	87030000	87040000	32	4.01969754981536	0.000000000000000248636310881663	chr1_390	8	SharpPeak	144.853950862951	0
chr1	86700000	86710000	chr1	87030000	87040000	28	4.66102587297684	0.000000000017403495738528	chr1_391	4	SharpPeak	33.7543350289162	1
chr1	86580000	86590000	chr1	87040000	87050000	19	4.45436826352419	0.00000962061309033811	chr1_393	3	SharpPeak	20.4156545762902	0
chr1	86630000	86640000	chr1	87040000	87050000	13	2.35197663634158	0.0000324362518889377	chr1_392	4	SharpPeak	20.2497798076361	1
chr1	86660000	86670000	chr1	87040000	87050000	44	3.59877414818374	0.000000000000000000000000000013247178455704	chr1_390	8	SharpPeak	144.853950862951	0
chr1	86670000	86680000	chr1	87040000	87050000	51	4.42046631967007	0.00000000000000000000000000000000427875258380322	chr1_390	8	SharpPeak	144.853950862951	1
chr1	86700000	86710000	chr1	87040000	87050000	20	5.13077235851538	0.0000189575239365986	chr1_391	4	SharpPeak	33.7543350289162	0
chr1	86660000	86670000	chr1	86960000	86970000	17	3.96120464085277	0.0000316253467246459	chr1_394	2	SharpPeak	10.374339168374	1
chr1	86670000	86680000	chr1	86960000	86970000	14	4.91834806179662	0.0096594102804998	chr1_394	2	SharpPeak	10.374339168374	0
chr1	86580000	86590000	chr1	87050000	87060000	15	3.82922763623445	0.000292904295320659	chr1_393	3	SharpPeak	20.4156545762902	0
chr1	86630000	86640000	chr1	87050000	87060000	9	2.10819232884794	0.00480675166944844	chr1_392	4	SharpPeak	20.2497798076361	0
chr1	86660000	86670000	chr1	87050000	87060000	20	3.11599832756335	0.00000000874255304133857	chr1_390	8	SharpPeak	144.853950862951	0
chr1	86670000	86680000	chr1	87050000	87060000	21	3.7867320378663	0.0000000402164320899504	chr1_390	8	SharpPeak	144.853950862951	0
chr1	86700000	86710000	chr1	87050000	87060000	18	4.3652254609627	0.0000284918055654119	chr1_391	4	SharpPeak	33.7543350289162	0
chr1	86580000	86590000	chr1	87060000	87070000	18	3.78671244794481	0.00000420333167541467	chr1_393	3	SharpPeak	20.4156545762902	1
chr1	86630000	86640000	chr1	87060000	87070000	10	2.08936157070794	0.00111854927212565	chr1_392	4	SharpPeak	20.2497798076361	0
chr1	86670000	86680000	chr1	87100000	87110000	18	3.64492426456277	0.00000248512814923155	chr1_89	7	SharpPeak	33.6650860159221	1
chr1	86580000	86590000	chr1	87110000	87120000	13	3.09796574294295	0.000469250971521191	chr1_91	2	SharpPeak	9.40682409931838	1
chr1	86660000	86670000	chr1	87140000	87150000	13	3.2403855543113	0.000715805102570596	chr1_94	4	SharpPeak	23.9138415247228	0
chr1	86660000	86670000	chr1	87080000	87090000	10	2.50824715661319	0.00421325132374664	chr1_89	7	SharpPeak	33.6650860159221	0
chr1	86670000	86680000	chr1	87080000	87090000	11	2.97974369536245	0.00430056494685205	chr1_89	7	SharpPeak	33.6650860159221	0
chr1	86580000	86590000	chr1	87160000	87170000	14	4.05466922220473	0.00171297762183353	chr1_92	24	SharpPeak	251.982717193262	0
chr1	86430000	86440000	chr1	87190000	87200000	9	2.34844602020707	0.00948751977778034	chr1_96	3	SharpPeak	12.5513644189191	0
chr1	86440000	86450000	chr1	87190000	87200000	12	3.3933361818947	0.00364244003177236	chr1_96	3	SharpPeak	12.5513644189191	0
chr1	86580000	86590000	chr1	87190000	87200000	16	3.29751550220735	0.0000136907361226027	chr1_92	24	SharpPeak	251.982717193262	0
chr1	86660000	86670000	chr1	87190000	87200000	13	2.64112535409269	0.000102347728645587	chr1_92	24	SharpPeak	251.982717193262	0
chr1	86700000	86710000	chr1	87190000	87200000	13	3.53403068768615	0.00156509833485556	chr1_97	3	SharpPeak	18.6333981432883	0
chr1	86580000	86590000	chr1	87220000	87230000	14	3.27251030462722	0.000211658503411761	chr1_92	24	SharpPeak	251.982717193262	0
chr1	86670000	86680000	chr1	87220000	87230000	13	3.10402637371417	0.000478451045879185	chr1_92	24	SharpPeak	251.982717193262	0
chr1	86660000	86670000	chr1	87070000	87080000	8	1.86293490945834	0.00864959322375663	chr1_89	7	SharpPeak	33.6650860159221	0
chr1	87500000	87510000	chr1	87690000	87700000	16	4.61276624320351	0.000636913156748512	chr1_395	2	SharpPeak	10.0486502663083	1
chr1	87500000	87510000	chr1	87700000	87710000	17	5.31677893076233	0.000992473471818784	chr1_395	2	SharpPeak	10.0486502663083	0
chr1	87470000	87480000	chr1	87720000	87730000	12	2.90547150978274	0.000993654102230456	chr1_99	7	SharpPeak	48.0990536570595	0
chr1	87470000	87480000	chr1	87730000	87740000	13	2.38271542227503	0.0000367827356140832	chr1_99	7	SharpPeak	48.0990536570595	0
chr1	87470000	87480000	chr1	87740000	87750000	9	1.63151006272162	0.000871251061874469	chr1_99	7	SharpPeak	48.0990536570595	0
chr1	87750000	87760000	chr1	87920000	87930000	21	6.67957950819739	0.0002283847139321	chr1_396	2	SharpPeak	10.1460701471346	1
chr1	87750000	87760000	chr1	87930000	87940000	19	6.84292009190193	0.00225514683640228	chr1_396	2	SharpPeak	10.1460701471346	0
chr1	88440000	88450000	chr1	88720000	88730000	11	3.21164837566634	0.00748496962450357	chr1_100	35	BroadPeak	468.024678444411	0
chr1	88440000	88450000	chr1	88710000	88720000	17	3.30376830432684	0.00000303049726360603	chr1_100	35	BroadPeak	468.024678444411	0
chr1	88480000	88490000	chr1	88710000	88720000	15	3.71231161320307	0.00021049533937277	chr1_100	35	BroadPeak	468.024678444411	0
chr1	89070000	89080000	chr1	89160000	89170000	38	18.5034340170386	0.00160266266850786	chr1_397	5	SharpPeak	78.1223132486673	0
chr1	89070000	89080000	chr1	89170000	89180000	54	18.1283029100485	0.00000000108261953091085	chr1_397	5	SharpPeak	78.1223132486673	0
chr1	89060000	89070000	chr1	89190000	89200000	28	8.23301874602867	0.00000284069590159652	chr1_397	5	SharpPeak	78.1223132486673	0
chr1	89070000	89080000	chr1	89190000	89200000	93	19.1619367509095	0.00000000000000000000000000000104119151151062	chr1_397	5	SharpPeak	78.1223132486673	1
chr1	89070000	89080000	chr1	89180000	89190000	72	19.0856448971559	0.00000000000000000663305191566897	chr1_397	5	SharpPeak	78.1223132486673	0
chr1	89450000	89460000	chr1	89510000	89520000	52	24.2750002752961	0.0000428078699463908	chr1_398	3	SharpPeak	26.3381523395945	0
chr1	89450000	89460000	chr1	89520000	89530000	65	27.2309452984406	0.0000000700339349479112	chr1_398	3	SharpPeak	26.3381523395945	0
chr1	89450000	89460000	chr1	89500000	89510000	59	22.7124743439072	0.0000000202954455195785	chr1_398	3	SharpPeak	26.3381523395945	1
chr1	89840000	89850000	chr1	89910000	89920000	30	14.8775180248921	0.00883123655354533	chr1_399	4	SharpPeak	46.7993692887849	0
chr1	89640000	89650000	chr1	89950000	89960000	13	3.15436755683987	0.000556389290892279	chr1_101	40	BroadPeak	483.351734037954	0
chr1	90200000	90210000	chr1	90310000	90320000	53	21.1029187426365	0.000000381642383157663	chr1_400	2	SharpPeak	29.3468261096756	0
chr1	90200000	90210000	chr1	90320000	90330000	68	17.0409530229772	0.00000000000000000413603251253973	chr1_400	2	SharpPeak	29.3468261096756	1
chr1	90200000	90210000	chr1	90390000	90400000	40	13.462537095007	0.000000307978821495887	chr1_105	37	BroadPeak	531.451936034539	0
chr1	90200000	90210000	chr1	90400000	90410000	39	11.3123696766257	0.0000000100039530978948	chr1_105	37	BroadPeak	531.451936034539	0
chr1	90200000	90210000	chr1	90410000	90420000	36	12.2572547594245	0.00000194854673625884	chr1_105	37	BroadPeak	531.451936034539	0
chr1	90200000	90210000	chr1	90420000	90430000	33	10.3122657690603	0.0000010095453691306	chr1_105	37	BroadPeak	531.451936034539	0
chr1	90200000	90210000	chr1	90430000	90440000	34	10.0960251957071	0.00000020310073784256	chr1_105	37	BroadPeak	531.451936034539	0
chr1	90210000	90220000	chr1	90430000	90440000	17	6.3218223289825	0.00609628879980365	chr1_105	37	BroadPeak	531.451936034539	0
chr1	90200000	90210000	chr1	90440000	90450000	20	6.00937708942009	0.000165006515735174	chr1_105	37	BroadPeak	531.451936034539	0
chr1	90200000	90210000	chr1	90450000	90460000	47	10.9321494550611	0.00000000000010974403678706	chr1_105	37	BroadPeak	531.451936034539	0
chr1	90200000	90210000	chr1	90460000	90470000	59	10.3884916740676	0.000000000000000000000110752356950889	chr1_105	37	BroadPeak	531.451936034539	0
chr1	90210000	90220000	chr1	90460000	90470000	18	6.47655030822578	0.00312754940705212	chr1_105	37	BroadPeak	531.451936034539	0
chr1	90200000	90210000	chr1	90470000	90480000	50	10.5651046335023	0.00000000000000039781790512239	chr1_105	37	BroadPeak	531.451936034539	0
chr1	90210000	90220000	chr1	90470000	90480000	25	6.57796260997309	0.0000017703800720215	chr1_105	37	BroadPeak	531.451936034539	0
chr1	90200000	90210000	chr1	90480000	90490000	50	9.71744895625993	0.0000000000000000148130631299051	chr1_105	37	BroadPeak	531.451936034539	0
chr1	90210000	90220000	chr1	90480000	90490000	17	6.04938810805194	0.00391605161595422	chr1_105	37	BroadPeak	531.451936034539	0
chr1	90220000	90230000	chr1	90480000	90490000	13	4.28667833199806	0.00821459318844367	chr1_105	37	BroadPeak	531.451936034539	0
chr1	90200000	90210000	chr1	90490000	90500000	37	9.19924784383651	0.000000000487536760684635	chr1_105	37	BroadPeak	531.451936034539	0
chr1	90200000	90210000	chr1	90500000	90510000	32	9.05404042960329	0.000000182901693578887	chr1_105	37	BroadPeak	531.451936034539	0
chr1	90210000	90220000	chr1	90500000	90510000	19	5.63211286140833	0.000217995488712319	chr1_105	37	BroadPeak	531.451936034539	0
chr1	90200000	90210000	chr1	90530000	90540000	25	7.18853927231847	0.00000814325204477917	chr1_105	37	BroadPeak	531.451936034539	0
chr1	90200000	90210000	chr1	90540000	90550000	32	9.30639162578346	0.00000033186696782926	chr1_105	37	BroadPeak	531.451936034539	0
chr1	90210000	90220000	chr1	90540000	90550000	18	5.76771195888418	0.00086276634353506	chr1_105	37	BroadPeak	531.451936034539	0
chr1	90200000	90210000	chr1	90550000	90560000	38	6.46598776387215	0.00000000000000384806169200478	chr1_105	37	BroadPeak	531.451936034539	0
chr1	90200000	90210000	chr1	90510000	90520000	24	7.31643394435364	0.000034040098332161	chr1_105	37	BroadPeak	531.451936034539	0
chr1	90200000	90210000	chr1	90520000	90530000	20	6.39350929908099	0.000368182576995238	chr1_105	37	BroadPeak	531.451936034539	0
chr1	90200000	90210000	chr1	90560000	90570000	53	7.33590685585393	0.000000000000000000000000571171661664396	chr1_105	37	BroadPeak	531.451936034539	0
chr1	90210000	90220000	chr1	90560000	90570000	18	4.57293026622017	0.0000513550973570468	chr1_105	37	BroadPeak	531.451936034539	0
chr1	90220000	90230000	chr1	90560000	90570000	13	3.28545940378948	0.000817161869720274	chr1_105	37	BroadPeak	531.451936034539	0
chr1	90200000	90210000	chr1	90570000	90580000	56	7.84103422844346	0.0000000000000000000000000379017291000094	chr1_105	37	BroadPeak	531.451936034539	0
chr1	90210000	90220000	chr1	90570000	90580000	21	4.87178880219506	0.00000232094922207276	chr1_105	37	BroadPeak	531.451936034539	0
chr1	90000000	90010000	chr1	90580000	90590000	9	2.36326199339756	0.00985800564461174	chr1_104	4	SharpPeak	17.8620212396581	0
chr1	90200000	90210000	chr1	90580000	90590000	96	7.39901077174612	0.000000000000000000000000000000000000000000000000000000000000000000771581362147969	chr1_105	37	BroadPeak	531.451936034539	0
chr1	90210000	90220000	chr1	90580000	90590000	26	4.6051712690637	0.000000000418051652137351	chr1_105	37	BroadPeak	531.451936034539	0
chr1	90220000	90230000	chr1	90580000	90590000	17	3.30273157596312	0.00000301910806401132	chr1_105	37	BroadPeak	531.451936034539	0
chr1	89960000	89970000	chr1	90590000	90600000	10	2.75621679636396	0.00805733971426232	chr1_103	3	SharpPeak	12.2719900977275	0
chr1	89990000	90000000	chr1	90590000	90600000	12	2.67119336887743	0.000475535075736037	chr1_104	4	SharpPeak	17.8620212396581	0
chr1	90200000	90210000	chr1	90590000	90600000	117	7.30060177729233	0.000000000000000000000000000000000000000000000000000000000000000000000000000000000000000000253850514219902	chr1_105	37	BroadPeak	531.451936034539	1
chr1	90210000	90220000	chr1	90590000	90600000	24	4.54423068302619	0.00000000821690725091247	chr1_105	37	BroadPeak	531.451936034539	0
chr1	90220000	90230000	chr1	90590000	90600000	12	3.26159480548714	0.00262745761808869	chr1_105	37	BroadPeak	531.451936034539	0
chr1	90000000	90010000	chr1	90610000	90620000	9	2.22837615128265	0.00686806978464635	chr1_104	4	SharpPeak	17.8620212396581	0
chr1	90200000	90210000	chr1	90610000	90620000	18	6.65179578094102	0.00416517350847772	chr1_105	37	BroadPeak	531.451936034539	0
chr1	90600000	90610000	chr1	90950000	90960000	12	3.31876672549994	0.00302881305089099	chr1_106	2	SharpPeak	10.5148447595598	0
chr1	90990000	91000000	chr1	91040000	91050000	48	15.9796855478847	0.00000000920983760506942	chr1_107	2	SharpPeak	16.9449263260042	1
chr1	90990000	91000000	chr1	91070000	91080000	39	11.28257398678	0.00000000933989724265408	chr1_401	5	SharpPeak	31.2504537361892	1
chr1	90990000	91000000	chr1	91080000	91090000	24	10.3778757650806	0.00489686349897091	chr1_401	5	SharpPeak	31.2504537361892	0
chr1	90990000	91000000	chr1	91090000	91100000	19	7.60827015903494	0.00723408000785041	chr1_401	5	SharpPeak	31.2504537361892	0
chr1	90990000	91000000	chr1	91100000	91110000	25	7.53047899957071	0.000017829981801542	chr1_401	5	SharpPeak	31.2504537361892	0
chr1	91000000	91010000	chr1	91100000	91110000	25	8.71196494209041	0.000180231791218297	chr1_401	5	SharpPeak	31.2504537361892	0
chr1	90960000	90970000	chr1	91060000	91070000	19	6.70750026215172	0.00179027645496798	chr1_402	2	SharpPeak	9.29805539069264	0
chr1	91530000	91540000	chr1	91870000	91880000	13	2.80566868379385	0.000183913438448883	chr1_403	2	SharpPeak	9.84479144798395	1
chr1	91530000	91540000	chr1	91880000	91890000	10	2.56790060218952	0.00495638162154658	chr1_403	2	SharpPeak	9.84479144798395	0
chr1	92180000	92190000	chr1	92340000	92350000	21	5.99334073210604	0.0000510655753802603	chr1_404	3	SharpPeak	19.1780461300605	0
chr1	92180000	92190000	chr1	92360000	92370000	21	5.60683733364302	0.0000195244585318322	chr1_404	3	SharpPeak	19.1780461300605	1
chr1	92170000	92180000	chr1	92350000	92360000	21	6.47827323372835	0.00015050963062787	chr1_404	3	SharpPeak	19.1780461300605	0
chr1	92180000	92190000	chr1	92420000	92430000	15	4.05137706696376	0.000525559360192356	chr1_405	2	SharpPeak	9.18589373175584	1
chr1	92170000	92180000	chr1	92430000	92440000	14	4.67379207443776	0.00625907586140585	chr1_405	2	SharpPeak	9.18589373175584	0
chr1	92170000	92180000	chr1	92450000	92460000	25	5.48334982381232	0.0000000631165181075436	chr1_406	2	SharpPeak	17.6141397445698	1
chr1	92180000	92190000	chr1	92450000	92460000	19	4.02379961559546	0.00000227940598370674	chr1_406	2	SharpPeak	17.6141397445698	0
chr1	92640000	92650000	chr1	92810000	92820000	24	10.0022024949794	0.00306002779349748	chr1_108	18	SharpPeak	249.859120582924	0
chr1	92640000	92650000	chr1	92820000	92830000	37	11.7008814968905	0.000000229673438334229	chr1_108	18	SharpPeak	249.859120582924	0
chr1	93100000	93110000	chr1	93280000	93290000	19	7.80801824763054	0.00941561439421318	chr1_110	3	SharpPeak	14.6482489831911	0
chr1	93100000	93110000	chr1	93290000	93300000	22	8.02906349097157	0.000979647202582899	chr1_110	3	SharpPeak	14.6482489831911	0
chr1	93170000	93180000	chr1	93320000	93330000	18	6.76277155694831	0.00494993864164546	chr1_109	3	SharpPeak	19.9478127521189	0
chr1	93170000	93180000	chr1	93330000	93340000	19	6.95607583466346	0.00271349003166119	chr1_109	3	SharpPeak	19.9478127521189	0
chr1	104990000	105000000	chr1	105360000	105370000	11	2.44850992448718	0.000925797799038011	chr1_112	3	SharpPeak	14.3831784569838	0
chr1	104990000	105000000	chr1	105700000	105710000	10	1.55449105725003	0.000115688764538595	chr1_407	2	SharpPeak	10.980848265409	1
chr1	104990000	105000000	chr1	105710000	105720000	9	1.63358986127504	0.000878008989843373	chr1_407	2	SharpPeak	10.980848265409	0
chr1	106170000	106180000	chr1	106240000	106250000	33	13.2774120477647	0.000157734285550673	chr1_408	2	SharpPeak	10.7582245698768	1
chr1	106170000	106180000	chr1	106330000	106340000	37	7.681127490389	0.00000000000313029194221943	chr1_409	8	SharpPeak	176.126470443495	0
chr1	106170000	106180000	chr1	106230000	106240000	40	19.353860344719	0.000993654102230456	chr1_408	2	SharpPeak	10.7582245698768	0
chr1	106170000	106180000	chr1	106340000	106350000	50	11.5336209782629	0.0000000000000111920846104217	chr1_409	8	SharpPeak	176.126470443495	0
chr1	106170000	106180000	chr1	106350000	106360000	36	8.68060430156141	0.000000000398123399379764	chr1_409	8	SharpPeak	176.126470443495	0
chr1	106170000	106180000	chr1	106360000	106370000	36	6.4482284622008	0.000000000000102243271634458	chr1_409	8	SharpPeak	176.126470443495	0
chr1	106170000	106180000	chr1	106370000	106380000	52	8.66120858218055	0.00000000000000000000510616558399165	chr1_409	8	SharpPeak	176.126470443495	0
chr1	105660000	105670000	chr1	106380000	106390000	11	2.62039897632614	0.00157404578954136	chr1_410	2	SharpPeak	8.99210819793171	1
chr1	106070000	106080000	chr1	106380000	106390000	25	2.41268249444482	0.00000000000000254074183218179	chr1_411	2	SharpPeak	30.6361510724995	1
chr1	106170000	106180000	chr1	106380000	106390000	76	8.40833802677926	0.00000000000000000000000000000000000000000301547046802976	chr1_409	8	SharpPeak	176.126470443495	1
chr1	105660000	105670000	chr1	106390000	106400000	11	2.8542263782237	0.00308264063367758	chr1_410	2	SharpPeak	8.99210819793171	0
chr1	106070000	106080000	chr1	106390000	106400000	21	2.58646751736297	0.0000000000518475095907193	chr1_411	2	SharpPeak	30.6361510724995	0
chr1	106170000	106180000	chr1	106390000	106400000	70	9.13913286506011	0.00000000000000000000000000000000018354856057646	chr1_409	8	SharpPeak	176.126470443495	0
chr1	106170000	106180000	chr1	106400000	106410000	31	7.83240839694577	0.0000000255586529039189	chr1_409	8	SharpPeak	176.126470443495	0
chr1	106170000	106180000	chr1	106720000	106730000	14	4.17984542028576	0.00228339275768168	chr1_115	2	SharpPeak	8.59480472470224	0
chr1	111860000	111870000	chr1	112370000	112380000	19	1.59053677975057	0.000000000000854829295249598	chr1_412	2	SharpPeak	28.1003209369505	1
chr1	111860000	111870000	chr1	112380000	112390000	19	1.98462138798566	0.0000000000351448553041603	chr1_412	2	SharpPeak	28.1003209369505	0
chr1	118320000	118330000	chr1	118470000	118480000	18	6.60584144407866	0.00387324910948876	chr1_117	3	SharpPeak	19.7147562243826	0
chr1	118380000	118390000	chr1	118470000	118480000	28	12.4886812596773	0.00295901549146168	chr1_116	7	SharpPeak	35.0676790140621	0
chr1	118390000	118400000	chr1	118470000	118480000	26	12.2520277622527	0.00934342233069892	chr1_116	7	SharpPeak	35.0676790140621	0
chr1	118310000	118320000	chr1	118490000	118500000	17	4.16983495390162	0.0000590019416813268	chr1_413	2	SharpPeak	14.3344201433378	0
chr1	118320000	118330000	chr1	118490000	118500000	21	4.83313561264961	0.00000207976912901917	chr1_413	2	SharpPeak	14.3344201433378	1
chr1	118380000	118390000	chr1	118490000	118500000	27	8.58802533359139	0.0000186700358936031	chr1_414	2	SharpPeak	11.751644880321	1
chr1	118380000	118390000	chr1	118500000	118510000	25	9.88355209725235	0.00114434854667004	chr1_414	2	SharpPeak	11.751644880321	0
chr1	118820000	118830000	chr1	119070000	119080000	15	3.6547937621735	0.000177829550220181	chr1_120	2	SharpPeak	10.5362530716768	1
chr1	119080000	119090000	chr1	119430000	119440000	11	2.22886946350315	0.000426415137186307	chr1_121	9	SharpPeak	87.0483035966576	0
chr1	119080000	119090000	chr1	119490000	119500000	10	2.65894152935168	0.00631565524388621	chr1_122	2	SharpPeak	8.00825890026786	0
chr1	120600000	120610000	chr1	120870000	120880000	21	6.81592818327284	0.000299055653230892	chr1_415	3	SharpPeak	15.0425650898115	1
chr1	120600000	120610000	chr1	120970000	120980000	19	5.6596038723955	0.000231602510818869	chr1_416	2	SharpPeak	9.98904034630049	1
chr1	120610000	120620000	chr1	120970000	120980000	13	3.80320393681599	0.00300716027074049	chr1_416	2	SharpPeak	9.98904034630049	0
chr1	120600000	120610000	chr1	120860000	120870000	23	8.0092088914172	0.000366224165598531	chr1_415	3	SharpPeak	15.0425650898115	0
chr1	120610000	120620000	chr1	120880000	120890000	14	4.52788655798125	0.00472963063828153	chr1_415	3	SharpPeak	15.0425650898115	0
chr1	120590000	120600000	chr1	121050000	121060000	32	4.58341218266686	0.00000000000000876563036064317	chr1_123	19	SharpPeak	145.545536662805	0
chr1	120600000	120610000	chr1	121050000	121060000	38	6.44175736794443	0.00000000000000343525725447875	chr1_123	19	SharpPeak	145.545536662805	1
chr1	120610000	120620000	chr1	121050000	121060000	27	4.27739678314484	0.0000000000147286234213112	chr1_123	19	SharpPeak	145.545536662805	0
chr1	120590000	120600000	chr1	121060000	121070000	15	3.42676281207627	0.0000883153751879269	chr1_123	19	SharpPeak	145.545536662805	0
chr1	120600000	120610000	chr1	121060000	121070000	23	4.72340732344999	0.000000078570477871219	chr1_123	19	SharpPeak	145.545536662805	0
chr1	120590000	120600000	chr1	121040000	121050000	15	3.39554787533047	0.0000796176733795592	chr1_123	19	SharpPeak	145.545536662805	0
chr1	120600000	120610000	chr1	121040000	121050000	18	4.67983055445622	0.0000687961840953006	chr1_123	19	SharpPeak	145.545536662805	0
chr1	120610000	120620000	chr1	121040000	121050000	12	3.19090375308677	0.00218930168047291	chr1_123	19	SharpPeak	145.545536662805	0
chr1	120600000	120610000	chr1	121070000	121080000	18	4.67962669811171	0.0000687922020720727	chr1_123	19	SharpPeak	145.545536662805	0
chr1	120610000	120620000	chr1	121070000	121080000	14	3.18750033094218	0.000161694845318111	chr1_123	19	SharpPeak	145.545536662805	0
chr1	120600000	120610000	chr1	121110000	121120000	14	4.50714800365914	0.00453313049343458	chr1_123	19	SharpPeak	145.545536662805	0
chr1	120590000	120600000	chr1	121120000	121130000	14	3.52042180062185	0.000438515626479724	chr1_123	19	SharpPeak	145.545536662805	0
chr1	120600000	120610000	chr1	121120000	121130000	21	4.85504643935166	0.0000022224465520817	chr1_123	19	SharpPeak	145.545536662805	0
chr1	120610000	120620000	chr1	121100000	121110000	11	2.78317345358581	0.00253607895035347	chr1_123	19	SharpPeak	145.545536662805	0
chr1	120590000	120600000	chr1	121160000	121170000	26	2.48675999299744	0.000000000000000503003246567823	chr1_124	31	BroadPeak	566.65985388431	0
chr1	120600000	120610000	chr1	121160000	121170000	29	3.27432003052822	0.00000000000000053328408369278	chr1_124	31	BroadPeak	566.65985388431	0
chr1	120610000	120620000	chr1	121160000	121170000	15	2.34836308199272	0.00000110138665996012	chr1_124	31	BroadPeak	566.65985388431	0
chr1	120590000	120600000	chr1	121180000	121190000	33	3.115173629824	0.0000000000000000000203212772503919	chr1_124	31	BroadPeak	566.65985388431	0
chr1	120600000	120610000	chr1	121180000	121190000	33	4.2365105743175	0.000000000000000145109299941829	chr1_124	31	BroadPeak	566.65985388431	0
chr1	120610000	120620000	chr1	121180000	121190000	14	2.91330515506935	0.0000632966090149052	chr1_124	31	BroadPeak	566.65985388431	0
chr1	120590000	120600000	chr1	121150000	121160000	15	2.9271511162955	0.0000151027139128387	chr1_124	31	BroadPeak	566.65985388431	0
chr1	120600000	120610000	chr1	121150000	121160000	26	3.95298566164384	0.0000000000156598069946499	chr1_124	31	BroadPeak	566.65985388431	0
chr1	120610000	120620000	chr1	121150000	121160000	16	2.74695578914132	0.00000140973965768095	chr1_124	31	BroadPeak	566.65985388431	0
chr1	120590000	120600000	chr1	121190000	121200000	30	2.98478658657788	0.00000000000000000530350184470566	chr1_124	31	BroadPeak	566.65985388431	0
chr1	120600000	120610000	chr1	121190000	121200000	23	4.0372801077028	0.00000000457633977754879	chr1_124	31	BroadPeak	566.65985388431	0
chr1	120610000	120620000	chr1	121190000	121200000	10	2.79455559429582	0.00881824032183565	chr1_124	31	BroadPeak	566.65985388431	0
chr1	120590000	120600000	chr1	121200000	121210000	7	1.44961879734991	0.00902155173659416	chr1_124	31	BroadPeak	566.65985388431	0
chr1	120590000	120600000	chr1	121210000	121220000	15	2.37489989927474	0.00000126604082505466	chr1_124	31	BroadPeak	566.65985388431	0
chr1	120600000	120610000	chr1	121210000	121220000	25	3.09777157170865	0.000000000000567142355272183	chr1_124	31	BroadPeak	566.65985388431	0
chr1	120590000	120600000	chr1	121140000	121150000	15	2.9220436886198	0.0000147822888226506	chr1_124	31	BroadPeak	566.65985388431	0
chr1	120600000	120610000	chr1	121140000	121150000	14	3.94616432594068	0.00132429610520188	chr1_124	31	BroadPeak	566.65985388431	0
chr1	120610000	120620000	chr1	121140000	121150000	10	2.74352866770199	0.00781010367650692	chr1_124	31	BroadPeak	566.65985388431	0
chr1	120590000	120600000	chr1	121220000	121230000	21	2.76413628578681	0.000000000172632996099275	chr1_124	31	BroadPeak	566.65985388431	0
chr1	120600000	120610000	chr1	121220000	121230000	23	3.69755660624296	0.000000000901572014537491	chr1_124	31	BroadPeak	566.65985388431	0
chr1	120590000	120600000	chr1	121230000	121240000	14	2.75270719320469	0.0000349493230104708	chr1_124	31	BroadPeak	566.65985388431	0
chr1	120600000	120610000	chr1	121230000	121240000	13	3.67933430865022	0.00225003769940178	chr1_124	31	BroadPeak	566.65985388431	0
chr1	120590000	120600000	chr1	121240000	121250000	10	2.73779974622636	0.00769727051631908	chr1_124	31	BroadPeak	566.65985388431	0
chr1	120600000	120610000	chr1	121240000	121250000	20	3.65579932234067	0.000000115624956990627	chr1_124	31	BroadPeak	566.65985388431	0
chr1	120600000	120610000	chr1	121330000	121340000	13	3.6996045749779	0.00236100311685878	chr1_125	5	SharpPeak	31.8557249795459	0
chr1	120600000	120610000	chr1	121340000	121350000	16	3.61423665685876	0.0000410411008470393	chr1_125	5	SharpPeak	31.8557249795459	0
chr1	120590000	120600000	chr1	121380000	121390000	9	2.2166935575335	0.0066353328137203	chr1_126	19	SharpPeak	183.635165309866	0
chr1	120600000	120610000	chr1	121380000	121390000	15	2.84546691822273	0.0000107229406973125	chr1_126	19	SharpPeak	183.635165309866	0
chr1	120610000	120620000	chr1	121380000	121390000	9	2.09380499275673	0.00460152321047865	chr1_126	19	SharpPeak	183.635165309866	0
chr1	120590000	120600000	chr1	121400000	121410000	22	2.30679406858276	0.000000000000751502285459259	chr1_126	19	SharpPeak	183.635165309866	0
chr1	120600000	120610000	chr1	121400000	121410000	16	2.98428909745083	0.00000393286180953751	chr1_126	19	SharpPeak	183.635165309866	0
chr1	120610000	120620000	chr1	121400000	121410000	10	2.17344306440522	0.00148806340603865	chr1_126	19	SharpPeak	183.635165309866	0
chr1	120590000	120600000	chr1	121410000	121420000	16	2.29241812145252	0.000000132751684551304	chr1_126	19	SharpPeak	183.635165309866	0
chr1	120600000	120610000	chr1	121410000	121420000	14	2.96174972247209	0.0000755371355290905	chr1_126	19	SharpPeak	183.635165309866	0
chr1	120610000	120620000	chr1	121410000	121420000	10	2.1602664747839	0.00142088287237949	chr1_126	19	SharpPeak	183.635165309866	0
chr1	120590000	120600000	chr1	121420000	121430000	17	2.34489181330869	0.0000000278045043147313	chr1_126	19	SharpPeak	183.635165309866	0
chr1	120600000	120610000	chr1	121420000	121430000	17	3.04254456092355	0.00000103026835221587	chr1_126	19	SharpPeak	183.635165309866	0
chr1	120610000	120620000	chr1	121420000	121430000	15	2.20667111688255	0.000000510387820749264	chr1_126	19	SharpPeak	183.635165309866	0
chr1	125910000	125920000	chr1	126270000	126280000	14	3.48342395304134	0.000395287757334113	chr1_417	2	SharpPeak	9.67972276292481	1
chr1	125910000	125920000	chr1	126280000	126290000	12	3.34459891913948	0.00322789363445645	chr1_417	2	SharpPeak	9.67972276292481	0
chr1	125910000	125920000	chr1	126370000	126380000	13	2.7505076144054	0.00015133192563713	chr1_418	5	SharpPeak	29.0853084454892	0
chr1	125910000	125920000	chr1	126380000	126390000	11	2.62882898410556	0.00161533633845698	chr1_418	5	SharpPeak	29.0853084454892	0
chr1	125910000	125920000	chr1	126390000	126400000	15	3.32110778123529	0.0000623884275420864	chr1_418	5	SharpPeak	29.0853084454892	0
chr1	125910000	125920000	chr1	126400000	126410000	14	2.31108764826603	0.00000508905268218418	chr1_418	5	SharpPeak	29.0853084454892	1
chr1	125910000	125920000	chr1	126410000	126420000	11	2.60236973953125	0.00149187326210225	chr1_418	5	SharpPeak	29.0853084454892	0
chr1	125910000	125920000	chr1	126430000	126440000	18	2.69448657359205	0.000000032782710274379	chr1_419	2	SharpPeak	13.6849940428229	1
chr1	125910000	125920000	chr1	126440000	126450000	11	3.34273709838479	0.00992472013024851	chr1_419	2	SharpPeak	13.6849940428229	0
chr1	126490000	126500000	chr1	126920000	126930000	10	2.58096773256381	0.00513435883733097	chr1_420	2	SharpPeak	8.45538438513676	0
chr1	126730000	126740000	chr1	126920000	126930000	21	5.77927068088436	0.0000306688121372592	chr1_421	2	SharpPeak	10.4185453656702	1
chr1	126480000	126490000	chr1	126930000	126940000	9	1.92554429326258	0.00266133347978045	chr1_420	2	SharpPeak	8.45538438513676	1
chr1	126730000	126740000	chr1	126930000	126940000	14	4.88906864135315	0.00917052511297745	chr1_421	2	SharpPeak	10.4185453656702	0
chr1	127200000	127210000	chr1	127310000	127320000	35	13.2319877667015	0.0000262696439048655	chr1_422	2	SharpPeak	12.5691896957493	1
chr1	127200000	127210000	chr1	127350000	127360000	31	10.2481837217387	0.00000734762723803854	chr1_423	14	SharpPeak	233.063403898017	0
chr1	127200000	127210000	chr1	127360000	127370000	45	10.8905719537116	0.00000000000149147856198911	chr1_423	14	SharpPeak	233.063403898017	0
chr1	127200000	127210000	chr1	127370000	127380000	43	9.74804293795368	0.000000000000656231810700415	chr1_423	14	SharpPeak	233.063403898017	0
chr1	127200000	127210000	chr1	127380000	127390000	49	10.0446373503977	0.00000000000000026343958305079	chr1_423	14	SharpPeak	233.063403898017	0
chr1	127200000	127210000	chr1	127410000	127420000	65	9.20339702004625	0.00000000000000000000000000000457157629954505	chr1_423	14	SharpPeak	233.063403898017	0
chr1	127200000	127210000	chr1	127420000	127430000	32	7.60288477335375	0.00000000339287439122279	chr1_423	14	SharpPeak	233.063403898017	0
chr1	127200000	127210000	chr1	127430000	127440000	31	5.37236356576526	0.00000000000315054567422257	chr1_423	14	SharpPeak	233.063403898017	0
chr1	127200000	127210000	chr1	127440000	127450000	38	6.59028517635544	0.00000000000000681571398761979	chr1_423	14	SharpPeak	233.063403898017	0
chr1	127200000	127210000	chr1	127450000	127460000	68	8.22988178307445	0.0000000000000000000000000000000000201181235408038	chr1_423	14	SharpPeak	233.063403898017	1
chr1	127200000	127210000	chr1	127460000	127470000	44	6.05769123969267	0.00000000000000000000762158286184094	chr1_423	14	SharpPeak	233.063403898017	0
chr1	127200000	127210000	chr1	127470000	127480000	28	6.2665518211481	0.0000000122009129325385	chr1_423	14	SharpPeak	233.063403898017	0
chr1	127200000	127210000	chr1	127480000	127490000	18	7.07272162968314	0.00783471371305271	chr1_423	14	SharpPeak	233.063403898017	0
chr1	127200000	127210000	chr1	127300000	127310000	35	14.5414872656737	0.000167101992547918	chr1_422	2	SharpPeak	12.5691896957493	0
chr1	127200000	127210000	chr1	127390000	127400000	27	8.57436904031654	0.0000181791345041873	chr1_423	14	SharpPeak	233.063403898017	0
chr1	127200000	127210000	chr1	127400000	127410000	43	7.77510294238763	0.000000000000000344541499111469	chr1_423	14	SharpPeak	233.063403898017	0
chr1	128410000	128420000	chr1	128570000	128580000	28	8.70214724327903	0.00000801416608912546	chr1_129	24	SharpPeak	251.352008205004	0
chr1	128470000	128480000	chr1	128570000	128580000	25	8.74975636315539	0.000192697344853141	chr1_129	24	SharpPeak	251.352008205004	0
chr1	128590000	128600000	chr1	128670000	128680000	50	22.2143167822012	0.0000184153009634001	chr1_424	2	SharpPeak	12.3690228480501	1
chr1	128590000	128600000	chr1	128680000	128690000	40	18.3389942158993	0.000347516878236135	chr1_424	2	SharpPeak	12.3690228480501	0
chr1	128360000	128370000	chr1	128800000	128810000	14	2.71313603424387	0.0000301080352508442	chr1_425	2	SharpPeak	13.1999609642321	1
chr1	128410000	128420000	chr1	128800000	128810000	14	4.1308029553807	0.00204370576312059	chr1_426	3	SharpPeak	22.7684651444027	0
chr1	128580000	128590000	chr1	128800000	128810000	25	6.56864788180999	0.00000172679618957697	chr1_132	10	SharpPeak	152.940757336627	0
chr1	128590000	128600000	chr1	128800000	128810000	42	9.43342279530464	0.000000000000949687464985178	chr1_132	10	SharpPeak	152.940757336627	0
chr1	128410000	128420000	chr1	128810000	128820000	13	3.99586446079691	0.00459209808000242	chr1_426	3	SharpPeak	22.7684651444027	0
chr1	128580000	128590000	chr1	128810000	128820000	19	6.24418267294811	0.000777505596276306	chr1_132	10	SharpPeak	152.940757336627	0
chr1	128590000	128600000	chr1	128810000	128820000	50	8.94846901541157	0.000000000000000000600540036653886	chr1_132	10	SharpPeak	152.940757336627	0
chr1	128350000	128360000	chr1	128820000	128830000	12	3.26809552300339	0.00267159239385879	chr1_130	8	SharpPeak	96.4677248383604	0
chr1	128360000	128370000	chr1	128820000	128830000	39	2.8726924980922	0.000000000000000000000000000744532836253273	chr1_130	8	SharpPeak	96.4677248383604	1
chr1	128410000	128420000	chr1	128820000	128830000	28	4.40203935579561	0.00000000000473688373459485	chr1_426	3	SharpPeak	22.7684651444027	1
chr1	128450000	128460000	chr1	128820000	128830000	11	2.91816902505363	0.00366095642027525	chr1_131	6	SharpPeak	28.3279334135589	0
chr1	128470000	128480000	chr1	128820000	128830000	15	3.54899601019274	0.000129495501593147	chr1_131	6	SharpPeak	28.3279334135589	1
chr1	128580000	128590000	chr1	128820000	128830000	45	6.82325063435119	0.0000000000000000000954824927831428	chr1_132	10	SharpPeak	152.940757336627	0
chr1	128590000	128600000	chr1	128820000	128830000	86	9.77158878435464	0.0000000000000000000000000000000000000000000000597225107761397	chr1_132	10	SharpPeak	152.940757336627	1
chr1	128360000	128370000	chr1	128840000	128850000	9	1.86963864684338	0.00218558818549191	chr1_130	8	SharpPeak	96.4677248383604	0
chr1	128590000	128600000	chr1	128840000	128850000	15	5.038987015339	0.00453769885899718	chr1_132	10	SharpPeak	152.940757336627	0
chr1	128360000	128370000	chr1	128790000	128800000	13	2.41293970520338	0.0000418010319594937	chr1_425	2	SharpPeak	13.1999609642321	0
chr1	128590000	128600000	chr1	128790000	128800000	22	8.22590955825019	0.00132668335266542	chr1_132	10	SharpPeak	152.940757336627	0
chr1	129270000	129280000	chr1	130180000	130190000	15	1.82153932776321	0.0000000464595958947524	chr1_427	2	SharpPeak	15.0010332408709	1
chr1	129270000	129280000	chr1	130190000	130200000	9	1.54091781928217	0.000584340293653648	chr1_427	2	SharpPeak	15.0010332408709	0
chr1	130870000	130880000	chr1	131050000	131060000	24	5.50194858024826	0.000000275084413657389	chr1_133	2	SharpPeak	12.7000948178683	1
chr1	131270000	131280000	chr1	131560000	131570000	14	2.68860639831755	0.0000272857993940082	chr1_135	4	SharpPeak	23.8791976554477	0
chr1	132160000	132170000	chr1	132220000	132230000	33	13.0911272828226	0.000121824348594494	chr1_137	4	SharpPeak	22.0899105862495	0
chr1	132150000	132160000	chr1	132230000	132240000	34	13.0061084522137	0.000045222548253181	chr1_137	4	SharpPeak	22.0899105862495	1
chr1	132160000	132170000	chr1	132230000	132240000	34	15.1009103312233	0.000717393167833761	chr1_137	4	SharpPeak	22.0899105862495	0
chr1	132150000	132160000	chr1	132280000	132290000	24	7.72116494092564	0.0000778517438651805	chr1_138	15	SharpPeak	95.9544554176745	0
chr1	132160000	132170000	chr1	132330000	132340000	23	7.55291655360529	0.000158748580809704	chr1_138	15	SharpPeak	95.9544554176745	0
chr1	132160000	132170000	chr1	132340000	132350000	21	5.81222099523708	0.0000330978404349407	chr1_138	15	SharpPeak	95.9544554176745	0
chr1	132380000	132390000	chr1	132460000	132470000	27	12.4456917468863	0.00578760701032871	chr1_141	2	SharpPeak	8.74296791860076	0
chr1	132150000	132160000	chr1	132350000	132360000	20	6.50468495098268	0.000457078759446533	chr1_138	15	SharpPeak	95.9544554176745	0
chr1	132160000	132170000	chr1	132350000	132360000	20	7.11448640867047	0.00138256844792666	chr1_138	15	SharpPeak	95.9544554176745	0
chr1	132300000	132310000	chr1	132350000	132360000	46	22.7574967444762	0.000521545102083021	chr1_428	2	SharpPeak	18.6137851008962	0
chr1	132310000	132320000	chr1	132350000	132360000	95	39.94561506	0.0000000000230372052305948	chr1_428	2	SharpPeak	18.6137851008962	1
chr1	132530000	132540000	chr1	132580000	132590000	67	24.399098879618	0.000000000169721733866078	chr1_429	5	SharpPeak	58.8480001648641	0
chr1	132540000	132550000	chr1	132580000	132590000	77	36.0305196039	0.000000246111233874898	chr1_429	5	SharpPeak	58.8480001648641	0
chr1	132530000	132540000	chr1	132590000	132600000	64	21.4295553420749	0.000000000016312937248378	chr1_429	5	SharpPeak	58.8480001648641	0
chr1	132540000	132550000	chr1	132590000	132600000	86	30.8916802971012	0.0000000000000962154005867982	chr1_429	5	SharpPeak	58.8480001648641	1
chr1	132530000	132540000	chr1	132600000	132610000	43	16.4132076104798	0.00000252162095262311	chr1_429	5	SharpPeak	58.8480001648641	0
chr1	132760000	132770000	chr1	132890000	132900000	19	6.36044603523784	0.000968779103027502	chr1_143	4	SharpPeak	26.5994837062083	0
chr1	132760000	132770000	chr1	132930000	132940000	18	4.55314712892642	0.0000486001621277314	chr1_144	27	SharpPeak	198.220912239588	0
chr1	132740000	132750000	chr1	132940000	132950000	23	10.0234462274631	0.00682140802379729	chr1_144	27	SharpPeak	198.220912239588	0
chr1	132750000	132760000	chr1	132940000	132950000	20	5.69384035891765	0.0000799985649811695	chr1_144	27	SharpPeak	198.220912239588	0
chr1	132760000	132770000	chr1	132940000	132950000	18	5.33645965881675	0.000345359079412408	chr1_144	27	SharpPeak	198.220912239588	0
chr1	132740000	132750000	chr1	132960000	132970000	29	8.19076029673146	0.000000807056160312781	chr1_144	27	SharpPeak	198.220912239588	0
chr1	132750000	132760000	chr1	132960000	132970000	25	4.66457250747096	0.00000000273582037666631	chr1_144	27	SharpPeak	198.220912239588	0
chr1	132760000	132770000	chr1	132960000	132970000	31	4.36342991946845	0.000000000000015668438726628	chr1_144	27	SharpPeak	198.220912239588	0
chr1	132740000	132750000	chr1	132950000	132960000	23	7.89252091389088	0.000298232728956155	chr1_144	27	SharpPeak	198.220912239588	0
chr1	132760000	132770000	chr1	132950000	132960000	17	4.22859340419377	0.000069858870807015	chr1_144	27	SharpPeak	198.220912239588	0
chr1	132730000	132740000	chr1	132970000	132980000	22	6.39571919412238	0.0000414524485966038	chr1_144	27	SharpPeak	198.220912239588	0
chr1	132740000	132750000	chr1	132970000	132980000	21	7.54357363914272	0.00111402957307808	chr1_144	27	SharpPeak	198.220912239588	0
chr1	132750000	132760000	chr1	132970000	132980000	33	4.30736519971321	0.000000000000000232672437212453	chr1_144	27	SharpPeak	198.220912239588	1
chr1	132760000	132770000	chr1	132970000	132980000	26	4.02751103834379	0.0000000000230372052305948	chr1_144	27	SharpPeak	198.220912239588	0
chr1	132740000	132750000	chr1	133000000	133010000	18	6.67356880538163	0.00431783906134113	chr1_144	27	SharpPeak	198.220912239588	0
chr1	132730000	132740000	chr1	132980000	132990000	15	5.01764192862854	0.00437720984596627	chr1_144	27	SharpPeak	198.220912239588	0
chr1	132740000	132750000	chr1	132980000	132990000	16	5.89289381147747	0.00761866271220795	chr1_144	27	SharpPeak	198.220912239588	0
chr1	132750000	132760000	chr1	132980000	132990000	14	3.43015380732337	0.00033884639266581	chr1_144	27	SharpPeak	198.220912239588	0
chr1	132760000	132770000	chr1	132980000	132990000	25	3.21861821049808	0.00000000000126602852075061	chr1_144	27	SharpPeak	198.220912239588	0
chr1	132740000	132750000	chr1	133010000	133020000	22	6.42011958535237	0.0000437419201630215	chr1_144	27	SharpPeak	198.220912239588	0
chr1	132750000	132760000	chr1	133010000	133020000	12	3.69212705776437	0.00712835143740821	chr1_144	27	SharpPeak	198.220912239588	0
chr1	132760000	132770000	chr1	133010000	133020000	17	3.44551015511372	0.00000527835584947918	chr1_144	27	SharpPeak	198.220912239588	0
chr1	133020000	133030000	chr1	133090000	133100000	31	15.0607723436961	0.00556206147433388	chr1_430	7	SharpPeak	103.791427590414	0
chr1	133040000	133050000	chr1	133090000	133100000	93	37.5980045385	0.00000000000511640341787004	chr1_430	7	SharpPeak	103.791427590414	0
chr1	133030000	133040000	chr1	133100000	133110000	29	12.218345099904	0.000999558108811403	chr1_430	7	SharpPeak	103.791427590414	0
chr1	133040000	133050000	chr1	133100000	133110000	70	28.1386646602169	0.00000000354171183384812	chr1_430	7	SharpPeak	103.791427590414	0
chr1	133040000	133050000	chr1	133070000	133080000	134	60.0854837621	0.0000000000000624855281604199	chr1_430	7	SharpPeak	103.791427590414	0
chr1	133030000	133040000	chr1	133080000	133090000	59	21.7303634425376	0.00000000432036670505268	chr1_430	7	SharpPeak	103.791427590414	0
chr1	133040000	133050000	chr1	133080000	133090000	179	52.178402005	0.00000000000000000000000000000000000000205073539743398	chr1_430	7	SharpPeak	103.791427590414	1
chr1	132740000	132750000	chr1	132990000	133000000	27	6.50603378331214	0.000000105449087960055	chr1_144	27	SharpPeak	198.220912239588	0
chr1	132750000	132760000	chr1	132990000	133000000	15	3.74526177383317	0.000230834676781723	chr1_144	27	SharpPeak	198.220912239588	0
chr1	133180000	133190000	chr1	133250000	133260000	59	27.6096590047282	0.0000106163130223511	chr1_146	27	SharpPeak	273.183607228617	0
chr1	133180000	133190000	chr1	133270000	133280000	63	25.5032169811141	0.0000000357607462626217	chr1_146	27	SharpPeak	273.183607228617	0
chr1	133180000	133190000	chr1	133280000	133290000	58	21.8073171175757	0.000000012443025551387	chr1_146	27	SharpPeak	273.183607228617	0
chr1	133180000	133190000	chr1	133260000	133270000	56	25.4710148553209	0.0000089003633923901	chr1_146	27	SharpPeak	273.183607228617	0
chr1	133160000	133170000	chr1	133310000	133320000	39	12.8764688875309	0.000000283101893324797	chr1_146	27	SharpPeak	273.183607228617	0
chr1	133180000	133190000	chr1	133310000	133320000	59	17.3521358252453	0.000000000000788790771993496	chr1_146	27	SharpPeak	273.183607228617	0
chr1	133160000	133170000	chr1	133300000	133310000	38	13.4917468290683	0.00000238014952154216	chr1_146	27	SharpPeak	273.183607228617	0
chr1	133180000	133190000	chr1	133300000	133310000	89	18.3307769296514	0.000000000000000000000000000021368927181205	chr1_146	27	SharpPeak	273.183607228617	1
chr1	133160000	133170000	chr1	133330000	133340000	22	9.34507966590208	0.00639130598760752	chr1_146	27	SharpPeak	273.183607228617	0
chr1	133160000	133170000	chr1	133340000	133350000	27	9.67478162850309	0.000137510762618213	chr1_146	27	SharpPeak	273.183607228617	0
chr1	133180000	133190000	chr1	133340000	133350000	39	12.7903800724333	0.000000240773702862873	chr1_146	27	SharpPeak	273.183607228617	0
chr1	133130000	133140000	chr1	133350000	133360000	47	15.7259442904995	0.0000000160850035912915	chr1_431	2	SharpPeak	14.0220668436184	1
chr1	133160000	133170000	chr1	133350000	133360000	44	11.8613552631165	0.0000000000880337027875978	chr1_146	27	SharpPeak	273.183607228617	0
chr1	133180000	133190000	chr1	133350000	133360000	67	15.6034347341724	0.000000000000000000207396723933701	chr1_146	27	SharpPeak	273.183607228617	0
chr1	133160000	133170000	chr1	133370000	133380000	26	10.5936521019944	0.00132110742939554	chr1_146	27	SharpPeak	273.183607228617	0
chr1	133180000	133190000	chr1	133370000	133380000	46	13.8162252909445	0.000000000938443239515527	chr1_146	27	SharpPeak	273.183607228617	0
chr1	133420000	133430000	chr1	133540000	133550000	34	15.9973464277509	0.00191058025202083	chr1_148	40	BroadPeak	493.15755670336	0
chr1	133410000	133420000	chr1	133550000	133560000	17	5.88638323295903	0.00294338149617334	chr1_148	40	BroadPeak	493.15755670336	0
chr1	133420000	133430000	chr1	133550000	133560000	39	10.9551528989576	0.00000000426200039290122	chr1_148	40	BroadPeak	493.15755670336	0
chr1	133430000	133440000	chr1	133550000	133560000	19	5.526392703723	0.000171593844440228	chr1_148	40	BroadPeak	493.15755670336	0
chr1	133420000	133430000	chr1	133560000	133570000	26	9.2136327688739	0.000164008867755689	chr1_148	40	BroadPeak	493.15755670336	0
chr1	133380000	133390000	chr1	133580000	133590000	30	7.13981345388186	0.0000000124271864532346	chr1_148	40	BroadPeak	493.15755670336	0
chr1	133390000	133400000	chr1	133580000	133590000	21	6.86550508907555	0.000329067692540063	chr1_148	40	BroadPeak	493.15755670336	0
chr1	133410000	133420000	chr1	133580000	133590000	25	8.46809241404001	0.000117007741536648	chr1_148	40	BroadPeak	493.15755670336	0
chr1	133420000	133430000	chr1	133580000	133590000	66	15.6418043397807	0.00000000000000000100156969097832	chr1_148	40	BroadPeak	493.15755670336	0
chr1	133430000	133440000	chr1	133580000	133590000	20	7.771759166878	0.00392637311272978	chr1_148	40	BroadPeak	493.15755670336	0
chr1	133180000	133190000	chr1	133590000	133600000	14	4.77077292790633	0.00748496962450357	chr1_147	13	SharpPeak	139.16432321344	0
chr1	133380000	133390000	chr1	133590000	133600000	26	5.03967283091977	0.00000000264609767958697	chr1_148	40	BroadPeak	493.15755670336	0
chr1	133390000	133400000	chr1	133590000	133600000	22	4.84276630465254	0.000000521602648337233	chr1_148	40	BroadPeak	493.15755670336	0
chr1	133420000	133430000	chr1	133590000	133600000	33	10.8763929749787	0.00000307005300835025	chr1_148	40	BroadPeak	493.15755670336	0
chr1	133430000	133440000	chr1	133590000	133600000	15	5.41043228573507	0.00866876832959688	chr1_148	40	BroadPeak	493.15755670336	0
chr1	133130000	133140000	chr1	133630000	133640000	19	5.59133565143244	0.000199033955654655	chr1_432	2	SharpPeak	12.6759102484477	0
chr1	133130000	133140000	chr1	133640000	133650000	22	6.04098954401467	0.0000175884735422924	chr1_432	2	SharpPeak	12.6759102484477	1
chr1	133380000	133390000	chr1	133640000	133650000	15	5.20067582328427	0.00609163382492422	chr1_149	3	SharpPeak	11.0462895625276	1
chr1	133420000	133430000	chr1	133570000	133580000	39	14.0950704433282	0.00000252162095262311	chr1_148	40	BroadPeak	493.15755670336	0
chr1	133730000	133740000	chr1	133860000	133870000	22	9.30268813402282	0.00606933859370225	chr1_150	15	SharpPeak	167.051425012277	0
chr1	133730000	133740000	chr1	133870000	133880000	27	9.49749642408756	0.000102400244525268	chr1_150	15	SharpPeak	167.051425012277	0
chr1	133730000	133740000	chr1	134050000	134060000	23	5.28857681772595	0.000000558178632418788	chr1_151	8	SharpPeak	67.7667793590797	0
chr1	134110000	134120000	chr1	134310000	134320000	15	4.88835951392595	0.00341110091321885	chr1_155	7	SharpPeak	34.0161933707363	0
chr1	134110000	134120000	chr1	134320000	134330000	16	4.21935562672843	0.000241035545883991	chr1_155	7	SharpPeak	34.0161933707363	0
chr1	134110000	134120000	chr1	134330000	134340000	14	3.83879581833516	0.00102323672825647	chr1_155	7	SharpPeak	34.0161933707363	0
chr1	134110000	134120000	chr1	134350000	134360000	14	4.8830333734316	0.00908826854903693	chr1_155	7	SharpPeak	34.0161933707363	0
chr1	134640000	134650000	chr1	134830000	134840000	27	8.87760686925579	0.0000332156274504255	chr1_156	8	SharpPeak	49.5368780921662	0
chr1	134700000	134710000	chr1	134830000	134840000	28	10.3197516446074	0.000156320602617783	chr1_433	3	SharpPeak	16.6070874062966	1
chr1	134640000	134650000	chr1	134840000	134850000	20	7.38355960433756	0.0021585195359537	chr1_156	8	SharpPeak	49.5368780921662	0
chr1	134640000	134650000	chr1	134850000	134860000	22	5.77879233055299	0.00000887514456609741	chr1_156	8	SharpPeak	49.5368780921662	0
chr1	134640000	134650000	chr1	134810000	134820000	25	9.79079552357199	0.00100270735114901	chr1_156	8	SharpPeak	49.5368780921662	0
chr1	134640000	134650000	chr1	134820000	134830000	27	6.6109938454202	0.000000144335343994432	chr1_156	8	SharpPeak	49.5368780921662	1
chr1	134700000	134710000	chr1	134820000	134830000	23	7.82974651683518	0.00026672819097079	chr1_433	3	SharpPeak	16.6070874062966	0
chr1	134710000	134720000	chr1	134820000	134830000	20	6.64159003502893	0.000597297299723459	chr1_433	3	SharpPeak	16.6070874062966	0
chr1	134640000	134650000	chr1	134870000	134880000	22	6.6340075567046	0.0000702832956551713	chr1_156	8	SharpPeak	49.5368780921662	0
chr1	134960000	134970000	chr1	135110000	135120000	20	6.47418672429303	0.000430513350633704	chr1_157	6	SharpPeak	61.1968086546454	0
chr1	134980000	134990000	chr1	135110000	135120000	33	6.92039623431292	0.0000000000788029106163631	chr1_157	6	SharpPeak	61.1968086546454	0
chr1	135140000	135150000	chr1	135350000	135360000	29	11.6287035200379	0.000455566647321721	chr1_161	14	SharpPeak	113.940365596298	0
chr1	135150000	135160000	chr1	135350000	135360000	21	7.36327571661986	0.000823700493013671	chr1_161	14	SharpPeak	113.940365596298	0
chr1	135280000	135290000	chr1	135350000	135360000	46	20.9344323885493	0.0000813138662978957	chr1_434	3	SharpPeak	16.5337057224127	0
chr1	135550000	135560000	chr1	135660000	135670000	39	10.2954165771232	0.000000000781170426717411	chr1_162	37	BroadPeak	310.39730160974	0
chr1	135570000	135580000	chr1	135660000	135670000	31	13.5829415079597	0.00114149596414399	chr1_163	6	SharpPeak	68.0664109947593	0
chr1	135580000	135590000	chr1	135660000	135670000	96	29.4974756547046	0.000000000000000000150819580537548	chr1_163	6	SharpPeak	68.0664109947593	1
chr1	136250000	136260000	chr1	136430000	136440000	15	4.80001858235239	0.00286630914937	chr1_167	10	SharpPeak	67.4527381179199	0
chr1	136340000	136350000	chr1	136430000	136440000	51	17.8570735660487	0.0000000137476080287397	chr1_168	4	SharpPeak	45.7794673136132	0
chr1	136040000	136050000	chr1	136450000	136460000	11	2.86828040937738	0.00320205624882628	chr1_164	6	SharpPeak	24.3534728920574	0
chr1	136050000	136060000	chr1	136450000	136460000	13	3.63336556296912	0.0020102416961729	chr1_164	6	SharpPeak	24.3534728920574	0
chr1	136130000	136140000	chr1	136450000	136460000	22	9.46007596907319	0.00736758576376911	chr1_165	5	SharpPeak	28.7260127021157	0
chr1	136170000	136180000	chr1	136450000	136460000	13	3.76933286112126	0.00277964111665852	chr1_166	5	SharpPeak	30.6180175370136	0
chr1	136220000	136230000	chr1	136450000	136460000	20	5.44981948258115	0.0000442046481901706	chr1_167	10	SharpPeak	67.4527381179199	0
chr1	136230000	136240000	chr1	136450000	136460000	29	8.44402846594969	0.0000014866651876538	chr1_167	10	SharpPeak	67.4527381179199	0
chr1	136250000	136260000	chr1	136450000	136460000	23	5.28486044485499	0.000000551384089036575	chr1_167	10	SharpPeak	67.4527381179199	0
chr1	136260000	136270000	chr1	136450000	136460000	24	6.08989183082901	0.0000016578592226665	chr1_167	10	SharpPeak	67.4527381179199	0
chr1	136340000	136350000	chr1	136450000	136460000	67	18.3870937713515	0.000000000000000613903760981388	chr1_168	4	SharpPeak	45.7794673136132	1
chr1	136950000	136960000	chr1	137180000	137190000	15	5.49958934091475	0.00999187105436863	chr1_435	2	SharpPeak	8.00928974000563	0
chr1	136950000	136960000	chr1	137190000	137200000	14	4.32815588085023	0.00315270129434804	chr1_435	2	SharpPeak	8.00928974000563	1
chr1	136580000	136590000	chr1	137210000	137220000	9	1.88089093648094	0.00227373276644482	chr1_172	3	SharpPeak	11.8602286492175	1
chr1	136620000	136630000	chr1	137230000	137240000	12	3.30757267302026	0.00294705852852442	chr1_173	2	SharpPeak	10.3358963730076	0
chr1	137600000	137610000	chr1	138030000	138040000	8	1.81957465943053	0.00758910371483355	chr1_436	2	SharpPeak	8.26370557427061	0
chr1	137600000	137610000	chr1	138040000	138050000	10	2.34249327385184	0.00258116021425332	chr1_436	2	SharpPeak	8.26370557427061	1
chr1	137890000	137900000	chr1	138040000	138050000	26	11.5822855270243	0.00454134869716474	chr1_437	2	SharpPeak	10.0763420036267	0
chr1	137900000	137910000	chr1	138040000	138050000	38	16.1939471405064	0.000127070822748709	chr1_437	2	SharpPeak	10.0763420036267	1
chr1	138320000	138330000	chr1	138820000	138830000	10	1.9943790219892	0.000792361900131353	chr1_177	10	SharpPeak	52.6109231366776	0
chr1	138340000	138350000	chr1	138820000	138830000	11	1.93095710986296	0.000128174504898617	chr1_177	10	SharpPeak	52.6109231366776	0
chr1	138830000	138840000	chr1	139090000	139100000	14	4.84941435597016	0.00857146574335727	chr1_438	2	SharpPeak	9.06131438384293	0
chr1	138830000	138840000	chr1	139140000	139150000	13	3.02287089157962	0.000373718383878227	chr1_439	8	SharpPeak	83.5259256210131	0
chr1	138840000	138850000	chr1	139140000	139150000	13	4.18254378727215	0.00673668541862014	chr1_439	8	SharpPeak	83.5259256210131	0
chr1	138840000	138850000	chr1	139160000	139170000	31	5.74213287934385	0.000000000016312937248378	chr1_439	8	SharpPeak	83.5259256210131	0
chr1	138850000	138860000	chr1	139160000	139170000	15	3.21105968665097	0.0000431290689335928	chr1_439	8	SharpPeak	83.5259256210131	0
chr1	138830000	138840000	chr1	139170000	139180000	16	4.25552044587197	0.000265552085172409	chr1_439	8	SharpPeak	83.5259256210131	0
chr1	138840000	138850000	chr1	139080000	139090000	20	6.53067073832023	0.000480757783314486	chr1_438	2	SharpPeak	9.06131438384293	1
chr1	138830000	138840000	chr1	139150000	139160000	35	3.75251147938424	0.0000000000000000000633648237869351	chr1_439	8	SharpPeak	83.5259256210131	1
chr1	138840000	138850000	chr1	139150000	139160000	34	5.30416889235895	0.0000000000000122814524461156	chr1_439	8	SharpPeak	83.5259256210131	0
chr1	138850000	138860000	chr1	139150000	139160000	18	3.00249615959669	0.000000160638459536221	chr1_439	8	SharpPeak	83.5259256210131	0
chr1	138830000	138840000	chr1	139200000	139210000	12	3.75258886323234	0.00805800892231627	chr1_440	3	SharpPeak	14.0817356735535	0
chr1	138830000	138840000	chr1	139210000	139220000	14	3.83599052996462	0.00101698897343158	chr1_440	3	SharpPeak	14.0817356735535	0
chr1	138840000	138850000	chr1	139210000	139220000	18	5.4094400441255	0.000404858370269431	chr1_440	3	SharpPeak	14.0817356735535	1
chr1	138830000	138840000	chr1	139260000	139270000	11	2.99924613077258	0.00449982958344915	chr1_441	3	SharpPeak	17.1669625236052	0
chr1	138840000	138850000	chr1	139260000	139270000	20	4.11684572662339	0.000000731690321719751	chr1_441	3	SharpPeak	17.1669625236052	1
chr1	138840000	138850000	chr1	139270000	139280000	14	4.12105120763875	0.00199891915538923	chr1_441	3	SharpPeak	17.1669625236052	0
chr1	138840000	138850000	chr1	139320000	139330000	15	3.62282893873865	0.000161869959990656	chr1_442	2	SharpPeak	9.54395555488389	1
chr1	138830000	138840000	chr1	139330000	139340000	9	2.36084582114063	0.0097987712187716	chr1_442	2	SharpPeak	9.54395555488389	0
chr1	150530000	150540000	chr1	151000000	151010000	9	1.89852632089177	0.00242323223157167	chr1_179	3	SharpPeak	12.2712761891358	1
chr1	150530000	150540000	chr1	151010000	151020000	8	1.63015924490718	0.00401407285002509	chr1_179	3	SharpPeak	12.2712761891358	0
chr1	151080000	151090000	chr1	151320000	151330000	19	3.39359861637427	0.000000184989390034149	chr1_180	18	SharpPeak	286.319983048458	0
chr1	151020000	151030000	chr1	151330000	151340000	10	2.58615017385475	0.00519998683101535	chr1_180	18	SharpPeak	286.319983048458	0
chr1	151070000	151080000	chr1	151330000	151340000	11	3.21533584302943	0.00754072271575712	chr1_180	18	SharpPeak	286.319983048458	0
chr1	151080000	151090000	chr1	151330000	151340000	29	4.08151196378296	0.000000000000127993686754404	chr1_180	18	SharpPeak	286.319983048458	0
chr1	151040000	151050000	chr1	151350000	151360000	12	2.97904293704925	0.00122776295675927	chr1_180	18	SharpPeak	286.319983048458	0
chr1	151070000	151080000	chr1	151350000	151360000	15	3.16521801951759	0.000036672680854394	chr1_180	18	SharpPeak	286.319983048458	0
chr1	151080000	151090000	chr1	151350000	151360000	34	4.00381261455922	0.00000000000000000359183939503284	chr1_180	18	SharpPeak	286.319983048458	0
chr1	151070000	151080000	chr1	151370000	151380000	11	2.5545352024419	0.00129030011434898	chr1_443	2	SharpPeak	8.70629395923468	1
chr1	151080000	151090000	chr1	151370000	151380000	11	3.14943462846703	0.00647840618547847	chr1_443	2	SharpPeak	8.70629395923468	0
chr1	151500000	151510000	chr1	151720000	151730000	17	5.05861631855302	0.000567761880424491	chr1_444	6	SharpPeak	46.9418124683308	0
chr1	151420000	151430000	chr1	151740000	151750000	12	3.65409614085775	0.0065633506073971	chr1_183	2	SharpPeak	9.44991937057312	0
chr1	151500000	151510000	chr1	151680000	151690000	29	6.47420907507784	0.0000000058942576448401	chr1_444	6	SharpPeak	46.9418124683308	1
chr1	151500000	151510000	chr1	151690000	151700000	16	5.56439019983361	0.00440514315847657	chr1_444	6	SharpPeak	46.9418124683308	0
chr1	151420000	151430000	chr1	151700000	151710000	24	5.75377815536145	0.000000610045647185101	chr1_445	2	SharpPeak	16.431473069461	1
chr1	151490000	151500000	chr1	151700000	151710000	19	5.35634979132253	0.000115533696592902	chr1_444	6	SharpPeak	46.9418124683308	0
chr1	151500000	151510000	chr1	151700000	151710000	29	6.60106256435984	0.00000000896075357249043	chr1_444	6	SharpPeak	46.9418124683308	0
chr1	151420000	151430000	chr1	151710000	151720000	21	4.92539751694046	0.00000274711957960479	chr1_445	2	SharpPeak	16.431473069461	0
chr1	151500000	151510000	chr1	151710000	151720000	26	5.57975790130237	0.000000020449168419889	chr1_444	6	SharpPeak	46.9418124683308	0
chr1	151560000	151570000	chr1	151670000	151680000	19	5.41818946335933	0.000133129376242749	chr1_446	2	SharpPeak	9.84714111069386	1
chr1	151570000	151580000	chr1	151670000	151680000	18	6.96382595178565	0.00670447470984206	chr1_446	2	SharpPeak	9.84714111069386	0
chr1	152090000	152100000	chr1	152250000	152260000	31	6.7794595775377	0.000000000938982033455173	chr1_447	6	SharpPeak	42.6195048700547	1
chr1	152080000	152090000	chr1	152260000	152270000	30	9.30307507534909	0.00000315637967082306	chr1_447	6	SharpPeak	42.6195048700547	0
chr1	152080000	152090000	chr1	152270000	152280000	26	9.92286178479085	0.000508691401845396	chr1_447	6	SharpPeak	42.6195048700547	0
chr1	152080000	152090000	chr1	152280000	152290000	28	8.5872845862839	0.00000623415592863442	chr1_447	6	SharpPeak	42.6195048700547	0
chr1	152080000	152090000	chr1	152290000	152300000	20	5.57698885349132	0.0000604816741547425	chr1_447	6	SharpPeak	42.6195048700547	0
chr1	152080000	152090000	chr1	152300000	152310000	17	6.11507345500561	0.00437101464997715	chr1_447	6	SharpPeak	42.6195048700547	0
chr1	152080000	152090000	chr1	152360000	152370000	18	5.41750774672497	0.000412102031371913	chr1_448	5	SharpPeak	27.5761504980785	0
chr1	152090000	152100000	chr1	152360000	152370000	14	4.0373449363654	0.00164357751067903	chr1_448	5	SharpPeak	27.5761504980785	0
chr1	152090000	152100000	chr1	152350000	152360000	13	4.0187972740053	0.00481623360945279	chr1_448	5	SharpPeak	27.5761504980785	0
chr1	152080000	152090000	chr1	152370000	152380000	22	5.23165407337719	0.00000185876025221165	chr1_448	5	SharpPeak	27.5761504980785	1
chr1	152090000	152100000	chr1	152370000	152380000	15	3.90283902574655	0.000356581133303789	chr1_448	5	SharpPeak	27.5761504980785	0
chr1	152950000	152960000	chr1	153020000	153030000	54	21.2067403656769	0.000000185826396260324	chr1_449	3	SharpPeak	23.921013607254	1
chr1	152950000	152960000	chr1	153030000	153040000	54	23.0151650331262	0.0000022062695893786	chr1_449	3	SharpPeak	23.921013607254	0
chr1	152950000	152960000	chr1	153040000	153050000	48	21.1313821790503	0.0000234452822534563	chr1_449	3	SharpPeak	23.921013607254	0
chr1	152900000	152910000	chr1	153080000	153090000	18	6.701358438855	0.00449974523382454	chr1_450	2	SharpPeak	8.87966495432225	0
chr1	152900000	152910000	chr1	153090000	153100000	28	11.8314444875551	0.00133589592844418	chr1_450	2	SharpPeak	8.87966495432225	1
chr1	152950000	152960000	chr1	153090000	153100000	38	13.7536591408154	0.00000370721061592482	chr1_451	2	SharpPeak	11.8718161696245	1
chr1	152950000	152960000	chr1	153100000	153110000	26	11.5027280961638	0.00415752547322731	chr1_451	2	SharpPeak	11.8718161696245	0
chr1	152950000	152960000	chr1	153370000	153380000	13	3.87277796617169	0.00352463933611967	chr1_452	2	SharpPeak	8.91076713689111	0
chr1	152900000	152910000	chr1	153380000	153390000	11	2.20274740769007	0.000387887197548223	chr1_453	2	SharpPeak	10.8361425822713	0
chr1	152950000	152960000	chr1	153380000	153390000	10	2.19767914597208	0.00161404391028602	chr1_452	2	SharpPeak	8.91076713689111	1
chr1	152900000	152910000	chr1	153390000	153400000	10	1.79166313792226	0.000348854789267262	chr1_453	2	SharpPeak	10.8361425822713	1
chr1	153550000	153560000	chr1	153720000	153730000	14	4.66625845669978	0.00617265223161978	chr1_186	23	BroadPeak	338.562578044018	0
chr1	153890000	153900000	chr1	154050000	154060000	19	5.64610343434546	0.00022501002332271	chr1_188	26	SharpPeak	284.300013878036	0
chr1	153900000	153910000	chr1	154050000	154060000	25	10.2794891738915	0.00196914542328859	chr1_188	26	SharpPeak	284.300013878036	0
chr1	153900000	153910000	chr1	154060000	154070000	29	9.86442701008768	0.0000278524707343729	chr1_188	26	SharpPeak	284.300013878036	0
chr1	153890000	153900000	chr1	154070000	154080000	18	4.71132351823275	0.0000749870696692937	chr1_188	26	SharpPeak	284.300013878036	0
chr1	153900000	153910000	chr1	154100000	154110000	29	7.03967159290138	0.0000000357607462626217	chr1_188	26	SharpPeak	284.300013878036	0
chr1	153890000	153900000	chr1	154160000	154170000	12	3.2144558696803	0.00232747662150446	chr1_188	26	SharpPeak	284.300013878036	0
chr1	153900000	153910000	chr1	154160000	154170000	18	5.50698793921107	0.000499685545112081	chr1_188	26	SharpPeak	284.300013878036	0
chr1	153900000	153910000	chr1	154020000	154030000	23	10.2312253727946	0.00864959322375663	chr1_189	3	SharpPeak	15.782011110887	0
chr1	153890000	153900000	chr1	154080000	154090000	15	4.58026328428331	0.00181311957587177	chr1_188	26	SharpPeak	284.300013878036	0
chr1	153900000	153910000	chr1	154080000	154090000	26	8.21511045296356	0.0000256413772652086	chr1_188	26	SharpPeak	284.300013878036	0
chr1	153900000	153910000	chr1	154140000	154150000	23	6.03687042250601	0.00000503504172387113	chr1_188	26	SharpPeak	284.300013878036	0
chr1	153890000	153900000	chr1	154150000	154160000	15	3.90269296421213	0.000356573994258098	chr1_188	26	SharpPeak	284.300013878036	0
chr1	153900000	153910000	chr1	154150000	154160000	26	6.84608030316479	0.00000103075880361537	chr1_188	26	SharpPeak	284.300013878036	0
[truncated: 65,319 more rows]
