# Supplementary material for: Integrative analysis of the 3D genome and epigenome in mouse embryonic tissues
Source: Nat Struct Mol Biol. 2024 Dec 16;32(3):479–90. doi: 10.1038/s41594-024-01431-2 (PMC11919700; doi:10.1038/s41594-024-01431-2)
Supplement: Supplementary file 4 — The list of MAPS interactions using the union H3K4me3 ChIP-seq peaks from all 12 tissues, related to Fig. 2 and Extended Data Figs. 4–6. [file 41594_2024_1431_MOESM4_ESM.zip › MAPS_interaction_combined_downsampled_union_anchor/LM_e125_downsampled.10k.2.peaks.bedpe]

chr1	start1	end1	chr2	start2	end2	count	expected	fdr	ClusterLabel	ClusterSize	ClusterType	ClusterNegLog10P	ClusterSummit
chr1	16520000	16530000	chr1	16650000	16660000	28	10.1710607522704	0.0000766205635955531	chr1_01	1	Singleton	5.97372665679657	1
chr1	38000000	38010000	chr1	38120000	38130000	35	14.0328956524768	0.0000511569236051576	chr1_02	1	Singleton	6.16448907137499	1
chr1	44550000	44560000	chr1	45310000	45320000	24	5.37175727303189	0.0000000919379573207904	chr1_03	1	Singleton	9.16917388824462	1
chr1	60340000	60350000	chr1	60860000	60870000	20	3.25755109110175	0.00000000859294945023357	chr1_04	1	Singleton	10.2662782658955	1
chr1	62700000	62710000	chr1	62930000	62940000	36	13.4322263938387	0.0000083214733174606	chr1_05	1	Singleton	7.04449514480166	1
chr1	74090000	74100000	chr1	74120000	74130000	65	32.4569763805003	0.0000132657543149355	chr1_06	1	Singleton	6.80292644359983	1
chr1	74280000	74290000	chr1	74360000	74370000	52	18.9508180787302	0.0000000166968298020354	chr1_07	1	Singleton	9.96136080234743	1
chr1	86580000	86590000	chr1	87180000	87190000	24	7.3076406329383	0.0000190891305982016	chr1_08	1	Singleton	6.62858859892305	1
chr1	89070000	89080000	chr1	89090000	89100000	82	37.5423770995	0.0000000166968298020354	chr1_09	1	Singleton	9.96118724081215	1
chr1	91540000	91550000	chr1	91770000	91780000	25	6.65218848100543	0.00000115856092252242	chr1_010	1	Singleton	7.97571750470807	1
chr1	92770000	92780000	chr1	92830000	92840000	77	30.5518309459016	0.000000000109758010558218	chr1_011	1	Singleton	12.279319155422	1
chr1	93170000	93180000	chr1	93400000	93410000	14	3.11841515378429	0.000080025652975379	chr1_012	1	Singleton	5.94941789717457	1
chr1	118980000	118990000	chr1	119050000	119060000	79	25.8211817884578	0.00000000000000478038661232164	chr1_013	1	Singleton	16.9450502286764	1
chr1	118320000	118330000	chr1	118460000	118470000	33	11.7825834113941	0.00000912943730039567	chr1_014	1	Singleton	6.98974667058796	1
chr1	118380000	118390000	chr1	118460000	118470000	57	24.1666878566723	0.000000450127861525864	chr1_015	1	Singleton	8.41445906233668	1
chr1	118820000	118830000	chr1	119080000	119090000	18	3.14389154584318	0.000000156412956966922	chr1_016	1	Singleton	8.90586678739178	1
chr1	120590000	120600000	chr1	121320000	121330000	15	3.0236913600989	0.0000124031312754212	chr1_017	1	Singleton	6.83956504337759	1
chr1	120610000	120620000	chr1	121430000	121440000	13	2.58552505584004	0.0000503720547244284	chr1_018	1	Singleton	6.17253397713124	1
chr1	133380000	133390000	chr1	133420000	133430000	64	30.0887781083026	0.00000242106374295388	chr1_019	1	Singleton	7.62735806273976	1
chr1	133610000	133620000	chr1	134040000	134050000	16	3.62375726948607	0.0000243690593211419	chr1_020	1	Singleton	6.5111439991317	1
chr1	134640000	134650000	chr1	134860000	134870000	21	5.85027036838522	0.0000208053203825334	chr1_021	1	Singleton	6.58689325218744	1
chr1	138170000	138180000	chr1	138840000	138850000	22	5.45163739390799	0.00000195470264877004	chr1_022	1	Singleton	7.72764468483074	1
chr1	150390000	150400000	chr1	150530000	150540000	34	12.5831145290574	0.0000132657543149355	chr1_023	1	Singleton	6.80281129601257	1
chr1	162180000	162190000	chr1	162210000	162220000	117	44.9239586804	0.0000000000000000517406242605417	chr1_024	1	Singleton	18.9839134994199	1
chr1	161960000	161970000	chr1	162660000	162670000	18	3.05898831053434	0.00000010546968179289	chr1_025	1	Singleton	9.09530066376368	1
chr1	164300000	164310000	chr1	165230000	165240000	19	4.31049018198008	0.0000034461237948034	chr1_026	1	Singleton	7.46322054285308	1
chr1	166430000	166440000	chr1	167210000	167220000	11	1.78140270264967	0.00003813196393341	chr1_027	1	Singleton	6.3015020918079	1
chr1	168430000	168440000	chr1	168700000	168710000	26	7.91392791440566	0.00000778395355666187	chr1_028	1	Singleton	7.07513708080803	1
chr1	170900000	170910000	chr1	170990000	171000000	30	8.54727322664143	0.000000294553917547147	chr1_029	1	Singleton	8.60702257945334	1
chr1	172370000	172380000	chr1	172490000	172500000	30	10.1311768307488	0.00000937183551492336	chr1_030	1	Singleton	6.97678389218668	1
chr1	179850000	179860000	chr1	179950000	179960000	41	14.3527513562211	0.000000290154360976394	chr1_031	1	Singleton	8.61568197395047	1
chr1	180810000	180820000	chr1	180840000	180850000	47	20.2475297594823	0.00000984254124146367	chr1_032	1	Singleton	6.95392491842787	1
chr1	181250000	181260000	chr1	181840000	181850000	19	5.38617592968287	0.0000767837738850369	chr1_033	1	Singleton	5.97119287299652	1
chr1	182480000	182490000	chr1	182510000	182520000	50	23.2438687924691	0.0000343258093234736	chr1_034	1	Singleton	6.35126119579647	1
chr1	182490000	182500000	chr1	183290000	183300000	15	3.18934470277627	0.0000229920078068728	chr1_035	1	Singleton	6.53922596997584	1
chr1	191830000	191840000	chr1	191900000	191910000	38	14.6696019377453	0.00000908401361861958	chr1_036	1	Singleton	6.99509456303642	1
chr1	4490000	4500000	chr1	4760000	4770000	20	4.10067253193038	0.000000906733916495796	chr1_037	1	Singleton	8.52339838225797	1
chr1	13780000	13790000	chr1	14280000	14290000	12	1.93000773473897	0.0000328115330608581	chr1_038	1	Singleton	6.78838461171746	1
chr1	16100000	16110000	chr1	16210000	16220000	58	25.9641390166375	0.00000472566283060788	chr1_039	1	Singleton	7.72770453517617	1
chr1	37420000	37430000	chr1	37630000	37640000	26	7.18662999079319	0.0000032806678884687	chr1_040	1	Singleton	7.90446342988545	1
chr1	37470000	37480000	chr1	37630000	37640000	18	4.43068431710936	0.0000467215871445106	chr1_041	1	Singleton	6.61399057998532	1
chr1	37540000	37550000	chr1	37630000	37640000	39	12.6329910651923	0.000000228843626540127	chr1_042	1	Singleton	9.17981508256223	1
chr1	38120000	38130000	chr1	38770000	38780000	15	2.84129490336999	0.0000143425217721864	chr1_043	1	Singleton	7.19371011118374	1
chr1	44550000	44560000	chr1	44670000	44680000	35	13.5618552872409	0.0000586579910352649	chr1_044	1	Singleton	6.50216078618388	1
chr1	45310000	45320000	chr1	45620000	45630000	22	4.73626932845525	0.000000471990245990144	chr1_045	1	Singleton	8.83610344814607	1
chr1	45310000	45320000	chr1	45670000	45680000	23	5.05193796336463	0.000000331753858737662	chr1_046	1	Singleton	9.00394374570613	1
chr1	45500000	45510000	chr1	45760000	45770000	25	7.09900040343848	0.00000885862641690222	chr1_047	1	Singleton	7.42656635066015	1
chr1	56970000	56980000	chr1	57330000	57340000	20	4.20318493369791	0.00000132989998513766	chr1_048	1	Singleton	8.34100320782422	1
chr1	57400000	57410000	chr1	58060000	58070000	20	5.00315394669269	0.0000180623867248648	chr1_049	1	Singleton	7.08363291872191	1
chr1	57400000	57410000	chr1	58090000	58100000	20	4.79944842680755	0.00000976367430800421	chr1_050	1	Singleton	7.37862514301801	1
chr1	58580000	58590000	chr1	58700000	58710000	23	6.74892175507018	0.0000401461943196139	chr1_051	1	Singleton	6.68708414224977	1
chr1	59270000	59280000	chr1	59620000	59630000	15	3.34474952544174	0.0000929349185084381	chr1_052	1	Singleton	6.27403421626658	1
chr1	60560000	60570000	chr1	60740000	60750000	27	9.01407697820868	0.0000586579910352649	chr1_053	1	Singleton	6.50213177045339	1
chr1	60560000	60570000	chr1	60810000	60820000	24	6.96859863630478	0.0000211151062941073	chr1_054	1	Singleton	7.00455305791654	1
chr1	61370000	61380000	chr1	61840000	61850000	15	2.7470280053314	0.00000961324778808674	chr1_055	1	Singleton	7.38736513476195	1
chr1	63120000	63130000	chr1	63140000	63150000	50	21.3242678483913	0.00000837565837770907	chr1_056	1	Singleton	7.45356732126123	1
chr1	64690000	64700000	chr1	64980000	64990000	21	4.62938481034267	0.00000139550207534945	chr1_057	1	Singleton	8.31900596552445	1
chr1	71650000	71660000	chr1	71800000	71810000	31	9.66986071180712	0.00000305940506485199	chr1_058	1	Singleton	7.93774311190276	1
chr1	71650000	71660000	chr1	71880000	71890000	21	5.93825173960531	0.0000613684023253392	chr1_059	1	Singleton	6.48043451196246	1
chr1	72870000	72880000	chr1	73460000	73470000	17	3.80723169887468	0.000026018488243101	chr1_060	1	Singleton	6.90325682270711	1
chr1	74300000	74310000	chr1	74350000	74360000	49	16.8827797546619	0.0000000221303936419149	chr1_061	1	Singleton	10.2703313815236	1
chr1	75470000	75480000	chr1	75590000	75600000	35	12.4715225023014	0.0000101776683832497	chr1_062	1	Singleton	7.35798695924936	1
chr1	86440000	86450000	chr1	86460000	86470000	61	25.5401917877067	0.000000260043126923825	chr1_063	1	Singleton	9.11917116796627	1
chr1	86440000	86450000	chr1	86600000	86610000	25	7.90706696769652	0.0000538574674940415	chr1_064	1	Singleton	6.54305173392945	1
chr1	86580000	86590000	chr1	87060000	87070000	21	5.61313487514729	0.0000270344697212871	chr1_065	1	Singleton	6.88468480172304	1
chr1	86580000	86590000	chr1	87160000	87170000	19	4.96060704176226	0.0000576387682181934	chr1_066	1	Singleton	6.51148492581535	1
chr1	89450000	89460000	chr1	89520000	89530000	46	17.7181779654945	0.00000165127210288225	chr1_067	1	Singleton	8.2346785069114	1
chr1	90200000	90210000	chr1	90510000	90520000	23	6.70826117498457	0.0000367069091751404	chr1_068	1	Singleton	6.73332313895999	1
chr1	91540000	91550000	chr1	91870000	91880000	17	4.12790014010438	0.000071291083295053	chr1_069	1	Singleton	6.40408083691781	1
chr1	91540000	91550000	chr1	91930000	91940000	17	4.01554755455793	0.0000506399250115158	chr1_070	1	Singleton	6.57332403151835	1
chr1	91490000	91500000	chr1	92000000	92010000	18	4.15005598547502	0.0000197736298748412	chr1_071	1	Singleton	7.03785881209641	1
chr1	92170000	92180000	chr1	92450000	92460000	17	3.73572232915219	0.0000204486560859573	chr1_072	1	Singleton	7.02167491525589	1
chr1	93170000	93180000	chr1	93360000	93370000	17	4.18261981682516	0.0000841480175175643	chr1_073	1	Singleton	6.32372971439409	1
chr1	120180000	120190000	chr1	120560000	120570000	12	1.69851320229448	0.00000941127197032091	chr1_074	1	Singleton	7.39764698982163	1
chr1	120610000	120620000	chr1	121110000	121120000	12	2.02911231834679	0.000052915253840738	chr1_075	1	Singleton	6.55212112687843	1
chr1	127200000	127210000	chr1	127300000	127310000	51	21.6806896902228	0.00000587174146910554	chr1_076	1	Singleton	7.62179370548351	1
chr1	128410000	128420000	chr1	128550000	128560000	31	10.9623527800084	0.0000367786824334427	chr1_077	1	Singleton	6.73173493476387	1
chr1	133730000	133740000	chr1	134020000	134030000	18	3.27672141689479	0.000000740330315653296	chr1_078	1	Singleton	8.62114845850987	1
chr1	134360000	134370000	chr1	134600000	134610000	28	7.84451390892208	0.00000150560750927722	chr1_079	1	Singleton	8.28081174880994	1
chr1	134640000	134650000	chr1	134830000	134840000	28	7.59685504358888	0.000000801770988004998	chr1_080	1	Singleton	8.5819339742324	1
chr1	137320000	137330000	chr1	138040000	138050000	16	1.84812213046758	0.00000000889482669224078	chr1_081	1	Singleton	10.6980721742358	1
chr1	143770000	143780000	chr1	144370000	144380000	16	3.3323307464264	0.0000210453466216784	chr1_082	1	Singleton	7.00798334114492	1
chr1	155090000	155100000	chr1	155170000	155180000	72	35.2354138907	0.00000454451093559666	chr1_083	1	Singleton	7.74703913428599	1
chr1	159390000	159400000	chr1	160070000	160080000	13	1.77865724897511	0.00000228828970603316	chr1_084	1	Singleton	8.07690893022906	1
chr1	162000000	162010000	chr1	162070000	162080000	46	10.5042498835687	0.00000000000012501830860331	chr1_085	1	Singleton	15.8638551689166	1
chr1	162000000	162010000	chr1	162090000	162100000	29	9.4168116743206	0.0000160194234457632	chr1_086	1	Singleton	7.14135841019452	1
chr1	162000000	162010000	chr1	162120000	162130000	29	8.60938303734938	0.00000283349353375202	chr1_087	1	Singleton	7.97403249871259	1
chr1	163310000	163320000	chr1	163500000	163510000	42	17.9075814868391	0.0000647618882081854	chr1_088	1	Singleton	6.45499011076887	1
chr1	163150000	163160000	chr1	163740000	163750000	15	2.38357121116799	0.00000172268512426375	chr1_089	1	Singleton	8.21313272800674	1
chr1	163150000	163160000	chr1	163870000	163880000	12	2.00781693659285	0.0000479359300956081	chr1_090	1	Singleton	6.60177423500964	1
chr1	165780000	165790000	chr1	165870000	165880000	23	7.01789567604113	0.000073334019815929	chr1_091	1	Singleton	6.39046495185433	1
chr1	168430000	168440000	chr1	169060000	169070000	21	5.96553763575724	0.0000656802757307576	chr1_092	1	Singleton	6.44784347547566	1
chr1	172120000	172130000	chr1	172270000	172280000	27	9.29640340165381	0.0000990404548735662	chr1_093	1	Singleton	6.24380382615997	1
chr1	172140000	172150000	chr1	172270000	172280000	36	14.5141971956614	0.0000975335286004153	chr1_094	1	Singleton	6.25078625390201	1
chr1	178330000	178340000	chr1	178440000	178450000	41	13.95894264029	0.000000365729324665861	chr1_095	1	Singleton	8.95787207212799	1
chr1	179540000	179550000	chr1	179600000	179610000	56	25.4035786091356	0.000011085948241194	chr1_096	1	Singleton	7.31527516878252	1
chr1	180880000	180890000	chr1	180970000	180980000	24	6.62653177880357	0.00000917949683315205	chr1_097	1	Singleton	7.40979314737048	1
chr1	181840000	181850000	chr1	182080000	182090000	28	9.83528646612086	0.0000962865658259589	chr1_098	1	Singleton	6.25767186368514	1
chr1	182020000	182030000	chr1	182080000	182090000	48	17.6569690288589	0.000000235479737109744	chr1_099	1	Singleton	9.16675552947562	1
chr1	182980000	182990000	chr1	183170000	183180000	16	3.28615055740853	0.0000177712663037441	chr1_0100	1	Singleton	7.09152607669983	1
chr1	191390000	191400000	chr1	191460000	191470000	42	16.6781498173203	0.0000122401395844002	chr1_0101	1	Singleton	7.26843523707223	1
chr1	192750000	192760000	chr1	192890000	192900000	20	4.92465362173216	0.0000142981544902891	chr1_0102	1	Singleton	7.19547343547781	1
chr1	7180000	7190000	chr1	7200000	7210000	41	14.0328087457882	0.000000422359835963209	chr1_0103	1	Singleton	8.89261128742073	1
chr1	11230000	11240000	chr1	11410000	11420000	17	3.77522778316041	0.0000234242998326546	chr1_0104	1	Singleton	6.95591503091877	1
chr1	13820000	13830000	chr1	14300000	14310000	17	3.52534738551346	0.00000961324778808674	chr1_0105	1	Singleton	7.38670966316109	1
chr1	15870000	15880000	chr1	16100000	16110000	24	7.48339842414249	0.0000661073698913866	chr1_0106	1	Singleton	6.44297353882775	1
chr1	16540000	16550000	chr1	16650000	16660000	36	13.7148338466261	0.0000303565585232138	chr1_0107	1	Singleton	6.82783078917511	1
chr1	35580000	35590000	chr1	36060000	36070000	21	5.24415081765541	0.0000097023818547175	chr1_0108	1	Singleton	7.38223126681188	1
chr1	35980000	35990000	chr1	36060000	36070000	60	25.5710818739006	0.000000613324957060712	chr1_0109	1	Singleton	8.71044661146846	1
chr1	38390000	38400000	chr1	38620000	38630000	20	4.88986612137228	0.000012821802268021	chr1_0110	1	Singleton	7.24576375214754	1
chr1	38580000	38590000	chr1	38760000	38770000	20	4.71896850124476	0.0000075808784569624	chr1_0111	1	Singleton	7.49957002120646	1
chr1	39010000	39020000	chr1	39310000	39320000	16	2.96808440538162	0.00000492737701481258	chr1_0112	1	Singleton	7.70767344087388	1
chr1	43330000	43340000	chr1	43440000	43450000	42	17.957059816285	0.0000685478949901383	chr1_0113	1	Singleton	6.42416487590093	1
chr1	44670000	44680000	chr1	45310000	45320000	16	3.40587213715459	0.0000273706948747469	chr1_0114	1	Singleton	6.87777404543564	1
chr1	44870000	44880000	chr1	45310000	45320000	17	3.71083364998979	0.0000188123609844708	chr1_0115	1	Singleton	7.06354188692448	1
chr1	50980000	50990000	chr1	51290000	51300000	18	3.20101921075802	0.000000529070798793552	chr1_0116	1	Singleton	8.7817237969782	1
chr1	50980000	50990000	chr1	51330000	51340000	21	3.696725929762	0.0000000335197883005475	chr1_0117	1	Singleton	10.0778915688011	1
chr1	51740000	51750000	chr1	51910000	51920000	34	12.3719698702843	0.0000226919888935376	chr1_0118	1	Singleton	6.9720822867978	1
chr1	52140000	52150000	chr1	52630000	52640000	22	3.59430409278182	0.00000000367172796937062	chr1_0119	1	Singleton	11.112302390522	1
chr1	57510000	57520000	chr1	57990000	58000000	24	6.91654217275336	0.0000187893099414528	chr1_0120	1	Singleton	7.06448043265502	1
chr1	59440000	59450000	chr1	59480000	59490000	88	43.299947432	0.000000274236462869546	chr1_0121	1	Singleton	9.09418766787984	1
chr1	60260000	60270000	chr1	60860000	60870000	14	2.36198416901628	0.00000877587677796288	chr1_0122	1	Singleton	7.43152493378854	1
chr1	60490000	60500000	chr1	60860000	60870000	18	3.24959703725231	0.00000065619612052529	chr1_0123	1	Singleton	8.67817903707542	1
chr1	60510000	60520000	chr1	60860000	60870000	16	3.03128660371599	0.00000638901962674712	chr1_0124	1	Singleton	7.57921135837019	1
chr1	61390000	61400000	chr1	61630000	61640000	20	5.26854618432595	0.0000374582550902856	chr1_0125	1	Singleton	6.7215715278248	1
chr1	63950000	63960000	chr1	64120000	64130000	29	8.71557955546234	0.0000036148034308373	chr1_0126	1	Singleton	7.85843282361417	1
chr1	65110000	65120000	chr1	65170000	65180000	56	25.8793413377492	0.0000190327027667038	chr1_0127	1	Singleton	7.05646003876467	1
chr1	66180000	66190000	chr1	66700000	66710000	27	5.98637662092198	0.0000000243796223407896	chr1_0128	1	Singleton	10.2228361311621	1
chr1	66100000	66110000	chr1	66830000	66840000	17	1.73012628643332	0.000000000393271974245419	chr1_0129	1	Singleton	12.1463356025592	1
chr1	66110000	66120000	chr1	66860000	66870000	13	2.5085316561757	0.0000842892314037747	chr1_0130	1	Singleton	6.32267112176248	1
chr1	69220000	69230000	chr1	69240000	69250000	37	12.813381387839	0.00000257525846027253	chr1_0131	1	Singleton	8.02154499425454	1
chr1	71670000	71680000	chr1	72120000	72130000	14	2.0785567565436	0.00000202561274009838	chr1_0132	1	Singleton	8.13484441510686	1
chr1	72750000	72760000	chr1	72820000	72830000	48	20.6614807915783	0.000017950414468113	chr1_0133	1	Singleton	7.08676122305907	1
chr1	75340000	75350000	chr1	75540000	75550000	26	8.68011844029603	0.0000866367002730861	chr1_0134	1	Singleton	6.3081072211324	1
chr1	77200000	77210000	chr1	77490000	77500000	20	4.49057338790848	0.00000361957518278556	chr1_0135	1	Singleton	7.85737384764826	1
chr1	76600000	76610000	chr1	77510000	77520000	23	4.11983129485543	0.00000000808925284273467	chr1_0136	1	Singleton	10.7401292711122	1
chr1	77960000	77970000	chr1	78490000	78500000	11	1.73072486986543	0.0000681212201249795	chr1_0137	1	Singleton	6.42721600577938	1
chr1	81310000	81320000	chr1	82310000	82320000	13	2.11875715305554	0.0000149228373199701	chr1_0138	1	Singleton	7.1744012732686	1
chr1	85830000	85840000	chr1	86010000	86020000	24	5.23546092014058	0.000000146880995830711	chr1_0139	1	Singleton	9.39151749262654	1
chr1	85850000	85860000	chr1	86010000	86020000	19	5.00566157638488	0.0000651851371131385	chr1_0140	1	Singleton	6.451473310981	1
chr1	86140000	86150000	chr1	86350000	86360000	27	9.13860327772903	0.0000738459652996637	chr1_0141	1	Singleton	6.38677242801046	1
chr1	89360000	89370000	chr1	89450000	89460000	38	15.180253541055	0.0000452275681752537	chr1_0142	1	Singleton	6.62882158820984	1
chr1	89690000	89700000	chr1	89920000	89930000	16	2.61964817921347	0.000000994721075829335	chr1_0143	1	Singleton	8.47813019090055	1
chr1	90110000	90120000	chr1	90600000	90610000	17	3.38160539931612	0.00000550578572711377	chr1_0144	1	Singleton	7.65157766839094	1
chr1	90160000	90170000	chr1	90600000	90610000	16	3.5717358097028	0.0000483967930725151	chr1_0145	1	Singleton	6.5961925527832	1
chr1	93280000	93290000	chr1	93300000	93310000	74	34.9865991206	0.000000889209879156567	chr1_0146	1	Singleton	8.53243834941985	1
chr1	92990000	93000000	chr1	93340000	93350000	21	5.65920789765814	0.0000304631955880674	chr1_0147	1	Singleton	6.82554727904401	1
chr1	97810000	97820000	chr1	98090000	98100000	19	4.79725714830595	0.0000366043607034786	chr1_0148	1	Singleton	6.7350917931959	1
chr1	104950000	104960000	chr1	105660000	105670000	22	4.83136720379149	0.000000656978248968872	chr1_0149	1	Singleton	8.67707914951964	1
chr1	106420000	106430000	chr1	106750000	106760000	19	4.11990389995503	0.00000427613498253229	chr1_0150	1	Singleton	7.77679918542925	1
chr1	106420000	106430000	chr1	106790000	106800000	20	4.81410805968299	0.000010193726235445	chr1_0151	1	Singleton	7.35686994062906	1
chr1	119000000	119010000	chr1	119050000	119060000	60	19.3912977736638	0.0000000000247284320138794	chr1_0152	1	Singleton	13.4215041728019	1
chr1	121050000	121060000	chr1	121170000	121180000	24	7.48420698867829	0.0000661832763574191	chr1_0153	1	Singleton	6.44213359418674	1
chr1	125400000	125410000	chr1	125560000	125570000	30	10.6456383450261	0.0000561221333434262	chr1_0154	1	Singleton	6.5234144166534	1
chr1	133760000	133770000	chr1	133900000	133910000	21	5.02750568556746	0.00000503678396543831	chr1_0155	1	Singleton	7.69579973217763	1
chr1	133720000	133730000	chr1	134100000	134110000	13	2.45422762285611	0.0000675593091085395	chr1_0156	1	Singleton	6.43183309428491	1
chr1	134370000	134380000	chr1	134410000	134420000	67	33.0482216862002	0.0000151723068805905	chr1_0157	1	Singleton	7.16678566545494	1
chr1	135540000	135550000	chr1	135580000	135590000	65	27.6087314693282	0.000000147133881169001	chr1_0158	1	Singleton	9.38942375915534	1
chr1	143780000	143790000	chr1	144000000	144010000	26	7.87819406231845	0.0000169773542426346	chr1_0159	1	Singleton	7.11342397043307	1
chr1	150760000	150770000	chr1	150990000	151000000	28	8.45622994990283	0.00000626542706375739	chr1_0160	1	Singleton	7.58905278052518	1
chr1	150510000	150520000	chr1	151340000	151350000	19	4.67480290835878	0.0000257337989008566	chr1_0161	1	Singleton	6.90920087090046	1
chr1	150570000	150580000	chr1	151340000	151350000	17	4.15064358164101	0.0000764253410484674	chr1_0162	1	Singleton	6.37052243178696	1
chr1	152850000	152860000	chr1	153330000	153340000	23	5.53966350954355	0.00000161366317065585	chr1_0163	1	Singleton	8.24574222889934	1
chr1	153040000	153050000	chr1	153330000	153340000	27	9.06670281110387	0.000064992516144803	chr1_0164	1	Singleton	6.45310226701536	1
chr1	153450000	153460000	chr1	153480000	153490000	84	39.3040253763	0.00000007131142219943	chr1_0165	1	Singleton	9.73030629114429	1
chr1	154280000	154290000	chr1	154720000	154730000	45	3.73266608145645	0.00000000000000000000000000000747534436278254	chr1_0166	1	Singleton	33.0023760705952	1
chr1	156900000	156910000	chr1	157080000	157090000	18	3.60240655852544	0.00000282038885477931	chr1_0167	1	Singleton	7.97704182347225	1
chr1	158710000	158720000	chr1	158960000	158970000	20	3.75353137381122	0.000000226741765975173	chr1_0168	1	Singleton	9.18446817043939	1
chr1	162120000	162130000	chr1	162180000	162190000	30	10.8365132560108	0.0000775243997503161	chr1_0169	1	Singleton	6.36331957176955	1
chr1	162070000	162080000	chr1	162310000	162320000	23	4.02427709576867	0.00000000521252273072161	chr1_0170	1	Singleton	10.9444572941665	1
chr1	162130000	162140000	chr1	162310000	162320000	28	6.05705158358687	0.00000000723817714262341	chr1_0171	1	Singleton	10.7934100010046	1
chr1	162360000	162370000	chr1	162540000	162550000	27	7.41458871716945	0.00000171759688551224	chr1_0172	1	Singleton	8.21494221482071	1
chr1	162550000	162560000	chr1	162570000	162580000	106	51.5645679317	0.00000000481237420075788	chr1_0173	1	Singleton	10.9825790419922	1
chr1	165580000	165590000	chr1	165630000	165640000	69	28.2460672686153	0.0000000118656535343538	chr1_0174	1	Singleton	10.5606835452745	1
chr1	165610000	165620000	chr1	165630000	165640000	119	57.4322729539	0.000000000234810250558878	chr1_0175	1	Singleton	12.392425863257	1
chr1	165660000	165670000	chr1	165700000	165710000	53	22.7193451098868	0.00000445594928434593	chr1_0176	1	Singleton	7.75700763499218	1
chr1	165660000	165670000	chr1	166370000	166380000	14	2.92590207946289	0.0000911983171206286	chr1_0177	1	Singleton	6.28287791908806	1
chr1	166750000	166760000	chr1	167210000	167220000	12	2.08276506945575	0.0000678019581912449	chr1_0178	1	Singleton	6.42959587755572	1
chr1	166780000	166790000	chr1	167210000	167220000	14	2.49204802110014	0.000016036985128702	chr1_0179	1	Singleton	7.14023050200891	1
chr1	168380000	168390000	chr1	168430000	168440000	65	25.4768555595196	0.00000000729429904245515	chr1_0180	1	Singleton	10.7892180464561	1
chr1	168210000	168220000	chr1	168700000	168710000	12	2.06237790492044	0.000061938595711549	chr1_0181	1	Singleton	6.47572697250305	1
chr1	169560000	169570000	chr1	169930000	169940000	14	2.7137948314807	0.0000405564252048351	chr1_0182	1	Singleton	6.68194139534899	1
chr1	169990000	170000000	chr1	170110000	170120000	34	12.6328258329645	0.0000345605461103806	chr1_0183	1	Singleton	6.76358224386008	1
chr1	176770000	176780000	chr1	177410000	177420000	13	2.23363803434638	0.0000259103988839039	chr1_0184	1	Singleton	6.90584169629937	1
chr1	177130000	177140000	chr1	177700000	177710000	14	2.56713570830171	0.0000223066411421084	chr1_0185	1	Singleton	6.97991746568039	1
chr1	181370000	181380000	chr1	181540000	181550000	18	3.16746695135878	0.000000455131248687755	chr1_0186	1	Singleton	8.8543192914019	1
chr1	181900000	181910000	chr1	182020000	182030000	30	10.7816914162455	0.0000705698147897679	chr1_0187	1	Singleton	6.40886979183825	1
chr1	181910000	181920000	chr1	182120000	182130000	26	8.02006312253598	0.0000230971762192497	chr1_0188	1	Singleton	6.96281238808159	1
chr1	182140000	182150000	chr1	182340000	182350000	30	10.493004175039	0.0000428055262349455	chr1_0189	1	Singleton	6.65452182002816	1
chr1	183040000	183050000	chr1	183290000	183300000	25	7.54677375495033	0.0000251376441119461	chr1_0190	1	Singleton	6.92093960767295	1
chr1	183440000	183450000	chr1	184030000	184040000	30	4.52026443651823	0.000000000000274459971579944	chr1_0191	1	Singleton	15.4975261901112	1
chr1	183780000	183790000	chr1	184030000	184040000	27	9.30080453027528	0.0000996453656035159	chr1_0192	1	Singleton	6.23986680346882	1
chr1	184260000	184270000	chr1	184800000	184810000	14	2.13848987997334	0.00000282038885477931	chr1_0193	1	Singleton	7.97745400577763	1
chr1	185750000	185760000	chr1	186180000	186190000	18	3.47573094178231	0.00000170563148120596	chr1_0194	1	Singleton	8.21902981646699	1
chr1	185700000	185710000	chr1	186700000	186710000	12	1.99700336002182	0.0000453576285665274	chr1_0195	1	Singleton	6.627216008219	1
chr1	186570000	186580000	chr1	186700000	186710000	61	26.5491623301783	0.00000094495668653766	chr1_0196	1	Singleton	8.50265536335037	1
chr1	193260000	193270000	chr1	193360000	193370000	25	6.34147199443309	0.00000120805289843979	chr1_0197	1	Singleton	8.3871065331389	1
chr1	9780000	9790000	chr1	10000000	10010000	13	3.16946542708583	0.000371785019524272	chr1_1	2	SharpPeak	9.69480775224759	1
chr1	13780000	13790000	chr1	14300000	14310000	11	2.62207379563265	0.00105920972678742	chr1_2	6	SharpPeak	32.0783639097338	0
chr1	13780000	13790000	chr1	14310000	14320000	10	2.12907826604912	0.00084462607547741	chr1_2	6	SharpPeak	32.0783639097338	0
chr1	13780000	13790000	chr1	14500000	14510000	8	1.90971097588348	0.00681467858945766	chr1_3	3	SharpPeak	14.7362929405365	0
chr1	14300000	14310000	chr1	14500000	14510000	30	9.35116372135906	0.00000194653924423682	chr1_4	2	SharpPeak	12.2745309590436	1
chr1	14310000	14320000	chr1	14500000	14510000	20	7.34114988599067	0.00135544762752608	chr1_4	2	SharpPeak	12.2745309590436	0
chr1	16650000	16660000	chr1	17120000	17130000	23	4.6131540881434	0.0000000255638978502292	chr1_5	3	SharpPeak	17.9618149673039	1
chr1	16660000	16670000	chr1	17120000	17130000	13	4.04463254296548	0.00345367075019273	chr1_5	3	SharpPeak	17.9618149673039	0
chr1	20950000	20960000	chr1	21160000	21170000	14	3.20096476810005	0.000104738072287739	chr1_6	3	SharpPeak	19.9692525957693	0
chr1	21460000	21470000	chr1	21960000	21970000	11	1.90472265761259	0.000070789738173279	chr1_7	3	SharpPeak	19.8994613283958	0
chr1	21460000	21470000	chr1	22260000	22270000	12	1.76811089668806	0.00000588058640378238	chr1_8	3	SharpPeak	15.1453633170729	1
chr1	21960000	21970000	chr1	22260000	22270000	11	2.22544167015203	0.000266808792198257	chr1_9	3	SharpPeak	16.4880561759058	0
chr1	34000000	34010000	chr1	34160000	34170000	38	8.63407112876659	0.00000000000919739200244485	chr1_10	3	SharpPeak	23.2869224517846	1
chr1	34010000	34020000	chr1	34160000	34170000	20	8.39734328876435	0.00633084209831269	chr1_10	3	SharpPeak	23.2869224517846	0
chr1	34010000	34020000	chr1	34170000	34180000	23	7.29658159222111	0.0000590982655492862	chr1_10	3	SharpPeak	23.2869224517846	0
chr1	34230000	34240000	chr1	34430000	34440000	26	12.5410690019971	0.00856358159082767	chr1_11	2	SharpPeak	11.1323818116583	0
chr1	35840000	35850000	chr1	36060000	36070000	47	10.4890547626239	0.0000000000000111081619274366	chr1_12	6	SharpPeak	59.5384748551521	1
chr1	35850000	35860000	chr1	36060000	36070000	38	11.4124415438617	0.0000000198247579390346	chr1_12	6	SharpPeak	59.5384748551521	0
chr1	36540000	36550000	chr1	36690000	36700000	35	7.78670312314349	0.0000000000402938654053104	chr1_13	27	BroadPeak	362.113893217619	0
chr1	36550000	36560000	chr1	36690000	36700000	94	30.7615354723013	0.00000000000000000773786151598069	chr1_13	27	BroadPeak	362.113893217619	0
chr1	36510000	36520000	chr1	36700000	36710000	24	10.1928656410289	0.00266829553225285	chr1_13	27	BroadPeak	362.113893217619	0
chr1	36540000	36550000	chr1	36700000	36710000	25	9.43841780123401	0.000376613263988118	chr1_13	27	BroadPeak	362.113893217619	0
chr1	36550000	36560000	chr1	36700000	36710000	77	37.1774337442	0.000000422657895872805	chr1_13	27	BroadPeak	362.113893217619	0
chr1	36550000	36560000	chr1	36740000	36750000	31	10.6260788047874	0.00000860611797428046	chr1_13	27	BroadPeak	362.113893217619	0
chr1	36550000	36560000	chr1	36580000	36590000	100	45.5341657332	0.000000000200382903950271	chr1_13	27	BroadPeak	362.113893217619	0
chr1	36550000	36560000	chr1	36710000	36720000	51	18.6874790587139	0.0000000285187995997391	chr1_13	27	BroadPeak	362.113893217619	0
chr1	38210000	38220000	chr1	38760000	38770000	10	1.91528670202355	0.000371255873105253	chr1_14	3	SharpPeak	23.5503793523276	0
chr1	38510000	38520000	chr1	38760000	38770000	16	3.11415308367613	0.00000378455262078641	chr1_15	3	SharpPeak	16.1537159806683	1
chr1	38620000	38630000	chr1	38760000	38770000	49	7.99359587921819	0.0000000000000000000137768774930947	chr1_16	5	SharpPeak	53.5469917867977	1
chr1	38980000	38990000	chr1	39360000	39370000	15	5.46152407676756	0.00646846623428941	chr1_17	10	SharpPeak	63.6497188238998	0
chr1	39030000	39040000	chr1	39360000	39370000	12	3.91581336852268	0.00764043313928976	chr1_17	10	SharpPeak	63.6497188238998	0
chr1	41150000	41160000	chr1	41810000	41820000	11	1.9842083582644	0.000101007225435795	chr1_18	2	SharpPeak	9.87189014334532	1
chr1	41160000	41170000	chr1	41810000	41820000	9	2.141623801905	0.0036205420582386	chr1_18	2	SharpPeak	9.87189014334532	0
chr1	41810000	41820000	chr1	42670000	42680000	12	1.76656402875356	0.00000585837676529661	chr1_19	22	BroadPeak	165.871034502264	0
chr1	41810000	41820000	chr1	42680000	42690000	23	2.58562057605255	0.000000000000385350083994386	chr1_19	22	BroadPeak	165.871034502264	1
chr1	41890000	41900000	chr1	42680000	42690000	11	2.71076054088952	0.00139117414026052	chr1_20	10	SharpPeak	55.845997338057	0
chr1	42260000	42270000	chr1	42680000	42690000	16	3.73726656419794	0.0000358796200439174	chr1_21	5	SharpPeak	26.8611385644818	1
chr1	42490000	42500000	chr1	42680000	42690000	20	6.88907306507735	0.000608732305555259	chr1_22	2	SharpPeak	9.2188061101763	1
chr1	41810000	41820000	chr1	42690000	42700000	22	2.40540505555368	0.000000000000771288726328102	chr1_19	22	BroadPeak	165.871034502264	0
chr1	41890000	41900000	chr1	42690000	42700000	13	2.51392046272033	0.0000373389227378997	chr1_20	10	SharpPeak	55.845997338057	0
chr1	42240000	42250000	chr1	42690000	42700000	13	2.99849601337931	0.000217277114593086	chr1_21	5	SharpPeak	26.8611385644818	0
chr1	42250000	42260000	chr1	42690000	42700000	14	3.43309441235549	0.000214852841152638	chr1_21	5	SharpPeak	26.8611385644818	0
chr1	41810000	41820000	chr1	42700000	42710000	14	1.99953681637813	0.000000516856230383023	chr1_19	22	BroadPeak	165.871034502264	0
chr1	41890000	41900000	chr1	42700000	42710000	13	2.07375998402983	0.00000501997935692745	chr1_20	10	SharpPeak	55.845997338057	0
chr1	41810000	41820000	chr1	42710000	42720000	18	1.95978319877664	0.00000000011022853079959	chr1_19	22	BroadPeak	165.871034502264	0
chr1	50920000	50930000	chr1	51330000	51340000	23	5.67794439133016	0.000000989853266096703	chr1_23	7	SharpPeak	66.139220712191	0
chr1	51690000	51700000	chr1	51910000	51920000	24	8.93385090080757	0.000426324706220734	chr1_24	3	SharpPeak	18.8949074816074	0
chr1	53060000	53070000	chr1	53350000	53360000	13	3.83550026431254	0.00217563484403673	chr1_25	3	SharpPeak	18.1787115783251	0
chr1	55230000	55240000	chr1	55360000	55370000	23	7.44472907012132	0.000080025652975379	chr1_26	3	SharpPeak	16.7205289781411	1
chr1	55230000	55240000	chr1	55880000	55890000	13	3.80635300065814	0.00202955824315228	chr1_27	2	SharpPeak	11.4466939129118	0
chr1	55400000	55410000	chr1	55880000	55890000	16	3.19301493323482	0.00000521235729330545	chr1_28	9	SharpPeak	71.8993995205394	0
chr1	56970000	56980000	chr1	57200000	57210000	17	4.52735818821751	0.000098854133349157	chr1_29	2	SharpPeak	20.3295635689639	0
chr1	56980000	56990000	chr1	57200000	57210000	26	3.60907665108075	0.00000000000100390226703051	chr1_29	2	SharpPeak	20.3295635689639	1
chr1	57420000	57430000	chr1	57770000	57780000	54	6.92023119907351	0.00000000000000000000000000183775102237593	chr1_30	10	BroadPeak	175.42441043661	0
chr1	57430000	57440000	chr1	57770000	57780000	72	7.38012034045578	0.00000000000000000000000000000000000000000126426591181003	chr1_30	10	BroadPeak	175.42441043661	1
chr1	57400000	57410000	chr1	57960000	57970000	25	5.90005005219896	0.000000123840112726986	chr1_31	34	BroadPeak	319.717999702151	0
chr1	57420000	57430000	chr1	57960000	57970000	20	2.05794330658324	0.00000000000342960808234998	chr1_31	34	BroadPeak	319.717999702151	0
chr1	57770000	57780000	chr1	57960000	57970000	49	14.4053257119051	0.0000000000483444611112198	chr1_32	5	SharpPeak	60.300917696116	0
chr1	57400000	57410000	chr1	57970000	57980000	28	5.04057831748582	0.0000000000475339426391418	chr1_31	34	BroadPeak	319.717999702151	0
chr1	57420000	57430000	chr1	57970000	57980000	16	1.87347106757671	0.00000000410894269897406	chr1_31	34	BroadPeak	319.717999702151	0
chr1	57430000	57440000	chr1	57970000	57980000	10	1.93327125555491	0.000398023692719264	chr1_31	34	BroadPeak	319.717999702151	0
chr1	57770000	57780000	chr1	57970000	57980000	33	11.9412399126489	0.0000119216786980505	chr1_32	5	SharpPeak	60.300917696116	0
chr1	57400000	57410000	chr1	57990000	58000000	53	14.6303316842606	0.000000000000685016290434974	chr1_31	34	BroadPeak	319.717999702151	0
chr1	57420000	57430000	chr1	57990000	58000000	35	4.2150944036118	0.000000000000000000864213710182557	chr1_31	34	BroadPeak	319.717999702151	1
chr1	57430000	57440000	chr1	57990000	58000000	27	4.44147182338414	0.0000000000149254269755145	chr1_31	34	BroadPeak	319.717999702151	0
chr1	57400000	57410000	chr1	58020000	58030000	24	4.44060130055814	0.00000000246273911630305	chr1_31	34	BroadPeak	319.717999702151	0
chr1	57420000	57430000	chr1	58020000	58030000	8	1.74620341071052	0.0040881727176959	chr1_31	34	BroadPeak	319.717999702151	0
chr1	57430000	57440000	chr1	58020000	58030000	10	1.79546442286273	0.00022233661885237	chr1_31	34	BroadPeak	319.717999702151	0
chr1	57400000	57410000	chr1	58030000	58040000	28	5.47859870070072	0.00000000030115190878368	chr1_31	34	BroadPeak	319.717999702151	0
chr1	57420000	57430000	chr1	58030000	58040000	13	1.96325108869377	0.00000276941126923194	chr1_31	34	BroadPeak	319.717999702151	0
chr1	57400000	57410000	chr1	58390000	58400000	23	8.04824547070962	0.000246316869226707	chr1_33	3	SharpPeak	18.5143569928858	0
chr1	57420000	57430000	chr1	58390000	58400000	15	2.51956343302823	0.00000139828559918187	chr1_33	3	SharpPeak	18.5143569928858	1
chr1	59230000	59240000	chr1	59480000	59490000	52	20.6988416742106	0.000000260989261996764	chr1_34	14	BroadPeak	188.140064568479	0
chr1	59250000	59260000	chr1	59480000	59490000	41	11.2333477529985	0.000000000328451783187761	chr1_34	14	BroadPeak	188.140064568479	0
chr1	59260000	59270000	chr1	59480000	59490000	33	9.69725265151244	0.00000012967458918605	chr1_34	14	BroadPeak	188.140064568479	0
chr1	59270000	59280000	chr1	59480000	59490000	42	11.9917497222702	0.000000000661414366587359	chr1_34	14	BroadPeak	188.140064568479	0
chr1	59310000	59320000	chr1	59480000	59490000	81	13.2411804621006	0.000000000000000000000000000000000831160230354553	chr1_34	14	BroadPeak	188.140064568479	1
chr1	59340000	59350000	chr1	59480000	59490000	26	9.54059452708031	0.000176053841024326	chr1_34	14	BroadPeak	188.140064568479	0
chr1	59360000	59370000	chr1	59480000	59490000	47	17.778384128739	0.00000028404765101789	chr1_34	14	BroadPeak	188.140064568479	0
chr1	59270000	59280000	chr1	59570000	59580000	11	3.1461262188345	0.00438768833475369	chr1_35	2	SharpPeak	9.55114433218875	0
chr1	59480000	59490000	chr1	59570000	59580000	67	20.7156465984741	0.0000000000000670679309612907	chr1_36	6	SharpPeak	105.551808743046	0
chr1	59230000	59240000	chr1	59580000	59590000	19	5.75735433717632	0.000178954678776674	chr1_37	8	SharpPeak	81.3008084343606	0
chr1	59250000	59260000	chr1	59580000	59590000	13	3.2064762168315	0.000415361421917651	chr1_37	8	SharpPeak	81.3008084343606	0
chr1	59270000	59280000	chr1	59580000	59590000	14	3.32752885531315	0.000155844521872856	chr1_35	2	SharpPeak	9.55114433218875	1
chr1	59310000	59320000	chr1	59580000	59590000	16	3.45436781397822	0.0000134988433837567	chr1_38	11	SharpPeak	71.0760164384034	0
chr1	59480000	59490000	chr1	59580000	59590000	74	20.9793404972398	0.0000000000000000311339410166877	chr1_36	6	SharpPeak	105.551808743046	0
chr1	59230000	59240000	chr1	59590000	59600000	31	6.26115261063014	0.0000000000613367781679169	chr1_37	8	SharpPeak	81.3008084343606	0
chr1	59310000	59320000	chr1	59590000	59600000	13	3.70457127078972	0.00159643831171986	chr1_38	11	SharpPeak	71.0760164384034	0
chr1	59480000	59490000	chr1	59590000	59600000	78	21.7343748294073	0.00000000000000000133445667597978	chr1_36	6	SharpPeak	105.551808743046	0
chr1	60560000	60570000	chr1	60860000	60870000	24	7.04548896139696	0.000010597445358214	chr1_39	4	SharpPeak	25.150340382234	1
chr1	62420000	62430000	chr1	62700000	62710000	47	12.5316313453931	0.00000000000535826752278893	chr1_40	5	SharpPeak	38.3118843031834	1
chr1	62430000	62440000	chr1	62700000	62710000	27	10.1283465642378	0.000178954678776674	chr1_40	5	SharpPeak	38.3118843031834	0
chr1	62700000	62710000	chr1	62980000	62990000	35	9.35564222979834	0.00000000468824174740582	chr1_41	5	SharpPeak	39.3926405926928	0
chr1	63300000	63310000	chr1	63610000	63620000	14	4.1582307193221	0.00146283902130838	chr1_42	2	SharpPeak	9.35941792665072	1
chr1	63660000	63670000	chr1	64120000	64130000	19	4.91238854032621	0.0000212396040375975	chr1_43	3	SharpPeak	15.8597981227359	1
chr1	63660000	63670000	chr1	64530000	64540000	17	3.55740851251762	0.00000455898682313104	chr1_44	3	SharpPeak	24.604378619863	0
chr1	69240000	69250000	chr1	69680000	69690000	51	6.30557414045222	0.0000000000000000000000000115328884614644	chr1_45	4	SharpPeak	47.7164600845289	1
chr1	69330000	69340000	chr1	69680000	69690000	23	6.22731303701273	0.00000474348441441291	chr1_46	6	SharpPeak	45.4361464937355	0
chr1	71650000	71660000	chr1	71830000	71840000	25	8.02529000097982	0.0000293870893326962	chr1_47	3	SharpPeak	15.6254469840078	1
chr1	71650000	71660000	chr1	72060000	72070000	12	3.6757091525251	0.00469093837097627	chr1_48	2	SharpPeak	14.6721136121869	0
chr1	71550000	71560000	chr1	72120000	72130000	18	2.6922672124933	0.0000000159483750449736	chr1_49	7	SharpPeak	49.5066920201439	1
chr1	71650000	71660000	chr1	72120000	72130000	21	2.68853920219328	0.0000000000475339426391418	chr1_50	6	SharpPeak	53.7669349479352	1
chr1	71550000	71560000	chr1	72140000	72150000	19	3.63661902294028	0.000000265707319635596	chr1_49	7	SharpPeak	49.5066920201439	0
chr1	72710000	72720000	chr1	72820000	72830000	58	20.386960521137	0.000000000522962174076869	chr1_51	4	SharpPeak	35.9921883275326	0
chr1	72710000	72720000	chr1	72860000	72870000	25	7.6391780834455	0.000012879455761124	chr1_52	2	SharpPeak	17.043865071428	0
chr1	72860000	72870000	chr1	73360000	73370000	9	2.35741469241459	0.00666125279495649	chr1_53	12	SharpPeak	91.5194281791428	0
chr1	72870000	72880000	chr1	73360000	73370000	35	5.17055579144539	0.000000000000000408084427574016	chr1_53	12	SharpPeak	91.5194281791428	1
chr1	73990000	74000000	chr1	74090000	74100000	21	7.34078507957344	0.000504598115638758	chr1_54	6	SharpPeak	34.9416735959925	0
chr1	74000000	74010000	chr1	74090000	74100000	23	8.55121327265263	0.000581067744493376	chr1_54	6	SharpPeak	34.9416735959925	0
chr1	73990000	74000000	chr1	74120000	74130000	16	5.96488803271431	0.00582014848166377	chr1_55	2	SharpPeak	11.3960557256546	0
chr1	73990000	74000000	chr1	74080000	74090000	20	5.3425684262734	0.0000191938427345565	chr1_54	6	SharpPeak	34.9416735959925	1
chr1	74280000	74290000	chr1	74380000	74390000	36	17.241207983998	0.00117340362498123	chr1_56	8	SharpPeak	60.0594711846948	0
chr1	74290000	74300000	chr1	74380000	74390000	19	6.19821677143025	0.000454487762822034	chr1_56	8	SharpPeak	60.0594711846948	0
chr1	74300000	74310000	chr1	74380000	74390000	31	14.7436342479146	0.00276600004969044	chr1_56	8	SharpPeak	60.0594711846948	0
chr1	74280000	74290000	chr1	74390000	74400000	91	41.6566813259	0.00000000209832353299122	chr1_56	8	SharpPeak	60.0594711846948	0
chr1	74290000	74300000	chr1	74390000	74400000	34	14.8414620178282	0.000335723900213397	chr1_56	8	SharpPeak	60.0594711846948	0
chr1	74300000	74310000	chr1	74390000	74400000	92	35.0801648106	0.000000000000135002550703703	chr1_56	8	SharpPeak	60.0594711846948	1
chr1	74880000	74890000	chr1	75120000	75130000	14	4.89127932459783	0.00637467009411223	chr1_57	2	SharpPeak	7.89014476906454	0
chr1	74890000	74900000	chr1	75120000	75130000	15	5.0102939485552	0.00293990335059155	chr1_57	2	SharpPeak	7.89014476906454	1
chr1	74940000	74950000	chr1	75120000	75130000	19	7.26800001973029	0.00300774918832448	chr1_58	2	SharpPeak	7.81858575773066	1
chr1	74950000	74960000	chr1	75120000	75130000	18	7.26807914147679	0.00701251150776381	chr1_58	2	SharpPeak	7.81858575773066	0
chr1	75310000	75320000	chr1	75460000	75470000	25	9.69435076181818	0.00056048386983731	chr1_59	7	SharpPeak	51.2477682018838	0
chr1	75470000	75480000	chr1	75550000	75560000	43	18.1729817731094	0.0000170066184276371	chr1_60	2	SharpPeak	17.2405851320005	0
chr1	75500000	75510000	chr1	75550000	75560000	76	27.3105253914376	0.0000000000016748843400813	chr1_61	3	SharpPeak	28.712061446517	1
chr1	77250000	77260000	chr1	77500000	77510000	15	5.37670945082288	0.00562179050601381	chr1_62	5	SharpPeak	55.1842588807531	0
chr1	76630000	76640000	chr1	77510000	77520000	22	4.69991348209885	0.00000015847631665883	chr1_63	5	SharpPeak	34.2069677765971	0
chr1	76860000	76870000	chr1	77510000	77520000	35	5.84291212271989	0.0000000000000138394151344678	chr1_64	19	BroadPeak	309.640878676481	0
chr1	77100000	77110000	chr1	77510000	77520000	31	10.0593152321948	0.00000285002540382065	chr1_65	16	BroadPeak	199.124372252318	0
chr1	77250000	77260000	chr1	77510000	77520000	67	15.9311902880297	0.000000000000000000242489894510074	chr1_62	5	SharpPeak	55.1842588807531	1
chr1	77260000	77270000	chr1	77510000	77520000	39	13.848375066732	0.000000899462050318926	chr1_62	5	SharpPeak	55.1842588807531	0
chr1	77280000	77290000	chr1	77510000	77520000	37	14.0590433575555	0.00000878893313090951	chr1_62	5	SharpPeak	55.1842588807531	0
chr1	77970000	77980000	chr1	78180000	78190000	14	4.71044296856208	0.00455787234750565	chr1_66	13	SharpPeak	84.513622626721	0
chr1	77970000	77980000	chr1	78190000	78200000	17	5.44461967243583	0.00084462607547741	chr1_66	13	SharpPeak	84.513622626721	0
chr1	77970000	77980000	chr1	78200000	78210000	18	4.59959038584612	0.0000326134527039699	chr1_66	13	SharpPeak	84.513622626721	0
chr1	77970000	77980000	chr1	78210000	78220000	27	6.35696248181496	0.0000000324092964577323	chr1_66	13	SharpPeak	84.513622626721	0
chr1	78530000	78540000	chr1	78650000	78660000	43	15.0314382830624	0.000000130784065127221	chr1_67	4	SharpPeak	29.2604842275195	0
chr1	78530000	78540000	chr1	78660000	78670000	21	7.33344140664881	0.000498127266568128	chr1_67	4	SharpPeak	29.2604842275195	0
chr1	81570000	81580000	chr1	82280000	82290000	11	2.29915967738855	0.000351219526124937	chr1_68	34	BroadPeak	319.702302056807	0
chr1	81590000	81600000	chr1	82280000	82290000	12	3.7048483684937	0.00497481350142535	chr1_68	34	BroadPeak	319.702302056807	0
chr1	81570000	81580000	chr1	82290000	82300000	15	3.2074290932427	0.0000244910493948735	chr1_68	34	BroadPeak	319.702302056807	0
chr1	81590000	81600000	chr1	82290000	82300000	35	5.57622029661895	0.00000000000000380438923068694	chr1_68	34	BroadPeak	319.702302056807	0
chr1	86210000	86220000	chr1	86350000	86360000	27	12.4649561666188	0.00402717666947376	chr1_69	8	SharpPeak	48.0517327896927	0
chr1	86430000	86440000	chr1	86580000	86590000	46	14.4380294582783	0.00000000167987247822623	chr1_70	3	SharpPeak	25.7700901731828	1
chr1	86440000	86450000	chr1	86580000	86590000	72	33.0614699599001	0.000000178242338749142	chr1_70	3	SharpPeak	25.7700901731828	0
chr1	86440000	86450000	chr1	86480000	86490000	69	24.4914509101656	0.0000000000123176571527397	chr1_71	4	SharpPeak	58.3598650720868	0
chr1	86430000	86440000	chr1	86500000	86510000	24	10.8030317591547	0.00550805888273683	chr1_71	4	SharpPeak	58.3598650720868	0
chr1	86440000	86450000	chr1	86500000	86510000	94	26.205470441809	0.000000000000000000000269686419711796	chr1_71	4	SharpPeak	58.3598650720868	1
chr1	86430000	86440000	chr1	86520000	86530000	46	13.6328101771385	0.000000000271632932673855	chr1_72	4	SharpPeak	60.574831080847	0
chr1	86440000	86450000	chr1	86520000	86530000	120	32.3009657129003	0.00000000000000000000000000000990165419580425	chr1_72	4	SharpPeak	60.574831080847	1
chr1	86500000	86510000	chr1	86520000	86530000	126	55.3064986103	0.0000000000000436527115292398	chr1_73	2	SharpPeak	23.2692072310166	1
chr1	86430000	86440000	chr1	86530000	86540000	21	5.35314694685831	0.0000056109695161409	chr1_72	4	SharpPeak	60.574831080847	0
chr1	86440000	86450000	chr1	86530000	86540000	39	12.5163804255862	0.0000000704640305864632	chr1_72	4	SharpPeak	60.574831080847	0
chr1	86660000	86670000	chr1	87180000	87190000	10	2.81846170172617	0.00643476517901066	chr1_74	3	SharpPeak	13.60889915066	0
chr1	87470000	87480000	chr1	87750000	87760000	29	6.8223358252633	0.00000000863814021789527	chr1_75	2	SharpPeak	16.0216799316544	1
chr1	88440000	88450000	chr1	88690000	88700000	17	3.50502834997641	0.00000373153544089532	chr1_76	33	BroadPeak	445.165882395706	0
chr1	88480000	88490000	chr1	88690000	88700000	18	4.08081118745672	0.00000661910159407857	chr1_76	33	BroadPeak	445.165882395706	0
chr1	88490000	88500000	chr1	88690000	88700000	11	3.48151815745813	0.00913383032649509	chr1_76	33	BroadPeak	445.165882395706	0
chr1	88400000	88410000	chr1	88700000	88710000	41	6.90107701238165	0.0000000000000000715747142682034	chr1_76	33	BroadPeak	445.165882395706	0
chr1	88440000	88450000	chr1	88700000	88710000	69	8.89295371238221	0.0000000000000000000000000000000000723554029965691	chr1_76	33	BroadPeak	445.165882395706	0
chr1	88480000	88490000	chr1	88700000	88710000	53	10.4613636829252	0.00000000000000000104114986402753	chr1_76	33	BroadPeak	445.165882395706	0
chr1	88490000	88500000	chr1	88700000	88710000	39	8.76087700787531	0.00000000000344831041792603	chr1_76	33	BroadPeak	445.165882395706	0
chr1	88570000	88580000	chr1	88700000	88710000	26	8.16751669992249	0.0000131344293607163	chr1_77	3	SharpPeak	34.9137869411815	0
chr1	89640000	89650000	chr1	89960000	89970000	11	3.27080324600735	0.00582014848166377	chr1_78	2	SharpPeak	9.55829222237024	0
chr1	89640000	89650000	chr1	89940000	89950000	12	1.94794881921568	0.0000150127224445509	chr1_79	9	SharpPeak	44.3298939394359	1
chr1	90200000	90210000	chr1	90270000	90280000	50	24.3645975826388	0.00011298617873343	chr1_80	2	SharpPeak	14.5295923733131	0
chr1	90200000	90210000	chr1	90280000	90290000	51	19.9788596057593	0.000000216736620311645	chr1_80	2	SharpPeak	14.5295923733131	1
chr1	89990000	90000000	chr1	90600000	90610000	20	3.77585143014074	0.0000000972905657609556	chr1_81	2	SharpPeak	18.816788813151	0
chr1	90000000	90010000	chr1	90600000	90610000	20	3.51749341800429	0.000000030594423611946	chr1_81	2	SharpPeak	18.816788813151	1
chr1	90200000	90210000	chr1	90600000	90610000	37	11.30084059908	0.0000000485363128328611	chr1_82	14	BroadPeak	202.032625686937	0
chr1	90210000	90220000	chr1	90600000	90610000	15	5.08839928919468	0.00338215324549156	chr1_82	14	BroadPeak	202.032625686937	0
chr1	90240000	90250000	chr1	90600000	90610000	13	4.14614692136576	0.00427465623983993	chr1_83	2	SharpPeak	8.25839537535231	1
chr1	90600000	90610000	chr1	90840000	90850000	21	7.53460711065885	0.000716154873685651	chr1_84	3	SharpPeak	16.0403637578511	0
chr1	90990000	91000000	chr1	91340000	91350000	10	2.84762035289647	0.00682911264325887	chr1_85	2	SharpPeak	7.56586493893454	1
chr1	91530000	91540000	chr1	91800000	91810000	30	8.12596902256545	0.000000102025997357242	chr1_86	3	SharpPeak	25.2598136845848	0
chr1	91540000	91550000	chr1	91800000	91810000	36	16.7963123222493	0.000722560322444525	chr1_86	3	SharpPeak	25.2598136845848	0
chr1	92640000	92650000	chr1	92830000	92840000	128	28.8251394927087	0.00000000000000000000000000000000000000390579660504154	chr1_87	19	BroadPeak	328.496317133511	0
chr1	92730000	92740000	chr1	92830000	92840000	63	20.6948274499918	0.0000000000053421095696216	chr1_87	19	BroadPeak	328.496317133511	0
chr1	92640000	92650000	chr1	92840000	92850000	19	6.87945354262939	0.00159814265430669	chr1_87	19	BroadPeak	328.496317133511	0
chr1	92640000	92650000	chr1	92850000	92860000	14	5.15984503056068	0.00994968547304969	chr1_87	19	BroadPeak	328.496317133511	0
chr1	93170000	93180000	chr1	93230000	93240000	52	15.1770952185122	0.00000000000857239701562423	chr1_88	2	SharpPeak	22.2115213571791	1
chr1	93170000	93180000	chr1	93300000	93310000	59	10.9187321488025	0.000000000000000000000435602682329406	chr1_89	3	SharpPeak	37.0010551477684	1
chr1	93170000	93180000	chr1	93340000	93350000	39	8.51530261501158	0.00000000000147187496424045	chr1_90	2	SharpPeak	19.7575936812797	1
chr1	93110000	93120000	chr1	93440000	93450000	22	7.37270571157323	0.000195957467229366	chr1_91	2	SharpPeak	11.3283707547981	1
chr1	93170000	93180000	chr1	93470000	93480000	35	7.15577447083221	0.00000000000422561957964928	chr1_92	3	SharpPeak	27.4607262210912	1
chr1	104990000	105000000	chr1	105660000	105670000	32	6.44372063250143	0.0000000000267024732925613	chr1_93	4	SharpPeak	36.0369464748262	1
chr1	106070000	106080000	chr1	106170000	106180000	36	17.2705468882105	0.00120784970265254	chr1_94	2	SharpPeak	13.376352684116	0
chr1	118820000	118830000	chr1	119040000	119050000	17	4.80769231955015	0.000199964476796896	chr1_95	25	BroadPeak	409.036618350924	0
chr1	118820000	118830000	chr1	119050000	119060000	76	11.6703617900855	0.00000000000000000000000000000000176700669677137	chr1_95	25	BroadPeak	409.036618350924	0
chr1	118910000	118920000	chr1	119050000	119060000	70	17.1797199073358	0.000000000000000000180764148626623	chr1_95	25	BroadPeak	409.036618350924	0
chr1	119080000	119090000	chr1	119420000	119430000	12	3.48095550628811	0.00302455486325716	chr1_96	3	SharpPeak	15.019048683532	0
chr1	120590000	120600000	chr1	121090000	121100000	10	2.5712989703469	0.00339289754344116	chr1_97	3	SharpPeak	14.5114882252751	0
chr1	120600000	120610000	chr1	121090000	121100000	14	3.30648713718043	0.000146517934774913	chr1_97	3	SharpPeak	14.5114882252751	1
chr1	120610000	120620000	chr1	121090000	121100000	11	2.5410093499649	0.000816925104936014	chr1_97	3	SharpPeak	14.5114882252751	0
chr1	120590000	120600000	chr1	121170000	121180000	32	2.37263897098625	0.0000000000000000000000288638748592935	chr1_98	12	BroadPeak	128.979830539529	0
chr1	120600000	120610000	chr1	121170000	121180000	38	3.00582547701324	0.0000000000000000000000000133971044652695	chr1_98	12	BroadPeak	128.979830539529	1
chr1	120610000	120620000	chr1	121170000	121180000	22	2.33886462154096	0.000000000000457213533620517	chr1_98	12	BroadPeak	128.979830539529	0
chr1	120620000	120630000	chr1	121170000	121180000	15	2.54192104981564	0.00000156050343116659	chr1_98	12	BroadPeak	128.979830539529	0
chr1	120640000	120650000	chr1	121170000	121180000	16	2.69542157073185	0.000000569557162742306	chr1_98	12	BroadPeak	128.979830539529	0
chr1	120590000	120600000	chr1	121390000	121400000	10	1.84264629003124	0.000273337101154251	chr1_99	4	SharpPeak	18.6262165830367	1
chr1	120590000	120600000	chr1	121430000	121440000	17	2.64374048731751	0.0000000757715649119786	chr1_100	2	SharpPeak	14.05709293477	1
chr1	125430000	125440000	chr1	125550000	125560000	29	12.5432751700123	0.000998582405669067	chr1_101	2	SharpPeak	17.3093144823699	0
chr1	125430000	125440000	chr1	125560000	125570000	92	39.3159275023	0.0000000000550108984704007	chr1_101	2	SharpPeak	17.3093144823699	1
chr1	127530000	127540000	chr1	127660000	127670000	16	5.37317241705207	0.0020918634691836	chr1_102	2	SharpPeak	8.91180336531922	0
chr1	127530000	127540000	chr1	127670000	127680000	21	7.85297481870661	0.00122906532332869	chr1_102	2	SharpPeak	8.91180336531922	1
chr1	128360000	128370000	chr1	128590000	128600000	18	6.8278398437803	0.00371468544899064	chr1_103	3	SharpPeak	12.3364228270109	0
chr1	128350000	128360000	chr1	128830000	128840000	15	2.96566531173293	0.00000990897054846671	chr1_104	13	SharpPeak	97.3630389089972	0
chr1	128360000	128370000	chr1	128830000	128840000	20	2.56243612339255	0.000000000144952563994046	chr1_104	13	SharpPeak	97.3630389089972	0
chr1	128590000	128600000	chr1	128830000	128840000	22	6.06519872587472	0.0000105996971742495	chr1_105	4	SharpPeak	32.6034233027591	0
chr1	131270000	131280000	chr1	131520000	131530000	31	9.89232826884517	0.00000199892731146831	chr1_106	3	SharpPeak	23.709204494274	0
chr1	131270000	131280000	chr1	131550000	131560000	15	3.53570181119699	0.000077122779978001	chr1_107	6	SharpPeak	42.4861864122515	0
chr1	132360000	132370000	chr1	132470000	132480000	30	9.94712518239254	0.00000661910159407857	chr1_108	2	SharpPeak	12.7103577288635	1
chr1	132370000	132380000	chr1	132470000	132480000	24	8.40270904576807	0.000173054404976748	chr1_108	2	SharpPeak	12.7103577288635	0
chr1	132750000	132760000	chr1	133020000	133030000	13	4.35459668236993	0.00643036448850451	chr1_109	2	SharpPeak	11.4949611480068	0
chr1	132760000	132770000	chr1	133020000	133030000	19	4.13037500676313	0.00000184169770289362	chr1_109	2	SharpPeak	11.4949611480068	1
chr1	133040000	133050000	chr1	133120000	133130000	45	20.8840738468819	0.0000985418294491892	chr1_110	2	SharpPeak	12.050617957132	1
chr1	133180000	133190000	chr1	133290000	133300000	19	7.01219137825817	0.00199913044331725	chr1_111	3	SharpPeak	21.9384830857081	0
chr1	133120000	133130000	chr1	133600000	133610000	14	4.43768712186872	0.00269259442519296	chr1_112	4	SharpPeak	16.3580651028457	1
chr1	133160000	133170000	chr1	133600000	133610000	18	5.43126559306151	0.00026862812489062	chr1_113	6	SharpPeak	37.3117369260474	0
chr1	133180000	133190000	chr1	133600000	133610000	17	5.81543237763853	0.00173385872503265	chr1_113	6	SharpPeak	37.3117369260474	0
chr1	133360000	133370000	chr1	133600000	133610000	33	8.53552436509768	0.00000000651598163771407	chr1_114	18	BroadPeak	186.773199056984	0
chr1	133380000	133390000	chr1	133600000	133610000	68	6.97499245873531	0.000000000000000000000000000000000000000264013523856765	chr1_114	18	BroadPeak	186.773199056984	1
chr1	133390000	133400000	chr1	133600000	133610000	41	7.02976790646184	0.000000000000000134513169388825	chr1_114	18	BroadPeak	186.773199056984	0
chr1	133410000	133420000	chr1	133600000	133610000	23	7.32212014474932	0.0000617938171771468	chr1_114	18	BroadPeak	186.773199056984	0
chr1	133420000	133430000	chr1	133600000	133610000	51	21.1364446234827	0.00000117739919984138	chr1_114	18	BroadPeak	186.773199056984	0
chr1	133130000	133140000	chr1	133610000	133620000	19	7.3384285997119	0.00333192859546834	chr1_112	4	SharpPeak	16.3580651028457	0
chr1	133180000	133190000	chr1	133610000	133620000	22	3.99508493799944	0.00000000930785657216243	chr1_113	6	SharpPeak	37.3117369260474	1
chr1	133320000	133330000	chr1	133610000	133620000	23	4.00620738449536	0.00000000185131626328087	chr1_115	3	SharpPeak	38.6406642216433	0
chr1	133360000	133370000	chr1	133610000	133620000	15	5.70493534638142	0.00951645372530691	chr1_114	18	BroadPeak	186.773199056984	0
chr1	133380000	133390000	chr1	133610000	133620000	40	4.6753133318818	0.00000000000000000000074701992095906	chr1_114	18	BroadPeak	186.773199056984	0
chr1	133390000	133400000	chr1	133610000	133620000	19	4.703486713815	0.0000117433204555115	chr1_114	18	BroadPeak	186.773199056984	0
chr1	133420000	133430000	chr1	133610000	133620000	43	13.9405470257923	0.0000000165157079281871	chr1_114	18	BroadPeak	186.773199056984	0
chr1	133730000	133740000	chr1	133800000	133810000	45	19.8426350019688	0.0000287730997451572	chr1_116	3	SharpPeak	16.3270300591252	1
chr1	133750000	133760000	chr1	133790000	133800000	28	12.7426652692453	0.00269035678577794	chr1_116	3	SharpPeak	16.3270300591252	0
chr1	133660000	133670000	chr1	133890000	133900000	18	6.47701490603098	0.00210202543607857	chr1_117	3	SharpPeak	14.9199113682431	0
chr1	133730000	133740000	chr1	133890000	133900000	45	5.57047344576331	0.0000000000000000000000157589078022616	chr1_118	9	SharpPeak	88.9166632417927	1
chr1	133800000	133810000	chr1	133890000	133900000	28	12.2828133225442	0.00155828325818768	chr1_119	2	SharpPeak	10.5098494349276	0
chr1	133650000	133660000	chr1	133900000	133910000	15	4.65633379879129	0.00143679985305908	chr1_117	3	SharpPeak	14.9199113682431	0
chr1	133660000	133670000	chr1	133900000	133910000	24	7.83399782846399	0.0000597838377540431	chr1_117	3	SharpPeak	14.9199113682431	1
chr1	133730000	133740000	chr1	133900000	133910000	39	6.63675064535826	0.000000000000000668063041013643	chr1_118	9	SharpPeak	88.9166632417927	0
chr1	133800000	133810000	chr1	133900000	133910000	35	14.211216527048	0.0000663154363638004	chr1_119	2	SharpPeak	10.5098494349276	1
chr1	133730000	133740000	chr1	133880000	133890000	15	4.60530970707742	0.00128930968305235	chr1_118	9	SharpPeak	88.9166632417927	0
chr1	133730000	133740000	chr1	133820000	133830000	17	6.35836179559273	0.0044018941826733	chr1_120	2	SharpPeak	9.34476439639899	0
chr1	133650000	133660000	chr1	134040000	134050000	13	3.38407735579236	0.000700657677210598	chr1_121	3	SharpPeak	22.6848479644121	0
chr1	133660000	133670000	chr1	134040000	134050000	27	5.48573037810357	0.0000000015540941313509	chr1_121	3	SharpPeak	22.6848479644121	1
chr1	133730000	133740000	chr1	134040000	134050000	33	4.21176283318821	0.0000000000000000502468007533857	chr1_122	6	SharpPeak	46.6491527642097	1
chr1	133890000	133900000	chr1	134040000	134050000	17	5.54032562639749	0.00102933937977861	chr1_123	4	SharpPeak	24.4184115422062	0
chr1	133900000	133910000	chr1	134040000	134050000	23	7.30187953374743	0.0000594745887519523	chr1_123	4	SharpPeak	24.4184115422062	0
chr1	134980000	134990000	chr1	135100000	135110000	21	6.15245423339844	0.0000442830305594028	chr1_124	6	SharpPeak	34.3806841132331	1
chr1	134980000	134990000	chr1	135130000	135140000	15	4.54104735232696	0.00111526081836762	chr1_125	2	SharpPeak	8.47446329487937	1
chr1	134980000	134990000	chr1	135140000	135150000	26	12.0745743614726	0.00535105112117493	chr1_125	2	SharpPeak	8.47446329487937	0
chr1	135150000	135160000	chr1	135310000	135320000	33	16.1938843480949	0.00306045747290507	chr1_126	3	SharpPeak	14.9238017033758	0
chr1	135150000	135160000	chr1	135360000	135370000	19	4.59911794785779	0.00000864659031009666	chr1_127	11	SharpPeak	77.062205814813	0
chr1	135140000	135150000	chr1	135370000	135380000	40	16.354850100502	0.0000179270657015645	chr1_127	11	SharpPeak	77.062205814813	0
chr1	135150000	135160000	chr1	135370000	135380000	26	6.50803413751342	0.000000201954315305828	chr1_127	11	SharpPeak	77.062205814813	0
chr1	135430000	135440000	chr1	135680000	135690000	28	12.4063910811775	0.00180239075696131	chr1_128	7	SharpPeak	41.3075358792586	0
chr1	135550000	135560000	chr1	135680000	135690000	31	10.2847424045332	0.0000044994690769132	chr1_129	5	SharpPeak	41.2775412346356	0
chr1	135570000	135580000	chr1	135680000	135690000	25	11.8661950653545	0.00848131159823682	chr1_130	5	SharpPeak	25.6860860225003	0
chr1	135430000	135440000	chr1	135700000	135710000	18	5.23595493664296	0.000172220338442679	chr1_128	7	SharpPeak	41.3075358792586	0
chr1	135430000	135440000	chr1	135670000	135680000	19	5.40844976179553	0.0000806906559626848	chr1_128	7	SharpPeak	41.3075358792586	0
chr1	135550000	135560000	chr1	135670000	135680000	15	4.64174925062638	0.00139186032782169	chr1_129	5	SharpPeak	41.2775412346356	0
chr1	135570000	135580000	chr1	135670000	135680000	19	5.38434495311967	0.0000766205635955531	chr1_130	5	SharpPeak	25.6860860225003	0
chr1	135580000	135590000	chr1	135670000	135680000	28	12.6181406665081	0.00231659860947415	chr1_130	5	SharpPeak	25.6860860225003	0
chr1	136340000	136350000	chr1	136440000	136450000	52	25.0394699471343	0.0000574038069028162	chr1_131	3	SharpPeak	26.3094552383935	0
chr1	136170000	136180000	chr1	136460000	136470000	15	3.67353661739892	0.000116456236861626	chr1_132	2	SharpPeak	13.8432634499422	0
chr1	136230000	136240000	chr1	136460000	136470000	33	13.404146977076	0.000116456236861626	chr1_133	5	SharpPeak	28.4261108108224	0
chr1	136250000	136260000	chr1	136460000	136470000	21	7.48466658838474	0.000658157874853245	chr1_133	5	SharpPeak	28.4261108108224	0
chr1	136260000	136270000	chr1	136460000	136470000	26	8.51919424874867	0.0000271695541256965	chr1_133	5	SharpPeak	28.4261108108224	1
chr1	136340000	136350000	chr1	136460000	136470000	68	33.6957373485001	0.00000612409685376674	chr1_131	3	SharpPeak	26.3094552383935	0
chr1	136560000	136570000	chr1	136950000	136960000	11	2.98322708922102	0.00294559588099778	chr1_134	2	SharpPeak	8.97783697403649	0
chr1	136560000	136570000	chr1	137220000	137230000	11	1.9489571626872	0.0000858182421370845	chr1_135	4	SharpPeak	22.1611770902462	0
chr1	137650000	137660000	chr1	137890000	137900000	28	6.9064021984176	0.0000000451972123381133	chr1_136	4	SharpPeak	30.4485312809127	1
chr1	137650000	137660000	chr1	137900000	137910000	28	9.35314239910833	0.0000166937346342237	chr1_136	4	SharpPeak	30.4485312809127	0
chr1	138340000	138350000	chr1	138610000	138620000	23	6.06414679170727	0.00000303751763087239	chr1_137	2	SharpPeak	24.3081922834214	0
chr1	138130000	138140000	chr1	138830000	138840000	14	2.61798605969484	0.0000116099410794227	chr1_138	6	SharpPeak	47.5574063037876	0
chr1	138320000	138330000	chr1	138830000	138840000	19	2.88007360023932	0.00000000696728444345086	chr1_139	12	SharpPeak	74.7763384664688	0
chr1	138340000	138350000	chr1	138830000	138840000	11	3.24241270369664	0.00549540160624985	chr1_139	12	SharpPeak	74.7763384664688	0
chr1	138610000	138620000	chr1	138830000	138840000	43	10.6828651286808	0.000000000005544673284738	chr1_140	5	SharpPeak	39.170062879932	1
chr1	138620000	138630000	chr1	138830000	138840000	20	6.53919383597373	0.00031052177050434	chr1_140	5	SharpPeak	39.170062879932	0
chr1	138130000	138140000	chr1	138840000	138850000	35	4.24953309646246	0.00000000000000000106642112122839	chr1_138	6	SharpPeak	47.5574063037876	1
chr1	138320000	138330000	chr1	138840000	138850000	23	4.75221203030142	0.000000043230392189948	chr1_139	12	SharpPeak	74.7763384664688	0
chr1	138340000	138350000	chr1	138840000	138850000	15	5.45380782431254	0.00642382165815595	chr1_139	12	SharpPeak	74.7763384664688	0
chr1	138610000	138620000	chr1	138840000	138850000	46	18.3843711190417	0.00000184044779708085	chr1_140	5	SharpPeak	39.170062879932	0
chr1	138620000	138630000	chr1	138840000	138850000	32	11.2196667048692	0.00000912943730039567	chr1_140	5	SharpPeak	39.170062879932	0
chr1	138130000	138140000	chr1	138850000	138860000	9	2.06476835932743	0.00286723025385748	chr1_138	6	SharpPeak	47.5574063037876	0
chr1	150530000	150540000	chr1	151020000	151030000	9	2.00216955030954	0.00232066193498511	chr1_141	12	SharpPeak	68.8011309866357	0
chr1	150530000	150540000	chr1	150990000	151000000	18	3.54346029985393	0.000000906059689337144	chr1_141	12	SharpPeak	68.8011309866357	0
chr1	150530000	150540000	chr1	151040000	151050000	9	1.89323377738996	0.00158888097919573	chr1_141	12	SharpPeak	68.8011309866357	0
chr1	150530000	150540000	chr1	151340000	151350000	20	2.97974599884583	0.00000000193045624267705	chr1_142	2	SharpPeak	19.3232057471607	1
chr1	151020000	151030000	chr1	151340000	151350000	33	8.30881677433116	0.00000000340373152046977	chr1_143	29	BroadPeak	364.452989330716	0
chr1	151040000	151050000	chr1	151340000	151350000	39	8.2073173748503	0.000000000000496173262301217	chr1_143	29	BroadPeak	364.452989330716	0
chr1	151070000	151080000	chr1	151340000	151350000	77	8.3610923966037	0.000000000000000000000000000000000000000000081232143219073	chr1_143	29	BroadPeak	364.452989330716	0
chr1	151080000	151090000	chr1	151340000	151350000	112	10.4965615647411	0.000000000000000000000000000000000000000000000000000000000000000000000265414711863051	chr1_143	29	BroadPeak	364.452989330716	1
chr1	151090000	151100000	chr1	151340000	151350000	52	9.3304961500307	0.0000000000000000000457497228832313	chr1_143	29	BroadPeak	364.452989330716	0
chr1	151040000	151050000	chr1	151420000	151430000	25	5.85414397837214	0.000000106746393583233	chr1_144	6	SharpPeak	33.9569589387407	1
chr1	151070000	151080000	chr1	151420000	151430000	31	5.85663951462077	0.0000000000121144797850981	chr1_143	29	BroadPeak	364.452989330716	0
chr1	151080000	151090000	chr1	151420000	151430000	25	7.28752904424914	0.00000585837676529661	chr1_143	29	BroadPeak	364.452989330716	0
chr1	151080000	151090000	chr1	151430000	151440000	11	2.70138458069666	0.00135290806701733	chr1_143	29	BroadPeak	364.452989330716	0
chr1	153480000	153490000	chr1	153730000	153740000	26	8.27749018435355	0.0000165157386641828	chr1_145	2	SharpPeak	11.6891621573097	1
chr1	153540000	153550000	chr1	153730000	153740000	25	5.38871452015212	0.0000000223293423015458	chr1_146	16	BroadPeak	181.095461482364	0
chr1	153550000	153560000	chr1	153730000	153740000	20	3.50398389851047	0.000000028939086948523	chr1_146	16	BroadPeak	181.095461482364	0
chr1	153640000	153650000	chr1	153730000	153740000	21	9.31787756417578	0.00900775010826613	chr1_147	4	SharpPeak	18.780576282724	0
chr1	153650000	153660000	chr1	153730000	153740000	25	9.4886256581421	0.00040943369361646	chr1_147	4	SharpPeak	18.780576282724	0
chr1	153480000	153490000	chr1	153740000	153750000	27	10.8711421419971	0.000545337218662739	chr1_145	2	SharpPeak	11.6891621573097	0
chr1	153530000	153540000	chr1	153740000	153750000	25	3.74982621819141	0.0000000000141867748742933	chr1_146	16	BroadPeak	181.095461482364	0
chr1	153540000	153550000	chr1	153740000	153750000	32	6.98744031703619	0.000000000198369818784744	chr1_146	16	BroadPeak	181.095461482364	0
chr1	153550000	153560000	chr1	153740000	153750000	62	4.45184442888371	0.00000000000000000000000000000000000000000000225272598289236	chr1_146	16	BroadPeak	181.095461482364	1
chr1	153640000	153650000	chr1	153740000	153750000	27	11.6644922815842	0.0015858531385434	chr1_147	4	SharpPeak	18.780576282724	0
chr1	153650000	153660000	chr1	153740000	153750000	30	11.7790469802047	0.000151187346198763	chr1_147	4	SharpPeak	18.780576282724	1
chr1	153550000	153560000	chr1	153750000	153760000	15	3.10168399172517	0.0000165733602092824	chr1_146	16	BroadPeak	181.095461482364	0
chr1	153890000	153900000	chr1	154030000	154040000	18	7.20308201313099	0.00645888740752878	chr1_148	7	SharpPeak	36.709003607084	0
chr1	153900000	153910000	chr1	154030000	154040000	35	15.5097657913107	0.000349552685345076	chr1_148	7	SharpPeak	36.709003607084	0
chr1	153890000	153900000	chr1	154110000	154120000	14	4.30744670799413	0.00202200540894338	chr1_149	24	BroadPeak	267.72390578686	0
chr1	153900000	153910000	chr1	154110000	154120000	35	8.96425168905827	0.00000000162313538109292	chr1_149	24	BroadPeak	267.72390578686	0
chr1	153890000	153900000	chr1	154720000	154730000	12	2.55394980950024	0.000200879156095068	chr1_150	3	SharpPeak	15.2801403138973	0
chr1	153900000	153910000	chr1	154720000	154730000	17	4.76212841658827	0.000178564895891677	chr1_150	3	SharpPeak	15.2801403138973	1
chr1	155040000	155050000	chr1	155090000	155100000	106	40.327288701	0.00000000000000113157861328296	chr1_151	5	SharpPeak	82.1077377843916	0
chr1	155020000	155030000	chr1	155220000	155230000	21	4.17291020678583	0.000000101139917052919	chr1_152	17	BroadPeak	130.115414931363	0
chr1	155030000	155040000	chr1	155220000	155230000	21	5.38153972272879	0.00000604138362004835	chr1_152	17	BroadPeak	130.115414931363	0
chr1	155040000	155050000	chr1	155220000	155230000	18	4.15136096279084	0.00000845773338024272	chr1_152	17	BroadPeak	130.115414931363	0
chr1	155080000	155090000	chr1	155220000	155230000	21	8.59341656276293	0.00363468031418454	chr1_153	8	SharpPeak	85.4389570197448	0
chr1	155090000	155100000	chr1	155220000	155230000	80	21.2723018276849	0.0000000000000000000355256697993874	chr1_153	8	SharpPeak	85.4389570197448	0
chr1	155020000	155030000	chr1	155240000	155250000	20	6.76509776951397	0.000481611345022094	chr1_152	17	BroadPeak	130.115414931363	0
chr1	155030000	155040000	chr1	155240000	155250000	24	8.78824470826575	0.0003350764971865	chr1_152	17	BroadPeak	130.115414931363	0
chr1	155040000	155050000	chr1	155240000	155250000	19	6.67724525210129	0.00113990546262553	chr1_152	17	BroadPeak	130.115414931363	0
chr1	155030000	155040000	chr1	155530000	155540000	12	2.48133956046651	0.000154773714760047	chr1_154	2	SharpPeak	9.83092809837473	1
chr1	155040000	155050000	chr1	155530000	155540000	9	2.0341997599485	0.00261641168687022	chr1_154	2	SharpPeak	9.83092809837473	0
chr1	155020000	155030000	chr1	155550000	155560000	12	3.42246979737734	0.00266634818701497	chr1_155	2	SharpPeak	9.7825318085427	0
chr1	155030000	155040000	chr1	155550000	155560000	16	4.25856848135237	0.000167131853789817	chr1_155	2	SharpPeak	9.7825318085427	1
chr1	155560000	155570000	chr1	155740000	155750000	18	6.43427063971322	0.00195672326884352	chr1_156	2	SharpPeak	11.3701339226155	0
chr1	156740000	156750000	chr1	156930000	156940000	31	10.8065659749406	0.0000117550327684895	chr1_157	3	SharpPeak	21.1206547516142	0
chr1	156750000	156760000	chr1	156930000	156940000	35	12.0461213581247	0.00000196712806183548	chr1_157	3	SharpPeak	21.1206547516142	1
chr1	156740000	156750000	chr1	157080000	157090000	15	2.44268111863729	0.000000942242546231275	chr1_158	3	SharpPeak	23.0449470271429	1
chr1	156930000	156940000	chr1	157080000	157090000	25	10.6784067963223	0.00220923246981952	chr1_159	4	SharpPeak	41.694015537059	0
chr1	161750000	161760000	chr1	161960000	161970000	21	9.03918017864465	0.00645935435288425	chr1_160	2	SharpPeak	10.0981644843768	0
chr1	162000000	162010000	chr1	162180000	162190000	24	5.49448018633705	0.000000134809760851075	chr1_161	35	BroadPeak	867.022281537466	0
chr1	161970000	161980000	chr1	162210000	162220000	53	10.2296387888222	0.000000000000000000420349137232988	chr1_161	35	BroadPeak	867.022281537466	0
chr1	162000000	162010000	chr1	162210000	162220000	172	14.1969785439179	0.0000000000000000000000000000000000000000000000000000000000000000000000000000000000000000000000000000000000000000000105137913640007	chr1_161	35	BroadPeak	867.022281537466	1
chr1	161970000	161980000	chr1	162220000	162230000	33	8.25677526749474	0.00000000293111005386929	chr1_161	35	BroadPeak	867.022281537466	0
chr1	162000000	162010000	chr1	162220000	162230000	90	11.4065619020645	0.000000000000000000000000000000000000000000000911130384922742	chr1_161	35	BroadPeak	867.022281537466	0
chr1	161960000	161970000	chr1	162310000	162320000	57	6.08339914570117	0.00000000000000000000000000000000533745852112746	chr1_162	24	BroadPeak	356.71130563675	1
chr1	161970000	161980000	chr1	162310000	162320000	28	3.41838016488974	0.00000000000000532400197824416	chr1_162	24	BroadPeak	356.71130563675	0
chr1	162000000	162010000	chr1	162310000	162320000	43	4.4778231814769	0.000000000000000000000000226064375564611	chr1_162	24	BroadPeak	356.71130563675	0
chr1	162180000	162190000	chr1	162310000	162320000	17	6.72892077522155	0.00764043313928976	chr1_163	3	SharpPeak	13.4010677058227	0
chr1	162210000	162220000	chr1	162310000	162320000	119	24.1134127344127	0.000000000000000000000000000000000000000142718452778948	chr1_164	11	BroadPeak	196.451522599647	1
chr1	162220000	162230000	chr1	162310000	162320000	93	21.7740388296137	0.00000000000000000000000000297248772741623	chr1_164	11	BroadPeak	196.451522599647	0
chr1	161960000	161970000	chr1	162560000	162570000	12	3.94844827385581	0.00812399345381931	chr1_165	4	SharpPeak	17.9000817107678	0
chr1	161960000	161970000	chr1	162570000	162580000	21	7.53269598856919	0.000714963477264621	chr1_165	4	SharpPeak	17.9000817107678	0
chr1	161970000	161980000	chr1	162570000	162580000	13	4.11433588874269	0.00400917059180088	chr1_165	4	SharpPeak	17.9000817107678	0
chr1	162540000	162550000	chr1	162660000	162670000	26	9.29781498065666	0.000116857799933314	chr1_166	3	SharpPeak	15.4580820305548	1
chr1	162570000	162580000	chr1	162660000	162670000	44	18.2570279610323	0.00000860611797428046	chr1_167	2	SharpPeak	11.9479751038534	1
chr1	163150000	163160000	chr1	163300000	163310000	41	9.54435625072468	0.00000000000265088868379376	chr1_168	3	SharpPeak	54.7525945628414	0
chr1	163150000	163160000	chr1	163310000	163320000	90	19.5136538202134	0.000000000000000000000000000112468072373734	chr1_168	3	SharpPeak	54.7525945628414	1
chr1	163310000	163320000	chr1	163350000	163360000	136	66.2822862389	0.00000000000557803704625603	chr1_169	2	SharpPeak	25.5499625472481	1
chr1	163310000	163320000	chr1	163360000	163370000	114	55.1196476275	0.000000000265824965786091	chr1_169	2	SharpPeak	25.5499625472481	0
chr1	163150000	163160000	chr1	163400000	163410000	17	6.11987911085642	0.00299224305984001	chr1_170	2	SharpPeak	8.61539641786296	1
chr1	163310000	163320000	chr1	163570000	163580000	39	11.4054625754011	0.0000000059886105751901	chr1_171	6	SharpPeak	71.150481302155	0
chr1	163150000	163160000	chr1	163720000	163730000	15	2.29733194504773	0.000000436129305811027	chr1_172	2	SharpPeak	12.3812275087415	1
chr1	163300000	163310000	chr1	163720000	163730000	13	4.40660181518221	0.00701251150776381	chr1_173	7	SharpPeak	73.3630691396413	0
chr1	163310000	163320000	chr1	163720000	163730000	46	9.54241541130015	0.00000000000000169977088767254	chr1_173	7	SharpPeak	73.3630691396413	0
chr1	163310000	163320000	chr1	163770000	163780000	23	5.47287379759724	0.000000521323850840696	chr1_173	7	SharpPeak	73.3630691396413	0
chr1	163150000	163160000	chr1	163850000	163860000	14	2.3549189137043	0.00000355552587465054	chr1_174	2	SharpPeak	12.6967073619992	1
chr1	163300000	163310000	chr1	163850000	163860000	18	4.34122681575397	0.0000150127224445509	chr1_175	16	BroadPeak	178.888819750575	0
chr1	163310000	163320000	chr1	163850000	163860000	40	9.34910701591378	0.00000000000557803704625603	chr1_175	16	BroadPeak	178.888819750575	0
chr1	163150000	163160000	chr1	163920000	163930000	10	1.86812100536697	0.000304663274872604	chr1_176	7	SharpPeak	41.9219225469496	0
chr1	163310000	163320000	chr1	163920000	163930000	28	6.31326094930898	0.00000000672276183513106	chr1_175	16	BroadPeak	178.888819750575	0
chr1	163150000	163160000	chr1	163930000	163940000	10	2.38022076626686	0.0019472421038102	chr1_176	7	SharpPeak	41.9219225469496	0
chr1	163150000	163160000	chr1	163990000	164000000	14	2.91812387618039	0.0000384181892343063	chr1_177	2	SharpPeak	11.2558186396173	1
chr1	164300000	164310000	chr1	165110000	165120000	11	2.2456802061869	0.000287790750879475	chr1_178	4	SharpPeak	27.4722732677113	0
chr1	164300000	164310000	chr1	165120000	165130000	19	2.7394623080112	0.00000000315742004336455	chr1_178	4	SharpPeak	27.4722732677113	1
chr1	165770000	165780000	chr1	166000000	166010000	20	6.00397784529493	0.000101414934655563	chr1_179	2	SharpPeak	15.5328017178303	0
chr1	165780000	165790000	chr1	166000000	166010000	27	6.32076638029593	0.0000000291094520342926	chr1_179	2	SharpPeak	15.5328017178303	1
chr1	165770000	165780000	chr1	166040000	166050000	20	5.63681864877441	0.0000418867071069493	chr1_180	2	SharpPeak	11.6437013196711	1
chr1	165780000	165790000	chr1	166040000	166050000	19	5.90257439540253	0.000246211319840337	chr1_180	2	SharpPeak	11.6437013196711	0
chr1	165770000	165780000	chr1	166120000	166130000	12	2.45111596125728	0.000137884764012175	chr1_181	2	SharpPeak	9.74599673917852	1
chr1	166000000	166010000	chr1	166120000	166130000	22	9.54237690673088	0.00556644004148679	chr1_182	5	SharpPeak	44.8800114858343	0
chr1	165640000	165650000	chr1	166150000	166160000	20	7.33228541339454	0.00134029442458631	chr1_183	2	SharpPeak	10.5822592401642	0
chr1	165760000	165770000	chr1	166150000	166160000	14	2.68534455778187	0.0000151823808693544	chr1_184	7	SharpPeak	68.6528523000049	0
chr1	165770000	165780000	chr1	166150000	166160000	25	2.69427041884941	0.000000000000012028377665571	chr1_184	7	SharpPeak	68.6528523000049	0
chr1	165780000	165790000	chr1	166150000	166160000	30	2.77568958918424	0.000000000000000000324321938427323	chr1_184	7	SharpPeak	68.6528523000049	1
chr1	166000000	166010000	chr1	166150000	166160000	42	9.73650036782544	0.00000000000119953833397495	chr1_182	5	SharpPeak	44.8800114858343	0
chr1	165780000	165790000	chr1	166160000	166170000	10	2.31898892975162	0.00159814265430669	chr1_184	7	SharpPeak	68.6528523000049	0
chr1	165780000	165790000	chr1	166110000	166120000	11	3.04103196215549	0.00338873330782194	chr1_181	2	SharpPeak	9.74599673917852	0
chr1	166000000	166010000	chr1	166110000	166120000	30	12.6348272996533	0.000494495423232579	chr1_182	5	SharpPeak	44.8800114858343	0
chr1	166160000	166170000	chr1	166310000	166320000	16	5.0063954806096	0.00101264704380759	chr1_185	3	SharpPeak	16.8794296430676	0
chr1	166160000	166170000	chr1	166370000	166380000	19	7.00685217032012	0.00198231028039311	chr1_186	2	SharpPeak	8.50131677731214	1
chr1	167210000	167220000	chr1	167340000	167350000	20	5.63116647307039	0.0000413611146508918	chr1_187	5	SharpPeak	40.1567060081436	0
chr1	168220000	168230000	chr1	168430000	168440000	33	8.52965239637349	0.00000000644407079665813	chr1_188	6	SharpPeak	44.9692610802554	0
chr1	168240000	168250000	chr1	168430000	168440000	25	11.9638943386923	0.00941283473039396	chr1_188	6	SharpPeak	44.9692610802554	0
chr1	168430000	168440000	chr1	169230000	169240000	12	3.49263318972644	0.00310391912434618	chr1_189	2	SharpPeak	8.22672625001804	1
chr1	168700000	168710000	chr1	169460000	169470000	8	1.77798807432501	0.00453055136695481	chr1_190	2	SharpPeak	8.46077329759668	0
chr1	169530000	169540000	chr1	169960000	169970000	16	4.92114817826145	0.000836450230856645	chr1_191	10	SharpPeak	85.1256378668904	0
chr1	169960000	169970000	chr1	170170000	170180000	45	15.7515719349012	0.0000000650163209512409	chr1_192	11	SharpPeak	77.5931420773595	0
chr1	169970000	169980000	chr1	170170000	170180000	29	12.4119226285951	0.000838573765819897	chr1_192	11	SharpPeak	77.5931420773595	0
chr1	169520000	169530000	chr1	169920000	169930000	9	2.29187186084979	0.00560156161549108	chr1_191	10	SharpPeak	85.1256378668904	0
chr1	169530000	169540000	chr1	169920000	169930000	21	2.82237819154453	0.000000000109758010558218	chr1_191	10	SharpPeak	85.1256378668904	0
chr1	169650000	169660000	chr1	169920000	169930000	14	3.30342414078378	0.000145308054095483	chr1_193	5	SharpPeak	30.6239333537853	0
chr1	169960000	169970000	chr1	170100000	170110000	28	12.8490714032968	0.00300804586134169	chr1_192	11	SharpPeak	77.5931420773595	0
chr1	169960000	169970000	chr1	170110000	170120000	43	14.2876514631965	0.0000000324092964577323	chr1_192	11	SharpPeak	77.5931420773595	0
chr1	169970000	169980000	chr1	170110000	170120000	32	11.4292700425617	0.0000131003048247549	chr1_192	11	SharpPeak	77.5931420773595	0
chr1	169520000	169530000	chr1	169930000	169940000	14	2.59508787599268	0.000010526303762665	chr1_191	10	SharpPeak	85.1256378668904	0
chr1	169530000	169540000	chr1	169930000	169940000	27	3.2549208924391	0.0000000000000126976529604458	chr1_191	10	SharpPeak	85.1256378668904	1
chr1	171110000	171120000	chr1	171230000	171240000	41	14.1355011450825	0.00000019532507595747	chr1_194	16	BroadPeak	148.550851417373	0
chr1	171110000	171120000	chr1	171220000	171230000	89	25.1133234613114	0.00000000000000000000889230852693507	chr1_194	16	BroadPeak	148.550851417373	1
chr1	171150000	171160000	chr1	171220000	171230000	59	28.9302345309079	0.0000234460358844387	chr1_195	5	SharpPeak	27.4282535898737	1
chr1	171160000	171170000	chr1	171220000	171230000	39	17.1891641347737	0.000122054118643136	chr1_195	5	SharpPeak	27.4282535898737	0
chr1	171110000	171120000	chr1	171240000	171250000	49	16.4465961907605	0.0000000037316670781839	chr1_194	16	BroadPeak	148.550851417373	0
chr1	171100000	171110000	chr1	171250000	171260000	26	12.2615928975609	0.00647507489532616	chr1_194	16	BroadPeak	148.550851417373	0
chr1	171110000	171120000	chr1	171250000	171260000	51	14.730169510125	0.00000000000964627404449267	chr1_194	16	BroadPeak	148.550851417373	0
chr1	171100000	171110000	chr1	171260000	171270000	33	10.3545172505459	0.000000569557162742306	chr1_194	16	BroadPeak	148.550851417373	0
chr1	171110000	171120000	chr1	171260000	171270000	42	12.3982391769573	0.0000000017602155452384	chr1_194	16	BroadPeak	148.550851417373	0
chr1	171110000	171120000	chr1	171270000	171280000	53	23.0735987651998	0.00000288886297566987	chr1_194	16	BroadPeak	148.550851417373	0
chr1	171100000	171110000	chr1	171280000	171290000	46	21.6053129976432	0.000104273739580884	chr1_194	16	BroadPeak	148.550851417373	0
chr1	171110000	171120000	chr1	171280000	171290000	66	25.7289924662724	0.00000000167987247822623	chr1_194	16	BroadPeak	148.550851417373	0
chr1	171110000	171120000	chr1	171290000	171300000	54	25.38438505444	0.0000193682073388135	chr1_194	16	BroadPeak	148.550851417373	0
chr1	172140000	172150000	chr1	172210000	172220000	60	24.7969783613219	0.0000000866228535578493	chr1_196	2	SharpPeak	17.5109473698253	1
chr1	172140000	172150000	chr1	172240000	172250000	48	19.7810716341504	0.0000023431079817523	chr1_197	2	SharpPeak	13.2865040602705	1
chr1	172020000	172030000	chr1	172290000	172300000	33	10.3568640418422	0.000000569557162742306	chr1_198	3	SharpPeak	20.3207981412327	1
chr1	172120000	172130000	chr1	172290000	172300000	31	12.8884138552631	0.000304663274872604	chr1_199	15	BroadPeak	191.753512705003	0
chr1	172140000	172150000	chr1	172290000	172300000	65	19.9139706872332	0.000000000000113483946167736	chr1_199	15	BroadPeak	191.753512705003	0
chr1	172210000	172220000	chr1	172290000	172300000	20	8.62363864395078	0.0083258904790495	chr1_200	2	SharpPeak	11.4352009074918	0
chr1	172020000	172030000	chr1	172300000	172310000	22	7.43091291619971	0.000217277114593086	chr1_198	3	SharpPeak	20.3207981412327	0
chr1	172080000	172090000	chr1	172300000	172310000	17	6.91414040901462	0.00992679309031289	chr1_201	6	SharpPeak	25.3170385164162	0
chr1	172120000	172130000	chr1	172300000	172310000	43	9.09764348291977	0.0000000000000304200747904933	chr1_199	15	BroadPeak	191.753512705003	0
chr1	172140000	172150000	chr1	172300000	172310000	85	13.9784856874347	0.0000000000000000000000000000000000299866883213958	chr1_199	15	BroadPeak	191.753512705003	1
chr1	172150000	172160000	chr1	172300000	172310000	20	5.64861143152422	0.0000431475422499925	chr1_199	15	BroadPeak	191.753512705003	0
chr1	172200000	172210000	chr1	172300000	172310000	33	10.8271088740226	0.00000155412591192445	chr1_200	2	SharpPeak	11.4352009074918	1
chr1	172020000	172030000	chr1	172310000	172320000	31	11.1508904110397	0.0000213388017057612	chr1_198	3	SharpPeak	20.3207981412327	0
chr1	172040000	172050000	chr1	172310000	172320000	19	4.12226681702516	0.00000180012611677982	chr1_202	2	SharpPeak	13.5470252986271	1
chr1	172050000	172060000	chr1	172310000	172320000	19	5.55326105663893	0.00011381816294805	chr1_202	2	SharpPeak	13.5470252986271	0
chr1	172080000	172090000	chr1	172310000	172320000	24	10.296637969363	0.0030082576831625	chr1_201	6	SharpPeak	25.3170385164162	0
chr1	172120000	172130000	chr1	172310000	172320000	66	13.4613416913234	0.000000000000000000000196240711323202	chr1_199	15	BroadPeak	191.753512705003	0
chr1	172140000	172150000	chr1	172310000	172320000	93	20.5844143413505	0.0000000000000000000000000000575118653881446	chr1_199	15	BroadPeak	191.753512705003	0
chr1	172120000	172130000	chr1	172320000	172330000	24	11.1279143466928	0.00782155502442898	chr1_199	15	BroadPeak	191.753512705003	0
chr1	172140000	172150000	chr1	172320000	172330000	45	16.9411508355663	0.000000490333161624171	chr1_199	15	BroadPeak	191.753512705003	0
chr1	172020000	172030000	chr1	172340000	172350000	23	9.71709643057991	0.00317175377163085	chr1_203	3	SharpPeak	13.399633420948	0
chr1	172120000	172130000	chr1	172340000	172350000	24	11.3022922681876	0.00941283473039396	chr1_204	4	SharpPeak	19.5540640712103	0
chr1	172040000	172050000	chr1	172370000	172380000	25	5.87444449739457	0.000000113943946325947	chr1_205	4	SharpPeak	22.1588791427411	1
chr1	172050000	172060000	chr1	172370000	172380000	19	7.95846757640957	0.00782385971175251	chr1_205	4	SharpPeak	22.1588791427411	0
chr1	172020000	172030000	chr1	172360000	172370000	19	6.99179120296668	0.00193616466669208	chr1_203	3	SharpPeak	13.399633420948	0
chr1	172040000	172050000	chr1	172360000	172370000	12	2.73708170307946	0.000375980952707926	chr1_205	4	SharpPeak	22.1588791427411	0
chr1	172120000	172130000	chr1	172360000	172370000	23	7.96309219032803	0.000212528074103231	chr1_204	4	SharpPeak	19.5540640712103	1
chr1	172520000	172530000	chr1	172630000	172640000	25	11.9350192154714	0.00913106641008964	chr1_206	2	SharpPeak	9.37550831705235	0
chr1	172530000	172540000	chr1	172630000	172640000	28	10.3489186413131	0.000101762807177646	chr1_206	2	SharpPeak	9.37550831705235	1
chr1	172520000	172530000	chr1	173360000	173370000	9	2.10844438688151	0.00326775374884017	chr1_207	3	SharpPeak	15.9338397933698	0
chr1	172530000	172540000	chr1	173360000	173370000	9	1.86885222312732	0.00146283902130838	chr1_207	3	SharpPeak	15.9338397933698	0
chr1	172550000	172560000	chr1	173380000	173390000	8	1.78011260170795	0.00455787234750565	chr1_208	2	SharpPeak	9.37501110792426	0
chr1	172550000	172560000	chr1	173390000	173400000	10	1.78491169825034	0.00021294076526636	chr1_208	2	SharpPeak	9.37501110792426	1
chr1	177440000	177450000	chr1	177640000	177650000	22	7.97445738691391	0.000575665743518996	chr1_209	2	SharpPeak	12.1776101727881	0
chr1	178330000	178340000	chr1	178400000	178410000	125	49.5980696604	0.0000000000000000439325417097871	chr1_210	3	SharpPeak	29.3513382289562	1
chr1	178520000	178530000	chr1	178790000	178800000	47	12.6792773950675	0.00000000000779683652449275	chr1_211	61	BroadPeak	846.029363458923	0
chr1	178530000	178540000	chr1	178790000	178800000	16	5.07856571551544	0.0011746023914094	chr1_211	61	BroadPeak	846.029363458923	0
chr1	178520000	178530000	chr1	178800000	178810000	43	11.7506205930335	0.000000000102892505657954	chr1_211	61	BroadPeak	846.029363458923	0
chr1	178520000	178530000	chr1	178820000	178830000	40	10.2029348014242	0.0000000000725802449469892	chr1_211	61	BroadPeak	846.029363458923	0
chr1	178520000	178530000	chr1	179050000	179060000	34	6.26598204478712	0.000000000000554526922444603	chr1_211	61	BroadPeak	846.029363458923	0
chr1	178520000	178530000	chr1	179060000	179070000	35	5.64283033584229	0.00000000000000528249639344572	chr1_211	61	BroadPeak	846.029363458923	0
chr1	178520000	178530000	chr1	179100000	179110000	39	5.48298423168383	0.00000000000000000121952756734174	chr1_211	61	BroadPeak	846.029363458923	0
chr1	178530000	178540000	chr1	179100000	179110000	20	2.42375959716534	0.0000000000563060392689232	chr1_211	61	BroadPeak	846.029363458923	0
chr1	178520000	178530000	chr1	178910000	178920000	27	6.72309508052657	0.000000101139917052919	chr1_211	61	BroadPeak	846.029363458923	0
chr1	179850000	179860000	chr1	180140000	180150000	14	3.75666742067957	0.000532615406765639	chr1_212	16	SharpPeak	97.7014796759482	0
chr1	179850000	179860000	chr1	180190000	180200000	12	2.58511642015405	0.00022345714232999	chr1_212	16	SharpPeak	97.7014796759482	0
chr1	179840000	179850000	chr1	180220000	180230000	21	4.26869093142264	0.00000014408268043756	chr1_212	16	SharpPeak	97.7014796759482	0
chr1	179850000	179860000	chr1	180220000	180230000	14	3.4215129535043	0.000208074431503622	chr1_212	16	SharpPeak	97.7014796759482	0
chr1	180280000	180290000	chr1	180380000	180390000	18	6.77263472904958	0.00340595259207781	chr1_213	12	SharpPeak	88.1111381453985	0
chr1	180250000	180260000	chr1	180400000	180410000	28	7.87515020375081	0.000000644229508911942	chr1_213	12	SharpPeak	88.1111381453985	0
chr1	180260000	180270000	chr1	180400000	180410000	19	3.22591339225591	0.0000000426858005430044	chr1_213	12	SharpPeak	88.1111381453985	0
chr1	180280000	180290000	chr1	180400000	180410000	16	6.28278896091833	0.00942131532783738	chr1_213	12	SharpPeak	88.1111381453985	0
chr1	180250000	180260000	chr1	180430000	180440000	26	7.96430362306476	0.00000864218210723663	chr1_213	12	SharpPeak	88.1111381453985	0
chr1	180430000	180440000	chr1	180760000	180770000	21	5.21364009858062	0.00000372925724978238	chr1_214	3	SharpPeak	18.9256540332647	1
chr1	180430000	180440000	chr1	180770000	180780000	22	6.51110991019674	0.0000315720359202684	chr1_214	3	SharpPeak	18.9256540332647	0
chr1	181250000	181260000	chr1	181540000	181550000	11	2.93974515729951	0.00265112912434097	chr1_215	3	SharpPeak	13.4085182535289	0
chr1	181850000	181860000	chr1	182120000	182130000	22	5.18607016414838	0.000000856841070701485	chr1_216	3	SharpPeak	20.817568831083	1
chr1	182760000	182770000	chr1	182950000	182960000	21	7.99004721558792	0.00151005471341576	chr1_217	2	SharpPeak	9.7460692184456	0
chr1	182530000	182540000	chr1	182960000	182970000	15	2.76994686127221	0.00000448916228487594	chr1_218	6	SharpPeak	45.6449046257997	0
chr1	182760000	182770000	chr1	182960000	182970000	21	7.08613591701915	0.000315780782992797	chr1_217	2	SharpPeak	9.7460692184456	1
chr1	182980000	182990000	chr1	183210000	183220000	14	3.13230661696995	0.000083424220729981	chr1_219	7	SharpPeak	76.5617405809289	0
chr1	182980000	182990000	chr1	183220000	183230000	28	5.94929207776666	0.00000000187746172347838	chr1_219	7	SharpPeak	76.5617405809289	0
chr1	182960000	182970000	chr1	183290000	183300000	24	7.50785067256999	0.0000297429291343001	chr1_220	3	SharpPeak	30.899523599849	0
chr1	182980000	182990000	chr1	183290000	183300000	34	6.02153483980433	0.000000000000186678414001225	chr1_220	3	SharpPeak	30.899523599849	1
chr1	183380000	183390000	chr1	184230000	184240000	11	3.12066097744248	0.00411572980064521	chr1_221	2	SharpPeak	7.46831883141463	1
chr1	184030000	184040000	chr1	184230000	184240000	42	10.5598117831276	0.0000000000141867748742933	chr1_222	2	SharpPeak	18.5617475086196	1
chr1	183380000	183390000	chr1	184240000	184250000	10	3.01043310076443	0.00997687243552279	chr1_221	2	SharpPeak	7.46831883141463	0
chr1	184030000	184040000	chr1	184240000	184250000	26	9.82147096114674	0.000276013031336927	chr1_222	2	SharpPeak	18.5617475086196	0
chr1	184240000	184250000	chr1	184710000	184720000	10	2.67215624316861	0.00445635704842397	chr1_223	30	BroadPeak	239.706650067903	0
chr1	184440000	184450000	chr1	184710000	184720000	17	3.91727029840863	0.0000155541596563767	chr1_224	7	SharpPeak	48.3967844811249	0
chr1	184240000	184250000	chr1	184720000	184730000	16	2.49575787331069	0.000000203319770155124	chr1_223	30	BroadPeak	239.706650067903	0
chr1	184030000	184040000	chr1	184730000	184740000	22	7.03348807057514	0.000101156637730599	chr1_225	3	SharpPeak	16.3470612376789	1
chr1	184230000	184240000	chr1	184730000	184740000	20	4.6389479514869	0.000002438493632601	chr1_223	30	BroadPeak	239.706650067903	0
chr1	184240000	184250000	chr1	184730000	184740000	32	4.56413915290396	0.00000000000000350419223455954	chr1_223	30	BroadPeak	239.706650067903	0
chr1	184440000	184450000	chr1	184730000	184740000	31	6.93483937858274	0.000000000725412187080264	chr1_224	7	SharpPeak	48.3967844811249	1
chr1	184840000	184850000	chr1	185200000	185210000	26	9.14758587656649	0.0000910405991554454	chr1_226	8	SharpPeak	46.5543483612043	0
chr1	185730000	185740000	chr1	186700000	186710000	28	5.15084752757353	0.0000000000757826560728658	chr1_227	16	BroadPeak	275.331463021778	0
chr1	186110000	186120000	chr1	186700000	186710000	47	12.9493231921083	0.0000000000150464672346704	chr1_228	47	BroadPeak	894.84737947411	0
chr1	186180000	186190000	chr1	186700000	186710000	138	10.0533527398335	0.000000000000000000000000000000000000000000000000000000000000000000000000000000000000000000000000000123422666696441	chr1_228	47	BroadPeak	894.84737947411	1
chr1	186270000	186280000	chr1	186700000	186710000	31	6.99847076212564	0.00000000090687549442792	chr1_228	47	BroadPeak	894.84737947411	0
chr1	186400000	186410000	chr1	186700000	186710000	64	14.9093597121397	0.000000000000000000618001927313329	chr1_228	47	BroadPeak	894.84737947411	0
chr1	186540000	186550000	chr1	186700000	186710000	69	22.3224970885103	0.000000000000212017029993248	chr1_229	2	SharpPeak	20.7097392131405	1
chr1	189000000	189010000	chr1	189680000	189690000	21	6.485121321991	0.0000956690808135398	chr1_230	15	SharpPeak	105.30677172997	0
chr1	189010000	189020000	chr1	189680000	189690000	11	3.119067258994	0.00410966002042853	chr1_230	15	SharpPeak	105.30677172997	0
chr1	189680000	189690000	chr1	189920000	189930000	35	14.1619916663668	0.0000617235317984873	chr1_231	5	SharpPeak	37.4084700955463	0
chr1	191310000	191320000	chr1	191570000	191580000	36	10.5110160663953	0.0000000256695486663539	chr1_232	21	BroadPeak	221.70355352427	0
chr1	191320000	191330000	chr1	191570000	191580000	64	18.274985508513	0.00000000000000813085508789276	chr1_232	21	BroadPeak	221.70355352427	0
chr1	191390000	191400000	chr1	191570000	191580000	106	30.7219354449014	0.00000000000000000000000755847740076344	chr1_232	21	BroadPeak	221.70355352427	0
chr1	191570000	191580000	chr1	191720000	191730000	31	14.0305917369631	0.00128564397208548	chr1_233	2	SharpPeak	8.62001161751164	1
chr1	191390000	191400000	chr1	191820000	191830000	34	8.42566050390557	0.00000000128290357620908	chr1_234	3	SharpPeak	24.4338376203994	1
chr1	191570000	191580000	chr1	191820000	191830000	56	15.197227581152	0.0000000000000680611467842042	chr1_235	8	SharpPeak	98.4315617597076	0
chr1	191570000	191580000	chr1	191830000	191840000	25	8.7323613476081	0.000116384973517279	chr1_235	8	SharpPeak	98.4315617597076	0
chr1	191990000	192000000	chr1	192070000	192080000	17	6.22554445530182	0.00354829452198381	chr1_236	10	SharpPeak	83.6246644360181	0
chr1	191820000	191830000	chr1	192090000	192100000	25	7.23621619208269	0.00000519976787630463	chr1_237	2	SharpPeak	19.5992978247094	0
chr1	191830000	191840000	chr1	192090000	192100000	26	4.47353974781284	0.0000000000997383405398877	chr1_237	2	SharpPeak	19.5992978247094	1
chr1	191900000	191910000	chr1	192090000	192100000	23	10.5282671651335	0.00825992248196635	chr1_238	2	SharpPeak	7.32716433022163	0
chr1	191910000	191920000	chr1	192090000	192100000	17	6.61547369613681	0.00647734151875272	chr1_238	2	SharpPeak	7.32716433022163	1
chr1	191980000	191990000	chr1	192090000	192100000	35	9.46100931999805	0.00000000625312508263775	chr1_236	10	SharpPeak	83.6246644360181	0
chr1	191990000	192000000	chr1	192090000	192100000	34	10.9882588895611	0.000000713907079632416	chr1_236	10	SharpPeak	83.6246644360181	0
chr1	192130000	192140000	chr1	192850000	192860000	26	11.5416103352203	0.00295708375935797	chr1_239	2	SharpPeak	10.7340949976397	0
chr1	192780000	192790000	chr1	192850000	192860000	54	18.0790306740204	0.000000000441108321635397	chr1_240	4	SharpPeak	34.438105118426	0
chr1	192790000	192800000	chr1	192850000	192860000	73	25.5361077996075	0.00000000000147187496424045	chr1_240	4	SharpPeak	34.438105118426	1
chr1	9740000	9750000	chr1	10090000	10100000	16	4.94493911507153	0.00187473483051564	chr1_241	2	SharpPeak	8.62318130400365	1
chr1	9780000	9790000	chr1	10070000	10080000	11	2.4591189255582	0.00134918833083697	chr1_242	6	SharpPeak	30.787905139766	0
chr1	9740000	9750000	chr1	10080000	10090000	15	5.31001961377372	0.00980100935619367	chr1_241	2	SharpPeak	8.62318130400365	0
chr1	9770000	9780000	chr1	10080000	10090000	12	2.30666408135246	0.000176586521559072	chr1_242	6	SharpPeak	30.787905139766	1
chr1	9790000	9800000	chr1	10080000	10090000	16	5.68384491844882	0.00728206260398691	chr1_242	6	SharpPeak	30.787905139766	0
chr1	9790000	9800000	chr1	10010000	10020000	21	7.95493479582401	0.00298400014343523	chr1_1	2	SharpPeak	9.69480775224759	0
chr1	9770000	9780000	chr1	10060000	10070000	11	2.53780488714291	0.00172562960268184	chr1_242	6	SharpPeak	30.787905139766	0
chr1	9780000	9790000	chr1	10060000	10070000	13	2.80465738242878	0.000254660009523528	chr1_242	6	SharpPeak	30.787905139766	0
chr1	9790000	9800000	chr1	10060000	10070000	20	6.50959610128617	0.000663719214306821	chr1_242	6	SharpPeak	30.787905139766	0
chr1	10230000	10240000	chr1	10760000	10770000	15	3.88032653241557	0.000475299373468651	chr1_243	2	SharpPeak	10.8173377417942	1
chr1	10230000	10240000	chr1	10770000	10780000	14	3.5026515510047	0.000595043915241803	chr1_243	2	SharpPeak	10.8173377417942	0
chr1	13780000	13790000	chr1	14620000	14630000	9	1.55608318236214	0.000894403797142684	chr1_244	2	SharpPeak	15.0982022456931	0
chr1	13780000	13790000	chr1	14630000	14640000	14	1.50611194899937	0.0000000444172893742417	chr1_244	2	SharpPeak	15.0982022456931	1
chr1	13780000	13790000	chr1	14700000	14710000	16	1.49228299827249	0.000000000439858298511636	chr1_245	4	SharpPeak	34.1243268822363	1
chr1	13780000	13790000	chr1	14710000	14720000	9	1.55677524060405	0.000896700110698979	chr1_245	4	SharpPeak	34.1243268822363	0
chr1	13780000	13790000	chr1	14720000	14730000	13	1.38287572441739	0.00000014421688873478	chr1_245	4	SharpPeak	34.1243268822363	0
chr1	14300000	14310000	chr1	14720000	14730000	11	3.18539893270443	0.00936669624079429	chr1_246	2	SharpPeak	8.67643808863914	0
chr1	14310000	14320000	chr1	14720000	14730000	11	2.54553230366123	0.00176696551477986	chr1_246	2	SharpPeak	8.67643808863914	1
chr1	13780000	13790000	chr1	14730000	14740000	11	1.36358320932438	0.00000790676920150283	chr1_245	4	SharpPeak	34.1243268822363	0
chr1	16100000	16110000	chr1	16250000	16260000	44	18.5305558285238	0.0000290383710085018	chr1_247	8	SharpPeak	65.5422144974596	0
chr1	16100000	16110000	chr1	16260000	16270000	39	17.2283271698438	0.000287461234508884	chr1_247	8	SharpPeak	65.5422144974596	0
chr1	16100000	16110000	chr1	16280000	16290000	26	9.57540964032249	0.000418408114255393	chr1_247	8	SharpPeak	65.5422144974596	0
chr1	16100000	16110000	chr1	16270000	16280000	31	13.0934417617356	0.000895275046470386	chr1_247	8	SharpPeak	65.5422144974596	0
chr1	16100000	16110000	chr1	16290000	16300000	44	15.5008179247652	0.000000289454697340959	chr1_247	8	SharpPeak	65.5422144974596	0
chr1	16100000	16110000	chr1	16300000	16310000	61	13.4012871121747	0.000000000000000000905012862434521	chr1_247	8	SharpPeak	65.5422144974596	1
chr1	16100000	16110000	chr1	16310000	16320000	19	4.23811796890221	0.000006380447749547	chr1_247	8	SharpPeak	65.5422144974596	0
chr1	16100000	16110000	chr1	16320000	16330000	17	5.90789516520627	0.00422381046726031	chr1_247	8	SharpPeak	65.5422144974596	0
chr1	16100000	16110000	chr1	16410000	16420000	21	6.42638019605734	0.000187458085333221	chr1_248	4	SharpPeak	41.8096732861745	0
chr1	16100000	16110000	chr1	16420000	16430000	22	3.61469640174552	0.00000000408259314445172	chr1_248	4	SharpPeak	41.8096732861745	0
chr1	16100000	16110000	chr1	16430000	16440000	48	8.90330699459037	0.0000000000000000148282675607451	chr1_248	4	SharpPeak	41.8096732861745	1
chr1	16100000	16110000	chr1	16440000	16450000	22	8.19660644625715	0.00179061734143036	chr1_248	4	SharpPeak	41.8096732861745	0
chr1	16650000	16660000	chr1	17110000	17120000	12	3.47710458630657	0.00600711100160116	chr1_5	3	SharpPeak	17.9618149673039	0
chr1	19200000	19210000	chr1	19960000	19970000	12	2.3927109266982	0.000247657062975008	chr1_249	3	SharpPeak	17.3893368992281	0
chr1	19200000	19210000	chr1	19970000	19980000	12	2.08917120246484	0.0000697042975937072	chr1_249	3	SharpPeak	17.3893368992281	1
chr1	19210000	19220000	chr1	19970000	19980000	11	2.31169735536979	0.000826984436550423	chr1_249	3	SharpPeak	17.3893368992281	0
chr1	21960000	21970000	chr1	22270000	22280000	12	2.10703303846513	0.0000756390237687301	chr1_9	3	SharpPeak	16.4880561759058	1
chr1	33660000	33670000	chr1	33740000	33750000	21	6.6315141403395	0.000288973675655015	chr1_250	3	SharpPeak	17.8709451148929	0
chr1	33670000	33680000	chr1	33740000	33750000	21	7.11143940074742	0.000749559833463889	chr1_250	3	SharpPeak	17.8709451148929	0
chr1	33670000	33680000	chr1	33730000	33740000	29	9.64649834606979	0.0000250830906439533	chr1_250	3	SharpPeak	17.8709451148929	1
chr1	34230000	34240000	chr1	34410000	34420000	13	3.80661689109922	0.00418867424889431	chr1_251	2	SharpPeak	9.70995446834564	0
chr1	34230000	34240000	chr1	34400000	34410000	19	5.91115977102147	0.000565800160298218	chr1_251	2	SharpPeak	9.70995446834564	1
chr1	36550000	36560000	chr1	36590000	36600000	90	39.3305352326	0.000000000746529729673796	chr1_13	27	BroadPeak	362.113893217619	0
chr1	36550000	36560000	chr1	36650000	36660000	58	23.6426417484759	0.000000244918034739878	chr1_13	27	BroadPeak	362.113893217619	0
chr1	36540000	36550000	chr1	36680000	36690000	15	4.81202368067462	0.00405210344619555	chr1_13	27	BroadPeak	362.113893217619	0
chr1	36550000	36560000	chr1	36680000	36690000	78	21.1826268398808	0.0000000000000000010271573638237	chr1_13	27	BroadPeak	362.113893217619	0
chr1	36550000	36560000	chr1	36720000	36730000	42	16.0416079526768	0.00000472417580460318	chr1_13	27	BroadPeak	362.113893217619	0
chr1	36550000	36560000	chr1	36730000	36740000	37	13.9944495677924	0.0000189284023634549	chr1_13	27	BroadPeak	362.113893217619	0
chr1	36550000	36560000	chr1	36610000	36620000	57	25.6926723076785	0.00000731177001107181	chr1_13	27	BroadPeak	362.113893217619	0
chr1	36550000	36560000	chr1	36620000	36630000	124	32.5145657140002	0.0000000000000000000000000000004607884634222	chr1_13	27	BroadPeak	362.113893217619	0
chr1	36540000	36550000	chr1	36670000	36680000	19	4.75586058487122	0.0000325540538219505	chr1_13	27	BroadPeak	362.113893217619	0
chr1	36550000	36560000	chr1	36670000	36680000	87	21.0118989048439	0.00000000000000000000000437612014225087	chr1_13	27	BroadPeak	362.113893217619	0
chr1	36550000	36560000	chr1	36600000	36610000	71	31.030382836201	0.000000091171612533129	chr1_13	27	BroadPeak	362.113893217619	0
chr1	36540000	36550000	chr1	36630000	36640000	28	6.69030250846235	0.0000000607207886115469	chr1_13	27	BroadPeak	362.113893217619	0
chr1	36550000	36560000	chr1	36630000	36640000	163	30.5554148543016	0.0000000000000000000000000000000000000000000000000000000000558007016643217	chr1_13	27	BroadPeak	362.113893217619	1
chr1	36540000	36550000	chr1	36640000	36650000	18	5.86791726087716	0.00147657349037488	chr1_13	27	BroadPeak	362.113893217619	0
chr1	36550000	36560000	chr1	36640000	36650000	109	26.5381826588792	0.00000000000000000000000000000758629042759812	chr1_13	27	BroadPeak	362.113893217619	0
chr1	36550000	36560000	chr1	36660000	36670000	54	19.9575414235197	0.0000000336008561935604	chr1_13	27	BroadPeak	362.113893217619	0
chr1	36770000	36780000	chr1	37240000	37250000	11	1.91302799145736	0.000164926374598449	chr1_252	5	SharpPeak	42.5610174760945	0
chr1	36780000	36790000	chr1	37240000	37250000	20	2.89918530038594	0.0000000032375767099036	chr1_252	5	SharpPeak	42.5610174760945	0
chr1	36930000	36940000	chr1	37240000	37250000	18	5.31652192021913	0.00046725160976513	chr1_253	2	SharpPeak	10.7731703018717	1
chr1	36780000	36790000	chr1	37250000	37260000	19	2.12975440415874	0.000000000134789290147781	chr1_252	5	SharpPeak	42.5610174760945	1
chr1	36930000	36940000	chr1	37250000	37260000	14	3.53965253512249	0.000664832136883777	chr1_253	2	SharpPeak	10.7731703018717	0
chr1	36780000	36790000	chr1	37260000	37270000	16	2.73740031032769	0.00000175040680071818	chr1_252	5	SharpPeak	42.5610174760945	0
chr1	36780000	36790000	chr1	37270000	37280000	10	2.26304902875821	0.00279932235949888	chr1_252	5	SharpPeak	42.5610174760945	0
chr1	37990000	38000000	chr1	38780000	38790000	11	2.90021209191122	0.00479919221528789	chr1_254	3	SharpPeak	13.4265098465156	0
chr1	37990000	38000000	chr1	38790000	38800000	11	2.39662995896176	0.00110169035320396	chr1_254	3	SharpPeak	13.4265098465156	1
chr1	37990000	38000000	chr1	38800000	38810000	10	2.52916833981943	0.00605048073205167	chr1_254	3	SharpPeak	13.4265098465156	0
chr1	38620000	38630000	chr1	38770000	38780000	25	6.19182448271421	0.00000078369176421866	chr1_16	5	SharpPeak	53.5469917867977	0
chr1	39030000	39040000	chr1	39320000	39330000	12	3.00854984820899	0.00187810362869837	chr1_17	10	SharpPeak	63.6497188238998	0
chr1	39030000	39040000	chr1	39330000	39340000	11	2.73926948088872	0.00311899787423103	chr1_17	10	SharpPeak	63.6497188238998	0
chr1	39020000	39030000	chr1	39340000	39350000	16	2.75272895688271	0.00000188621589023789	chr1_17	10	SharpPeak	63.6497188238998	0
chr1	39390000	39400000	chr1	39500000	39510000	19	5.84090661724267	0.000486004881179792	chr1_255	2	SharpPeak	19.4278818661575	0
chr1	39390000	39400000	chr1	39510000	39520000	29	4.80875354309297	0.000000000007482932882751	chr1_255	2	SharpPeak	19.4278818661575	1
chr1	39020000	39030000	chr1	39350000	39360000	13	2.50221499032584	0.0000821998058103703	chr1_17	10	SharpPeak	63.6497188238998	0
chr1	39020000	39030000	chr1	39520000	39530000	10	2.09779339594748	0.0016225525675878	chr1_256	3	SharpPeak	33.5607234310538	0
chr1	41810000	41820000	chr1	42720000	42730000	10	1.7599183053532	0.000428171778441571	chr1_19	22	BroadPeak	165.871034502264	0
chr1	41810000	41820000	chr1	42730000	42740000	8	1.75292974873118	0.00819700328247451	chr1_19	22	BroadPeak	165.871034502264	0
chr1	41810000	41820000	chr1	42740000	42750000	10	1.91841904932386	0.000842388442683258	chr1_19	22	BroadPeak	165.871034502264	0
chr1	41810000	41820000	chr1	42750000	42760000	9	1.89367722956143	0.00330044131788242	chr1_19	22	BroadPeak	165.871034502264	0
chr1	43440000	43450000	chr1	43680000	43690000	22	8.61139686790884	0.00330050999558984	chr1_257	7	SharpPeak	49.1582126323385	0
chr1	43440000	43450000	chr1	43700000	43710000	30	12.9604014403104	0.00162632058636926	chr1_257	7	SharpPeak	49.1582126323385	0
chr1	43440000	43450000	chr1	43690000	43700000	31	9.6339466078589	0.00000283349353375202	chr1_257	7	SharpPeak	49.1582126323385	0
chr1	43440000	43450000	chr1	43710000	43720000	22	7.87354692585348	0.0010741654262318	chr1_257	7	SharpPeak	49.1582126323385	0
chr1	43440000	43450000	chr1	43720000	43730000	36	7.02034504421819	0.00000000000127765688570629	chr1_257	7	SharpPeak	49.1582126323385	1
chr1	43440000	43450000	chr1	43730000	43740000	21	6.06864838375002	0.0000837482400234382	chr1_257	7	SharpPeak	49.1582126323385	0
chr1	43090000	43100000	chr1	43740000	43750000	19	6.15908693658421	0.000937123342663224	chr1_258	2	SharpPeak	10.3655018635924	0
chr1	43440000	43450000	chr1	43740000	43750000	26	9.32656128921901	0.000276207337912641	chr1_257	7	SharpPeak	49.1582126323385	0
chr1	43090000	43100000	chr1	43750000	43760000	16	4.52439405070236	0.000742398420595349	chr1_258	2	SharpPeak	10.3655018635924	1
chr1	44550000	44560000	chr1	44740000	44750000	22	7.72912942860131	0.000844657457360842	chr1_259	2	SharpPeak	9.76766588477254	1
chr1	44550000	44560000	chr1	44730000	44740000	25	10.2288406531322	0.00257650369331218	chr1_259	2	SharpPeak	9.76766588477254	0
chr1	45310000	45320000	chr1	45740000	45750000	12	3.03205098489177	0.00200925147617267	chr1_260	4	SharpPeak	22.0462716751854	0
chr1	45310000	45320000	chr1	45750000	45760000	15	4.58336024655865	0.00255935701656105	chr1_260	4	SharpPeak	22.0462716751854	0
chr1	45310000	45320000	chr1	45760000	45770000	21	4.42534543996802	0.000000674945026140278	chr1_260	4	SharpPeak	22.0462716751854	1
chr1	45310000	45320000	chr1	45770000	45780000	11	3.04593403502968	0.00683120168861183	chr1_260	4	SharpPeak	22.0462716751854	0
chr1	50920000	50930000	chr1	51320000	51330000	15	4.31923895892326	0.00143154011913269	chr1_23	7	SharpPeak	66.139220712191	0
chr1	50930000	50940000	chr1	51340000	51350000	11	2.43565020981943	0.00124969379542454	chr1_23	7	SharpPeak	66.139220712191	0
chr1	50930000	50940000	chr1	51350000	51360000	11	2.42265130479667	0.00119879710810061	chr1_23	7	SharpPeak	66.139220712191	0
chr1	52110000	52120000	chr1	52300000	52310000	30	9.37964677706395	0.00000497355686091689	chr1_261	2	SharpPeak	13.4247898846544	1
chr1	52110000	52120000	chr1	52290000	52300000	31	12.2499307636521	0.000282022445440789	chr1_261	2	SharpPeak	13.4247898846544	0
chr1	52630000	52640000	chr1	52750000	52760000	28	10.578191113432	0.000326371261040144	chr1_262	2	SharpPeak	10.4058107501386	1
chr1	52630000	52640000	chr1	52740000	52750000	23	8.8061022634642	0.00187473483051564	chr1_262	2	SharpPeak	10.4058107501386	0
chr1	55240000	55250000	chr1	55370000	55380000	12	2.96767311258751	0.00167085380721273	chr1_26	3	SharpPeak	16.7205289781411	0
chr1	55230000	55240000	chr1	55380000	55390000	19	5.40156786482668	0.000177225027162538	chr1_26	3	SharpPeak	16.7205289781411	0
chr1	55400000	55410000	chr1	55750000	55760000	15	3.759234931985	0.000335207963281042	chr1_263	5	SharpPeak	34.6245607493656	0
chr1	55400000	55410000	chr1	55740000	55750000	20	4.52596584459328	0.0000040807441674308	chr1_263	5	SharpPeak	34.6245607493656	0
chr1	55400000	55410000	chr1	55760000	55770000	12	3.20779288901013	0.0031847796252409	chr1_263	5	SharpPeak	34.6245607493656	0
chr1	55400000	55410000	chr1	55800000	55810000	12	3.34557944698014	0.00446552053567552	chr1_28	9	SharpPeak	71.8993995205394	0
chr1	55400000	55410000	chr1	55820000	55830000	14	3.1293526669317	0.000185581783900551	chr1_28	9	SharpPeak	71.8993995205394	0
chr1	55400000	55410000	chr1	55830000	55840000	17	3.05834610517872	0.00000145248472896486	chr1_28	9	SharpPeak	71.8993995205394	0
chr1	55400000	55410000	chr1	55840000	55850000	15	2.22821881641238	0.00000075680557652286	chr1_28	9	SharpPeak	71.8993995205394	0
chr1	55230000	55240000	chr1	55870000	55880000	17	3.6809052533269	0.0000169575394045737	chr1_27	2	SharpPeak	11.4466939129118	1
chr1	55400000	55410000	chr1	55870000	55880000	19	2.90835870741639	0.0000000213415400186038	chr1_28	9	SharpPeak	71.8993995205394	0
chr1	55400000	55410000	chr1	55720000	55730000	14	2.99206343931951	0.00011579360531001	chr1_263	5	SharpPeak	34.6245607493656	0
chr1	55400000	55410000	chr1	55730000	55740000	22	3.84465273964897	0.0000000122089297906455	chr1_263	5	SharpPeak	34.6245607493656	1
chr1	55400000	55410000	chr1	55810000	55820000	17	3.51735534077969	0.00000934631041463238	chr1_28	9	SharpPeak	71.8993995205394	0
chr1	55400000	55410000	chr1	55850000	55860000	19	3.27208353810504	0.0000001385375378511	chr1_28	9	SharpPeak	71.8993995205394	0
chr1	55400000	55410000	chr1	55860000	55870000	18	2.5457391177262	0.0000000172277482156682	chr1_28	9	SharpPeak	71.8993995205394	1
chr1	57430000	57440000	chr1	57800000	57810000	10	2.49387642532401	0.00550081022841464	chr1_264	2	SharpPeak	9.07847850906481	0
chr1	57430000	57440000	chr1	57810000	57820000	11	2.47958475453207	0.00143944720003222	chr1_264	2	SharpPeak	9.07847850906481	1
chr1	57430000	57440000	chr1	57890000	57900000	9	2.18390091364177	0.00809155018055118	chr1_265	3	SharpPeak	12.424061052224	0
chr1	57430000	57440000	chr1	57900000	57910000	9	2.13274111195029	0.00702256535203128	chr1_265	3	SharpPeak	12.424061052224	0
chr1	57770000	57780000	chr1	57900000	57910000	37	18.2919092435577	0.00348457390432537	chr1_266	2	SharpPeak	16.381434604817	0
chr1	57420000	57430000	chr1	57910000	57920000	9	1.92333778956614	0.00364640579618987	chr1_265	3	SharpPeak	12.424061052224	1
chr1	57770000	57780000	chr1	57910000	57920000	51	16.1368000035802	0.000000000602309244628443	chr1_266	2	SharpPeak	16.381434604817	1
chr1	57400000	57410000	chr1	57940000	57950000	38	5.58470186755442	0.0000000000000000443971347045665	chr1_31	34	BroadPeak	319.717999702151	0
chr1	57420000	57430000	chr1	57940000	57950000	12	1.93680706920404	0.0000340049938628577	chr1_31	34	BroadPeak	319.717999702151	0
chr1	57430000	57440000	chr1	57940000	57950000	15	2.03605588715194	0.000000244584167934306	chr1_31	34	BroadPeak	319.717999702151	0
chr1	57770000	57780000	chr1	57940000	57950000	58	14.7687354391185	0.00000000000000410051729640587	chr1_32	5	SharpPeak	60.300917696116	1
chr1	57400000	57410000	chr1	57950000	57960000	34	5.8641543052852	0.000000000000223012198895376	chr1_31	34	BroadPeak	319.717999702151	0
chr1	57420000	57430000	chr1	57950000	57960000	22	1.99303274363972	0.0000000000000498040589236249	chr1_31	34	BroadPeak	319.717999702151	0
chr1	57430000	57440000	chr1	57950000	57960000	13	2.09835112081139	0.0000134592151257422	chr1_31	34	BroadPeak	319.717999702151	0
chr1	57770000	57780000	chr1	57950000	57960000	47	15.0741705740009	0.0000000054117740615473	chr1_32	5	SharpPeak	60.300917696116	0
chr1	57400000	57410000	chr1	57930000	57940000	19	6.31190206749721	0.00124732380111835	chr1_31	34	BroadPeak	319.717999702151	0
chr1	57420000	57430000	chr1	57930000	57940000	13	2.0867600822464	0.0000126585828819655	chr1_31	34	BroadPeak	319.717999702151	0
chr1	57770000	57780000	chr1	57930000	57940000	54	17.2614729130938	0.0000000002309874407882	chr1_32	5	SharpPeak	60.300917696116	0
chr1	57420000	57430000	chr1	57780000	57790000	15	2.3126764415092	0.00000119889060052432	chr1_30	10	BroadPeak	175.42441043661	0
chr1	57400000	57410000	chr1	57980000	57990000	23	4.42584661410033	0.0000000304001194688841	chr1_31	34	BroadPeak	319.717999702151	0
chr1	57420000	57430000	chr1	57980000	57990000	10	1.70492040549226	0.000331312980184218	chr1_31	34	BroadPeak	319.717999702151	0
chr1	57400000	57410000	chr1	58010000	58020000	19	5.18590376848226	0.000103901806720062	chr1_31	34	BroadPeak	319.717999702151	0
chr1	57420000	57430000	chr1	58010000	58020000	10	1.85315324567741	0.000647101390147491	chr1_31	34	BroadPeak	319.717999702151	0
chr1	57400000	57410000	chr1	58000000	58010000	21	4.67211553720643	0.00000160367048387632	chr1_31	34	BroadPeak	319.717999702151	0
chr1	57400000	57410000	chr1	58230000	58240000	19	4.91073253645466	0.000050052795835252	chr1_267	8	SharpPeak	63.1230507019848	0
chr1	57400000	57410000	chr1	58240000	58250000	19	5.0108418438071	0.0000660133272614065	chr1_267	8	SharpPeak	63.1230507019848	0
chr1	57400000	57410000	chr1	58260000	58270000	14	3.77674112794951	0.00123837158367047	chr1_267	8	SharpPeak	63.1230507019848	0
chr1	57420000	57430000	chr1	58260000	58270000	13	1.5733517379415	0.000000602347731641338	chr1_268	4	SharpPeak	22.7567313275889	1
chr1	57400000	57410000	chr1	58250000	58260000	20	3.09354823080595	0.00000000949330704041802	chr1_267	8	SharpPeak	63.1230507019848	0
chr1	57400000	57410000	chr1	58270000	58280000	21	4.11928764788062	0.000000210637245442106	chr1_267	8	SharpPeak	63.1230507019848	0
chr1	57420000	57430000	chr1	58270000	58280000	9	1.63855004676821	0.00126327916764867	chr1_268	4	SharpPeak	22.7567313275889	0
chr1	57990000	58000000	chr1	58270000	58280000	24	9.03977766187312	0.00111606834182256	chr1_269	3	SharpPeak	13.4187588506484	1
chr1	57400000	57410000	chr1	58280000	58290000	18	4.03778235228975	0.0000136417074868602	chr1_267	8	SharpPeak	63.1230507019848	0
chr1	57420000	57430000	chr1	58280000	58290000	8	1.62282262515897	0.00531491983534625	chr1_268	4	SharpPeak	22.7567313275889	0
chr1	57430000	57440000	chr1	58280000	58290000	9	1.68175130774996	0.00150794909871893	chr1_268	4	SharpPeak	22.7567313275889	0
chr1	57990000	58000000	chr1	58280000	58290000	21	8.68604555680611	0.00810893045209413	chr1_269	3	SharpPeak	13.4187588506484	0
chr1	57400000	57410000	chr1	58290000	58300000	24	3.83678730442605	0.000000000367912949608762	chr1_267	8	SharpPeak	63.1230507019848	1
chr1	57990000	58000000	chr1	58290000	58300000	21	8.07333188716662	0.00355449553847894	chr1_269	3	SharpPeak	13.4187588506484	0
chr1	57400000	57410000	chr1	58300000	58310000	12	2.36524016285306	0.00022294809516264	chr1_267	8	SharpPeak	63.1230507019848	0
chr1	59310000	59320000	chr1	59560000	59570000	16	3.17756737593152	0.0000115845293745919	chr1_38	11	SharpPeak	71.0760164384034	0
chr1	59310000	59320000	chr1	59550000	59560000	13	3.22430926889518	0.00097070502855832	chr1_38	11	SharpPeak	71.0760164384034	0
chr1	59230000	59240000	chr1	59610000	59620000	30	4.90618346814048	0.00000000000212269043593187	chr1_37	8	SharpPeak	81.3008084343606	0
chr1	59250000	59260000	chr1	59610000	59620000	13	2.72932962796642	0.000195620202272386	chr1_270	3	SharpPeak	19.7171225704665	0
chr1	59310000	59320000	chr1	59610000	59620000	11	2.82758073990516	0.00396322573116065	chr1_38	11	SharpPeak	71.0760164384034	0
chr1	59480000	59490000	chr1	59610000	59620000	62	15.8122775699933	0.000000000000000418396194252855	chr1_36	6	SharpPeak	105.551808743046	0
chr1	59230000	59240000	chr1	59620000	59630000	40	6.11086793684966	0.0000000000000000207942819932149	chr1_37	8	SharpPeak	81.3008084343606	1
chr1	59250000	59260000	chr1	59620000	59630000	17	3.27847551530917	0.00000367306253919443	chr1_270	3	SharpPeak	19.7171225704665	1
chr1	59310000	59320000	chr1	59620000	59630000	22	3.39629082159758	0.00000000129922201999895	chr1_38	11	SharpPeak	71.0760164384034	1
chr1	59480000	59490000	chr1	59620000	59630000	79	19.1119383544404	0.000000000000000000000840828633543832	chr1_36	6	SharpPeak	105.551808743046	1
chr1	59230000	59240000	chr1	59630000	59640000	20	4.84757117893981	0.0000112634807149096	chr1_37	8	SharpPeak	81.3008084343606	0
chr1	59250000	59260000	chr1	59630000	59640000	13	2.69854588622004	0.000174310025700192	chr1_270	3	SharpPeak	19.7171225704665	0
chr1	59310000	59320000	chr1	59630000	59640000	19	2.77736638880739	0.0000000102146794974142	chr1_38	11	SharpPeak	71.0760164384034	0
chr1	59230000	59240000	chr1	59600000	59610000	22	5.2926884481766	0.00000293028229623257	chr1_37	8	SharpPeak	81.3008084343606	0
chr1	59310000	59320000	chr1	59600000	59610000	13	3.02644469131988	0.000537627983295319	chr1_38	11	SharpPeak	71.0760164384034	0
chr1	59480000	59490000	chr1	59600000	59610000	43	17.7837113365442	0.0000245742199291047	chr1_36	6	SharpPeak	105.551808743046	0
chr1	60560000	60570000	chr1	60830000	60840000	20	7.189500174598	0.00221917930756376	chr1_39	4	SharpPeak	25.150340382234	0
chr1	60400000	60410000	chr1	60840000	60850000	10	2.27134453052235	0.0028704289316789	chr1_271	2	SharpPeak	8.76745059483079	1
chr1	60410000	60420000	chr1	60840000	60850000	14	4.39835217299216	0.00500497892517735	chr1_271	2	SharpPeak	8.76745059483079	0
chr1	60560000	60570000	chr1	60840000	60850000	24	6.85073000374873	0.0000160194234457632	chr1_39	4	SharpPeak	25.150340382234	0
chr1	60560000	60570000	chr1	60850000	60860000	20	5.50354029615815	0.0000689632681384597	chr1_39	4	SharpPeak	25.150340382234	0
chr1	60170000	60180000	chr1	60870000	60880000	9	2.07009730722777	0.00582916590159763	chr1_272	2	SharpPeak	8.97568695730667	0
chr1	61370000	61380000	chr1	61750000	61760000	15	3.06353012079898	0.0000344322088093984	chr1_273	3	SharpPeak	28.6841327012987	0
chr1	61370000	61380000	chr1	61760000	61770000	22	3.57318615073941	0.0000000033208531851193	chr1_273	3	SharpPeak	28.6841327012987	1
chr1	61370000	61380000	chr1	61770000	61780000	21	3.39780100249062	0.00000000780689979445192	chr1_273	3	SharpPeak	28.6841327012987	0
chr1	61180000	61190000	chr1	62150000	62160000	10	1.71326441581116	0.000344397309163061	chr1_274	2	SharpPeak	11.0131587384056	1
chr1	61180000	61190000	chr1	62160000	62170000	10	1.81592285008947	0.000549936994056157	chr1_274	2	SharpPeak	11.0131587384056	0
chr1	62700000	62710000	chr1	62950000	62960000	34	11.4230360553227	0.00000416707601355344	chr1_41	5	SharpPeak	39.3926405926928	0
chr1	62700000	62710000	chr1	62960000	62970000	39	10.7093098674146	0.00000000279255485925905	chr1_41	5	SharpPeak	39.3926405926928	1
chr1	62700000	62710000	chr1	62970000	62980000	28	10.6379853900514	0.000358182379783086	chr1_41	5	SharpPeak	39.3926405926928	0
chr1	62700000	62710000	chr1	62990000	63000000	24	10.176874121949	0.00522278644826502	chr1_41	5	SharpPeak	39.3926405926928	0
chr1	63310000	63320000	chr1	63600000	63610000	14	3.86940249009295	0.00155558651708752	chr1_42	2	SharpPeak	9.35941792665072	0
chr1	63660000	63670000	chr1	64430000	64440000	14	1.59689847040745	0.000000091171612533129	chr1_275	4	SharpPeak	47.612554593119	0
chr1	64120000	64130000	chr1	64430000	64440000	24	6.05918642315789	0.00000198006687743868	chr1_276	4	SharpPeak	39.0836241963979	0
chr1	63660000	63670000	chr1	64440000	64450000	23	1.89494596487614	0.00000000000000170251480716338	chr1_275	4	SharpPeak	47.612554593119	1
chr1	63720000	63730000	chr1	64440000	64450000	11	2.27911200640801	0.000735967622546107	chr1_277	4	SharpPeak	28.8335074653055	0
chr1	63730000	63740000	chr1	64440000	64450000	25	4.12443206345791	0.000000000274108080627279	chr1_277	4	SharpPeak	28.8335074653055	1
chr1	64110000	64120000	chr1	64440000	64450000	15	4.31257606833825	0.00141156217919379	chr1_276	4	SharpPeak	39.0836241963979	0
chr1	64120000	64130000	chr1	64440000	64450000	46	8.4538135461316	0.0000000000000000545967421992019	chr1_276	4	SharpPeak	39.0836241963979	1
chr1	63660000	63670000	chr1	64450000	64460000	20	1.60628274485149	0.000000000000103294562312917	chr1_275	4	SharpPeak	47.612554593119	0
chr1	63730000	63740000	chr1	64450000	64460000	13	3.06257382981465	0.000601690386092768	chr1_277	4	SharpPeak	28.8335074653055	0
chr1	64110000	64120000	chr1	64450000	64460000	15	3.15468943631402	0.0000480382353236498	chr1_276	4	SharpPeak	39.0836241963979	0
chr1	63660000	63670000	chr1	64460000	64470000	8	1.62694061394965	0.00539469113941104	chr1_275	4	SharpPeak	47.612554593119	0
chr1	63730000	63740000	chr1	64460000	64470000	14	3.13605055274474	0.000189743578047918	chr1_277	4	SharpPeak	28.8335074653055	0
chr1	63660000	63670000	chr1	64620000	64630000	10	1.71453722479352	0.000346084388934416	chr1_278	2	SharpPeak	10.0017780037263	1
chr1	64730000	64740000	chr1	64970000	64980000	20	5.82232702432546	0.000151078188038485	chr1_279	2	SharpPeak	11.2515318300094	1
chr1	64730000	64740000	chr1	64980000	64990000	19	6.06828322333487	0.000785397846141944	chr1_279	2	SharpPeak	11.2515318300094	0
chr1	64730000	64740000	chr1	64920000	64930000	29	8.12874724145393	0.000000907113359047764	chr1_280	3	SharpPeak	23.1854148302791	0
chr1	64730000	64740000	chr1	64930000	64940000	16	5.46170532199847	0.00502200068796633	chr1_280	3	SharpPeak	23.1854148302791	0
chr1	64730000	64740000	chr1	64910000	64920000	30	7.14889820513336	0.0000000157676650420223	chr1_280	3	SharpPeak	23.1854148302791	1
chr1	65310000	65320000	chr1	66100000	66110000	11	1.88802984668956	0.000147204950586893	chr1_281	2	SharpPeak	10.9136619422742	1
chr1	65310000	65320000	chr1	66110000	66120000	10	2.08135365440144	0.00153346313050453	chr1_281	2	SharpPeak	10.9136619422742	0
chr1	69330000	69340000	chr1	69690000	69700000	10	2.52671821700048	0.00600711100160116	chr1_46	6	SharpPeak	45.4361464937355	0
chr1	69240000	69250000	chr1	69710000	69720000	11	2.50264220866238	0.0015470832882657	chr1_282	2	SharpPeak	9.30466032242705	1
chr1	69240000	69250000	chr1	69720000	69730000	10	2.32331584463219	0.00337256772519931	chr1_282	2	SharpPeak	9.30466032242705	0
chr1	71650000	71660000	chr1	71840000	71850000	21	7.19398438807905	0.0008688490780451	chr1_47	3	SharpPeak	15.6254469840078	0
chr1	71650000	71660000	chr1	71850000	71860000	16	5.67211269910331	0.00715298177755209	chr1_47	3	SharpPeak	15.6254469840078	0
chr1	71650000	71660000	chr1	71900000	71910000	16	5.70232061721139	0.00749188417624307	chr1_283	2	SharpPeak	8.97489283642454	0
chr1	71650000	71660000	chr1	71940000	71950000	19	5.48801470577922	0.000218018055777972	chr1_284	2	SharpPeak	10.0650760338918	1
chr1	71650000	71660000	chr1	71990000	72000000	22	5.03235221084939	0.00000129405830136702	chr1_285	4	SharpPeak	34.9741434054359	0
chr1	71650000	71660000	chr1	72000000	72010000	19	4.74392782522763	0.0000313931846929197	chr1_285	4	SharpPeak	34.9741434054359	0
chr1	71650000	71660000	chr1	72020000	72030000	24	4.58633334018057	0.0000000119004136221967	chr1_285	4	SharpPeak	34.9741434054359	1
chr1	71650000	71660000	chr1	72050000	72060000	23	4.1052193866441	0.00000000756290458383919	chr1_48	2	SharpPeak	14.6721136121869	1
chr1	71650000	71660000	chr1	72080000	72090000	20	3.71793706346414	0.00000019564353098417	chr1_50	6	SharpPeak	53.7669349479352	0
chr1	71650000	71660000	chr1	72090000	72100000	18	3.761128607382	0.00000511334479725734	chr1_50	6	SharpPeak	53.7669349479352	0
chr1	71650000	71660000	chr1	71910000	71920000	18	5.78946991577715	0.00126573074698833	chr1_283	2	SharpPeak	8.97489283642454	1
chr1	71650000	71660000	chr1	71930000	71940000	13	3.90675056488582	0.00518098995267245	chr1_284	2	SharpPeak	10.0650760338918	0
chr1	71650000	71660000	chr1	72010000	72020000	22	4.49782763264231	0.000000196698476950238	chr1_285	4	SharpPeak	34.9741434054359	0
chr1	71550000	71560000	chr1	72100000	72110000	13	3.42817850461623	0.00168265590434036	chr1_49	7	SharpPeak	49.5066920201439	0
chr1	71650000	71660000	chr1	72100000	72110000	15	3.42109920290859	0.000119676402505798	chr1_50	6	SharpPeak	53.7669349479352	0
chr1	71550000	71560000	chr1	72110000	72120000	14	2.87488150179959	0.0000756390237687301	chr1_49	7	SharpPeak	49.5066920201439	0
chr1	71650000	71660000	chr1	72110000	72120000	21	2.86232710756756	0.000000000379256733975718	chr1_50	6	SharpPeak	53.7669349479352	0
chr1	71830000	71840000	chr1	72110000	72120000	10	2.64321339756851	0.00812292770627223	chr1_286	2	SharpPeak	8.17770184219771	0
chr1	71550000	71560000	chr1	72130000	72140000	15	2.7978853332749	0.0000118885259019212	chr1_49	7	SharpPeak	49.5066920201439	0
chr1	71550000	71560000	chr1	72150000	72160000	12	2.48178562606123	0.00034556760310831	chr1_49	7	SharpPeak	49.5066920201439	0
chr1	72710000	72720000	chr1	72830000	72840000	39	9.34674023443357	0.0000000000582168520464172	chr1_51	4	SharpPeak	35.9921883275326	1
chr1	72870000	72880000	chr1	73040000	73050000	29	11.5720617793396	0.000600597794848153	chr1_287	5	SharpPeak	35.3191759237896	0
chr1	72870000	72880000	chr1	73050000	73060000	28	10.7477541034969	0.000426209857109703	chr1_287	5	SharpPeak	35.3191759237896	0
chr1	72870000	72880000	chr1	73060000	73070000	35	8.52234640104833	0.00000000113087209929342	chr1_287	5	SharpPeak	35.3191759237896	1
chr1	72870000	72880000	chr1	73080000	73090000	25	7.94019328361841	0.0000578085028388213	chr1_287	5	SharpPeak	35.3191759237896	0
chr1	72870000	72880000	chr1	73100000	73110000	23	8.21981444359697	0.000753020287919075	chr1_288	4	SharpPeak	22.8750351333503	0
chr1	72870000	72880000	chr1	73120000	73130000	19	7.29275150185159	0.00621560674624672	chr1_288	4	SharpPeak	22.8750351333503	0
chr1	72710000	72720000	chr1	72850000	72860000	26	5.56918791396994	0.0000000243796223407896	chr1_52	2	SharpPeak	17.043865071428	1
chr1	72870000	72880000	chr1	73110000	73120000	23	7.52773372558192	0.000209853979279649	chr1_288	4	SharpPeak	22.8750351333503	0
chr1	72870000	72880000	chr1	73170000	73180000	32	7.88178046012445	0.00000000962960022482399	chr1_289	2	SharpPeak	16.4136452606929	1
chr1	72870000	72880000	chr1	73070000	73080000	27	9.25054649861861	0.0000908247738953009	chr1_287	5	SharpPeak	35.3191759237896	0
chr1	72870000	72880000	chr1	73130000	73140000	26	7.3957432687542	0.00000547183055189037	chr1_288	4	SharpPeak	22.8750351333503	1
chr1	72870000	72880000	chr1	73160000	73170000	23	7.64704404835053	0.000264263445408736	chr1_289	2	SharpPeak	16.4136452606929	0
chr1	72870000	72880000	chr1	73250000	73260000	24	6.46715257780146	0.00000601957403661306	chr1_290	8	SharpPeak	83.3425254193913	0
chr1	72870000	72880000	chr1	73260000	73270000	40	5.95373087237659	0.00000000000000000899810408161729	chr1_290	8	SharpPeak	83.3425254193913	1
chr1	72870000	72880000	chr1	73270000	73280000	34	5.18734170218987	0.00000000000000722102405736259	chr1_290	8	SharpPeak	83.3425254193913	0
chr1	72860000	72870000	chr1	73280000	73290000	12	2.14126956731721	0.0000881325804340473	chr1_290	8	SharpPeak	83.3425254193913	0
chr1	72870000	72880000	chr1	73280000	73290000	25	4.7391254532938	0.00000000457701798085456	chr1_290	8	SharpPeak	83.3425254193913	0
chr1	72870000	72880000	chr1	73300000	73310000	22	5.09048061762198	0.00000156294700507625	chr1_290	8	SharpPeak	83.3425254193913	0
chr1	72870000	72880000	chr1	73330000	73340000	22	4.67070530044353	0.000000373561823174459	chr1_53	12	SharpPeak	91.5194281791428	0
chr1	72870000	72880000	chr1	73370000	73380000	16	4.08850105909308	0.000234563088625445	chr1_53	12	SharpPeak	91.5194281791428	0
chr1	72870000	72880000	chr1	73400000	73410000	18	5.77460482453567	0.00123334673053032	chr1_53	12	SharpPeak	91.5194281791428	0
chr1	72870000	72880000	chr1	73410000	73420000	15	5.11935651675023	0.00712004411130848	chr1_53	12	SharpPeak	91.5194281791428	0
chr1	72870000	72880000	chr1	73480000	73490000	18	3.95665815238728	0.0000103077704446609	chr1_291	4	SharpPeak	32.3933383540929	0
chr1	72870000	72880000	chr1	73290000	73300000	11	1.98343292314695	0.000223359274545195	chr1_290	8	SharpPeak	83.3425254193913	0
chr1	72870000	72880000	chr1	73310000	73320000	18	4.25552302813619	0.0000275556962884788	chr1_290	8	SharpPeak	83.3425254193913	0
chr1	72870000	72880000	chr1	73340000	73350000	16	4.44403339166769	0.00060699962716334	chr1_53	12	SharpPeak	91.5194281791428	0
chr1	72860000	72870000	chr1	73380000	73390000	9	2.13616567035348	0.00708987876231495	chr1_53	12	SharpPeak	91.5194281791428	0
chr1	72870000	72880000	chr1	73380000	73390000	18	4.70578811856874	0.000101744204338306	chr1_53	12	SharpPeak	91.5194281791428	0
chr1	72870000	72880000	chr1	73390000	73400000	32	4.95843056122469	0.0000000000000788116393457882	chr1_53	12	SharpPeak	91.5194281791428	0
chr1	72870000	72880000	chr1	73430000	73440000	13	3.97094066641901	0.00593096977975097	chr1_292	2	SharpPeak	11.7559014437741	0
chr1	72870000	72880000	chr1	73440000	73450000	18	3.80297446233546	0.00000595215164533807	chr1_292	2	SharpPeak	11.7559014437741	1
chr1	72870000	72880000	chr1	73490000	73500000	21	4.39048770606905	0.000000594420908391778	chr1_291	4	SharpPeak	32.3933383540929	0
chr1	72870000	72880000	chr1	73500000	73510000	21	4.00482689775909	0.000000132303518267212	chr1_291	4	SharpPeak	32.3933383540929	1
chr1	72870000	72880000	chr1	73510000	73520000	18	4.25625454318724	0.000027602124200365	chr1_291	4	SharpPeak	32.3933383540929	0
chr1	72870000	72880000	chr1	73350000	73360000	19	3.92374665544621	0.00000209818943576722	chr1_53	12	SharpPeak	91.5194281791428	0
chr1	72870000	72880000	chr1	73570000	73580000	12	3.08078397953898	0.00229198063363492	chr1_293	11	BroadPeak	146.164131440021	0
chr1	72870000	72880000	chr1	73560000	73570000	18	4.29424460702869	0.0000310504518961225	chr1_293	11	BroadPeak	146.164131440021	0
chr1	72870000	72880000	chr1	73580000	73590000	18	3.82600067547139	0.00000646134852769471	chr1_293	11	BroadPeak	146.164131440021	0
chr1	72870000	72880000	chr1	73590000	73600000	27	4.25381108212791	0.0000000000151706604325717	chr1_293	11	BroadPeak	146.164131440021	0
chr1	72870000	72880000	chr1	73600000	73610000	32	4.51898061942618	0.00000000000000658335028923296	chr1_293	11	BroadPeak	146.164131440021	0
chr1	72860000	72870000	chr1	73610000	73620000	8	1.70291141971725	0.00700421335190769	chr1_293	11	BroadPeak	146.164131440021	0
chr1	72870000	72880000	chr1	73610000	73620000	39	3.23250795970472	0.0000000000000000000000000578423854359108	chr1_293	11	BroadPeak	146.164131440021	1
chr1	72860000	72870000	chr1	73620000	73630000	10	1.57331819220639	0.000175346625101996	chr1_293	11	BroadPeak	146.164131440021	0
chr1	72870000	72880000	chr1	73620000	73630000	33	2.7924563485933	0.000000000000000000000994625691526536	chr1_293	11	BroadPeak	146.164131440021	0
chr1	72870000	72880000	chr1	73630000	73640000	28	2.96054677956257	0.000000000000000424040946912176	chr1_293	11	BroadPeak	146.164131440021	0
chr1	72870000	72880000	chr1	73640000	73650000	21	2.1917853024744	0.00000000000291247636025883	chr1_293	11	BroadPeak	146.164131440021	0
chr1	72870000	72880000	chr1	73660000	73670000	13	3.29657458948811	0.00119020739697371	chr1_294	12	SharpPeak	103.976338642063	0
chr1	72870000	72880000	chr1	73670000	73680000	14	3.74972401309652	0.001158154032639	chr1_294	12	SharpPeak	103.976338642063	0
chr1	72870000	72880000	chr1	73680000	73690000	17	3.60526507317384	0.0000128311280084988	chr1_294	12	SharpPeak	103.976338642063	0
chr1	72870000	72880000	chr1	73690000	73700000	16	3.80086526521617	0.000101279865930829	chr1_294	12	SharpPeak	103.976338642063	0
chr1	72870000	72880000	chr1	73700000	73710000	18	2.88797512626757	0.000000117850712905681	chr1_294	12	SharpPeak	103.976338642063	0
chr1	72870000	72880000	chr1	73710000	73720000	13	2.68709221291186	0.000168185505597349	chr1_294	12	SharpPeak	103.976338642063	0
chr1	72870000	72880000	chr1	73730000	73740000	16	1.98914654339099	0.0000000243796223407896	chr1_294	12	SharpPeak	103.976338642063	0
chr1	72870000	72880000	chr1	73740000	73750000	22	2.82667337801486	0.000000000042163702220889	chr1_294	12	SharpPeak	103.976338642063	0
chr1	72870000	72880000	chr1	73750000	73760000	19	2.63105738553429	0.00000000431553283560131	chr1_294	12	SharpPeak	103.976338642063	0
chr1	72870000	72880000	chr1	73760000	73770000	24	3.35642254553736	0.0000000000245248059607759	chr1_294	12	SharpPeak	103.976338642063	1
chr1	72870000	72880000	chr1	73770000	73780000	21	3.36626160435996	0.0000000066743306191161	chr1_294	12	SharpPeak	103.976338642063	0
chr1	72870000	72880000	chr1	73790000	73800000	10	2.504341674072	0.00565814758464488	chr1_295	13	BroadPeak	160.469339787933	0
chr1	72870000	72880000	chr1	73800000	73810000	11	2.74924234239562	0.00320736300632778	chr1_295	13	BroadPeak	160.469339787933	0
chr1	72860000	72870000	chr1	73810000	73820000	15	1.69596220742571	0.0000000229017728378786	chr1_295	13	BroadPeak	160.469339787933	0
chr1	72870000	72880000	chr1	73810000	73820000	39	3.20277195010681	0.0000000000000000000000000428076211553075	chr1_295	13	BroadPeak	160.469339787933	1
chr1	72860000	72870000	chr1	73820000	73830000	11	1.47268248829728	0.0000161131934151039	chr1_295	13	BroadPeak	160.469339787933	0
chr1	72870000	72880000	chr1	73820000	73830000	32	2.4495256142579	0.000000000000000000000243235316946774	chr1_295	13	BroadPeak	160.469339787933	0
chr1	72870000	72880000	chr1	73720000	73730000	14	2.90814943508308	0.0000855419475605531	chr1_294	12	SharpPeak	103.976338642063	0
chr1	72860000	72870000	chr1	73830000	73840000	10	1.52781939228425	0.000139678751182495	chr1_295	13	BroadPeak	160.469339787933	0
chr1	72870000	72880000	chr1	73830000	73840000	21	2.63414640192683	0.0000000000859155005631107	chr1_295	13	BroadPeak	160.469339787933	0
chr1	72870000	72880000	chr1	73840000	73850000	26	2.58971739665558	0.00000000000000143242499444867	chr1_295	13	BroadPeak	160.469339787933	0
chr1	72860000	72870000	chr1	73850000	73860000	13	1.52719851246931	0.000000436110971637431	chr1_295	13	BroadPeak	160.469339787933	0
chr1	72870000	72880000	chr1	73850000	73860000	22	2.63172421527133	0.0000000000108077356031695	chr1_295	13	BroadPeak	160.469339787933	0
chr1	72860000	72870000	chr1	73860000	73870000	10	1.46531509531754	0.0000993153354808758	chr1_295	13	BroadPeak	160.469339787933	0
chr1	72870000	72880000	chr1	73860000	73870000	22	2.42435719145987	0.00000000000222213993057098	chr1_295	13	BroadPeak	160.469339787933	0
chr1	73990000	74000000	chr1	74070000	74080000	21	5.49529397731353	0.0000197460249837472	chr1_54	6	SharpPeak	34.9416735959925	0
chr1	74000000	74010000	chr1	74070000	74080000	20	6.52709519660371	0.000686069336284729	chr1_54	6	SharpPeak	34.9416735959925	0
chr1	74300000	74310000	chr1	74370000	74380000	25	9.923764511647	0.00170278169965895	chr1_56	8	SharpPeak	60.0594711846948	0
chr1	74280000	74290000	chr1	74440000	74450000	34	11.9329639791883	0.0000105762252445014	chr1_296	3	SharpPeak	17.0362180711321	1
chr1	74280000	74290000	chr1	74450000	74460000	25	9.93718285528932	0.00173412597167244	chr1_296	3	SharpPeak	17.0362180711321	0
chr1	74290000	74300000	chr1	74450000	74460000	13	3.36533751917916	0.00143073337991117	chr1_296	3	SharpPeak	17.0362180711321	0
chr1	74930000	74940000	chr1	75010000	75020000	18	6.95583998935942	0.00885368854057615	chr1_297	4	SharpPeak	27.8552750589366	0
chr1	74940000	74950000	chr1	75010000	75020000	28	9.62007083795699	0.00006571437862838	chr1_297	4	SharpPeak	27.8552750589366	0
chr1	74950000	74960000	chr1	75010000	75020000	38	10.147142061092	0.00000000224033172480322	chr1_297	4	SharpPeak	27.8552750589366	1
chr1	74960000	74970000	chr1	75010000	75020000	26	8.85725459297661	0.000120842269372604	chr1_297	4	SharpPeak	27.8552750589366	0
chr1	74940000	74950000	chr1	75040000	75050000	24	7.75642893839902	0.000115708274153101	chr1_298	2	SharpPeak	13.2235413343992	0
chr1	74950000	74960000	chr1	75040000	75050000	26	7.93073895773467	0.000019018183261129	chr1_298	2	SharpPeak	13.2235413343992	1
chr1	75470000	75480000	chr1	75560000	75570000	53	18.7817569084949	0.0000000118915552741841	chr1_60	2	SharpPeak	17.2405851320005	1
chr1	75500000	75510000	chr1	75560000	75570000	67	27.0182052060499	0.0000000118425516189591	chr1_61	3	SharpPeak	28.712061446517	0
chr1	75650000	75660000	chr1	75920000	75930000	13	2.84642304484691	0.000294131488861195	chr1_299	2	SharpPeak	9.66623140148232	1
chr1	75650000	75660000	chr1	75910000	75920000	11	3.12295863208758	0.00814558407187577	chr1_299	2	SharpPeak	9.66623140148232	0
chr1	77510000	77520000	chr1	77870000	77880000	20	7.37965179053668	0.00298605994900141	chr1_300	5	SharpPeak	33.8000266956209	0
chr1	77510000	77520000	chr1	77880000	77890000	19	7.43198391282381	0.00756647615883585	chr1_300	5	SharpPeak	33.8000266956209	0
chr1	77510000	77520000	chr1	77890000	77900000	45	11.8762501006916	0.0000000000295019339171199	chr1_300	5	SharpPeak	33.8000266956209	1
chr1	77520000	77530000	chr1	77890000	77900000	11	3.03066599294307	0.00661353589600972	chr1_300	5	SharpPeak	33.8000266956209	0
chr1	77510000	77520000	chr1	77900000	77910000	30	9.22638962798359	0.00000360342887061169	chr1_300	5	SharpPeak	33.8000266956209	0
chr1	77970000	77980000	chr1	78220000	78230000	12	3.67428586691198	0.00912685960372694	chr1_66	13	SharpPeak	84.513622626721	0
chr1	78210000	78220000	chr1	78390000	78400000	22	7.10729218574024	0.000261442374849883	chr1_301	3	SharpPeak	18.5208758447234	0
chr1	78210000	78220000	chr1	78400000	78410000	23	8.67244465771058	0.00153521813751744	chr1_301	3	SharpPeak	18.5208758447234	0
chr1	77970000	77980000	chr1	78420000	78430000	9	2.03460907797912	0.00522246249225227	chr1_302	6	SharpPeak	39.409631168043	0
chr1	77970000	77980000	chr1	78450000	78460000	14	2.24055558258147	0.00000479949880489613	chr1_302	6	SharpPeak	39.409631168043	0
chr1	77970000	77980000	chr1	78460000	78470000	11	1.95045941594675	0.000194188892612427	chr1_302	6	SharpPeak	39.409631168043	0
chr1	77970000	77980000	chr1	78410000	78420000	11	2.04209110497649	0.000287369751783634	chr1_302	6	SharpPeak	39.409631168043	0
chr1	78210000	78220000	chr1	78410000	78420000	24	6.24338322006648	0.00000332209149043887	chr1_301	3	SharpPeak	18.5208758447234	1
chr1	77970000	77980000	chr1	78430000	78440000	12	2.30314295490589	0.000174310025700192	chr1_302	6	SharpPeak	39.409631168043	0
chr1	77970000	77980000	chr1	78440000	78450000	17	2.40381515025878	0.0000000501650307053226	chr1_302	6	SharpPeak	39.409631168043	1
chr1	79850000	79860000	chr1	80070000	80080000	28	9.3439091694986	0.0000391530294899471	chr1_303	4	SharpPeak	26.7669400806706	0
chr1	79850000	79860000	chr1	80080000	80090000	19	6.90434884367098	0.00346638563575352	chr1_303	4	SharpPeak	26.7669400806706	0
chr1	79850000	79860000	chr1	80090000	80100000	31	8.8395536731966	0.000000469588240222051	chr1_303	4	SharpPeak	26.7669400806706	1
chr1	79850000	79860000	chr1	80100000	80110000	27	8.70891434600835	0.0000324771235448143	chr1_303	4	SharpPeak	26.7669400806706	0
chr1	81590000	81600000	chr1	82270000	82280000	10	2.57322272761043	0.00680330569430666	chr1_68	34	BroadPeak	319.702302056807	0
chr1	82290000	82300000	chr1	82430000	82440000	32	14.8581847004974	0.00320736300632778	chr1_304	3	SharpPeak	16.5304320959077	0
chr1	82290000	82300000	chr1	82440000	82450000	38	14.8948825892385	0.0000301567985318994	chr1_304	3	SharpPeak	16.5304320959077	1
chr1	82290000	82300000	chr1	82420000	82430000	23	8.23233509101731	0.000768014774442098	chr1_304	3	SharpPeak	16.5304320959077	0
chr1	85890000	85900000	chr1	85990000	86000000	41	18.7075721023178	0.000355488392423619	chr1_305	2	SharpPeak	11.3639577722046	0
chr1	86210000	86220000	chr1	86340000	86350000	14	3.96271542388673	0.00195117166784382	chr1_69	8	SharpPeak	48.0517327896927	0
chr1	85890000	85900000	chr1	86000000	86010000	38	16.5136174022104	0.000261799396555612	chr1_305	2	SharpPeak	11.3639577722046	1
chr1	86440000	86450000	chr1	86490000	86500000	69	20.768391718052	0.000000000000019090574915728	chr1_71	4	SharpPeak	58.3598650720868	0
chr1	86210000	86220000	chr1	86330000	86340000	28	4.34764397478628	0.0000000000041267331321969	chr1_69	8	SharpPeak	48.0517327896927	1
chr1	86660000	86670000	chr1	87040000	87050000	19	2.5947873983649	0.00000000346293830523009	chr1_306	5	SharpPeak	48.1937384068007	0
chr1	86670000	86680000	chr1	87040000	87050000	19	2.85901538013873	0.0000000162651898622219	chr1_306	5	SharpPeak	48.1937384068007	0
chr1	86700000	86710000	chr1	87040000	87050000	23	5.37653079992585	0.000000971123165315316	chr1_307	2	SharpPeak	14.2790520662831	1
chr1	86660000	86670000	chr1	87030000	87040000	21	2.46937753194705	0.0000000000259826362520153	chr1_306	5	SharpPeak	48.1937384068007	1
chr1	86700000	86710000	chr1	87030000	87040000	18	5.04950107600469	0.000245896256833035	chr1_307	2	SharpPeak	14.2790520662831	0
chr1	86660000	86670000	chr1	87050000	87060000	15	2.63251927304008	0.0000057307216005082	chr1_306	5	SharpPeak	48.1937384068007	0
chr1	86670000	86680000	chr1	87050000	87060000	13	2.90199304014612	0.000354421558013711	chr1_306	5	SharpPeak	48.1937384068007	0
chr1	87750000	87760000	chr1	87910000	87920000	33	11.377649781862	0.0000105847899562813	chr1_308	6	SharpPeak	38.2538299319914	0
chr1	87750000	87760000	chr1	87930000	87940000	28	11.3900640324025	0.00107385824839499	chr1_308	6	SharpPeak	38.2538299319914	0
chr1	87750000	87760000	chr1	87950000	87960000	36	11.4975871884314	0.000000583400799423101	chr1_308	6	SharpPeak	38.2538299319914	1
chr1	87750000	87760000	chr1	87940000	87950000	27	10.5807294218779	0.000806747306802254	chr1_308	6	SharpPeak	38.2538299319914	0
chr1	87750000	87760000	chr1	87920000	87930000	36	12.2041372320391	0.00000230908178925725	chr1_308	6	SharpPeak	38.2538299319914	0
chr1	87750000	87760000	chr1	87900000	87910000	21	8.84885851882059	0.00992253601377292	chr1_308	6	SharpPeak	38.2538299319914	0
chr1	88440000	88450000	chr1	88710000	88720000	22	3.57426965498488	0.00000000333363797771546	chr1_76	33	BroadPeak	445.165882395706	0
chr1	88440000	88450000	chr1	88720000	88730000	19	3.26829595562234	0.000000136084121782672	chr1_76	33	BroadPeak	445.165882395706	0
chr1	88440000	88450000	chr1	88730000	88740000	13	3.22069306789154	0.000962444563934005	chr1_76	33	BroadPeak	445.165882395706	0
chr1	88440000	88450000	chr1	88740000	88750000	10	2.65633459832672	0.00836307286752285	chr1_76	33	BroadPeak	445.165882395706	0
chr1	89070000	89080000	chr1	89170000	89180000	38	18.6485598892837	0.00259139008038424	chr1_309	4	SharpPeak	40.6141681334476	0
chr1	88700000	88710000	chr1	89190000	89200000	21	4.67070692111707	0.00000159716456275296	chr1_310	2	SharpPeak	12.451508815556	1
chr1	89060000	89070000	chr1	89190000	89200000	22	6.12233499676992	0.0000292838175687047	chr1_309	4	SharpPeak	40.6141681334476	0
chr1	89070000	89080000	chr1	89190000	89200000	62	15.0043004051754	0.0000000000000000388154640382601	chr1_309	4	SharpPeak	40.6141681334476	1
chr1	88700000	88710000	chr1	89180000	89190000	14	4.43144444054373	0.00532374284791933	chr1_310	2	SharpPeak	12.451508815556	0
chr1	89070000	89080000	chr1	89180000	89190000	44	14.9035128516522	0.0000000975591377377107	chr1_309	4	SharpPeak	40.6141681334476	0
chr1	90200000	90210000	chr1	90360000	90370000	40	11.6904245689278	0.00000000923242324765187	chr1_311	5	SharpPeak	38.5450745168724	1
chr1	90200000	90210000	chr1	90370000	90380000	35	10.81515932393	0.000000421863689402215	chr1_311	5	SharpPeak	38.5450745168724	0
chr1	90200000	90210000	chr1	90390000	90400000	35	13.2671740795751	0.000037380162921411	chr1_311	5	SharpPeak	38.5450745168724	0
chr1	90200000	90210000	chr1	90400000	90410000	34	11.1196988393543	0.00000230908178925725	chr1_311	5	SharpPeak	38.5450745168724	0
chr1	90200000	90210000	chr1	90430000	90440000	33	8.39333035229261	0.0000000113198590908827	chr1_312	2	SharpPeak	14.8422478794626	1
chr1	90200000	90210000	chr1	90450000	90460000	30	8.24972561428569	0.000000364353935554323	chr1_313	5	SharpPeak	47.7969213984051	0
chr1	90200000	90210000	chr1	90460000	90470000	23	8.51586892688904	0.00120778404335026	chr1_313	5	SharpPeak	47.7969213984051	0
chr1	90200000	90210000	chr1	90470000	90480000	32	7.316257969815	0.00000000163225386556167	chr1_313	5	SharpPeak	47.7969213984051	0
chr1	90200000	90210000	chr1	90480000	90490000	31	8.2019215310286	0.0000000916929410726077	chr1_313	5	SharpPeak	47.7969213984051	0
chr1	90200000	90210000	chr1	90490000	90500000	38	9.10256499838067	0.00000000010909697112293	chr1_313	5	SharpPeak	47.7969213984051	1
chr1	90200000	90210000	chr1	90540000	90550000	22	7.85463992771752	0.00104056870306945	chr1_82	14	BroadPeak	202.032625686937	0
chr1	90200000	90210000	chr1	90380000	90390000	24	10.2291650217601	0.00556266845831975	chr1_311	5	SharpPeak	38.5450745168724	0
chr1	90200000	90210000	chr1	90420000	90430000	19	7.11326050857131	0.00479941872457051	chr1_312	2	SharpPeak	14.8422478794626	0
chr1	90200000	90210000	chr1	90530000	90540000	22	6.71804064798486	0.000116391470430478	chr1_82	14	BroadPeak	202.032625686937	0
chr1	90210000	90220000	chr1	90530000	90540000	11	3.01147432896424	0.006289227594256	chr1_82	14	BroadPeak	202.032625686937	0
chr1	90200000	90210000	chr1	90550000	90560000	26	4.70844519961859	0.000000000779989388885222	chr1_82	14	BroadPeak	202.032625686937	0
chr1	90200000	90210000	chr1	90560000	90570000	25	6.10505762325811	0.000000603495239746516	chr1_82	14	BroadPeak	202.032625686937	0
chr1	90200000	90210000	chr1	90570000	90580000	39	6.8090164730184	0.00000000000000390212251713145	chr1_82	14	BroadPeak	202.032625686937	0
chr1	90210000	90220000	chr1	90570000	90580000	12	3.03885072596116	0.00204579664890171	chr1_82	14	BroadPeak	202.032625686937	0
chr1	90280000	90290000	chr1	90570000	90580000	11	2.9287213945689	0.00514125975801044	chr1_314	3	SharpPeak	14.4308286253336	0
chr1	90200000	90210000	chr1	90580000	90590000	72	5.17044614947408	0.000000000000000000000000000000000000000000000000000559629113762583	chr1_82	14	BroadPeak	202.032625686937	0
chr1	90210000	90220000	chr1	90580000	90590000	11	2.44532888725906	0.00128696754256019	chr1_82	14	BroadPeak	202.032625686937	0
chr1	90270000	90280000	chr1	90580000	90590000	12	2.46347205370462	0.000323748788692961	chr1_314	3	SharpPeak	14.4308286253336	1
chr1	90290000	90300000	chr1	90580000	90590000	11	2.69256908542197	0.00273276696678121	chr1_314	3	SharpPeak	14.4308286253336	0
chr1	90200000	90210000	chr1	90590000	90600000	78	5.87414211963512	0.00000000000000000000000000000000000000000000000000000073687416188698	chr1_82	14	BroadPeak	202.032625686937	1
chr1	90210000	90220000	chr1	90590000	90600000	10	2.69428718400844	0.00920528588483194	chr1_82	14	BroadPeak	202.032625686937	0
chr1	90600000	90610000	chr1	90830000	90840000	19	6.03178683817475	0.000730469280907855	chr1_84	3	SharpPeak	16.0403637578511	0
chr1	90990000	91000000	chr1	91060000	91070000	29	12.4650350587277	0.00190981500228688	chr1_315	2	SharpPeak	9.3144342734676	1
chr1	90990000	91000000	chr1	91100000	91110000	30	12.2547854343429	0.000670956341988515	chr1_316	2	SharpPeak	11.1218306884669	0
chr1	90990000	91000000	chr1	91070000	91080000	30	13.3981377689619	0.00269507538035086	chr1_315	2	SharpPeak	9.3144342734676	0
chr1	90990000	91000000	chr1	91090000	91100000	26	9.21548102112444	0.000228225146143685	chr1_316	2	SharpPeak	11.1218306884669	1
chr1	92170000	92180000	chr1	92340000	92350000	17	4.59982655189254	0.000265428218210461	chr1_317	3	SharpPeak	18.0761113658567	0
chr1	92180000	92190000	chr1	92340000	92350000	20	6.85201399510157	0.00124359243119919	chr1_317	3	SharpPeak	18.0761113658567	0
chr1	92180000	92190000	chr1	92350000	92360000	23	6.19512276510711	0.0000103077704446609	chr1_317	3	SharpPeak	18.0761113658567	1
chr1	91490000	91500000	chr1	92450000	92460000	13	2.73192997670839	0.000197335589527235	chr1_318	2	SharpPeak	12.3098565274801	0
chr1	91490000	91500000	chr1	92460000	92470000	13	2.46555421076845	0.0000705698147897679	chr1_318	2	SharpPeak	12.3098565274801	1
chr1	92640000	92650000	chr1	92820000	92830000	20	7.40762355927581	0.00312216292131643	chr1_87	19	BroadPeak	328.496317133511	0
chr1	104990000	105000000	chr1	105620000	105630000	17	2.30023583278582	0.0000000260040982417115	chr1_319	2	SharpPeak	21.2054008755041	0
chr1	104990000	105000000	chr1	105630000	105640000	18	2.33189567426308	0.00000000453569075784154	chr1_319	2	SharpPeak	21.2054008755041	1
chr1	105660000	105670000	chr1	106030000	106040000	23	5.75845802291198	0.00000308900878704833	chr1_320	2	SharpPeak	12.8301208077554	1
chr1	105660000	105670000	chr1	106040000	106050000	18	5.85391288122219	0.00143692177920102	chr1_320	2	SharpPeak	12.8301208077554	0
chr1	106170000	106180000	chr1	106340000	106350000	58	16.9186934070522	0.00000000000105746948331634	chr1_321	8	SharpPeak	107.198367587335	0
chr1	106170000	106180000	chr1	106350000	106360000	46	13.2169064072596	0.000000000273412373585212	chr1_321	8	SharpPeak	107.198367587335	0
chr1	106170000	106180000	chr1	106330000	106340000	36	13.6416327694806	0.0000270732865160724	chr1_321	8	SharpPeak	107.198367587335	0
chr1	106170000	106180000	chr1	106360000	106370000	28	9.58999078909389	0.0000620977177945594	chr1_321	8	SharpPeak	107.198367587335	0
chr1	106170000	106180000	chr1	106370000	106380000	46	14.1100084607335	0.00000000215330527950235	chr1_321	8	SharpPeak	107.198367587335	0
chr1	106070000	106080000	chr1	106380000	106390000	13	2.67371252801033	0.000160297759387171	chr1_322	3	SharpPeak	29.5348224343211	0
chr1	106170000	106180000	chr1	106380000	106390000	57	12.5655271367956	0.0000000000000000171263646079531	chr1_321	8	SharpPeak	107.198367587335	0
chr1	106070000	106080000	chr1	106390000	106400000	25	2.2547567868021	0.000000000000000625365142222074	chr1_322	3	SharpPeak	29.5348224343211	1
chr1	106170000	106180000	chr1	106390000	106400000	61	9.80711873524915	0.000000000000000000000000262291587984189	chr1_321	8	SharpPeak	107.198367587335	1
chr1	106070000	106080000	chr1	106400000	106410000	11	2.29990674954152	0.000791946955574589	chr1_322	3	SharpPeak	29.5348224343211	0
chr1	106170000	106180000	chr1	106400000	106410000	30	9.99446448829963	0.0000173434875581801	chr1_321	8	SharpPeak	107.198367587335	0
chr1	111860000	111870000	chr1	112360000	112370000	14	2.84550063937942	0.000067792459456122	chr1_323	4	SharpPeak	53.5677570767014	0
chr1	111860000	111870000	chr1	112370000	112380000	36	2.7533933615294	0.000000000000000000000000410476642263818	chr1_323	4	SharpPeak	53.5677570767014	1
chr1	111860000	111870000	chr1	112380000	112390000	27	3.85135780847699	0.00000000000158003139688403	chr1_323	4	SharpPeak	53.5677570767014	0
chr1	111860000	111870000	chr1	112390000	112400000	14	4.20446030436062	0.00334322333312061	chr1_323	4	SharpPeak	53.5677570767014	0
chr1	118320000	118330000	chr1	118490000	118500000	28	7.3683417177652	0.000000440468290159082	chr1_324	2	SharpPeak	14.9072579395245	1
chr1	118320000	118330000	chr1	118500000	118510000	23	7.35936456326743	0.000151469746162917	chr1_324	2	SharpPeak	14.9072579395245	0
chr1	118820000	118830000	chr1	119060000	119070000	12	3.55059460338901	0.00708512174182016	chr1_95	25	BroadPeak	409.036618350924	0
chr1	119080000	119090000	chr1	119460000	119470000	10	2.19413305386408	0.00225252229565731	chr1_325	2	SharpPeak	12.420756578206	0
chr1	120600000	120610000	chr1	121040000	121050000	13	2.61314764663859	0.000127178150484487	chr1_326	5	SharpPeak	28.5814720611674	0
chr1	120610000	120620000	chr1	121060000	121070000	9	2.01452374108166	0.00492274817153807	chr1_326	5	SharpPeak	28.5814720611674	0
chr1	120600000	120610000	chr1	121050000	121060000	18	3.105147831939	0.000000340856603276773	chr1_326	5	SharpPeak	28.5814720611674	1
chr1	120610000	120620000	chr1	121050000	121060000	11	2.35638360786938	0.000960708004057216	chr1_326	5	SharpPeak	28.5814720611674	0
chr1	120620000	120630000	chr1	121050000	121060000	10	2.53798269798403	0.00618877786259395	chr1_326	5	SharpPeak	28.5814720611674	0
chr1	120590000	120600000	chr1	121180000	121190000	12	1.94202226676716	0.0000348652868274047	chr1_98	12	BroadPeak	128.979830539529	0
chr1	120600000	120610000	chr1	121180000	121190000	16	2.40713318147718	0.000000329022675236677	chr1_98	12	BroadPeak	128.979830539529	0
chr1	120600000	120610000	chr1	121190000	121200000	10	2.42161773778613	0.00451878284458552	chr1_98	12	BroadPeak	128.979830539529	0
chr1	120610000	120620000	chr1	121190000	121200000	12	1.92004023216336	0.0000312267674974126	chr1_98	12	BroadPeak	128.979830539529	0
chr1	120590000	120600000	chr1	121380000	121390000	8	1.55358839673303	0.00414526536948932	chr1_99	4	SharpPeak	18.6262165830367	0
chr1	120590000	120600000	chr1	121400000	121410000	8	1.69082552227302	0.00672397148274922	chr1_99	4	SharpPeak	18.6262165830367	0
chr1	120590000	120600000	chr1	121410000	121420000	9	1.67803253229151	0.00148541671064943	chr1_99	4	SharpPeak	18.6262165830367	0
chr1	127200000	127210000	chr1	127360000	127370000	41	16.0385292640829	0.0000115236271327722	chr1_327	13	BroadPeak	185.325649269483	0
chr1	127200000	127210000	chr1	127370000	127380000	34	13.2146818445636	0.0000844239350968243	chr1_327	13	BroadPeak	185.325649269483	0
chr1	127200000	127210000	chr1	127380000	127390000	36	17.1394812481856	0.00222438692242677	chr1_327	13	BroadPeak	185.325649269483	0
chr1	127200000	127210000	chr1	127390000	127400000	31	11.8115298376496	0.000147882489016541	chr1_327	13	BroadPeak	185.325649269483	0
chr1	127200000	127210000	chr1	127400000	127410000	42	10.322521858734	0.0000000000186065855796305	chr1_327	13	BroadPeak	185.325649269483	0
chr1	127200000	127210000	chr1	127410000	127420000	61	14.1820122763286	0.0000000000000000120815312474517	chr1_327	13	BroadPeak	185.325649269483	0
chr1	127200000	127210000	chr1	127430000	127440000	42	8.54219009797709	0.0000000000000447275009237865	chr1_327	13	BroadPeak	185.325649269483	0
chr1	127200000	127210000	chr1	127440000	127450000	55	9.91373158756854	0.0000000000000000000127131690253337	chr1_327	13	BroadPeak	185.325649269483	0
chr1	127200000	127210000	chr1	127460000	127470000	48	9.24805890551173	0.0000000000000000613303412409865	chr1_327	13	BroadPeak	185.325649269483	0
chr1	127200000	127210000	chr1	127470000	127480000	30	8.33839378980507	0.000000455738424881554	chr1_327	13	BroadPeak	185.325649269483	0
chr1	127200000	127210000	chr1	127420000	127430000	33	8.92786798602374	0.0000000501545813848946	chr1_327	13	BroadPeak	185.325649269483	0
chr1	127200000	127210000	chr1	127480000	127490000	26	9.13757400699165	0.000200008779184439	chr1_327	13	BroadPeak	185.325649269483	0
chr1	127200000	127210000	chr1	127450000	127460000	86	11.975427150712	0.000000000000000000000000000000000000000372638571440658	chr1_327	13	BroadPeak	185.325649269483	1
chr1	128410000	128420000	chr1	128800000	128810000	19	4.91674165251172	0.0000508766668409157	chr1_104	13	SharpPeak	97.3630389089972	0
chr1	128590000	128600000	chr1	128800000	128810000	18	6.10693490210152	0.00230022623747737	chr1_105	4	SharpPeak	32.6034233027591	0
chr1	128360000	128370000	chr1	128810000	128820000	17	2.66676306879056	0.000000219233275711843	chr1_104	13	SharpPeak	97.3630389089972	0
chr1	128410000	128420000	chr1	128810000	128820000	17	5.57598805177254	0.00232315329293413	chr1_104	13	SharpPeak	97.3630389089972	0
chr1	128590000	128600000	chr1	128810000	128820000	18	6.83298954647981	0.00741453382409187	chr1_105	4	SharpPeak	32.6034233027591	0
chr1	128360000	128370000	chr1	128820000	128830000	26	2.64735880413973	0.00000000000000235845740738601	chr1_104	13	SharpPeak	97.3630389089972	1
chr1	128410000	128420000	chr1	128820000	128830000	25	5.51274160335524	0.0000000901454640262794	chr1_104	13	SharpPeak	97.3630389089972	0
chr1	128590000	128600000	chr1	128820000	128830000	38	6.6545454906363	0.000000000000010141830666214	chr1_105	4	SharpPeak	32.6034233027591	1
chr1	128360000	128370000	chr1	128840000	128850000	9	1.9491777927996	0.00398287259757318	chr1_104	13	SharpPeak	97.3630389089972	0
chr1	128410000	128420000	chr1	128840000	128850000	12	3.57324150937321	0.00740241620482442	chr1_104	13	SharpPeak	97.3630389089972	0
chr1	130870000	130880000	chr1	131040000	131050000	13	3.98153017000742	0.00605090315372644	chr1_328	2	SharpPeak	11.0853562717498	0
chr1	130870000	130880000	chr1	131050000	131060000	16	3.36178940159187	0.0000234300791533677	chr1_328	2	SharpPeak	11.0853562717498	1
chr1	131270000	131280000	chr1	131540000	131550000	17	3.95165636575988	0.0000413015246671505	chr1_107	6	SharpPeak	42.4861864122515	0
chr1	131270000	131280000	chr1	131560000	131570000	11	3.19742564137366	0.00963517784742523	chr1_107	6	SharpPeak	42.4861864122515	0
chr1	132750000	132760000	chr1	132950000	132960000	11	2.82522792843698	0.00394291466168147	chr1_329	8	SharpPeak	47.1031142625903	0
chr1	132760000	132770000	chr1	132950000	132960000	11	2.75061506711693	0.00321764534943195	chr1_329	8	SharpPeak	47.1031142625903	0
chr1	132740000	132750000	chr1	132960000	132970000	20	3.12087193385373	0.0000000109600725363335	chr1_329	8	SharpPeak	47.1031142625903	1
chr1	132760000	132770000	chr1	132960000	132970000	16	2.7664801909544	0.00000200883108404097	chr1_329	8	SharpPeak	47.1031142625903	0
chr1	132750000	132760000	chr1	132970000	132980000	11	2.41692970376606	0.00117615498801274	chr1_329	8	SharpPeak	47.1031142625903	0
chr1	132760000	132770000	chr1	132970000	132980000	11	2.35386517843104	0.000954417481130637	chr1_329	8	SharpPeak	47.1031142625903	0
chr1	132750000	132760000	chr1	132980000	132990000	9	1.989196734667	0.00454909540560294	chr1_329	8	SharpPeak	47.1031142625903	0
chr1	132760000	132770000	chr1	132980000	132990000	10	1.9445079609174	0.000930552480438232	chr1_329	8	SharpPeak	47.1031142625903	0
chr1	133040000	133050000	chr1	133090000	133100000	48	21.8980043025643	0.0000766344697722895	chr1_330	4	SharpPeak	31.8583389461912	0
chr1	133040000	133050000	chr1	133080000	133090000	68	26.0710408963241	0.00000000117410682596572	chr1_330	4	SharpPeak	31.8583389461912	1
chr1	133040000	133050000	chr1	133070000	133080000	63	30.6101058807016	0.0000200687636669331	chr1_330	4	SharpPeak	31.8583389461912	0
chr1	133040000	133050000	chr1	133100000	133110000	45	19.2074252197562	0.000030879642167259	chr1_330	4	SharpPeak	31.8583389461912	0
chr1	133180000	133190000	chr1	133310000	133320000	25	5.56557329500114	0.000000107364916090307	chr1_111	3	SharpPeak	21.9384830857081	1
chr1	133180000	133190000	chr1	133300000	133310000	26	7.0620277691563	0.00000238223374810396	chr1_111	3	SharpPeak	21.9384830857081	0
chr1	133380000	133390000	chr1	133570000	133580000	12	3.58440274487607	0.00758195204616351	chr1_114	18	BroadPeak	186.773199056984	0
chr1	133420000	133430000	chr1	133570000	133580000	28	11.243664840018	0.000882765088805012	chr1_331	2	SharpPeak	12.5812787141327	0
chr1	133380000	133390000	chr1	133580000	133590000	14	4.28129195985015	0.00394291466168147	chr1_114	18	BroadPeak	186.773199056984	0
chr1	133420000	133430000	chr1	133580000	133590000	37	13.524577438618	0.00000885070757781014	chr1_331	2	SharpPeak	12.5812787141327	1
chr1	133130000	133140000	chr1	133630000	133640000	16	5.64293159056421	0.00681233596304113	chr1_112	4	SharpPeak	16.3580651028457	0
chr1	133130000	133140000	chr1	133620000	133630000	14	4.60529156952492	0.00739553356788658	chr1_112	4	SharpPeak	16.3580651028457	0
chr1	133380000	133390000	chr1	133620000	133630000	11	2.877714793935	0.004531292855473	chr1_114	18	BroadPeak	186.773199056984	0
chr1	133180000	133190000	chr1	133590000	133600000	11	2.63775701279425	0.00233428046166758	chr1_113	6	SharpPeak	37.3117369260474	0
chr1	133380000	133390000	chr1	133590000	133600000	17	3.07969180519229	0.0000015920926695158	chr1_114	18	BroadPeak	186.773199056984	0
chr1	133730000	133740000	chr1	133910000	133920000	25	5.47794327136802	0.0000000794430138868167	chr1_118	9	SharpPeak	88.9166632417927	0
chr1	133730000	133740000	chr1	134050000	134060000	17	3.00747189568777	0.00000115667796955152	chr1_122	6	SharpPeak	46.6491527642097	0
chr1	133900000	133910000	chr1	134050000	134060000	16	4.76649354060592	0.00128001506267734	chr1_123	4	SharpPeak	24.4184115422062	0
chr1	134490000	134500000	chr1	134590000	134600000	33	12.1294537652306	0.0000387552747472506	chr1_332	3	SharpPeak	16.7518909221765	1
chr1	134490000	134500000	chr1	134600000	134610000	28	11.5778044777409	0.00136911801813004	chr1_332	3	SharpPeak	16.7518909221765	0
chr1	134410000	134420000	chr1	134610000	134620000	29	13.9275983528512	0.00909177250864061	chr1_333	2	SharpPeak	9.5252484710919	0
chr1	134490000	134500000	chr1	134610000	134620000	31	13.1289562317478	0.000935805533968318	chr1_332	3	SharpPeak	16.7518909221765	0
chr1	134410000	134420000	chr1	134620000	134630000	33	13.6100568779465	0.000344561863208148	chr1_333	2	SharpPeak	9.5252484710919	1
chr1	134980000	134990000	chr1	135090000	135100000	19	5.47932071874022	0.000213658722711467	chr1_124	6	SharpPeak	34.3806841132331	0
chr1	135140000	135150000	chr1	135350000	135360000	25	9.64544650586724	0.00115129552648697	chr1_127	11	SharpPeak	77.062205814813	0
chr1	135150000	135160000	chr1	135350000	135360000	13	3.70012228510783	0.00328116586991354	chr1_127	11	SharpPeak	77.062205814813	0
chr1	135140000	135150000	chr1	135380000	135390000	28	8.96424473345981	0.0000187872578736809	chr1_127	11	SharpPeak	77.062205814813	0
chr1	135140000	135150000	chr1	135390000	135400000	25	10.1190361573327	0.00223462614633094	chr1_127	11	SharpPeak	77.062205814813	0
chr1	135580000	135590000	chr1	135650000	135660000	35	13.1396333256887	0.0000307502277981109	chr1_130	5	SharpPeak	25.6860860225003	1
chr1	135580000	135590000	chr1	135660000	135670000	35	15.806430323485	0.00109475908226084	chr1_130	5	SharpPeak	25.6860860225003	0
chr1	136040000	136050000	chr1	136450000	136460000	10	2.60666393261721	0.00740241620482442	chr1_334	2	SharpPeak	8.10258685274487	0
chr1	136230000	136240000	chr1	136450000	136460000	27	8.93890983872775	0.0000506507845372497	chr1_133	5	SharpPeak	28.4261108108224	0
chr1	136340000	136350000	chr1	136450000	136460000	67	23.7136021709921	0.0000000000607561560717214	chr1_131	3	SharpPeak	26.3094552383935	1
chr1	136560000	136570000	chr1	137230000	137240000	9	2.23191525506671	0.00922954723525897	chr1_135	4	SharpPeak	22.1611770902462	0
chr1	137650000	137660000	chr1	137930000	137940000	13	3.74291295563015	0.00362257835424934	chr1_335	2	SharpPeak	9.83137377682374	0
chr1	137900000	137910000	chr1	138030000	138040000	29	10.471007933686	0.000108917140837963	chr1_336	3	SharpPeak	19.5460705002124	0
chr1	137890000	137900000	chr1	138040000	138050000	28	11.6221058779172	0.00144861894809927	chr1_336	3	SharpPeak	19.5460705002124	0
chr1	137900000	137910000	chr1	138040000	138050000	46	17.4178390227136	0.00000104080379918432	chr1_336	3	SharpPeak	19.5460705002124	1
chr1	138620000	138630000	chr1	138760000	138770000	15	5.23229920055439	0.00859950620562655	chr1_337	2	SharpPeak	11.5908287739718	0
chr1	138620000	138630000	chr1	138770000	138780000	21	5.05522892636018	0.00000547183055189037	chr1_337	2	SharpPeak	11.5908287739718	1
chr1	138130000	138140000	chr1	138820000	138830000	9	2.16387663829577	0.0076500952910327	chr1_138	6	SharpPeak	47.5574063037876	0
chr1	138610000	138620000	chr1	138820000	138830000	25	9.08368500092496	0.000478325964083495	chr1_140	5	SharpPeak	39.170062879932	0
chr1	138840000	138850000	chr1	139080000	139090000	29	8.06573220281799	0.000000779090536847228	chr1_338	5	SharpPeak	37.7758151067232	0
chr1	138850000	138860000	chr1	139080000	139090000	13	3.18774914960475	0.000879274543206606	chr1_338	5	SharpPeak	37.7758151067232	0
chr1	138840000	138850000	chr1	139090000	139100000	42	11.8195873396371	0.00000000113097324646066	chr1_338	5	SharpPeak	37.7758151067232	1
chr1	138830000	138840000	chr1	139100000	139110000	16	5.11466541205789	0.00264055031099178	chr1_338	5	SharpPeak	37.7758151067232	0
chr1	138840000	138850000	chr1	139100000	139110000	31	9.81973799916822	0.00000419205069435304	chr1_338	5	SharpPeak	37.7758151067232	0
chr1	138840000	138850000	chr1	139140000	139150000	27	6.26183857164452	0.0000000626929732478873	chr1_339	7	SharpPeak	69.9812071726449	0
chr1	138850000	138860000	chr1	139140000	139150000	14	2.58665109082162	0.0000242148699132093	chr1_339	7	SharpPeak	69.9812071726449	0
chr1	138610000	138620000	chr1	139150000	139160000	12	3.64061664732634	0.00851369954385123	chr1_340	2	SharpPeak	8.65977085331008	0
chr1	138830000	138840000	chr1	139150000	139160000	27	4.29992164814693	0.0000000000192233041514242	chr1_339	7	SharpPeak	69.9812071726449	0
chr1	138840000	138850000	chr1	139150000	139160000	46	8.15181827497686	0.0000000000000000147445095042531	chr1_339	7	SharpPeak	69.9812071726449	1
chr1	138610000	138620000	chr1	139160000	139170000	12	3.03505922154449	0.00202589634385527	chr1_340	2	SharpPeak	8.65977085331008	1
chr1	138840000	138850000	chr1	139160000	139170000	27	6.53942648705552	0.000000150600522101053	chr1_339	7	SharpPeak	69.9812071726449	0
chr1	138850000	138860000	chr1	139160000	139170000	11	2.6707808494109	0.00257381344362628	chr1_339	7	SharpPeak	69.9812071726449	0
chr1	138850000	138860000	chr1	139170000	139180000	14	3.27342229081254	0.000295060539377711	chr1_339	7	SharpPeak	69.9812071726449	0
chr1	138840000	138850000	chr1	139200000	139210000	24	8.86870970154538	0.000858710045454968	chr1_341	2	SharpPeak	9.78295944450399	1
chr1	138840000	138850000	chr1	139210000	139220000	24	9.5908908825772	0.00245694641845857	chr1_341	2	SharpPeak	9.78295944450399	0
chr1	150530000	150540000	chr1	151030000	151040000	9	1.77471142172039	0.00216991104195824	chr1_141	12	SharpPeak	68.8011309866357	0
chr1	150530000	150540000	chr1	151000000	151010000	15	2.05500158157599	0.000000274547618291897	chr1_141	12	SharpPeak	68.8011309866357	0
chr1	150530000	150540000	chr1	151010000	151020000	9	1.72355667609951	0.00177517382487463	chr1_141	12	SharpPeak	68.8011309866357	0
chr1	151080000	151090000	chr1	151290000	151300000	13	3.55291889908204	0.00231056371775441	chr1_342	2	SharpPeak	9.82506160192664	0
chr1	151080000	151090000	chr1	151300000	151310000	14	3.62680393786257	0.000843910634119827	chr1_342	2	SharpPeak	9.82506160192664	1
chr1	151070000	151080000	chr1	151320000	151330000	13	3.24302924303293	0.00102581481025631	chr1_143	29	BroadPeak	364.452989330716	0
chr1	151080000	151090000	chr1	151320000	151330000	14	4.0209096484814	0.00223639618886954	chr1_143	29	BroadPeak	364.452989330716	0
chr1	151020000	151030000	chr1	151330000	151340000	14	3.46676929431804	0.000536296733885317	chr1_143	29	BroadPeak	364.452989330716	0
chr1	151080000	151090000	chr1	151330000	151340000	17	4.34469219078784	0.000134541259723414	chr1_143	29	BroadPeak	364.452989330716	0
chr1	151020000	151030000	chr1	151350000	151360000	12	3.17914443556605	0.00295411920810415	chr1_143	29	BroadPeak	364.452989330716	0
chr1	151040000	151050000	chr1	151350000	151360000	13	3.17623491361831	0.000850902383447088	chr1_143	29	BroadPeak	364.452989330716	0
chr1	151070000	151080000	chr1	151350000	151360000	20	3.17508288360459	0.0000000145843759213087	chr1_143	29	BroadPeak	364.452989330716	0
chr1	151080000	151090000	chr1	151350000	151360000	25	3.91775829539218	0.000000000094592657660815	chr1_143	29	BroadPeak	364.452989330716	0
chr1	151070000	151080000	chr1	151360000	151370000	12	2.90873862599559	0.00141634786495743	chr1_143	29	BroadPeak	364.452989330716	0
chr1	151070000	151080000	chr1	151370000	151380000	13	2.76561392409271	0.000222097049475107	chr1_143	29	BroadPeak	364.452989330716	0
chr1	151040000	151050000	chr1	151380000	151390000	11	2.63216425169014	0.00230027663477988	chr1_144	6	SharpPeak	33.9569589387407	0
chr1	151070000	151080000	chr1	151380000	151390000	11	2.61703892135751	0.00220809048786414	chr1_143	29	BroadPeak	364.452989330716	0
chr1	151040000	151050000	chr1	151390000	151400000	10	2.61019495653335	0.00746773461320647	chr1_144	6	SharpPeak	33.9569589387407	0
chr1	151080000	151090000	chr1	151390000	151400000	15	3.12350763595669	0.0000426650397458424	chr1_143	29	BroadPeak	364.452989330716	0
chr1	151090000	151100000	chr1	151390000	151400000	12	2.80169977767968	0.00103066582928375	chr1_143	29	BroadPeak	364.452989330716	0
chr1	151040000	151050000	chr1	151400000	151410000	11	2.99488536752894	0.00604083857517538	chr1_144	6	SharpPeak	33.9569589387407	0
chr1	151070000	151080000	chr1	151400000	151410000	16	2.96629939141927	0.00000489113834674188	chr1_143	29	BroadPeak	364.452989330716	0
chr1	151080000	151090000	chr1	151400000	151410000	12	3.62432498298668	0.00822890952632199	chr1_143	29	BroadPeak	364.452989330716	0
chr1	151040000	151050000	chr1	151410000	151420000	10	2.24622528886684	0.0026603453453147	chr1_144	6	SharpPeak	33.9569589387407	0
chr1	151070000	151080000	chr1	151410000	151420000	13	2.22595814141054	0.0000250689908509937	chr1_143	29	BroadPeak	364.452989330716	0
chr1	151550000	151560000	chr1	151680000	151690000	16	5.12862651920366	0.0027091167611602	chr1_343	6	SharpPeak	29.2390797355434	0
chr1	151560000	151570000	chr1	151680000	151690000	20	5.95500881208649	0.000203475146594535	chr1_343	6	SharpPeak	29.2390797355434	0
chr1	151500000	151510000	chr1	151690000	151700000	22	8.67856639562499	0.00362559346112254	chr1_344	3	SharpPeak	18.695674395041	0
chr1	151550000	151560000	chr1	151690000	151700000	14	4.62371661416146	0.0076500952910327	chr1_343	6	SharpPeak	29.2390797355434	0
chr1	151560000	151570000	chr1	151690000	151700000	20	5.33631915992264	0.0000448813317669775	chr1_343	6	SharpPeak	29.2390797355434	1
chr1	151420000	151430000	chr1	151700000	151710000	25	7.48955231814935	0.0000221564439527054	chr1_345	2	SharpPeak	22.0466465510014	0
chr1	151500000	151510000	chr1	151700000	151710000	32	8.39277046015744	0.0000000423315787788558	chr1_344	3	SharpPeak	18.695674395041	1
chr1	151560000	151570000	chr1	151700000	151710000	15	5.08368751910659	0.00669723943689917	chr1_343	6	SharpPeak	29.2390797355434	0
chr1	151570000	151580000	chr1	151700000	151710000	16	5.62831248707966	0.00667094572273068	chr1_343	6	SharpPeak	29.2390797355434	0
chr1	151420000	151430000	chr1	151710000	151720000	36	6.87261604371498	0.000000000000701599495909434	chr1_345	2	SharpPeak	22.0466465510014	1
chr1	151500000	151510000	chr1	151710000	151720000	20	7.62117093370448	0.00430997849179002	chr1_344	3	SharpPeak	18.695674395041	0
chr1	153900000	153910000	chr1	154010000	154020000	35	12.8699606153192	0.0000199819923673232	chr1_148	7	SharpPeak	36.709003607084	1
chr1	153900000	153910000	chr1	154060000	154070000	43	14.0419496124258	0.0000000522436778481199	chr1_149	24	BroadPeak	267.72390578686	0
chr1	153890000	153900000	chr1	154070000	154080000	16	5.15183128111955	0.00283129499819481	chr1_149	24	BroadPeak	267.72390578686	0
chr1	153900000	153910000	chr1	154070000	154080000	37	11.3657669797216	0.00000014627533374524	chr1_149	24	BroadPeak	267.72390578686	0
chr1	153890000	153900000	chr1	154080000	154090000	15	4.91293704870254	0.00492095048236676	chr1_149	24	BroadPeak	267.72390578686	0
chr1	153900000	153910000	chr1	154080000	154090000	27	10.7963246936795	0.00108974717096822	chr1_149	24	BroadPeak	267.72390578686	0
chr1	153900000	153910000	chr1	154090000	154100000	32	10.4616118055019	0.00000522012410261107	chr1_149	24	BroadPeak	267.72390578686	0
chr1	153890000	153900000	chr1	154180000	154190000	28	3.7010758198842	0.0000000000000922181033430898	chr1_149	24	BroadPeak	267.72390578686	0
chr1	153900000	153910000	chr1	154180000	154190000	52	7.86276653854085	0.0000000000000000000000982073417183873	chr1_149	24	BroadPeak	267.72390578686	0
chr1	153890000	153900000	chr1	154020000	154030000	17	5.13385903189801	0.000956100172330143	chr1_148	7	SharpPeak	36.709003607084	0
chr1	153900000	153910000	chr1	154020000	154030000	29	11.510867115456	0.000549936994056157	chr1_148	7	SharpPeak	36.709003607084	0
chr1	153900000	153910000	chr1	154100000	154110000	37	9.12275214064954	0.000000000452935161560789	chr1_149	24	BroadPeak	267.72390578686	0
chr1	153890000	153900000	chr1	154120000	154130000	30	4.67341136299211	0.000000000000629192188682964	chr1_149	24	BroadPeak	267.72390578686	0
chr1	153900000	153910000	chr1	154120000	154130000	63	10.1754294094964	0.00000000000000000000000004852017416839	chr1_149	24	BroadPeak	267.72390578686	1
chr1	153900000	153910000	chr1	154130000	154140000	21	5.0121880185384	0.00000481514720435972	chr1_149	24	BroadPeak	267.72390578686	0
chr1	153890000	153900000	chr1	154140000	154150000	16	3.45646462709706	0.0000327298819382551	chr1_149	24	BroadPeak	267.72390578686	0
chr1	153900000	153910000	chr1	154140000	154150000	22	7.31364668316277	0.000391114083112744	chr1_149	24	BroadPeak	267.72390578686	0
chr1	153890000	153900000	chr1	154150000	154160000	23	4.01802036178174	0.00000000507204197631327	chr1_149	24	BroadPeak	267.72390578686	0
chr1	153900000	153910000	chr1	154150000	154160000	27	8.63031724053843	0.0000276356514885519	chr1_149	24	BroadPeak	267.72390578686	0
chr1	153890000	153900000	chr1	154170000	154180000	34	4.75912877057212	0.000000000000000644929615558095	chr1_149	24	BroadPeak	267.72390578686	0
chr1	153900000	153910000	chr1	154170000	154180000	58	10.3079308831179	0.000000000000000000000506142815206157	chr1_149	24	BroadPeak	267.72390578686	0
chr1	153890000	153900000	chr1	154190000	154200000	19	3.28418993011623	0.00000014627533374524	chr1_149	24	BroadPeak	267.72390578686	0
chr1	153900000	153910000	chr1	154190000	154200000	24	6.86177340800206	0.0000164565257401506	chr1_149	24	BroadPeak	267.72390578686	0
chr1	153890000	153900000	chr1	154040000	154050000	18	6.11732066872177	0.00233829531977048	chr1_148	7	SharpPeak	36.709003607084	0
chr1	153900000	153910000	chr1	154040000	154050000	33	13.6621760943546	0.000369440974047677	chr1_148	7	SharpPeak	36.709003607084	0
chr1	153890000	153900000	chr1	154160000	154170000	12	2.93763051605966	0.00153596860592295	chr1_149	24	BroadPeak	267.72390578686	0
chr1	153900000	153910000	chr1	154160000	154170000	29	6.03037572034353	0.00000000147382044639733	chr1_149	24	BroadPeak	267.72390578686	0
chr1	153900000	153910000	chr1	154730000	154740000	14	4.39026561122469	0.0049230185547021	chr1_150	3	SharpPeak	15.2801403138973	0
chr1	154780000	154790000	chr1	154980000	154990000	15	2.61530761648567	0.00000527814696343215	chr1_346	4	SharpPeak	51.2132518944927	0
chr1	154780000	154790000	chr1	154990000	155000000	25	2.66295190431119	0.0000000000000240527765907466	chr1_346	4	SharpPeak	51.2132518944927	0
chr1	154780000	154790000	chr1	155000000	155010000	31	2.84781186121542	0.000000000000000000193358868400777	chr1_346	4	SharpPeak	51.2132518944927	1
chr1	154780000	154790000	chr1	155010000	155020000	12	2.9336925227607	0.0015217192714056	chr1_346	4	SharpPeak	51.2132518944927	0
chr1	155020000	155030000	chr1	155200000	155210000	14	4.20048996299588	0.0033111165658267	chr1_152	17	BroadPeak	130.115414931363	0
chr1	155030000	155040000	chr1	155200000	155210000	21	5.54965588300865	0.0000228852509744884	chr1_152	17	BroadPeak	130.115414931363	0
chr1	155040000	155050000	chr1	155200000	155210000	14	4.21455741011842	0.00342344449196154	chr1_152	17	BroadPeak	130.115414931363	0
chr1	155080000	155090000	chr1	155200000	155210000	22	9.39483683257379	0.00906617383308393	chr1_153	8	SharpPeak	85.4389570197448	0
chr1	155090000	155100000	chr1	155200000	155210000	50	24.545534323337	0.000298968055424758	chr1_153	8	SharpPeak	85.4389570197448	0
chr1	155040000	155050000	chr1	155170000	155180000	18	5.54072477358421	0.000770121721391734	chr1_347	2	SharpPeak	10.1880642146279	1
chr1	155090000	155100000	chr1	155190000	155200000	65	30.8976494444012	0.0000067088165308262	chr1_153	8	SharpPeak	85.4389570197448	0
chr1	155020000	155030000	chr1	155210000	155220000	28	3.64516839426496	0.0000000000000639571258183809	chr1_152	17	BroadPeak	130.115414931363	1
chr1	155030000	155040000	chr1	155210000	155220000	31	4.76514863631856	0.00000000000016877146915858	chr1_152	17	BroadPeak	130.115414931363	0
chr1	155040000	155050000	chr1	155210000	155220000	21	3.64130836643222	0.0000000256429966084267	chr1_152	17	BroadPeak	130.115414931363	0
chr1	155080000	155090000	chr1	155210000	155220000	20	7.89951782086469	0.00639540422742673	chr1_153	8	SharpPeak	85.4389570197448	0
chr1	155090000	155100000	chr1	155210000	155220000	93	20.5334953237244	0.000000000000000000000000000209962595997648	chr1_153	8	SharpPeak	85.4389570197448	1
chr1	155020000	155030000	chr1	155230000	155240000	11	3.16900046329428	0.00904601070921386	chr1_152	17	BroadPeak	130.115414931363	0
chr1	155030000	155040000	chr1	155230000	155240000	25	4.07962099081676	0.000000000220951568500706	chr1_152	17	BroadPeak	130.115414931363	0
chr1	155040000	155050000	chr1	155230000	155240000	14	3.14411190055894	0.000195260023699303	chr1_152	17	BroadPeak	130.115414931363	0
chr1	155090000	155100000	chr1	155230000	155240000	40	16.8155168447907	0.0000787979803507763	chr1_153	8	SharpPeak	85.4389570197448	0
chr1	155030000	155040000	chr1	155250000	155260000	16	4.01816602887903	0.00019326125155831	chr1_152	17	BroadPeak	130.115414931363	0
chr1	155030000	155040000	chr1	155270000	155280000	14	3.16258746654547	0.000207449416780338	chr1_348	5	SharpPeak	28.9803202519473	0
chr1	155020000	155030000	chr1	155280000	155290000	16	3.69096989181443	0.0000713391750427514	chr1_348	5	SharpPeak	28.9803202519473	0
chr1	155030000	155040000	chr1	155280000	155290000	16	4.77847476694738	0.00131308025092494	chr1_348	5	SharpPeak	28.9803202519473	0
chr1	155040000	155050000	chr1	155280000	155290000	13	3.61167537892649	0.00266772639084244	chr1_348	5	SharpPeak	28.9803202519473	0
chr1	155030000	155040000	chr1	155290000	155300000	20	4.93197354449023	0.0000146207386960178	chr1_348	5	SharpPeak	28.9803202519473	1
chr1	155030000	155040000	chr1	155180000	155190000	17	5.26804349350832	0.00126320910468164	chr1_347	2	SharpPeak	10.1880642146279	0
chr1	156030000	156040000	chr1	156230000	156240000	15	4.79359394097311	0.00391654463242157	chr1_349	2	SharpPeak	10.812040446864	0
chr1	156040000	156050000	chr1	156230000	156240000	24	7.48216911931162	0.0000660171166717914	chr1_349	2	SharpPeak	10.812040446864	1
chr1	156740000	156750000	chr1	156850000	156860000	17	5.57233964522733	0.00230682098264572	chr1_350	3	SharpPeak	13.7384003876402	0
chr1	156750000	156760000	chr1	156850000	156860000	18	6.42657876889731	0.00397001677064841	chr1_350	3	SharpPeak	13.7384003876402	0
chr1	156740000	156750000	chr1	156860000	156870000	19	6.56811591467548	0.00198019476663785	chr1_350	3	SharpPeak	13.7384003876402	1
chr1	156710000	156720000	chr1	156880000	156890000	18	6.57811579497234	0.00506168898360982	chr1_351	3	SharpPeak	12.7399813835454	0
chr1	156740000	156750000	chr1	156880000	156890000	15	3.71777555064668	0.000296978681407479	chr1_352	6	SharpPeak	30.6658268839111	0
chr1	156750000	156760000	chr1	156880000	156890000	15	4.18921676384722	0.0010589688545552	chr1_352	6	SharpPeak	30.6658268839111	0
chr1	156710000	156720000	chr1	156890000	156900000	22	8.599098092227	0.00325068485075278	chr1_351	3	SharpPeak	12.7399813835454	1
chr1	156740000	156750000	chr1	156890000	156900000	15	4.73849330154438	0.00350733393491633	chr1_352	6	SharpPeak	30.6658268839111	0
chr1	156750000	156760000	chr1	156890000	156900000	20	5.35489687587644	0.0000472033359686259	chr1_352	6	SharpPeak	30.6658268839111	1
chr1	156710000	156720000	chr1	156900000	156910000	21	8.57802968191608	0.00708991247888041	chr1_351	3	SharpPeak	12.7399813835454	0
chr1	156740000	156750000	chr1	156900000	156910000	15	4.6932195676999	0.00320736300632778	chr1_352	6	SharpPeak	30.6658268839111	0
chr1	156750000	156760000	chr1	156900000	156910000	16	5.28640935491619	0.0036464344680745	chr1_352	6	SharpPeak	30.6658268839111	0
chr1	156930000	156940000	chr1	157050000	157060000	43	17.2660041419501	0.000011932659483673	chr1_159	4	SharpPeak	41.694015537059	0
chr1	156930000	156940000	chr1	157060000	157070000	52	12.6350770416909	0.0000000000000243245932807707	chr1_159	4	SharpPeak	41.694015537059	1
chr1	156740000	156750000	chr1	157070000	157080000	15	2.43213975105683	0.00000220924240246425	chr1_158	3	SharpPeak	23.0449470271429	0
chr1	156750000	156760000	chr1	157070000	157080000	14	2.61485581669053	0.0000272028264296418	chr1_158	3	SharpPeak	23.0449470271429	0
chr1	156930000	156940000	chr1	157070000	157080000	44	11.277211611385	0.0000000000206854826405618	chr1_159	4	SharpPeak	41.694015537059	0
chr1	159390000	159400000	chr1	159860000	159870000	10	2.22954397700067	0.00252215285109975	chr1_353	3	SharpPeak	17.3165074323172	0
chr1	159390000	159400000	chr1	159870000	159880000	11	1.85797957961434	0.000127377589419639	chr1_353	3	SharpPeak	17.3165074323172	0
chr1	159390000	159400000	chr1	159880000	159890000	13	2.37530793037165	0.0000484261864994102	chr1_353	3	SharpPeak	17.3165074323172	1
chr1	160190000	160200000	chr1	160360000	160370000	27	9.21036361689489	0.0000844239350968243	chr1_354	6	SharpPeak	45.9741243726995	0
chr1	160210000	160220000	chr1	160360000	160370000	41	13.0135835912681	0.0000000564194775726734	chr1_354	6	SharpPeak	45.9741243726995	0
chr1	160190000	160200000	chr1	160370000	160380000	30	7.90040083190809	0.000000145699959161959	chr1_354	6	SharpPeak	45.9741243726995	0
chr1	160200000	160210000	chr1	160370000	160380000	18	5.30998458098869	0.000459816323139836	chr1_354	6	SharpPeak	45.9741243726995	0
chr1	160210000	160220000	chr1	160370000	160380000	38	11.1004737563201	0.0000000243796223407896	chr1_354	6	SharpPeak	45.9741243726995	1
chr1	160210000	160220000	chr1	160380000	160390000	14	3.98355278967157	0.00204833996527911	chr1_354	6	SharpPeak	45.9741243726995	0
chr1	161250000	161260000	chr1	161680000	161690000	16	4.61447540549739	0.000915952245334642	chr1_355	2	SharpPeak	13.6202880576875	0
chr1	161250000	161260000	chr1	161690000	161700000	21	4.52960482087297	0.000000978781632471125	chr1_355	2	SharpPeak	13.6202880576875	1
chr1	162000000	162010000	chr1	162190000	162200000	23	5.72615249018202	0.00000282038885477931	chr1_161	35	BroadPeak	867.022281537466	0
chr1	161970000	161980000	chr1	162230000	162240000	16	3.84256125851776	0.00011502961611223	chr1_161	35	BroadPeak	867.022281537466	0
chr1	162000000	162010000	chr1	162230000	162240000	25	5.14036101316618	0.000000022647187832179	chr1_161	35	BroadPeak	867.022281537466	0
chr1	162000000	162010000	chr1	162200000	162210000	22	5.41421287487554	0.00000423983568856004	chr1_161	35	BroadPeak	867.022281537466	0
chr1	162000000	162010000	chr1	162240000	162250000	27	4.91133195281194	0.000000000367912949608762	chr1_161	35	BroadPeak	867.022281537466	0
chr1	162000000	162010000	chr1	162250000	162260000	13	4.05015135194941	0.00697781826645343	chr1_161	35	BroadPeak	867.022281537466	0
chr1	161960000	161970000	chr1	162260000	162270000	11	2.96420818988758	0.00560614286704405	chr1_356	4	SharpPeak	20.70054596138	0
chr1	161960000	161970000	chr1	162270000	162280000	17	4.02304493985832	0.0000518273228617086	chr1_356	4	SharpPeak	20.70054596138	1
chr1	162000000	162010000	chr1	162270000	162280000	12	2.98507321364096	0.00175536118817812	chr1_162	24	BroadPeak	356.71130563675	0
chr1	161960000	161970000	chr1	162280000	162290000	20	8.16219725606386	0.0090318044635755	chr1_356	4	SharpPeak	20.70054596138	0
chr1	161970000	161980000	chr1	162280000	162290000	17	4.37075189730868	0.000145140217201477	chr1_356	4	SharpPeak	20.70054596138	0
chr1	162000000	162010000	chr1	162280000	162290000	31	5.79777329296348	0.0000000000244372080719415	chr1_162	24	BroadPeak	356.71130563675	0
chr1	162000000	162010000	chr1	162290000	162300000	15	4.30140154784767	0.00137381899546737	chr1_162	24	BroadPeak	356.71130563675	0
chr1	162210000	162220000	chr1	162290000	162300000	55	26.4669067342848	0.0000705698147897679	chr1_164	11	BroadPeak	196.451522599647	0
chr1	162220000	162230000	chr1	162290000	162300000	49	23.5621178282782	0.000221895123873258	chr1_164	11	BroadPeak	196.451522599647	0
chr1	161960000	161970000	chr1	162300000	162310000	23	5.27635192013005	0.000000704945894151097	chr1_162	24	BroadPeak	356.71130563675	0
chr1	161970000	161980000	chr1	162300000	162310000	15	2.95489064330542	0.000022769924980235	chr1_162	24	BroadPeak	356.71130563675	0
chr1	162000000	162010000	chr1	162300000	162310000	24	3.78831137013011	0.000000000287592514165272	chr1_162	24	BroadPeak	356.71130563675	0
chr1	162180000	162190000	chr1	162300000	162310000	19	5.71776434107977	0.000367864524570912	chr1_163	3	SharpPeak	13.4010677058227	1
chr1	162210000	162220000	chr1	162300000	162310000	76	21.7412211711558	0.0000000000000000487309599833694	chr1_164	11	BroadPeak	196.451522599647	0
chr1	162220000	162230000	chr1	162300000	162310000	60	19.1605866204264	0.0000000000154924938914707	chr1_164	11	BroadPeak	196.451522599647	0
chr1	161960000	161970000	chr1	162320000	162330000	47	6.01621371679724	0.0000000000000000000000188231980004702	chr1_162	24	BroadPeak	356.71130563675	0
chr1	161970000	161980000	chr1	162320000	162330000	24	3.30249799118521	0.0000000000177580930237046	chr1_162	24	BroadPeak	356.71130563675	0
chr1	162000000	162010000	chr1	162320000	162330000	22	4.26399515882988	0.0000000784393382895999	chr1_162	24	BroadPeak	356.71130563675	0
chr1	162210000	162220000	chr1	162320000	162330000	73	22.42489081819	0.00000000000000757995631535248	chr1_164	11	BroadPeak	196.451522599647	0
chr1	162220000	162230000	chr1	162320000	162330000	57	19.4704640019493	0.00000000071594083554904	chr1_164	11	BroadPeak	196.451522599647	0
chr1	161960000	161970000	chr1	162330000	162340000	48	5.76317964039563	0.000000000000000000000000440325763730675	chr1_162	24	BroadPeak	356.71130563675	0
chr1	161970000	161980000	chr1	162330000	162340000	18	3.18005573644878	0.000000480678816994672	chr1_162	24	BroadPeak	356.71130563675	0
chr1	162000000	162010000	chr1	162330000	162340000	37	4.08414439563309	0.0000000000000000000147899635769221	chr1_162	24	BroadPeak	356.71130563675	0
chr1	162210000	162220000	chr1	162330000	162340000	67	20.5545453115323	0.000000000000118389096056779	chr1_164	11	BroadPeak	196.451522599647	0
chr1	162220000	162230000	chr1	162330000	162340000	60	17.7457057254229	0.000000000000689742180872719	chr1_164	11	BroadPeak	196.451522599647	0
chr1	161960000	161970000	chr1	162340000	162350000	16	2.98573777443597	0.00000527814696343215	chr1_162	24	BroadPeak	356.71130563675	0
chr1	162000000	162010000	chr1	162340000	162350000	12	2.27605535885033	0.000157377257127574	chr1_162	24	BroadPeak	356.71130563675	0
chr1	161960000	161970000	chr1	162350000	162360000	22	4.94282347213467	0.000000959275014888508	chr1_162	24	BroadPeak	356.71130563675	0
chr1	162540000	162550000	chr1	162650000	162660000	20	7.3131932085431	0.00269173506742079	chr1_166	3	SharpPeak	15.4580820305548	0
chr1	162570000	162580000	chr1	162650000	162660000	34	15.367157599691	0.00137261920321674	chr1_167	2	SharpPeak	11.9479751038534	0
chr1	161960000	161970000	chr1	162580000	162590000	14	3.43764225223963	0.000491057811427906	chr1_165	4	SharpPeak	17.9000817107678	1
chr1	163150000	163160000	chr1	163410000	163420000	13	3.68650033920633	0.0031847796252409	chr1_170	2	SharpPeak	8.61539641786296	0
chr1	163300000	163310000	chr1	163410000	163420000	27	12.3824733740161	0.00728404479778855	chr1_357	4	SharpPeak	40.0490229079119	0
chr1	163310000	163320000	chr1	163410000	163420000	96	29.3297276368054	0.000000000000000000126979764351124	chr1_357	4	SharpPeak	40.0490229079119	1
chr1	163310000	163320000	chr1	163450000	163460000	40	17.3391531706633	0.000153798175214504	chr1_358	3	SharpPeak	26.3801632645694	0
chr1	163310000	163320000	chr1	163430000	163440000	26	11.2785905462596	0.00438235209995003	chr1_357	4	SharpPeak	40.0490229079119	0
chr1	163310000	163320000	chr1	163470000	163480000	56	19.6163419442402	0.00000000262673409802804	chr1_358	3	SharpPeak	26.3801632645694	1
chr1	163310000	163320000	chr1	163530000	163540000	44	16.3196901408162	0.00000116189569498404	chr1_171	6	SharpPeak	71.150481302155	0
chr1	163310000	163320000	chr1	163540000	163550000	30	12.7706732117257	0.00128877692205844	chr1_171	6	SharpPeak	71.150481302155	0
chr1	163310000	163320000	chr1	163420000	163430000	69	29.9959746148028	0.000000122905787128564	chr1_357	4	SharpPeak	40.0490229079119	0
chr1	163310000	163320000	chr1	163550000	163560000	44	17.8974201032228	0.000012340043456598	chr1_171	6	SharpPeak	71.150481302155	0
chr1	163310000	163320000	chr1	163560000	163570000	74	13.8591278684997	0.0000000000000000000000000104220773525582	chr1_171	6	SharpPeak	71.150481302155	1
chr1	163310000	163320000	chr1	163460000	163470000	48	17.7657470404934	0.000000280887214898124	chr1_358	3	SharpPeak	26.3801632645694	0
chr1	163310000	163320000	chr1	163580000	163590000	47	15.6473527086343	0.0000000170611552358046	chr1_171	6	SharpPeak	71.150481302155	0
chr1	163310000	163320000	chr1	163640000	163650000	54	12.3938513026423	0.000000000000000720799034154644	chr1_359	13	BroadPeak	168.937809986615	0
chr1	163150000	163160000	chr1	163650000	163660000	15	2.36772827753321	0.00000159513827727616	chr1_360	2	SharpPeak	14.1190515290243	1
chr1	163300000	163310000	chr1	163650000	163660000	21	4.94258205198911	0.00000388345187382808	chr1_359	13	BroadPeak	168.937809986615	0
chr1	163310000	163320000	chr1	163650000	163660000	65	11.0779756423408	0.000000000000000000000000126076830153514	chr1_359	13	BroadPeak	168.937809986615	1
chr1	163310000	163320000	chr1	163610000	163620000	46	15.7891520107068	0.0000000646542022226659	chr1_359	13	BroadPeak	168.937809986615	0
chr1	163310000	163320000	chr1	163620000	163630000	45	10.1302736787238	0.000000000000149850286868	chr1_359	13	BroadPeak	168.937809986615	0
chr1	163310000	163320000	chr1	163630000	163640000	37	12.6027805103654	0.00000174528831201005	chr1_359	13	BroadPeak	168.937809986615	0
chr1	163150000	163160000	chr1	163660000	163670000	12	2.35105880764179	0.000210860912600566	chr1_360	2	SharpPeak	14.1190515290243	0
chr1	163300000	163310000	chr1	163660000	163670000	15	4.86426202660407	0.00448853159230526	chr1_359	13	BroadPeak	168.937809986615	0
chr1	163310000	163320000	chr1	163660000	163670000	50	10.8887945511674	0.00000000000000142628463995558	chr1_359	13	BroadPeak	168.937809986615	0
chr1	163310000	163320000	chr1	163670000	163680000	28	7.53381524028208	0.000000680441294591021	chr1_359	13	BroadPeak	168.937809986615	0
chr1	163310000	163320000	chr1	163680000	163690000	36	9.7536817402473	0.0000000098663061997352	chr1_359	13	BroadPeak	168.937809986615	0
chr1	163300000	163310000	chr1	163690000	163700000	16	4.79223276903434	0.001355838526861	chr1_359	13	BroadPeak	168.937809986615	0
chr1	163310000	163320000	chr1	163690000	163700000	49	10.702766180183	0.00000000000000323203781940908	chr1_359	13	BroadPeak	168.937809986615	0
chr1	163360000	163370000	chr1	163690000	163700000	13	3.68552299170296	0.00317981965389985	chr1_361	2	SharpPeak	11.6274213327123	0
chr1	163310000	163320000	chr1	163700000	163710000	47	10.4884724130935	0.0000000000000281316191809515	chr1_359	13	BroadPeak	168.937809986615	0
chr1	163350000	163360000	chr1	163700000	163710000	17	3.66109824926023	0.0000157889652008653	chr1_361	2	SharpPeak	11.6274213327123	1
chr1	163310000	163320000	chr1	163730000	163740000	26	8.22901229621891	0.0000357028508765003	chr1_173	7	SharpPeak	73.3630691396413	0
chr1	163310000	163320000	chr1	163740000	163750000	35	10.5966400050112	0.000000258891007370765	chr1_173	7	SharpPeak	73.3630691396413	0
chr1	163310000	163320000	chr1	163750000	163760000	26	8.23344936986298	0.0000360427741477996	chr1_173	7	SharpPeak	73.3630691396413	0
chr1	163360000	163370000	chr1	163750000	163760000	11	2.90540080593119	0.00486062027809363	chr1_362	2	SharpPeak	8.69009218749169	0
chr1	163310000	163320000	chr1	163760000	163770000	51	9.39874495294623	0.000000000000000000955412006222063	chr1_173	7	SharpPeak	73.3630691396413	1
chr1	163360000	163370000	chr1	163760000	163770000	12	3.237520542148	0.00342833899165453	chr1_362	2	SharpPeak	8.69009218749169	1
chr1	163310000	163320000	chr1	163820000	163830000	32	9.06541032726959	0.000000244584167934306	chr1_175	16	BroadPeak	178.888819750575	0
chr1	163310000	163320000	chr1	163830000	163840000	31	8.48290778692404	0.000000193085929581423	chr1_175	16	BroadPeak	178.888819750575	0
chr1	163300000	163310000	chr1	163840000	163850000	16	3.49776254240368	0.0000375504139473351	chr1_175	16	BroadPeak	178.888819750575	0
chr1	163310000	163320000	chr1	163840000	163850000	39	7.57191923269067	0.000000000000105316703412147	chr1_175	16	BroadPeak	178.888819750575	0
chr1	163310000	163320000	chr1	163800000	163810000	8	1.51922371723525	0.00362559346112254	chr1_175	16	BroadPeak	178.888819750575	0
chr1	163310000	163320000	chr1	163810000	163820000	30	7.83042809046223	0.00000011994999864494	chr1_175	16	BroadPeak	178.888819750575	0
chr1	163310000	163320000	chr1	163860000	163870000	25	7.13299900127691	0.00000961324778808674	chr1_175	16	BroadPeak	178.888819750575	0
chr1	163310000	163320000	chr1	163870000	163880000	34	7.7383171670467	0.000000000376024469381582	chr1_175	16	BroadPeak	178.888819750575	0
chr1	163310000	163320000	chr1	163880000	163890000	19	6.17655564706776	0.000965877289599806	chr1_175	16	BroadPeak	178.888819750575	0
chr1	163300000	163310000	chr1	163890000	163900000	18	3.84680997616879	0.000006970124869699	chr1_175	16	BroadPeak	178.888819750575	0
chr1	163310000	163320000	chr1	163890000	163900000	55	8.40715191759639	0.00000000000000000000000760900646956008	chr1_175	16	BroadPeak	178.888819750575	1
chr1	163150000	163160000	chr1	163900000	163910000	11	1.75817743625892	0.0000782488868168304	chr1_176	7	SharpPeak	41.9219225469496	0
chr1	163310000	163320000	chr1	163900000	163910000	40	6.03106290765181	0.0000000000000000136656337053103	chr1_175	16	BroadPeak	178.888819750575	0
chr1	163150000	163160000	chr1	163910000	163920000	10	1.72586699911769	0.000365132637968845	chr1_176	7	SharpPeak	41.9219225469496	0
chr1	163310000	163320000	chr1	163910000	163920000	32	5.79617600992585	0.00000000000468364900302554	chr1_175	16	BroadPeak	178.888819750575	0
chr1	163150000	163160000	chr1	164130000	164140000	9	1.78919498065146	0.00228571825592784	chr1_363	2	SharpPeak	8.78474038302276	1
chr1	163150000	163160000	chr1	164140000	164150000	8	1.66054710927937	0.00605170233406228	chr1_363	2	SharpPeak	8.78474038302276	0
chr1	164300000	164310000	chr1	165130000	165140000	12	2.28059123297292	0.000160297759387171	chr1_178	4	SharpPeak	27.4722732677113	0
chr1	165640000	165650000	chr1	165720000	165730000	73	29.9684432440029	0.00000000426934433855628	chr1_364	4	SharpPeak	38.464950512286	0
chr1	165630000	165640000	chr1	165730000	165740000	47	22.3160696424381	0.000243985989020578	chr1_364	4	SharpPeak	38.464950512286	0
chr1	165640000	165650000	chr1	165730000	165740000	79	29.5998875856041	0.0000000000107537606098522	chr1_364	4	SharpPeak	38.464950512286	1
chr1	165640000	165650000	chr1	165740000	165750000	39	14.1838633283293	0.00000392636948763699	chr1_364	4	SharpPeak	38.464950512286	0
chr1	166000000	166010000	chr1	166130000	166140000	21	8.30500962715198	0.00493604673357293	chr1_182	5	SharpPeak	44.8800114858343	0
chr1	165640000	165650000	chr1	166140000	166150000	22	6.84148218374613	0.00015266904898878	chr1_183	2	SharpPeak	10.5822592401642	1
chr1	165760000	165770000	chr1	166140000	166150000	11	2.43771051187689	0.00125728593499036	chr1_184	7	SharpPeak	68.6528523000049	0
chr1	165780000	165790000	chr1	166140000	166150000	13	2.5230694824413	0.0000891108319891343	chr1_184	7	SharpPeak	68.6528523000049	0
chr1	166000000	166010000	chr1	166140000	166150000	44	8.75612283269739	0.00000000000000459176548246838	chr1_182	5	SharpPeak	44.8800114858343	1
chr1	166160000	166170000	chr1	166360000	166370000	11	2.97692786000424	0.00579495968726311	chr1_186	2	SharpPeak	8.50131677731214	0
chr1	166150000	166160000	chr1	166320000	166330000	15	4.83325840098917	0.00422998961286183	chr1_185	3	SharpPeak	16.8794296430676	0
chr1	166160000	166170000	chr1	166320000	166330000	19	4.07060126166547	0.00000360297921642204	chr1_185	3	SharpPeak	16.8794296430676	1
chr1	167690000	167700000	chr1	167900000	167910000	15	4.84044044918162	0.00428634165756014	chr1_365	2	SharpPeak	8.7419863238705	0
chr1	167690000	167700000	chr1	167890000	167900000	14	4.22905238685235	0.00352880245905505	chr1_365	2	SharpPeak	8.7419863238705	1
chr1	168420000	168430000	chr1	168970000	168980000	11	2.8419978629332	0.00412295207687934	chr1_366	2	SharpPeak	8.97489365746381	0
chr1	168430000	168440000	chr1	168970000	168980000	15	4.54712862365411	0.00236542801026628	chr1_366	2	SharpPeak	8.97489365746381	1
chr1	168430000	168440000	chr1	169240000	169250000	12	3.49533498672045	0.0062552423269804	chr1_189	2	SharpPeak	8.22672625001804	0
chr1	168420000	168430000	chr1	169340000	169350000	10	2.00540618582854	0.00116582590274608	chr1_367	5	SharpPeak	43.1219136432969	0
chr1	168430000	168440000	chr1	169340000	169350000	19	2.90465246722064	0.0000000209188184997721	chr1_367	5	SharpPeak	43.1219136432969	0
chr1	168430000	168440000	chr1	169350000	169360000	24	3.27171346029855	0.0000000000147008462957544	chr1_367	5	SharpPeak	43.1219136432969	1
chr1	168430000	168440000	chr1	169360000	169370000	13	3.23763335190954	0.00101054395030222	chr1_367	5	SharpPeak	43.1219136432969	0
chr1	168430000	168440000	chr1	169370000	169380000	19	3.43497274206747	0.000000289334978299079	chr1_367	5	SharpPeak	43.1219136432969	0
chr1	168420000	168430000	chr1	169390000	169400000	11	2.15416884434445	0.00045597355710606	chr1_368	2	SharpPeak	10.6304425278398	1
chr1	168430000	168440000	chr1	169390000	169400000	13	3.19504166825912	0.000897152676142243	chr1_368	2	SharpPeak	10.6304425278398	0
chr1	169530000	169540000	chr1	169900000	169910000	12	2.73725480477732	0.000845776096339852	chr1_191	10	SharpPeak	85.1256378668904	0
chr1	169530000	169540000	chr1	169910000	169920000	20	2.41884634479721	0.000000000144413150107918	chr1_191	10	SharpPeak	85.1256378668904	0
chr1	169530000	169540000	chr1	169940000	169950000	24	3.5567786882394	0.0000000000809428242727414	chr1_191	10	SharpPeak	85.1256378668904	0
chr1	169530000	169540000	chr1	170130000	170140000	12	2.38299195471149	0.000238348915391132	chr1_369	2	SharpPeak	10.9835083176996	1
chr1	169960000	169970000	chr1	170130000	170140000	35	7.86080938664543	0.000000000134756174812484	chr1_192	11	SharpPeak	77.5931420773595	1
chr1	169970000	169980000	chr1	170130000	170140000	23	5.94689517438782	0.00000524598321576096	chr1_192	11	SharpPeak	77.5931420773595	0
chr1	169960000	169970000	chr1	170150000	170160000	22	7.64711480684104	0.000733136271016012	chr1_192	11	SharpPeak	77.5931420773595	0
chr1	169520000	169530000	chr1	169890000	169900000	11	2.65372970337719	0.00244156207785909	chr1_191	10	SharpPeak	85.1256378668904	0
chr1	169530000	169540000	chr1	169950000	169960000	14	3.35947665384901	0.000385535099028327	chr1_191	10	SharpPeak	85.1256378668904	0
chr1	169530000	169540000	chr1	170140000	170150000	11	2.31684128933458	0.000842131691949323	chr1_369	2	SharpPeak	10.9835083176996	0
chr1	169970000	169980000	chr1	170140000	170150000	16	5.53217038369487	0.00565170229477772	chr1_192	11	SharpPeak	77.5931420773595	0
chr1	169960000	169970000	chr1	170160000	170170000	18	5.93225175458901	0.00166320739118274	chr1_192	11	SharpPeak	77.5931420773595	0
chr1	169960000	169970000	chr1	170120000	170130000	22	5.04639719626524	0.00000135793870520716	chr1_192	11	SharpPeak	77.5931420773595	0
chr1	170210000	170220000	chr1	170600000	170610000	15	3.62100909870683	0.000223359274545195	chr1_370	2	SharpPeak	11.8656110335847	0
chr1	170900000	170910000	chr1	171020000	171030000	24	9.85026048499409	0.00347917038883097	chr1_371	2	SharpPeak	9.81817163066974	0
chr1	171110000	171120000	chr1	171200000	171210000	36	17.2035393318531	0.00235467498607628	chr1_194	16	BroadPeak	148.550851417373	0
chr1	171160000	171170000	chr1	171200000	171210000	29	12.6381374858097	0.00234225301201922	chr1_195	5	SharpPeak	27.4282535898737	0
chr1	171110000	171120000	chr1	171210000	171220000	60	19.6677407545149	0.0000000000436615900505517	chr1_194	16	BroadPeak	148.550851417373	0
chr1	171140000	171150000	chr1	171210000	171220000	26	9.92116759472024	0.000729243868983951	chr1_195	5	SharpPeak	27.4282535898737	0
chr1	171150000	171160000	chr1	171210000	171220000	47	23.374745907449	0.000704004246201501	chr1_195	5	SharpPeak	27.4282535898737	0
chr1	172140000	172150000	chr1	172220000	172230000	68	31.4260251136007	0.00000141157174496185	chr1_196	2	SharpPeak	17.5109473698253	0
chr1	172140000	172150000	chr1	172250000	172260000	42	19.291981126519	0.000329184688312799	chr1_197	2	SharpPeak	13.2865040602705	0
chr1	172020000	172030000	chr1	172350000	172360000	20	6.89176747994424	0.00133342531144467	chr1_203	3	SharpPeak	13.399633420948	1
chr1	172050000	172060000	chr1	172350000	172360000	12	3.34350452259092	0.00444322047026399	chr1_205	4	SharpPeak	22.1588791427411	0
chr1	172120000	172130000	chr1	172350000	172360000	23	7.74827098587105	0.0003197984425198	chr1_204	4	SharpPeak	19.5540640712103	0
chr1	172530000	172540000	chr1	173370000	173380000	12	1.71855573261882	0.0000105122541174651	chr1_207	3	SharpPeak	15.9338397933698	1
chr1	177440000	177450000	chr1	177630000	177640000	22	5.83078025360938	0.0000137851680793406	chr1_209	2	SharpPeak	12.1776101727881	1
chr1	177440000	177450000	chr1	177670000	177680000	22	6.37319862362037	0.0000533985252056859	chr1_372	3	SharpPeak	23.584438759915	0
chr1	177440000	177450000	chr1	177680000	177690000	29	6.46156198282114	0.00000000685882374793831	chr1_372	3	SharpPeak	23.584438759915	1
chr1	177440000	177450000	chr1	177690000	177700000	19	5.18568697935326	0.000103901806720062	chr1_372	3	SharpPeak	23.584438759915	0
chr1	178330000	178340000	chr1	178410000	178420000	42	20.8305267548119	0.00156498549606014	chr1_210	3	SharpPeak	29.3513382289562	0
chr1	178520000	178530000	chr1	178630000	178640000	43	21.1755537879713	0.0011512545033519	chr1_373	2	SharpPeak	11.5980941858119	0
chr1	178520000	178530000	chr1	178620000	178630000	53	24.7897969990248	0.000049574574528721	chr1_373	2	SharpPeak	11.5980941858119	1
chr1	178520000	178530000	chr1	178650000	178660000	35	15.4673447059676	0.000748754399390738	chr1_374	19	BroadPeak	218.022537739163	0
chr1	178520000	178530000	chr1	178660000	178670000	53	17.6746857994777	0.00000000154174836839291	chr1_374	19	BroadPeak	218.022537739163	0
chr1	178530000	178540000	chr1	178660000	178670000	21	6.94014005150637	0.000540035795850884	chr1_374	19	BroadPeak	218.022537739163	0
chr1	178520000	178530000	chr1	178670000	178680000	70	17.0436962415308	0.000000000000000000344033026131256	chr1_374	19	BroadPeak	218.022537739163	0
chr1	178530000	178540000	chr1	178670000	178680000	18	6.67021481705867	0.00583162291778777	chr1_374	19	BroadPeak	218.022537739163	0
chr1	178520000	178530000	chr1	178680000	178690000	53	12.4297097531757	0.00000000000000325125169639788	chr1_374	19	BroadPeak	218.022537739163	0
chr1	178530000	178540000	chr1	178680000	178690000	18	4.88129945537192	0.000162586394226561	chr1_374	19	BroadPeak	218.022537739163	0
chr1	178520000	178530000	chr1	178690000	178700000	102	17.9935174380232	0.00000000000000000000000000000000000000458275392352645	chr1_374	19	BroadPeak	218.022537739163	1
chr1	178530000	178540000	chr1	178690000	178700000	22	6.99729692067725	0.000209250059874238	chr1_374	19	BroadPeak	218.022537739163	0
chr1	178520000	178530000	chr1	178710000	178720000	65	15.4348918315449	0.00000000000000000241118733769106	chr1_374	19	BroadPeak	218.022537739163	0
chr1	178520000	178530000	chr1	178720000	178730000	46	13.1452118419987	0.0000000002309874407882	chr1_374	19	BroadPeak	218.022537739163	0
chr1	178520000	178530000	chr1	178730000	178740000	36	11.0411928733119	0.000000221657694749214	chr1_374	19	BroadPeak	218.022537739163	0
chr1	178530000	178540000	chr1	178730000	178740000	22	4.31409305404532	0.0000000961959749477625	chr1_374	19	BroadPeak	218.022537739163	0
chr1	178520000	178530000	chr1	178740000	178750000	41	13.4994565371062	0.000000151471828204857	chr1_374	19	BroadPeak	218.022537739163	0
chr1	178520000	178530000	chr1	178750000	178760000	32	10.9294348841557	0.000012821802268021	chr1_374	19	BroadPeak	218.022537739163	0
chr1	178520000	178530000	chr1	178760000	178770000	28	8.42632001399	0.00000587263637118867	chr1_374	19	BroadPeak	218.022537739163	0
chr1	178520000	178530000	chr1	178770000	178780000	29	9.6249655116842	0.000024052322968752	chr1_374	19	BroadPeak	218.022537739163	0
chr1	178520000	178530000	chr1	178700000	178710000	35	10.5996713606463	0.000000260043126923825	chr1_374	19	BroadPeak	218.022537739163	0
chr1	178530000	178540000	chr1	178700000	178710000	16	4.17643469414306	0.000298376151068113	chr1_374	19	BroadPeak	218.022537739163	0
chr1	178520000	178530000	chr1	178810000	178820000	23	8.45444534988077	0.00109900160541172	chr1_211	61	BroadPeak	846.029363458923	0
chr1	178520000	178530000	chr1	178830000	178840000	28	10.1144465444438	0.000155930981665767	chr1_211	61	BroadPeak	846.029363458923	0
chr1	178520000	178530000	chr1	178840000	178850000	25	9.61751962094715	0.00110529852704186	chr1_211	61	BroadPeak	846.029363458923	0
chr1	178520000	178530000	chr1	178860000	178870000	42	8.5578674408149	0.0000000000000474651960555336	chr1_211	61	BroadPeak	846.029363458923	0
chr1	178530000	178540000	chr1	178860000	178870000	12	3.38019440108728	0.00484614708871849	chr1_211	61	BroadPeak	846.029363458923	0
chr1	178520000	178530000	chr1	178880000	178890000	38	10.3810120852672	0.00000000415183880555556	chr1_211	61	BroadPeak	846.029363458923	0
chr1	178520000	178530000	chr1	178890000	178900000	28	9.5844578399397	0.0000614876141080172	chr1_211	61	BroadPeak	846.029363458923	0
chr1	178520000	178530000	chr1	178900000	178910000	29	8.59722390375132	0.00000276986005290823	chr1_211	61	BroadPeak	846.029363458923	0
chr1	178520000	178530000	chr1	178960000	178970000	69	7.05379913407428	0.000000000000000000000000000000000000000352335861471892	chr1_211	61	BroadPeak	846.029363458923	0
chr1	178530000	178540000	chr1	178960000	178970000	13	2.86180015663189	0.00030948422651425	chr1_211	61	BroadPeak	846.029363458923	0
chr1	178520000	178530000	chr1	178850000	178860000	29	9.30204687823464	0.0000126342663993467	chr1_211	61	BroadPeak	846.029363458923	0
chr1	178530000	178540000	chr1	178850000	178860000	13	3.64059171426955	0.0028525604584484	chr1_211	61	BroadPeak	846.029363458923	0
chr1	178520000	178530000	chr1	178870000	178880000	43	7.74829085642271	0.000000000000000354090811292049	chr1_211	61	BroadPeak	846.029363458923	0
chr1	178530000	178540000	chr1	178870000	178880000	14	3.10320276375956	0.000170272753952852	chr1_211	61	BroadPeak	846.029363458923	0
chr1	178520000	178530000	chr1	178920000	178930000	35	8.33994276326364	0.000000000641681600705607	chr1_211	61	BroadPeak	846.029363458923	0
chr1	178520000	178530000	chr1	178940000	178950000	35	6.52638834043979	0.000000000000817878397814006	chr1_211	61	BroadPeak	846.029363458923	0
chr1	178530000	178540000	chr1	178940000	178950000	14	2.69283959050403	0.000037380162921411	chr1_211	61	BroadPeak	846.029363458923	0
chr1	178520000	178530000	chr1	178950000	178960000	50	5.3200772573619	0.000000000000000000000000000227600229442114	chr1_211	61	BroadPeak	846.029363458923	0
chr1	178520000	178530000	chr1	178980000	178990000	47	7.68482277323016	0.000000000000000000295924933313807	chr1_211	61	BroadPeak	846.029363458923	0
chr1	178520000	178530000	chr1	178990000	179000000	26	6.48551971930171	0.000000490140840494813	chr1_211	61	BroadPeak	846.029363458923	0
chr1	178520000	178530000	chr1	179030000	179040000	26	6.48205271338538	0.000000485390035839123	chr1_211	61	BroadPeak	846.029363458923	0
chr1	178530000	178540000	chr1	179030000	179040000	10	2.67174939834212	0.00872409686206684	chr1_211	61	BroadPeak	846.029363458923	0
chr1	178520000	178530000	chr1	179070000	179080000	35	6.45917521076721	0.000000000000615438956937983	chr1_211	61	BroadPeak	846.029363458923	0
chr1	178520000	178530000	chr1	179090000	179100000	30	4.83257452782813	0.00000000000144119736949435	chr1_211	61	BroadPeak	846.029363458923	0
chr1	178520000	178530000	chr1	179110000	179120000	41	7.57609538945673	0.00000000000000432740905059325	chr1_211	61	BroadPeak	846.029363458923	0
chr1	178520000	178530000	chr1	179120000	179130000	43	5.53725879185512	0.00000000000000000000235546668288178	chr1_211	61	BroadPeak	846.029363458923	0
chr1	178520000	178530000	chr1	179130000	179140000	46	4.71760118478989	0.00000000000000000000000000946329203018455	chr1_211	61	BroadPeak	846.029363458923	0
chr1	178520000	178530000	chr1	179140000	179150000	84	6.88373113288489	0.0000000000000000000000000000000000000000000000000000000378103906275729	chr1_211	61	BroadPeak	846.029363458923	1
chr1	178530000	178540000	chr1	179140000	179150000	27	2.79476055609957	0.000000000000000925823665666186	chr1_211	61	BroadPeak	846.029363458923	0
chr1	178520000	178530000	chr1	179150000	179160000	45	5.864998989949	0.000000000000000000000381328579448655	chr1_211	61	BroadPeak	846.029363458923	0
chr1	178530000	178540000	chr1	179150000	179160000	11	2.47159468836564	0.00140545023984036	chr1_211	61	BroadPeak	846.029363458923	0
chr1	178520000	178530000	chr1	179160000	179170000	33	5.27559619004257	0.0000000000000697248254263959	chr1_211	61	BroadPeak	846.029363458923	0
chr1	178520000	178530000	chr1	179170000	179180000	17	5.86634551984105	0.00393135982178519	chr1_211	61	BroadPeak	846.029363458923	0
chr1	178520000	178530000	chr1	179180000	179190000	27	5.58116399109839	0.00000000565692102706045	chr1_211	61	BroadPeak	846.029363458923	0
chr1	178520000	178530000	chr1	178930000	178940000	27	6.37331902819636	0.0000000903879161117085	chr1_211	61	BroadPeak	846.029363458923	0
chr1	178520000	178530000	chr1	178970000	178980000	39	6.05725581889211	0.0000000000000000930643016540072	chr1_211	61	BroadPeak	846.029363458923	0
chr1	178520000	178530000	chr1	179000000	179010000	31	6.65156076936238	0.0000000007064247597286	chr1_211	61	BroadPeak	846.029363458923	0
chr1	178520000	178530000	chr1	179010000	179020000	23	5.81952655096184	0.00000368719602293861	chr1_211	61	BroadPeak	846.029363458923	0
chr1	178520000	178530000	chr1	179040000	179050000	19	6.25959534903208	0.001133580566954	chr1_211	61	BroadPeak	846.029363458923	0
chr1	178520000	178530000	chr1	179080000	179090000	33	5.24562804041916	0.0000000000000601188254882714	chr1_211	61	BroadPeak	846.029363458923	0
chr1	178520000	178530000	chr1	179200000	179210000	31	5.00282520810393	0.0000000000005951284389676	chr1_211	61	BroadPeak	846.029363458923	0
chr1	178530000	178540000	chr1	179200000	179210000	9	2.20646704545933	0.00861344636833937	chr1_211	61	BroadPeak	846.029363458923	0
chr1	178520000	178530000	chr1	179220000	179230000	42	4.34104983861479	0.00000000000000000000000230151289770084	chr1_211	61	BroadPeak	846.029363458923	0
chr1	178520000	178530000	chr1	179250000	179260000	24	4.41196853213792	0.00000000565692102706045	chr1_211	61	BroadPeak	846.029363458923	0
chr1	178520000	178530000	chr1	179260000	179270000	17	3.46423920413579	0.00000760518541950407	chr1_211	61	BroadPeak	846.029363458923	0
chr1	178520000	178530000	chr1	179270000	179280000	15	4.27184335442365	0.0012800242114965	chr1_211	61	BroadPeak	846.029363458923	0
chr1	178520000	178530000	chr1	179020000	179030000	17	5.71374304838212	0.00299217211653713	chr1_211	61	BroadPeak	846.029363458923	0
chr1	178520000	178530000	chr1	179190000	179200000	28	5.54209742342659	0.00000000104450409755168	chr1_211	61	BroadPeak	846.029363458923	0
chr1	178520000	178530000	chr1	179210000	179220000	34	5.05193123628808	0.0000000000000034735495615434	chr1_211	61	BroadPeak	846.029363458923	0
chr1	178520000	178530000	chr1	179230000	179240000	61	5.02885458262778	0.000000000000000000000000000000000000000149310096549876	chr1_211	61	BroadPeak	846.029363458923	0
chr1	178520000	178530000	chr1	179240000	179250000	18	2.57688477467878	0.0000000208346905757094	chr1_211	61	BroadPeak	846.029363458923	0
chr1	178520000	178530000	chr1	179290000	179300000	13	3.83589120909788	0.00446552053567552	chr1_375	4	SharpPeak	28.6349387514344	0
chr1	178520000	178530000	chr1	179300000	179310000	27	4.89039207311531	0.000000000336424073210128	chr1_375	4	SharpPeak	28.6349387514344	1
chr1	178520000	178530000	chr1	179310000	179320000	21	5.8494492428428	0.0000491287895280282	chr1_375	4	SharpPeak	28.6349387514344	0
chr1	178520000	178530000	chr1	179320000	179330000	17	4.77930802393011	0.000418408114255393	chr1_375	4	SharpPeak	28.6349387514344	0
chr1	178520000	178530000	chr1	179350000	179360000	23	4.73835164369619	0.000000106859859533971	chr1_376	4	SharpPeak	39.8887388603488	0
chr1	178520000	178530000	chr1	179360000	179370000	31	5.68581579767308	0.0000000000151455374105715	chr1_376	4	SharpPeak	39.8887388603488	1
chr1	178520000	178530000	chr1	179370000	179380000	24	4.34793072304541	0.00000000431045883292479	chr1_376	4	SharpPeak	39.8887388603488	0
chr1	178520000	178530000	chr1	179380000	179390000	15	3.74371112958198	0.000320788594024378	chr1_376	4	SharpPeak	39.8887388603488	0
chr1	178520000	178530000	chr1	179410000	179420000	19	4.72525174505202	0.0000298160753396896	chr1_377	12	BroadPeak	167.092347097875	0
chr1	178520000	178530000	chr1	179420000	179430000	13	4.06370586299965	0.00715476251853469	chr1_377	12	BroadPeak	167.092347097875	0
chr1	178520000	178530000	chr1	179430000	179440000	21	5.03999638377539	0.00000522285734597651	chr1_377	12	BroadPeak	167.092347097875	0
chr1	178520000	178530000	chr1	179440000	179450000	32	4.33166131118113	0.00000000000000212457163460954	chr1_377	12	BroadPeak	167.092347097875	0
chr1	178530000	178540000	chr1	179440000	179450000	10	2.00331434780403	0.001158154032639	chr1_377	12	BroadPeak	167.092347097875	0
chr1	178520000	178530000	chr1	179450000	179460000	35	4.16421828140429	0.00000000000000000179105167289053	chr1_377	12	BroadPeak	167.092347097875	0
chr1	178520000	178530000	chr1	179460000	179470000	36	3.32984792913553	0.000000000000000000000193617721237896	chr1_377	12	BroadPeak	167.092347097875	0
chr1	178520000	178530000	chr1	179470000	179480000	55	3.90346687174383	0.000000000000000000000000000000000000000598373743837138	chr1_377	12	BroadPeak	167.092347097875	1
chr1	178530000	178540000	chr1	179470000	179480000	12	1.87842378768104	0.000025354327676091	chr1_377	12	BroadPeak	167.092347097875	0
chr1	178520000	178530000	chr1	179480000	179490000	31	3.3722350311084	0.0000000000000000186433062994847	chr1_377	12	BroadPeak	167.092347097875	0
chr1	178530000	178540000	chr1	179480000	179490000	8	1.72543733078952	0.00750653189897479	chr1_377	12	BroadPeak	167.092347097875	0
chr1	178520000	178530000	chr1	179490000	179500000	15	3.98531429349505	0.000635496673074075	chr1_377	12	BroadPeak	167.092347097875	0
chr1	179850000	179860000	chr1	180100000	180110000	13	3.39162272608049	0.00153421233692874	chr1_378	3	SharpPeak	14.3175922155679	0
chr1	179850000	179860000	chr1	180090000	180100000	13	3.62978900180268	0.00277951646451733	chr1_378	3	SharpPeak	14.3175922155679	0
chr1	179840000	179850000	chr1	180110000	180120000	14	3.83069902151974	0.00141817709894163	chr1_378	3	SharpPeak	14.3175922155679	1
chr1	179850000	179860000	chr1	180150000	180160000	12	2.90420696518104	0.0013967844600808	chr1_212	16	SharpPeak	97.7014796759482	0
chr1	179850000	179860000	chr1	180160000	180170000	11	2.77965931320039	0.00348457390432537	chr1_212	16	SharpPeak	97.7014796759482	0
chr1	179840000	179850000	chr1	180170000	180180000	10	2.47540036687131	0.00522619105878683	chr1_212	16	SharpPeak	97.7014796759482	0
chr1	179840000	179850000	chr1	180180000	180190000	14	3.19495250582969	0.000229159908111195	chr1_212	16	SharpPeak	97.7014796759482	0
chr1	179850000	179860000	chr1	180180000	180190000	11	2.59687694540995	0.00207420865863647	chr1_212	16	SharpPeak	97.7014796759482	0
chr1	179800000	179810000	chr1	180200000	180210000	26	7.67455668699121	0.0000106048227882332	chr1_379	2	SharpPeak	16.8991368162911	0
chr1	179840000	179850000	chr1	180200000	180210000	13	3.60674200705541	0.00263953091626487	chr1_212	16	SharpPeak	97.7014796759482	0
chr1	179850000	179860000	chr1	180200000	180210000	14	2.89176267401434	0.0000806628291081524	chr1_212	16	SharpPeak	97.7014796759482	0
chr1	179800000	179810000	chr1	180210000	180220000	27	6.41336731457321	0.000000102165359992743	chr1_379	2	SharpPeak	16.8991368162911	1
chr1	179840000	179850000	chr1	180210000	180220000	13	3.08048985213519	0.000639095616368313	chr1_212	16	SharpPeak	97.7014796759482	0
chr1	179850000	179860000	chr1	180210000	180220000	24	2.51090262971511	0.0000000000000601016369402603	chr1_212	16	SharpPeak	97.7014796759482	1
chr1	180250000	180260000	chr1	180390000	180400000	25	9.17533483602859	0.00055745051803209	chr1_213	12	SharpPeak	88.1111381453985	0
chr1	180280000	180290000	chr1	180390000	180400000	22	7.03566777039591	0.000226128171906372	chr1_213	12	SharpPeak	88.1111381453985	0
chr1	180250000	180260000	chr1	180420000	180430000	30	5.87667505573467	0.00000000017105088533543	chr1_213	12	SharpPeak	88.1111381453985	1
chr1	180260000	180270000	chr1	180420000	180430000	16	2.49342932742226	0.000000523688054835958	chr1_213	12	SharpPeak	88.1111381453985	0
chr1	180250000	180260000	chr1	180410000	180420000	23	5.5063604973974	0.00000146635757260708	chr1_213	12	SharpPeak	88.1111381453985	0
chr1	180430000	180440000	chr1	180550000	180560000	24	4.36950455579006	0.00000000472036622132501	chr1_380	3	SharpPeak	19.6515667695034	1
chr1	180900000	180910000	chr1	180950000	180960000	47	19.5817823547186	0.0000099104007852847	chr1_381	6	SharpPeak	87.0630681066174	0
chr1	180900000	180910000	chr1	180960000	180970000	75	21.5515538561136	0.0000000000000000990054065993779	chr1_381	6	SharpPeak	87.0630681066174	0
chr1	180900000	180910000	chr1	180970000	180980000	102	18.8156066343664	0.000000000000000000000000000000000000182353028715794	chr1_381	6	SharpPeak	87.0630681066174	1
chr1	180900000	180910000	chr1	180990000	181000000	34	15.8286499481165	0.00225248198454768	chr1_381	6	SharpPeak	87.0630681066174	0
chr1	180900000	180910000	chr1	181000000	181010000	36	15.0801830513325	0.000209250059874238	chr1_381	6	SharpPeak	87.0630681066174	0
chr1	180900000	180910000	chr1	180980000	180990000	40	13.1453669866154	0.000000218738580409026	chr1_381	6	SharpPeak	87.0630681066174	0
chr1	181240000	181250000	chr1	181530000	181540000	11	2.60767608921385	0.00214823759155547	chr1_215	3	SharpPeak	13.4085182535289	1
chr1	181250000	181260000	chr1	181600000	181610000	14	2.91755132884091	0.00008848960605898	chr1_382	2	SharpPeak	12.4026656831171	1
chr1	181240000	181250000	chr1	181550000	181560000	10	2.28172553517621	0.00296653573419443	chr1_215	3	SharpPeak	13.4085182535289	0
chr1	181240000	181250000	chr1	181610000	181620000	12	2.23302620856631	0.00013142722897872	chr1_382	2	SharpPeak	12.4026656831171	0
chr1	181850000	181860000	chr1	182100000	182110000	11	2.60863382120047	0.0021538256999741	chr1_216	3	SharpPeak	20.817568831083	0
chr1	182020000	182030000	chr1	182100000	182110000	35	13.6693907158129	0.0000685963795527247	chr1_383	3	SharpPeak	16.2658884167203	1
chr1	181840000	181850000	chr1	182110000	182120000	31	9.59618859090215	0.00000262122070854759	chr1_216	3	SharpPeak	20.817568831083	0
chr1	182010000	182020000	chr1	182110000	182120000	17	6.09196172551723	0.00571542624629436	chr1_383	3	SharpPeak	16.2658884167203	0
chr1	182020000	182030000	chr1	182110000	182120000	34	14.1350951140562	0.000305620806656668	chr1_383	3	SharpPeak	16.2658884167203	0
chr1	182980000	182990000	chr1	183030000	183040000	17	2.80805772220099	0.000000451181813845533	chr1_384	2	SharpPeak	21.0690187424371	0
chr1	182980000	182990000	chr1	183040000	183050000	34	7.71090997958428	0.000000000345950107420786	chr1_384	2	SharpPeak	21.0690187424371	1
chr1	183140000	183150000	chr1	183190000	183200000	31	14.2833967349258	0.00348514411238062	chr1_385	2	SharpPeak	9.06834689028282	0
chr1	182980000	182990000	chr1	183230000	183240000	20	2.8092831250617	0.00000000189646858474589	chr1_219	7	SharpPeak	76.5617405809289	0
chr1	182950000	182960000	chr1	183240000	183250000	14	3.40667870729087	0.000447454254667198	chr1_386	2	SharpPeak	11.4443898927454	0
chr1	182980000	182990000	chr1	183240000	183250000	19	2.64957280996583	0.00000000481237420075788	chr1_219	7	SharpPeak	76.5617405809289	0
chr1	182960000	182970000	chr1	183250000	183260000	15	3.54720104273274	0.000177998773424118	chr1_386	2	SharpPeak	11.4443898927454	1
chr1	182980000	182990000	chr1	183250000	183260000	27	2.8974946060868	0.00000000000000216278446336692	chr1_219	7	SharpPeak	76.5617405809289	1
chr1	182980000	182990000	chr1	183260000	183270000	21	2.68548147107474	0.000000000121097292110861	chr1_219	7	SharpPeak	76.5617405809289	0
chr1	182980000	182990000	chr1	183270000	183280000	13	2.26928602631511	0.0000304631955880674	chr1_219	7	SharpPeak	76.5617405809289	0
chr1	183140000	183150000	chr1	183200000	183210000	30	13.2753434904059	0.00234605277481769	chr1_385	2	SharpPeak	9.06834689028282	1
chr1	183430000	183440000	chr1	184220000	184230000	8	1.78165431675344	0.00898422301932132	chr1_387	3	SharpPeak	17.0286842710691	0
chr1	184030000	184040000	chr1	184740000	184750000	13	3.69909874489852	0.00327563266357833	chr1_225	3	SharpPeak	16.3470612376789	0
chr1	184230000	184240000	chr1	184740000	184750000	10	2.48741449227397	0.00540758999600327	chr1_223	30	BroadPeak	239.706650067903	0
chr1	184030000	184040000	chr1	184750000	184760000	16	3.92217193383977	0.000147030840849916	chr1_225	3	SharpPeak	16.3470612376789	0
chr1	184240000	184250000	chr1	184750000	184760000	10	2.54935992612321	0.00639953226911592	chr1_223	30	BroadPeak	239.706650067903	0
chr1	184840000	184850000	chr1	185160000	185170000	14	4.7585942557376	0.00974394608389167	chr1_226	8	SharpPeak	46.5543483612043	0
chr1	184840000	184850000	chr1	185170000	185180000	17	6.13673113007246	0.00613288771833535	chr1_226	8	SharpPeak	46.5543483612043	0
chr1	184850000	184860000	chr1	185180000	185190000	12	2.30051380996838	0.000172606052757501	chr1_226	8	SharpPeak	46.5543483612043	0
chr1	184990000	185000000	chr1	185180000	185190000	21	5.98629783366317	0.0000685963795527247	chr1_388	2	SharpPeak	11.2183904151053	1
chr1	184840000	184850000	chr1	185190000	185200000	31	7.16709328994182	0.00000000415183880555556	chr1_226	8	SharpPeak	46.5543483612043	1
chr1	184850000	184860000	chr1	185190000	185200000	13	2.781630303852	0.000234563088625445	chr1_226	8	SharpPeak	46.5543483612043	0
chr1	184990000	185000000	chr1	185190000	185200000	21	7.60929441060501	0.00174316635567787	chr1_388	2	SharpPeak	11.2183904151053	0
chr1	184840000	184850000	chr1	185210000	185220000	22	7.54903062890962	0.000612637031585916	chr1_226	8	SharpPeak	46.5543483612043	0
chr1	186180000	186190000	chr1	186690000	186700000	12	2.58241303035883	0.000501506934530582	chr1_228	47	BroadPeak	894.84737947411	0
chr1	186110000	186120000	chr1	186710000	186720000	11	2.73865362251851	0.00311374747310052	chr1_228	47	BroadPeak	894.84737947411	0
chr1	186180000	186190000	chr1	186710000	186720000	17	2.23677220788068	0.0000000173476112101489	chr1_228	47	BroadPeak	894.84737947411	0
chr1	189000000	189010000	chr1	189570000	189580000	18	3.27217249804699	0.000000726197816251731	chr1_389	4	SharpPeak	21.3543900401808	1
chr1	189010000	189020000	chr1	189580000	189590000	9	2.01151388276036	0.00488130592128796	chr1_389	4	SharpPeak	21.3543900401808	0
chr1	189010000	189020000	chr1	189590000	189600000	8	1.747136767308	0.00806686230290334	chr1_389	4	SharpPeak	21.3543900401808	0
chr1	189000000	189010000	chr1	189620000	189630000	23	3.24571115389437	0.0000000000861287797408309	chr1_230	15	SharpPeak	105.30677172997	0
chr1	189000000	189010000	chr1	189640000	189650000	14	3.66944622296084	0.000942639921598655	chr1_230	15	SharpPeak	105.30677172997	0
chr1	189010000	189020000	chr1	189640000	189650000	10	1.9698754276832	0.00102315642434318	chr1_230	15	SharpPeak	105.30677172997	0
chr1	189000000	189010000	chr1	189650000	189660000	22	3.8643973377415	0.000000013424734253132	chr1_230	15	SharpPeak	105.30677172997	0
chr1	189010000	189020000	chr1	189650000	189660000	11	2.03788895581983	0.000282505157787538	chr1_230	15	SharpPeak	105.30677172997	0
chr1	189000000	189010000	chr1	189660000	189670000	12	3.37229956372897	0.00475757847406776	chr1_230	15	SharpPeak	105.30677172997	0
chr1	189010000	189020000	chr1	189660000	189670000	12	1.86598850724555	0.000023769764408017	chr1_230	15	SharpPeak	105.30677172997	0
chr1	189000000	189010000	chr1	189560000	189570000	13	3.66774392286083	0.00304565456133805	chr1_389	4	SharpPeak	21.3543900401808	0
chr1	189000000	189010000	chr1	189610000	189620000	12	2.92347158019671	0.00147657349037488	chr1_230	15	SharpPeak	105.30677172997	0
chr1	189000000	189010000	chr1	189630000	189640000	12	2.52404884343869	0.000404517729906505	chr1_230	15	SharpPeak	105.30677172997	0
chr1	189000000	189010000	chr1	189670000	189680000	17	3.42589975850106	0.00000652754178237917	chr1_230	15	SharpPeak	105.30677172997	0
chr1	189010000	189020000	chr1	189670000	189680000	14	1.88442250437011	0.000000652682469022125	chr1_230	15	SharpPeak	105.30677172997	0
chr1	189000000	189010000	chr1	189690000	189700000	12	2.97119010861162	0.00168704626948743	chr1_230	15	SharpPeak	105.30677172997	0
chr1	189720000	189730000	chr1	189870000	189880000	38	9.80008964883468	0.000000000859467008974932	chr1_390	2	SharpPeak	15.7044424453403	1
chr1	189720000	189730000	chr1	189880000	189890000	17	6.37902066349535	0.008895116567963	chr1_390	2	SharpPeak	15.7044424453403	0
chr1	189680000	189690000	chr1	189930000	189940000	22	7.96167391994759	0.00123732736007339	chr1_231	5	SharpPeak	37.4084700955463	0
chr1	191390000	191400000	chr1	191520000	191530000	39	11.5256291630245	0.0000000204377646782977	chr1_232	21	BroadPeak	221.70355352427	0
chr1	191320000	191330000	chr1	191550000	191560000	20	5.45213967034156	0.0000609694776194971	chr1_232	21	BroadPeak	221.70355352427	0
chr1	191390000	191400000	chr1	191550000	191560000	37	9.3794279801128	0.000000000968870433385904	chr1_232	21	BroadPeak	221.70355352427	0
chr1	191320000	191330000	chr1	191560000	191570000	33	8.53828136855754	0.0000000170611552358046	chr1_232	21	BroadPeak	221.70355352427	0
chr1	191370000	191380000	chr1	191560000	191570000	19	4.30751598312333	0.00000811051312537661	chr1_232	21	BroadPeak	221.70355352427	0
chr1	191390000	191400000	chr1	191560000	191570000	79	14.554627729697	0.0000000000000000000000000000577034435204314	chr1_232	21	BroadPeak	221.70355352427	1
chr1	191390000	191400000	chr1	191510000	191520000	29	13.7601658944973	0.00776621783036472	chr1_232	21	BroadPeak	221.70355352427	0
chr1	191390000	191400000	chr1	191580000	191590000	25	9.51975895559566	0.000956136976293121	chr1_232	21	BroadPeak	221.70355352427	0
chr1	191390000	191400000	chr1	191530000	191540000	26	8.48543254144762	0.0000597576500417719	chr1_232	21	BroadPeak	221.70355352427	0
chr1	191390000	191400000	chr1	191540000	191550000	48	12.605110250457	0.0000000000045267921888439	chr1_232	21	BroadPeak	221.70355352427	0
chr1	191570000	191580000	chr1	191750000	191760000	31	13.3100208629014	0.00116431795998037	chr1_391	2	SharpPeak	10.4846027768992	0
chr1	191570000	191580000	chr1	191760000	191770000	30	11.9936440540673	0.000463912817983486	chr1_391	2	SharpPeak	10.4846027768992	1
chr1	191570000	191580000	chr1	191780000	191790000	33	10.4830752989823	0.0000018748217133001	chr1_235	8	SharpPeak	98.4315617597076	0
chr1	191570000	191580000	chr1	191790000	191800000	36	8.88953361814038	0.000000000878794489754879	chr1_235	8	SharpPeak	98.4315617597076	0
chr1	191390000	191400000	chr1	191810000	191820000	16	4.07996864299607	0.00022881567681958	chr1_234	3	SharpPeak	24.4338376203994	0
chr1	191570000	191580000	chr1	191810000	191820000	50	7.36801463377972	0.000000000000000000000243235316946774	chr1_235	8	SharpPeak	98.4315617597076	1
chr1	191390000	191400000	chr1	191800000	191810000	19	4.32079951999493	0.00000849085885366992	chr1_234	3	SharpPeak	24.4338376203994	0
chr1	191570000	191580000	chr1	191800000	191810000	39	7.94412823213866	0.000000000000460085930573645	chr1_235	8	SharpPeak	98.4315617597076	0
chr1	191980000	191990000	chr1	192060000	192070000	18	6.97006525459255	0.0090318044635755	chr1_236	10	SharpPeak	83.6246644360181	0
chr1	191990000	192000000	chr1	192060000	192070000	31	8.08205973148745	0.0000000655065133802552	chr1_236	10	SharpPeak	83.6246644360181	0
chr1	191990000	192000000	chr1	192050000	192060000	31	6.01329096844039	0.0000000000607561560717214	chr1_236	10	SharpPeak	83.6246644360181	0
chr1	191900000	191910000	chr1	192110000	192120000	17	5.69152152617344	0.00287054034178934	chr1_392	2	SharpPeak	9.99648684991736	0
chr1	191910000	191920000	chr1	192110000	192120000	14	3.42628331254349	0.000474907492636165	chr1_392	2	SharpPeak	9.99648684991736	1
chr1	191990000	192000000	chr1	192080000	192090000	19	5.39549206700959	0.000174752769702288	chr1_236	10	SharpPeak	83.6246644360181	0
chr1	192130000	192140000	chr1	192580000	192590000	18	6.2468551806498	0.00292946877814987	chr1_393	4	SharpPeak	22.9193540555533	0
chr1	192190000	192200000	chr1	192580000	192590000	13	1.96614211721175	0.00000667775046884092	chr1_394	3	SharpPeak	25.3034232813817	0
chr1	192130000	192140000	chr1	192590000	192600000	21	8.18049659075374	0.004150479905911	chr1_393	4	SharpPeak	22.9193540555533	0
chr1	192190000	192200000	chr1	192590000	192600000	19	2.33318525969735	0.0000000006103862758958	chr1_394	3	SharpPeak	25.3034232813817	1
chr1	192130000	192140000	chr1	192600000	192610000	31	8.46324959719416	0.000000183068831373311	chr1_393	4	SharpPeak	22.9193540555533	1
chr1	192190000	192200000	chr1	192600000	192610000	12	2.38522277828239	0.000240523931706565	chr1_394	3	SharpPeak	25.3034232813817	0
chr1	192130000	192140000	chr1	192680000	192690000	19	7.24914369341299	0.00585162422851934	chr1_395	7	SharpPeak	43.5575768512742	0
chr1	192130000	192140000	chr1	192690000	192700000	26	6.52981172691925	0.000000558424952498672	chr1_395	7	SharpPeak	43.5575768512742	0
chr1	192130000	192140000	chr1	192700000	192710000	20	6.79014955189022	0.00111642849468424	chr1_395	7	SharpPeak	43.5575768512742	0
chr1	192190000	192200000	chr1	192700000	192710000	9	2.03670995149817	0.00525170394131461	chr1_396	2	SharpPeak	10.7916162401694	0
chr1	192130000	192140000	chr1	192710000	192720000	22	4.71918882650134	0.000000446483898075324	chr1_395	7	SharpPeak	43.5575768512742	1
chr1	192190000	192200000	chr1	192710000	192720000	11	1.66956430643665	0.0000494728642885587	chr1_396	2	SharpPeak	10.7916162401694	1
chr1	192130000	192140000	chr1	192720000	192730000	14	4.29884999655249	0.00408553626735811	chr1_395	7	SharpPeak	43.5575768512742	0
chr1	192130000	192140000	chr1	192610000	192620000	19	6.51934280399584	0.00181457025291468	chr1_393	4	SharpPeak	22.9193540555533	0
chr1	192130000	192140000	chr1	192730000	192740000	23	6.66448090305565	0.0000331512906149541	chr1_395	7	SharpPeak	43.5575768512742	0
chr1	192130000	192140000	chr1	192740000	192750000	16	4.22322314819475	0.000338800361144998	chr1_395	7	SharpPeak	43.5575768512742	0
chr1	192130000	192140000	chr1	192860000	192870000	22	6.33648942072518	0.0000489632726525706	chr1_239	2	SharpPeak	10.7340949976397	1
chr1	192790000	192800000	chr1	192860000	192870000	25	11.2336746660464	0.00846152897312695	chr1_240	4	SharpPeak	34.438105118426	0
chr1	192770000	192780000	chr1	192900000	192910000	21	6.68887224285156	0.000324477436126534	chr1_397	6	SharpPeak	32.7074532934891	0
chr1	192770000	192780000	chr1	192890000	192900000	24	10.4327294363371	0.00708987876231495	chr1_397	6	SharpPeak	32.7074532934891	0
chr1	192780000	192790000	chr1	192890000	192900000	18	6.76979431734078	0.00677509685337569	chr1_397	6	SharpPeak	32.7074532934891	0
chr1	192770000	192780000	chr1	192910000	192920000	21	6.09435370164551	0.0000886890322840956	chr1_397	6	SharpPeak	32.7074532934891	0
chr1	192780000	192790000	chr1	192910000	192920000	13	3.98609542446905	0.00611192381990399	chr1_397	6	SharpPeak	32.7074532934891	0
chr1	192790000	192800000	chr1	192910000	192920000	23	5.35624550360833	0.000000910105506198295	chr1_397	6	SharpPeak	32.7074532934891	1
chr1	193700000	193710000	chr1	194210000	194220000	13	2.14647474672465	0.0000171535554192727	chr1_398	2	SharpPeak	12.6293728801351	1
chr1	193700000	193710000	chr1	194220000	194230000	11	2.13605453988541	0.00042267528907536	chr1_398	2	SharpPeak	12.6293728801351	0
chr1	12180000	12190000	chr1	12690000	12700000	14	2.63755204979292	0.0000299506324587524	chr1_399	2	SharpPeak	13.8532351896589	0
chr1	12190000	12200000	chr1	12690000	12700000	16	3.3263101747063	0.0000205656900889343	chr1_399	2	SharpPeak	13.8532351896589	1
chr1	13040000	13050000	chr1	13580000	13590000	11	3.08127510644278	0.0074067938867548	chr1_400	2	SharpPeak	8.21684032513467	0
chr1	13050000	13060000	chr1	13580000	13590000	11	2.94461798771869	0.00534055098268487	chr1_400	2	SharpPeak	8.21684032513467	1
chr1	13790000	13800000	chr1	14310000	14320000	9	2.18950690858137	0.00820655485727775	chr1_2	6	SharpPeak	32.0783639097338	0
chr1	13770000	13780000	chr1	14300000	14310000	14	2.84966780699566	0.0000686896566415425	chr1_2	6	SharpPeak	32.0783639097338	0
chr1	13790000	13800000	chr1	14300000	14310000	16	2.74802843663225	0.00000184529567503443	chr1_2	6	SharpPeak	32.0783639097338	1
chr1	13800000	13810000	chr1	14300000	14310000	12	3.53038413500012	0.00677078130324542	chr1_2	6	SharpPeak	32.0783639097338	0
chr1	13790000	13800000	chr1	14500000	14510000	12	1.97151166905542	0.0000401125558152531	chr1_3	3	SharpPeak	14.7362929405365	1
chr1	13800000	13810000	chr1	14500000	14510000	10	2.38538951670636	0.00405727755694069	chr1_3	3	SharpPeak	14.7362929405365	0
chr1	15830000	15840000	chr1	16100000	16110000	24	8.27235319085097	0.000306242085576495	chr1_401	3	SharpPeak	19.7800177946949	0
chr1	15840000	15850000	chr1	16100000	16110000	30	12.499911711519	0.000924571852736216	chr1_401	3	SharpPeak	19.7800177946949	0
chr1	15850000	15860000	chr1	16100000	16110000	39	12.8539062945315	0.000000356114405441237	chr1_401	3	SharpPeak	19.7800177946949	1
chr1	16780000	16790000	chr1	17120000	17130000	12	2.16366887504362	0.000097452460043958	chr1_402	3	SharpPeak	15.8084149335171	1
chr1	16790000	16800000	chr1	17120000	17130000	11	2.26482233164409	0.000698779280534386	chr1_402	3	SharpPeak	15.8084149335171	0
chr1	16800000	16810000	chr1	17120000	17130000	8	1.58081737343416	0.00458757049374963	chr1_402	3	SharpPeak	15.8084149335171	0
chr1	20930000	20940000	chr1	21160000	21170000	13	2.71059392084371	0.000182198708170466	chr1_6	3	SharpPeak	19.9692525957693	0
chr1	20940000	20950000	chr1	21160000	21170000	15	2.38249284562311	0.00000171631226496066	chr1_6	3	SharpPeak	19.9692525957693	1
chr1	21400000	21410000	chr1	21960000	21970000	8	1.81019452536458	0.00981215026354115	chr1_403	3	SharpPeak	15.1320680772721	0
chr1	21410000	21420000	chr1	21960000	21970000	11	1.74664859599687	0.0000738172747018182	chr1_403	3	SharpPeak	15.1320680772721	1
chr1	21450000	21460000	chr1	21960000	21970000	10	1.85771852542253	0.000660423450977734	chr1_7	3	SharpPeak	19.8994613283958	0
chr1	21410000	21420000	chr1	21950000	21960000	10	2.07220621245178	0.0014828327377128	chr1_403	3	SharpPeak	15.1320680772721	0
chr1	21450000	21460000	chr1	21950000	21960000	15	2.23827958239708	0.000000798440579097431	chr1_7	3	SharpPeak	19.8994613283958	1
chr1	21390000	21400000	chr1	22260000	22270000	8	1.70340472687964	0.00701391143941578	chr1_404	3	SharpPeak	20.7728675005992	0
chr1	21400000	21410000	chr1	22260000	22270000	12	1.72193588251068	0.0000107004474306627	chr1_404	3	SharpPeak	20.7728675005992	0
chr1	21410000	21420000	chr1	22260000	22270000	14	1.66201800950062	0.000000147133881169001	chr1_404	3	SharpPeak	20.7728675005992	1
chr1	21450000	21460000	chr1	22260000	22270000	8	1.74072256007375	0.00790034263916554	chr1_8	3	SharpPeak	15.1453633170729	0
chr1	21470000	21480000	chr1	22260000	22270000	8	1.75655327307963	0.00826442676115413	chr1_8	3	SharpPeak	15.1453633170729	0
chr1	21970000	21980000	chr1	22260000	22270000	12	3.00332853572485	0.00185227194388752	chr1_9	3	SharpPeak	16.4880561759058	0
chr1	24370000	24380000	chr1	24670000	24680000	18	4.69827820629557	0.0000996285351408632	chr1_405	3	SharpPeak	19.1141768237825	0
chr1	24380000	24390000	chr1	24670000	24680000	23	8.03893819261785	0.00054836990609131	chr1_405	3	SharpPeak	19.1141768237825	0
chr1	24390000	24400000	chr1	24670000	24680000	26	7.5470961830135	0.00000790745076880889	chr1_405	3	SharpPeak	19.1141768237825	1
chr1	30780000	30790000	chr1	30940000	30950000	24	9.88819992454302	0.00364286465368442	chr1_406	2	SharpPeak	10.930897976409	0
chr1	30790000	30800000	chr1	30940000	30950000	33	12.3566189447847	0.000055808150257984	chr1_406	2	SharpPeak	10.930897976409	1
chr1	34220000	34230000	chr1	34430000	34440000	30	9.52730051959344	0.00000673255271496574	chr1_11	2	SharpPeak	11.1323818116583	1
chr1	35380000	35390000	chr1	36060000	36070000	15	3.41950426004533	0.000119228315646653	chr1_407	2	SharpPeak	16.6921006298058	0
chr1	35390000	35400000	chr1	36060000	36070000	24	4.59529822180514	0.0000000123426888493517	chr1_407	2	SharpPeak	16.6921006298058	1
chr1	35490000	35500000	chr1	36060000	36070000	15	3.71527779054798	0.000295060539377711	chr1_408	3	SharpPeak	14.3832359222086	1
chr1	35500000	35510000	chr1	36060000	36070000	13	3.56257436972592	0.00236468092999589	chr1_408	3	SharpPeak	14.3832359222086	0
chr1	35510000	35520000	chr1	36060000	36070000	15	5.1114242341132	0.00702463214209035	chr1_408	3	SharpPeak	14.3832359222086	0
chr1	35670000	35680000	chr1	36060000	36070000	27	7.18063767980807	0.000000935261520710543	chr1_409	6	SharpPeak	39.802137563321	0
chr1	35680000	35690000	chr1	36060000	36070000	18	6.64979727439513	0.005643214852041	chr1_409	6	SharpPeak	39.802137563321	0
chr1	35690000	35700000	chr1	36060000	36070000	21	5.75508180842439	0.0000388284875636425	chr1_409	6	SharpPeak	39.802137563321	0
chr1	35700000	35710000	chr1	36060000	36070000	21	5.83998440287929	0.0000481109170233807	chr1_409	6	SharpPeak	39.802137563321	0
chr1	35710000	35720000	chr1	36060000	36070000	15	5.11939380394767	0.00712004411130848	chr1_409	6	SharpPeak	39.802137563321	0
chr1	35720000	35730000	chr1	36060000	36070000	27	6.26877339637389	0.0000000641312663019671	chr1_409	6	SharpPeak	39.802137563321	1
chr1	35760000	35770000	chr1	36060000	36070000	19	7.40108045681775	0.00725825087082361	chr1_410	2	SharpPeak	9.09405108736368	0
chr1	35770000	35780000	chr1	36060000	36070000	22	7.85918423087365	0.00104945419185998	chr1_410	2	SharpPeak	9.09405108736368	1
chr1	35800000	35810000	chr1	36060000	36070000	24	7.59846382212805	0.0000840250157478839	chr1_12	6	SharpPeak	59.5384748551521	0
chr1	35810000	35820000	chr1	36060000	36070000	31	8.80557606011875	0.000000434348241165473	chr1_12	6	SharpPeak	59.5384748551521	0
chr1	35820000	35830000	chr1	36060000	36070000	29	8.30898219240582	0.00000141504104722901	chr1_12	6	SharpPeak	59.5384748551521	0
chr1	35830000	35840000	chr1	36060000	36070000	35	10.1669005847255	0.0000000966233365425341	chr1_12	6	SharpPeak	59.5384748551521	0
chr1	36520000	36530000	chr1	36690000	36700000	19	6.54114854082051	0.00188670200559731	chr1_13	27	BroadPeak	362.113893217619	0
chr1	36530000	36540000	chr1	36690000	36700000	20	5.14597847141818	0.0000270135426136813	chr1_13	27	BroadPeak	362.113893217619	0
chr1	36520000	36530000	chr1	36700000	36710000	20	8.13948742703226	0.00877596172716902	chr1_13	27	BroadPeak	362.113893217619	0
chr1	37270000	37280000	chr1	37420000	37430000	26	8.60212787543928	0.0000746483654032236	chr1_411	2	SharpPeak	13.8503313908285	0
chr1	37270000	37280000	chr1	37430000	37440000	19	4.30713765095416	0.00000810749478946083	chr1_411	2	SharpPeak	13.8503313908285	1
chr1	38160000	38170000	chr1	38760000	38770000	10	1.92826593465508	0.000874652067968265	chr1_412	3	SharpPeak	20.5306865192964	0
chr1	38170000	38180000	chr1	38760000	38770000	14	1.9292781531236	0.000000857411407454853	chr1_412	3	SharpPeak	20.5306865192964	1
chr1	38180000	38190000	chr1	38760000	38770000	12	1.9162989158914	0.0000306763790727738	chr1_412	3	SharpPeak	20.5306865192964	0
chr1	38200000	38210000	chr1	38760000	38770000	19	2.12881630255522	0.00000000013442668178234	chr1_14	3	SharpPeak	23.5503793523276	1
chr1	38220000	38230000	chr1	38760000	38770000	11	2.03916666849748	0.000283889771590245	chr1_14	3	SharpPeak	23.5503793523276	0
chr1	38390000	38400000	chr1	38760000	38770000	18	2.17276527205017	0.00000000152135219524994	chr1_413	2	SharpPeak	15.560522117344	1
chr1	38400000	38410000	chr1	38760000	38770000	9	2.14091653903795	0.007179643248946	chr1_413	2	SharpPeak	15.560522117344	0
chr1	38490000	38500000	chr1	38760000	38770000	12	3.29114625734328	0.00391654463242157	chr1_15	3	SharpPeak	16.1537159806683	0
chr1	38500000	38510000	chr1	38760000	38770000	12	3.28905189330684	0.00389505501874957	chr1_15	3	SharpPeak	16.1537159806683	0
chr1	38600000	38610000	chr1	38760000	38770000	15	3.59926691166569	0.000209250059874238	chr1_16	5	SharpPeak	53.5469917867977	0
chr1	38610000	38620000	chr1	38760000	38770000	15	3.5784168478671	0.000197011757289898	chr1_16	5	SharpPeak	53.5469917867977	0
chr1	38630000	38640000	chr1	38760000	38770000	24	4.64951222724954	0.0000000155625614445106	chr1_16	5	SharpPeak	53.5469917867977	0
chr1	38970000	38980000	chr1	39360000	39370000	12	3.35347120697719	0.00454995114193763	chr1_17	10	SharpPeak	63.6497188238998	0
chr1	38990000	39000000	chr1	39360000	39370000	15	3.69098230420707	0.000275536028734256	chr1_17	10	SharpPeak	63.6497188238998	0
chr1	39000000	39010000	chr1	39360000	39370000	24	3.6671738311977	0.000000000148808169324411	chr1_17	10	SharpPeak	63.6497188238998	1
chr1	39010000	39020000	chr1	39360000	39370000	21	3.77655163972123	0.0000000488649368624617	chr1_17	10	SharpPeak	63.6497188238998	0
chr1	39000000	39010000	chr1	39530000	39540000	30	3.95749736845286	0.00000000000000952092788454073	chr1_256	3	SharpPeak	33.5607234310538	1
chr1	39010000	39020000	chr1	39530000	39540000	24	4.05175541870574	0.0000000010854171852539	chr1_256	3	SharpPeak	33.5607234310538	0
chr1	42280000	42290000	chr1	42670000	42680000	11	2.34279012252783	0.000920404280961749	chr1_21	5	SharpPeak	26.8611385644818	0
chr1	41790000	41800000	chr1	42680000	42690000	9	2.11552253993944	0.00668641766051046	chr1_19	22	BroadPeak	165.871034502264	0
chr1	41800000	41810000	chr1	42680000	42690000	22	2.54484320017262	0.00000000000566577567190792	chr1_19	22	BroadPeak	165.871034502264	0
chr1	41820000	41830000	chr1	42680000	42690000	16	2.63061609262727	0.00000105073201171864	chr1_19	22	BroadPeak	165.871034502264	0
chr1	41830000	41840000	chr1	42680000	42690000	12	2.66902943453073	0.000677795643833525	chr1_19	22	BroadPeak	165.871034502264	0
chr1	41870000	41880000	chr1	42680000	42690000	10	2.65128272924724	0.00825657151176569	chr1_20	10	SharpPeak	55.845997338057	0
chr1	41880000	41890000	chr1	42680000	42690000	11	2.70170154408534	0.0028027829247066	chr1_20	10	SharpPeak	55.845997338057	0
chr1	41910000	41920000	chr1	42680000	42690000	10	1.89755423846198	0.000774893688859871	chr1_20	10	SharpPeak	55.845997338057	0
chr1	41920000	41930000	chr1	42680000	42690000	11	2.309986987386	0.000821552396798553	chr1_20	10	SharpPeak	55.845997338057	0
chr1	42010000	42020000	chr1	42680000	42690000	11	2.29557407194931	0.000780671595243203	chr1_414	2	SharpPeak	10.3840052634203	1
chr1	42270000	42280000	chr1	42680000	42690000	13	3.67289325535089	0.00308041941619657	chr1_21	5	SharpPeak	26.8611385644818	0
chr1	41800000	41810000	chr1	42690000	42700000	12	2.40179596899106	0.000256771970603724	chr1_19	22	BroadPeak	165.871034502264	0
chr1	41820000	41830000	chr1	42690000	42700000	15	2.47886060273834	0.00000278937761241395	chr1_19	22	BroadPeak	165.871034502264	0
chr1	41840000	41850000	chr1	42690000	42700000	10	2.26253722185212	0.00279500012402892	chr1_19	22	BroadPeak	165.871034502264	0
chr1	41880000	41890000	chr1	42690000	42700000	15	2.54174705281642	0.00000377110699732488	chr1_20	10	SharpPeak	55.845997338057	1
chr1	41900000	41910000	chr1	42690000	42700000	13	2.29328334199183	0.0000339719975742589	chr1_20	10	SharpPeak	55.845997338057	0
chr1	42000000	42010000	chr1	42690000	42700000	10	1.92431910503788	0.000861719617393209	chr1_414	2	SharpPeak	10.3840052634203	0
chr1	42480000	42490000	chr1	42690000	42700000	18	6.51819575480631	0.00460997452893131	chr1_22	2	SharpPeak	9.2188061101763	0
chr1	41800000	41810000	chr1	42700000	42710000	15	1.9521999995431	0.00000014461158889913	chr1_19	22	BroadPeak	165.871034502264	0
chr1	41820000	41830000	chr1	42700000	42710000	10	2.00291323470503	0.00115714104883573	chr1_19	22	BroadPeak	165.871034502264	0
chr1	41830000	41840000	chr1	42700000	42710000	9	2.02557306316318	0.00508504015049782	chr1_19	22	BroadPeak	165.871034502264	0
chr1	41840000	41850000	chr1	42700000	42710000	10	1.85964149109998	0.000665068141618501	chr1_19	22	BroadPeak	165.871034502264	0
chr1	41880000	41890000	chr1	42700000	42710000	9	2.04364476693132	0.00537074532971382	chr1_20	10	SharpPeak	55.845997338057	0
chr1	41920000	41930000	chr1	42700000	42710000	8	1.80925808470642	0.0097945217246631	chr1_415	2	SharpPeak	7.76773727806566	0
chr1	41800000	41810000	chr1	42710000	42720000	14	1.92787916914629	0.000000850549390238242	chr1_19	22	BroadPeak	165.871034502264	0
chr1	41820000	41830000	chr1	42710000	42720000	12	1.976965005564	0.000041127936951706	chr1_19	22	BroadPeak	165.871034502264	0
chr1	41920000	41930000	chr1	42710000	42720000	8	1.7876214892249	0.00913270886936553	chr1_415	2	SharpPeak	7.76773727806566	1
chr1	42910000	42920000	chr1	43090000	43100000	52	17.7411135837365	0.00000000495953616397924	chr1_416	2	SharpPeak	20.025671797924	1
chr1	42920000	42930000	chr1	43090000	43100000	50	18.9649179583504	0.00000029613150133256	chr1_416	2	SharpPeak	20.025671797924	0
chr1	43260000	43270000	chr1	43440000	43450000	29	11.6946490725101	0.000715944413673142	chr1_417	2	SharpPeak	9.21628791183549	1
chr1	43270000	43280000	chr1	43440000	43450000	32	15.8551702536333	0.00828580706110111	chr1_417	2	SharpPeak	9.21628791183549	0
chr1	43290000	43300000	chr1	43440000	43450000	38	11.9146964405389	0.000000154901552595756	chr1_418	3	SharpPeak	41.0573367700107	0
chr1	43300000	43310000	chr1	43440000	43450000	73	16.5772819450497	0.00000000000000000000119159954707766	chr1_418	3	SharpPeak	41.0573367700107	1
chr1	43310000	43320000	chr1	43440000	43450000	39	14.8159419071596	0.0000108434216018718	chr1_418	3	SharpPeak	41.0573367700107	0
chr1	44220000	44230000	chr1	44550000	44560000	17	3.71459325640976	0.000019018183261129	chr1_419	2	SharpPeak	18.6547891266007	0
chr1	44230000	44240000	chr1	44550000	44560000	23	3.73582867802714	0.00000000129065645558326	chr1_419	2	SharpPeak	18.6547891266007	1
chr1	44730000	44740000	chr1	45310000	45320000	14	3.73897528705791	0.00112699930800322	chr1_420	6	SharpPeak	52.286881510089	0
chr1	44740000	44750000	chr1	45310000	45320000	26	3.0752515542465	0.0000000000000698205141934326	chr1_420	6	SharpPeak	52.286881510089	1
chr1	44750000	44760000	chr1	45310000	45320000	19	2.10665212018695	0.000000000112844929490741	chr1_420	6	SharpPeak	52.286881510089	0
chr1	44760000	44770000	chr1	45310000	45320000	15	2.89228503563014	0.0000177658786026513	chr1_420	6	SharpPeak	52.286881510089	0
chr1	44770000	44780000	chr1	45310000	45320000	15	4.73582903351112	0.00348735007976859	chr1_420	6	SharpPeak	52.286881510089	0
chr1	44780000	44790000	chr1	45310000	45320000	16	3.40183015286393	0.0000270344697212871	chr1_420	6	SharpPeak	52.286881510089	0
chr1	44840000	44850000	chr1	45310000	45320000	20	5.02443191895806	0.000019136105245527	chr1_421	2	SharpPeak	12.0885746221819	1
chr1	44850000	44860000	chr1	45310000	45320000	14	3.7317109918322	0.00110725657196476	chr1_421	2	SharpPeak	12.0885746221819	0
chr1	45020000	45030000	chr1	45310000	45320000	18	6.47018943825918	0.00426962811888317	chr1_422	3	SharpPeak	23.253048550669	0
chr1	45030000	45040000	chr1	45310000	45320000	14	3.92472927611451	0.00177532827951832	chr1_422	3	SharpPeak	23.253048550669	0
chr1	45040000	45050000	chr1	45310000	45320000	31	5.44836607801972	0.00000000000515314701091981	chr1_422	3	SharpPeak	23.253048550669	1
chr1	50940000	50950000	chr1	51330000	51340000	13	3.04050828740314	0.000561637814292088	chr1_23	7	SharpPeak	66.139220712191	0
chr1	50950000	50960000	chr1	51330000	51340000	21	3.19713994047266	0.00000000273531667391919	chr1_23	7	SharpPeak	66.139220712191	0
chr1	50960000	50970000	chr1	51330000	51340000	36	3.02721008684704	0.0000000000000000000000085348611317251	chr1_23	7	SharpPeak	66.139220712191	1
chr1	51670000	51680000	chr1	51910000	51920000	21	4.80968933135433	0.00000253861436383648	chr1_24	3	SharpPeak	18.8949074816074	1
chr1	51680000	51690000	chr1	51910000	51920000	22	7.116894861588	0.000266223498804193	chr1_24	3	SharpPeak	18.8949074816074	0
chr1	51760000	51770000	chr1	51910000	51920000	31	14.6710997155361	0.00516163534977749	chr1_423	6	SharpPeak	42.301525099754	0
chr1	51770000	51780000	chr1	51910000	51920000	47	15.9702905547183	0.0000000318120545093003	chr1_423	6	SharpPeak	42.301525099754	1
chr1	51780000	51790000	chr1	51910000	51920000	36	13.4816219362242	0.000021089007422022	chr1_423	6	SharpPeak	42.301525099754	0
chr1	51790000	51800000	chr1	51910000	51920000	50	17.9323536823235	0.0000000537720463180629	chr1_423	6	SharpPeak	42.301525099754	0
chr1	51800000	51810000	chr1	51910000	51920000	41	16.6925374033226	0.0000295178614097204	chr1_423	6	SharpPeak	42.301525099754	0
chr1	51810000	51820000	chr1	51910000	51920000	35	17.2473097860838	0.00466670294132258	chr1_423	6	SharpPeak	42.301525099754	0
chr1	52290000	52300000	chr1	52630000	52640000	21	5.19589680830201	0.00000842394122838642	chr1_424	2	SharpPeak	24.4430152961085	0
chr1	52300000	52310000	chr1	52630000	52640000	31	4.28505685893263	0.000000000000010681402045701	chr1_424	2	SharpPeak	24.4430152961085	1
chr1	53040000	53050000	chr1	53350000	53360000	12	2.49692571309162	0.000365638759524011	chr1_25	3	SharpPeak	18.1787115783251	0
chr1	53050000	53060000	chr1	53350000	53360000	18	3.43968642974298	0.00000148144382763987	chr1_25	3	SharpPeak	18.1787115783251	1
chr1	54820000	54830000	chr1	54920000	54930000	42	16.1898943532252	0.00000590189346794562	chr1_425	3	SharpPeak	31.2485822012203	0
chr1	54830000	54840000	chr1	54920000	54930000	62	16.8997760273958	0.00000000000000760351867988732	chr1_425	3	SharpPeak	31.2485822012203	1
chr1	54840000	54850000	chr1	54920000	54930000	37	14.7865702212327	0.0000612408323950115	chr1_425	3	SharpPeak	31.2485822012203	0
chr1	55980000	55990000	chr1	56970000	56980000	13	2.3094155923377	0.0000364768493715966	chr1_426	2	SharpPeak	10.9461179548122	1
chr1	55990000	56000000	chr1	56970000	56980000	8	1.61874388504538	0.00523131159474858	chr1_426	2	SharpPeak	10.9461179548122	0
chr1	57410000	57420000	chr1	57770000	57780000	27	9.20111960070448	0.0000831875463474002	chr1_30	10	BroadPeak	175.42441043661	0
chr1	57440000	57450000	chr1	57770000	57780000	50	7.8011910128127	0.00000000000000000000262975837443039	chr1_30	10	BroadPeak	175.42441043661	0
chr1	57450000	57460000	chr1	57770000	57780000	23	5.60685049180107	0.00000197792149954143	chr1_30	10	BroadPeak	175.42441043661	0
chr1	57460000	57470000	chr1	57770000	57780000	34	11.0295316924869	0.00000193677585543146	chr1_30	10	BroadPeak	175.42441043661	0
chr1	57470000	57480000	chr1	57770000	57780000	53	10.7808224299965	0.000000000000000010876659883684	chr1_30	10	BroadPeak	175.42441043661	0
chr1	57480000	57490000	chr1	57770000	57780000	46	10.6872374902271	0.000000000000225825806340802	chr1_30	10	BroadPeak	175.42441043661	0
chr1	57490000	57500000	chr1	57770000	57780000	33	9.40394359506048	0.000000168187007129345	chr1_30	10	BroadPeak	175.42441043661	0
chr1	57510000	57520000	chr1	57770000	57780000	51	13.2593763811969	0.00000000000056293901453243	chr1_427	5	SharpPeak	43.9038287105275	1
chr1	57520000	57530000	chr1	57770000	57780000	38	11.0091381861408	0.0000000197645013189955	chr1_427	5	SharpPeak	43.9038287105275	0
chr1	57530000	57540000	chr1	57770000	57780000	32	12.2204238521205	0.000112024519010893	chr1_427	5	SharpPeak	43.9038287105275	0
chr1	57540000	57550000	chr1	57770000	57780000	28	12.8849047954656	0.00623450411019905	chr1_427	5	SharpPeak	43.9038287105275	0
chr1	57550000	57560000	chr1	57770000	57780000	29	8.48280973322974	0.00000211642818351469	chr1_427	5	SharpPeak	43.9038287105275	0
chr1	57570000	57580000	chr1	57770000	57780000	32	11.1569610180286	0.0000194819333223839	chr1_428	4	SharpPeak	30.7012883507736	0
chr1	57580000	57590000	chr1	57770000	57780000	29	8.87094272571168	0.00000506119493556038	chr1_428	4	SharpPeak	30.7012883507736	0
chr1	57590000	57600000	chr1	57770000	57780000	39	14.1273338838816	0.00000358180798632378	chr1_428	4	SharpPeak	30.7012883507736	0
chr1	57600000	57610000	chr1	57770000	57780000	36	12.1738780242956	0.00000218756542436435	chr1_428	4	SharpPeak	30.7012883507736	1
chr1	57410000	57420000	chr1	57960000	57970000	11	2.37701757086928	0.00103097595308742	chr1_31	34	BroadPeak	319.717999702151	0
chr1	57440000	57450000	chr1	57960000	57970000	12	2.09614612290662	0.0000718638383998924	chr1_31	34	BroadPeak	319.717999702151	0
chr1	57390000	57400000	chr1	57990000	58000000	21	6.16266613225702	0.000103901806720062	chr1_31	34	BroadPeak	319.717999702151	0
chr1	57410000	57420000	chr1	57990000	58000000	24	5.35209877412769	0.000000219233275711843	chr1_31	34	BroadPeak	319.717999702151	0
chr1	57440000	57450000	chr1	57990000	58000000	20	4.45188009353036	0.00000316725133798758	chr1_31	34	BroadPeak	319.717999702151	0
chr1	57460000	57470000	chr1	57990000	58000000	19	6.11142613100124	0.000855823173921708	chr1_429	2	SharpPeak	10.0083811542193	1
chr1	57470000	57480000	chr1	57990000	58000000	18	5.9134714289114	0.00160734528942338	chr1_429	2	SharpPeak	10.0083811542193	0
chr1	57410000	57420000	chr1	57970000	57980000	18	2.13183116747469	0.00000000112734685883846	chr1_31	34	BroadPeak	319.717999702151	0
chr1	57390000	57400000	chr1	58030000	58040000	14	2.4405635743692	0.0000126342663993467	chr1_31	34	BroadPeak	319.717999702151	0
chr1	57410000	57420000	chr1	58030000	58040000	9	2.20801716308441	0.008652245367127	chr1_31	34	BroadPeak	319.717999702151	0
chr1	57410000	57420000	chr1	58390000	58400000	13	3.13164583122138	0.000747232117104171	chr1_33	3	SharpPeak	18.5143569928858	0
chr1	59240000	59250000	chr1	59480000	59490000	28	9.74201322418888	0.0000815957800219147	chr1_34	14	BroadPeak	188.140064568479	0
chr1	59280000	59290000	chr1	59480000	59490000	31	10.9501655005199	0.0000360929927794864	chr1_34	14	BroadPeak	188.140064568479	0
chr1	59290000	59300000	chr1	59480000	59490000	33	12.3323330452395	0.0000536413041957204	chr1_34	14	BroadPeak	188.140064568479	0
chr1	59300000	59310000	chr1	59480000	59490000	30	9.01218885906346	0.00000223872751979462	chr1_34	14	BroadPeak	188.140064568479	0
chr1	59320000	59330000	chr1	59480000	59490000	69	13.0734642215212	0.00000000000000000000000115166776706974	chr1_34	14	BroadPeak	188.140064568479	0
chr1	59330000	59340000	chr1	59480000	59490000	84	14.559488098407	0.0000000000000000000000000000000139408291343787	chr1_34	14	BroadPeak	188.140064568479	0
chr1	59350000	59360000	chr1	59480000	59490000	38	16.7024431943111	0.000328025318541934	chr1_34	14	BroadPeak	188.140064568479	0
chr1	59290000	59300000	chr1	59570000	59580000	11	2.94993519703629	0.00541200333530791	chr1_38	11	SharpPeak	71.0760164384034	0
chr1	59320000	59330000	chr1	59570000	59580000	15	2.98632784252781	0.0000257083222496137	chr1_38	11	SharpPeak	71.0760164384034	0
chr1	59240000	59250000	chr1	59580000	59590000	16	2.66473184418498	0.00000124770906326527	chr1_37	8	SharpPeak	81.3008084343606	0
chr1	59300000	59310000	chr1	59580000	59590000	10	2.38943183795272	0.00411366114469336	chr1_38	11	SharpPeak	71.0760164384034	0
chr1	60160000	60170000	chr1	60860000	60870000	10	2.10317365792968	0.00165104503541096	chr1_272	2	SharpPeak	8.97568695730667	1
chr1	61920000	61930000	chr1	62420000	62430000	11	3.11646492154966	0.00805104499431854	chr1_430	2	SharpPeak	8.24039379866319	0
chr1	61910000	61920000	chr1	62430000	62440000	9	2.00173396934775	0.00473751868093749	chr1_430	2	SharpPeak	8.24039379866319	1
chr1	61920000	61930000	chr1	62680000	62690000	8	1.75472490829901	0.00822890952632199	chr1_431	21	BroadPeak	314.326308979711	0
chr1	62160000	62170000	chr1	62680000	62690000	10	2.01259326032149	0.00119855591158231	chr1_432	13	SharpPeak	114.674121596993	0
chr1	62440000	62450000	chr1	62680000	62690000	12	2.95762958861623	0.00162668381909342	chr1_433	2	SharpPeak	10.2225313918458	0
chr1	62450000	62460000	chr1	62680000	62690000	14	3.47695445641523	0.00055208968371431	chr1_433	2	SharpPeak	10.2225313918458	1
chr1	61820000	61830000	chr1	62690000	62700000	9	1.83179579722353	0.00266285199770552	chr1_434	12	SharpPeak	76.8619025794319	0
chr1	61840000	61850000	chr1	62690000	62700000	8	1.78415527775098	0.00904648709960226	chr1_434	12	SharpPeak	76.8619025794319	0
chr1	61910000	61920000	chr1	62690000	62700000	8	1.66134344746713	0.00606820772333838	chr1_431	21	BroadPeak	314.326308979711	0
chr1	61920000	61930000	chr1	62690000	62700000	15	1.99763609008637	0.000000193085929581423	chr1_431	21	BroadPeak	314.326308979711	0
chr1	61930000	61940000	chr1	62690000	62700000	13	1.85705499224697	0.0000036540635251238	chr1_431	21	BroadPeak	314.326308979711	0
chr1	61940000	61950000	chr1	62690000	62700000	14	1.99462620023294	0.00000126465300762533	chr1_431	21	BroadPeak	314.326308979711	0
chr1	62020000	62030000	chr1	62690000	62700000	11	1.93594732663333	0.000181450562534228	chr1_431	21	BroadPeak	314.326308979711	0
chr1	62050000	62060000	chr1	62690000	62700000	9	2.01980136133599	0.00500497892517735	chr1_435	5	SharpPeak	36.4742193202348	0
chr1	62170000	62180000	chr1	62690000	62700000	10	2.5558770655694	0.00652393487120041	chr1_432	13	SharpPeak	114.674121596993	0
chr1	62200000	62210000	chr1	62690000	62700000	11	2.36645656158191	0.000994061423367627	chr1_432	13	SharpPeak	114.674121596993	0
chr1	62240000	62250000	chr1	62690000	62700000	13	2.51166212498155	0.000085308299125532	chr1_436	4	SharpPeak	29.7686553234072	0
chr1	62390000	62400000	chr1	62690000	62700000	12	2.6834229788777	0.0007121746812952	chr1_437	5	SharpPeak	63.6126496914585	0
chr1	61730000	61740000	chr1	62700000	62710000	19	4.49174443910198	0.0000147415752344808	chr1_438	2	SharpPeak	13.2607589941726	1
chr1	61740000	61750000	chr1	62700000	62710000	17	4.35414333931071	0.000138363871429892	chr1_438	2	SharpPeak	13.2607589941726	0
chr1	61760000	61770000	chr1	62700000	62710000	20	5.26421708967883	0.0000371256697526673	chr1_434	12	SharpPeak	76.8619025794319	0
chr1	61770000	61780000	chr1	62700000	62710000	34	5.12036661056236	0.00000000000000503063598497501	chr1_434	12	SharpPeak	76.8619025794319	1
chr1	61780000	61790000	chr1	62700000	62710000	16	4.19159973119271	0.000311447334422816	chr1_434	12	SharpPeak	76.8619025794319	0
chr1	61790000	61800000	chr1	62700000	62710000	20	3.91882557130704	0.000000449504577811238	chr1_434	12	SharpPeak	76.8619025794319	0
chr1	61800000	61810000	chr1	62700000	62710000	13	3.12753596512746	0.000737356401643969	chr1_434	12	SharpPeak	76.8619025794319	0
chr1	61810000	61820000	chr1	62700000	62710000	15	4.80004550449606	0.00396193942291375	chr1_434	12	SharpPeak	76.8619025794319	0
chr1	61820000	61830000	chr1	62700000	62710000	15	5.04563788187424	0.00623450411019905	chr1_434	12	SharpPeak	76.8619025794319	0
chr1	61830000	61840000	chr1	62700000	62710000	15	4.45636535716066	0.00195121800992525	chr1_434	12	SharpPeak	76.8619025794319	0
chr1	61850000	61860000	chr1	62700000	62710000	14	4.00687752289298	0.00216769538589887	chr1_434	12	SharpPeak	76.8619025794319	0
chr1	61860000	61870000	chr1	62700000	62710000	18	4.41651821686294	0.0000447436193170404	chr1_434	12	SharpPeak	76.8619025794319	0
chr1	61890000	61900000	chr1	62700000	62710000	17	4.03605913259431	0.0000539459723658753	chr1_431	21	BroadPeak	314.326308979711	0
chr1	61900000	61910000	chr1	62700000	62710000	29	4.32954272038184	0.000000000000598638221418455	chr1_431	21	BroadPeak	314.326308979711	0
chr1	61910000	61920000	chr1	62700000	62710000	33	4.17678122235194	0.000000000000000106721006472389	chr1_431	21	BroadPeak	314.326308979711	0
chr1	61920000	61930000	chr1	62700000	62710000	111	5.85817691258199	0.000000000000000000000000000000000000000000000000000000000000000000000000000000000000000000000173962189257416	chr1_431	21	BroadPeak	314.326308979711	1
chr1	61930000	61940000	chr1	62700000	62710000	52	5.16539468985342	0.000000000000000000000000000000743525962965475	chr1_431	21	BroadPeak	314.326308979711	0
chr1	61940000	61950000	chr1	62700000	62710000	37	5.84198216094393	0.00000000000000108628194108612	chr1_431	21	BroadPeak	314.326308979711	0
chr1	61950000	61960000	chr1	62700000	62710000	23	4.55069292424358	0.0000000513100544559118	chr1_431	21	BroadPeak	314.326308979711	0
chr1	61960000	61970000	chr1	62700000	62710000	17	5.26561517733904	0.00125728593499036	chr1_431	21	BroadPeak	314.326308979711	0
chr1	61970000	61980000	chr1	62700000	62710000	19	5.47527283143752	0.000211469075039903	chr1_431	21	BroadPeak	314.326308979711	0
chr1	61980000	61990000	chr1	62700000	62710000	24	5.56737270596936	0.000000448931285809987	chr1_431	21	BroadPeak	314.326308979711	0
chr1	61990000	62000000	chr1	62700000	62710000	25	4.93369750356563	0.0000000101123792101279	chr1_431	21	BroadPeak	314.326308979711	0
chr1	62000000	62010000	chr1	62700000	62710000	33	6.83718946720238	0.0000000000683889282118166	chr1_431	21	BroadPeak	314.326308979711	0
chr1	62010000	62020000	chr1	62700000	62710000	34	6.45487764934285	0.00000000000307396267255734	chr1_431	21	BroadPeak	314.326308979711	0
chr1	62020000	62030000	chr1	62700000	62710000	25	5.54834821551938	0.000000101508263231199	chr1_431	21	BroadPeak	314.326308979711	0
chr1	62040000	62050000	chr1	62700000	62710000	17	5.36339424436948	0.00153521813751744	chr1_435	5	SharpPeak	36.4742193202348	0
chr1	62060000	62070000	chr1	62700000	62710000	26	5.67734703916801	0.000000036243325338843	chr1_435	5	SharpPeak	36.4742193202348	0
chr1	62070000	62080000	chr1	62700000	62710000	27	4.82270085028275	0.000000000249757164197178	chr1_435	5	SharpPeak	36.4742193202348	1
chr1	62080000	62090000	chr1	62700000	62710000	16	4.75564170186177	0.00125141889430047	chr1_435	5	SharpPeak	36.4742193202348	0
chr1	62120000	62130000	chr1	62700000	62710000	27	7.80426528500216	0.00000448485884604472	chr1_432	13	SharpPeak	114.674121596993	0
chr1	62130000	62140000	chr1	62700000	62710000	17	5.1237660353537	0.000936950876340376	chr1_432	13	SharpPeak	114.674121596993	0
chr1	62140000	62150000	chr1	62700000	62710000	28	5.85048392550637	0.00000000344027010074904	chr1_432	13	SharpPeak	114.674121596993	0
chr1	62150000	62160000	chr1	62700000	62710000	31	6.48040522219771	0.000000000376024469381582	chr1_432	13	SharpPeak	114.674121596993	0
chr1	62160000	62170000	chr1	62700000	62710000	39	7.43701588731446	0.0000000000000604102206544537	chr1_432	13	SharpPeak	114.674121596993	1
chr1	62170000	62180000	chr1	62700000	62710000	40	8.40634611898299	0.00000000000056293901453243	chr1_432	13	SharpPeak	114.674121596993	0
chr1	62180000	62190000	chr1	62700000	62710000	29	6.48791034960882	0.00000000749743164997171	chr1_432	13	SharpPeak	114.674121596993	0
chr1	62190000	62200000	chr1	62700000	62710000	26	5.9987872978706	0.000000109378087802834	chr1_432	13	SharpPeak	114.674121596993	0
chr1	62200000	62210000	chr1	62700000	62710000	25	7.55158378069367	0.0000253952402968524	chr1_432	13	SharpPeak	114.674121596993	0
chr1	62210000	62220000	chr1	62700000	62710000	23	7.68336343318214	0.00028354109392488	chr1_432	13	SharpPeak	114.674121596993	0
chr1	62230000	62240000	chr1	62700000	62710000	25	8.18544351626245	0.0000942762807030881	chr1_436	4	SharpPeak	29.7686553234072	0
chr1	62240000	62250000	chr1	62700000	62710000	28	8.19181565564631	0.00000345973566901606	chr1_436	4	SharpPeak	29.7686553234072	0
chr1	62250000	62260000	chr1	62700000	62710000	32	8.93197968287036	0.000000176271674098945	chr1_436	4	SharpPeak	29.7686553234072	1
chr1	62270000	62280000	chr1	62700000	62710000	23	7.60179575939594	0.000242003240125655	chr1_439	4	SharpPeak	31.4078914255593	0
chr1	62280000	62290000	chr1	62700000	62710000	43	8.82837134497968	0.000000000000028236433749492	chr1_439	4	SharpPeak	31.4078914255593	1
chr1	62290000	62300000	chr1	62700000	62710000	13	4.07511886558995	0.0073110610696182	chr1_439	4	SharpPeak	31.4078914255593	0
chr1	62300000	62310000	chr1	62700000	62710000	21	7.33028465700685	0.00110028118528359	chr1_439	4	SharpPeak	31.4078914255593	0
chr1	62360000	62370000	chr1	62700000	62710000	28	10.1755505513222	0.000171940458109203	chr1_437	5	SharpPeak	63.6126496914585	0
chr1	62370000	62380000	chr1	62700000	62710000	49	12.4459674080724	0.000000000000779427291923867	chr1_437	5	SharpPeak	63.6126496914585	0
chr1	62380000	62390000	chr1	62700000	62710000	61	10.7290659174002	0.0000000000000000000000212918057002428	chr1_437	5	SharpPeak	63.6126496914585	1
chr1	62390000	62400000	chr1	62700000	62710000	35	8.86998013473592	0.00000000320419053259094	chr1_437	5	SharpPeak	63.6126496914585	0
chr1	62410000	62420000	chr1	62700000	62710000	34	10.5977954638962	0.000000798440579097431	chr1_40	5	SharpPeak	38.3118843031834	0
chr1	62440000	62450000	chr1	62700000	62710000	32	12.388205600425	0.000145294865542299	chr1_40	5	SharpPeak	38.3118843031834	0
chr1	62450000	62460000	chr1	62700000	62710000	32	14.9545811693295	0.00354125108998517	chr1_40	5	SharpPeak	38.3118843031834	0
chr1	61930000	61940000	chr1	62710000	62720000	11	1.91787944879936	0.00016820568449037	chr1_431	21	BroadPeak	314.326308979711	0
chr1	63760000	63770000	chr1	64110000	64120000	11	3.06072123212118	0.00708987876231495	chr1_440	2	SharpPeak	9.87087158196259	0
chr1	63650000	63660000	chr1	64120000	64130000	16	5.11843623083901	0.0026598947017663	chr1_43	3	SharpPeak	15.8597981227359	0
chr1	63670000	63680000	chr1	64120000	64130000	17	5.51209050829069	0.00206296571895277	chr1_43	3	SharpPeak	15.8597981227359	0
chr1	63760000	63770000	chr1	64120000	64130000	19	5.50876099213117	0.000228414403497746	chr1_440	2	SharpPeak	9.87087158196259	1
chr1	63650000	63660000	chr1	64530000	64540000	21	3.75851527987766	0.0000000449107512753086	chr1_44	3	SharpPeak	24.604378619863	1
chr1	63670000	63680000	chr1	64530000	64540000	18	3.96983286306182	0.0000107538707793517	chr1_44	3	SharpPeak	24.604378619863	0
chr1	63750000	63760000	chr1	64530000	64540000	16	4.63063672188572	0.000949776712576258	chr1_441	2	SharpPeak	10.2439525115465	0
[truncated: 48,472 more rows]
