# Supplementary material for: Integrative analysis of the 3D genome and epigenome in mouse embryonic tissues
Source: Nat Struct Mol Biol. 2024 Dec 16;32(3):479–90. doi: 10.1038/s41594-024-01431-2 (PMC11919700; doi:10.1038/s41594-024-01431-2)
Supplement: Supplementary file 4 — The list of MAPS interactions using the union H3K4me3 ChIP-seq peaks from all 12 tissues, related to Fig. 2 and Extended Data Figs. 4–6. [file 41594_2024_1431_MOESM4_ESM.zip › MAPS_interaction_combined_downsampled_union_anchor/HB_e125_downsampled.10k.2.peaks.bedpe]

chr1	start1	end1	chr2	start2	end2	count	expected	fdr	ClusterLabel	ClusterSize	ClusterType	ClusterNegLog10P	ClusterSummit
chr1	16100000	16110000	chr1	16610000	16620000	27	8.5474057919342	0.00000717071085556097	chr1_01	1	Singleton	6.95551072655096	1
chr1	36780000	36790000	chr1	37420000	37430000	15	3.18667899754496	0.0000169876328063633	chr1_02	1	Singleton	6.54391010464981	1
chr1	38440000	38450000	chr1	38560000	38570000	26	8.51381320815886	0.0000197427408398029	chr1_03	1	Singleton	6.46628508662188	1
chr1	39760000	39770000	chr1	39940000	39950000	20	5.45292936537577	0.0000191476171041821	chr1_04	1	Singleton	6.48365570938733	1
chr1	41270000	41280000	chr1	41740000	41750000	12	2.25260092414982	0.0000443329185935259	chr1_05	1	Singleton	6.06426490050629	1
chr1	57610000	57620000	chr1	57770000	57780000	30	9.66747643116186	0.00000274080337952615	chr1_06	1	Singleton	7.41492894435317	1
chr1	62700000	62710000	chr1	62930000	62940000	38	12.1703434093878	0.0000000811723633816806	chr1_07	1	Singleton	9.11266024710392	1
chr1	63660000	63670000	chr1	64610000	64620000	13	1.82713423959387	0.000000927958152058731	chr1_08	1	Singleton	7.9370571923988	1
chr1	72870000	72880000	chr1	73360000	73370000	21	4.69608560104137	0.000000533016708346519	chr1_09	1	Singleton	8.21002944417559	1
chr1	75120000	75130000	chr1	75460000	75470000	18	4.59067444196949	0.0000232514790166616	chr1_010	1	Singleton	6.38719922760927	1
chr1	75470000	75480000	chr1	75550000	75560000	64	31.8281954258005	0.0000103868230994953	chr1_011	1	Singleton	6.77568066947336	1
chr1	84280000	84290000	chr1	84690000	84700000	35	6.23044728539154	0.000000000000065713024109964	chr1_012	1	Singleton	15.5932136133697	1
chr1	85890000	85900000	chr1	85930000	85940000	52	23.6780568889334	0.00000933739675448014	chr1_013	1	Singleton	6.82765984413939	1
chr1	86630000	86640000	chr1	87120000	87130000	12	2.18692878441599	0.0000338955369987028	chr1_014	1	Singleton	6.20166612731153	1
chr1	86580000	86590000	chr1	87210000	87220000	19	4.26980281587526	0.00000214620723242036	chr1_015	1	Singleton	7.52871026722954	1
chr1	86670000	86680000	chr1	87210000	87220000	16	4.03948720207475	0.0000653461734606501	chr1_016	1	Singleton	5.88155975027855	1
chr1	90920000	90930000	chr1	91240000	91250000	18	3.48689828941579	0.000000546987094258303	chr1_017	1	Singleton	8.1972773239267	1
chr1	90960000	90970000	chr1	91250000	91260000	17	4.27842089301322	0.0000347824285544271	chr1_018	1	Singleton	6.18619540752001	1
chr1	104990000	105000000	chr1	105660000	105670000	16	3.02426642297135	0.00000187703637193461	chr1_019	1	Singleton	7.5933243347133	1
chr1	118980000	118990000	chr1	119050000	119060000	49	22.6963591576554	0.000028340930672969	chr1_020	1	Singleton	6.29138733384259	1
chr1	133160000	133170000	chr1	133320000	133330000	31	10.8388422847036	0.00000918469354451199	chr1_021	1	Singleton	6.83789487261233	1
chr1	133390000	133400000	chr1	133410000	133420000	115	56.7747788529	0.000000000569379706087635	chr1_022	1	Singleton	11.4202503721541	1
chr1	133380000	133390000	chr1	134040000	134050000	15	3.40430248363498	0.0000354274375748179	chr1_023	1	Singleton	6.17634360592278	1
chr1	134070000	134080000	chr1	134100000	134110000	171	81.4910131586	0.000000000000000607022719547804	chr1_024	1	Singleton	17.7348700907947	1
chr1	136050000	136060000	chr1	136130000	136140000	79	39.1875375254	0.000000604481473663489	chr1_025	1	Singleton	8.13899685594382	1
chr1	136040000	136050000	chr1	136230000	136240000	27	9.61692839904673	0.0000548323340799506	chr1_026	1	Singleton	5.96399747791326	1
chr1	136340000	136350000	chr1	136410000	136420000	70	31.8927663087005	0.000000166806030446451	chr1_027	1	Singleton	8.7678040316989	1
chr1	136620000	136630000	chr1	136940000	136950000	32	11.8016555489223	0.0000182301496343681	chr1_028	1	Singleton	6.50806397104387	1
chr1	136950000	136960000	chr1	137220000	137230000	16	4.00099469695726	0.0000580641802373517	chr1_029	1	Singleton	5.93638108203745	1
chr1	138380000	138390000	chr1	138830000	138840000	18	3.52492492080812	0.000000623873104621685	chr1_030	1	Singleton	8.12382377273949	1
chr1	151020000	151030000	chr1	151420000	151430000	14	3.04469081287516	0.0000436102199913174	chr1_031	1	Singleton	6.07412012618399	1
chr1	154780000	154790000	chr1	155240000	155250000	15	3.62665990539711	0.0000732605399196431	chr1_032	1	Singleton	5.82929618090501	1
chr1	163990000	164000000	chr1	164180000	164190000	18	4.9072448476803	0.0000546747239828127	chr1_033	1	Singleton	5.9669298790222	1
chr1	166000000	166010000	chr1	166110000	166120000	38	13.1835422434443	0.000000561833610918371	chr1_034	1	Singleton	8.18263074080349	1
chr1	166400000	166410000	chr1	167210000	167220000	13	2.21312614273397	0.00000719966010236345	chr1_035	1	Singleton	6.95262553252938	1
chr1	167350000	167360000	chr1	167920000	167930000	13	2.62113640339207	0.0000411912552135562	chr1_036	1	Singleton	6.1048530530436	1
chr1	173330000	173340000	chr1	173360000	173370000	75	35.3822514406	0.000000203805693575013	chr1_037	1	Singleton	8.67062022377138	1
chr1	173330000	173340000	chr1	173380000	173390000	36	13.27289079994	0.00000459501770108793	chr1_038	1	Singleton	7.16974772789041	1
chr1	176920000	176930000	chr1	177440000	177450000	19	4.12632019795741	0.00000133277004804979	chr1_039	1	Singleton	7.76595395621072	1
chr1	177150000	177160000	chr1	177440000	177450000	27	7.2925235107857	0.000000386962554291962	chr1_040	1	Singleton	8.36613466532493	1
chr1	180430000	180440000	chr1	180640000	180650000	36	11.2593448617918	0.000000109911137364793	chr1_041	1	Singleton	8.97188335657087	1
chr1	182760000	182770000	chr1	183220000	183230000	25	5.99236304666988	0.00000013145774347273	chr1_042	1	Singleton	8.88165317384805	1
chr1	186110000	186120000	chr1	186700000	186710000	21	4.66474112021864	0.000000479015959307764	chr1_043	1	Singleton	8.26099988176077	1
chr1	191390000	191400000	chr1	191830000	191840000	16	4.17202227697687	0.0000948175568832118	chr1_044	1	Singleton	5.69774585052456	1
chr1	9600000	9610000	chr1	9680000	9690000	33	10.8793511495259	0.00000381739755092388	chr1_045	1	Singleton	7.79113289105198	1
chr1	14300000	14310000	chr1	14630000	14640000	18	3.23669842842332	0.000000576291728721833	chr1_046	1	Singleton	8.70549520573237	1
chr1	16100000	16110000	chr1	16350000	16360000	23	6.62886117293418	0.0000267555385813923	chr1_047	1	Singleton	6.82471710641154	1
chr1	19210000	19220000	chr1	19900000	19910000	18	3.11167796520884	0.000000333397444061391	chr1_048	1	Singleton	8.97703359331434	1
chr1	19210000	19220000	chr1	19920000	19930000	16	3.05583555555361	0.00000655829618199863	chr1_049	1	Singleton	7.53016015825542	1
chr1	36360000	36370000	chr1	36500000	36510000	25	8.23640670244989	0.0000900915589952475	chr1_050	1	Singleton	6.21808367595915	1
chr1	38210000	38220000	chr1	38570000	38580000	13	2.42039410132858	0.0000505725741153108	chr1_051	1	Singleton	6.50127289457568	1
chr1	41150000	41160000	chr1	41790000	41800000	11	1.67980968974079	0.0000451249817499263	chr1_052	1	Singleton	6.55771977479838	1
chr1	41150000	41160000	chr1	41880000	41890000	12	1.97937169260045	0.0000361410917631987	chr1_053	1	Singleton	6.66903450638299	1
chr1	41810000	41820000	chr1	42650000	42660000	12	1.99200541575368	0.0000383501851602538	chr1_054	1	Singleton	6.639027606718	1
chr1	43440000	43450000	chr1	43580000	43590000	30	10.2720609772997	0.0000255671422308544	chr1_055	1	Singleton	6.84934133978901	1
chr1	43440000	43450000	chr1	43560000	43570000	33	12.5050207789342	0.000060849135111694	chr1_056	1	Singleton	6.4116335213352	1
chr1	52230000	52240000	chr1	52730000	52740000	14	2.34541889112715	0.0000074224266062253	chr1_057	1	Singleton	7.46993923020246	1
chr1	54550000	54560000	chr1	54830000	54840000	16	3.73934363297823	0.0000724364269060079	chr1_058	1	Singleton	6.32742697156317	1
chr1	54550000	54560000	chr1	54980000	54990000	18	2.59342180853613	0.0000000229277738077721	chr1_059	1	Singleton	10.2541955359913	1
chr1	57430000	57440000	chr1	57910000	57920000	11	1.76113875355648	0.0000688506048916114	chr1_060	1	Singleton	6.35128453820928	1
chr1	59250000	59260000	chr1	59620000	59630000	16	2.79946534518286	0.0000021717120680206	chr1_061	1	Singleton	8.06665442379048	1
chr1	59760000	59770000	chr1	59880000	59890000	40	15.0939918645887	0.00000622177896874307	chr1_062	1	Singleton	7.55827966124491	1
chr1	62790000	62800000	chr1	62960000	62970000	18	3.53385921160448	0.00000200553000909767	chr1_063	1	Singleton	8.10670292212208	1
chr1	64120000	64130000	chr1	64220000	64230000	54	20.323638436808	0.0000000589883206956069	chr1_064	1	Singleton	9.7965886604647	1
chr1	64020000	64030000	chr1	64440000	64450000	18	3.30198899357357	0.000000762883502692989	chr1_065	1	Singleton	8.56851822862362	1
chr1	64690000	64700000	chr1	65010000	65020000	14	2.3816404348706	0.00000879014368316473	chr1_066	1	Singleton	7.38633966274848	1
chr1	69240000	69250000	chr1	69780000	69790000	11	1.81961833501938	0.0000915249169681708	chr1_067	1	Singleton	6.20932058177371	1
chr1	71550000	71560000	chr1	72110000	72120000	13	2.04768471492692	0.00000944446141151485	chr1_068	1	Singleton	7.34893337702254	1
chr1	72870000	72880000	chr1	73460000	73470000	17	3.00904321588736	0.0000010713570555153	chr1_069	1	Singleton	8.4053267915941	1
chr1	72870000	72880000	chr1	73480000	73490000	16	2.86224015480103	0.00000286295840705659	chr1_070	1	Singleton	7.93014130740591	1
chr1	72870000	72880000	chr1	73530000	73540000	19	3.80345958413922	0.00000123230766693223	chr1_071	1	Singleton	8.33872652433815	1
chr1	72820000	72830000	chr1	73820000	73830000	15	2.88646318389126	0.0000153362709979546	chr1_072	1	Singleton	7.10356530638682	1
chr1	74930000	74940000	chr1	75050000	75060000	20	5.0565588869092	0.0000185235758197241	chr1_073	1	Singleton	7.00881903533164	1
chr1	74950000	74960000	chr1	75050000	75060000	28	9.28617629912456	0.0000306777479111178	chr1_074	1	Singleton	6.75393681273779	1
chr1	75230000	75240000	chr1	75280000	75290000	66	32.6346685313002	0.0000174022924327585	chr1_075	1	Singleton	7.03953618132619	1
chr1	79850000	79860000	chr1	80100000	80110000	26	5.05448812635212	0.00000000352788235439189	chr1_076	1	Singleton	11.1442986554565	1
chr1	84280000	84290000	chr1	84660000	84670000	18	3.93676174973763	0.00000881706184805737	chr1_077	1	Singleton	7.38459395789051	1
chr1	86160000	86170000	chr1	86340000	86350000	14	2.7073388607072	0.0000344361423015226	chr1_078	1	Singleton	6.69465909919539	1
chr1	86580000	86590000	chr1	87050000	87060000	16	3.57946416005544	0.0000428104433959037	chr1_079	1	Singleton	6.5834621632506	1
chr1	87470000	87480000	chr1	87730000	87740000	18	2.9762374219536	0.000000172824333304449	chr1_080	1	Singleton	9.28588420466893	1
chr1	88400000	88410000	chr1	88730000	88740000	14	2.84890383729186	0.0000594377119159353	chr1_081	1	Singleton	6.42366998903998	1
chr1	88700000	88710000	chr1	89190000	89200000	24	5.93815822378744	0.00000129269038998044	chr1_082	1	Singleton	8.31585564038369	1
chr1	91000000	91010000	chr1	91040000	91050000	44	19.4366797202687	0.000076762877242064	chr1_083	1	Singleton	6.29714972377063	1
chr1	92170000	92180000	chr1	92400000	92410000	20	5.32565768090458	0.000037858739929751	chr1_084	1	Singleton	6.64673219941651	1
chr1	92170000	92180000	chr1	92450000	92460000	25	4.399914868718	0.00000000106716313384562	chr1_085	1	Singleton	11.7048785487929	1
chr1	92170000	92180000	chr1	92430000	92440000	19	4.08245213378109	0.0000034584801951912	chr1_086	1	Singleton	7.84051791511348	1
chr1	91540000	91550000	chr1	92460000	92470000	14	2.26431137560801	0.00000498598186934679	chr1_087	1	Singleton	7.66258939675909	1
chr1	106200000	106210000	chr1	106370000	106380000	18	4.53422611302746	0.0000543738711692207	chr1_088	1	Singleton	6.46605375911	1
chr1	105660000	105670000	chr1	106390000	106400000	14	2.79909321656571	0.0000489502579301601	chr1_089	1	Singleton	6.51717375648483	1
chr1	118320000	118330000	chr1	118750000	118760000	15	2.63066426683679	0.0000052498633006695	chr1_090	1	Singleton	7.63735337160944	1
chr1	124040000	124050000	chr1	124510000	124520000	12	2.14459295554485	0.0000773278988079161	chr1_091	1	Singleton	6.29277735022609	1
chr1	127200000	127210000	chr1	127350000	127360000	32	11.5967076411579	0.0000357882150782479	chr1_092	1	Singleton	6.67395525643059	1
chr1	131090000	131100000	chr1	131250000	131260000	30	10.0526173403367	0.0000170766975140252	chr1_093	1	Singleton	7.04896758399347	1
chr1	132210000	132220000	chr1	132330000	132340000	29	10.0733523672233	0.0000472520827113376	chr1_094	1	Singleton	6.5354927741066	1
chr1	132530000	132540000	chr1	132550000	132560000	113	55.1894421314	0.00000000156701796765339	chr1_095	1	Singleton	11.521449333184	1
chr1	133180000	133190000	chr1	133230000	133240000	79	36.5672875176	0.000000127593929281919	chr1_096	1	Singleton	9.43088865456444	1
chr1	134640000	134650000	chr1	134690000	134700000	56	26.3637730892936	0.0000280256984732074	chr1_097	1	Singleton	6.80144366824649	1
chr1	135720000	135730000	chr1	135740000	135750000	76	33.6995265049001	0.0000000448808862968859	chr1_098	1	Singleton	9.92773389363183	1
chr1	136040000	136050000	chr1	136160000	136170000	25	8.19186572338438	0.0000825872548691415	chr1_099	1	Singleton	6.26095179613239	1
chr1	136770000	136780000	chr1	137180000	137190000	13	2.41493221264675	0.0000494145606987117	chr1_0100	1	Singleton	6.5125882025622	1
chr1	152900000	152910000	chr1	153370000	153380000	16	3.48725357003498	0.0000315829030024741	chr1_0101	1	Singleton	6.73758327485677	1
chr1	156740000	156750000	chr1	156900000	156910000	20	4.97442162638909	0.0000148287907294286	chr1_0102	1	Singleton	7.12430705760942	1
chr1	156750000	156760000	chr1	156990000	157000000	20	5.05550996963905	0.0000184840635436089	chr1_0103	1	Singleton	7.01027868905444	1
chr1	156940000	156950000	chr1	156990000	157000000	45	18.4270385864026	0.0000100154199284557	chr1_0104	1	Singleton	7.31974875667184	1
chr1	157080000	157090000	chr1	157280000	157290000	17	3.67856843326506	0.0000149282276953665	chr1_0105	1	Singleton	7.11832987922788	1
chr1	160210000	160220000	chr1	160720000	160730000	14	2.71743434369506	0.0000357468635222058	chr1_0106	1	Singleton	6.67478748933554	1
chr1	165640000	165650000	chr1	165730000	165740000	41	16.726471988812	0.0000270430656749433	chr1_0107	1	Singleton	6.81868067618728	1
chr1	168430000	168440000	chr1	168890000	168900000	17	3.73185436227475	0.0000177924265130578	chr1_0108	1	Singleton	7.02815910855337	1
chr1	170210000	170220000	chr1	170630000	170640000	15	2.93418087802195	0.0000184840635436089	chr1_0109	1	Singleton	7.01011586493587	1
chr1	172140000	172150000	chr1	172220000	172230000	56	27.5627520542295	0.0000922683583421245	chr1_0110	1	Singleton	6.20522845809908	1
chr1	175930000	175940000	chr1	176690000	176700000	12	1.37818992988421	0.00000105871744954048	chr1_0111	1	Singleton	8.41101350456758	1
chr1	176270000	176280000	chr1	176700000	176710000	16	3.14274394433829	0.00000923009507541443	chr1_0112	1	Singleton	7.36017270970348	1
chr1	175930000	175940000	chr1	176710000	176720000	14	1.43724139736577	0.000000024618121736589	chr1_0113	1	Singleton	10.2192997671709	1
chr1	176990000	177000000	chr1	177190000	177200000	24	6.3277485104512	0.00000383654447148304	chr1_0114	1	Singleton	7.78720603357433	1
chr1	177150000	177160000	chr1	177680000	177690000	13	2.08889529802615	0.0000116360908438403	chr1_0115	1	Singleton	7.24691682046053	1
chr1	177410000	177420000	chr1	177680000	177690000	21	4.31536916603747	0.000000422729335845825	chr1_0116	1	Singleton	8.85935438623131	1
chr1	178520000	178530000	chr1	178720000	178730000	30	10.6318226109941	0.0000472530443027219	chr1_0117	1	Singleton	6.5351672796169	1
chr1	181840000	181850000	chr1	182110000	182120000	25	8.11713068876315	0.0000715087336745312	chr1_0118	1	Singleton	6.33362683667993	1
chr1	191390000	191400000	chr1	191810000	191820000	20	3.72445106293605	0.000000188990451169666	chr1_0119	1	Singleton	9.24314204953821	1
chr1	191830000	191840000	chr1	191960000	191970000	33	4.92240959320223	0.000000000000011149884955178	chr1_0120	1	Singleton	17.0052145718828	1
chr1	193030000	193040000	chr1	193050000	193060000	69	33.5364035375001	0.00000590277955218083	chr1_0121	1	Singleton	7.58378313243221	1
chr1	9570000	9580000	chr1	9740000	9750000	24	7.08737278477754	0.0000245168375094161	chr1_0122	1	Singleton	6.87006027866753	1
chr1	13140000	13150000	chr1	13370000	13380000	23	6.04111232239792	0.00000633558550299561	chr1_0123	1	Singleton	7.54996813640282	1
chr1	13850000	13860000	chr1	14300000	14310000	14	2.7246235442985	0.0000367586180594547	chr1_0124	1	Singleton	6.66068919105825	1
chr1	25510000	25520000	chr1	25820000	25830000	19	2.91176044084046	0.0000000217777689976842	chr1_0125	1	Singleton	10.2789635118659	1
chr1	34220000	34230000	chr1	34430000	34440000	25	7.23110118387875	0.000011039595734472	chr1_0126	1	Singleton	7.27299373302943	1
chr1	38390000	38400000	chr1	38560000	38570000	25	5.12896615925857	0.0000000217777689976842	chr1_0127	1	Singleton	10.2790739530339	1
chr1	38190000	38200000	chr1	38620000	38630000	18	4.26723587419812	0.0000252044511656026	chr1_0128	1	Singleton	6.85662937667615	1
chr1	38450000	38460000	chr1	38760000	38770000	14	2.63451652310985	0.000025981681537521	chr1_0129	1	Singleton	6.84061697155632	1
chr1	43300000	43310000	chr1	43440000	43450000	41	12.2939436224962	0.0000000118269270499526	chr1_0130	1	Singleton	10.5751092620196	1
chr1	50980000	50990000	chr1	51330000	51340000	13	2.28185012776169	0.0000281506413655835	chr1_0131	1	Singleton	6.79778224930176	1
chr1	51790000	51800000	chr1	51910000	51920000	31	10.8792009244051	0.0000279470763415519	chr1_0132	1	Singleton	6.80301047424561	1
chr1	56830000	56840000	chr1	56970000	56980000	34	11.2341280047025	0.00000267697221982604	chr1_0133	1	Singleton	7.96410078251082	1
chr1	57590000	57600000	chr1	57770000	57780000	28	8.07857806255305	0.00000244554187974136	chr1_0134	1	Singleton	8.00772462101564	1
chr1	60310000	60320000	chr1	60860000	60870000	14	2.43791520516805	0.0000113615147346266	chr1_0135	1	Singleton	7.25929924504755	1
chr1	60440000	60450000	chr1	60860000	60870000	19	3.00741933656399	0.0000000355899907104848	chr1_0136	1	Singleton	10.0397484540701	1
chr1	63180000	63190000	chr1	63210000	63220000	50	22.3132985656501	0.0000247471771339554	chr1_0137	1	Singleton	6.86528942878529	1
chr1	63200000	63210000	chr1	63250000	63260000	50	23.3410341318031	0.0000764241294997424	chr1_0138	1	Singleton	6.29966539185077	1
chr1	63180000	63190000	chr1	63270000	63280000	31	8.83405217943299	0.000000433223427976742	chr1_0139	1	Singleton	8.84588594883705	1
chr1	64030000	64040000	chr1	64110000	64120000	57	23.1031928924384	0.000000257390918498212	chr1_0140	1	Singleton	9.09882522461887	1
chr1	63710000	63720000	chr1	64530000	64540000	15	2.71457147564654	0.00000762976093580364	chr1_0141	1	Singleton	7.45584008225924	1
chr1	65110000	65120000	chr1	65170000	65180000	44	19.4955548089463	0.000082312654341726	chr1_0142	1	Singleton	6.2626925574372	1
chr1	66110000	66120000	chr1	66700000	66710000	17	2.36391512927884	0.0000000380175745689863	chr1_0143	1	Singleton	10.0074297333802	1
chr1	66100000	66110000	chr1	66830000	66840000	12	1.49355272785587	0.000002388205995969	chr1_0144	1	Singleton	8.01900169597947	1
chr1	68860000	68870000	chr1	69100000	69110000	25	7.05718314501472	0.00000734153106839207	chr1_0145	1	Singleton	7.47598403087755	1
chr1	72360000	72370000	chr1	72530000	72540000	26	8.3881202043277	0.0000423836119182283	chr1_0146	1	Singleton	6.58877652839097	1
chr1	72750000	72760000	chr1	72820000	72830000	57	26.5748288436764	0.0000174493171233556	chr1_0147	1	Singleton	7.03772990604031	1
chr1	74920000	74930000	chr1	75120000	75130000	24	6.92249041687911	0.0000168273514773545	chr1_0148	1	Singleton	7.05760205938944	1
chr1	76550000	76560000	chr1	77510000	77520000	16	2.78747253185637	0.00000205899470036136	chr1_0149	1	Singleton	8.09313803937229	1
chr1	76570000	76580000	chr1	77510000	77520000	14	2.57848273362091	0.0000205443898078188	chr1_0150	1	Singleton	6.95616378724262	1
chr1	76600000	76610000	chr1	77510000	77520000	13	2.56729308282134	0.0000918250449063874	chr1_0151	1	Singleton	6.20760934273988	1
chr1	76890000	76900000	chr1	77510000	77520000	27	4.15493264386472	0.00000000000946445171272828	chr1_0152	1	Singleton	13.8951845362471	1
chr1	77140000	77150000	chr1	77510000	77520000	20	5.55863193723621	0.0000687906900449748	chr1_0153	1	Singleton	6.35196475034042	1
chr1	78010000	78020000	chr1	78180000	78190000	24	6.32662122730338	0.00000383093726754829	chr1_0154	1	Singleton	7.78867414971874	1
chr1	78110000	78120000	chr1	78190000	78200000	71	34.3248282358	0.00000333098798972117	chr1_0155	1	Singleton	7.85870614637618	1
chr1	78020000	78030000	chr1	78200000	78210000	32	10.2672294550407	0.00000328430407073609	chr1_0156	1	Singleton	7.86577690473907	1
chr1	79830000	79840000	chr1	79850000	79860000	45	19.4379170049861	0.0000356317990548222	chr1_0157	1	Singleton	6.67684870780225	1
chr1	83830000	83840000	chr1	84280000	84290000	23	3.65578676643249	0.000000000891653756412464	chr1_0158	1	Singleton	11.7892999176409	1
chr1	84030000	84040000	chr1	84280000	84290000	21	5.47256663611194	0.0000164160960331361	chr1_0159	1	Singleton	7.06909931612627	1
chr1	84110000	84120000	chr1	84280000	84290000	24	6.79915422712071	0.0000126849556298103	chr1_0160	1	Singleton	7.20187491295799	1
chr1	83870000	83880000	chr1	84690000	84700000	14	2.45351560464983	0.0000120800519640289	chr1_0161	1	Singleton	7.22467575434702	1
chr1	84580000	84590000	chr1	84690000	84700000	39	11.9719387167271	0.0000000542157763888807	chr1_0162	1	Singleton	9.83612431899786	1
chr1	86640000	86650000	chr1	87210000	87220000	14	2.74339758136769	0.0000395132107229284	chr1_0163	1	Singleton	6.62407745656756	1
chr1	88920000	88930000	chr1	89070000	89080000	44	17.7447134744494	0.0000091015776177064	chr1_0164	1	Singleton	7.36788782563309	1
chr1	89270000	89280000	chr1	89450000	89460000	31	11.3421005623198	0.0000603053559960064	chr1_0165	1	Singleton	6.41614588938494	1
chr1	89240000	89250000	chr1	89540000	89550000	19	4.42451028243109	0.0000107805595217744	chr1_0166	1	Singleton	7.28371016067147	1
chr1	89860000	89870000	chr1	89930000	89940000	79	37.2976842383	0.00000028409203121638	chr1_0167	1	Singleton	9.05401408508468	1
chr1	89690000	89700000	chr1	89960000	89970000	20	4.66817697902956	0.00000598626081676126	chr1_0168	1	Singleton	7.57724203176542	1
chr1	90640000	90650000	chr1	90960000	90970000	15	3.06247103944752	0.0000299202685048114	chr1_0169	1	Singleton	6.7675240757212	1
chr1	91960000	91970000	chr1	92470000	92480000	17	3.19054301941446	0.00000235713763200264	chr1_0170	1	Singleton	8.02517623625761	1
chr1	92610000	92620000	chr1	92830000	92840000	32	11.3505587420917	0.0000240321055263485	chr1_0171	1	Singleton	6.87908815614249	1
chr1	119090000	119100000	chr1	119450000	119460000	14	2.08310677559428	0.00000194676177758495	chr1_0172	1	Singleton	8.1227184064702	1
chr1	120680000	120690000	chr1	121170000	121180000	16	3.06937442985963	0.00000693500744843891	chr1_0173	1	Singleton	7.50330627181235	1
chr1	127830000	127840000	chr1	128240000	128250000	15	3.0750679276672	0.0000311910549789649	chr1_0174	1	Singleton	6.74435609645403	1
chr1	131180000	131190000	chr1	131240000	131250000	53	25.5507225374046	0.0000943361981918505	chr1_0175	1	Singleton	6.19415956215309	1
chr1	131420000	131430000	chr1	131520000	131530000	42	18.2959761521594	0.0000902120154503411	chr1_0176	1	Singleton	6.21675520524502	1
chr1	131310000	131320000	chr1	131550000	131560000	19	3.50760619820483	0.000000374459149806176	chr1_0177	1	Singleton	8.91742229322866	1
chr1	131940000	131950000	chr1	131970000	131980000	58	26.8383287544593	0.0000116174801722377	chr1_0178	1	Singleton	7.24801355050252	1
chr1	135540000	135550000	chr1	135580000	135590000	134	66.2417733427	0.0000000000569709683136094	chr1_0179	1	Singleton	13.0582504079423	1
chr1	135180000	135190000	chr1	135690000	135700000	15	3.05449981537731	0.0000290836237306113	chr1_0180	1	Singleton	6.78224331215784	1
chr1	138520000	138530000	chr1	138840000	138850000	17	4.2609600551034	0.0000912386371691396	chr1_0181	1	Singleton	6.21097076194135	1
chr1	153100000	153110000	chr1	153330000	153340000	26	8.03979219058079	0.0000211646191780566	chr1_0182	1	Singleton	6.94215947986445	1
chr1	153450000	153460000	chr1	153480000	153490000	70	34.717899941	0.00000947486502497133	chr1_0183	1	Singleton	7.34712569285178	1
chr1	154280000	154290000	chr1	154780000	154790000	15	2.56697784183066	0.00000389493147990095	chr1_0184	1	Singleton	7.77964302513563	1
chr1	154800000	154810000	chr1	154880000	154890000	31	9.56903921005712	0.00000228080972380153	chr1_0185	1	Singleton	8.04142840666426	1
chr1	155050000	155060000	chr1	155090000	155100000	139	54.6861758755	0.00000000000000000086578820159227	chr1_0186	1	Singleton	21.3642165423724	1
chr1	156990000	157000000	chr1	157030000	157040000	31	11.4974535942766	0.0000774920515281661	chr1_0187	1	Singleton	6.29156005550663	1
chr1	162070000	162080000	chr1	162210000	162220000	22	5.65974689691588	0.00000790848012452143	chr1_0188	1	Singleton	7.43940726109241	1
chr1	164480000	164490000	chr1	164890000	164900000	15	2.65471664845794	0.00000589708737374012	chr1_0189	1	Singleton	7.58464461449306	1
chr1	164420000	164430000	chr1	165100000	165110000	11	1.60192000651821	0.0000299874237932892	chr1_0190	1	Singleton	6.76609960071564	1
chr1	166730000	166740000	chr1	167210000	167220000	13	1.99183800417084	0.00000712141801717385	chr1_0191	1	Singleton	7.49092417328929	1
chr1	167410000	167420000	chr1	167680000	167690000	23	6.52014663068729	0.0000206948357824545	chr1_0192	1	Singleton	6.95227001675102	1
chr1	167410000	167420000	chr1	167920000	167930000	12	2.17980243987405	0.0000902120154503411	chr1_0193	1	Singleton	6.21686064526841	1
chr1	170450000	170460000	chr1	170590000	170600000	23	6.05031071741108	0.00000646818347898159	chr1_0194	1	Singleton	7.53790951519198	1
chr1	172270000	172280000	chr1	172290000	172300000	92	41.2980523513	0.00000000175299165993843	chr1_0195	1	Singleton	11.4686940643362	1
chr1	175060000	175070000	chr1	175690000	175700000	13	2.57847161229172	0.0000957922143556143	chr1_0196	1	Singleton	6.18606918059428	1
chr1	175940000	175950000	chr1	176210000	176220000	14	2.8751618984501	0.0000654873240891464	chr1_0197	1	Singleton	6.37515430576573	1
chr1	176870000	176880000	chr1	177250000	177260000	17	3.65458842605723	0.0000138365120541656	chr1_0198	1	Singleton	7.15942939427909	1
chr1	176900000	176910000	chr1	177440000	177450000	17	4.07678993291865	0.0000528401258110872	chr1_0199	1	Singleton	6.48034810612604	1
chr1	176940000	176950000	chr1	177440000	177450000	19	4.08448191455972	0.00000347463948798831	chr1_0200	1	Singleton	7.83704623706588	1
chr1	180270000	180280000	chr1	180330000	180340000	45	19.90397406066	0.0000624914788240556	chr1_0201	1	Singleton	6.39884203789387	1
chr1	180270000	180280000	chr1	180770000	180780000	18	4.09103960135776	0.0000145962249386029	chr1_0202	1	Singleton	7.13155811439899	1
chr1	181880000	181890000	chr1	182530000	182540000	19	2.47735542494811	0.00000000167684728279687	chr1_0203	1	Singleton	11.4900003807365	1
chr1	182560000	182570000	chr1	182790000	182800000	21	4.06629100405619	0.000000159660424777497	chr1_0204	1	Singleton	9.32317152322442	1
chr1	184400000	184410000	chr1	184710000	184720000	19	4.44130955706871	0.000011391561596347	chr1_0205	1	Singleton	7.25774916072451	1
chr1	184400000	184410000	chr1	184730000	184740000	26	5.64363728258449	0.0000000316012808030949	chr1_0206	1	Singleton	10.0975101838459	1
chr1	184960000	184970000	chr1	185200000	185210000	21	4.76287014284867	0.00000201886299337241	chr1_0207	1	Singleton	8.10282456063692	1
chr1	186000000	186010000	chr1	186700000	186710000	13	1.89344599797393	0.00000412664422568922	chr1_0208	1	Singleton	7.75226125550349	1
chr1	191970000	191980000	chr1	192070000	192080000	25	6.85366113172826	0.00000438089508557392	chr1_0209	1	Singleton	7.7222132596073	1
chr1	193780000	193790000	chr1	194620000	194630000	17	3.66089809475805	0.0000141482751334246	chr1_0210	1	Singleton	7.14858349308607	1
chr1	9540000	9550000	chr1	9700000	9710000	21	9.19621534304308	0.00566466413717798	chr1_1	7	SharpPeak	50.5351854740376	0
chr1	9770000	9780000	chr1	10030000	10040000	10	2.78231760920643	0.00423316517183	chr1_2	2	SharpPeak	8.758069287321	0
chr1	9770000	9780000	chr1	10040000	10050000	11	2.43203079014915	0.000398400314400679	chr1_2	2	SharpPeak	8.758069287321	1
chr1	13780000	13790000	chr1	14300000	14310000	10	2.30919941323594	0.00108377514175869	chr1_3	4	SharpPeak	23.0321630954825	0
chr1	14300000	14310000	chr1	14500000	14510000	30	10.5848198941153	0.0000158786879222155	chr1_4	2	SharpPeak	11.0499019812572	1
chr1	16100000	16110000	chr1	16650000	16660000	20	6.2325108393216	0.000119442894611496	chr1_5	2	SharpPeak	11.8316748479126	0
chr1	16100000	16110000	chr1	16660000	16670000	20	5.64458836947472	0.0000308852033974964	chr1_5	2	SharpPeak	11.8316748479126	1
chr1	16100000	16110000	chr1	17090000	17100000	11	2.84162303800223	0.00139657607519843	chr1_6	2	SharpPeak	8.16043640252964	1
chr1	19100000	19110000	chr1	19200000	19210000	48	20.0939924837013	0.00000260391601365547	chr1_7	6	SharpPeak	42.9191212460915	0
chr1	19100000	19110000	chr1	19210000	19220000	58	26.7809927739627	0.00000362586596287925	chr1_7	6	SharpPeak	42.9191212460915	0
chr1	19100000	19110000	chr1	19230000	19240000	30	14.5706747017946	0.00321160684039018	chr1_7	6	SharpPeak	42.9191212460915	0
chr1	19110000	19120000	chr1	19230000	19240000	29	11.7546904350357	0.000247948550808608	chr1_7	6	SharpPeak	42.9191212460915	0
chr1	19100000	19110000	chr1	19240000	19250000	44	16.4094893598537	0.000000410138840696173	chr1_7	6	SharpPeak	42.9191212460915	0
chr1	20950000	20960000	chr1	21070000	21080000	25	11.1506568269089	0.00279528058292689	chr1_8	2	SharpPeak	10.2263518432588	0
chr1	21460000	21470000	chr1	21960000	21970000	10	1.81688062730453	0.000176587035774985	chr1_9	2	SharpPeak	18.0992074369594	0
chr1	21460000	21470000	chr1	22260000	22270000	7	1.42057155532527	0.0040020365611901	chr1_10	3	SharpPeak	11.9425301525044	0
chr1	23320000	23330000	chr1	23760000	23770000	17	2.82365582035071	0.000000148340372830546	chr1_11	2	SharpPeak	14.578066517795	1
chr1	23330000	23340000	chr1	23760000	23770000	15	3.67598948244902	0.0000845581806114748	chr1_11	2	SharpPeak	14.578066517795	0
chr1	23760000	23770000	chr1	24130000	24140000	12	3.75710995609445	0.00399758209439776	chr1_12	3	SharpPeak	12.1039972945625	0
chr1	23760000	23770000	chr1	24170000	24180000	23	3.6772501817885	0.000000000286457012887438	chr1_13	2	SharpPeak	18.7270249250001	1
chr1	33670000	33680000	chr1	33750000	33760000	26	11.8732185946157	0.00305826737571706	chr1_14	2	SharpPeak	12.4174508634396	0
chr1	34000000	34010000	chr1	34160000	34170000	28	9.63749012340394	0.0000212304704951192	chr1_15	3	SharpPeak	13.7117619900794	1
chr1	34000000	34010000	chr1	34170000	34180000	21	9.50568120698397	0.00813135815464999	chr1_15	3	SharpPeak	13.7117619900794	0
chr1	35840000	35850000	chr1	36060000	36070000	26	8.68879570834842	0.0000278486047337492	chr1_16	5	SharpPeak	31.6999898617774	0
chr1	36540000	36550000	chr1	36740000	36750000	16	5.28978559962586	0.00124372887506402	chr1_17	2	SharpPeak	8.95629633135805	0
chr1	36550000	36560000	chr1	36740000	36750000	31	14.0598904160879	0.000917470799393171	chr1_17	2	SharpPeak	8.95629633135805	1
chr1	36510000	36520000	chr1	36690000	36700000	41	14.9180632087566	0.000000595855257773443	chr1_18	18	SharpPeak	206.203545761156	0
chr1	36540000	36550000	chr1	36690000	36700000	56	12.8739677761928	0.0000000000000000529436925970946	chr1_18	18	SharpPeak	206.203545761156	0
chr1	36550000	36560000	chr1	36690000	36700000	100	34.8977316602	0.0000000000000000275494365489615	chr1_18	18	SharpPeak	206.203545761156	0
chr1	36540000	36550000	chr1	36700000	36710000	39	12.9635539240648	0.000000134286894390255	chr1_18	18	SharpPeak	206.203545761156	0
chr1	36550000	36560000	chr1	36700000	36710000	87	35.0144106216	0.00000000000794404076805686	chr1_18	18	SharpPeak	206.203545761156	0
chr1	36510000	36520000	chr1	36710000	36720000	19	7.93435314569164	0.0055395471681969	chr1_18	18	SharpPeak	206.203545761156	0
chr1	36540000	36550000	chr1	36710000	36720000	20	6.74228369875351	0.00033143274849864	chr1_18	18	SharpPeak	206.203545761156	0
chr1	36550000	36560000	chr1	36710000	36720000	44	18.1313632800473	0.00000521570818044647	chr1_18	18	SharpPeak	206.203545761156	0
chr1	37290000	37300000	chr1	37610000	37620000	9	2.41241015319481	0.00558819357538063	chr1_19	2	SharpPeak	7.61278432188772	1
chr1	38510000	38520000	chr1	38760000	38770000	15	3.0480543536362	0.000010029112340405	chr1_20	2	SharpPeak	11.4907999336836	1
chr1	38620000	38630000	chr1	38760000	38770000	31	9.82395645450058	0.00000128798768408964	chr1_21	2	SharpPeak	15.6580322055648	1
chr1	39020000	39030000	chr1	39370000	39380000	11	2.86689898471301	0.00150073295253068	chr1_22	6	SharpPeak	44.5421938227225	0
chr1	38980000	38990000	chr1	39530000	39540000	16	3.99174740301702	0.0000565463443201947	chr1_23	8	SharpPeak	61.8872778819896	0
chr1	39020000	39030000	chr1	39530000	39540000	14	3.24053662981871	0.0000854395444888699	chr1_23	8	SharpPeak	61.8872778819896	0
chr1	39360000	39370000	chr1	39530000	39540000	33	13.3101635666892	0.0000738704347748787	chr1_24	3	SharpPeak	13.6017162696183	1
chr1	39370000	39380000	chr1	39530000	39540000	25	11.617552845709	0.00476175275365548	chr1_24	3	SharpPeak	13.6017162696183	0
chr1	39760000	39770000	chr1	39890000	39900000	17	7.01658836750543	0.00831156114823764	chr1_25	3	SharpPeak	12.7857498845517	0
chr1	39760000	39770000	chr1	39900000	39910000	24	9.85635715308629	0.0011791634807309	chr1_25	3	SharpPeak	12.7857498845517	0
chr1	40870000	40880000	chr1	41150000	41160000	11	3.47396396278218	0.00659845508599298	chr1_26	3	SharpPeak	12.8070948890716	0
chr1	40870000	40880000	chr1	41160000	41170000	9	2.42505037716505	0.00578096825492455	chr1_26	3	SharpPeak	12.8070948890716	0
chr1	41150000	41160000	chr1	41810000	41820000	18	2.56367232447526	0.00000000570111020884271	chr1_27	2	SharpPeak	19.5780763972797	1
chr1	41270000	41280000	chr1	41810000	41820000	10	2.57474533368331	0.00242867455979919	chr1_28	3	SharpPeak	16.8149455832958	0
chr1	41270000	41280000	chr1	42240000	42250000	7	1.68856561637693	0.00978524494046566	chr1_29	2	SharpPeak	11.4985695000757	0
chr1	41810000	41820000	chr1	42240000	42250000	12	3.11221995787426	0.000828366902036995	chr1_30	4	SharpPeak	27.1879565153911	0
chr1	41270000	41280000	chr1	42250000	42260000	13	1.75163461874477	0.000000586254552864006	chr1_29	2	SharpPeak	11.4985695000757	1
chr1	41810000	41820000	chr1	42250000	42260000	17	3.2870918948553	0.00000115253958085832	chr1_30	4	SharpPeak	27.1879565153911	0
chr1	41890000	41900000	chr1	42250000	42260000	14	3.52225255068984	0.000201453476533563	chr1_31	2	SharpPeak	12.8995652350339	0
chr1	41810000	41820000	chr1	42260000	42270000	18	3.57610481025914	0.000000762772542408294	chr1_30	4	SharpPeak	27.1879565153911	1
chr1	41890000	41900000	chr1	42260000	42270000	18	3.82547791401195	0.00000194158661060819	chr1_31	2	SharpPeak	12.8995652350339	1
chr1	41810000	41820000	chr1	42490000	42500000	13	2.4414358985174	0.0000200781363126405	chr1_32	3	SharpPeak	15.4830863242678	1
chr1	41890000	41900000	chr1	42490000	42500000	12	2.46387951319899	0.000104393779485674	chr1_33	2	SharpPeak	13.1950074337447	0
chr1	41890000	41900000	chr1	42530000	42540000	9	2.06903227717159	0.00202452566603876	chr1_34	2	SharpPeak	7.98611350384793	1
chr1	41810000	41820000	chr1	42670000	42680000	17	2.05833500250021	0.00000000150296885098291	chr1_35	72	BroadPeak	1111.86448757007	0
chr1	41890000	41900000	chr1	42670000	42680000	14	2.04341745972875	0.000000511432986681679	chr1_35	72	BroadPeak	1111.86448757007	0
chr1	42240000	42250000	chr1	42670000	42680000	12	2.85353647561086	0.000389935752376385	chr1_36	30	BroadPeak	433.684704364285	0
chr1	42260000	42270000	chr1	42670000	42680000	13	3.50575062020027	0.000682699167849183	chr1_36	30	BroadPeak	433.684704364285	0
chr1	41810000	41820000	chr1	42680000	42690000	59	4.37276270631886	0.00000000000000000000000000000000000000000103665356382633	chr1_35	72	BroadPeak	1111.86448757007	0
chr1	41890000	41900000	chr1	42680000	42690000	59	4.31976693105047	0.000000000000000000000000000000000000000000578366793364548	chr1_35	72	BroadPeak	1111.86448757007	0
chr1	42230000	42240000	chr1	42680000	42690000	27	5.26830238863543	0.000000000502988075831248	chr1_36	30	BroadPeak	433.684704364285	0
chr1	42240000	42250000	chr1	42680000	42690000	49	6.78508573211046	0.0000000000000000000000111454861730157	chr1_36	30	BroadPeak	433.684704364285	0
chr1	42250000	42260000	chr1	42680000	42690000	48	7.53760337184773	0.00000000000000000000501948448059221	chr1_36	30	BroadPeak	433.684704364285	0
chr1	42260000	42270000	chr1	42680000	42690000	51	8.64808570738866	0.00000000000000000000674031036300466	chr1_36	30	BroadPeak	433.684704364285	0
chr1	42350000	42360000	chr1	42680000	42690000	19	7.09754031859599	0.0015979588432229	chr1_37	3	SharpPeak	17.0786955654686	0
chr1	42490000	42500000	chr1	42680000	42690000	49	15.8128963458493	0.000000000816954864501559	chr1_38	13	SharpPeak	83.7055279107039	1
chr1	41740000	41750000	chr1	42690000	42700000	21	3.98829935575345	0.0000000372660424045199	chr1_35	72	BroadPeak	1111.86448757007	0
chr1	41810000	41820000	chr1	42690000	42700000	120	5.75127190308336	0.00000000000000000000000000000000000000000000000000000000000000000000000000000000000000000000000000000000000290983125257852	chr1_35	72	BroadPeak	1111.86448757007	1
chr1	41890000	41900000	chr1	42690000	42700000	77	5.67283916886981	0.0000000000000000000000000000000000000000000000000000000725449496615071	chr1_35	72	BroadPeak	1111.86448757007	0
chr1	42220000	42230000	chr1	42690000	42700000	30	7.99985220316506	0.0000000582254332411791	chr1_36	30	BroadPeak	433.684704364285	0
chr1	42230000	42240000	chr1	42690000	42700000	27	6.90519977301731	0.000000134286894390255	chr1_36	30	BroadPeak	433.684704364285	0
chr1	42240000	42250000	chr1	42690000	42700000	81	8.91874576455224	0.000000000000000000000000000000000000000000000729069363875655	chr1_36	30	BroadPeak	433.684704364285	0
chr1	42250000	42260000	chr1	42690000	42700000	93	9.90856405648209	0.00000000000000000000000000000000000000000000000000000665643877968302	chr1_36	30	BroadPeak	433.684704364285	1
chr1	42260000	42270000	chr1	42690000	42700000	81	11.3666014604191	0.000000000000000000000000000000000000016947923368419	chr1_36	30	BroadPeak	433.684704364285	0
chr1	42350000	42360000	chr1	42690000	42700000	31	9.27203845267968	0.000000394739559729392	chr1_37	3	SharpPeak	17.0786955654686	1
chr1	42490000	42500000	chr1	42690000	42700000	55	20.2999809739974	0.00000000663931814492446	chr1_38	13	SharpPeak	83.7055279107039	0
chr1	41740000	41750000	chr1	42700000	42710000	16	3.38967350958517	0.00000792982138083174	chr1_35	72	BroadPeak	1111.86448757007	0
chr1	41810000	41820000	chr1	42700000	42710000	61	4.81804726343541	0.00000000000000000000000000000000000000000125789169938683	chr1_35	72	BroadPeak	1111.86448757007	0
chr1	41890000	41900000	chr1	42700000	42710000	58	4.74924748424701	0.00000000000000000000000000000000000000108392189709525	chr1_35	72	BroadPeak	1111.86448757007	0
chr1	42220000	42230000	chr1	42700000	42710000	21	6.61603305357199	0.0000895767447401541	chr1_36	30	BroadPeak	433.684704364285	0
chr1	42230000	42240000	chr1	42700000	42710000	22	5.71609193617879	0.00000305741391595121	chr1_36	30	BroadPeak	433.684704364285	0
chr1	42240000	42250000	chr1	42700000	42710000	32	7.366180718631	0.000000000574979491018561	chr1_36	30	BroadPeak	433.684704364285	0
chr1	42250000	42260000	chr1	42700000	42710000	51	8.17793208644914	0.000000000000000000000678410760658536	chr1_36	30	BroadPeak	433.684704364285	0
chr1	42260000	42270000	chr1	42700000	42710000	65	9.37556518588677	0.00000000000000000000000000000317428340945948	chr1_36	30	BroadPeak	433.684704364285	0
chr1	41740000	41750000	chr1	42710000	42720000	11	2.34973090586638	0.000301133306750637	chr1_35	72	BroadPeak	1111.86448757007	0
chr1	41810000	41820000	chr1	42710000	42720000	41	3.15429232350951	0.0000000000000000000000000000345930050505531	chr1_35	72	BroadPeak	1111.86448757007	0
chr1	41890000	41900000	chr1	42710000	42720000	36	3.11221306178673	0.00000000000000000000000469527672481481	chr1_35	72	BroadPeak	1111.86448757007	0
chr1	42220000	42230000	chr1	42710000	42720000	14	4.17823883194628	0.00106228888708508	chr1_36	30	BroadPeak	433.684704364285	0
chr1	42240000	42250000	chr1	42710000	42720000	15	4.62295660304879	0.000927863786201736	chr1_36	30	BroadPeak	433.684704364285	0
chr1	42250000	42260000	chr1	42710000	42720000	37	5.11102601984118	0.00000000000000000445893368291073	chr1_36	30	BroadPeak	433.684704364285	0
chr1	42260000	42270000	chr1	42710000	42720000	33	5.83896011043563	0.000000000000308451020227904	chr1_36	30	BroadPeak	433.684704364285	0
chr1	42490000	42500000	chr1	42710000	42720000	24	9.96254124128682	0.00135669740932399	chr1_38	13	SharpPeak	83.7055279107039	0
chr1	50920000	50930000	chr1	51290000	51300000	16	4.35217948003012	0.000153538252546716	chr1_39	2	SharpPeak	9.49197734169052	1
chr1	50920000	50930000	chr1	51330000	51340000	23	4.55323813131362	0.000000015470554624413	chr1_40	5	SharpPeak	44.081788109647	0
chr1	50930000	50940000	chr1	51330000	51340000	18	2.37118863255436	0.0000000016716824983743	chr1_40	5	SharpPeak	44.081788109647	1
chr1	55400000	55410000	chr1	55880000	55890000	10	3.07689027291853	0.00841792946975008	chr1_41	8	SharpPeak	69.6770362442929	0
chr1	56970000	56980000	chr1	57200000	57210000	35	7.49472535514875	0.0000000000106263205697052	chr1_42	5	SharpPeak	43.7338567975998	0
chr1	56980000	56990000	chr1	57200000	57210000	34	6.03777052778764	0.00000000000014284914485484	chr1_42	5	SharpPeak	43.7338567975998	1
chr1	56970000	56980000	chr1	57210000	57220000	20	6.37422105084891	0.000160180384494821	chr1_42	5	SharpPeak	43.7338567975998	0
chr1	56970000	56980000	chr1	57220000	57230000	15	4.98040524279532	0.00193271879136744	chr1_42	5	SharpPeak	43.7338567975998	0
chr1	56970000	56980000	chr1	57260000	57270000	20	5.96163826582776	0.0000654959289677745	chr1_43	2	SharpPeak	13.8317646119601	0
chr1	57420000	57430000	chr1	57770000	57780000	42	4.48673045444864	0.00000000000000000000000180533621779828	chr1_44	6	SharpPeak	76.3042857280284	1
chr1	57430000	57440000	chr1	57770000	57780000	37	3.90761554939512	0.000000000000000000000743924166795569	chr1_44	6	SharpPeak	76.3042857280284	0
chr1	57400000	57410000	chr1	57960000	57970000	15	3.31120904753834	0.0000262245050373861	chr1_45	30	BroadPeak	210.137304205496	0
chr1	57420000	57430000	chr1	57960000	57970000	17	1.95710002532384	0.000000000730156274080839	chr1_45	30	BroadPeak	210.137304205496	0
chr1	57430000	57440000	chr1	57960000	57970000	14	1.79554769888628	0.00000011332877303141	chr1_45	30	BroadPeak	210.137304205496	0
chr1	57770000	57780000	chr1	57960000	57970000	25	8.95850152378063	0.000123319705822476	chr1_46	5	SharpPeak	36.3478653553053	0
chr1	57400000	57410000	chr1	57970000	57980000	17	2.69337418421338	0.0000000775248602676358	chr1_45	30	BroadPeak	210.137304205496	0
chr1	57420000	57430000	chr1	57970000	57980000	12	1.71184158156023	0.00000306523900055749	chr1_45	30	BroadPeak	210.137304205496	0
chr1	57430000	57440000	chr1	57970000	57980000	10	1.59408453461502	0.0000618823279470245	chr1_45	30	BroadPeak	210.137304205496	0
chr1	57400000	57410000	chr1	57990000	58000000	18	4.62032746636756	0.0000253170751868642	chr1_45	30	BroadPeak	210.137304205496	0
chr1	57420000	57430000	chr1	57990000	58000000	13	2.48217552833196	0.0000238423767923548	chr1_45	30	BroadPeak	210.137304205496	0
chr1	57430000	57440000	chr1	57990000	58000000	15	2.22346999348197	0.000000224476907858313	chr1_45	30	BroadPeak	210.137304205496	0
chr1	57400000	57410000	chr1	58020000	58030000	12	2.37406233044666	0.0000742173494103468	chr1_47	2	SharpPeak	13.7406794887452	0
chr1	57420000	57430000	chr1	58020000	58030000	10	1.58327767025875	0.0000583825039425037	chr1_45	30	BroadPeak	210.137304205496	0
chr1	57400000	57410000	chr1	58030000	58040000	15	2.5064208481401	0.00000096477374288937	chr1_47	2	SharpPeak	13.7406794887452	1
chr1	57430000	57440000	chr1	58030000	58040000	11	1.53024150774227	0.00000698598105702058	chr1_45	30	BroadPeak	210.137304205496	0
chr1	59230000	59240000	chr1	59480000	59490000	33	12.718085952322	0.0000307081892550731	chr1_48	13	SharpPeak	127.553135787392	0
chr1	59250000	59260000	chr1	59480000	59490000	31	8.83229454327849	0.000000140371109361832	chr1_48	13	SharpPeak	127.553135787392	0
chr1	59260000	59270000	chr1	59480000	59490000	36	7.36796753056967	0.00000000000145916564530854	chr1_48	13	SharpPeak	127.553135787392	0
chr1	59270000	59280000	chr1	59480000	59490000	25	9.32173903080674	0.000224673487293667	chr1_48	13	SharpPeak	127.553135787392	0
chr1	59310000	59320000	chr1	59480000	59490000	80	14.6556382822252	0.00000000000000000000000000000317428340945948	chr1_48	13	SharpPeak	127.553135787392	1
chr1	59340000	59350000	chr1	59480000	59490000	26	9.89831648656801	0.000223823376759057	chr1_48	13	SharpPeak	127.553135787392	0
chr1	59310000	59320000	chr1	59570000	59580000	19	4.81410433726285	0.0000118604130665133	chr1_49	11	SharpPeak	66.3527604858076	0
chr1	59480000	59490000	chr1	59570000	59580000	47	23.4263660195695	0.000234547241703137	chr1_50	9	SharpPeak	86.3705668179014	0
chr1	59230000	59240000	chr1	59580000	59590000	19	4.1709729308958	0.00000154479585358254	chr1_51	17	SharpPeak	103.411000834001	0
chr1	59250000	59260000	chr1	59580000	59590000	14	2.97171738430737	0.0000338955369987028	chr1_51	17	SharpPeak	103.411000834001	0
chr1	59260000	59270000	chr1	59580000	59590000	13	2.55503435461775	0.00003175868518961	chr1_51	17	SharpPeak	103.411000834001	0
chr1	59310000	59320000	chr1	59580000	59590000	24	4.30895817144174	0.00000000105086041594083	chr1_49	11	SharpPeak	66.3527604858076	1
chr1	59480000	59490000	chr1	59580000	59590000	68	19.7454027513985	0.00000000000000169112369850354	chr1_50	9	SharpPeak	86.3705668179014	0
chr1	59250000	59260000	chr1	59590000	59600000	14	3.21796516510957	0.0000794027434222551	chr1_51	17	SharpPeak	103.411000834001	0
chr1	59270000	59280000	chr1	59590000	59600000	15	3.29621752586747	0.0000248569519552153	chr1_51	17	SharpPeak	103.411000834001	0
chr1	59310000	59320000	chr1	59590000	59600000	17	4.69158262661415	0.000108075071222229	chr1_49	11	SharpPeak	66.3527604858076	0
chr1	59360000	59370000	chr1	59590000	59600000	14	4.98731514345722	0.00543635267869655	chr1_52	2	SharpPeak	9.60405525476065	0
chr1	59480000	59490000	chr1	59590000	59600000	56	20.5949077027156	0.00000000412063114681472	chr1_50	9	SharpPeak	86.3705668179014	0
chr1	60340000	60350000	chr1	60860000	60870000	15	3.14933340086125	0.0000147799646492937	chr1_53	4	SharpPeak	20.9298466920221	1
chr1	60400000	60410000	chr1	60860000	60870000	16	2.75098141278457	0.000000565337171367282	chr1_54	8	SharpPeak	52.034633698558	0
chr1	60410000	60420000	chr1	60860000	60870000	23	3.90676415616391	0.000000000878831609848655	chr1_54	8	SharpPeak	52.034633698558	1
chr1	60560000	60570000	chr1	60860000	60870000	32	7.61935952874184	0.00000000125328958236618	chr1_55	9	SharpPeak	78.081823735848	0
chr1	62420000	62430000	chr1	62700000	62710000	24	10.9149448971439	0.00449634534420838	chr1_56	2	SharpPeak	7.31751088328654	1
chr1	62420000	62430000	chr1	62710000	62720000	13	4.52993016357635	0.00645482278811961	chr1_56	2	SharpPeak	7.31751088328654	0
chr1	62700000	62710000	chr1	62980000	62990000	30	8.26278973000668	0.000000115207192980487	chr1_57	6	SharpPeak	56.2637931028535	0
chr1	63170000	63180000	chr1	63440000	63450000	19	7.71027062024978	0.00407526311032381	chr1_58	2	SharpPeak	11.2211097042143	0
chr1	63270000	63280000	chr1	63440000	63450000	17	6.56305103650713	0.00434310551607162	chr1_59	2	SharpPeak	8.08479428695831	0
chr1	63660000	63670000	chr1	64110000	64120000	18	4.35987725154405	0.0000117234842835226	chr1_60	4	SharpPeak	23.2372962879901	1
chr1	63660000	63670000	chr1	64120000	64130000	16	3.99952906296844	0.0000579014733874108	chr1_60	4	SharpPeak	23.2372962879901	0
chr1	64110000	64120000	chr1	64300000	64310000	27	10.1093841358668	0.000124738480385994	chr1_61	2	SharpPeak	11.3268850793157	0
chr1	64120000	64130000	chr1	64300000	64310000	27	9.85251812320409	0.0000829133100701781	chr1_61	2	SharpPeak	11.3268850793157	1
chr1	63660000	63670000	chr1	64530000	64540000	25	2.6248089555901	0.00000000000000491588248740946	chr1_62	2	SharpPeak	21.5112755869526	1
chr1	63730000	63740000	chr1	64530000	64540000	17	3.57508954787048	0.00000347691187359162	chr1_63	3	SharpPeak	21.8555946776315	0
chr1	64690000	64700000	chr1	64950000	64960000	16	5.79168892056887	0.00313669707833677	chr1_64	6	SharpPeak	27.8618990452713	0
chr1	64730000	64740000	chr1	64950000	64960000	22	9.84684432331448	0.00577769045932929	chr1_64	6	SharpPeak	27.8618990452713	0
chr1	66700000	66710000	chr1	66810000	66820000	40	19.8523131502309	0.000743266090243278	chr1_65	2	SharpPeak	8.80124855647601	1
chr1	69240000	69250000	chr1	69680000	69690000	18	3.1429763505457	0.000000124257973568099	chr1_66	4	SharpPeak	26.6460396998093	1
chr1	71550000	71560000	chr1	72060000	72070000	11	2.62019741649239	0.000737189411152574	chr1_67	2	SharpPeak	9.22843380666837	1
chr1	72300000	72310000	chr1	72570000	72580000	20	6.10408099568211	0.0000900599487124491	chr1_68	5	SharpPeak	34.2933729635285	0
chr1	72300000	72310000	chr1	72580000	72590000	22	7.613366216908	0.000219835873732708	chr1_68	5	SharpPeak	34.2933729635285	0
chr1	72300000	72310000	chr1	72560000	72570000	21	5.35597446000641	0.00000405175659644466	chr1_68	5	SharpPeak	34.2933729635285	0
chr1	72300000	72310000	chr1	72820000	72830000	22	6.61668788311634	0.0000294316225058053	chr1_69	4	SharpPeak	20.6535467129969	1
chr1	72710000	72720000	chr1	72820000	72830000	71	24.916884292776	0.00000000000268811098166188	chr1_70	8	SharpPeak	73.8307164054823	1
chr1	72710000	72720000	chr1	72860000	72870000	33	10.4787191156692	0.000000563844397288673	chr1_70	8	SharpPeak	73.8307164054823	0
chr1	72300000	72310000	chr1	72710000	72720000	19	5.56657705110046	0.0000841396632472557	chr1_71	3	SharpPeak	21.5193380609173	0
chr1	73990000	74000000	chr1	74120000	74130000	27	8.41848855899936	0.0000054405686778268	chr1_72	4	SharpPeak	26.1436677158321	1
chr1	74000000	74010000	chr1	74120000	74130000	25	8.56901652003773	0.0000617206539095697	chr1_72	4	SharpPeak	26.1436677158321	0
chr1	74280000	74290000	chr1	74360000	74370000	44	17.3774754159252	0.00000178160877200082	chr1_73	11	SharpPeak	59.123646889755	1
chr1	74290000	74300000	chr1	74360000	74370000	27	12.6046834295791	0.00331489324704793	chr1_73	11	SharpPeak	59.123646889755	0
chr1	74300000	74310000	chr1	74360000	74370000	38	17.3655807861853	0.000226627286878898	chr1_73	11	SharpPeak	59.123646889755	0
chr1	74280000	74290000	chr1	74380000	74390000	44	18.2110213288889	0.0000058041429856188	chr1_73	11	SharpPeak	59.123646889755	0
chr1	74290000	74300000	chr1	74380000	74390000	28	12.9392671449733	0.00234151511375833	chr1_73	11	SharpPeak	59.123646889755	0
chr1	74300000	74310000	chr1	74380000	74390000	35	17.3709578271641	0.00179774649450341	chr1_73	11	SharpPeak	59.123646889755	0
chr1	74880000	74890000	chr1	75120000	75130000	26	10.852784818601	0.000870210928457053	chr1_74	3	SharpPeak	13.4527891627646	0
chr1	74890000	74900000	chr1	75120000	75130000	27	10.6739325165133	0.000294386389300838	chr1_74	3	SharpPeak	13.4527891627646	1
chr1	74900000	74910000	chr1	75120000	75130000	18	7.19529224844184	0.00460906545721709	chr1_74	3	SharpPeak	13.4527891627646	0
chr1	74940000	74950000	chr1	75120000	75130000	25	12.011030136715	0.00719493026269808	chr1_75	2	SharpPeak	7.96856943117104	0
chr1	74950000	74960000	chr1	75120000	75130000	28	12.2924494920331	0.00109522209874939	chr1_75	2	SharpPeak	7.96856943117104	1
chr1	75120000	75130000	chr1	75310000	75320000	24	11.0946369646815	0.00548178871114889	chr1_76	6	SharpPeak	32.3770540834204	0
chr1	75360000	75370000	chr1	75450000	75460000	48	23.6922515053167	0.00015783575065055	chr1_77	17	SharpPeak	200.368839815411	0
chr1	75180000	75190000	chr1	75460000	75470000	16	6.35573575324357	0.00764384815675748	chr1_78	2	SharpPeak	7.43858402644277	0
chr1	75190000	75200000	chr1	75460000	75470000	21	8.69163912480048	0.00294513757337735	chr1_78	2	SharpPeak	7.43858402644277	1
chr1	75310000	75320000	chr1	75460000	75470000	30	13.2005670985317	0.000715169466459399	chr1_77	17	SharpPeak	200.368839815411	0
chr1	75360000	75370000	chr1	75460000	75470000	37	16.8186916525946	0.000255502293439951	chr1_77	17	SharpPeak	200.368839815411	0
chr1	75370000	75380000	chr1	75460000	75470000	39	16.279682717065	0.0000278486047337492	chr1_77	17	SharpPeak	200.368839815411	0
chr1	77100000	77110000	chr1	77500000	77510000	12	3.29625648315085	0.00133966708220137	chr1_79	8	SharpPeak	63.4400508278681	0
chr1	76630000	76640000	chr1	77510000	77520000	12	2.96498133025115	0.000547024046738906	chr1_80	4	SharpPeak	18.9525610131524	0
chr1	76860000	76870000	chr1	77510000	77520000	12	3.35276694708563	0.00154456849148592	chr1_81	3	SharpPeak	17.4237510870296	0
chr1	77100000	77110000	chr1	77510000	77520000	24	4.71867156565685	0.0000000060436655556334	chr1_79	8	SharpPeak	63.4400508278681	0
chr1	77250000	77260000	chr1	77510000	77520000	27	9.53800657379255	0.0000474003379848698	chr1_82	2	SharpPeak	13.2626515369278	0
chr1	77260000	77270000	chr1	77510000	77520000	29	9.32487095457727	0.0000040345526366645	chr1_82	2	SharpPeak	13.2626515369278	1
chr1	77970000	77980000	chr1	78190000	78200000	54	12.2264363740806	0.000000000000000108696172668277	chr1_83	15	SharpPeak	108.559765901514	1
chr1	78130000	78140000	chr1	78190000	78200000	104	48.2143892312	0.000000000170764751245874	chr1_84	5	SharpPeak	67.2165731322506	0
chr1	77970000	77980000	chr1	78200000	78210000	27	8.90022313540996	0.0000147799646492937	chr1_83	15	SharpPeak	108.559765901514	0
chr1	78130000	78140000	chr1	78200000	78210000	83	32.2783557666003	0.00000000000502799279316349	chr1_84	5	SharpPeak	67.2165731322506	0
chr1	77970000	77980000	chr1	78210000	78220000	28	7.95977209853331	0.000000598220562433313	chr1_83	15	SharpPeak	108.559765901514	0
chr1	77970000	77980000	chr1	78180000	78190000	17	7.04642030809152	0.00864920047958614	chr1_83	15	SharpPeak	108.559765901514	0
chr1	77970000	77980000	chr1	78170000	78180000	15	5.835824036321	0.00847333460954786	chr1_83	15	SharpPeak	108.559765901514	0
chr1	81570000	81580000	chr1	82280000	82290000	18	2.36266447641369	0.00000000158350257238583	chr1_85	10	SharpPeak	108.593339687229	0
chr1	81590000	81600000	chr1	82280000	82290000	24	3.48667688421788	0.0000000000153983110054489	chr1_85	10	SharpPeak	108.593339687229	0
chr1	81570000	81580000	chr1	82290000	82300000	10	2.27061564322764	0.000958630462124185	chr1_85	10	SharpPeak	108.593339687229	0
chr1	81590000	81600000	chr1	82290000	82300000	27	3.31453508131156	0.0000000000000141533081845397	chr1_85	10	SharpPeak	108.593339687229	0
chr1	86210000	86220000	chr1	86310000	86320000	18	4.69788995429137	0.0000312132922184787	chr1_86	7	SharpPeak	38.0190989813653	0
chr1	86430000	86440000	chr1	86500000	86510000	73	30.1168967092025	0.00000000150296885098291	chr1_87	12	SharpPeak	162.899212786865	0
chr1	86440000	86450000	chr1	86500000	86510000	133	50.3055879963	0.000000000000000000053921424587716	chr1_87	12	SharpPeak	162.899212786865	1
chr1	86440000	86450000	chr1	86480000	86490000	112	48.3882257275	0.000000000000392797229274257	chr1_87	12	SharpPeak	162.899212786865	0
chr1	86430000	86440000	chr1	86520000	86530000	96	31.2630528162008	0.00000000000000000173155014778701	chr1_87	12	SharpPeak	162.899212786865	0
chr1	86440000	86450000	chr1	86520000	86530000	121	50.8854590189	0.00000000000000630155703610644	chr1_87	12	SharpPeak	162.899212786865	0
chr1	86430000	86440000	chr1	86530000	86540000	44	17.3908210902602	0.00000180630322172221	chr1_87	12	SharpPeak	162.899212786865	0
chr1	86440000	86450000	chr1	86530000	86540000	83	28.0460076484185	0.00000000000000378367387682005	chr1_87	12	SharpPeak	162.899212786865	0
chr1	86660000	86670000	chr1	87090000	87100000	11	2.66710291181783	0.00084948098455171	chr1_88	2	SharpPeak	8.11209372034261	1
chr1	86670000	86680000	chr1	87090000	87100000	10	2.99741701563163	0.00708582136433479	chr1_88	2	SharpPeak	8.11209372034261	0
chr1	86630000	86640000	chr1	87150000	87160000	16	3.10551999997499	0.00000264099960231759	chr1_89	28	SharpPeak	202.191805779189	0
chr1	86660000	86670000	chr1	87150000	87160000	21	5.28151909011344	0.00000325905916241993	chr1_89	28	SharpPeak	202.191805779189	0
chr1	86580000	86590000	chr1	87170000	87180000	13	3.64137238560912	0.000956750221849105	chr1_89	28	SharpPeak	202.191805779189	0
chr1	86630000	86640000	chr1	87170000	87180000	9	2.03066634537639	0.00178690993488358	chr1_89	28	SharpPeak	202.191805779189	0
chr1	86660000	86670000	chr1	87170000	87180000	18	3.08094877340625	0.0000000938997984977337	chr1_89	28	SharpPeak	202.191805779189	0
chr1	86670000	86680000	chr1	87170000	87180000	14	3.48484643326076	0.000180992603598956	chr1_89	28	SharpPeak	202.191805779189	0
chr1	86700000	86710000	chr1	87170000	87180000	12	3.94119607677407	0.0058298137299409	chr1_90	2	SharpPeak	7.34162625027554	0
chr1	86580000	86590000	chr1	87180000	87190000	17	5.03881534701923	0.000248209131301318	chr1_89	28	SharpPeak	202.191805779189	0
chr1	86630000	86640000	chr1	87180000	87190000	19	2.56547285531568	0.000000000839671055738031	chr1_89	28	SharpPeak	202.191805779189	0
chr1	86660000	86670000	chr1	87180000	87190000	35	4.18389082049023	0.000000000000000000484371491292538	chr1_89	28	SharpPeak	202.191805779189	1
chr1	86670000	86680000	chr1	87180000	87190000	20	4.79189636402562	0.00000289528769394743	chr1_89	28	SharpPeak	202.191805779189	0
chr1	86700000	86710000	chr1	87180000	87190000	15	5.46520146231628	0.0047115016594034	chr1_90	2	SharpPeak	7.34162625027554	1
chr1	87090000	87100000	chr1	87180000	87190000	29	12.5120619009923	0.000670995195638146	chr1_91	3	SharpPeak	14.2676867894118	1
chr1	88400000	88410000	chr1	88690000	88700000	17	4.82300504979635	0.000149683335000423	chr1_92	33	BroadPeak	417.32352363267	0
chr1	88440000	88450000	chr1	88690000	88700000	27	6.41553829321031	0.0000000308372306331991	chr1_92	33	BroadPeak	417.32352363267	0
chr1	88480000	88490000	chr1	88690000	88700000	22	8.26949856755864	0.000667032576691744	chr1_92	33	BroadPeak	417.32352363267	0
chr1	88400000	88410000	chr1	88700000	88710000	47	7.29689186316705	0.00000000000000000000838179883931084	chr1_92	33	BroadPeak	417.32352363267	0
chr1	88440000	88450000	chr1	88700000	88710000	57	9.72167486063692	0.0000000000000000000000386401775772906	chr1_92	33	BroadPeak	417.32352363267	0
chr1	88480000	88490000	chr1	88700000	88710000	54	12.4707105589316	0.000000000000000243823653641753	chr1_92	33	BroadPeak	417.32352363267	0
chr1	88490000	88500000	chr1	88700000	88710000	39	8.78422175841815	0.00000000000270619259520594	chr1_92	33	BroadPeak	417.32352363267	0
chr1	89640000	89650000	chr1	89930000	89940000	66	10.9977878091482	0.00000000000000000000000000304639305596429	chr1_93	42	BroadPeak	476.495820855816	0
chr1	89750000	89760000	chr1	89930000	89940000	45	13.6410238507431	0.000000000707165565236366	chr1_93	42	BroadPeak	476.495820855816	0
chr1	89640000	89650000	chr1	89940000	89950000	29	4.23252790284633	0.000000000000102874575100098	chr1_93	42	BroadPeak	476.495820855816	0
chr1	89640000	89650000	chr1	89920000	89930000	30	9.42863133861779	0.00000166788472627585	chr1_93	42	BroadPeak	476.495820855816	0
chr1	89750000	89760000	chr1	89920000	89930000	38	11.912794026422	0.0000000472039416686606	chr1_93	42	BroadPeak	476.495820855816	0
chr1	89640000	89650000	chr1	89960000	89970000	15	4.67955218748503	0.00104699038101804	chr1_93	42	BroadPeak	476.495820855816	0
chr1	89640000	89650000	chr1	90600000	90610000	8	2.14367311751318	0.00954749108056929	chr1_94	2	SharpPeak	11.4133630722556	0
chr1	89990000	90000000	chr1	90600000	90610000	10	3.02102836956363	0.00744202991948053	chr1_95	3	SharpPeak	11.3839475247315	0
chr1	90200000	90210000	chr1	90600000	90610000	25	8.25884662225717	0.0000341054938258641	chr1_96	29	BroadPeak	313.709553951319	0
chr1	90210000	90220000	chr1	90600000	90610000	15	5.20258107857473	0.00295040555609229	chr1_96	29	BroadPeak	313.709553951319	0
chr1	90220000	90230000	chr1	90600000	90610000	15	3.98533705468692	0.000202085571245295	chr1_96	29	BroadPeak	313.709553951319	0
chr1	92640000	92650000	chr1	92830000	92840000	91	19.9463901834768	0.0000000000000000000000000000886279642525574	chr1_97	19	SharpPeak	200.718938473904	1
chr1	92730000	92740000	chr1	92830000	92840000	56	20.8050590819711	0.00000000590061447774765	chr1_97	19	SharpPeak	200.718938473904	0
chr1	92640000	92650000	chr1	92840000	92850000	37	10.8637612153815	0.0000000138621776376338	chr1_97	19	SharpPeak	200.718938473904	0
chr1	92730000	92740000	chr1	92840000	92850000	23	10.9402993443414	0.00933544843849612	chr1_97	19	SharpPeak	200.718938473904	0
chr1	92640000	92650000	chr1	92850000	92860000	22	9.46489287817635	0.00359889498076781	chr1_97	19	SharpPeak	200.718938473904	0
chr1	104990000	105000000	chr1	105350000	105360000	19	3.84961761232976	0.000000485863979056346	chr1_98	3	SharpPeak	16.4996308789664	1
chr1	118390000	118400000	chr1	118450000	118460000	34	16.8694217960997	0.00214097006460347	chr1_99	4	SharpPeak	21.1030985672484	0
chr1	118380000	118390000	chr1	118460000	118470000	42	17.4655550027295	0.0000112484428905393	chr1_99	4	SharpPeak	21.1030985672484	1
chr1	118390000	118400000	chr1	118460000	118470000	39	18.651943382809	0.000441473611957669	chr1_99	4	SharpPeak	21.1030985672484	0
chr1	118820000	118830000	chr1	119040000	119050000	18	6.1023285830263	0.000756021893653687	chr1_100	26	SharpPeak	198.018385545317	0
chr1	118820000	118830000	chr1	119050000	119060000	24	7.44218009054829	0.0000190913641086842	chr1_100	26	SharpPeak	198.018385545317	0
chr1	118910000	118920000	chr1	119050000	119060000	33	12.7033999837021	0.0000300762729058215	chr1_100	26	SharpPeak	198.018385545317	0
chr1	119080000	119090000	chr1	119410000	119420000	13	4.10625116800988	0.00279895768629311	chr1_101	12	SharpPeak	127.816916918392	0
chr1	119080000	119090000	chr1	119420000	119430000	37	5.08157955297549	0.00000000000000000374481387659448	chr1_101	12	SharpPeak	127.816916918392	0
chr1	120590000	120600000	chr1	121090000	121100000	20	4.61760251053858	0.00000166073068518412	chr1_102	52	BroadPeak	924.836434305666	0
chr1	120600000	120610000	chr1	121090000	121100000	32	6.83638113894858	0.0000000000909336687496807	chr1_102	52	BroadPeak	924.836434305666	0
chr1	120610000	120620000	chr1	121090000	121100000	21	4.43176504457185	0.000000211133959275524	chr1_102	52	BroadPeak	924.836434305666	0
chr1	120590000	120600000	chr1	121170000	121180000	139	5.31013481440774	0.00000000000000000000000000000000000000000000000000000000000000000000000000000000000000000000000000000000000000000000000000000000000000000155034721359048	chr1_102	52	BroadPeak	924.836434305666	0
chr1	120600000	120610000	chr1	121170000	121180000	171	7.87847199169458	0.000000000000000000000000000000000000000000000000000000000000000000000000000000000000000000000000000000000000000000000000000000000000000000000000000000000000709050754702559	chr1_102	52	BroadPeak	924.836434305666	1
chr1	120610000	120620000	chr1	121170000	121180000	83	5.0666217999675	0.00000000000000000000000000000000000000000000000000000000000000000158178052742085	chr1_102	52	BroadPeak	924.836434305666	0
chr1	120620000	120630000	chr1	121170000	121180000	42	4.05014549569495	0.0000000000000000000000000377210553733628	chr1_102	52	BroadPeak	924.836434305666	0
chr1	120640000	120650000	chr1	121170000	121180000	30	3.55461406064239	0.000000000000000164109291142757	chr1_102	52	BroadPeak	924.836434305666	0
chr1	120590000	120600000	chr1	121080000	121090000	12	3.20183419094487	0.0010523866338056	chr1_102	52	BroadPeak	924.836434305666	0
chr1	120600000	120610000	chr1	121080000	121090000	16	4.608116074533	0.000287919853812571	chr1_102	52	BroadPeak	924.836434305666	0
chr1	120590000	120600000	chr1	121320000	121330000	18	4.28847755494883	0.00000937771938259111	chr1_103	6	SharpPeak	42.3361277990564	0
chr1	120600000	120610000	chr1	121320000	121330000	30	6.29091740082306	0.000000000255928351827906	chr1_103	6	SharpPeak	42.3361277990564	1
chr1	120590000	120600000	chr1	121390000	121400000	35	2.89219872047152	0.00000000000000000000000486097457441534	chr1_104	22	BroadPeak	220.516059271007	1
chr1	120600000	120610000	chr1	121390000	121400000	33	4.07798681389591	0.0000000000000000142949694227366	chr1_104	22	BroadPeak	220.516059271007	0
chr1	120610000	120620000	chr1	121390000	121400000	17	2.76391606265237	0.000000111639374452556	chr1_104	22	BroadPeak	220.516059271007	0
chr1	121170000	121180000	chr1	121390000	121400000	18	7.11423233471179	0.00408599499113874	chr1_105	4	SharpPeak	20.8846537684767	0
chr1	120590000	120600000	chr1	121430000	121440000	21	3.46131725666394	0.0000000031212288371078	chr1_104	22	BroadPeak	220.516059271007	0
chr1	120600000	120610000	chr1	121430000	121440000	19	4.98780134691228	0.0000193878444444551	chr1_104	22	BroadPeak	220.516059271007	0
chr1	127530000	127540000	chr1	127670000	127680000	74	17.9258888670128	0.00000000000000000000456588178930159	chr1_106	15	BroadPeak	220.352929553381	0
chr1	127530000	127540000	chr1	127660000	127670000	29	10.9493684923418	0.0000758294472878216	chr1_106	15	BroadPeak	220.352929553381	0
chr1	128350000	128360000	chr1	128580000	128590000	22	7.93267067648339	0.000382618605580906	chr1_107	27	BroadPeak	280.767162945655	0
chr1	128360000	128370000	chr1	128580000	128590000	39	8.44830579341351	0.000000000000835894154050975	chr1_107	27	BroadPeak	280.767162945655	0
chr1	128410000	128420000	chr1	128580000	128590000	51	14.7462203490815	0.00000000000747403471961986	chr1_107	27	BroadPeak	280.767162945655	0
chr1	128450000	128460000	chr1	128580000	128590000	36	12.1810651138216	0.000000667451958286857	chr1_107	27	BroadPeak	280.767162945655	0
chr1	128470000	128480000	chr1	128580000	128590000	58	17.3130330857054	0.000000000000769113987170321	chr1_107	27	BroadPeak	280.767162945655	0
chr1	128350000	128360000	chr1	128590000	128600000	22	9.14162371700058	0.0023710103024848	chr1_107	27	BroadPeak	280.767162945655	0
chr1	128360000	128370000	chr1	128590000	128600000	37	9.721260839077	0.000000000743915766220552	chr1_107	27	BroadPeak	280.767162945655	0
chr1	128410000	128420000	chr1	128590000	128600000	45	16.7922050934484	0.000000298089006113435	chr1_107	27	BroadPeak	280.767162945655	0
chr1	128450000	128460000	chr1	128590000	128600000	38	13.682123172905	0.00000133903638892609	chr1_107	27	BroadPeak	280.767162945655	0
chr1	128470000	128480000	chr1	128590000	128600000	57	19.2500935583892	0.000000000141178094504772	chr1_107	27	BroadPeak	280.767162945655	0
chr1	128350000	128360000	chr1	128830000	128840000	16	2.5043344307758	0.000000169394724539143	chr1_108	20	SharpPeak	186.949101123971	0
chr1	128360000	128370000	chr1	128830000	128840000	31	2.58535277022826	0.00000000000000000000280587142282182	chr1_108	20	SharpPeak	186.949101123971	0
chr1	128410000	128420000	chr1	128830000	128840000	20	3.70169491560894	0.0000000559337887352139	chr1_108	20	SharpPeak	186.949101123971	0
chr1	128470000	128480000	chr1	128830000	128840000	15	3.466016504134	0.0000434753490626905	chr1_109	4	SharpPeak	25.4518126559719	0
chr1	128580000	128590000	chr1	128830000	128840000	29	6.81372360631045	0.00000000644840596150846	chr1_110	10	SharpPeak	182.197525522044	0
chr1	128590000	128600000	chr1	128830000	128840000	45	8.44612787628298	0.0000000000000000710086532310124	chr1_110	10	SharpPeak	182.197525522044	0
chr1	131270000	131280000	chr1	131520000	131530000	22	7.8809078730964	0.000350782505646871	chr1_111	13	SharpPeak	72.3075869043119	0
chr1	131240000	131250000	chr1	131550000	131560000	17	6.03447320467141	0.00179891026214223	chr1_111	13	SharpPeak	72.3075869043119	0
chr1	131270000	131280000	chr1	131550000	131560000	11	3.27238395779734	0.0042170029956464	chr1_111	13	SharpPeak	72.3075869043119	0
chr1	132160000	132170000	chr1	132210000	132220000	61	25.7475630858693	0.000000106067130626413	chr1_112	9	SharpPeak	66.0279907594886	1
chr1	132150000	132160000	chr1	132290000	132300000	38	15.1602446731117	0.0000138272315481755	chr1_113	20	SharpPeak	146.738816788214	0
chr1	132160000	132170000	chr1	132290000	132300000	59	19.9445553603524	0.0000000000640660558379705	chr1_113	20	SharpPeak	146.738816788214	0
chr1	132150000	132160000	chr1	132300000	132310000	36	12.6428629107749	0.00000155055355159967	chr1_113	20	SharpPeak	146.738816788214	0
chr1	132160000	132170000	chr1	132300000	132310000	50	16.5647342149716	0.0000000012419372021488	chr1_113	20	SharpPeak	146.738816788214	0
chr1	132180000	132190000	chr1	132300000	132310000	30	14.2242331590715	0.0022560439815635	chr1_113	20	SharpPeak	146.738816788214	0
chr1	132190000	132200000	chr1	132300000	132310000	91	34.5914997354	0.000000000000116268315356769	chr1_113	20	SharpPeak	146.738816788214	1
chr1	132210000	132220000	chr1	132300000	132310000	45	16.9978845364926	0.000000412330652474795	chr1_114	2	SharpPeak	13.5021050042772	1
chr1	132140000	132150000	chr1	132310000	132320000	26	12.0804827791778	0.00383339805720784	chr1_113	20	SharpPeak	146.738816788214	0
chr1	132150000	132160000	chr1	132310000	132320000	50	14.9868461610349	0.0000000000442613621375848	chr1_113	20	SharpPeak	146.738816788214	0
chr1	132160000	132170000	chr1	132310000	132320000	56	19.5653850751801	0.000000000707165565236366	chr1_113	20	SharpPeak	146.738816788214	0
chr1	132210000	132220000	chr1	132310000	132320000	41	19.5171804700949	0.000273666399003786	chr1_114	2	SharpPeak	13.5021050042772	0
chr1	132140000	132150000	chr1	132320000	132330000	25	9.98020741882551	0.000606960717645233	chr1_113	20	SharpPeak	146.738816788214	0
chr1	132150000	132160000	chr1	132320000	132330000	35	12.345703699581	0.00000248366874929407	chr1_113	20	SharpPeak	146.738816788214	0
chr1	132150000	132160000	chr1	132360000	132370000	19	7.52746258452371	0.0031297894788964	chr1_113	20	SharpPeak	146.738816788214	0
chr1	132360000	132370000	chr1	132470000	132480000	35	13.3982967676697	0.0000143777139787985	chr1_115	3	SharpPeak	18.0171000854394	1
chr1	132370000	132380000	chr1	132470000	132480000	28	11.9095465898942	0.000689043736443871	chr1_115	3	SharpPeak	18.0171000854394	0
chr1	132530000	132540000	chr1	132730000	132740000	39	13.9146851948827	0.000000747119788762705	chr1_116	3	SharpPeak	21.5439669902949	0
chr1	132730000	132740000	chr1	133020000	133030000	25	8.50773507536806	0.0000548323340799506	chr1_117	19	SharpPeak	150.584492789531	0
chr1	132740000	132750000	chr1	133020000	133030000	23	8.01099737187076	0.000166222152541611	chr1_117	19	SharpPeak	150.584492789531	0
chr1	132750000	132760000	chr1	133020000	133030000	18	4.63970722811128	0.0000267924274787761	chr1_117	19	SharpPeak	150.584492789531	0
chr1	132750000	132760000	chr1	133030000	133040000	14	4.05330394489264	0.000801098841892579	chr1_117	19	SharpPeak	150.584492789531	0
chr1	132760000	132770000	chr1	133040000	133050000	18	7.77167853294229	0.00993089437934497	chr1_117	19	SharpPeak	150.584492789531	0
chr1	133020000	133030000	chr1	133120000	133130000	31	14.8363450075771	0.00212489188304118	chr1_118	3	SharpPeak	20.6171051728197	0
chr1	133030000	133040000	chr1	133120000	133130000	43	14.4843207270302	0.0000000376664298873031	chr1_118	3	SharpPeak	20.6171051728197	1
chr1	133040000	133050000	chr1	133120000	133130000	66	32.6786294867002	0.00000629514852743203	chr1_118	3	SharpPeak	20.6171051728197	0
chr1	133180000	133190000	chr1	133290000	133300000	62	18.1086515838995	0.0000000000000449449371866449	chr1_119	22	BroadPeak	283.043904533489	0
chr1	133180000	133190000	chr1	133320000	133330000	40	15.0594163268883	0.00000190519039113612	chr1_119	22	BroadPeak	283.043904533489	0
chr1	133160000	133170000	chr1	133360000	133370000	36	12.7654178252245	0.00000190519039113612	chr1_119	22	BroadPeak	283.043904533489	0
chr1	133180000	133190000	chr1	133360000	133370000	46	17.3323528300507	0.000000277446450124784	chr1_119	22	BroadPeak	283.043904533489	0
chr1	133130000	133140000	chr1	133380000	133390000	37	14.8414406420343	0.0000206955454734699	chr1_120	2	SharpPeak	13.0501907668287	1
chr1	133160000	133170000	chr1	133380000	133390000	29	10.9701958846996	0.0000779291004279627	chr1_119	22	BroadPeak	283.043904533489	0
chr1	133180000	133190000	chr1	133380000	133390000	43	14.7704624249592	0.0000000649079747763571	chr1_119	22	BroadPeak	283.043904533489	0
chr1	133430000	133440000	chr1	133490000	133500000	43	20.2871409513782	0.000152590130642919	chr1_121	2	SharpPeak	12.5992130754368	0
chr1	133030000	133040000	chr1	133600000	133610000	13	4.03642802348655	0.00240647181274903	chr1_122	2	SharpPeak	9.17597447856289	0
chr1	133120000	133130000	chr1	133600000	133610000	14	4.92687053629342	0.0048791133601556	chr1_123	22	SharpPeak	178.476286689211	0
chr1	133130000	133140000	chr1	133600000	133610000	29	10.1357899835417	0.0000192260530602783	chr1_123	22	SharpPeak	178.476286689211	0
chr1	133160000	133170000	chr1	133600000	133610000	37	7.10811352323281	0.000000000000112267548252556	chr1_123	22	SharpPeak	178.476286689211	0
chr1	133180000	133190000	chr1	133600000	133610000	43	9.17201870850864	0.000000000000029395481281374	chr1_123	22	SharpPeak	178.476286689211	0
chr1	133320000	133330000	chr1	133600000	133610000	31	6.80017977789396	0.000000000359818687643406	chr1_124	37	BroadPeak	501.694849521978	0
chr1	133360000	133370000	chr1	133600000	133610000	41	11.1346198012185	0.00000000020626361059856	chr1_124	37	BroadPeak	501.694849521978	0
chr1	133380000	133390000	chr1	133600000	133610000	110	11.2314724786948	0.0000000000000000000000000000000000000000000000000000000000000000136553431862783	chr1_124	37	BroadPeak	501.694849521978	1
chr1	133390000	133400000	chr1	133600000	133610000	45	11.5813078456161	0.00000000000387030151569556	chr1_124	37	BroadPeak	501.694849521978	0
chr1	133410000	133420000	chr1	133600000	133610000	39	12.0353621040603	0.000000019669808469986	chr1_124	37	BroadPeak	501.694849521978	0
chr1	133420000	133430000	chr1	133600000	133610000	84	23.2527029160533	0.0000000000000000000255276747954099	chr1_124	37	BroadPeak	501.694849521978	0
chr1	133430000	133440000	chr1	133600000	133610000	30	12.1126705892126	0.000175825988027639	chr1_124	37	BroadPeak	501.694849521978	0
chr1	133040000	133050000	chr1	133610000	133620000	19	6.17411371757817	0.000309662826061522	chr1_122	2	SharpPeak	9.17597447856289	1
chr1	133130000	133140000	chr1	133610000	133620000	29	7.56044986460576	0.0000000629679968397288	chr1_123	22	SharpPeak	178.476286689211	0
chr1	133160000	133170000	chr1	133610000	133620000	27	5.31535915800562	0.000000000605516566556822	chr1_123	22	SharpPeak	178.476286689211	0
chr1	133180000	133190000	chr1	133610000	133620000	38	6.83009990605749	0.00000000000000633517145497605	chr1_123	22	SharpPeak	178.476286689211	1
chr1	133290000	133300000	chr1	133610000	133620000	16	4.54036348282642	0.000246086017406251	chr1_124	37	BroadPeak	501.694849521978	0
chr1	133320000	133330000	chr1	133610000	133620000	28	5.03662562926945	0.0000000000358214756058995	chr1_124	37	BroadPeak	501.694849521978	0
chr1	133360000	133370000	chr1	133610000	133620000	34	8.16298565953944	0.000000000446472015382095	chr1_124	37	BroadPeak	501.694849521978	0
chr1	133380000	133390000	chr1	133610000	133620000	70	8.20866878662693	0.000000000000000000000000000000000000045743427944278	chr1_124	37	BroadPeak	501.694849521978	0
chr1	133390000	133400000	chr1	133610000	133620000	25	8.44918374473647	0.000048835581635496	chr1_124	37	BroadPeak	501.694849521978	0
chr1	133410000	133420000	chr1	133610000	133620000	24	8.74505084392216	0.000223823376759057	chr1_124	37	BroadPeak	501.694849521978	0
chr1	133130000	133140000	chr1	133650000	133660000	21	7.04162269460822	0.000209058185854392	chr1_125	5	SharpPeak	24.2808715711928	0
chr1	133180000	133190000	chr1	133650000	133660000	18	6.31410030250127	0.0010995971629236	chr1_126	2	SharpPeak	8.30503580390941	1
chr1	133130000	133140000	chr1	133660000	133670000	18	7.41066125446458	0.00625936801291547	chr1_125	5	SharpPeak	24.2808715711928	0
chr1	133730000	133740000	chr1	133880000	133890000	26	8.90653680398867	0.0000414724539776	chr1_127	20	SharpPeak	191.483397638677	0
chr1	133790000	133800000	chr1	133880000	133890000	28	11.5588984229047	0.000432553135330739	chr1_128	4	SharpPeak	19.5903895492166	0
chr1	133650000	133660000	chr1	133890000	133900000	16	6.1175198417701	0.00538049093847071	chr1_129	4	SharpPeak	16.4492218569231	0
chr1	133660000	133670000	chr1	133890000	133900000	17	6.79439363419363	0.00611697252172701	chr1_129	4	SharpPeak	16.4492218569231	0
chr1	133730000	133740000	chr1	133890000	133900000	75	9.16383248894548	0.00000000000000000000000000000000000000146089130913592	chr1_127	20	SharpPeak	191.483397638677	1
chr1	133750000	133760000	chr1	133890000	133900000	27	7.52805513563823	0.000000687424622588562	chr1_127	20	SharpPeak	191.483397638677	0
chr1	133790000	133800000	chr1	133890000	133900000	28	11.5200508587627	0.000409521753429848	chr1_128	4	SharpPeak	19.5903895492166	1
chr1	133800000	133810000	chr1	133890000	133900000	32	14.6916356977354	0.000900342467921677	chr1_128	4	SharpPeak	19.5903895492166	0
chr1	133650000	133660000	chr1	133900000	133910000	20	7.99304695187192	0.00259248869202061	chr1_129	4	SharpPeak	16.4492218569231	0
chr1	133660000	133670000	chr1	133900000	133910000	24	8.87244607181795	0.000275579832314009	chr1_129	4	SharpPeak	16.4492218569231	1
chr1	133730000	133740000	chr1	133900000	133910000	65	11.7987699720924	0.000000000000000000000000760442113426642	chr1_127	20	SharpPeak	191.483397638677	0
chr1	133730000	133740000	chr1	133920000	133930000	16	5.87327130447332	0.00358861492836855	chr1_127	20	SharpPeak	191.483397638677	0
chr1	133730000	133740000	chr1	134030000	134040000	15	4.280377037526	0.000423236851629176	chr1_130	8	SharpPeak	53.3461682231711	0
chr1	133730000	133740000	chr1	134040000	134050000	41	6.21841163882806	0.00000000000000000150296346370938	chr1_130	8	SharpPeak	53.3461682231711	1
chr1	133750000	133760000	chr1	134040000	134050000	15	4.85893103532536	0.00150895889727507	chr1_130	8	SharpPeak	53.3461682231711	0
chr1	133890000	133900000	chr1	134040000	134050000	25	9.42699558434143	0.000266108714560923	chr1_131	9	SharpPeak	87.383743110979	0
chr1	133900000	133910000	chr1	134040000	134050000	66	13.5741613061382	0.00000000000000000000020991063479932	chr1_131	9	SharpPeak	87.383743110979	1
chr1	133920000	133930000	chr1	134040000	134050000	24	8.46784960525616	0.000139925972782049	chr1_131	9	SharpPeak	87.383743110979	0
chr1	133730000	133740000	chr1	134060000	134070000	21	7.50007882081499	0.000478870908081287	chr1_132	2	SharpPeak	13.495777359301	0
chr1	133900000	133910000	chr1	134060000	134070000	37	15.4516839580189	0.0000473225192829884	chr1_131	9	SharpPeak	87.383743110979	0
chr1	133730000	133740000	chr1	134070000	134080000	35	11.0996717680642	0.000000232378104489799	chr1_132	2	SharpPeak	13.495777359301	1
chr1	133900000	133910000	chr1	134070000	134080000	49	22.2951823383295	0.0000181823098420352	chr1_131	9	SharpPeak	87.383743110979	0
chr1	133900000	133910000	chr1	134090000	134100000	23	10.0181278810513	0.00328642521642331	chr1_133	3	SharpPeak	14.314746752206	0
chr1	133730000	133740000	chr1	134100000	134110000	35	5.47092082331583	0.00000000000000161048351196555	chr1_134	2	SharpPeak	21.1464315073989	1
chr1	133900000	133910000	chr1	134100000	134110000	29	10.2425105032788	0.0000232295495020009	chr1_133	3	SharpPeak	14.314746752206	1
chr1	134640000	134650000	chr1	134860000	134870000	31	7.17167430284353	0.00000000122668321849597	chr1_135	5	SharpPeak	50.4368588664487	0
chr1	134950000	134960000	chr1	135100000	135110000	19	7.5453443571144	0.00320327171411203	chr1_136	9	SharpPeak	69.6392437292412	0
chr1	134960000	134970000	chr1	135100000	135110000	19	8.31915466782984	0.00901766575926751	chr1_136	9	SharpPeak	69.6392437292412	0
chr1	134980000	134990000	chr1	135100000	135110000	45	10.6022503527728	0.000000000000204000863283687	chr1_136	9	SharpPeak	69.6392437292412	1
chr1	134960000	134970000	chr1	135130000	135140000	15	5.88957104224154	0.00915963077447886	chr1_137	5	SharpPeak	29.3674334938101	0
chr1	134980000	134990000	chr1	135130000	135140000	22	7.31910845046884	0.000126395692620368	chr1_137	5	SharpPeak	29.3674334938101	0
chr1	134980000	134990000	chr1	135140000	135150000	39	17.3746214542536	0.000110052692737205	chr1_137	5	SharpPeak	29.3674334938101	0
chr1	135150000	135160000	chr1	135250000	135260000	31	13.3475539615687	0.000393151296752388	chr1_138	4	SharpPeak	23.7798194789417	0
chr1	135130000	135140000	chr1	135360000	135370000	15	4.99580942032181	0.00199240895068599	chr1_139	12	SharpPeak	70.4151524796175	0
chr1	135140000	135150000	chr1	135360000	135370000	29	12.9563546610502	0.0011260176824053	chr1_139	12	SharpPeak	70.4151524796175	0
chr1	135150000	135160000	chr1	135360000	135370000	26	8.13562695329891	0.0000091042046295187	chr1_139	12	SharpPeak	70.4151524796175	0
chr1	135130000	135140000	chr1	135370000	135380000	20	7.62739337202175	0.00148356553788308	chr1_139	12	SharpPeak	70.4151524796175	0
chr1	135140000	135150000	chr1	135370000	135380000	41	19.8792590100325	0.000393151296752388	chr1_139	12	SharpPeak	70.4151524796175	0
chr1	135150000	135160000	chr1	135370000	135380000	27	12.4574274489422	0.00284170604308745	chr1_139	12	SharpPeak	70.4151524796175	0
chr1	135430000	135440000	chr1	135670000	135680000	20	6.75111244309006	0.000335413988265806	chr1_140	22	SharpPeak	145.235128225415	0
chr1	135500000	135510000	chr1	135670000	135680000	23	8.67380589411331	0.000505009544479408	chr1_141	34	BroadPeak	321.677037284565	0
chr1	135510000	135520000	chr1	135670000	135680000	21	9.1368616260763	0.0052959910395117	chr1_141	34	BroadPeak	321.677037284565	0
chr1	135550000	135560000	chr1	135670000	135680000	42	9.4782826211434	0.000000000000361652654713754	chr1_141	34	BroadPeak	321.677037284565	0
chr1	135570000	135580000	chr1	135670000	135680000	38	14.4717361378775	0.00000488005650800203	chr1_141	34	BroadPeak	321.677037284565	0
chr1	135580000	135590000	chr1	135670000	135680000	64	28.0530964548184	0.000000174880596001733	chr1_141	34	BroadPeak	321.677037284565	0
chr1	135420000	135430000	chr1	135680000	135690000	47	15.9963482853408	0.00000000997284815157608	chr1_140	22	SharpPeak	145.235128225415	0
chr1	135430000	135440000	chr1	135680000	135690000	30	12.611932894934	0.000343179764218939	chr1_140	22	SharpPeak	145.235128225415	0
chr1	135500000	135510000	chr1	135680000	135690000	40	16.0002555014348	0.00000803478817785656	chr1_141	34	BroadPeak	321.677037284565	0
chr1	135510000	135520000	chr1	135680000	135690000	44	16.8076912767753	0.000000750641548114621	chr1_141	34	BroadPeak	321.677037284565	0
chr1	135550000	135560000	chr1	135680000	135690000	62	17.1667947349133	0.00000000000000438075908557037	chr1_141	34	BroadPeak	321.677037284565	0
chr1	135420000	135430000	chr1	135690000	135700000	24	9.64666891360901	0.000886713743407633	chr1_140	22	SharpPeak	145.235128225415	0
chr1	135430000	135440000	chr1	135690000	135700000	21	7.59939769515474	0.0005648567971015	chr1_140	22	SharpPeak	145.235128225415	0
chr1	135500000	135510000	chr1	135690000	135700000	27	9.51765837482784	0.0000457098077590042	chr1_141	34	BroadPeak	321.677037284565	0
chr1	135510000	135520000	chr1	135690000	135700000	34	9.97223399124465	0.0000000607111006182065	chr1_141	34	BroadPeak	321.677037284565	0
chr1	135550000	135560000	chr1	135690000	135700000	37	10.0465041521745	0.00000000172748894081349	chr1_141	34	BroadPeak	321.677037284565	0
chr1	135420000	135430000	chr1	135700000	135710000	16	6.37332435823293	0.00782961897684415	chr1_140	22	SharpPeak	145.235128225415	0
chr1	135510000	135520000	chr1	135700000	135710000	23	6.48991509775809	0.00000670269677269084	chr1_141	34	BroadPeak	321.677037284565	0
chr1	136140000	136150000	chr1	136440000	136450000	15	4.21136308154983	0.000359597167245088	chr1_142	4	SharpPeak	29.0320757787426	0
chr1	136260000	136270000	chr1	136440000	136450000	18	6.29743922033275	0.00107453669752637	chr1_143	8	SharpPeak	40.8480250723805	0
chr1	136040000	136050000	chr1	136460000	136470000	17	3.67903776250115	0.00000513974402659851	chr1_144	4	SharpPeak	21.2500970771425	1
chr1	136050000	136060000	chr1	136460000	136470000	15	4.36930487659849	0.000528265698128556	chr1_144	4	SharpPeak	21.2500970771425	0
chr1	136130000	136140000	chr1	136460000	136470000	32	11.7786830246796	0.0000176002060778058	chr1_142	4	SharpPeak	29.0320757787426	0
chr1	136140000	136150000	chr1	136460000	136470000	23	5.8005487654036	0.00000106242718910567	chr1_142	4	SharpPeak	29.0320757787426	0
chr1	136170000	136180000	chr1	136460000	136470000	19	4.56426863644629	0.00000562373684683414	chr1_145	3	SharpPeak	20.268433058092	0
chr1	136220000	136230000	chr1	136460000	136470000	18	6.50562959246183	0.0015383900016605	chr1_143	8	SharpPeak	40.8480250723805	0
chr1	136230000	136240000	chr1	136460000	136470000	24	9.78235351746241	0.00106758428168685	chr1_143	8	SharpPeak	40.8480250723805	0
chr1	136260000	136270000	chr1	136460000	136470000	22	8.4741811258547	0.000908211872375547	chr1_143	8	SharpPeak	40.8480250723805	0
chr1	136560000	136570000	chr1	136940000	136950000	14	5.16795936285227	0.0073335910873067	chr1_146	6	SharpPeak	28.1411684866655	0
chr1	136570000	136580000	chr1	136940000	136950000	12	3.93128756652298	0.00573313061121216	chr1_146	6	SharpPeak	28.1411684866655	0
chr1	136770000	136780000	chr1	136940000	136950000	29	10.7116946835316	0.0000508496481347624	chr1_147	2	SharpPeak	10.7829510991508	1
chr1	136570000	136580000	chr1	136950000	136960000	11	2.98853042228688	0.0020830066530375	chr1_146	6	SharpPeak	28.1411684866655	0
chr1	136770000	136780000	chr1	136950000	136960000	21	7.62296942109959	0.000587180133685881	chr1_147	2	SharpPeak	10.7829510991508	0
chr1	136580000	136590000	chr1	137220000	137230000	9	1.72323427606521	0.000584150861460621	chr1_148	3	SharpPeak	16.03203850391	0
chr1	136620000	136630000	chr1	137220000	137230000	13	2.90104284211334	0.000114147078872585	chr1_149	2	SharpPeak	9.49686616188788	1
chr1	137320000	137330000	chr1	137890000	137900000	10	2.16282144751861	0.000672316442163679	chr1_150	6	SharpPeak	34.7443427944794	0
chr1	137320000	137330000	chr1	137900000	137910000	12	2.58078956882779	0.000159075009507445	chr1_150	6	SharpPeak	34.7443427944794	0
chr1	137600000	137610000	chr1	137900000	137910000	23	5.58886165966051	0.000000565337171367282	chr1_151	7	SharpPeak	39.813079448675	1
chr1	137650000	137660000	chr1	137900000	137910000	16	5.95293361641919	0.0041122738442083	chr1_151	7	SharpPeak	39.813079448675	0
chr1	138320000	138330000	chr1	138610000	138620000	11	3.38278105902272	0.0054191649567873	chr1_152	3	SharpPeak	18.5425332844007	0
chr1	138340000	138350000	chr1	138610000	138620000	12	3.38104616014179	0.00166115470800973	chr1_152	3	SharpPeak	18.5425332844007	0
chr1	138130000	138140000	chr1	138830000	138840000	12	2.58384390656905	0.000160478564864688	chr1_153	8	SharpPeak	39.0272677442526	0
chr1	138320000	138330000	chr1	138830000	138840000	13	3.10487868240644	0.000219642729701993	chr1_154	10	SharpPeak	69.5220032417936	0
chr1	138340000	138350000	chr1	138830000	138840000	12	3.03357872734858	0.000668787004629695	chr1_154	10	SharpPeak	69.5220032417936	0
chr1	138490000	138500000	chr1	138830000	138840000	18	4.82816265532117	0.0000439874664355601	chr1_155	3	SharpPeak	16.5089567848257	1
chr1	138500000	138510000	chr1	138830000	138840000	18	5.55242318845493	0.000252119556564298	chr1_155	3	SharpPeak	16.5089567848257	0
chr1	138130000	138140000	chr1	138840000	138850000	16	2.91362463414842	0.00000118164527493501	chr1_153	8	SharpPeak	39.0272677442526	1
chr1	138320000	138330000	chr1	138840000	138850000	28	3.53112384579443	0.00000000000000832105994080746	chr1_154	10	SharpPeak	69.5220032417936	1
chr1	138340000	138350000	chr1	138840000	138850000	12	3.44325981193334	0.00194102770034001	chr1_154	10	SharpPeak	69.5220032417936	0
chr1	138490000	138500000	chr1	138840000	138850000	18	5.53580444763486	0.000243518108077858	chr1_155	3	SharpPeak	16.5089567848257	0
chr1	138570000	138580000	chr1	138840000	138850000	18	7.15888044527817	0.00437848803620933	chr1_156	2	SharpPeak	7.68626930517408	1
chr1	138130000	138140000	chr1	138850000	138860000	9	2.03164652071702	0.00179158184484793	chr1_153	8	SharpPeak	39.0272677442526	0
chr1	138320000	138330000	chr1	138850000	138860000	11	2.34744710165397	0.000299291352232999	chr1_154	10	SharpPeak	69.5220032417936	0
chr1	138840000	138850000	chr1	139420000	139430000	15	5.72790129375161	0.00719493026269808	chr1_157	2	SharpPeak	7.62547078238352	0
chr1	143770000	143780000	chr1	144000000	144010000	32	13.9133837148134	0.000364222915255383	chr1_158	7	SharpPeak	72.5303327832825	0
chr1	150530000	150540000	chr1	150990000	151000000	9	2.22415709079931	0.00328661317461607	chr1_159	4	SharpPeak	21.3624665940061	0
chr1	150530000	150540000	chr1	151020000	151030000	10	1.73599794240494	0.000122866820691145	chr1_159	4	SharpPeak	21.3624665940061	0
chr1	151020000	151030000	chr1	151340000	151350000	13	4.73750545577486	0.00915963077447886	chr1_160	21	SharpPeak	195.965634657048	0
chr1	151040000	151050000	chr1	151340000	151350000	23	5.43708247997741	0.000000362179048206727	chr1_160	21	SharpPeak	195.965634657048	0
chr1	151070000	151080000	chr1	151340000	151350000	49	5.75233564013154	0.0000000000000000000000000106150635677058	chr1_160	21	SharpPeak	195.965634657048	1
chr1	151080000	151090000	chr1	151340000	151350000	54	8.5138350552041	0.0000000000000000000000178688458410188	chr1_160	21	SharpPeak	195.965634657048	0
chr1	151090000	151100000	chr1	151340000	151350000	23	7.13158812693655	0.0000295910957788379	chr1_160	21	SharpPeak	195.965634657048	0
chr1	151750000	151760000	chr1	152380000	152390000	14	3.21034034077643	0.000077651286715568	chr1_161	2	SharpPeak	11.4476549318898	1
chr1	153550000	153560000	chr1	153660000	153670000	18	7.77734188802392	0.0099993500552655	chr1_162	4	SharpPeak	23.7462446155012	0
chr1	153480000	153490000	chr1	153730000	153740000	27	10.6497095805649	0.0002844974038955	chr1_163	3	SharpPeak	31.6824505491464	0
chr1	153530000	153540000	chr1	153730000	153740000	21	4.6322116061359	0.000000428183695376792	chr1_164	21	BroadPeak	347.155096664706	0
chr1	153540000	153550000	chr1	153730000	153740000	40	7.49719055443783	0.00000000000000441010913292537	chr1_164	21	BroadPeak	347.155096664706	0
chr1	153550000	153560000	chr1	153730000	153740000	56	6.6740528534429	0.00000000000000000000000000000405877841734468	chr1_164	21	BroadPeak	347.155096664706	0
chr1	153640000	153650000	chr1	153730000	153740000	37	16.1594543501777	0.00011843347898583	chr1_165	6	SharpPeak	31.1444938099164	0
chr1	153650000	153660000	chr1	153730000	153740000	44	21.9262499263844	0.000394157988408821	chr1_165	6	SharpPeak	31.1444938099164	0
chr1	153660000	153670000	chr1	153730000	153740000	41	17.3403146546039	0.0000218580404769025	chr1_165	6	SharpPeak	31.1444938099164	1
chr1	153480000	153490000	chr1	153740000	153750000	36	11.5921582410095	0.000000215499592614578	chr1_163	3	SharpPeak	31.6824505491464	0
chr1	153530000	153540000	chr1	153740000	153750000	21	4.98594837016754	0.00000134499385996739	chr1_164	21	BroadPeak	347.155096664706	0
chr1	153540000	153550000	chr1	153740000	153750000	59	8.07633821550798	0.000000000000000000000000000115354811451846	chr1_164	21	BroadPeak	347.155096664706	0
chr1	153550000	153560000	chr1	153740000	153750000	107	7.17125469386172	0.000000000000000000000000000000000000000000000000000000000000000000000000000000000974288991487165	chr1_164	21	BroadPeak	347.155096664706	1
chr1	153650000	153660000	chr1	153740000	153750000	47	22.4289159311743	0.0000878766032955052	chr1_165	6	SharpPeak	31.1444938099164	0
chr1	153660000	153670000	chr1	153740000	153750000	36	17.5364934667615	0.00108700882308201	chr1_165	6	SharpPeak	31.1444938099164	0
chr1	153540000	153550000	chr1	153750000	153760000	21	5.02625631974679	0.00000152614355034362	chr1_164	21	BroadPeak	347.155096664706	0
chr1	153550000	153560000	chr1	153750000	153760000	15	4.47517619906985	0.000672896596505024	chr1_164	21	BroadPeak	347.155096664706	0
chr1	153550000	153560000	chr1	153650000	153660000	28	11.865813807963	0.000655694577821542	chr1_162	4	SharpPeak	23.7462446155012	0
chr1	153890000	153900000	chr1	154110000	154120000	18	4.45293618766538	0.0000156803423564308	chr1_166	5	SharpPeak	48.0570895360525	0
chr1	153900000	153910000	chr1	154110000	154120000	33	7.95036837851741	0.000000000878965232951552	chr1_166	5	SharpPeak	48.0570895360525	0
chr1	153890000	153900000	chr1	154030000	154040000	17	6.4678799234118	0.00370810564516118	chr1_167	2	SharpPeak	8.53225450982568	0
chr1	153900000	153910000	chr1	154030000	154040000	28	11.9354890645861	0.000712083350877815	chr1_167	2	SharpPeak	8.53225450982568	1
chr1	153900000	153910000	chr1	154200000	154210000	18	5.93494391185102	0.000550071439432925	chr1_168	6	SharpPeak	96.0096629665748	0
chr1	153890000	153900000	chr1	154720000	154730000	17	2.98585386505129	0.000000320591456723758	chr1_169	2	SharpPeak	19.7891990275052	0
chr1	153900000	153910000	chr1	154720000	154730000	26	4.95621837694633	0.000000000683043845097779	chr1_169	2	SharpPeak	19.7891990275052	1
chr1	154780000	154790000	chr1	155020000	155030000	13	4.18667728736624	0.00328705452927083	chr1_170	5	SharpPeak	77.284965275303	0
chr1	155040000	155050000	chr1	155160000	155170000	18	7.26173773708743	0.00507254180790176	chr1_171	35	BroadPeak	329.707779151554	0
chr1	155020000	155030000	chr1	155220000	155230000	41	6.52001899121105	0.00000000000000000766841919101911	chr1_171	35	BroadPeak	329.707779151554	0
chr1	155030000	155040000	chr1	155220000	155230000	49	9.00680239544774	0.00000000000000000111590619438052	chr1_171	35	BroadPeak	329.707779151554	0
chr1	155040000	155050000	chr1	155220000	155230000	35	6.55852609031147	0.000000000000274677564628083	chr1_171	35	BroadPeak	329.707779151554	0
chr1	155080000	155090000	chr1	155220000	155230000	38	15.6390434182979	0.0000269601520821164	chr1_172	10	SharpPeak	111.519660549462	0
chr1	155090000	155100000	chr1	155220000	155230000	79	25.8134811359589	0.00000000000000349446405672216	chr1_172	10	SharpPeak	111.519660549462	0
chr1	155100000	155110000	chr1	155220000	155230000	26	12.2892529753405	0.00483470006242846	chr1_172	10	SharpPeak	111.519660549462	0
chr1	155020000	155030000	chr1	155240000	155250000	37	7.28978355313315	0.00000000000022923031439919	chr1_171	35	BroadPeak	329.707779151554	0
chr1	155030000	155040000	chr1	155240000	155250000	25	10.0373549572861	0.000663292625779013	chr1_171	35	BroadPeak	329.707779151554	0
chr1	155040000	155050000	chr1	155240000	155250000	22	7.27219108134015	0.000116289970486925	chr1_171	35	BroadPeak	329.707779151554	0
chr1	155020000	155030000	chr1	155530000	155540000	13	2.26578376380084	0.00000925443801321488	chr1_173	8	SharpPeak	48.259409189166	0
chr1	155030000	155040000	chr1	155530000	155540000	14	2.81928683081059	0.000019261731652355	chr1_173	8	SharpPeak	48.259409189166	0
chr1	155040000	155050000	chr1	155530000	155540000	12	2.19179150340796	0.0000344479785257316	chr1_173	8	SharpPeak	48.259409189166	0
chr1	155080000	155090000	chr1	155530000	155540000	16	3.91425421266572	0.0000444325394792221	chr1_174	2	SharpPeak	12.9751499714129	0
chr1	155090000	155100000	chr1	155530000	155540000	22	6.067408074851	0.00000785079660399384	chr1_174	2	SharpPeak	12.9751499714129	1
chr1	155240000	155250000	chr1	155530000	155540000	15	4.94619646955799	0.00180161714256103	chr1_175	2	SharpPeak	8.14846615271665	1
chr1	155410000	155420000	chr1	155530000	155540000	22	9.86485380702237	0.00587916481619661	chr1_176	4	SharpPeak	20.2335222886066	0
chr1	155020000	155030000	chr1	155550000	155560000	17	3.0738529484566	0.000000474582447645172	chr1_173	8	SharpPeak	48.259409189166	1
chr1	155030000	155040000	chr1	155550000	155560000	13	3.98973191558646	0.00216167714360364	chr1_173	8	SharpPeak	48.259409189166	0
chr1	155040000	155050000	chr1	155550000	155560000	13	2.94669606640484	0.000132130608384251	chr1_173	8	SharpPeak	48.259409189166	0
chr1	155560000	155570000	chr1	155730000	155740000	34	11.9240144129751	0.00000314900076388545	chr1_177	13	SharpPeak	116.045510628101	0
chr1	155560000	155570000	chr1	155740000	155750000	33	14.0005091262352	0.000186350197325047	chr1_177	13	SharpPeak	116.045510628101	0
chr1	156740000	156750000	chr1	156930000	156940000	21	8.67847842034092	0.00290298413133575	chr1_178	9	SharpPeak	47.1430254417964	0
chr1	156750000	156760000	chr1	156930000	156940000	28	11.9538965798366	0.000729704121299713	chr1_178	9	SharpPeak	47.1430254417964	0
chr1	156740000	156750000	chr1	156940000	156950000	18	6.11581441692375	0.000776389899518384	chr1_178	9	SharpPeak	47.1430254417964	0
chr1	156750000	156760000	chr1	156940000	156950000	23	8.38915510276903	0.00031928056057723	chr1_178	9	SharpPeak	47.1430254417964	0
chr1	156930000	156940000	chr1	157030000	157040000	28	11.1699993626886	0.000254150808893731	chr1_179	10	SharpPeak	124.3379407279	0
chr1	156710000	156720000	chr1	157080000	157090000	24	4.96594575461912	0.0000000163585892276248	chr1_180	17	SharpPeak	140.647215938623	0
chr1	156740000	156750000	chr1	157080000	157090000	26	2.93772280112617	0.00000000000000697758005516565	chr1_180	17	SharpPeak	140.647215938623	0
chr1	156750000	156760000	chr1	157080000	157090000	19	3.80450170320899	0.000000410138840696173	chr1_180	17	SharpPeak	140.647215938623	0
chr1	156930000	156940000	chr1	157080000	157090000	32	10.8593544934081	0.00000340174721037912	chr1_179	10	SharpPeak	124.3379407279	0
chr1	156940000	156950000	chr1	157080000	157090000	20	8.47676673113942	0.00503974667755194	chr1_179	10	SharpPeak	124.3379407279	0
chr1	156740000	156750000	chr1	157100000	157110000	10	2.63753763235296	0.00289470326760943	chr1_180	17	SharpPeak	140.647215938623	0
chr1	157550000	157560000	chr1	158350000	158360000	11	2.09754545178146	0.000116289970486925	chr1_181	5	SharpPeak	25.7384761597242	0
chr1	157550000	157560000	chr1	158360000	158370000	12	2.23479800758964	0.0000414211700874654	chr1_181	5	SharpPeak	25.7384761597242	1
chr1	159390000	159400000	chr1	160190000	160200000	8	2.00569748707216	0.00661396184518778	chr1_182	3	SharpPeak	14.8279472316391	0
chr1	159390000	159400000	chr1	160200000	160210000	9	1.8575583661308	0.000976317075736639	chr1_182	3	SharpPeak	14.8279472316391	0
chr1	162000000	162010000	chr1	162210000	162220000	24	5.20455733519467	0.0000000398066069178962	chr1_183	12	SharpPeak	71.5818156871922	0
chr1	162000000	162010000	chr1	162220000	162230000	34	6.00498177090105	0.00000000000012553031276431	chr1_183	12	SharpPeak	71.5818156871922	1
chr1	161960000	161970000	chr1	162310000	162320000	26	3.6839056217652	0.00000000000113267089569021	chr1_184	21	SharpPeak	184.156868100167	0
chr1	161970000	161980000	chr1	162310000	162320000	16	3.21296371543196	0.00000405175659644466	chr1_184	21	SharpPeak	184.156868100167	0
chr1	162000000	162010000	chr1	162310000	162320000	44	3.86953160025351	0.0000000000000000000000000000582037962246813	chr1_184	21	SharpPeak	184.156868100167	1
chr1	162540000	162550000	chr1	162660000	162670000	28	7.58731725953568	0.000000238638543398525	chr1_185	5	SharpPeak	34.4874387375538	1
chr1	162570000	162580000	chr1	162660000	162670000	30	11.1971829686873	0.0000437301130845079	chr1_185	5	SharpPeak	34.4874387375538	0
chr1	163150000	163160000	chr1	163920000	163930000	8	1.63708617505534	0.0019444118230029	chr1_186	2	SharpPeak	9.27708056888608	0
chr1	164450000	164460000	chr1	164890000	164900000	34	4.79233772502871	0.000000000000000208372497819876	chr1_187	3	SharpPeak	30.8413377941908	1
chr1	164450000	164460000	chr1	165100000	165110000	9	2.49679366064757	0.00695503377828235	chr1_188	8	SharpPeak	52.5759293483119	0
chr1	164300000	164310000	chr1	165120000	165130000	20	2.12327157974127	0.00000000000425225169507678	chr1_189	14	SharpPeak	105.696125302198	0
chr1	164450000	164460000	chr1	165120000	165130000	22	2.9659892013198	0.0000000000306351275962315	chr1_188	8	SharpPeak	52.5759293483119	1
chr1	164450000	164460000	chr1	165090000	165100000	10	2.76313664867065	0.00402536964293265	chr1_188	8	SharpPeak	52.5759293483119	0
chr1	164300000	164310000	chr1	165110000	165120000	11	2.04087830267732	0.0000912381868679187	chr1_189	14	SharpPeak	105.696125302198	0
chr1	164450000	164460000	chr1	165110000	165120000	13	2.82310767855607	0.0000871686664411426	chr1_188	8	SharpPeak	52.5759293483119	0
chr1	164890000	164900000	chr1	165110000	165120000	16	4.66683892141211	0.000333092850193811	chr1_190	3	SharpPeak	13.7060678590605	1
chr1	165770000	165780000	chr1	166000000	166010000	34	7.94566750059503	0.000000000225285382094665	chr1_191	12	SharpPeak	85.5967826671729	1
chr1	165780000	165790000	chr1	166000000	166010000	27	7.72429529158158	0.00000112303523929236	chr1_191	12	SharpPeak	85.5967826671729	0
chr1	165770000	165780000	chr1	166040000	166050000	24	6.67357294290253	0.0000031112730539927	chr1_192	2	SharpPeak	10.7533346271539	1
chr1	165780000	165790000	chr1	166040000	166050000	16	6.45231681066061	0.00876232843672603	chr1_192	2	SharpPeak	10.7533346271539	0
chr1	165770000	165780000	chr1	166110000	166120000	14	3.74354476786347	0.000367973225425284	chr1_193	25	BroadPeak	242.020028382546	0
chr1	165770000	165780000	chr1	166120000	166130000	12	3.04443433274372	0.000687424073350994	chr1_193	25	BroadPeak	242.020028382546	0
chr1	165760000	165770000	chr1	166150000	166160000	25	3.63338850659099	0.00000000000550944079465728	chr1_193	25	BroadPeak	242.020028382546	0
chr1	165770000	165780000	chr1	166150000	166160000	49	3.77839456906832	0.0000000000000000000000000000000000836830777518709	chr1_193	25	BroadPeak	242.020028382546	1
chr1	165780000	165790000	chr1	166150000	166160000	36	3.63318410701603	0.000000000000000000000678410760658536	chr1_193	25	BroadPeak	242.020028382546	0
chr1	165810000	165820000	chr1	166150000	166160000	18	4.31253453842915	0.0000101163633485234	chr1_193	25	BroadPeak	242.020028382546	0
chr1	165830000	165840000	chr1	166150000	166160000	19	3.74797138766988	0.000000328916845847654	chr1_193	25	BroadPeak	242.020028382546	0
chr1	165840000	165850000	chr1	166150000	166160000	27	6.31303768365478	0.0000000221733715377419	chr1_193	25	BroadPeak	242.020028382546	0
chr1	166000000	166010000	chr1	166150000	166160000	63	11.2943088488535	0.00000000000000000000000214673845479238	chr1_194	7	SharpPeak	75.9344771218137	1
chr1	165760000	165770000	chr1	166160000	166170000	11	2.88515620879456	0.00157202527593752	chr1_193	25	BroadPeak	242.020028382546	0
chr1	165770000	165780000	chr1	166160000	166170000	15	2.98752762481605	0.00000792149633464594	chr1_193	25	BroadPeak	242.020028382546	0
chr1	165780000	165790000	chr1	166160000	166170000	16	2.8822775607048	0.00000103389670892781	chr1_193	25	BroadPeak	242.020028382546	0
chr1	166160000	166170000	chr1	166300000	166310000	25	7.14564352027943	0.00000300888610783523	chr1_195	7	SharpPeak	62.4919062200158	0
chr1	165770000	165780000	chr1	166310000	166320000	13	2.83233355878827	0.0000896456569268696	chr1_196	2	SharpPeak	11.1140580051572	1
chr1	166150000	166160000	chr1	166310000	166320000	33	7.57651257421474	0.000000000277888045783837	chr1_195	7	SharpPeak	62.4919062200158	0
chr1	166160000	166170000	chr1	166310000	166320000	39	6.25756613199083	0.0000000000000000710086532310124	chr1_195	7	SharpPeak	62.4919062200158	1
chr1	166150000	166160000	chr1	166370000	166380000	29	7.77125189326078	0.000000112059212021615	chr1_197	3	SharpPeak	18.6392559940792	1
chr1	166160000	166170000	chr1	166370000	166380000	19	6.32349806792395	0.000410553083119247	chr1_197	3	SharpPeak	18.6392559940792	0
chr1	166990000	167000000	chr1	167210000	167220000	12	3.76219655170236	0.00403662299255081	chr1_198	4	SharpPeak	25.1975826712853	0
chr1	167000000	167010000	chr1	167210000	167220000	27	6.74786290882549	0.0000000863855991668829	chr1_198	4	SharpPeak	25.1975826712853	1
chr1	166370000	166380000	chr1	167330000	167340000	10	2.08402560522483	0.000507390672164872	chr1_199	2	SharpPeak	8.43260237953629	1
chr1	167210000	167220000	chr1	167330000	167340000	29	6.44737691996015	0.00000000186605236414944	chr1_200	5	SharpPeak	38.920370816299	1
chr1	166380000	166390000	chr1	167340000	167350000	8	1.9919138476258	0.00635407443373284	chr1_199	2	SharpPeak	8.43260237953629	0
chr1	167210000	167220000	chr1	167340000	167350000	21	6.74366906353841	0.000116871126744017	chr1_200	5	SharpPeak	38.920370816299	0
chr1	167210000	167220000	chr1	167350000	167360000	23	7.8312306702247	0.000119966379608835	chr1_200	5	SharpPeak	38.920370816299	0
chr1	167370000	167380000	chr1	167660000	167670000	11	3.22451659018079	0.00374331123261763	chr1_201	2	SharpPeak	8.88831339384459	0
chr1	167380000	167390000	chr1	167660000	167670000	15	4.19819308460423	0.00034900901360275	chr1_201	2	SharpPeak	8.88831339384459	1
chr1	167690000	167700000	chr1	167880000	167890000	31	8.93765742924397	0.000000181077069269879	chr1_202	14	SharpPeak	90.537912661855	0
chr1	168220000	168230000	chr1	168390000	168400000	13	4.75873626768736	0.00948783126492234	chr1_203	3	SharpPeak	11.8430234094813	0
chr1	168220000	168230000	chr1	168420000	168430000	33	10.1140823101955	0.000000262906306958076	chr1_204	10	SharpPeak	82.0642547025469	0
chr1	168240000	168250000	chr1	168420000	168430000	39	13.0176831649473	0.000000148493775914168	chr1_204	10	SharpPeak	82.0642547025469	0
chr1	168220000	168230000	chr1	168430000	168440000	24	9.35373917706013	0.000582210233978743	chr1_204	10	SharpPeak	82.0642547025469	0
chr1	168240000	168250000	chr1	168430000	168440000	27	11.9858549012162	0.00163292267587076	chr1_204	10	SharpPeak	82.0642547025469	0
chr1	168280000	168290000	chr1	168430000	168440000	35	12.4671362030394	0.0000030631806959587	chr1_205	2	SharpPeak	11.8224622464239	1
chr1	168290000	168300000	chr1	168430000	168440000	31	14.2270476776706	0.00109848255311051	chr1_205	2	SharpPeak	11.8224622464239	0
chr1	168420000	168430000	chr1	168670000	168680000	21	8.37985309975675	0.0018940831849251	chr1_206	2	SharpPeak	10.3377826913719	0
chr1	169530000	169540000	chr1	169650000	169660000	15	5.88447345472328	0.00909800366622106	chr1_207	2	SharpPeak	7.53787885379123	0
chr1	169520000	169530000	chr1	169930000	169940000	13	2.5402961539749	0.0000301212849851633	chr1_208	7	SharpPeak	58.1745854869985	0
chr1	169530000	169540000	chr1	169930000	169940000	21	2.47709253032012	0.00000000000788476069512173	chr1_208	7	SharpPeak	58.1745854869985	1
chr1	169650000	169660000	chr1	169930000	169940000	12	3.65540501189336	0.00319353492017017	chr1_209	5	SharpPeak	28.794501987138	0
chr1	169530000	169540000	chr1	169920000	169930000	16	2.14929376041203	0.0000000215711183612814	chr1_208	7	SharpPeak	58.1745854869985	0
chr1	169650000	169660000	chr1	169920000	169930000	13	3.0801840903946	0.000202878048860914	chr1_209	5	SharpPeak	28.794501987138	0
chr1	170210000	170220000	chr1	170590000	170600000	12	3.60399133597795	0.00285487897357278	chr1_210	3	SharpPeak	18.120970342574	0
chr1	170900000	170910000	chr1	170990000	171000000	48	12.6069972128487	0.00000000000132102019168864	chr1_211	2	SharpPeak	22.920709208876	1
chr1	170900000	170910000	chr1	171040000	171050000	43	20.854708874186	0.000272340847011399	chr1_212	4	SharpPeak	28.2509678538387	0
chr1	171100000	171110000	chr1	171250000	171260000	63	17.617413617366	0.00000000000000399453641058853	chr1_213	18	SharpPeak	181.532142317891	0
chr1	171110000	171120000	chr1	171250000	171260000	68	16.6569429593009	0.0000000000000000003847105892833	chr1_213	18	SharpPeak	181.532142317891	0
chr1	171110000	171120000	chr1	171220000	171230000	91	25.5509102660045	0.00000000000000000000144290349155628	chr1_213	18	SharpPeak	181.532142317891	1
chr1	171100000	171110000	chr1	171260000	171270000	54	16.2652557916469	0.00000000000747403471961986	chr1_213	18	SharpPeak	181.532142317891	0
chr1	171110000	171120000	chr1	171260000	171270000	49	15.3232876307118	0.0000000002986391430759	chr1_213	18	SharpPeak	181.532142317891	0
chr1	171110000	171120000	chr1	171270000	171280000	37	18.107439308483	0.00098350062914019	chr1_213	18	SharpPeak	181.532142317891	0
chr1	171110000	171120000	chr1	171350000	171360000	24	11.2458335878113	0.0064937150100398	chr1_214	2	SharpPeak	7.90233052611867	0
chr1	171100000	171110000	chr1	171230000	171240000	37	17.0564564316662	0.000334223542464952	chr1_213	18	SharpPeak	181.532142317891	0
chr1	171110000	171120000	chr1	171230000	171240000	48	16.269019053797	0.00000000583506593384131	chr1_213	18	SharpPeak	181.532142317891	0
chr1	171110000	171120000	chr1	171280000	171290000	52	22.6191457590971	0.00000263123835689655	chr1_213	18	SharpPeak	181.532142317891	0
chr1	171360000	171370000	chr1	171470000	171480000	33	12.6734030363751	0.000028753426851924	chr1_215	2	SharpPeak	11.1320932073104	1
chr1	171110000	171120000	chr1	171240000	171250000	41	16.3116082669753	0.00000526968858382098	chr1_213	18	SharpPeak	181.532142317891	0
chr1	172120000	172130000	chr1	172290000	172300000	29	12.858268524826	0.00100960773144124	chr1_216	45	BroadPeak	369.333982899273	0
chr1	172140000	172150000	chr1	172290000	172300000	60	19.0964459662564	0.00000000000395742575668549	chr1_216	45	BroadPeak	369.333982899273	0
chr1	172150000	172160000	chr1	172290000	172300000	27	13.3632214652734	0.00723471985749895	chr1_216	45	BroadPeak	369.333982899273	0
chr1	172200000	172210000	chr1	172290000	172300000	58	28.9878374059075	0.0000352355740471564	chr1_217	8	SharpPeak	57.5234695883989	0
chr1	172020000	172030000	chr1	172300000	172310000	27	10.8796702935982	0.000393151296752388	chr1_218	15	SharpPeak	120.116073519282	0
chr1	172040000	172050000	chr1	172300000	172310000	24	5.05366262413544	0.0000000227591114461989	chr1_218	15	SharpPeak	120.116073519282	0
chr1	172050000	172060000	chr1	172300000	172310000	32	11.0997278201035	0.00000535483464194241	chr1_218	15	SharpPeak	120.116073519282	0
chr1	172080000	172090000	chr1	172300000	172310000	22	10.0361407465861	0.00718548290607508	chr1_216	45	BroadPeak	369.333982899273	0
chr1	172120000	172130000	chr1	172300000	172310000	35	9.32875819053394	0.0000000032758827971167	chr1_216	45	BroadPeak	369.333982899273	0
chr1	172140000	172150000	chr1	172300000	172310000	62	13.7701807741513	0.000000000000000000171059311337621	chr1_216	45	BroadPeak	369.333982899273	0
chr1	172150000	172160000	chr1	172300000	172310000	32	9.6020588526552	0.000000262906306958076	chr1_216	45	BroadPeak	369.333982899273	0
chr1	172200000	172210000	chr1	172300000	172310000	62	20.2469023926017	0.00000000000460636058849976	chr1_217	8	SharpPeak	57.5234695883989	1
chr1	172210000	172220000	chr1	172300000	172310000	32	14.5990317085053	0.000812034860010586	chr1_217	8	SharpPeak	57.5234695883989	0
chr1	172240000	172250000	chr1	172300000	172310000	35	15.7633026569715	0.000335732446167431	chr1_217	8	SharpPeak	57.5234695883989	0
chr1	172010000	172020000	chr1	172310000	172320000	30	13.7451500948182	0.00133286699060488	chr1_218	15	SharpPeak	120.116073519282	0
chr1	172020000	172030000	chr1	172310000	172320000	53	19.7845952091809	0.000000019954136182085	chr1_218	15	SharpPeak	120.116073519282	0
chr1	172040000	172050000	chr1	172310000	172320000	41	9.10988055606322	0.000000000000434801119483037	chr1_218	15	SharpPeak	120.116073519282	0
chr1	172050000	172060000	chr1	172310000	172320000	78	20.1137584024998	0.000000000000000000012340585012643	chr1_218	15	SharpPeak	120.116073519282	1
chr1	172080000	172090000	chr1	172310000	172320000	44	18.1055487179258	0.0000050563766318769	chr1_216	45	BroadPeak	369.333982899273	0
chr1	172120000	172130000	chr1	172310000	172320000	56	16.6941144355303	0.00000000000194274053011311	chr1_216	45	BroadPeak	369.333982899273	0
chr1	172140000	172150000	chr1	172310000	172320000	113	24.5118681103546	0.00000000000000000000000000000000000402366360981796	chr1_216	45	BroadPeak	369.333982899273	1
chr1	172150000	172160000	chr1	172310000	172320000	56	17.0368296566107	0.00000000000425055148336609	chr1_216	45	BroadPeak	369.333982899273	0
chr1	172200000	172210000	chr1	172310000	172320000	85	35.0655578171	0.0000000000505060286639604	chr1_217	8	SharpPeak	57.5234695883989	0
chr1	172010000	172020000	chr1	172320000	172330000	26	9.70383835634972	0.000164985376812616	chr1_218	15	SharpPeak	120.116073519282	0
chr1	172020000	172030000	chr1	172320000	172330000	32	13.9533989269923	0.000382618605580906	chr1_218	15	SharpPeak	120.116073519282	0
chr1	172040000	172050000	chr1	172320000	172330000	24	6.42115389221128	0.0000016237705652404	chr1_218	15	SharpPeak	120.116073519282	0
chr1	172050000	172060000	chr1	172320000	172330000	33	14.1389777082741	0.000221208272889476	chr1_218	15	SharpPeak	120.116073519282	0
chr1	172120000	172130000	chr1	172320000	172330000	43	11.6020214786549	0.0000000000544944078151378	chr1_216	45	BroadPeak	369.333982899273	0
chr1	172140000	172150000	chr1	172320000	172330000	61	16.9526093885888	0.00000000000000844266220646393	chr1_216	45	BroadPeak	369.333982899273	0
chr1	172150000	172160000	chr1	172320000	172330000	28	11.7494772772121	0.000559811982123999	chr1_216	45	BroadPeak	369.333982899273	0
chr1	172200000	172210000	chr1	172320000	172330000	48	23.6795483360316	0.000156192393110884	chr1_217	8	SharpPeak	57.5234695883989	0
chr1	172050000	172060000	chr1	172340000	172350000	33	14.8540098774318	0.000523190228743451	chr1_218	15	SharpPeak	120.116073519282	0
chr1	172140000	172150000	chr1	172340000	172350000	35	17.3082588650684	0.00168954142904686	chr1_216	45	BroadPeak	369.333982899273	0
chr1	172150000	172160000	chr1	172340000	172350000	27	11.9379178013897	0.0015383900016605	chr1_216	45	BroadPeak	369.333982899273	0
chr1	172020000	172030000	chr1	172360000	172370000	27	8.47057199980832	0.00000610371903969016	chr1_219	3	SharpPeak	17.6459966769353	1
chr1	172050000	172060000	chr1	172360000	172370000	23	8.48773250005752	0.000373732608559916	chr1_220	2	SharpPeak	8.47119542925686	1
chr1	172120000	172130000	chr1	172360000	172370000	17	6.71509588950925	0.00544989972384301	chr1_216	45	BroadPeak	369.333982899273	0
chr1	172140000	172150000	chr1	172360000	172370000	39	9.65138554037908	0.000000000043340206868184	chr1_216	45	BroadPeak	369.333982899273	0
chr1	172040000	172050000	chr1	172370000	172380000	16	6.37428585336535	0.00782961897684415	chr1_220	2	SharpPeak	8.47119542925686	0
chr1	172120000	172130000	chr1	172370000	172380000	31	10.9538060186042	0.0000112172422443798	chr1_216	45	BroadPeak	369.333982899273	0
chr1	172480000	172490000	chr1	172630000	172640000	42	18.4093413429928	0.0000375045334768711	chr1_221	2	SharpPeak	10.0918831347206	1
chr1	172490000	172500000	chr1	172630000	172640000	24	10.5963116580398	0.00308737275695931	chr1_221	2	SharpPeak	10.0918831347206	0
chr1	172520000	172530000	chr1	172630000	172640000	26	11.8840946273274	0.00309605488315105	chr1_222	2	SharpPeak	9.20477303331111	0
chr1	172530000	172540000	chr1	172630000	172640000	32	13.5347290107262	0.000226203052396113	chr1_222	2	SharpPeak	9.20477303331111	1
chr1	172480000	172490000	chr1	173320000	173330000	11	3.15826730678409	0.00320327171411203	chr1_223	51	BroadPeak	371.128717557391	0
chr1	172500000	172510000	chr1	173320000	173330000	9	2.16657015656588	0.00278257605529204	chr1_223	51	BroadPeak	371.128717557391	0
chr1	172630000	172640000	chr1	173320000	173330000	9	2.48945211809775	0.00683267394650205	chr1_224	23	SharpPeak	169.601300849873	0
chr1	172480000	172490000	chr1	173330000	173340000	17	2.60934994201742	0.0000000494151496120439	chr1_223	51	BroadPeak	371.128717557391	0
chr1	172490000	172500000	chr1	173330000	173340000	9	1.78429926891035	0.000743409655235499	chr1_223	51	BroadPeak	371.128717557391	0
chr1	172500000	172510000	chr1	173330000	173340000	8	1.8782363340749	0.00449634534420838	chr1_223	51	BroadPeak	371.128717557391	0
chr1	172510000	172520000	chr1	173330000	173340000	9	1.84553833392992	0.000933463559808539	chr1_223	51	BroadPeak	371.128717557391	0
chr1	172530000	172540000	chr1	173330000	173340000	8	1.78799554939024	0.00332351620059839	chr1_223	51	BroadPeak	371.128717557391	0
chr1	172630000	172640000	chr1	173330000	173340000	12	2.11318556284886	0.0000245444829663188	chr1_224	23	SharpPeak	169.601300849873	0
chr1	172370000	172380000	chr1	173340000	173350000	10	2.34005812302335	0.00119562803128538	chr1_225	10	SharpPeak	63.3480560385142	0
chr1	172480000	172490000	chr1	173340000	173350000	16	2.96147474009193	0.00000145425594442151	chr1_223	51	BroadPeak	371.128717557391	0
chr1	172490000	172500000	chr1	173340000	173350000	9	1.94738839115565	0.00133966708220137	chr1_223	51	BroadPeak	371.128717557391	0
chr1	172520000	172530000	chr1	173340000	173350000	9	1.88504677688185	0.00107650281394734	chr1_223	51	BroadPeak	371.128717557391	0
chr1	172530000	172540000	chr1	173340000	173350000	9	1.95132803910453	0.00135669740932399	chr1_223	51	BroadPeak	371.128717557391	0
chr1	172630000	172640000	chr1	173340000	173350000	11	2.34802204857061	0.000299514736504822	chr1_224	23	SharpPeak	169.601300849873	0
chr1	172360000	172370000	chr1	173350000	173360000	8	1.83228906738217	0.00385403354022085	chr1_225	10	SharpPeak	63.3480560385142	0
chr1	172370000	172380000	chr1	173350000	173360000	10	2.58155229132196	0.00247234031747708	chr1_225	10	SharpPeak	63.3480560385142	0
chr1	172480000	172490000	chr1	173350000	173360000	13	3.3166041049431	0.0004045997112287	chr1_223	51	BroadPeak	371.128717557391	0
chr1	172490000	172500000	chr1	173350000	173360000	11	2.1121888863988	0.000122866820691145	chr1_223	51	BroadPeak	371.128717557391	0
chr1	172500000	172510000	chr1	173350000	173360000	9	2.24884716601805	0.00353429662016517	chr1_223	51	BroadPeak	371.128717557391	0
chr1	172510000	172520000	chr1	173350000	173360000	13	2.20076143028246	0.00000679651696586902	chr1_223	51	BroadPeak	371.128717557391	0
chr1	172520000	172530000	chr1	173350000	173360000	9	2.03765805433185	0.00182507531874707	chr1_223	51	BroadPeak	371.128717557391	0
chr1	172630000	172640000	chr1	173350000	173360000	13	2.58453913974571	0.0000355080716563443	chr1_224	23	SharpPeak	169.601300849873	0
chr1	172360000	172370000	chr1	173360000	173370000	10	2.60414265233606	0.0026464561017281	chr1_225	10	SharpPeak	63.3480560385142	0
chr1	172370000	172380000	chr1	173360000	173370000	18	4.10155701457447	0.00000515882491862254	chr1_225	10	SharpPeak	63.3480560385142	0
chr1	172390000	172400000	chr1	173360000	173370000	9	2.06665098015031	0.00201098372767114	chr1_225	10	SharpPeak	63.3480560385142	0
chr1	172480000	172490000	chr1	173360000	173370000	25	5.51084223451191	0.0000000266277840002605	chr1_223	51	BroadPeak	371.128717557391	0
chr1	172490000	172500000	chr1	173360000	173370000	16	3.16426575865065	0.00000333235075152204	chr1_223	51	BroadPeak	371.128717557391	0
chr1	172500000	172510000	chr1	173360000	173370000	22	3.4374017379204	0.000000000489506481467051	chr1_223	51	BroadPeak	371.128717557391	0
chr1	172510000	172520000	chr1	173360000	173370000	26	3.34097363628113	0.00000000000012933781236661	chr1_223	51	BroadPeak	371.128717557391	0
chr1	172520000	172530000	chr1	173360000	173370000	15	3.0136938024986	0.00000880787451686634	chr1_223	51	BroadPeak	371.128717557391	0
chr1	172530000	172540000	chr1	173360000	173370000	25	3.170926677406	0.000000000000305115633273713	chr1_223	51	BroadPeak	371.128717557391	0
chr1	172540000	172550000	chr1	173360000	173370000	15	2.96586478738416	0.0000072402602636813	chr1_223	51	BroadPeak	371.128717557391	0
chr1	172550000	172560000	chr1	173360000	173370000	12	3.39455224300953	0.00171700272849022	chr1_223	51	BroadPeak	371.128717557391	0
chr1	172560000	172570000	chr1	173360000	173370000	15	3.8519837444074	0.000140478305850373	chr1_223	51	BroadPeak	371.128717557391	0
chr1	172610000	172620000	chr1	173360000	173370000	14	2.31003943696262	0.00000203530371980801	chr1_224	23	SharpPeak	169.601300849873	0
chr1	172630000	172640000	chr1	173360000	173370000	29	4.09500838449862	0.0000000000000449449371866449	chr1_224	23	SharpPeak	169.601300849873	0
chr1	172480000	172490000	chr1	173380000	173390000	35	3.09344213171966	0.0000000000000000000000399909017329037	chr1_223	51	BroadPeak	371.128717557391	1
chr1	172490000	172500000	chr1	173380000	173390000	12	2.00804391175919	0.0000150313230196968	chr1_223	51	BroadPeak	371.128717557391	0
chr1	172500000	172510000	chr1	173380000	173390000	14	2.13050016112914	0.000000811459073974186	chr1_223	51	BroadPeak	371.128717557391	0
chr1	172510000	172520000	chr1	173380000	173390000	15	2.08679244972791	0.00000010358169857212	chr1_223	51	BroadPeak	371.128717557391	0
chr1	172520000	172530000	chr1	173380000	173390000	12	1.9397596981005	0.0000106301595773254	chr1_223	51	BroadPeak	371.128717557391	0
chr1	172530000	172540000	chr1	173380000	173390000	13	2.00986487490481	0.00000258960985654498	chr1_223	51	BroadPeak	371.128717557391	0
chr1	172550000	172560000	chr1	173380000	173390000	14	2.1095347815364	0.000000724872967863768	chr1_223	51	BroadPeak	371.128717557391	0
chr1	172560000	172570000	chr1	173380000	173390000	16	2.31568787042245	0.0000000603331530082772	chr1_223	51	BroadPeak	371.128717557391	0
chr1	172610000	172620000	chr1	173380000	173390000	12	1.62282175383739	0.00000179866530304267	chr1_224	23	SharpPeak	169.601300849873	0
chr1	172630000	172640000	chr1	173380000	173390000	13	2.42277357926463	0.0000186840596621152	chr1_224	23	SharpPeak	169.601300849873	0
chr1	172480000	172490000	chr1	173390000	173400000	21	2.89543166135169	0.000000000141014232910282	chr1_223	51	BroadPeak	371.128717557391	0
chr1	172490000	172500000	chr1	173390000	173400000	9	1.91614699929382	0.00120149111306081	chr1_223	51	BroadPeak	371.128717557391	0
chr1	172500000	172510000	chr1	173390000	173400000	10	2.02644684342492	0.000405679517852262	chr1_223	51	BroadPeak	371.128717557391	0
chr1	172510000	172520000	chr1	173390000	173400000	14	1.98690439811302	0.000000371344745477293	chr1_223	51	BroadPeak	371.128717557391	0
chr1	172520000	172530000	chr1	173390000	173400000	20	1.85418784275469	0.000000000000377981709175916	chr1_223	51	BroadPeak	371.128717557391	0
chr1	172540000	172550000	chr1	173390000	173400000	9	1.83414783708304	0.000897502942813258	chr1_223	51	BroadPeak	371.128717557391	0
chr1	172610000	172620000	chr1	173390000	173400000	7	1.56711686769092	0.00672226683686275	chr1_224	23	SharpPeak	169.601300849873	0
chr1	172630000	172640000	chr1	173390000	173400000	14	2.28716556645249	0.00000182209024953437	chr1_224	23	SharpPeak	169.601300849873	0
chr1	175930000	175940000	chr1	176810000	176820000	8	1.94507219758728	0.00550262428059448	chr1_226	2	SharpPeak	7.73039211022047	0
chr1	176990000	177000000	chr1	177250000	177260000	24	8.53417776577731	0.000156876469378679	chr1_227	2	SharpPeak	9.20563469147347	1
chr1	176990000	177000000	chr1	177260000	177270000	15	5.43085169631932	0.00445093217340245	chr1_227	2	SharpPeak	9.20563469147347	0
chr1	176990000	177000000	chr1	177440000	177450000	51	8.11793417733081	0.000000000000000000000514482430254719	chr1_228	5	SharpPeak	53.0597527703542	1
chr1	177250000	177260000	chr1	177440000	177450000	64	22.8929059353148	0.0000000000847382985535389	chr1_229	4	SharpPeak	34.2416872193444	1
chr1	177260000	177270000	chr1	177440000	177450000	48	15.7227032246747	0.00000000194772662391947	chr1_229	4	SharpPeak	34.2416872193444	0
chr1	177440000	177450000	chr1	177640000	177650000	46	14.5240258633137	0.00000000150296885098291	chr1_230	7	SharpPeak	51.7376692618801	1
chr1	177450000	177460000	chr1	177640000	177650000	18	6.1766260590202	0.000867297856894098	chr1_230	7	SharpPeak	51.7376692618801	0
chr1	176920000	176930000	chr1	177700000	177710000	7	1.683675858488	0.0096314711281406	chr1_231	2	SharpPeak	10.1878634139379	0
chr1	176990000	177000000	chr1	177700000	177710000	11	2.47651776245524	0.000465781977213713	chr1_232	2	SharpPeak	8.71371528149472	1
chr1	177440000	177450000	chr1	177700000	177710000	29	11.0489845144955	0.0000878766032955052	chr1_233	6	SharpPeak	100.006774499435	0
chr1	178520000	178530000	chr1	178910000	178920000	37	7.14271663432342	0.000000000000126686011787519	chr1_234	25	BroadPeak	266.661855550795	0
chr1	178520000	178530000	chr1	178800000	178810000	21	8.59411590378695	0.00258822376932407	chr1_235	2	SharpPeak	8.78387257935557	0
chr1	178520000	178530000	chr1	179050000	179060000	27	4.4461758361541	0.0000000000116163625129049	chr1_236	25	BroadPeak	298.224778340856	0
chr1	178520000	178530000	chr1	179060000	179070000	32	3.87014109929722	0.0000000000000000257361434804061	chr1_236	25	BroadPeak	298.224778340856	0
chr1	178520000	178530000	chr1	179100000	179110000	32	4.54699309957154	0.00000000000000228670603647033	chr1_236	25	BroadPeak	298.224778340856	0
chr1	178530000	178540000	chr1	179100000	179110000	14	2.79178906139323	0.0000174562158722618	chr1_236	25	BroadPeak	298.224778340856	0
chr1	179840000	179850000	chr1	180140000	180150000	12	3.27456480803758	0.00126864059868752	chr1_237	7	SharpPeak	42.7871039925543	0
chr1	179850000	179860000	chr1	180140000	180150000	12	2.63768245971879	0.000194745367139268	chr1_237	7	SharpPeak	42.7871039925543	0
chr1	179840000	179850000	chr1	180220000	180230000	15	3.39103631991591	0.0000340764522066389	chr1_238	9	SharpPeak	57.8525460964523	0
chr1	179850000	179860000	chr1	180220000	180230000	14	2.70779911229776	0.0000123270455010261	chr1_238	9	SharpPeak	57.8525460964523	0
chr1	180260000	180270000	chr1	180360000	180370000	22	8.88164315991482	0.00164078363730268	chr1_239	18	SharpPeak	141.92415634733	0
chr1	180260000	180270000	chr1	180380000	180390000	23	5.89661665791277	0.00000138895928443686	chr1_239	18	SharpPeak	141.92415634733	0
chr1	180240000	180250000	chr1	180400000	180410000	15	5.86345802182344	0.00882192970089966	chr1_239	18	SharpPeak	141.92415634733	0
chr1	180250000	180260000	chr1	180400000	180410000	32	11.7968275897637	0.0000181551718324303	chr1_239	18	SharpPeak	141.92415634733	0
chr1	180260000	180270000	chr1	180400000	180410000	31	6.3461401058187	0.00000000006647770529105	chr1_239	18	SharpPeak	141.92415634733	0
chr1	180280000	180290000	chr1	180400000	180410000	36	10.3225211762434	0.0000000125170408880136	chr1_239	18	SharpPeak	141.92415634733	0
chr1	180250000	180260000	chr1	180430000	180440000	22	10.3253866247309	0.00979246368404753	chr1_239	18	SharpPeak	141.92415634733	0
chr1	180260000	180270000	chr1	180430000	180440000	21	5.51421022604793	0.00000635280655137698	chr1_239	18	SharpPeak	141.92415634733	0
chr1	180430000	180440000	chr1	180540000	180550000	37	11.1735995394511	0.0000000285654298610474	chr1_240	4	SharpPeak	33.8355166313556	0
chr1	180280000	180290000	chr1	180560000	180570000	20	5.71694853875613	0.0000365616205977489	chr1_241	2	SharpPeak	12.027957687046	1
chr1	180430000	180440000	chr1	180560000	180570000	42	12.7404208176865	0.00000000289021204843341	chr1_240	4	SharpPeak	33.8355166313556	1
chr1	180430000	180440000	chr1	180570000	180580000	28	10.7520868631651	0.000137621161770724	chr1_240	4	SharpPeak	33.8355166313556	0
chr1	180430000	180440000	chr1	180760000	180770000	26	6.2320821245061	0.0000000702026806277129	chr1_242	6	SharpPeak	36.259715104688	1
chr1	180430000	180440000	chr1	180770000	180780000	18	7.52499479377077	0.00725777495868533	chr1_242	6	SharpPeak	36.259715104688	0
chr1	181250000	181260000	chr1	181540000	181550000	12	3.82286847780727	0.00460108457603352	chr1_243	2	SharpPeak	7.8509025359746	1
chr1	181350000	181360000	chr1	181540000	181550000	22	6.73240903687362	0.0000375469443339187	chr1_244	3	SharpPeak	15.4163002620448	1
chr1	182580000	182590000	chr1	182760000	182770000	24	9.40756532243111	0.00063142606623251	chr1_245	7	SharpPeak	45.346336879408	0
chr1	182610000	182620000	chr1	182760000	182770000	27	12.6758958147933	0.0035867758296249	chr1_245	7	SharpPeak	45.346336879408	0
chr1	182760000	182770000	chr1	182920000	182930000	30	11.5565448375567	0.0000779291004279627	chr1_246	15	SharpPeak	119.083393199741	0
chr1	182530000	182540000	chr1	182960000	182970000	13	3.37527596213722	0.000480970516532968	chr1_247	10	SharpPeak	84.2016974718935	0
chr1	182580000	182590000	chr1	182960000	182970000	12	2.9620812188721	0.000544116222474143	chr1_247	10	SharpPeak	84.2016974718935	0
chr1	182610000	182620000	chr1	182960000	182970000	13	3.55437221450789	0.000772079509182685	chr1_248	3	SharpPeak	18.2326953011974	0
chr1	182760000	182770000	chr1	182960000	182970000	59	11.1153534580332	0.000000000000000000000699190989466064	chr1_246	15	SharpPeak	119.083393199741	0
chr1	182790000	182800000	chr1	182960000	182970000	18	7.01137038558276	0.00349607959725862	chr1_246	15	SharpPeak	119.083393199741	0
chr1	182580000	182590000	chr1	182950000	182960000	11	3.19416441416096	0.00349607959725862	chr1_247	10	SharpPeak	84.2016974718935	0
chr1	182760000	182770000	chr1	182950000	182960000	66	12.4281526903854	0.00000000000000000000000214673845479238	chr1_246	15	SharpPeak	119.083393199741	1
chr1	182790000	182800000	chr1	182950000	182960000	22	7.89584979989844	0.000359588102633051	chr1_246	15	SharpPeak	119.083393199741	0
chr1	182980000	182990000	chr1	183210000	183220000	21	4.41609494248689	0.000000200578897142702	chr1_249	7	SharpPeak	66.0912272240503	0
chr1	182980000	182990000	chr1	183220000	183230000	31	5.74748613362482	0.00000000000562542762166634	chr1_249	7	SharpPeak	66.0912272240503	1
chr1	183430000	183440000	chr1	184030000	184040000	15	3.46715248319817	0.0000435646988318341	chr1_250	2	SharpPeak	22.1687925159475	0
chr1	183430000	183440000	chr1	184230000	184240000	7	1.65831991959168	0.00894920275993673	chr1_251	4	SharpPeak	24.3635764569909	0
chr1	184440000	184450000	chr1	184710000	184720000	15	5.32636096144055	0.00367560246297373	chr1_252	9	SharpPeak	55.6998481574512	0
chr1	184230000	184240000	chr1	184720000	184730000	15	4.20117011847856	0.000350897877505845	chr1_253	15	SharpPeak	163.488223423704	0
chr1	184240000	184250000	chr1	184720000	184730000	15	4.42123887047981	0.000593004917448087	chr1_253	15	SharpPeak	163.488223423704	0
chr1	184440000	184450000	chr1	184720000	184730000	30	6.80475675429521	0.00000000150296885098291	chr1_252	9	SharpPeak	55.6998481574512	1
chr1	184240000	184250000	chr1	184730000	184740000	20	4.29674935297519	0.000000563844397288673	chr1_253	15	SharpPeak	163.488223423704	0
chr1	184810000	184820000	chr1	185200000	185210000	23	3.17867599795163	0.0000000000162616484033566	chr1_254	5	SharpPeak	39.6916470620768	1
chr1	184820000	184830000	chr1	185200000	185210000	18	3.31547581542775	0.000000266689138280114	chr1_254	5	SharpPeak	39.6916470620768	0
chr1	184840000	184850000	chr1	185200000	185210000	27	5.99910812448317	0.00000000753285386248345	chr1_255	11	SharpPeak	78.3669770361206	0
chr1	184850000	184860000	chr1	185200000	185210000	15	3.7229862644272	0.0000969991556528331	chr1_255	11	SharpPeak	78.3669770361206	0
chr1	184880000	184890000	chr1	185200000	185210000	15	4.85640973363319	0.00150182149140561	chr1_256	4	SharpPeak	26.5931988045346	0
chr1	185000000	185010000	chr1	185200000	185210000	19	7.7832706633789	0.00451750674818488	chr1_257	6	SharpPeak	34.4491171720164	0
chr1	185730000	185740000	chr1	186700000	186710000	14	2.22473887547812	0.00000134443812896979	chr1_258	5	SharpPeak	30.8711122506932	0
chr1	186180000	186190000	chr1	186700000	186710000	29	4.09617292670455	0.0000000000000449449371866449	chr1_259	8	SharpPeak	63.7115064753599	1
chr1	186270000	186280000	chr1	186700000	186710000	10	3.01186922034635	0.00729549138820432	chr1_260	6	SharpPeak	35.1881520500401	0
chr1	186400000	186410000	chr1	186700000	186710000	28	7.32748403433567	0.000000120045698015839	chr1_261	11	SharpPeak	74.5787748556032	0
chr1	189000000	189010000	chr1	189680000	189690000	21	3.40027129205369	0.00000000227550651767105	chr1_262	18	SharpPeak	128.920132530049	0
chr1	189010000	189020000	chr1	189680000	189690000	10	2.39383643497907	0.00141312971350547	chr1_262	18	SharpPeak	128.920132530049	0
chr1	189720000	189730000	chr1	189860000	189870000	26	8.22386488647523	0.0000108939853400159	chr1_263	5	SharpPeak	30.7988183303759	0
chr1	189000000	189010000	chr1	189920000	189930000	14	3.02711338555259	0.0000411912552135562	chr1_264	4	SharpPeak	18.4742646746643	1
chr1	189010000	189020000	chr1	189920000	189930000	10	2.17628753402637	0.00070193225560098	chr1_264	4	SharpPeak	18.4742646746643	0
chr1	189720000	189730000	chr1	189920000	189930000	29	12.7905058295002	0.000933463559808539	chr1_265	2	SharpPeak	8.59216328768379	1
chr1	190160000	190170000	chr1	190680000	190690000	13	3.93899914395401	0.00193271879136744	chr1_266	32	BroadPeak	242.192588267327	0
chr1	190170000	190180000	chr1	190680000	190690000	20	5.21708488385637	0.000010102562039215	chr1_266	32	BroadPeak	242.192588267327	0
chr1	190190000	190200000	chr1	190680000	190690000	9	2.47635498547702	0.00662791608480787	chr1_266	32	BroadPeak	242.192588267327	0
chr1	190160000	190170000	chr1	190690000	190700000	15	3.85361727622229	0.000140960184898261	chr1_266	32	BroadPeak	242.192588267327	0
chr1	190170000	190180000	chr1	190690000	190700000	17	5.09557246509633	0.000281829621421784	chr1_266	32	BroadPeak	242.192588267327	0
chr1	191310000	191320000	chr1	191570000	191580000	26	8.15064233504945	0.00000933739675448014	chr1_267	5	SharpPeak	38.8681431788881	0
chr1	191320000	191330000	chr1	191570000	191580000	44	13.1436689794568	0.000000000726225520017163	chr1_267	5	SharpPeak	38.8681431788881	1
chr1	191390000	191400000	chr1	191570000	191580000	62	17.1002962590827	0.00000000000000378367387682005	chr1_268	6	SharpPeak	68.0591475461832	0
chr1	191310000	191320000	chr1	191820000	191830000	14	3.50137742453445	0.000190020088112242	chr1_269	2	SharpPeak	9.7201231005519	1
chr1	191570000	191580000	chr1	191820000	191830000	31	9.99588077348739	0.00000180630322172221	chr1_270	7	SharpPeak	60.1701783784947	0
chr1	191320000	191330000	chr1	191830000	191840000	13	3.778829918471	0.00133286300773906	chr1_269	2	SharpPeak	9.7201231005519	0
chr1	191570000	191580000	chr1	191830000	191840000	17	6.75670659205083	0.00578096825492455	chr1_270	7	SharpPeak	60.1701783784947	0
chr1	191820000	191830000	chr1	192090000	192100000	23	6.79788390779088	0.0000141440328534178	chr1_271	2	SharpPeak	17.2478063971699	0
chr1	191830000	191840000	chr1	192090000	192100000	25	4.94434190593854	0.00000000307042273028233	chr1_271	2	SharpPeak	17.2478063971699	1
chr1	191980000	191990000	chr1	192090000	192100000	28	12.6634802170029	0.00169924117424153	chr1_272	6	SharpPeak	50.5267622466779	0
chr1	191990000	192000000	chr1	192090000	192100000	29	13.3104210231362	0.00169710612963292	chr1_272	6	SharpPeak	50.5267622466779	0
chr1	192780000	192790000	chr1	192850000	192860000	49	23.4863488554819	0.0000654739416827507	chr1_273	2	SharpPeak	16.809834933261	0
chr1	192790000	192800000	chr1	192850000	192860000	77	32.6366664239002	0.00000000155345340279286	chr1_273	2	SharpPeak	16.809834933261	1
chr1	192780000	192790000	chr1	193120000	193130000	18	3.62366864695748	0.000000927958152058731	chr1_274	4	SharpPeak	22.8314047744515	1
chr1	192760000	192770000	chr1	193130000	193140000	12	3.65739953338237	0.00320327171411203	chr1_274	4	SharpPeak	22.8314047744515	0
chr1	192770000	192780000	chr1	193130000	193140000	19	4.60783831082051	0.00000643819435225434	chr1_274	4	SharpPeak	22.8314047744515	0
chr1	192780000	192790000	chr1	193130000	193140000	12	3.61952923475206	0.00294513757337735	chr1_274	4	SharpPeak	22.8314047744515	0
chr1	193270000	193280000	chr1	193360000	193370000	24	11.4516463643282	0.00798973364005961	chr1_275	3	SharpPeak	12.5273853590434	0
chr1	193700000	193710000	chr1	194200000	194210000	12	2.16658087470663	0.0000309654861430665	chr1_276	4	SharpPeak	19.3915457313959	1
chr1	193700000	193710000	chr1	194610000	194620000	13	1.8589673954163	0.0000011224272129789	chr1_277	10	SharpPeak	120.390548864338	0
chr1	193980000	193990000	chr1	194610000	194620000	8	2.12025836576577	0.00900610066963068	chr1_278	5	SharpPeak	38.5782231160623	0
chr1	194200000	194210000	chr1	194610000	194620000	10	2.86493341623469	0.00521696415502222	chr1_279	12	SharpPeak	82.2354254753756	0
chr1	193700000	193710000	chr1	194620000	194630000	37	3.06652040097097	0.000000000000000000000000268652939546032	chr1_277	10	SharpPeak	120.390548864338	1
chr1	193980000	193990000	chr1	194620000	194630000	21	3.70979344803864	0.000000010601470348644	chr1_278	5	SharpPeak	38.5782231160623	0
chr1	10230000	10240000	chr1	10750000	10760000	12	2.38002037484271	0.000199411306047993	chr1_280	2	SharpPeak	11.2130688201571	1
chr1	10230000	10240000	chr1	10760000	10770000	11	2.19674646626214	0.000444252091423356	chr1_280	2	SharpPeak	11.2130688201571	0
chr1	14310000	14320000	chr1	14510000	14520000	14	4.18378284067977	0.00261282007332437	chr1_4	2	SharpPeak	11.0499019812572	0
chr1	14300000	14310000	chr1	14560000	14570000	14	3.53664358891235	0.000539343403124405	chr1_281	2	SharpPeak	9.63484176353504	1
chr1	14300000	14310000	chr1	14570000	14580000	14	4.31133773717049	0.00340623527420569	chr1_281	2	SharpPeak	9.63484176353504	0
chr1	16090000	16100000	chr1	16300000	16310000	13	3.63873607958003	0.00231841828018189	chr1_282	2	SharpPeak	8.64684153893882	1
chr1	16100000	16110000	chr1	16300000	16310000	20	7.88921486754779	0.0051941016700378	chr1_282	2	SharpPeak	8.64684153893882	0
chr1	16100000	16110000	chr1	16420000	16430000	12	2.23611793679346	0.000113417084579524	chr1_283	2	SharpPeak	11.9850136188889	1
chr1	16100000	16110000	chr1	16430000	16440000	19	5.45701775651427	0.000172280641838389	chr1_283	2	SharpPeak	11.9850136188889	0
chr1	16100000	16110000	chr1	17100000	17110000	9	2.28365690593529	0.00883820663098217	chr1_6	2	SharpPeak	8.16043640252964	0
chr1	19100000	19110000	chr1	19220000	19230000	53	18.5833396037363	0.0000000086867805375213	chr1_7	6	SharpPeak	42.9191212460915	1
chr1	19210000	19220000	chr1	19730000	19740000	13	3.8765522277084	0.0039729706776912	chr1_284	2	SharpPeak	9.53187654858456	0
chr1	19210000	19220000	chr1	19740000	19750000	13	3.10437748906464	0.000563375225547152	chr1_284	2	SharpPeak	9.53187654858456	1
chr1	19210000	19220000	chr1	19760000	19770000	12	3.28508583705428	0.00313158174294336	chr1_285	2	SharpPeak	11.3828331558302	0
chr1	19210000	19220000	chr1	19870000	19880000	11	2.93376163957147	0.00427578106693277	chr1_286	2	SharpPeak	8.90798021967023	0
chr1	19210000	19220000	chr1	19880000	19890000	11	2.60392840504613	0.00172700853308281	chr1_286	2	SharpPeak	8.90798021967023	1
chr1	19230000	19240000	chr1	19920000	19930000	9	2.17546004909955	0.00653756310479766	chr1_287	4	SharpPeak	17.0823932916415	0
chr1	19230000	19240000	chr1	19930000	19940000	8	1.67421840980418	0.00523933083097288	chr1_287	4	SharpPeak	17.0823932916415	0
chr1	19240000	19250000	chr1	19930000	19940000	8	1.8217730510124	0.00844628518632774	chr1_287	4	SharpPeak	17.0823932916415	0
chr1	19240000	19250000	chr1	19940000	19950000	11	2.33246958919431	0.000726096911795079	chr1_287	4	SharpPeak	17.0823932916415	1
chr1	19200000	19210000	chr1	19950000	19960000	11	1.73415958473178	0.0000600550977759765	chr1_288	8	SharpPeak	105.546465727244	0
chr1	19210000	19220000	chr1	19950000	19960000	13	2.20170198105262	0.0000195784553535188	chr1_288	8	SharpPeak	105.546465727244	0
chr1	19200000	19210000	chr1	19960000	19970000	23	2.11080263791614	0.0000000000000162567100345884	chr1_288	8	SharpPeak	105.546465727244	0
chr1	19210000	19220000	chr1	19960000	19970000	27	2.84392237004096	0.000000000000001505410506391	chr1_288	8	SharpPeak	105.546465727244	0
chr1	19230000	19240000	chr1	19960000	19970000	18	2.05588864770728	0.000000000671130426348157	chr1_289	5	SharpPeak	54.5578055569315	0
chr1	19240000	19250000	chr1	19960000	19970000	23	2.29532260277327	0.0000000000000905962619442366	chr1_289	5	SharpPeak	54.5578055569315	1
chr1	19200000	19210000	chr1	19970000	19980000	21	2.14359417083187	0.00000000000209084174290263	chr1_288	8	SharpPeak	105.546465727244	0
chr1	19210000	19220000	chr1	19970000	19980000	35	2.8995114506229	0.0000000000000000000000248166803231589	chr1_288	8	SharpPeak	105.546465727244	1
chr1	19230000	19240000	chr1	19970000	19980000	14	2.08636335396888	0.00000197641176617406	chr1_289	5	SharpPeak	54.5578055569315	0
chr1	19240000	19250000	chr1	19970000	19980000	21	2.33298902406014	0.00000000000978311378392075	chr1_289	5	SharpPeak	54.5578055569315	0
chr1	19200000	19210000	chr1	20000000	20010000	8	1.76710204821556	0.00711720257409994	chr1_290	3	SharpPeak	15.9914424065153	0
chr1	19200000	19210000	chr1	20010000	20020000	11	2.24689126565406	0.000535757661299022	chr1_290	3	SharpPeak	15.9914424065153	0
chr1	19210000	19220000	chr1	20010000	20020000	15	3.07406114513143	0.000031104130615925	chr1_290	3	SharpPeak	15.9914424065153	1
chr1	19200000	19210000	chr1	19770000	19780000	13	2.18948116539031	0.0000185781764171024	chr1_285	2	SharpPeak	11.3828331558302	1
chr1	19200000	19210000	chr1	19980000	19990000	9	2.05836412375861	0.0046442679246781	chr1_288	8	SharpPeak	105.546465727244	0
chr1	19210000	19220000	chr1	19980000	19990000	21	2.7538235982357	0.000000000200143987789708	chr1_288	8	SharpPeak	105.546465727244	0
chr1	19240000	19250000	chr1	19980000	19990000	10	2.2317672221107	0.00207979383959948	chr1_289	5	SharpPeak	54.5578055569315	0
chr1	19210000	19220000	chr1	20170000	20180000	12	2.02178778296752	0.0000441163143038539	chr1_291	3	SharpPeak	22.2733934233564	0
chr1	19210000	19220000	chr1	20180000	20190000	17	2.17919307841828	0.0000000122323737226547	chr1_291	3	SharpPeak	22.2733934233564	1
chr1	19210000	19220000	chr1	20190000	20200000	11	2.33535853102658	0.000733107125368227	chr1_291	3	SharpPeak	22.2733934233564	0
chr1	20950000	20960000	chr1	21150000	21160000	14	3.41408519508497	0.000379685322636744	chr1_292	4	SharpPeak	26.8243593821413	0
chr1	21460000	21470000	chr1	22270000	22280000	7	1.44200000483468	0.00970579022117632	chr1_10	3	SharpPeak	11.9425301525044	0
chr1	21460000	21470000	chr1	22250000	22260000	8	1.54008941188906	0.0031969259408602	chr1_10	3	SharpPeak	11.9425301525044	1
chr1	23760000	23770000	chr1	24120000	24130000	13	4.22081729338114	0.00803305989314081	chr1_12	3	SharpPeak	12.1039972945625	0
chr1	23760000	23770000	chr1	24140000	24150000	11	2.78492497491344	0.0028667221617408	chr1_12	3	SharpPeak	12.1039972945625	1
chr1	23760000	23770000	chr1	24160000	24170000	18	4.18086042939611	0.0000191659156813067	chr1_13	2	SharpPeak	18.7270249250001	0
chr1	23760000	23770000	chr1	24230000	24240000	12	2.9982345624377	0.00149155112897687	chr1_293	3	SharpPeak	16.2204049422906	0
chr1	23760000	23770000	chr1	24240000	24250000	16	3.14725229472495	0.00000939758039976706	chr1_293	3	SharpPeak	16.2204049422906	1
chr1	23760000	23770000	chr1	24250000	24260000	11	3.02094971677991	0.00531367724037059	chr1_293	3	SharpPeak	16.2204049422906	0
chr1	30940000	30950000	chr1	31150000	31160000	17	4.20207040025619	0.0000770047600397336	chr1_294	2	SharpPeak	10.4173442671669	1
chr1	30950000	30960000	chr1	31150000	31160000	12	3.48695592316286	0.00507760557582265	chr1_294	2	SharpPeak	10.4173442671669	0
chr1	33670000	33680000	chr1	33740000	33750000	31	9.16764371219721	0.000000937368342811766	chr1_14	2	SharpPeak	12.4174508634396	1
chr1	35850000	35860000	chr1	36050000	36060000	17	4.55506811652968	0.000199454749589386	chr1_16	5	SharpPeak	31.6999898617774	0
chr1	36360000	36370000	chr1	36450000	36460000	30	14.683947113126	0.0081817156089951	chr1_295	2	SharpPeak	8.21847547321703	0
chr1	36540000	36550000	chr1	36630000	36640000	38	12.7210366333479	0.00000072336332680897	chr1_296	6	SharpPeak	97.2965096309226	0
chr1	36550000	36560000	chr1	36630000	36640000	143	36.8617901083	0.000000000000000000000000000000000000781342735708971	chr1_296	6	SharpPeak	97.2965096309226	1
chr1	36540000	36550000	chr1	36620000	36630000	27	12.1484555879984	0.00470443857367371	chr1_296	6	SharpPeak	97.2965096309226	0
chr1	36550000	36560000	chr1	36620000	36630000	102	35.580110949	0.0000000000000000525431354443391	chr1_296	6	SharpPeak	97.2965096309226	0
chr1	36540000	36550000	chr1	36640000	36650000	28	10.6769786142135	0.000319633685822937	chr1_296	6	SharpPeak	97.2965096309226	0
chr1	36550000	36560000	chr1	36640000	36650000	93	30.6722068987015	0.0000000000000000596263954521096	chr1_296	6	SharpPeak	97.2965096309226	0
chr1	36540000	36550000	chr1	36680000	36690000	34	9.05436322303978	0.0000000196456914090377	chr1_18	18	SharpPeak	206.203545761156	0
chr1	36550000	36560000	chr1	36680000	36690000	117	25.4271698303304	0.00000000000000000000000000000000000135313694028546	chr1_18	18	SharpPeak	206.203545761156	1
chr1	36540000	36550000	chr1	36660000	36670000	21	6.69040790325622	0.000274964095476972	chr1_18	18	SharpPeak	206.203545761156	0
chr1	36550000	36560000	chr1	36660000	36670000	63	18.9461182599278	0.000000000000352211487674483	chr1_18	18	SharpPeak	206.203545761156	0
chr1	36540000	36550000	chr1	36670000	36680000	28	8.07125509233508	0.00000240148892458824	chr1_18	18	SharpPeak	206.203545761156	0
chr1	36550000	36560000	chr1	36670000	36680000	84	22.7616521119644	0.0000000000000000000357150310726656	chr1_18	18	SharpPeak	206.203545761156	0
chr1	36550000	36560000	chr1	36720000	36730000	30	13.4582689478664	0.00234921004043806	chr1_18	18	SharpPeak	206.203545761156	0
chr1	36940000	36950000	chr1	37180000	37190000	15	4.68417628490284	0.00256566665185433	chr1_297	2	SharpPeak	10.1404450374991	0
chr1	36930000	36940000	chr1	37190000	37200000	17	4.67465001612038	0.00027104517174662	chr1_297	2	SharpPeak	10.1404450374991	1
chr1	36770000	36780000	chr1	37240000	37250000	11	2.02926504798758	0.000230381823595896	chr1_298	6	SharpPeak	55.3694054979223	0
chr1	36780000	36790000	chr1	37240000	37250000	26	2.94170440753269	0.000000000000027288559935592	chr1_298	6	SharpPeak	55.3694054979223	1
chr1	36920000	36930000	chr1	37240000	37250000	12	2.84253807704754	0.00095243355086172	chr1_299	6	SharpPeak	33.3259368335954	0
chr1	36930000	36940000	chr1	37240000	37250000	21	4.51909927969199	0.000000877134968181613	chr1_299	6	SharpPeak	33.3259368335954	1
chr1	36940000	36950000	chr1	37240000	37250000	17	4.31226724078221	0.000105202567242967	chr1_299	6	SharpPeak	33.3259368335954	0
chr1	36780000	36790000	chr1	37230000	37240000	17	2.81630886327534	0.000000437918895835632	chr1_298	6	SharpPeak	55.3694054979223	0
chr1	36930000	36940000	chr1	37230000	37240000	15	4.32927619773786	0.00119263067933957	chr1_299	6	SharpPeak	33.3259368335954	0
chr1	36770000	36780000	chr1	37260000	37270000	10	1.97389566981799	0.000846217859533745	chr1_298	6	SharpPeak	55.3694054979223	0
chr1	36770000	36780000	chr1	37250000	37260000	8	1.80225663922092	0.00795460452502175	chr1_298	6	SharpPeak	55.3694054979223	0
chr1	36780000	36790000	chr1	37250000	37260000	23	2.49756849880495	0.000000000000509538743644181	chr1_298	6	SharpPeak	55.3694054979223	0
chr1	36920000	36930000	chr1	37250000	37260000	10	2.40886946216673	0.00353195707757371	chr1_299	6	SharpPeak	33.3259368335954	0
chr1	36930000	36940000	chr1	37250000	37260000	13	3.68668964248356	0.00259731444888798	chr1_299	6	SharpPeak	33.3259368335954	0
chr1	37300000	37310000	chr1	37620000	37630000	11	3.11522230179145	0.00664022801269284	chr1_19	2	SharpPeak	7.61278432188772	0
chr1	38210000	38220000	chr1	38770000	38780000	8	1.84859424733597	0.00917637198141231	chr1_300	5	SharpPeak	31.0621594719491	0
chr1	38210000	38220000	chr1	38750000	38760000	13	2.10908813589612	0.0000127942660566903	chr1_300	5	SharpPeak	31.0621594719491	0
chr1	38980000	38990000	chr1	39330000	39340000	10	2.79569322019887	0.00977495738207576	chr1_301	2	SharpPeak	8.51365634143104	0
chr1	39020000	39030000	chr1	39330000	39340000	14	2.40466694244467	0.00000972073970702338	chr1_302	3	SharpPeak	17.1902623993053	1
chr1	38980000	38990000	chr1	39340000	39350000	13	3.47567883433999	0.00155640842199608	chr1_301	2	SharpPeak	8.51365634143104	1
chr1	39020000	39030000	chr1	39340000	39350000	13	2.92550960293875	0.000322024088386278	chr1_302	3	SharpPeak	17.1902623993053	0
chr1	39030000	39040000	chr1	39340000	39350000	11	2.87855837654698	0.0036827021979895	chr1_302	3	SharpPeak	17.1902623993053	0
chr1	38980000	38990000	chr1	39510000	39520000	18	2.45735646605785	0.0000000103992702346891	chr1_23	8	SharpPeak	61.8872778819896	0
chr1	39390000	39400000	chr1	39510000	39520000	21	5.91734375130927	0.0000501864156621952	chr1_303	2	SharpPeak	12.0333012254017	1
chr1	39020000	39030000	chr1	39300000	39310000	10	2.66290532620002	0.00708206808737668	chr1_304	2	SharpPeak	7.92725181316942	0
chr1	39030000	39040000	chr1	39300000	39310000	10	2.6299433697209	0.00649609402742822	chr1_304	2	SharpPeak	7.92725181316942	1
chr1	38980000	38990000	chr1	39520000	39530000	13	2.3374478207583	0.0000356441043791004	chr1_23	8	SharpPeak	61.8872778819896	0
chr1	39020000	39030000	chr1	39520000	39530000	10	2.00612322176619	0.000956764274213497	chr1_23	8	SharpPeak	61.8872778819896	0
chr1	39360000	39370000	chr1	39520000	39530000	18	6.7866937231288	0.00575372029592869	chr1_24	3	SharpPeak	13.6017162696183	0
chr1	39390000	39400000	chr1	39520000	39530000	18	5.26918799435072	0.000347819920104361	chr1_303	2	SharpPeak	12.0333012254017	0
chr1	41270000	41280000	chr1	41800000	41810000	14	2.33731295920115	0.00000714842801485669	chr1_28	3	SharpPeak	16.8149455832958	1
chr1	41810000	41820000	chr1	42470000	42480000	9	2.28709657109131	0.00892529139766865	chr1_32	3	SharpPeak	15.4830863242678	0
chr1	41810000	41820000	chr1	42480000	42490000	11	2.29944908298294	0.000646292337098709	chr1_32	3	SharpPeak	15.4830863242678	0
chr1	41890000	41900000	chr1	42480000	42490000	14	2.31420105546282	0.00000642240742311576	chr1_33	2	SharpPeak	13.1950074337447	1
chr1	42240000	42250000	chr1	42640000	42650000	10	2.47344714484386	0.0042764414510016	chr1_36	30	BroadPeak	433.684704364285	0
chr1	42240000	42250000	chr1	42650000	42660000	10	2.72022571493757	0.00816524976624753	chr1_36	30	BroadPeak	433.684704364285	0
chr1	42250000	42260000	chr1	42660000	42670000	14	3.04834867026503	0.000120274007595836	chr1_36	30	BroadPeak	433.684704364285	0
chr1	41810000	41820000	chr1	42720000	42730000	8	1.80133131375998	0.00793226592102122	chr1_35	72	BroadPeak	1111.86448757007	0
chr1	50920000	50930000	chr1	51300000	51310000	12	3.56183295944569	0.00599694469716274	chr1_39	2	SharpPeak	9.49197734169052	0
chr1	50920000	50930000	chr1	51320000	51330000	22	3.79456282785319	0.0000000100653421585676	chr1_40	5	SharpPeak	44.081788109647	0
chr1	50920000	50930000	chr1	51340000	51350000	17	3.72875288395317	0.0000175954759018789	chr1_40	5	SharpPeak	44.081788109647	0
chr1	50920000	50930000	chr1	51350000	51360000	15	3.76958962005504	0.000289764430055085	chr1_40	5	SharpPeak	44.081788109647	0
chr1	51690000	51700000	chr1	51930000	51940000	10	2.73461556218103	0.00844628518632774	chr1_305	2	SharpPeak	7.6166312933098	1
chr1	51690000	51700000	chr1	51940000	51950000	11	3.28177212388775	0.00963625141748898	chr1_305	2	SharpPeak	7.6166312933098	0
chr1	55400000	55410000	chr1	55700000	55710000	32	4.811742943367	0.0000000000000374632194637148	chr1_306	8	SharpPeak	120.116518371024	0
chr1	55230000	55240000	chr1	55730000	55740000	15	3.27314340140019	0.0000629218551977233	chr1_307	2	SharpPeak	10.2622363075802	1
chr1	55400000	55410000	chr1	55730000	55740000	60	4.38955249912234	0.000000000000000000000000000000000000000000608000886365395	chr1_306	8	SharpPeak	120.116518371024	1
chr1	55230000	55240000	chr1	55740000	55750000	12	3.70524294021299	0.00809387777184205	chr1_307	2	SharpPeak	10.2622363075802	0
chr1	55400000	55410000	chr1	55740000	55750000	32	4.98295516030891	0.0000000000000960443789255776	chr1_306	8	SharpPeak	120.116518371024	0
chr1	55400000	55410000	chr1	55760000	55770000	16	3.21250376878966	0.0000120276001118402	chr1_306	8	SharpPeak	120.116518371024	0
chr1	55400000	55410000	chr1	55820000	55830000	12	3.08673980716508	0.00190692374137505	chr1_41	8	SharpPeak	69.6770362442929	0
chr1	55230000	55240000	chr1	55870000	55880000	17	2.240897208056	0.0000000182091190036916	chr1_308	2	SharpPeak	16.0407640893392	1
chr1	55240000	55250000	chr1	55870000	55880000	10	1.69125655975199	0.000263555758640883	chr1_308	2	SharpPeak	16.0407640893392	0
chr1	55400000	55410000	chr1	55870000	55880000	25	2.65560405923294	0.0000000000000238075070702506	chr1_41	8	SharpPeak	69.6770362442929	1
chr1	55400000	55410000	chr1	55660000	55670000	20	5.98273628176416	0.000183471191809782	chr1_309	2	SharpPeak	10.5973041676467	1
chr1	55400000	55410000	chr1	55670000	55680000	14	3.95960470667099	0.00157516430611362	chr1_309	2	SharpPeak	10.5973041676467	0
chr1	55400000	55410000	chr1	55690000	55700000	21	5.71961161146041	0.0000309582670522193	chr1_306	8	SharpPeak	120.116518371024	0
chr1	55400000	55410000	chr1	55710000	55720000	20	4.31692326781091	0.00000186037221126641	chr1_306	8	SharpPeak	120.116518371024	0
chr1	55400000	55410000	chr1	55750000	55760000	20	3.79826530260672	0.000000259104356690857	chr1_306	8	SharpPeak	120.116518371024	0
chr1	55400000	55410000	chr1	55810000	55820000	11	2.96442450778003	0.0046392814781025	chr1_41	8	SharpPeak	69.6770362442929	0
chr1	55400000	55410000	chr1	55830000	55840000	22	2.70550353366192	0.0000000000192565672584907	chr1_41	8	SharpPeak	69.6770362442929	0
chr1	55400000	55410000	chr1	55850000	55860000	17	2.83367187797639	0.000000475423044713824	chr1_41	8	SharpPeak	69.6770362442929	0
chr1	55400000	55410000	chr1	55720000	55730000	19	3.00097314491132	0.0000000344357435416629	chr1_306	8	SharpPeak	120.116518371024	0
chr1	55400000	55410000	chr1	55840000	55850000	14	1.97678138697108	0.00000105253017074199	chr1_41	8	SharpPeak	69.6770362442929	0
chr1	55400000	55410000	chr1	55860000	55870000	17	2.36422547860186	0.0000000380175745689863	chr1_41	8	SharpPeak	69.6770362442929	0
chr1	57420000	57430000	chr1	57790000	57800000	9	2.32358745481712	0.00980547507358409	chr1_310	2	SharpPeak	10.7971701959094	0
chr1	57420000	57430000	chr1	57800000	57810000	13	2.17739765604066	0.0000175319697874793	chr1_310	2	SharpPeak	10.7971701959094	1
chr1	56970000	56980000	chr1	57270000	57280000	20	4.43190945675531	0.00000273451193369561	chr1_43	2	SharpPeak	13.8317646119601	1
chr1	57400000	57410000	chr1	57930000	57940000	13	3.30866675567072	0.00100292765882356	chr1_45	30	BroadPeak	210.137304205496	0
chr1	57430000	57440000	chr1	57930000	57940000	9	1.8039508610203	0.00196683019556785	chr1_45	30	BroadPeak	210.137304205496	0
chr1	57400000	57410000	chr1	57940000	57950000	15	3.55516528433038	0.000155894491378537	chr1_45	30	BroadPeak	210.137304205496	0
chr1	57420000	57430000	chr1	57940000	57950000	16	2.05572723246021	0.000000037768669612474	chr1_45	30	BroadPeak	210.137304205496	0
chr1	57430000	57440000	chr1	57940000	57950000	13	1.88429389340924	0.0000039115555128089	chr1_45	30	BroadPeak	210.137304205496	0
chr1	57770000	57780000	chr1	57940000	57950000	43	10.005566283634	0.00000000000188148937968356	chr1_46	5	SharpPeak	36.3478653553053	1
chr1	57400000	57410000	chr1	57950000	57960000	21	3.1305118628342	0.00000000192830731869038	chr1_45	30	BroadPeak	210.137304205496	0
chr1	57420000	57430000	chr1	57950000	57960000	16	1.88610868566825	0.0000000120434095582627	chr1_45	30	BroadPeak	210.137304205496	0
chr1	57430000	57440000	chr1	57950000	57960000	14	1.74376960666487	0.000000247536140062769	chr1_45	30	BroadPeak	210.137304205496	0
chr1	57770000	57780000	chr1	57950000	57960000	25	8.37321489314566	0.000115431786369365	chr1_46	5	SharpPeak	36.3478653553053	0
chr1	57400000	57410000	chr1	57980000	57990000	21	2.33403553248399	0.00000000000979150974033781	chr1_45	30	BroadPeak	210.137304205496	1
chr1	57420000	57430000	chr1	57980000	57990000	8	1.56878047101324	0.00356165016574719	chr1_45	30	BroadPeak	210.137304205496	0
chr1	57420000	57430000	chr1	58010000	58020000	8	1.68925181455364	0.00553264608712726	chr1_45	30	BroadPeak	210.137304205496	0
chr1	57420000	57430000	chr1	58040000	58050000	10	1.57410998779793	0.000150478303469507	chr1_45	30	BroadPeak	210.137304205496	0
chr1	57400000	57410000	chr1	58000000	58010000	9	2.10336287865874	0.00531063638596405	chr1_45	30	BroadPeak	210.137304205496	0
chr1	57430000	57440000	chr1	58000000	58010000	7	1.40206859394344	0.00843578437224365	chr1_45	30	BroadPeak	210.137304205496	0
chr1	57400000	57410000	chr1	58140000	58150000	10	2.51984436757373	0.00488085036211394	chr1_311	3	SharpPeak	15.2305818189847	0
chr1	57400000	57410000	chr1	58150000	58160000	13	2.28438810678587	0.0000284491853232865	chr1_311	3	SharpPeak	15.2305818189847	1
chr1	57400000	57410000	chr1	58130000	58140000	9	1.98535729866966	0.00364327349720398	chr1_311	3	SharpPeak	15.2305818189847	0
chr1	57400000	57410000	chr1	58240000	58250000	12	2.31390442549423	0.00015531162523309	chr1_312	2	SharpPeak	10.3863513417827	1
chr1	57400000	57410000	chr1	58260000	58270000	9	2.07921509859721	0.00494868234933792	chr1_313	4	SharpPeak	26.9377307991811	0
chr1	57420000	57430000	chr1	58260000	58270000	9	1.46147803600297	0.000473679672165999	chr1_314	2	SharpPeak	16.4360616783484	0
chr1	57400000	57410000	chr1	58230000	58240000	10	2.32349749302113	0.00274543469744984	chr1_312	2	SharpPeak	10.3863513417827	0
chr1	57400000	57410000	chr1	58270000	58280000	16	2.13954209517554	0.0000000641478989374384	chr1_313	4	SharpPeak	26.9377307991811	1
chr1	57420000	57430000	chr1	58270000	58280000	15	1.48541286115953	0.00000000418643409751288	chr1_314	2	SharpPeak	16.4360616783484	1
chr1	57400000	57410000	chr1	58280000	58290000	12	2.23927048623675	0.000114769351565648	chr1_313	4	SharpPeak	26.9377307991811	0
chr1	57400000	57410000	chr1	58290000	58300000	13	2.21274536945989	0.0000206535969177149	chr1_313	4	SharpPeak	26.9377307991811	0
chr1	59310000	59320000	chr1	59490000	59500000	21	6.32909157245447	0.000128879040688314	chr1_48	13	SharpPeak	127.553135787392	0
chr1	59480000	59490000	chr1	59560000	59570000	44	20.1317208479735	0.000167343185379977	chr1_50	9	SharpPeak	86.3705668179014	0
chr1	59230000	59240000	chr1	59600000	59610000	16	3.87769055892791	0.000109734381076733	chr1_51	17	SharpPeak	103.411000834001	0
chr1	59250000	59260000	chr1	59600000	59610000	11	2.74149514683119	0.00255933624970803	chr1_51	17	SharpPeak	103.411000834001	0
chr1	59260000	59270000	chr1	59600000	59610000	13	2.35417678425234	0.0000382774337220756	chr1_51	17	SharpPeak	103.411000834001	0
chr1	59270000	59280000	chr1	59600000	59610000	13	2.76994417232338	0.000191146991313949	chr1_51	17	SharpPeak	103.411000834001	0
chr1	59310000	59320000	chr1	59600000	59610000	15	3.83229065647061	0.000345709356851437	chr1_49	11	SharpPeak	66.3527604858076	0
chr1	59480000	59490000	chr1	59600000	59610000	43	15.7010737147428	0.000000999235953522338	chr1_50	9	SharpPeak	86.3705668179014	0
chr1	59230000	59240000	chr1	59610000	59620000	21	3.95689640090849	0.000000101002060978174	chr1_51	17	SharpPeak	103.411000834001	1
chr1	59310000	59320000	chr1	59610000	59620000	16	3.88943065132071	0.000113417084579524	chr1_49	11	SharpPeak	66.3527604858076	0
chr1	59480000	59490000	chr1	59610000	59620000	43	15.4018508005575	0.000000605230200947717	chr1_50	9	SharpPeak	86.3705668179014	0
chr1	59230000	59240000	chr1	59630000	59640000	12	3.01465003570101	0.0015569416235175	chr1_51	17	SharpPeak	103.411000834001	0
chr1	59230000	59240000	chr1	59640000	59650000	13	2.84770131344628	0.000249489530806171	chr1_51	17	SharpPeak	103.411000834001	0
chr1	59230000	59240000	chr1	59650000	59660000	13	2.93537762455316	0.000332790715399688	chr1_51	17	SharpPeak	103.411000834001	0
chr1	59230000	59240000	chr1	59620000	59630000	18	3.98224508310037	0.0000102435133825154	chr1_51	17	SharpPeak	103.411000834001	0
chr1	59310000	59320000	chr1	59620000	59630000	17	3.89450699450891	0.0000301817806496162	chr1_49	11	SharpPeak	66.3527604858076	0
chr1	59480000	59490000	chr1	59620000	59630000	66	14.9383253333972	0.000000000000000000122236617798498	chr1_50	9	SharpPeak	86.3705668179014	1
chr1	59760000	59770000	chr1	59840000	59850000	48	18.8257525752544	0.00000135237038652763	chr1_315	3	SharpPeak	18.0977578438934	1
chr1	59760000	59770000	chr1	59850000	59860000	38	18.3174525526938	0.0015442302468876	chr1_315	3	SharpPeak	18.0977578438934	0
chr1	59760000	59770000	chr1	59860000	59870000	40	19.0826090057387	0.000878717367872757	chr1_315	3	SharpPeak	18.0977578438934	0
chr1	60560000	60570000	chr1	60820000	60830000	17	5.22615361934124	0.000949142519980042	chr1_55	9	SharpPeak	78.081823735848	0
chr1	60180000	60190000	chr1	60840000	60850000	11	2.45190175894356	0.00107222978386968	chr1_316	2	SharpPeak	9.52832438999288	1
chr1	60340000	60350000	chr1	60840000	60850000	10	2.78645966237512	0.00958165379198177	chr1_53	4	SharpPeak	20.9298466920221	0
chr1	60410000	60420000	chr1	60840000	60850000	17	3.33571029550528	0.00000422804027881542	chr1_54	8	SharpPeak	52.034633698558	0
chr1	60560000	60570000	chr1	60840000	60850000	39	6.39731759989647	0.000000000000000588243469969661	chr1_55	9	SharpPeak	78.081823735848	1
chr1	60170000	60180000	chr1	60850000	60860000	9	1.82522816781905	0.00212688388664686	chr1_316	2	SharpPeak	9.52832438999288	0
chr1	60340000	60350000	chr1	60850000	60860000	10	2.68581810380061	0.00749182853196566	chr1_53	4	SharpPeak	20.9298466920221	0
chr1	60400000	60410000	chr1	60850000	60860000	13	2.33150795693456	0.000034793249050225	chr1_54	8	SharpPeak	52.034633698558	0
chr1	60410000	60420000	chr1	60850000	60860000	12	3.19631420625053	0.00252001317501758	chr1_54	8	SharpPeak	52.034633698558	0
chr1	60560000	60570000	chr1	60850000	60860000	37	6.03120360366716	0.00000000000000305675548501135	chr1_55	9	SharpPeak	78.081823735848	0
chr1	60400000	60410000	chr1	60870000	60880000	10	1.93405610855214	0.000731003387757504	chr1_54	8	SharpPeak	52.034633698558	0
chr1	60560000	60570000	chr1	60870000	60880000	16	4.44517793420227	0.000500122521129119	chr1_55	9	SharpPeak	78.081823735848	0
chr1	60560000	60570000	chr1	60830000	60840000	22	5.68574617672855	0.00000845730723966453	chr1_55	9	SharpPeak	78.081823735848	0
chr1	61370000	61380000	chr1	61740000	61750000	10	2.75313836515327	0.00883867948428387	chr1_317	5	SharpPeak	38.4946108504198	0
chr1	61370000	61380000	chr1	61750000	61760000	12	2.78226592133836	0.000791164854132064	chr1_317	5	SharpPeak	38.4946108504198	0
chr1	61370000	61380000	chr1	61760000	61770000	17	3.28433216685753	0.00000346659496826723	chr1_317	5	SharpPeak	38.4946108504198	0
chr1	61400000	61410000	chr1	61760000	61770000	11	2.70302339026624	0.00229537774244399	chr1_318	2	SharpPeak	8.5120805077437	1
chr1	61370000	61380000	chr1	61770000	61780000	26	2.5848093578729	0.00000000000000148267572182946	chr1_317	5	SharpPeak	38.4946108504198	1
chr1	61400000	61410000	chr1	61770000	61780000	9	2.18424912385403	0.0067173435582859	chr1_318	2	SharpPeak	8.5120805077437	0
chr1	61370000	61380000	chr1	61780000	61790000	9	2.30734536571614	0.00941329540170641	chr1_317	5	SharpPeak	38.4946108504198	0
chr1	62700000	62710000	chr1	62950000	62960000	36	9.2465702117306	0.00000000257825717946609	chr1_57	6	SharpPeak	56.2637931028535	0
chr1	62690000	62700000	chr1	62960000	62970000	11	3.07891480020077	0.00611553613803878	chr1_57	6	SharpPeak	56.2637931028535	0
chr1	62700000	62710000	chr1	62960000	62970000	51	10.1359103145371	0.0000000000000000212688857807002	chr1_57	6	SharpPeak	56.2637931028535	1
chr1	62710000	62720000	chr1	62960000	62970000	15	4.30038733408154	0.00111522510447534	chr1_57	6	SharpPeak	56.2637931028535	0
chr1	62700000	62710000	chr1	62970000	62980000	28	8.85840121894207	0.0000135320423710262	chr1_57	6	SharpPeak	56.2637931028535	0
chr1	63660000	63670000	chr1	64130000	64140000	9	2.32620769691374	0.00987056316281111	chr1_60	4	SharpPeak	23.2372962879901	0
chr1	64110000	64120000	chr1	64340000	64350000	17	5.6901113010371	0.00233743357588922	chr1_319	12	SharpPeak	68.3107687148099	0
chr1	64110000	64120000	chr1	64360000	64370000	19	7.27580238425279	0.00501809622553801	chr1_319	12	SharpPeak	68.3107687148099	0
chr1	64120000	64130000	chr1	64360000	64370000	19	7.09002147512632	0.00376404034219707	chr1_319	12	SharpPeak	68.3107687148099	0
chr1	64120000	64130000	chr1	64370000	64380000	23	5.65279791836858	0.00000210412168680854	chr1_319	12	SharpPeak	68.3107687148099	0
chr1	64110000	64120000	chr1	64380000	64390000	12	3.47511302145407	0.00494985989298782	chr1_319	12	SharpPeak	68.3107687148099	0
chr1	64120000	64130000	chr1	64390000	64400000	16	5.07067640181416	0.00197572074136705	chr1_319	12	SharpPeak	68.3107687148099	0
chr1	63660000	63670000	chr1	64430000	64440000	9	1.50452973708674	0.000580934700874946	chr1_320	4	SharpPeak	45.2097207944217	0
chr1	64110000	64120000	chr1	64430000	64440000	28	4.30658043633362	0.00000000000358914048297843	chr1_321	6	SharpPeak	161.88968367271	0
chr1	64120000	64130000	chr1	64430000	64440000	33	4.17472745159775	0.000000000000000117056000178593	chr1_321	6	SharpPeak	161.88968367271	0
chr1	63660000	63670000	chr1	64440000	64450000	31	2.12581266483342	0.0000000000000000000000528810950531697	chr1_320	4	SharpPeak	45.2097207944217	1
chr1	63720000	63730000	chr1	64440000	64450000	10	2.29602473315663	0.00253251967462849	chr1_322	3	SharpPeak	20.5915519387931	0
chr1	63730000	63740000	chr1	64440000	64450000	17	2.78058046132254	0.000000369690991610534	chr1_322	3	SharpPeak	20.5915519387931	1
chr1	64070000	64080000	chr1	64440000	64450000	17	4.88629051940014	0.000449357837937224	chr1_323	2	SharpPeak	12.5594984666222	0
chr1	64080000	64090000	chr1	64440000	64450000	19	4.50351281831279	0.0000137456450738561	chr1_323	2	SharpPeak	12.5594984666222	1
chr1	64110000	64120000	chr1	64440000	64450000	90	8.35632588065798	0.0000000000000000000000000000000000000000000000000000000566924732304444	chr1_321	6	SharpPeak	161.88968367271	1
chr1	64120000	64130000	chr1	64440000	64450000	82	8.07716633043029	0.000000000000000000000000000000000000000000000000388562740399145	chr1_321	6	SharpPeak	161.88968367271	0
chr1	64110000	64120000	chr1	64350000	64360000	18	6.82928626784203	0.0061220882095947	chr1_319	12	SharpPeak	68.3107687148099	0
chr1	64120000	64130000	chr1	64350000	64360000	22	6.66442561492174	0.0000897259457871206	chr1_319	12	SharpPeak	68.3107687148099	0
chr1	64110000	64120000	chr1	64410000	64420000	21	6.69101344386742	0.000274964095476972	chr1_319	12	SharpPeak	68.3107687148099	0
chr1	64120000	64130000	chr1	64410000	64420000	27	6.4852018737342	0.000000120617726226703	chr1_319	12	SharpPeak	68.3107687148099	1
chr1	64110000	64120000	chr1	64400000	64410000	23	5.95619819726359	0.00000498598186934679	chr1_319	12	SharpPeak	68.3107687148099	0
chr1	64120000	64130000	chr1	64400000	64410000	19	5.77981954332991	0.00035413936036829	chr1_319	12	SharpPeak	68.3107687148099	0
chr1	63660000	63670000	chr1	64450000	64460000	14	1.71774896423699	0.000000205039545237907	chr1_320	4	SharpPeak	45.2097207944217	0
chr1	63730000	63740000	chr1	64450000	64460000	13	2.11769519132347	0.0000133611332688439	chr1_322	3	SharpPeak	20.5915519387931	0
chr1	64110000	64120000	chr1	64450000	64460000	22	5.64012146233768	0.00000747530387427251	chr1_321	6	SharpPeak	161.88968367271	0
chr1	64120000	64130000	chr1	64450000	64460000	23	5.45144129447279	0.00000113787740076609	chr1_321	6	SharpPeak	161.88968367271	0
chr1	63660000	63670000	chr1	64460000	64470000	9	1.6399934298034	0.00103495660260145	chr1_320	4	SharpPeak	45.2097207944217	0
chr1	64730000	64740000	chr1	64920000	64930000	26	9.50447526860362	0.000311857580354177	chr1_324	3	SharpPeak	15.8906456603302	0
chr1	64730000	64740000	chr1	64980000	64990000	24	7.7030416854907	0.0000899159458342877	chr1_325	4	SharpPeak	24.9808281967875	0
chr1	64730000	64740000	chr1	64910000	64920000	24	8.23290344532813	0.000241382404027535	chr1_324	3	SharpPeak	15.8906456603302	1
chr1	64730000	64740000	chr1	64930000	64940000	20	7.28379882791806	0.00210323140743695	chr1_324	3	SharpPeak	15.8906456603302	0
chr1	64730000	64740000	chr1	64970000	64980000	26	7.33839257468444	0.00000438089508557392	chr1_325	4	SharpPeak	24.9808281967875	1
chr1	64730000	64740000	chr1	64990000	65000000	13	3.60363821731075	0.00213373931383612	chr1_325	4	SharpPeak	24.9808281967875	0
chr1	64730000	64740000	chr1	65000000	65010000	20	5.47416800386638	0.0000554492942750432	chr1_325	4	SharpPeak	24.9808281967875	0
chr1	64610000	64620000	chr1	65160000	65170000	10	2.2647315625258	0.00229537774244399	chr1_326	2	SharpPeak	8.55190873856452	1
chr1	65310000	65320000	chr1	66090000	66100000	9	1.52050400547751	0.000623345005523959	chr1_327	3	SharpPeak	24.5304685201887	0
chr1	65310000	65320000	chr1	66100000	66110000	16	1.65119793807226	0.00000000190514592508111	chr1_327	3	SharpPeak	24.5304685201887	1
chr1	65310000	65320000	chr1	66110000	66120000	13	1.85105676932473	0.00000325945997940726	chr1_327	3	SharpPeak	24.5304685201887	0
chr1	66700000	66710000	chr1	66820000	66830000	25	10.9193959101232	0.00495102176445418	chr1_65	2	SharpPeak	8.80124855647601	0
chr1	69240000	69250000	chr1	69670000	69680000	12	2.17115514309101	0.0000871837021371233	chr1_66	4	SharpPeak	26.6460396998093	0
chr1	69240000	69250000	chr1	69690000	69700000	10	1.91831436006606	0.000685762802248684	chr1_66	4	SharpPeak	26.6460396998093	0
chr1	71550000	71560000	chr1	72050000	72060000	11	2.69225344946814	0.00222724680277825	chr1_67	2	SharpPeak	9.22843380666837	0
chr1	72300000	72310000	chr1	72600000	72610000	19	4.65344050804399	0.0000212441747313057	chr1_328	3	SharpPeak	19.1984930005924	1
chr1	72300000	72310000	chr1	72610000	72620000	15	3.63085852566462	0.000195300513878742	chr1_328	3	SharpPeak	19.1984930005924	0
chr1	72300000	72310000	chr1	72700000	72710000	18	2.71082896860309	0.0000000436240109603336	chr1_71	3	SharpPeak	21.5193380609173	1
chr1	72300000	72310000	chr1	72830000	72840000	13	3.75700025883056	0.00303815707880664	chr1_69	4	SharpPeak	20.6535467129969	0
chr1	72710000	72720000	chr1	72830000	72840000	46	12.0827972680235	0.0000000000151660385252289	chr1_70	8	SharpPeak	73.8307164054823	0
chr1	72710000	72720000	chr1	72850000	72860000	35	7.8126410196072	0.000000000119210037664092	chr1_70	8	SharpPeak	73.8307164054823	0
chr1	72300000	72310000	chr1	72620000	72630000	17	4.10686422315984	0.0000580281819515918	chr1_328	3	SharpPeak	19.1984930005924	0
chr1	72300000	72310000	chr1	72810000	72820000	13	3.71901351139186	0.00279012874981706	chr1_69	4	SharpPeak	20.6535467129969	0
chr1	72300000	72310000	chr1	72840000	72850000	14	3.36892106968927	0.000332790715399688	chr1_69	4	SharpPeak	20.6535467129969	0
chr1	72710000	72720000	chr1	72840000	72850000	32	10.1844973844319	0.0000027644330548515	chr1_70	8	SharpPeak	73.8307164054823	0
chr1	72870000	72880000	chr1	73150000	73160000	18	6.9288746098744	0.00707372781087397	chr1_329	3	SharpPeak	12.9484351770359	0
chr1	72870000	72880000	chr1	73160000	73170000	19	7.11716496536359	0.00392982445091744	chr1_329	3	SharpPeak	12.9484351770359	0
chr1	72870000	72880000	chr1	73170000	73180000	21	7.66146430966426	0.00155221230018601	chr1_329	3	SharpPeak	12.9484351770359	1
chr1	72860000	72870000	chr1	73240000	73250000	10	2.72861989970573	0.00832260082182787	chr1_330	2	SharpPeak	7.78700795881359	0
chr1	72870000	72880000	chr1	73240000	73250000	14	4.69012052524908	0.00714755394906843	chr1_330	2	SharpPeak	7.78700795881359	1
chr1	72870000	72880000	chr1	73260000	73270000	15	4.7991842386946	0.00321374819159068	chr1_331	3	SharpPeak	14.0710791261736	0
chr1	72870000	72880000	chr1	73270000	73280000	17	4.84065168476541	0.000404098295121838	chr1_331	3	SharpPeak	14.0710791261736	1
chr1	72870000	72880000	chr1	73280000	73290000	14	4.37809148665256	0.00391858648667759	chr1_331	3	SharpPeak	14.0710791261736	0
chr1	72870000	72880000	chr1	73500000	73510000	11	3.14481566600172	0.00711149659389349	chr1_332	2	SharpPeak	8.26819712962628	0
chr1	72870000	72880000	chr1	73510000	73520000	13	3.80854321717016	0.00341230295564707	chr1_332	2	SharpPeak	8.26819712962628	1
chr1	72870000	72880000	chr1	73560000	73570000	11	3.1510152165469	0.0072027958840184	chr1_333	16	SharpPeak	165.652316595904	0
chr1	72870000	72880000	chr1	73570000	73580000	11	2.93222875794208	0.00426066931521553	chr1_333	16	SharpPeak	165.652316595904	0
chr1	72860000	72870000	chr1	73580000	73590000	13	1.87644607927244	0.0000037653393388927	chr1_333	16	SharpPeak	165.652316595904	0
chr1	72870000	72880000	chr1	73580000	73590000	17	2.82089115899214	0.000000447275224212075	chr1_333	16	SharpPeak	165.652316595904	0
chr1	72860000	72870000	chr1	73590000	73600000	11	2.15326108410929	0.000376864432862437	chr1_333	16	SharpPeak	165.652316595904	0
chr1	72870000	72880000	chr1	73590000	73600000	19	3.42056539765188	0.000000257390918498212	chr1_333	16	SharpPeak	165.652316595904	0
chr1	72860000	72870000	chr1	73600000	73610000	11	2.25806643340715	0.000558577803507317	chr1_333	16	SharpPeak	165.652316595904	0
chr1	72870000	72880000	chr1	73600000	73610000	23	3.64570542096718	0.000000000846947345752017	chr1_333	16	SharpPeak	165.652316595904	0
chr1	72860000	72870000	chr1	73610000	73620000	15	1.81579616012634	0.0000000540361659923292	chr1_333	16	SharpPeak	165.652316595904	0
chr1	72870000	72880000	chr1	73610000	73620000	33	2.68810617251585	0.000000000000000000000321007281261621	chr1_333	16	SharpPeak	165.652316595904	0
chr1	72870000	72880000	chr1	73620000	73630000	36	2.93608402148769	0.00000000000000000000000321115024823768	chr1_333	16	SharpPeak	165.652316595904	1
chr1	72860000	72870000	chr1	73630000	73640000	9	1.93864789438116	0.00312699143798095	chr1_333	16	SharpPeak	165.652316595904	0
chr1	72870000	72880000	chr1	73630000	73640000	27	2.95421913004723	0.00000000000000362641527559842	chr1_333	16	SharpPeak	165.652316595904	0
chr1	72860000	72870000	chr1	73640000	73650000	13	1.64251461380726	0.000000896445180843552	chr1_333	16	SharpPeak	165.652316595904	0
chr1	72870000	72880000	chr1	73640000	73650000	20	2.31200107865526	0.0000000000679926600504815	chr1_333	16	SharpPeak	165.652316595904	0
chr1	72870000	72880000	chr1	73650000	73660000	9	2.18721485703967	0.006779013226026	chr1_333	16	SharpPeak	165.652316595904	0
chr1	72860000	72870000	chr1	73670000	73680000	11	1.9516548050848	0.000165701939528856	chr1_334	3	SharpPeak	20.0799976167862	0
chr1	72870000	72880000	chr1	73670000	73680000	19	2.98111751476001	0.0000000311973730420113	chr1_334	3	SharpPeak	20.0799976167862	1
chr1	72870000	72880000	chr1	73680000	73690000	11	3.04251612040706	0.0056132823216419	chr1_334	3	SharpPeak	20.0799976167862	0
chr1	72860000	72870000	chr1	73700000	73710000	11	1.71496759034527	0.0000542764832679047	chr1_335	2	SharpPeak	11.384205116615	1
chr1	72870000	72880000	chr1	73700000	73710000	11	2.46720752757787	0.00112682071662753	chr1_335	2	SharpPeak	11.384205116615	0
chr1	72870000	72880000	chr1	73730000	73740000	12	1.98504967981632	0.0000371704575433756	chr1_336	23	BroadPeak	271.903567667968	0
chr1	72860000	72870000	chr1	73740000	73750000	11	1.8509129164457	0.000105547437355752	chr1_336	23	BroadPeak	271.903567667968	0
chr1	72870000	72880000	chr1	73740000	73750000	15	2.76075916202377	0.00000925245306617168	chr1_336	23	BroadPeak	271.903567667968	0
chr1	72870000	72880000	chr1	73750000	73760000	12	2.60651635211936	0.000449818782384157	chr1_336	23	BroadPeak	271.903567667968	0
chr1	72870000	72880000	chr1	73760000	73770000	17	3.04878902342755	0.00000128246751061493	chr1_336	23	BroadPeak	271.903567667968	0
chr1	72860000	72870000	chr1	73770000	73780000	9	1.83403186066433	0.00218526040102748	chr1_336	23	BroadPeak	271.903567667968	0
chr1	72870000	72880000	chr1	73770000	73780000	15	2.72349789583386	0.00000794625257520895	chr1_336	23	BroadPeak	271.903567667968	0
chr1	72870000	72880000	chr1	73780000	73790000	16	2.73754481586508	0.00000163773091684287	chr1_336	23	BroadPeak	271.903567667968	0
chr1	72870000	72880000	chr1	73790000	73800000	14	2.35626979587789	0.00000781958832357681	chr1_336	23	BroadPeak	271.903567667968	0
chr1	72860000	72870000	chr1	73800000	73810000	10	1.75926012356472	0.000356317801744763	chr1_336	23	BroadPeak	271.903567667968	0
chr1	72870000	72880000	chr1	73800000	73810000	13	2.56102376860943	0.0000898950090027411	chr1_336	23	BroadPeak	271.903567667968	0
chr1	72860000	72870000	chr1	73810000	73820000	9	1.74359163125254	0.00156586139724427	chr1_336	23	BroadPeak	271.903567667968	0
chr1	72870000	72880000	chr1	73810000	73820000	31	2.52696410625437	0.00000000000000000000722604584718389	chr1_336	23	BroadPeak	271.903567667968	0
chr1	72860000	72870000	chr1	73820000	73830000	24	1.93725767662342	0.000000000000000261080512840963	chr1_336	23	BroadPeak	271.903567667968	0
chr1	72870000	72880000	chr1	73820000	73830000	62	2.9459661121722	0.000000000000000000000000000000000000000000000000000000339189049803964	chr1_336	23	BroadPeak	271.903567667968	1
chr1	72860000	72870000	chr1	73830000	73840000	15	1.74125607650116	0.0000000318959364417724	chr1_336	23	BroadPeak	271.903567667968	0
chr1	72870000	72880000	chr1	73830000	73840000	33	2.52157298825718	0.0000000000000000000000472906572462833	chr1_336	23	BroadPeak	271.903567667968	0
chr1	72860000	72870000	chr1	73840000	73850000	14	1.71579961232966	0.000000202920245142763	chr1_336	23	BroadPeak	271.903567667968	0
chr1	72870000	72880000	chr1	73840000	73850000	19	2.46642465536657	0.00000000156337792886329	chr1_336	23	BroadPeak	271.903567667968	0
chr1	72860000	72870000	chr1	73850000	73860000	16	1.8278906600976	0.00000000787558276226626	chr1_336	23	BroadPeak	271.903567667968	0
chr1	72870000	72880000	chr1	73850000	73860000	24	2.70861149783925	0.000000000000317248876583482	chr1_336	23	BroadPeak	271.903567667968	0
chr1	72860000	72870000	chr1	73860000	73870000	8	1.71015371116533	0.00592779678221284	chr1_336	23	BroadPeak	271.903567667968	0
chr1	72870000	72880000	chr1	73860000	73870000	12	2.4539301105776	0.000264150644741207	chr1_336	23	BroadPeak	271.903567667968	0
chr1	73990000	74000000	chr1	74110000	74120000	23	7.48387754623126	0.000164312179594298	chr1_72	4	SharpPeak	26.1436677158321	0
chr1	74280000	74290000	chr1	74370000	74380000	32	12.1241297578072	0.0000834626321983679	chr1_73	11	SharpPeak	59.123646889755	0
chr1	74300000	74310000	chr1	74370000	74380000	25	11.3325495865837	0.00783248537524999	chr1_73	11	SharpPeak	59.123646889755	0
chr1	74890000	74900000	chr1	75010000	75020000	29	13.7195435688415	0.00617065413389379	chr1_337	7	SharpPeak	37.2868681266348	0
chr1	74880000	74890000	chr1	75000000	75010000	24	10.4185834582475	0.00576653680078484	chr1_337	7	SharpPeak	37.2868681266348	0
chr1	74880000	74890000	chr1	75040000	75050000	29	11.1623588168204	0.000274964095476972	chr1_337	7	SharpPeak	37.2868681266348	0
chr1	74890000	74900000	chr1	75030000	75040000	32	11.0008608622948	0.0000132276247651315	chr1_337	7	SharpPeak	37.2868681266348	1
chr1	74940000	74950000	chr1	75030000	75040000	38	13.9611501994295	0.00000647034171873116	chr1_338	3	SharpPeak	19.6802738798632	1
chr1	74950000	74960000	chr1	75030000	75040000	36	14.815012966681	0.000125552540114472	chr1_338	3	SharpPeak	19.6802738798632	0
chr1	74890000	74900000	chr1	75020000	75030000	26	10.4964419336525	0.00134046308197077	chr1_337	7	SharpPeak	37.2868681266348	0
chr1	74950000	74960000	chr1	75020000	75030000	36	14.7404359264164	0.000113748917458721	chr1_338	3	SharpPeak	19.6802738798632	0
chr1	74880000	74890000	chr1	75050000	75060000	24	7.38381423316023	0.0000461430754352292	chr1_337	7	SharpPeak	37.2868681266348	0
chr1	74890000	74900000	chr1	75050000	75060000	21	7.36129246023747	0.000947330046133691	chr1_337	7	SharpPeak	37.2868681266348	0
chr1	75120000	75130000	chr1	75280000	75290000	24	9.40762349311676	0.0015569416235175	chr1_76	6	SharpPeak	32.3770540834204	0
chr1	75130000	75140000	chr1	75280000	75290000	25	8.59030546363373	0.000171665636413914	chr1_76	6	SharpPeak	32.3770540834204	0
chr1	75120000	75130000	chr1	75290000	75300000	20	6.83471837715213	0.000986270657770736	chr1_76	6	SharpPeak	32.3770540834204	0
chr1	75140000	75150000	chr1	75290000	75300000	41	14.1288801813309	0.000000466282570918397	chr1_76	6	SharpPeak	32.3770540834204	1
chr1	75130000	75140000	chr1	75300000	75310000	20	7.64789232039187	0.00364327349720398	chr1_76	6	SharpPeak	32.3770540834204	0
chr1	75470000	75480000	chr1	75590000	75600000	49	18.0991861249218	0.000000177680805101464	chr1_339	3	SharpPeak	21.150044820949	1
chr1	75480000	75490000	chr1	75590000	75600000	32	14.4024994338387	0.00160587880121892	chr1_339	3	SharpPeak	21.150044820949	0
chr1	75470000	75480000	chr1	75600000	75610000	42	16.8549414409139	0.0000142332462755197	chr1_339	3	SharpPeak	21.150044820949	0
chr1	77510000	77520000	chr1	77880000	77890000	17	4.28114902660297	0.0000963642572764108	chr1_340	6	SharpPeak	57.2379938092557	0
chr1	77520000	77530000	chr1	77880000	77890000	8	1.87459019187341	0.00988904611713963	chr1_340	6	SharpPeak	57.2379938092557	0
chr1	77510000	77520000	chr1	77890000	77900000	54	5.91307471015978	0.00000000000000000000000000000393315029751872	chr1_340	6	SharpPeak	57.2379938092557	1
chr1	77520000	77530000	chr1	77890000	77900000	10	2.30328496406055	0.00259001483259267	chr1_340	6	SharpPeak	57.2379938092557	0
chr1	77510000	77520000	chr1	77900000	77910000	19	5.92383660215426	0.000478783901220156	chr1_340	6	SharpPeak	57.2379938092557	0
chr1	77510000	77520000	chr1	77910000	77920000	14	4.3552160217587	0.00373060668731299	chr1_340	6	SharpPeak	57.2379938092557	0
chr1	77970000	77980000	chr1	78380000	78390000	10	2.31258855148642	0.00265967556450714	chr1_341	2	SharpPeak	9.05776909286553	0
chr1	77970000	77980000	chr1	78390000	78400000	10	2.23435034619634	0.00209698629872409	chr1_341	2	SharpPeak	9.05776909286553	1
chr1	78210000	78220000	chr1	78390000	78400000	37	10.3486792015618	0.0000000134309748310838	chr1_342	21	SharpPeak	169.152853765094	0
chr1	78190000	78200000	chr1	78400000	78410000	31	14.5553985201095	0.00375381236006848	chr1_342	21	SharpPeak	169.152853765094	0
chr1	78210000	78220000	chr1	78400000	78410000	35	11.0819569871712	0.000000680044265595732	chr1_342	21	SharpPeak	169.152853765094	0
chr1	78190000	78200000	chr1	78420000	78430000	49	10.2856297686853	0.000000000000000787460957468166	chr1_342	21	SharpPeak	169.152853765094	1
chr1	78200000	78210000	chr1	78420000	78430000	28	7.99652052409652	0.00000201929274884937	chr1_342	21	SharpPeak	169.152853765094	0
chr1	78210000	78220000	chr1	78420000	78430000	37	7.77837996726183	0.00000000000558377576489326	chr1_342	21	SharpPeak	169.152853765094	0
chr1	78190000	78200000	chr1	78430000	78440000	25	9.91664388442621	0.00137717688333204	chr1_342	21	SharpPeak	169.152853765094	0
chr1	78200000	78210000	chr1	78430000	78440000	24	7.69894402659175	0.0000892525638582234	chr1_342	21	SharpPeak	169.152853765094	0
chr1	78210000	78220000	chr1	78430000	78440000	21	7.47699322142315	0.0011450324874863	chr1_342	21	SharpPeak	169.152853765094	0
chr1	77970000	77980000	chr1	78440000	78450000	10	2.12292423993437	0.00144406249054949	chr1_343	3	SharpPeak	14.4200992384978	0
chr1	78180000	78190000	chr1	78440000	78450000	16	5.87818190213845	0.00821889865624427	chr1_342	21	SharpPeak	169.152853765094	0
chr1	78190000	78200000	chr1	78440000	78450000	32	11.4467236832968	0.0000281481553183679	chr1_342	21	SharpPeak	169.152853765094	0
chr1	78200000	78210000	chr1	78440000	78450000	27	8.8721849054223	0.0000385525797865064	chr1_342	21	SharpPeak	169.152853765094	0
chr1	78210000	78220000	chr1	78440000	78450000	30	8.60295956572103	0.000000805370840724133	chr1_342	21	SharpPeak	169.152853765094	0
chr1	77970000	77980000	chr1	78450000	78460000	9	2.03352381414381	0.0042767006487524	chr1_343	3	SharpPeak	14.4200992384978	0
chr1	78190000	78200000	chr1	78450000	78460000	36	10.5226217079349	0.0000000646138871394711	chr1_342	21	SharpPeak	169.152853765094	0
chr1	78200000	78210000	chr1	78450000	78460000	25	8.1466543089889	0.0000756288144370571	chr1_342	21	SharpPeak	169.152853765094	0
chr1	78210000	78220000	chr1	78450000	78460000	28	7.88892200067648	0.00000155941518823617	chr1_342	21	SharpPeak	169.152853765094	0
chr1	77970000	77980000	chr1	78460000	78470000	10	1.80348427841645	0.000430200836558915	chr1_343	3	SharpPeak	14.4200992384978	1
chr1	78210000	78220000	chr1	78460000	78470000	17	6.27784852586904	0.00632399248766431	chr1_342	21	SharpPeak	169.152853765094	0
chr1	78180000	78190000	chr1	78410000	78420000	16	5.73534370988053	0.0065382367530657	chr1_342	21	SharpPeak	169.152853765094	0
chr1	78190000	78200000	chr1	78410000	78420000	36	11.2099285460165	0.000000304586356106689	chr1_342	21	SharpPeak	169.152853765094	0
chr1	78200000	78210000	chr1	78410000	78420000	25	8.72793543999304	0.000218081087198272	chr1_342	21	SharpPeak	169.152853765094	0
chr1	78210000	78220000	chr1	78410000	78420000	42	8.50457950232643	0.0000000000000405297108383696	chr1_342	21	SharpPeak	169.152853765094	0
chr1	78660000	78670000	chr1	79650000	79660000	8	1.48002472980494	0.00253952005769935	chr1_344	2	SharpPeak	9.80484369088487	0
chr1	78660000	78670000	chr1	79660000	79670000	10	1.85208919391827	0.000527711580028523	chr1_344	2	SharpPeak	9.80484369088487	1
chr1	79760000	79770000	chr1	80510000	80520000	10	2.07607241352881	0.00122538242047398	chr1_345	2	SharpPeak	9.85866349162632	0
chr1	79770000	79780000	chr1	80510000	80520000	9	1.62888894178243	0.000994318316465267	chr1_345	2	SharpPeak	9.85866349162632	1
chr1	81590000	81600000	chr1	82270000	82280000	20	2.09924749509695	0.0000000000126422768613995	chr1_85	10	SharpPeak	108.593339687229	0
chr1	82290000	82300000	chr1	82420000	82430000	19	5.05626217787985	0.0000642036470423272	chr1_346	3	SharpPeak	22.7810250006786	0
chr1	82280000	82290000	chr1	82430000	82440000	27	10.0054517101621	0.000277757165076871	chr1_346	3	SharpPeak	22.7810250006786	0
chr1	82290000	82300000	chr1	82430000	82440000	37	10.1482347881749	0.00000000813802585874487	chr1_346	3	SharpPeak	22.7810250006786	1
chr1	86210000	86220000	chr1	86320000	86330000	12	3.58605290688533	0.00630488592122872	chr1_86	7	SharpPeak	38.0190989813653	0
chr1	86210000	86220000	chr1	86330000	86340000	17	3.66387794382711	0.0000142606634407617	chr1_86	7	SharpPeak	38.0190989813653	0
chr1	86210000	86220000	chr1	86340000	86350000	13	3.64250340793835	0.00233743357588922	chr1_86	7	SharpPeak	38.0190989813653	0
chr1	86430000	86440000	chr1	86510000	86520000	36	14.2239970772463	0.0000557342182897952	chr1_87	12	SharpPeak	162.899212786865	0
chr1	86430000	86440000	chr1	86490000	86500000	63	24.5151654062529	0.0000000106757792744998	chr1_87	12	SharpPeak	162.899212786865	0
chr1	86440000	86450000	chr1	86490000	86500000	112	41.6979669178	0.000000000000000100784407320579	chr1_87	12	SharpPeak	162.899212786865	0
chr1	86440000	86450000	chr1	86540000	86550000	39	17.1855576805776	0.000230972206865242	chr1_87	12	SharpPeak	162.899212786865	0
chr1	86660000	86670000	chr1	87010000	87020000	12	2.95909944814905	0.00133607749591237	chr1_347	15	SharpPeak	171.803242499151	0
chr1	86670000	86680000	chr1	87010000	87020000	18	3.35622941078485	0.000000959134982537584	chr1_347	15	SharpPeak	171.803242499151	0
chr1	86700000	86710000	chr1	87010000	87020000	18	3.78067382223978	0.00000507664530948959	chr1_348	5	SharpPeak	34.4208633828305	0
chr1	86660000	86670000	chr1	87040000	87050000	39	3.75140578950391	0.0000000000000000000000104607818954245	chr1_347	15	SharpPeak	171.803242499151	1
chr1	86670000	86680000	chr1	87040000	87050000	36	4.29848412621772	0.000000000000000000623081111932103	chr1_347	15	SharpPeak	171.803242499151	0
chr1	86700000	86710000	chr1	87040000	87050000	21	4.85430515627779	0.0000026993002319182	chr1_348	5	SharpPeak	34.4208633828305	1
chr1	86660000	86670000	chr1	87000000	87010000	17	4.59843720116084	0.000223566171379921	chr1_347	15	SharpPeak	171.803242499151	0
chr1	86670000	86680000	chr1	87000000	87010000	15	5.3149706023921	0.00819553910379632	chr1_347	15	SharpPeak	171.803242499151	0
chr1	86660000	86670000	chr1	87030000	87040000	34	3.62855508250192	0.000000000000000000246821620684985	chr1_347	15	SharpPeak	171.803242499151	0
chr1	86670000	86680000	chr1	87030000	87040000	30	4.1544582123215	0.0000000000000348544573214147	chr1_347	15	SharpPeak	171.803242499151	0
chr1	86700000	86710000	chr1	87030000	87040000	20	4.69651191426862	0.0000065138006267652	chr1_348	5	SharpPeak	34.4208633828305	0
chr1	86660000	86670000	chr1	87020000	87030000	21	2.80722012340189	0.0000000002830076637317	chr1_347	15	SharpPeak	171.803242499151	0
chr1	86670000	86680000	chr1	87020000	87030000	13	3.17129273456989	0.000683419858848409	chr1_347	15	SharpPeak	171.803242499151	0
chr1	86700000	86710000	chr1	87020000	87030000	14	3.55569798735307	0.000569368150311278	chr1_348	5	SharpPeak	34.4208633828305	0
chr1	86660000	86670000	chr1	86990000	87000000	14	3.53148481984278	0.00053130140797674	chr1_347	15	SharpPeak	171.803242499151	0
chr1	86660000	86670000	chr1	87050000	87060000	22	3.11227393700439	0.000000000272341758412397	chr1_347	15	SharpPeak	171.803242499151	0
chr1	86670000	86680000	chr1	87050000	87060000	26	3.53295181531826	0.0000000000016976719024875	chr1_347	15	SharpPeak	171.803242499151	0
chr1	86700000	86710000	chr1	87050000	87060000	16	3.95847868462263	0.000137781220960632	chr1_348	5	SharpPeak	34.4208633828305	0
chr1	86660000	86670000	chr1	87060000	87070000	17	3.01992850238417	0.00000112552954040626	chr1_347	15	SharpPeak	171.803242499151	0
chr1	86670000	86680000	chr1	87060000	87070000	12	3.42055842706592	0.0043591049315863	chr1_347	15	SharpPeak	171.803242499151	0
chr1	86580000	86590000	chr1	87070000	87080000	10	2.08606378510016	0.0012726438436255	chr1_349	2	SharpPeak	10.0438251740041	0
chr1	86580000	86590000	chr1	87080000	87090000	12	2.72966559329245	0.000672504691099864	chr1_349	2	SharpPeak	10.0438251740041	1
chr1	86580000	86590000	chr1	87160000	87170000	13	3.98324540441841	0.00501974397392125	chr1_89	28	SharpPeak	202.191805779189	0
chr1	86630000	86640000	chr1	87160000	87170000	13	2.14174594811071	0.0000149213766221099	chr1_89	28	SharpPeak	202.191805779189	0
chr1	86580000	86590000	chr1	87190000	87200000	12	3.2491373251822	0.00286121947313039	chr1_89	28	SharpPeak	202.191805779189	0
chr1	86660000	86670000	chr1	87190000	87200000	14	2.7582682926069	0.0000418769792550391	chr1_89	28	SharpPeak	202.191805779189	0
chr1	86660000	86670000	chr1	87140000	87150000	12	3.3956330994796	0.00409664785312246	chr1_89	28	SharpPeak	202.191805779189	0
chr1	88440000	88450000	chr1	88710000	88720000	20	4.36265507263543	0.00000216847653873662	chr1_92	33	BroadPeak	417.32352363267	0
chr1	88440000	88450000	chr1	88740000	88750000	11	3.21276211448405	0.00827135238945998	chr1_350	2	SharpPeak	13.4622757739609	0
chr1	88440000	88450000	chr1	88730000	88740000	20	3.54981615779869	0.0000000873013302357715	chr1_350	2	SharpPeak	13.4622757739609	1
chr1	89070000	89080000	chr1	89190000	89200000	78	18.120865300061	0.000000000000000000000147716133076773	chr1_351	2	SharpPeak	36.0344129642047	1
chr1	89070000	89080000	chr1	89180000	89190000	53	18.5880260390375	0.00000000874768735189447	chr1_351	2	SharpPeak	36.0344129642047	0
chr1	89640000	89650000	chr1	89950000	89960000	14	3.29992725409487	0.000270828405564702	chr1_93	42	BroadPeak	476.495820855816	0
chr1	89640000	89650000	chr1	89970000	89980000	13	4.2330799382347	0.00821399512854251	chr1_93	42	BroadPeak	476.495820855816	0
chr1	90200000	90210000	chr1	90410000	90420000	30	12.151566457843	0.000477938841120337	chr1_352	2	SharpPeak	12.4213339932183	0
chr1	90200000	90210000	chr1	90420000	90430000	28	8.9738065589643	0.0000168809798411982	chr1_352	2	SharpPeak	12.4213339932183	1
chr1	90200000	90210000	chr1	90440000	90450000	15	4.84654015141047	0.00352108015840767	chr1_96	29	BroadPeak	313.709553951319	0
chr1	90200000	90210000	chr1	90450000	90460000	23	8.95724111005416	0.00191536906697699	chr1_96	29	BroadPeak	313.709553951319	0
chr1	90200000	90210000	chr1	90460000	90470000	37	9.75169067708249	0.00000000283696484599217	chr1_96	29	BroadPeak	313.709553951319	0
chr1	90200000	90210000	chr1	90470000	90480000	33	8.71926232428954	0.0000000279815928599808	chr1_96	29	BroadPeak	313.709553951319	0
chr1	90200000	90210000	chr1	90480000	90490000	25	9.10970394815829	0.000413141077293601	chr1_96	29	BroadPeak	313.709553951319	0
chr1	90210000	90220000	chr1	90480000	90490000	16	5.69347326525991	0.00613269550457687	chr1_96	29	BroadPeak	313.709553951319	0
chr1	90200000	90210000	chr1	90490000	90500000	24	9.02903758620474	0.000894540338189358	chr1_96	29	BroadPeak	313.709553951319	0
chr1	90210000	90220000	chr1	90490000	90500000	16	5.6383620306261	0.00560330965187666	chr1_96	29	BroadPeak	313.709553951319	0
chr1	90200000	90210000	chr1	90500000	90510000	26	8.57174674220776	0.0000609388746222128	chr1_96	29	BroadPeak	313.709553951319	0
chr1	90200000	90210000	chr1	90530000	90540000	19	6.75187015444489	0.00220098046865539	chr1_96	29	BroadPeak	313.709553951319	0
chr1	90200000	90210000	chr1	90540000	90550000	33	8.49368560992399	0.0000000153743118004231	chr1_96	29	BroadPeak	313.709553951319	0
chr1	90210000	90220000	chr1	90540000	90550000	21	5.28950442523056	0.0000100307416834914	chr1_96	29	BroadPeak	313.709553951319	0
chr1	90200000	90210000	chr1	90520000	90530000	17	6.28368204390932	0.00637186859713907	chr1_96	29	BroadPeak	313.709553951319	0
chr1	90200000	90210000	chr1	90510000	90520000	20	6.32847240192438	0.000379070920860926	chr1_96	29	BroadPeak	313.709553951319	0
chr1	90200000	90210000	chr1	90550000	90560000	24	4.99294095645817	0.0000000579893261255226	chr1_96	29	BroadPeak	313.709553951319	0
chr1	90200000	90210000	chr1	90560000	90570000	26	6.77947808025744	0.00000104070227183836	chr1_96	29	BroadPeak	313.709553951319	0
chr1	90210000	90220000	chr1	90560000	90570000	14	4.25482667558442	0.00302532048015556	chr1_96	29	BroadPeak	313.709553951319	0
chr1	90200000	90210000	chr1	90570000	90580000	58	7.05683513195051	0.0000000000000000000000000000046956643772107	chr1_96	29	BroadPeak	313.709553951319	0
chr1	90210000	90220000	chr1	90570000	90580000	18	4.41674457534168	0.0000386985953200134	chr1_96	29	BroadPeak	313.709553951319	0
chr1	90280000	90290000	chr1	90570000	90580000	13	3.77944281045211	0.0031969259408602	chr1_353	6	SharpPeak	29.9586591251226	0
chr1	90290000	90300000	chr1	90570000	90580000	15	4.03932172158122	0.000599060320229134	chr1_353	6	SharpPeak	29.9586591251226	0
chr1	89940000	89950000	chr1	90580000	90590000	9	2.23436837971798	0.00771875728547846	chr1_354	4	SharpPeak	24.9339856522091	0
chr1	90200000	90210000	chr1	90580000	90590000	72	5.79251219612658	0.000000000000000000000000000000000000000000000000733763967603371	chr1_96	29	BroadPeak	313.709553951319	1
chr1	90210000	90220000	chr1	90580000	90590000	27	3.6724797564215	0.000000000000585135704499708	chr1_96	29	BroadPeak	313.709553951319	0
chr1	90220000	90230000	chr1	90580000	90590000	17	2.90065349061685	0.000000650798175246443	chr1_96	29	BroadPeak	313.709553951319	0
chr1	90270000	90280000	chr1	90580000	90590000	11	3.22283851306819	0.00845935897976443	chr1_353	6	SharpPeak	29.9586591251226	0
chr1	90290000	90300000	chr1	90580000	90590000	13	3.35696283955281	0.00113928972971445	chr1_353	6	SharpPeak	29.9586591251226	0
chr1	89640000	89650000	chr1	90590000	90600000	13	1.78468202008583	0.00000219878086236051	chr1_94	2	SharpPeak	11.4133630722556	1
chr1	89920000	89930000	chr1	90590000	90600000	16	4.09831199313762	0.000204108345329343	chr1_354	4	SharpPeak	24.9339856522091	0
chr1	89930000	89940000	chr1	90590000	90600000	23	4.92158476817271	0.000000197747326465461	chr1_354	4	SharpPeak	24.9339856522091	1
chr1	89940000	89950000	chr1	90590000	90600000	12	2.27434055837362	0.000132008161312896	chr1_354	4	SharpPeak	24.9339856522091	0
chr1	90200000	90210000	chr1	90590000	90600000	70	5.89462156344386	0.000000000000000000000000000000000000000000000304761553948351	chr1_96	29	BroadPeak	313.709553951319	0
chr1	90210000	90220000	chr1	90590000	90600000	21	3.72975198605346	0.0000000380175745689863	chr1_96	29	BroadPeak	313.709553951319	0
chr1	90220000	90230000	chr1	90590000	90600000	15	2.93994386341509	0.0000188371599068158	chr1_96	29	BroadPeak	313.709553951319	0
chr1	90270000	90280000	chr1	90590000	90600000	13	3.25905007079646	0.000875310529620691	chr1_353	6	SharpPeak	29.9586591251226	0
chr1	90280000	90290000	chr1	90590000	90600000	15	3.19007855906416	0.0000470211603300918	chr1_353	6	SharpPeak	29.9586591251226	1
chr1	91540000	91550000	chr1	91890000	91900000	15	4.3592334553831	0.00128212550713552	chr1_355	2	SharpPeak	9.08630291160928	1
chr1	91540000	91550000	chr1	91900000	91910000	14	4.39930581067209	0.00409430223648619	chr1_355	2	SharpPeak	9.08630291160928	0
chr1	91530000	91540000	chr1	91950000	91960000	15	2.69009765014751	0.00000686562371358938	chr1_356	2	SharpPeak	12.6364154401661	1
chr1	91540000	91550000	chr1	91960000	91970000	14	3.66252718071979	0.000757163078484785	chr1_356	2	SharpPeak	12.6364154401661	0
chr1	92640000	92650000	chr1	92810000	92820000	25	9.490055143831	0.000749085635634962	chr1_97	19	SharpPeak	200.718938473904	0
chr1	92640000	92650000	chr1	92820000	92830000	29	9.87717473209852	0.0000333621856435521	chr1_97	19	SharpPeak	200.718938473904	0
chr1	104990000	105000000	chr1	105620000	105630000	16	1.67390080300667	0.00000000231832630129032	chr1_357	3	SharpPeak	21.4200899195014	1
chr1	104990000	105000000	chr1	105640000	105650000	8	1.59456483645602	0.0039290644854104	chr1_357	3	SharpPeak	21.4200899195014	0
chr1	104990000	105000000	chr1	105630000	105640000	10	1.62823926651905	0.00019565562209679	chr1_357	3	SharpPeak	21.4200899195014	0
chr1	106170000	106180000	chr1	106330000	106340000	35	8.10215511577831	0.000000000317836697197704	chr1_358	8	SharpPeak	126.585204840529	0
chr1	106170000	106180000	chr1	106340000	106350000	35	11.7501399769882	0.00000254543288826033	chr1_358	8	SharpPeak	126.585204840529	0
chr1	106170000	106180000	chr1	106350000	106360000	30	9.9993382718606	0.0000154767447388288	chr1_358	8	SharpPeak	126.585204840529	0
chr1	106170000	106180000	chr1	106360000	106370000	29	7.23693454755481	0.0000000773031257912728	chr1_358	8	SharpPeak	126.585204840529	0
chr1	106170000	106180000	chr1	106370000	106380000	41	9.40474505050981	0.0000000000045647160300526	chr1_358	8	SharpPeak	126.585204840529	0
chr1	106070000	106080000	chr1	106380000	106390000	10	2.60842257592872	0.00616142247440733	chr1_359	3	SharpPeak	15.0202256614472	0
chr1	106170000	106180000	chr1	106380000	106390000	68	9.09206058603313	0.00000000000000000000000000000000694339087731625	chr1_358	8	SharpPeak	126.585204840529	1
chr1	106070000	106080000	chr1	106390000	106400000	13	2.65065501699216	0.00012489196379236	chr1_359	3	SharpPeak	15.0202256614472	1
chr1	106170000	106180000	chr1	106390000	106400000	63	9.17806421365314	0.000000000000000000000000000193368772165439	chr1_358	8	SharpPeak	126.585204840529	0
chr1	106070000	106080000	chr1	106400000	106410000	11	2.44522248764731	0.0010486677491944	chr1_359	3	SharpPeak	15.0202256614472	0
chr1	106170000	106180000	chr1	106400000	106410000	28	8.14369005872269	0.00000284300666706934	chr1_358	8	SharpPeak	126.585204840529	0
chr1	111860000	111870000	chr1	112370000	112380000	15	1.79377104102781	0.0000000461924009794407	chr1_360	3	SharpPeak	24.20023140769	1
chr1	111860000	111870000	chr1	112380000	112390000	14	1.94979898630019	0.000000899780116705857	chr1_360	3	SharpPeak	24.20023140769	0
chr1	111860000	111870000	chr1	112390000	112400000	11	2.00218796691259	0.000204761896458336	chr1_360	3	SharpPeak	24.20023140769	0
chr1	118380000	118390000	chr1	118470000	118480000	26	9.84096190798133	0.000527901417986469	chr1_99	4	SharpPeak	21.1030985672484	0
chr1	118820000	118830000	chr1	119060000	119070000	15	3.95843758519255	0.000484699702748558	chr1_100	26	SharpPeak	198.018385545317	0
chr1	119080000	119090000	chr1	119490000	119500000	11	2.82269249134554	0.00318011834187133	chr1_361	4	SharpPeak	18.9621919234618	0
chr1	120590000	120600000	chr1	121040000	121050000	19	3.58513627429232	0.000000517493512577229	chr1_102	52	BroadPeak	924.836434305666	0
chr1	120600000	120610000	chr1	121040000	121050000	28	5.29654600156311	0.000000000402131929504004	chr1_102	52	BroadPeak	924.836434305666	0
chr1	120610000	120620000	chr1	121040000	121050000	12	3.41189379837352	0.00426974403851841	chr1_102	52	BroadPeak	924.836434305666	0
chr1	120590000	120600000	chr1	121050000	121060000	44	4.90989087336729	0.00000000000000000000000317546839020178	chr1_102	52	BroadPeak	924.836434305666	0
chr1	120600000	120610000	chr1	121050000	121060000	47	7.39171806760505	0.0000000000000000000685376782691322	chr1_102	52	BroadPeak	924.836434305666	0
chr1	120610000	120620000	chr1	121050000	121060000	27	4.64864029921382	0.000000000114708087616213	chr1_102	52	BroadPeak	924.836434305666	0
chr1	120590000	120600000	chr1	121070000	121080000	23	3.87728355333887	0.00000000269371391186245	chr1_102	52	BroadPeak	924.836434305666	0
chr1	120600000	120610000	chr1	121070000	121080000	31	5.7597848513437	0.0000000000217422896874823	chr1_102	52	BroadPeak	924.836434305666	0
chr1	120610000	120620000	chr1	121070000	121080000	17	3.67697297760307	0.0000149005750309967	chr1_102	52	BroadPeak	924.836434305666	0
chr1	120590000	120600000	chr1	121060000	121070000	14	3.25325110892886	0.000234355349495082	chr1_102	52	BroadPeak	924.836434305666	0
chr1	120600000	120610000	chr1	121060000	121070000	14	4.75291250240443	0.00801334345675943	chr1_102	52	BroadPeak	924.836434305666	0
chr1	120590000	120600000	chr1	121110000	121120000	17	3.33339721016119	0.00000419432137468193	chr1_102	52	BroadPeak	924.836434305666	0
chr1	120600000	120610000	chr1	121110000	121120000	17	4.87577203352598	0.000438322649477095	chr1_102	52	BroadPeak	924.836434305666	0
chr1	120620000	120630000	chr1	121110000	121120000	11	2.58549164354172	0.0016307122544593	chr1_102	52	BroadPeak	924.836434305666	0
chr1	120600000	120610000	chr1	121120000	121130000	26	5.45699838457315	0.0000000165426052322571	chr1_102	52	BroadPeak	924.836434305666	0
chr1	120590000	120600000	chr1	121100000	121110000	11	2.75546621634122	0.00265699721174106	chr1_102	52	BroadPeak	924.836434305666	0
chr1	120600000	120610000	chr1	121100000	121110000	14	3.92486107943403	0.00145208646758712	chr1_102	52	BroadPeak	924.836434305666	0
chr1	120620000	120630000	chr1	121100000	121110000	9	2.19934623403338	0.00702531995828427	chr1_102	52	BroadPeak	924.836434305666	0
chr1	120590000	120600000	chr1	121150000	121160000	21	3.04589970449385	0.0000000012008990455702	chr1_102	52	BroadPeak	924.836434305666	0
chr1	120600000	120610000	chr1	121150000	121160000	28	4.40018425325037	0.00000000000586656090945329	chr1_102	52	BroadPeak	924.836434305666	0
chr1	120610000	120620000	chr1	121150000	121160000	15	2.89141189085755	0.0000155901520265494	chr1_102	52	BroadPeak	924.836434305666	0
chr1	120640000	120650000	chr1	121150000	121160000	10	2.16660874184263	0.00167408753569906	chr1_102	52	BroadPeak	924.836434305666	0
chr1	120590000	120600000	chr1	121180000	121190000	39	2.97931687938695	0.00000000000000000000000000308553915873105	chr1_102	52	BroadPeak	924.836434305666	0
chr1	120600000	120610000	chr1	121180000	121190000	50	4.28742371966531	0.0000000000000000000000000000000108533503621168	chr1_102	52	BroadPeak	924.836434305666	0
chr1	120610000	120620000	chr1	121180000	121190000	26	2.82646283267151	0.0000000000000111251125680175	chr1_102	52	BroadPeak	924.836434305666	0
chr1	120620000	120630000	chr1	121180000	121190000	16	2.33797277556832	0.0000002097256034752	chr1_102	52	BroadPeak	924.836434305666	0
chr1	120640000	120650000	chr1	121180000	121190000	12	2.12407996925285	0.0000708958702213984	chr1_102	52	BroadPeak	924.836434305666	0
chr1	120590000	120600000	chr1	121130000	121140000	10	2.70129248603721	0.00778279204851743	chr1_102	52	BroadPeak	924.836434305666	0
chr1	120590000	120600000	chr1	121160000	121170000	35	3.01506119105111	0.0000000000000000000000837500309863259	chr1_102	52	BroadPeak	924.836434305666	0
chr1	120600000	120610000	chr1	121160000	121170000	32	4.3483415310372	0.00000000000000253391138881079	chr1_102	52	BroadPeak	924.836434305666	0
chr1	120610000	120620000	chr1	121160000	121170000	20	2.86171901781285	0.00000000266797686024101	chr1_102	52	BroadPeak	924.836434305666	0
chr1	120620000	120630000	chr1	121160000	121170000	12	2.364320000061	0.000188214537633379	chr1_102	52	BroadPeak	924.836434305666	0
chr1	120640000	120650000	chr1	121160000	121170000	13	2.1475229267311	0.0000152768638480064	chr1_102	52	BroadPeak	924.836434305666	0
chr1	120590000	120600000	chr1	121210000	121220000	26	2.53018888231446	0.000000000000000908735784408719	chr1_362	4	SharpPeak	73.2063716214054	0
chr1	120610000	120620000	chr1	121210000	121220000	10	2.41076712104384	0.0035513177691155	chr1_362	4	SharpPeak	73.2063716214054	0
chr1	120590000	120600000	chr1	121220000	121230000	28	3.00466756148535	0.000000000000000649392129475089	chr1_362	4	SharpPeak	73.2063716214054	0
chr1	120600000	120610000	chr1	121220000	121230000	47	4.32548551013789	0.0000000000000000000000000000217388047154895	chr1_362	4	SharpPeak	73.2063716214054	1
chr1	120590000	120600000	chr1	121140000	121150000	11	2.85415883804571	0.00345717712647576	chr1_102	52	BroadPeak	924.836434305666	0
chr1	120590000	120600000	chr1	121190000	121200000	22	3.01972541293309	0.000000000153796709655286	chr1_102	52	BroadPeak	924.836434305666	0
chr1	120600000	120610000	chr1	121190000	121200000	28	4.35298708208823	0.00000000000461358136225962	chr1_102	52	BroadPeak	924.836434305666	0
chr1	120610000	120620000	chr1	121190000	121200000	11	2.8625641086518	0.00353195707757371	chr1_102	52	BroadPeak	924.836434305666	0
chr1	120590000	120600000	chr1	121310000	121320000	12	2.82518105317913	0.000903235738513213	chr1_103	6	SharpPeak	42.3361277990564	0
chr1	120600000	120610000	chr1	121310000	121320000	16	4.02297810791068	0.000166217468799959	chr1_103	6	SharpPeak	42.3361277990564	0
chr1	120600000	120610000	chr1	121330000	121340000	15	4.16198300096346	0.000806476441541982	chr1_103	6	SharpPeak	42.3361277990564	0
chr1	120600000	120610000	chr1	121340000	121350000	19	4.1734357898007	0.00000473183172191054	chr1_103	6	SharpPeak	42.3361277990564	0
chr1	120590000	120600000	chr1	121360000	121370000	13	2.72154503445842	0.00016199254907272	chr1_104	22	BroadPeak	220.516059271007	0
chr1	120600000	120610000	chr1	121360000	121370000	15	3.84859216102546	0.00036260102427066	chr1_104	22	BroadPeak	220.516059271007	0
chr1	120590000	120600000	chr1	121370000	121380000	12	2.29431764069457	0.000143374021816222	chr1_104	22	BroadPeak	220.516059271007	0
chr1	120600000	120610000	chr1	121370000	121380000	16	3.13418854108961	0.00000895382095702586	chr1_104	22	BroadPeak	220.516059271007	0
chr1	120590000	120600000	chr1	121380000	121390000	17	2.49337049597784	0.0000000798190030452325	chr1_104	22	BroadPeak	220.516059271007	0
chr1	120600000	120610000	chr1	121380000	121390000	20	3.46765713549682	0.0000000603336204487886	chr1_104	22	BroadPeak	220.516059271007	0
chr1	120610000	120620000	chr1	121380000	121390000	11	2.36704278909981	0.000812419257764525	chr1_104	22	BroadPeak	220.516059271007	0
chr1	121170000	121180000	chr1	121380000	121390000	21	5.44351948074277	0.0000152285015967814	chr1_105	4	SharpPeak	20.8846537684767	1
chr1	120590000	120600000	chr1	121400000	121410000	22	2.37217992661596	0.00000000000160388336714164	chr1_104	22	BroadPeak	220.516059271007	0
chr1	120600000	120610000	chr1	121400000	121410000	29	3.26389881042931	0.000000000000000600955700450463	chr1_104	22	BroadPeak	220.516059271007	0
chr1	120610000	120620000	chr1	121400000	121410000	13	2.25584022330581	0.0000252326605406306	chr1_104	22	BroadPeak	220.516059271007	0
chr1	121170000	121180000	chr1	121400000	121410000	16	4.83177760973825	0.00120187037044161	chr1_105	4	SharpPeak	20.8846537684767	0
chr1	120590000	120600000	chr1	121410000	121420000	14	2.40356768222729	0.00000967433390854945	chr1_104	22	BroadPeak	220.516059271007	0
chr1	120600000	120610000	chr1	121410000	121420000	19	3.31616965172699	0.000000159660424777497	chr1_104	22	BroadPeak	220.516059271007	0
chr1	120610000	120620000	chr1	121410000	121420000	12	2.28400810239997	0.000137170355318679	chr1_104	22	BroadPeak	220.516059271007	0
chr1	120590000	120600000	chr1	121420000	121430000	20	2.63577587561954	0.000000000669831200635628	chr1_104	22	BroadPeak	220.516059271007	0
chr1	120600000	120610000	chr1	121420000	121430000	20	3.70344102418184	0.000000172824333304449	chr1_104	22	BroadPeak	220.516059271007	0
chr1	125910000	125920000	chr1	126380000	126390000	17	3.11010242286189	0.00000168687033455279	chr1_363	2	SharpPeak	12.5999573179536	1
chr1	125910000	125920000	chr1	126390000	126400000	13	3.74223122129973	0.00293211484940079	chr1_363	2	SharpPeak	12.5999573179536	0
chr1	125910000	125920000	chr1	126430000	126440000	15	2.59744821897974	0.00000448548750698761	chr1_364	2	SharpPeak	12.9173729350656	1
chr1	125910000	125920000	chr1	126440000	126450000	14	3.6060138546707	0.000651167556375704	chr1_364	2	SharpPeak	12.9173729350656	0
chr1	125910000	125920000	chr1	126720000	126730000	11	2.62213477316235	0.00182452011088792	chr1_365	2	SharpPeak	9.43997552899195	0
chr1	126730000	126740000	chr1	126910000	126920000	18	5.6278080453601	0.000754514945293872	chr1_366	2	SharpPeak	9.55705350273972	1
chr1	126730000	126740000	chr1	126920000	126930000	16	5.26346176346722	0.00284416168437282	chr1_366	2	SharpPeak	9.55705350273972	0
chr1	127200000	127210000	chr1	127310000	127320000	39	14.6305126564686	0.00000747378982429932	chr1_367	2	SharpPeak	11.2657519124587	1
chr1	127200000	127210000	chr1	127320000	127330000	25	11.4810140624304	0.00918027109892704	chr1_367	2	SharpPeak	11.2657519124587	0
chr1	127200000	127210000	chr1	127370000	127380000	28	9.14892851260823	0.000023825411028882	chr1_368	2	SharpPeak	17.3261060820215	0
chr1	127200000	127210000	chr1	127380000	127390000	37	10.4112265242647	0.0000000156317169066459	chr1_368	2	SharpPeak	17.3261060820215	1
chr1	127200000	127210000	chr1	127410000	127420000	47	9.28492973179415	0.000000000000000377848495821695	chr1_369	9	SharpPeak	157.961342734008	0
chr1	127200000	127210000	chr1	127420000	127430000	31	7.42290345291942	0.00000000965306207626671	chr1_369	9	SharpPeak	157.961342734008	0
chr1	127200000	127210000	chr1	127430000	127440000	34	6.07505276683432	0.000000000000638194784885835	chr1_369	9	SharpPeak	157.961342734008	0
chr1	127200000	127210000	chr1	127450000	127460000	72	7.7894549144724	0.000000000000000000000000000000000000000153767098238074	chr1_369	9	SharpPeak	157.961342734008	1
chr1	127200000	127210000	chr1	127460000	127470000	47	7.03020121923659	0.00000000000000000000959845128740276	chr1_369	9	SharpPeak	157.961342734008	0
chr1	127200000	127210000	chr1	127470000	127480000	23	6.40266834339321	0.0000155922760561758	chr1_369	9	SharpPeak	157.961342734008	0
chr1	127200000	127210000	chr1	127480000	127490000	25	7.39924404983278	0.0000159431822904138	chr1_369	9	SharpPeak	157.961342734008	0
chr1	127200000	127210000	chr1	127400000	127410000	40	7.72047190897893	0.000000000000041344169235455	chr1_369	9	SharpPeak	157.961342734008	0
chr1	127200000	127210000	chr1	127440000	127450000	36	6.57292631427978	0.000000000000211815665670266	chr1_369	9	SharpPeak	157.961342734008	0
chr1	127530000	127540000	chr1	127680000	127690000	21	7.14974980711606	0.000655188054529639	chr1_106	15	BroadPeak	220.352929553381	0
chr1	128410000	128420000	chr1	128570000	128580000	29	9.65261935656006	0.000022300005433631	chr1_107	27	BroadPeak	280.767162945655	0
chr1	128590000	128600000	chr1	128680000	128690000	46	20.9833796413774	0.000102202936231774	chr1_370	2	SharpPeak	13.393292072948	0
chr1	128590000	128600000	chr1	128740000	128750000	27	12.1241092281467	0.00457870765848807	chr1_371	2	SharpPeak	13.520162674629	0
chr1	128590000	128600000	chr1	128690000	128700000	43	17.3234845861694	0.0000117767580804865	chr1_370	2	SharpPeak	13.393292072948	1
chr1	128590000	128600000	chr1	128750000	128760000	35	10.3917645240193	0.000000154681878818138	chr1_371	2	SharpPeak	13.520162674629	1
chr1	128590000	128600000	chr1	128790000	128800000	31	9.20108246050347	0.00000100989663473414	chr1_110	10	SharpPeak	182.197525522044	0
chr1	128360000	128370000	chr1	128800000	128810000	16	2.67416849781104	0.00000120211644537663	chr1_108	20	SharpPeak	186.949101123971	0
chr1	128470000	128480000	chr1	128800000	128810000	12	3.65294038929451	0.00725809060318235	chr1_109	4	SharpPeak	25.4518126559719	0
chr1	128580000	128590000	chr1	128800000	128810000	22	7.34138707681723	0.000345399441331217	chr1_110	10	SharpPeak	182.197525522044	0
chr1	128590000	128600000	chr1	128800000	128810000	50	9.24678165398264	0.00000000000000000264554176724248	chr1_110	10	SharpPeak	182.197525522044	0
chr1	128360000	128370000	chr1	128810000	128820000	13	2.55430203339981	0.0000875289824749437	chr1_108	20	SharpPeak	186.949101123971	0
chr1	128410000	128420000	chr1	128810000	128820000	12	3.69018144993642	0.00784203935485374	chr1_108	20	SharpPeak	186.949101123971	0
chr1	128450000	128460000	chr1	128810000	128820000	11	2.75828701298433	0.0026752995053735	chr1_108	20	SharpPeak	186.949101123971	0
chr1	128470000	128480000	chr1	128810000	128820000	12	3.44338958582189	0.00460973016856075	chr1_109	4	SharpPeak	25.4518126559719	0
chr1	128580000	128590000	chr1	128810000	128820000	32	6.791139960764	0.00000000027551981064615	chr1_110	10	SharpPeak	182.197525522044	0
chr1	128590000	128600000	chr1	128810000	128820000	44	8.53657645047229	0.00000000000000207843235711731	chr1_110	10	SharpPeak	182.197525522044	0
chr1	128350000	128360000	chr1	128820000	128830000	19	2.9619300366454	0.0000000282004137778511	chr1_108	20	SharpPeak	186.949101123971	0
chr1	128360000	128370000	chr1	128820000	128830000	38	3.07255426326577	0.000000000000000000000000113417418239861	chr1_108	20	SharpPeak	186.949101123971	1
chr1	128410000	128420000	chr1	128820000	128830000	37	4.57495424914728	0.000000000000000000582594810225425	chr1_108	20	SharpPeak	186.949101123971	0
chr1	128450000	128460000	chr1	128820000	128830000	16	3.33383202285085	0.0000186143433592145	chr1_108	20	SharpPeak	186.949101123971	0
chr1	128470000	128480000	chr1	128820000	128830000	24	4.23640918267807	0.00000000268508793656611	chr1_109	4	SharpPeak	25.4518126559719	1
chr1	128580000	128590000	chr1	128820000	128830000	50	8.43517741420741	0.000000000000000000067188022848587	chr1_110	10	SharpPeak	182.197525522044	0
chr1	128590000	128600000	chr1	128820000	128830000	99	10.5952279776715	0.0000000000000000000000000000000000000000000000000000000432157206430508	chr1_110	10	SharpPeak	182.197525522044	1
chr1	128350000	128360000	chr1	128840000	128850000	13	1.9713777877835	0.00000641581352403421	chr1_108	20	SharpPeak	186.949101123971	0
chr1	128360000	128370000	chr1	128840000	128850000	9	2.02319161183283	0.00412720327223054	chr1_108	20	SharpPeak	186.949101123971	0
chr1	128580000	128590000	chr1	128840000	128850000	17	4.6245223139755	0.000238923271509343	chr1_110	10	SharpPeak	182.197525522044	0
chr1	130870000	130880000	chr1	131050000	131060000	18	5.26336600541637	0.000344092814192684	chr1_372	2	SharpPeak	15.771946425752	0
chr1	130870000	130880000	chr1	131040000	131050000	24	4.75436573477733	0.0000000236978316589574	chr1_372	2	SharpPeak	15.771946425752	1
chr1	131270000	131280000	chr1	131540000	131550000	12	3.28689735520562	0.00314427974932165	chr1_111	13	SharpPeak	72.3075869043119	0
chr1	131270000	131280000	chr1	131560000	131570000	13	2.51420549334831	0.0000746897614208044	chr1_111	13	SharpPeak	72.3075869043119	0
chr1	132150000	132160000	chr1	132220000	132230000	39	13.1751092991957	0.000000609475534603607	chr1_112	9	SharpPeak	66.0279907594886	0
chr1	132160000	132170000	chr1	132220000	132230000	42	18.1275434101228	0.0000735967722860297	chr1_112	9	SharpPeak	66.0279907594886	0
chr1	132140000	132150000	chr1	132230000	132240000	32	12.317509368052	0.00011132455805325	chr1_112	9	SharpPeak	66.0279907594886	0
chr1	132150000	132160000	chr1	132230000	132240000	43	15.9406495760781	0.00000148815437411534	chr1_112	9	SharpPeak	66.0279907594886	0
chr1	132150000	132160000	chr1	132240000	132250000	23	7.48753875542446	0.000165477817791412	chr1_112	9	SharpPeak	66.0279907594886	0
chr1	132160000	132170000	chr1	132240000	132250000	31	10.0505999968329	0.00000621067181674946	chr1_112	9	SharpPeak	66.0279907594886	0
chr1	132160000	132170000	chr1	132250000	132260000	36	13.0003323937308	0.00000873744518976343	chr1_112	9	SharpPeak	66.0279907594886	0
chr1	132150000	132160000	chr1	132260000	132270000	30	10.297984870763	0.0000267092980882418	chr1_112	9	SharpPeak	66.0279907594886	0
chr1	132150000	132160000	chr1	132280000	132290000	30	9.33984287915304	0.00000419432137468193	chr1_113	20	SharpPeak	146.738816788214	0
chr1	132160000	132170000	chr1	132330000	132340000	27	10.7350752693089	0.000814885773193294	chr1_113	20	SharpPeak	146.738816788214	0
chr1	132310000	132320000	chr1	132330000	132340000	135	66.6697844221	0.0000000000442013154022582	chr1_373	4	SharpPeak	52.8611420044326	0
chr1	132150000	132160000	chr1	132340000	132350000	19	6.23413327439202	0.000880627567132068	chr1_113	20	SharpPeak	146.738816788214	0
chr1	132160000	132170000	chr1	132340000	132350000	22	7.97948028106655	0.00103495660260145	chr1_113	20	SharpPeak	146.738816788214	0
chr1	132310000	132320000	chr1	132340000	132350000	85	40.5346057337	0.000000123312371906974	chr1_373	4	SharpPeak	52.8611420044326	0
chr1	132150000	132160000	chr1	132350000	132360000	20	7.46824587527398	0.00278822368189495	chr1_113	20	SharpPeak	146.738816788214	0
chr1	132160000	132170000	chr1	132350000	132360000	32	9.54947538867369	0.000000709166299383466	chr1_113	20	SharpPeak	146.738816788214	0
chr1	132300000	132310000	chr1	132350000	132360000	60	28.4348831388127	0.0000152285015967814	chr1_373	4	SharpPeak	52.8611420044326	0
chr1	132310000	132320000	chr1	132350000	132360000	121	41.8651723272	0.0000000000000000000184946221171785	chr1_373	4	SharpPeak	52.8611420044326	1
chr1	132370000	132380000	chr1	132480000	132490000	26	8.28647220954693	0.0000347746074982625	chr1_115	3	SharpPeak	18.0171000854394	0
chr1	132530000	132540000	chr1	132570000	132580000	68	28.8782041690083	0.0000000625629698541701	chr1_374	6	SharpPeak	72.9179356201605	0
chr1	132530000	132540000	chr1	132580000	132590000	83	31.6035700431006	0.00000000000658338306915983	chr1_374	6	SharpPeak	72.9179356201605	0
chr1	132540000	132550000	chr1	132580000	132590000	96	43.1224018255	0.000000000710443802932971	chr1_374	6	SharpPeak	72.9179356201605	0
chr1	132530000	132540000	chr1	132590000	132600000	80	25.7337166941716	0.00000000000000362641527559842	chr1_374	6	SharpPeak	72.9179356201605	1
chr1	132540000	132550000	chr1	132590000	132600000	78	34.273797701	0.0000000195651582729741	chr1_374	6	SharpPeak	72.9179356201605	0
chr1	132530000	132540000	chr1	132600000	132610000	53	20.3688614606324	0.000000158935067432616	chr1_374	6	SharpPeak	72.9179356201605	0
chr1	132750000	132760000	chr1	132960000	132970000	30	4.89415800187375	0.00000000000214596126387436	chr1_117	19	SharpPeak	150.584492789531	0
chr1	132760000	132770000	chr1	132960000	132970000	32	4.88777019025585	0.0000000000000572901442395126	chr1_117	19	SharpPeak	150.584492789531	1
chr1	132740000	132750000	chr1	132970000	132980000	23	7.54524171937785	0.000184279653731741	chr1_117	19	SharpPeak	150.584492789531	0
chr1	132750000	132760000	chr1	132970000	132980000	24	4.30946024871225	0.00000000374255876896701	chr1_117	19	SharpPeak	150.584492789531	0
chr1	132760000	132770000	chr1	132970000	132980000	27	4.29680881198026	0.0000000000199664742048783	chr1_117	19	SharpPeak	150.584492789531	0
chr1	132730000	132740000	chr1	132940000	132950000	25	9.55920010936232	0.000826416998185414	chr1_375	4	SharpPeak	20.4654017147361	0
chr1	132740000	132750000	chr1	132940000	132950000	22	9.1229144267849	0.00538359453040755	chr1_375	4	SharpPeak	20.4654017147361	0
chr1	132750000	132760000	chr1	132940000	132950000	16	5.19545512158414	0.0025149825641266	chr1_375	4	SharpPeak	20.4654017147361	0
chr1	132760000	132770000	chr1	132940000	132950000	20	5.20929661891028	0.0000280303219817157	chr1_375	4	SharpPeak	20.4654017147361	1
chr1	132740000	132750000	chr1	132990000	133000000	19	6.46519718594189	0.00134657838375355	chr1_117	19	SharpPeak	150.584492789531	0
chr1	132750000	132760000	chr1	132990000	133000000	18	3.72480590531985	0.00000412664422568922	chr1_117	19	SharpPeak	150.584492789531	0
chr1	132760000	132770000	chr1	132990000	133000000	19	3.70390914654311	0.00000083358847630443	chr1_117	19	SharpPeak	150.584492789531	0
chr1	132750000	132760000	chr1	133000000	133010000	14	3.73653336141667	0.000915227956953334	chr1_117	19	SharpPeak	150.584492789531	0
chr1	132760000	132770000	chr1	133000000	133010000	12	3.71095376203139	0.0081817156089951	chr1_117	19	SharpPeak	150.584492789531	0
chr1	132740000	132750000	chr1	132980000	132990000	24	5.5144198379713	0.000000355803969665853	chr1_117	19	SharpPeak	150.584492789531	0
chr1	132750000	132760000	chr1	132980000	132990000	19	3.2362056398694	0.000000109489071382654	chr1_117	19	SharpPeak	150.584492789531	0
chr1	132760000	132770000	chr1	132980000	132990000	13	3.22311350352183	0.000791152175166335	chr1_117	19	SharpPeak	150.584492789531	0
chr1	132750000	132760000	chr1	133010000	133020000	21	3.72205526858975	0.0000000368289463546934	chr1_117	19	SharpPeak	150.584492789531	0
chr1	133040000	133050000	chr1	133070000	133080000	131	61.9972625937	0.00000000000600940830303735	chr1_376	7	SharpPeak	108.099854912908	0
chr1	133030000	133040000	chr1	133080000	133090000	52	22.9299753629237	0.0000115366246384137	chr1_376	7	SharpPeak	108.099854912908	0
chr1	133040000	133050000	chr1	133080000	133090000	174	55.8575243994	0.00000000000000000000000000000000265136831157765	chr1_376	7	SharpPeak	108.099854912908	1
chr1	133030000	133040000	chr1	133090000	133100000	35	15.6864584424697	0.000783254445941998	chr1_376	7	SharpPeak	108.099854912908	0
chr1	133040000	133050000	chr1	133090000	133100000	108	37.2988849186	0.00000000000000000261795094867503	chr1_376	7	SharpPeak	108.099854912908	0
chr1	133030000	133040000	chr1	133100000	133110000	33	12.8021158798703	0.0000953360705932136	chr1_376	7	SharpPeak	108.099854912908	0
chr1	133040000	133050000	chr1	133100000	133110000	89	29.9061876123031	0.000000000000000911751982276503	chr1_376	7	SharpPeak	108.099854912908	0
chr1	133180000	133190000	chr1	133250000	133260000	63	28.1165848995173	0.00000123230970073943	chr1_119	22	BroadPeak	283.043904533489	0
chr1	133180000	133190000	chr1	133260000	133270000	61	24.6515442481851	0.0000000724447299395186	chr1_119	22	BroadPeak	283.043904533489	0
chr1	133180000	133190000	chr1	133270000	133280000	87	24.9858787938519	0.00000000000000000022821279763484	chr1_119	22	BroadPeak	283.043904533489	0
chr1	133180000	133190000	chr1	133280000	133290000	84	22.3770022189815	0.0000000000000000000125284521928613	chr1_119	22	BroadPeak	283.043904533489	0
chr1	133160000	133170000	chr1	133300000	133310000	29	13.705209395367	0.00609866363901888	chr1_119	22	BroadPeak	283.043904533489	0
chr1	133180000	133190000	chr1	133300000	133310000	133	19.2458435720283	0.00000000000000000000000000000000000000000000000000000000000179843020207411	chr1_119	22	BroadPeak	283.043904533489	1
chr1	133180000	133190000	chr1	133330000	133340000	39	11.9522809304065	0.0000000519476513736396	chr1_119	22	BroadPeak	283.043904533489	0
chr1	133160000	133170000	chr1	133340000	133350000	24	10.325424796651	0.00515426588715297	chr1_119	22	BroadPeak	283.043904533489	0
chr1	133180000	133190000	chr1	133340000	133350000	39	14.1077271902357	0.00000319733568873635	chr1_119	22	BroadPeak	283.043904533489	0
chr1	133160000	133170000	chr1	133350000	133360000	34	11.7510197686983	0.00000704614497663263	chr1_119	22	BroadPeak	283.043904533489	0
chr1	133180000	133190000	chr1	133350000	133360000	48	15.9752504695303	0.0000000115105999736323	chr1_119	22	BroadPeak	283.043904533489	0
chr1	133180000	133190000	chr1	133310000	133320000	75	17.5300763287384	0.00000000000000000000156497592807282	chr1_119	22	BroadPeak	283.043904533489	0
chr1	133130000	133140000	chr1	133370000	133380000	37	14.6103108760034	0.0000409404032418798	chr1_120	2	SharpPeak	13.0501907668287	0
chr1	133180000	133190000	chr1	133370000	133380000	45	14.4973629524716	0.0000000151508956417833	chr1_119	22	BroadPeak	283.043904533489	0
chr1	133420000	133430000	chr1	133500000	133510000	57	26.3888479198914	0.0000144784112562758	chr1_121	2	SharpPeak	12.5992130754368	1
chr1	133420000	133430000	chr1	133560000	133570000	27	8.40329232463405	0.0000153559715098768	chr1_124	37	BroadPeak	501.694849521978	0
chr1	133380000	133390000	chr1	133570000	133580000	18	6.69229340065349	0.00497799323070369	chr1_124	37	BroadPeak	501.694849521978	0
chr1	133390000	133400000	chr1	133570000	133580000	20	6.82699948381428	0.000973090042299385	chr1_124	37	BroadPeak	501.694849521978	0
chr1	133420000	133430000	chr1	133570000	133580000	44	14.0344609454738	0.000000017307213274041	chr1_124	37	BroadPeak	501.694849521978	0
chr1	133160000	133170000	chr1	133580000	133590000	15	5.02311056370702	0.0049558111456203	chr1_123	22	SharpPeak	178.476286689211	0
chr1	133380000	133390000	chr1	133580000	133590000	38	7.94960460740749	0.0000000000023054394768935	chr1_124	37	BroadPeak	501.694849521978	0
chr1	133420000	133430000	chr1	133580000	133590000	78	16.5174080554578	0.000000000000000000000000607445021804377	chr1_124	37	BroadPeak	501.694849521978	0
chr1	133430000	133440000	chr1	133580000	133590000	22	8.45274979598736	0.00214680081518784	chr1_124	37	BroadPeak	501.694849521978	0
chr1	133160000	133170000	chr1	133590000	133600000	14	3.65373146940607	0.000740390539343357	chr1_123	22	SharpPeak	178.476286689211	0
chr1	133180000	133190000	chr1	133590000	133600000	14	4.63380611145506	0.00644470043993632	chr1_123	22	SharpPeak	178.476286689211	0
chr1	133320000	133330000	chr1	133590000	133600000	13	3.4480447395277	0.00144935934851799	chr1_124	37	BroadPeak	501.694849521978	0
chr1	133380000	133390000	chr1	133590000	133600000	45	5.56138231868291	0.0000000000000000000000486256331089589	chr1_124	37	BroadPeak	501.694849521978	0
chr1	133390000	133400000	chr1	133590000	133600000	20	5.64911012942393	0.0000860696167720795	chr1_124	37	BroadPeak	501.694849521978	0
chr1	133410000	133420000	chr1	133590000	133600000	19	5.90474449513805	0.000459952015983455	chr1_124	37	BroadPeak	501.694849521978	0
chr1	133420000	133430000	chr1	133590000	133600000	45	11.4093339209389	0.00000000000867642841602943	chr1_124	37	BroadPeak	501.694849521978	0
chr1	133130000	133140000	chr1	133620000	133630000	18	4.71861162233304	0.0000908776965701719	chr1_123	22	SharpPeak	178.476286689211	0
chr1	133160000	133170000	chr1	133620000	133630000	12	3.38287215934373	0.00396962950771703	chr1_123	22	SharpPeak	178.476286689211	0
chr1	133180000	133190000	chr1	133620000	133630000	14	4.25653558833931	0.00303772298305555	chr1_123	22	SharpPeak	178.476286689211	0
chr1	133380000	133390000	chr1	133620000	133630000	21	4.85309707348083	0.00000269062932876908	chr1_124	37	BroadPeak	501.694849521978	0
chr1	133160000	133170000	chr1	133630000	133640000	13	3.85793753679021	0.00381082211143661	chr1_123	22	SharpPeak	178.476286689211	0
chr1	133180000	133190000	chr1	133630000	133640000	17	4.8928798139227	0.000455959037233815	chr1_123	22	SharpPeak	178.476286689211	0
chr1	133130000	133140000	chr1	133640000	133650000	20	5.62561074281506	0.0000810638617411013	chr1_125	5	SharpPeak	24.2808715711928	1
chr1	133730000	133740000	chr1	133860000	133870000	27	9.52757342148051	0.000126933801419666	chr1_127	20	SharpPeak	191.483397638677	0
chr1	133730000	133740000	chr1	133870000	133880000	38	10.5866194723925	0.00000000722569725628913	chr1_127	20	SharpPeak	191.483397638677	0
chr1	133730000	133740000	chr1	133910000	133920000	28	9.57574914479011	0.0000521760609541359	chr1_127	20	SharpPeak	191.483397638677	0
chr1	133750000	133760000	chr1	133910000	133920000	19	7.63275552142515	0.00824582559694422	chr1_127	20	SharpPeak	191.483397638677	0
chr1	133730000	133740000	chr1	134020000	134030000	14	4.51601646766713	0.00517367122679348	chr1_130	8	SharpPeak	53.3461682231711	0
chr1	133900000	133910000	chr1	134050000	134060000	25	10.9268824672932	0.00499245413222588	chr1_131	9	SharpPeak	87.383743110979	0
chr1	134110000	134120000	chr1	134300000	134310000	18	6.37133338691137	0.00293771577343677	chr1_377	2	SharpPeak	8.78942020045061	1
chr1	134110000	134120000	chr1	134310000	134320000	16	5.30934518776694	0.00309929619751064	chr1_377	2	SharpPeak	8.78942020045061	0
chr1	134640000	134650000	chr1	134830000	134840000	40	8.47946476962504	0.000000000000795735179876405	chr1_135	5	SharpPeak	50.4368588664487	1
chr1	134700000	134710000	chr1	134830000	134840000	29	10.0171198303	0.0000427099725419501	chr1_378	4	SharpPeak	26.4775718709092	0
chr1	134710000	134720000	chr1	134830000	134840000	20	7.81925749276054	0.00472673666485334	chr1_378	4	SharpPeak	26.4775718709092	0
chr1	134640000	134650000	chr1	134820000	134830000	33	7.00025787235789	0.000000000130136995169136	chr1_135	5	SharpPeak	50.4368588664487	0
chr1	134700000	134710000	chr1	134820000	134830000	33	8.42878943856212	0.0000000128345497500308	chr1_378	4	SharpPeak	26.4775718709092	1
chr1	134710000	134720000	chr1	134820000	134830000	20	6.61814563563281	0.000666167797348725	chr1_378	4	SharpPeak	26.4775718709092	0
chr1	134640000	134650000	chr1	134840000	134850000	24	6.61767794393523	0.00000820930779605804	chr1_135	5	SharpPeak	50.4368588664487	0
chr1	134640000	134650000	chr1	134850000	134860000	18	6.56399516359426	0.00404568192604686	chr1_135	5	SharpPeak	50.4368588664487	0
chr1	134980000	134990000	chr1	135090000	135100000	24	9.73124703132355	0.00242471838745466	chr1_136	9	SharpPeak	69.6392437292412	0
chr1	134960000	134970000	chr1	135110000	135120000	21	5.5300406883931	0.0000190665397339324	chr1_136	9	SharpPeak	69.6392437292412	0
chr1	134980000	134990000	chr1	135110000	135120000	31	6.9333459414146	0.00000000194682483921072	chr1_136	9	SharpPeak	69.6392437292412	0
chr1	135150000	135160000	chr1	135350000	135360000	20	7.18784459367411	0.00180021369941065	chr1_139	12	SharpPeak	70.4151524796175	0
chr1	135550000	135560000	chr1	135640000	135650000	23	9.69827549183626	0.00512721868316523	chr1_141	34	BroadPeak	321.677037284565	0
chr1	135580000	135590000	chr1	135640000	135650000	64	31.6491035458006	0.0000250671934967085	chr1_141	34	BroadPeak	321.677037284565	0
chr1	135500000	135510000	chr1	135660000	135670000	23	9.02538073254162	0.00210323140743695	chr1_141	34	BroadPeak	321.677037284565	0
chr1	135510000	135520000	chr1	135660000	135670000	30	9.61860695854107	0.00000752234663881119	chr1_141	34	BroadPeak	321.677037284565	0
chr1	135550000	135560000	chr1	135660000	135670000	46	9.86082491287496	0.0000000000000145877474515153	chr1_141	34	BroadPeak	321.677037284565	0
chr1	135570000	135580000	chr1	135660000	135670000	46	15.1825808821337	0.0000000200468014392335	chr1_141	34	BroadPeak	321.677037284565	0
chr1	135580000	135590000	chr1	135660000	135670000	88	30.328533241802	0.00000000000000550861040457031	chr1_141	34	BroadPeak	321.677037284565	0
chr1	135550000	135560000	chr1	135650000	135660000	27	9.3084353087651	0.0000875289824749437	chr1_141	34	BroadPeak	321.677037284565	0
chr1	135570000	135580000	chr1	135650000	135660000	32	14.5591562356458	0.00191672224777463	chr1_141	34	BroadPeak	321.677037284565	0
chr1	135580000	135590000	chr1	135650000	135660000	78	29.395119261705	0.0000000000207148407358467	chr1_141	34	BroadPeak	321.677037284565	0
chr1	136040000	136050000	chr1	136450000	136460000	11	3.04478579787617	0.0056420533587147	chr1_144	4	SharpPeak	21.2500970771425	0
chr1	136050000	136060000	chr1	136450000	136460000	14	3.59099059753769	0.000625743815917806	chr1_144	4	SharpPeak	21.2500970771425	0
chr1	136130000	136140000	chr1	136450000	136460000	34	9.6606025249435	0.0000000885510919535719	chr1_142	4	SharpPeak	29.0320757787426	1
chr1	136170000	136180000	chr1	136450000	136460000	20	3.74132167224925	0.000000202920245142763	chr1_145	3	SharpPeak	20.268433058092	1
chr1	136230000	136240000	chr1	136450000	136460000	29	7.76932918524738	0.000000342925985628416	chr1_143	8	SharpPeak	40.8480250723805	1
chr1	136250000	136260000	chr1	136450000	136460000	20	5.79108600215867	0.000118820920866883	chr1_143	8	SharpPeak	40.8480250723805	0
chr1	136260000	136270000	chr1	136450000	136460000	18	6.58645646180064	0.00419967372651686	chr1_143	8	SharpPeak	40.8480250723805	0
chr1	136580000	136590000	chr1	137230000	137240000	11	1.85084312289154	0.000105547437355752	chr1_148	3	SharpPeak	16.03203850391	1
chr1	136570000	136580000	chr1	137240000	137250000	9	1.57240961841963	0.000783437650196054	chr1_148	3	SharpPeak	16.03203850391	0
chr1	137320000	137330000	chr1	138030000	138040000	9	1.42585012219341	0.000398310314336058	chr1_379	2	SharpPeak	15.9005131330226	0
chr1	137320000	137330000	chr1	138040000	138050000	15	1.64451015665287	0.0000000156317169066459	chr1_379	2	SharpPeak	15.9005131330226	1
chr1	137890000	137900000	chr1	138040000	138050000	22	8.70125687208889	0.00304341221428437	chr1_380	2	SharpPeak	9.82819957814369	0
chr1	137900000	137910000	chr1	138040000	138050000	30	12.0487312232546	0.000414580824136642	chr1_380	2	SharpPeak	9.82819957814369	1
chr1	138130000	138140000	chr1	138820000	138830000	9	1.80075188678811	0.0019448173096247	chr1_153	8	SharpPeak	39.0272677442526	0
chr1	138320000	138330000	chr1	138820000	138830000	12	2.04199851863974	0.0000484201522884074	chr1_154	10	SharpPeak	69.5220032417936	0
chr1	138340000	138350000	chr1	138820000	138830000	11	2.01983124115947	0.000220795154026274	chr1_154	10	SharpPeak	69.5220032417936	0
chr1	138840000	138850000	chr1	139060000	139070000	24	7.39636815514474	0.0000473322653267069	chr1_381	6	SharpPeak	48.6918935128822	0
chr1	138830000	138840000	chr1	139070000	139080000	22	6.25762913305985	0.0000351799826659759	chr1_381	6	SharpPeak	48.6918935128822	0
chr1	138840000	138850000	chr1	139070000	139080000	39	7.87785076225951	0.000000000000382258403909831	chr1_381	6	SharpPeak	48.6918935128822	1
chr1	138830000	138840000	chr1	139080000	139090000	15	4.51249000861439	0.00179945830369957	chr1_381	6	SharpPeak	48.6918935128822	0
chr1	138840000	138850000	chr1	139080000	139090000	25	5.63674930396999	0.000000129233664256954	chr1_381	6	SharpPeak	48.6918935128822	0
chr1	138850000	138860000	chr1	139080000	139090000	15	3.52015461441829	0.000139469144509445	chr1_381	6	SharpPeak	48.6918935128822	0
chr1	138830000	138840000	chr1	139130000	139140000	13	4.1025294716261	0.00637200237769745	chr1_382	15	SharpPeak	140.023508798834	0
chr1	138840000	138850000	chr1	139130000	139140000	16	5.07859540663583	0.00201164768158023	chr1_382	15	SharpPeak	140.023508798834	0
chr1	138830000	138840000	chr1	139140000	139150000	16	3.20118734535704	0.0000116028862673815	chr1_382	15	SharpPeak	140.023508798834	0
chr1	138840000	138850000	chr1	139140000	139150000	23	3.90118905532037	0.00000000301273014223585	chr1_382	15	SharpPeak	140.023508798834	0
chr1	138850000	138860000	chr1	139140000	139150000	16	2.55287117597324	0.000000658881381410215	chr1_382	15	SharpPeak	140.023508798834	0
chr1	138830000	138840000	chr1	139150000	139160000	27	4.50598412787565	0.0000000000569709683136094	chr1_382	15	SharpPeak	140.023508798834	0
chr1	138840000	138850000	chr1	139150000	139160000	39	5.58851008880598	0.00000000000000000762635390511706	chr1_382	15	SharpPeak	140.023508798834	1
chr1	138850000	138860000	chr1	139150000	139160000	28	3.46917135309628	0.0000000000000206746696939963	chr1_382	15	SharpPeak	140.023508798834	0
chr1	138830000	138840000	chr1	139160000	139170000	25	4.06990837447952	0.000000000217508473582312	chr1_382	15	SharpPeak	140.023508798834	0
chr1	138840000	138850000	chr1	139160000	139170000	27	5.0241912889282	0.000000000637519014749818	chr1_382	15	SharpPeak	140.023508798834	0
chr1	138850000	138860000	chr1	139160000	139170000	14	3.1550484124134	0.000171665636413914	chr1_382	15	SharpPeak	140.023508798834	0
chr1	138840000	138850000	chr1	139170000	139180000	21	6.33558793298119	0.000130933172106864	chr1_382	15	SharpPeak	140.023508798834	0
chr1	138830000	138840000	chr1	139180000	139190000	16	3.76105654126509	0.0000772170271895891	chr1_382	15	SharpPeak	140.023508798834	0
chr1	138840000	138850000	chr1	139190000	139200000	15	4.49431904854502	0.00172840717703119	chr1_382	15	SharpPeak	140.023508798834	0
chr1	138840000	138850000	chr1	139230000	139240000	13	4.04267089225057	0.00568041212107802	chr1_383	2	SharpPeak	8.01834795169681	1
chr1	138850000	138860000	chr1	139240000	139250000	10	2.65166409575051	0.00689193903036251	chr1_383	2	SharpPeak	8.01834795169681	0
chr1	138830000	138840000	chr1	139260000	139270000	13	3.05013282027662	0.000477938841120337	chr1_384	2	SharpPeak	15.4857904051213	0
chr1	138840000	138850000	chr1	139260000	139270000	21	3.67761281405961	0.0000000302684231298116	chr1_384	2	SharpPeak	15.4857904051213	1
chr1	138840000	138850000	chr1	139200000	139210000	19	4.71692780346079	0.0000255671422308544	chr1_382	15	SharpPeak	140.023508798834	0
chr1	138830000	138840000	chr1	139430000	139440000	10	2.53643321190695	0.00509716806028738	chr1_157	2	SharpPeak	7.62547078238352	1
chr1	150530000	150540000	chr1	151010000	151020000	11	1.68560829738589	0.0000465831044100793	chr1_159	4	SharpPeak	21.3624665940061	1
chr1	150530000	150540000	chr1	151000000	151010000	10	1.83922054599912	0.000499343282204651	chr1_159	4	SharpPeak	21.3624665940061	0
chr1	151070000	151080000	chr1	151320000	151330000	15	2.56577673373134	0.00000387467921686825	chr1_160	21	SharpPeak	195.965634657048	0
chr1	151070000	151080000	chr1	151330000	151340000	13	3.11017175233325	0.000574213501774573	chr1_160	21	SharpPeak	195.965634657048	0
chr1	151080000	151090000	chr1	151330000	151340000	18	4.44505930601937	0.0000420170741803145	chr1_160	21	SharpPeak	195.965634657048	0
chr1	151090000	151100000	chr1	151330000	151340000	12	3.77668514571313	0.00935447258116384	chr1_160	21	SharpPeak	195.965634657048	0
chr1	151040000	151050000	chr1	151350000	151360000	14	2.72106805848723	0.0000362284883276198	chr1_160	21	SharpPeak	195.965634657048	0
chr1	151070000	151080000	chr1	151350000	151360000	18	2.81923951225329	0.0000000773031257912728	chr1_160	21	SharpPeak	195.965634657048	0
chr1	151080000	151090000	chr1	151350000	151360000	20	3.96450543979949	0.000000501644867637878	chr1_160	21	SharpPeak	195.965634657048	0
chr1	151080000	151090000	chr1	151360000	151370000	16	3.34432846715274	0.0000192774743615231	chr1_160	21	SharpPeak	195.965634657048	0
chr1	151090000	151100000	chr1	151360000	151370000	11	2.87890409276961	0.00368559530962382	chr1_160	21	SharpPeak	195.965634657048	0
chr1	151070000	151080000	chr1	151370000	151380000	9	2.28100200986038	0.00877775659597732	chr1_160	21	SharpPeak	195.965634657048	0
chr1	151080000	151090000	chr1	151370000	151380000	11	3.07480375134289	0.00606050487686749	chr1_160	21	SharpPeak	195.965634657048	0
chr1	151500000	151510000	chr1	151670000	151680000	19	6.87380108538266	0.00267870164397869	chr1_385	6	SharpPeak	37.6081235865428	0
chr1	151490000	151500000	chr1	151680000	151690000	22	4.73093786023622	0.000000433223427976742	chr1_385	6	SharpPeak	37.6081235865428	1
chr1	151570000	151580000	chr1	151680000	151690000	19	5.93010592767543	0.000484699702748558	chr1_386	5	SharpPeak	25.705204346313	0
chr1	151490000	151500000	chr1	151690000	151700000	13	3.87427407478105	0.00395384202991796	chr1_385	6	SharpPeak	37.6081235865428	0
chr1	151500000	151510000	chr1	151690000	151700000	20	5.27600928751803	0.0000332873422614082	chr1_385	6	SharpPeak	37.6081235865428	0
chr1	151550000	151560000	chr1	151690000	151700000	13	3.36913204943672	0.00117485476605801	chr1_386	5	SharpPeak	25.705204346313	0
chr1	151570000	151580000	chr1	151690000	151700000	16	4.69570149170986	0.000895533290576701	chr1_386	5	SharpPeak	25.705204346313	0
chr1	151500000	151510000	chr1	151700000	151710000	23	6.17693216883169	0.00000899363601745458	chr1_385	6	SharpPeak	37.6081235865428	0
chr1	151560000	151570000	chr1	151700000	151710000	19	5.13695604394135	0.0000793805368732991	chr1_386	5	SharpPeak	25.705204346313	1
chr1	151500000	151510000	chr1	151710000	151720000	20	5.8849822102929	0.000147583326441848	chr1_385	6	SharpPeak	37.6081235865428	0
chr1	151570000	151580000	chr1	151710000	151720000	15	5.02536532242518	0.00497503255014615	chr1_386	5	SharpPeak	25.705204346313	0
chr1	152080000	152090000	chr1	152250000	152260000	38	11.1775329139375	0.0000000291241023326849	chr1_387	9	SharpPeak	62.7113745212273	0
chr1	152090000	152100000	chr1	152250000	152260000	37	8.42777848342045	0.0000000000525077992592789	chr1_387	9	SharpPeak	62.7113745212273	1
chr1	152080000	152090000	chr1	152270000	152280000	25	11.5266862386927	0.00962962968068625	chr1_387	9	SharpPeak	62.7113745212273	0
chr1	152090000	152100000	chr1	152270000	152280000	22	8.64703266457537	0.00282252531522958	chr1_387	9	SharpPeak	62.7113745212273	0
chr1	152080000	152090000	chr1	152280000	152290000	36	9.77647145135181	0.0000000107310631123255	chr1_387	9	SharpPeak	62.7113745212273	0
chr1	152080000	152090000	chr1	152300000	152310000	17	6.55759012940127	0.00961876453023997	chr1_387	9	SharpPeak	62.7113745212273	0
chr1	152080000	152090000	chr1	152260000	152270000	30	11.0840677805112	0.000100490009349964	chr1_387	9	SharpPeak	62.7113745212273	0
chr1	152090000	152100000	chr1	152260000	152270000	22	8.3353151741383	0.00181056942945037	chr1_387	9	SharpPeak	62.7113745212273	0
chr1	152080000	152090000	chr1	152290000	152300000	24	7.87803427439972	0.000125335407577461	chr1_387	9	SharpPeak	62.7113745212273	0
chr1	152080000	152090000	chr1	152360000	152370000	22	6.17935430251381	0.0000293952502966584	chr1_388	3	SharpPeak	20.7119660042517	0
chr1	152090000	152100000	chr1	152360000	152370000	15	4.60935620279375	0.00219899982430015	chr1_388	3	SharpPeak	20.7119660042517	0
chr1	151750000	151760000	chr1	152370000	152380000	12	2.46550433392566	0.000274964095476972	chr1_161	2	SharpPeak	11.4476549318898	0
chr1	152080000	152090000	chr1	152370000	152380000	25	5.67121502403906	0.000000145611527470912	chr1_388	3	SharpPeak	20.7119660042517	1
chr1	152950000	152960000	chr1	153080000	153090000	20	6.92161384522412	0.00114465534673672	chr1_389	2	SharpPeak	9.54129143123921	1
chr1	152950000	152960000	chr1	153090000	153100000	29	12.6511447304244	0.00194514465961789	chr1_389	2	SharpPeak	9.54129143123921	0
chr1	153550000	153560000	chr1	153670000	153680000	27	6.08870676939272	0.0000000342437229984822	chr1_162	4	SharpPeak	23.7462446155012	1
chr1	153550000	153560000	chr1	153690000	153700000	14	4.82409843794574	0.00908543921722852	chr1_390	2	SharpPeak	7.7434749936122	0
chr1	153540000	153550000	chr1	153700000	153710000	18	6.93334719814662	0.00711149659389349	chr1_390	2	SharpPeak	7.7434749936122	1
chr1	153550000	153560000	chr1	153720000	153730000	19	4.04411363768722	0.00000301328589279458	chr1_164	21	BroadPeak	347.155096664706	0
chr1	153890000	153900000	chr1	154070000	154080000	14	4.10847659095182	0.00221311295881477	chr1_391	3	SharpPeak	17.714700479211	0
chr1	153900000	153910000	chr1	154070000	154080000	25	7.50301021196328	0.0000200175601455515	chr1_391	3	SharpPeak	17.714700479211	1
chr1	153890000	153900000	chr1	154150000	154160000	16	4.0491436490062	0.000178724145940826	chr1_392	2	SharpPeak	16.1012585812866	0
chr1	153900000	153910000	chr1	154150000	154160000	30	7.28416465243014	0.0000000238783375446523	chr1_392	2	SharpPeak	16.1012585812866	1
chr1	153890000	153900000	chr1	154170000	154180000	33	3.80005416384186	0.00000000000000000810876425544889	chr1_168	6	SharpPeak	96.0096629665748	0
chr1	153900000	153910000	chr1	154170000	154180000	57	6.78369691340618	0.00000000000000000000000000000508238456866922	chr1_168	6	SharpPeak	96.0096629665748	1
chr1	153740000	153750000	chr1	154180000	154190000	21	3.22848442898929	0.00000000331712426830061	chr1_393	2	SharpPeak	15.6464557145096	1
chr1	153750000	153760000	chr1	154180000	154190000	10	2.30621584166603	0.00261300778045049	chr1_393	2	SharpPeak	15.6464557145096	0
chr1	153890000	153900000	chr1	154180000	154190000	29	3.20686905044908	0.000000000000000387136613455929	chr1_168	6	SharpPeak	96.0096629665748	0
chr1	153900000	153910000	chr1	154180000	154190000	32	5.6016171389949	0.00000000000209431736496119	chr1_168	6	SharpPeak	96.0096629665748	0
chr1	153900000	153910000	chr1	154060000	154070000	27	9.36373662675859	0.0000960888424241343	chr1_391	3	SharpPeak	17.714700479211	0
chr1	153900000	153910000	chr1	154100000	154110000	22	7.45513122257539	0.000425433617339541	chr1_166	5	SharpPeak	48.0570895360525	0
chr1	153890000	153900000	chr1	154120000	154130000	23	3.72676875200047	0.00000000127247530196933	chr1_166	5	SharpPeak	48.0570895360525	0
chr1	153900000	153910000	chr1	154120000	154130000	33	6.68263718379733	0.0000000000394615945402698	chr1_166	5	SharpPeak	48.0570895360525	1
chr1	153890000	153900000	chr1	154190000	154200000	12	3.09086610299955	0.00192536547733371	chr1_168	6	SharpPeak	96.0096629665748	0
chr1	154200000	154210000	chr1	154710000	154720000	10	2.33041148519353	0.00280146129146589	chr1_394	8	SharpPeak	55.3791276134335	0
chr1	154200000	154210000	chr1	154730000	154740000	11	2.22584634197337	0.000494842347678376	chr1_394	8	SharpPeak	55.3791276134335	0
chr1	154780000	154790000	chr1	154980000	154990000	18	3.79980923785668	0.00000545209164475867	chr1_170	5	SharpPeak	77.284965275303	0
chr1	154780000	154790000	chr1	154990000	155000000	20	3.80063786388804	0.00000026154196966887	chr1_170	5	SharpPeak	77.284965275303	0
chr1	154780000	154790000	chr1	155000000	155010000	52	4.01722378216636	0.00000000000000000000000000000000000374716282703731	chr1_170	5	SharpPeak	77.284965275303	1
chr1	154780000	154790000	chr1	155010000	155020000	30	3.86033846223833	0.0000000000000053599752179313	chr1_170	5	SharpPeak	77.284965275303	0
chr1	155040000	155050000	chr1	155180000	155190000	13	4.32449947770571	0.00974895600040129	chr1_171	35	BroadPeak	329.707779151554	0
chr1	155040000	155050000	chr1	155200000	155210000	19	6.79077193006515	0.00234752152955063	chr1_171	35	BroadPeak	329.707779151554	0
chr1	155080000	155090000	chr1	155200000	155210000	34	16.7706527098697	0.00461679546342592	chr1_172	10	SharpPeak	111.519660549462	0
chr1	155090000	155100000	chr1	155200000	155210000	64	28.0801909779179	0.000000551453770521698	chr1_172	10	SharpPeak	111.519660549462	0
chr1	155020000	155030000	chr1	155170000	155180000	17	6.07239447451833	0.0045773744884673	chr1_171	35	BroadPeak	329.707779151554	0
chr1	155030000	155040000	chr1	155170000	155180000	22	8.45964178481213	0.00216709682107634	chr1_171	35	BroadPeak	329.707779151554	0
chr1	155040000	155050000	chr1	155170000	155180000	17	6.22231468198378	0.00582216229222952	chr1_171	35	BroadPeak	329.707779151554	0
chr1	155040000	155050000	chr1	155190000	155200000	18	5.93286097291323	0.00136293221362674	chr1_171	35	BroadPeak	329.707779151554	0
chr1	155090000	155100000	chr1	155190000	155200000	51	25.0557600499291	0.000215501383130868	chr1_172	10	SharpPeak	111.519660549462	0
chr1	155020000	155030000	chr1	155210000	155220000	63	6.24773860078133	0.000000000000000000000000000000000000132093987867862	chr1_171	35	BroadPeak	329.707779151554	1
chr1	155030000	155040000	chr1	155210000	155220000	57	8.60849624563738	0.000000000000000000000000606900555104259	chr1_171	35	BroadPeak	329.707779151554	0
chr1	155040000	155050000	chr1	155210000	155220000	42	6.25098086588687	0.0000000000000000012326951742705	chr1_171	35	BroadPeak	329.707779151554	0
chr1	155080000	155090000	chr1	155210000	155220000	60	15.2020041728583	0.00000000000000108792198253239	chr1_172	10	SharpPeak	111.519660549462	0
chr1	155090000	155100000	chr1	155210000	155220000	113	25.3242932754543	0.000000000000000000000000000000000354113381848777	chr1_172	10	SharpPeak	111.519660549462	1
chr1	155100000	155110000	chr1	155210000	155220000	29	11.6388440432642	0.000542654257499985	chr1_172	10	SharpPeak	111.519660549462	0
chr1	155020000	155030000	chr1	155230000	155240000	26	5.55087383232073	0.0000000229392784560802	chr1_171	35	BroadPeak	329.707779151554	0
chr1	155030000	155040000	chr1	155230000	155240000	38	7.60408592264049	0.000000000000625272113713112	chr1_171	35	BroadPeak	329.707779151554	0
chr1	155040000	155050000	chr1	155230000	155240000	18	5.50706187799698	0.000587894936365816	chr1_171	35	BroadPeak	329.707779151554	0
chr1	155080000	155090000	chr1	155230000	155240000	31	13.0439213368242	0.000685762802248684	chr1_172	10	SharpPeak	111.519660549462	0
chr1	155020000	155030000	chr1	155250000	155260000	15	3.74134175654934	0.000269466873948536	chr1_171	35	BroadPeak	329.707779151554	0
chr1	155030000	155040000	chr1	155250000	155260000	17	5.02567658194566	0.000617654441132755	chr1_171	35	BroadPeak	329.707779151554	0
chr1	155020000	155030000	chr1	155260000	155270000	12	2.32190634847546	0.000160526045406498	chr1_171	35	BroadPeak	329.707779151554	0
chr1	155020000	155030000	chr1	155270000	155280000	14	3.74747979856333	0.000941874846997973	chr1_171	35	BroadPeak	329.707779151554	0
chr1	155040000	155050000	chr1	155270000	155280000	13	3.67661664822408	0.00253599354974266	chr1_171	35	BroadPeak	329.707779151554	0
chr1	155020000	155030000	chr1	155280000	155290000	25	4.42966079783284	0.0000000012175979052266	chr1_171	35	BroadPeak	329.707779151554	0
chr1	155040000	155050000	chr1	155280000	155290000	14	4.33120683386448	0.00354755863065713	chr1_171	35	BroadPeak	329.707779151554	0
chr1	155020000	155030000	chr1	155290000	155300000	15	4.37429903167907	0.00132718889699338	chr1_171	35	BroadPeak	329.707779151554	0
chr1	155030000	155040000	chr1	155290000	155300000	18	5.89783806721273	0.00127653269841979	chr1_171	35	BroadPeak	329.707779151554	0
chr1	155240000	155250000	chr1	155520000	155530000	17	6.35584853469449	0.00712828589132091	chr1_175	2	SharpPeak	8.14846615271665	0
chr1	155400000	155410000	chr1	155520000	155530000	19	6.12476046524059	0.000717843102485853	chr1_176	4	SharpPeak	20.2335222886066	0
chr1	155410000	155420000	chr1	155520000	155530000	34	12.3337760735131	0.0000186867711414783	chr1_176	4	SharpPeak	20.2335222886066	1
chr1	155420000	155430000	chr1	155520000	155530000	22	8.60336476113302	0.00266115559302862	chr1_176	4	SharpPeak	20.2335222886066	0
chr1	155030000	155040000	chr1	155540000	155550000	9	1.77706766404325	0.001781462543497	chr1_173	8	SharpPeak	48.259409189166	0
chr1	155560000	155570000	chr1	155750000	155760000	23	6.72149975202368	0.0000328438944819248	chr1_177	13	SharpPeak	116.045510628101	0
chr1	155550000	155560000	chr1	155770000	155780000	17	5.87831867628701	0.00326043082474135	chr1_395	3	SharpPeak	15.570890560674	0
chr1	155560000	155570000	chr1	155780000	155790000	22	5.67768709884153	0.00000828879730280215	chr1_395	3	SharpPeak	15.570890560674	1
chr1	155560000	155570000	chr1	155790000	155800000	13	4.28974816162776	0.00915631180772938	chr1_395	3	SharpPeak	15.570890560674	0
chr1	155560000	155570000	chr1	155860000	155870000	14	3.59874882973889	0.000638246467099963	chr1_396	3	SharpPeak	15.2388967268184	1
chr1	155560000	155570000	chr1	155870000	155880000	12	2.93523162680729	0.00124536369101545	chr1_396	3	SharpPeak	15.2388967268184	0
chr1	155560000	155570000	chr1	155880000	155890000	13	3.18713154253858	0.000717843102485853	chr1_396	3	SharpPeak	15.2388967268184	0
chr1	156040000	156050000	chr1	156240000	156250000	22	5.9638495176454	0.0000173208429710243	chr1_397	2	SharpPeak	11.5128919483063	1
chr1	156040000	156050000	chr1	156230000	156240000	17	5.75469088199391	0.00262691391634327	chr1_397	2	SharpPeak	11.5128919483063	0
chr1	156750000	156760000	chr1	156920000	156930000	16	4.05658227890497	0.000182766925895744	chr1_178	9	SharpPeak	47.1430254417964	0
chr1	156930000	156940000	chr1	157010000	157020000	40	19.5459636755385	0.00137337088285185	chr1_398	2	SharpPeak	9.82651198412004	0
chr1	156940000	156950000	chr1	157010000	157020000	35	15.8572903780407	0.000945165765808557	chr1_398	2	SharpPeak	9.82651198412004	1
chr1	156740000	156750000	chr1	157040000	157050000	16	3.74925083937043	0.0000746897614208044	chr1_180	17	SharpPeak	140.647215938623	0
chr1	156930000	156940000	chr1	157040000	157050000	52	16.0786016016345	0.000000000180539353282138	chr1_179	10	SharpPeak	124.3379407279	0
chr1	156740000	156750000	chr1	157050000	157060000	23	3.99321312596754	0.00000000466930285855845	chr1_180	17	SharpPeak	140.647215938623	0
chr1	156750000	156760000	chr1	157050000	157060000	18	5.36037963879023	0.000426775711893215	chr1_180	17	SharpPeak	140.647215938623	0
chr1	156930000	156940000	chr1	157050000	157060000	67	16.5297580637769	0.00000000000000000459497659653102	chr1_179	10	SharpPeak	124.3379407279	0
chr1	156940000	156950000	chr1	157050000	157060000	45	12.9826406643938	0.000000000545078952003084	chr1_179	10	SharpPeak	124.3379407279	0
chr1	156710000	156720000	chr1	157060000	157070000	21	5.66280669326437	0.000026923416459495	chr1_180	17	SharpPeak	140.647215938623	0
chr1	156740000	156750000	chr1	157060000	157070000	15	3.2659709479629	0.0000614772955791279	chr1_180	17	SharpPeak	140.647215938623	0
chr1	156750000	156760000	chr1	157060000	157070000	17	4.31356427394072	0.00010543770292879	chr1_180	17	SharpPeak	140.647215938623	0
chr1	156930000	156940000	chr1	157060000	157070000	64	12.7052412488265	0.000000000000000000000764502391548963	chr1_179	10	SharpPeak	124.3379407279	1
chr1	156940000	156950000	chr1	157060000	157070000	32	9.92852736345449	0.00000163752397850252	chr1_179	10	SharpPeak	124.3379407279	0
chr1	156710000	156720000	chr1	157070000	157080000	20	5.6377888470808	0.0000834626321983679	chr1_180	17	SharpPeak	140.647215938623	0
chr1	156740000	156750000	chr1	157070000	157080000	17	3.24751847221815	0.00000298505231040897	chr1_180	17	SharpPeak	140.647215938623	0
chr1	156750000	156760000	chr1	157070000	157080000	24	4.28366787768714	0.00000000331712426830061	chr1_180	17	SharpPeak	140.647215938623	0
chr1	156930000	156940000	chr1	157070000	157080000	55	12.2041485784022	0.0000000000000000979747139384925	chr1_179	10	SharpPeak	124.3379407279	0
chr1	156940000	156950000	chr1	157070000	157080000	36	9.49537739158007	0.00000000509063328264809	chr1_179	10	SharpPeak	124.3379407279	0
chr1	156740000	156750000	chr1	157090000	157100000	12	2.25145717676128	0.000120386491958099	chr1_180	17	SharpPeak	140.647215938623	0
chr1	157550000	157560000	chr1	158250000	158260000	8	1.74670100183282	0.00667012942800492	chr1_399	3	SharpPeak	15.9451867087132	0
chr1	157550000	157560000	chr1	158260000	158270000	11	1.61085083924946	0.000031337598647053	chr1_399	3	SharpPeak	15.9451867087132	1
chr1	157550000	157560000	chr1	158270000	158280000	9	1.52019997964698	0.000622618522705664	chr1_399	3	SharpPeak	15.9451867087132	0
chr1	158350000	158360000	chr1	158590000	158600000	16	4.50791316659041	0.000584726306510617	chr1_400	2	SharpPeak	9.31072238900254	1
chr1	158360000	158370000	chr1	158590000	158600000	15	5.11433102520357	0.00583737970178603	chr1_400	2	SharpPeak	9.31072238900254	0
chr1	159390000	159400000	chr1	160050000	160060000	8	1.76638817422187	0.00710892855368094	chr1_401	5	SharpPeak	36.6143167669715	0
chr1	159390000	159400000	chr1	160060000	160070000	17	1.76199209536565	0.000000000550463402716148	chr1_401	5	SharpPeak	36.6143167669715	1
chr1	159390000	159400000	chr1	160070000	160080000	11	1.66038533623469	0.0000407573016134142	chr1_401	5	SharpPeak	36.6143167669715	0
chr1	159390000	159400000	chr1	160080000	160090000	14	1.55995520476031	0.0000000646138871394711	chr1_401	5	SharpPeak	36.6143167669715	0
chr1	159390000	159400000	chr1	160090000	160100000	8	1.57395915301486	0.00363062544552947	chr1_401	5	SharpPeak	36.6143167669715	0
chr1	159390000	159400000	chr1	160180000	160190000	11	1.60751194865097	0.0000308539575202682	chr1_182	3	SharpPeak	14.8279472316391	1
chr1	160190000	160200000	chr1	160370000	160380000	15	5.16013491487863	0.00631013611116807	chr1_402	2	SharpPeak	7.95454276477922	1
chr1	160200000	160210000	chr1	160370000	160380000	14	4.67391712045095	0.00696570310699841	chr1_402	2	SharpPeak	7.95454276477922	0
chr1	162000000	162010000	chr1	162230000	162240000	13	4.02101050667068	0.00542355709490653	chr1_183	12	SharpPeak	71.5818156871922	0
chr1	162000000	162010000	chr1	162240000	162250000	13	3.53494718930155	0.00180820114894592	chr1_183	12	SharpPeak	71.5818156871922	0
chr1	161970000	161980000	chr1	162300000	162310000	12	2.75939231568911	0.000740483863458081	chr1_184	21	SharpPeak	184.156868100167	0
chr1	162000000	162010000	chr1	162300000	162310000	12	3.25557266891186	0.0029069524628852	chr1_184	21	SharpPeak	184.156868100167	0
chr1	161960000	161970000	chr1	162320000	162330000	16	3.35765797749637	0.0000202519674554946	chr1_184	21	SharpPeak	184.156868100167	0
chr1	161970000	161980000	chr1	162320000	162330000	20	2.92502374700126	0.00000000384124895841005	chr1_184	21	SharpPeak	184.156868100167	0
chr1	162000000	162010000	chr1	162320000	162330000	26	3.45469473509505	0.00000000000102963610366626	chr1_184	21	SharpPeak	184.156868100167	0
chr1	161960000	161970000	chr1	162330000	162340000	15	2.82358609004191	0.0000120119755922454	chr1_184	21	SharpPeak	184.156868100167	0
chr1	161970000	161980000	chr1	162330000	162340000	14	2.48990220511327	0.000014243472270009	chr1_184	21	SharpPeak	184.156868100167	0
chr1	162000000	162010000	chr1	162330000	162340000	23	2.89203104701733	0.00000000000938121547308639	chr1_184	21	SharpPeak	184.156868100167	0
chr1	161970000	161980000	chr1	162270000	162280000	11	2.32966587477202	0.000719065434878925	chr1_184	21	SharpPeak	184.156868100167	0
chr1	161970000	161980000	chr1	162280000	162290000	12	3.34232366195282	0.00359729833459882	chr1_184	21	SharpPeak	184.156868100167	0
chr1	162000000	162010000	chr1	162280000	162290000	18	4.02217171266482	0.0000117297507199115	chr1_184	21	SharpPeak	184.156868100167	0
chr1	161960000	161970000	chr1	162290000	162300000	11	3.26012876397982	0.00919716848189778	chr1_184	21	SharpPeak	184.156868100167	0
chr1	162000000	162010000	chr1	162290000	162300000	13	3.38012900051285	0.00121133189871785	chr1_184	21	SharpPeak	184.156868100167	0
chr1	162560000	162570000	chr1	162650000	162660000	18	5.96089823932968	0.00143755901823486	chr1_185	5	SharpPeak	34.4874387375538	0
chr1	162540000	162550000	chr1	162670000	162680000	19	5.07613555331008	0.000067828064643617	chr1_185	5	SharpPeak	34.4874387375538	0
chr1	164450000	164460000	chr1	164900000	164910000	16	3.49547982068832	0.0000325128666089997	chr1_187	3	SharpPeak	30.8413377941908	0
chr1	164450000	164460000	chr1	164880000	164890000	15	3.57552927289329	0.000165701939528856	chr1_187	3	SharpPeak	30.8413377941908	0
chr1	164300000	164310000	chr1	165070000	165080000	10	2.26073160112202	0.00226809350400996	chr1_403	3	SharpPeak	13.9648411662707	0
chr1	164300000	164310000	chr1	165080000	165090000	9	2.32474055308085	0.00983037099579101	chr1_403	3	SharpPeak	13.9648411662707	0
chr1	164300000	164310000	chr1	165130000	165140000	10	1.95304459910208	0.000783996281018996	chr1_189	14	SharpPeak	105.696125302198	0
chr1	164450000	164460000	chr1	165130000	165140000	11	2.66557113376786	0.00207542971882156	chr1_188	8	SharpPeak	52.5759293483119	0
chr1	164300000	164310000	chr1	165140000	165150000	11	1.78459373859009	0.0000772170271895891	chr1_189	14	SharpPeak	105.696125302198	0
chr1	164300000	164310000	chr1	165220000	165230000	10	1.87316169496112	0.000576459757511971	chr1_404	2	SharpPeak	9.28689912646408	1
chr1	165770000	165780000	chr1	165960000	165970000	12	3.64472714371928	0.00713069034254031	chr1_191	12	SharpPeak	85.5967826671729	0
chr1	165770000	165780000	chr1	165990000	166000000	26	5.13906275347671	0.00000000494766473281386	chr1_191	12	SharpPeak	85.5967826671729	0
chr1	165780000	165790000	chr1	165990000	166000000	26	5.01708145833272	0.00000000301273014223585	chr1_191	12	SharpPeak	85.5967826671729	0
chr1	165840000	165850000	chr1	165990000	166000000	25	10.087250540562	0.00174498448337732	chr1_405	2	SharpPeak	8.57366708665113	1
chr1	165770000	165780000	chr1	165970000	165980000	16	5.23303991235552	0.00268858758796973	chr1_191	12	SharpPeak	85.5967826671729	0
chr1	165780000	165790000	chr1	165970000	165980000	22	5.12698501370551	0.00000163507173085732	chr1_191	12	SharpPeak	85.5967826671729	0
chr1	165770000	165780000	chr1	165980000	165990000	22	5.37046420556997	0.0000034351543137153	chr1_191	12	SharpPeak	85.5967826671729	0
chr1	165780000	165790000	chr1	165980000	165990000	17	5.25130818395806	0.000999403486178284	chr1_191	12	SharpPeak	85.5967826671729	0
chr1	165770000	165780000	chr1	166010000	166020000	14	4.72778634116609	0.00764292135716805	chr1_191	12	SharpPeak	85.5967826671729	0
chr1	165760000	165770000	chr1	166140000	166150000	19	3.04780024871489	0.0000000436240109603336	chr1_193	25	BroadPeak	242.020028382546	0
chr1	165770000	165780000	chr1	166140000	166150000	23	3.12834583315461	0.0000000000435721839158733	chr1_193	25	BroadPeak	242.020028382546	0
chr1	165780000	165790000	chr1	166140000	166150000	34	3.02565927175127	0.00000000000000000000103497300074912	chr1_193	25	BroadPeak	242.020028382546	0
chr1	165840000	165850000	chr1	166140000	166150000	16	5.14159279458699	0.00226556104286205	chr1_193	25	BroadPeak	242.020028382546	0
chr1	166000000	166010000	chr1	166140000	166150000	29	8.80058684342148	0.00000399468341892143	chr1_194	7	SharpPeak	75.9344771218137	0
chr1	165760000	165770000	chr1	166020000	166030000	12	3.4594127403588	0.0047783707203133	chr1_191	12	SharpPeak	85.5967826671729	0
chr1	165770000	165780000	chr1	166130000	166140000	15	3.5384631868368	0.000148082093475785	chr1_193	25	BroadPeak	242.020028382546	0
chr1	165780000	165790000	chr1	166130000	166140000	12	3.41781184363871	0.00432637517110353	chr1_193	25	BroadPeak	242.020028382546	0
chr1	165770000	165780000	chr1	166320000	166330000	11	2.20362547399241	0.000455892133719727	chr1_196	2	SharpPeak	11.1140580051572	0
chr1	166150000	166160000	chr1	166320000	166330000	19	4.90242728998007	0.000042292977242992	chr1_195	7	SharpPeak	62.4919062200158	0
chr1	166160000	166170000	chr1	166320000	166330000	18	4.08040644894349	0.0000141482751334246	chr1_195	7	SharpPeak	62.4919062200158	0
chr1	166150000	166160000	chr1	166360000	166370000	14	3.97817874402592	0.00164519155395473	chr1_197	3	SharpPeak	18.6392559940792	0
chr1	167000000	167010000	chr1	167190000	167200000	16	5.54862865629247	0.00480541135016762	chr1_198	4	SharpPeak	25.1975826712853	0
chr1	167000000	167010000	chr1	167200000	167210000	22	5.15945679502115	0.00000181148706772145	chr1_198	4	SharpPeak	25.1975826712853	0
chr1	167380000	167390000	chr1	167620000	167630000	12	3.65025936115753	0.0072131651071591	chr1_406	4	SharpPeak	17.0221277359586	0
chr1	167390000	167400000	chr1	167630000	167640000	13	3.64562375282522	0.0023558852754712	chr1_406	4	SharpPeak	17.0221277359586	1
chr1	167380000	167390000	chr1	167640000	167650000	12	3.30159405876187	0.00326316442729367	chr1_406	4	SharpPeak	17.0221277359586	0
chr1	167390000	167400000	chr1	167640000	167650000	13	3.91194013229675	0.00430760369008227	chr1_406	4	SharpPeak	17.0221277359586	0
chr1	167680000	167690000	chr1	167770000	167780000	31	14.957488647159	0.00563626656626782	chr1_407	2	SharpPeak	12.6666207854049	0
chr1	167680000	167690000	chr1	167780000	167790000	38	12.7138051101393	0.000000715839228260289	chr1_407	2	SharpPeak	12.6666207854049	1
chr1	167690000	167700000	chr1	167860000	167870000	23	7.26196094635266	0.000105631096177024	chr1_202	14	SharpPeak	90.537912661855	0
chr1	167390000	167400000	chr1	167890000	167900000	10	2.36928159827332	0.00314427974932165	chr1_408	3	SharpPeak	13.7661317528384	0
chr1	167660000	167670000	chr1	167890000	167900000	15	4.44274188886082	0.0015442302468876	chr1_202	14	SharpPeak	90.537912661855	0
chr1	167680000	167690000	chr1	167890000	167900000	25	7.65430863368654	0.0000278265498322897	chr1_202	14	SharpPeak	90.537912661855	0
chr1	167690000	167700000	chr1	167890000	167900000	33	8.76433287460647	0.0000000314713941395585	chr1_202	14	SharpPeak	90.537912661855	1
chr1	167690000	167700000	chr1	167870000	167880000	27	10.6063245723695	0.000682456715958432	chr1_202	14	SharpPeak	90.537912661855	0
chr1	167380000	167390000	chr1	167900000	167910000	9	2.11731920636693	0.00555453749492368	chr1_408	3	SharpPeak	13.7661317528384	0
chr1	167660000	167670000	chr1	167900000	167910000	15	4.391645869106	0.00137602618462538	chr1_202	14	SharpPeak	90.537912661855	0
chr1	167680000	167690000	chr1	167900000	167910000	30	7.53795712603801	0.000000049796822198183	chr1_202	14	SharpPeak	90.537912661855	0
chr1	167690000	167700000	chr1	167900000	167910000	28	8.61549965441505	0.00000821151769891769	chr1_202	14	SharpPeak	90.537912661855	0
chr1	167380000	167390000	chr1	167910000	167920000	11	2.24113842477354	0.000524921280048123	chr1_408	3	SharpPeak	13.7661317528384	1
chr1	167660000	167670000	chr1	167910000	167920000	17	4.69254843870336	0.000282677789975616	chr1_202	14	SharpPeak	90.537912661855	0
chr1	167680000	167690000	chr1	167910000	167920000	22	8.05834304555929	0.00117485476605801	chr1_202	14	SharpPeak	90.537912661855	0
chr1	167690000	167700000	chr1	167910000	167920000	26	9.19658295323402	0.000187415250579258	chr1_202	14	SharpPeak	90.537912661855	0
chr1	168220000	168230000	chr1	168370000	168380000	17	5.94609825972127	0.00365594844207819	chr1_203	3	SharpPeak	11.8430234094813	1
chr1	168220000	168230000	chr1	168380000	168390000	16	5.50504494459675	0.00445949835372126	chr1_203	3	SharpPeak	11.8430234094813	0
chr1	168430000	168440000	chr1	168660000	168670000	27	9.40159346887505	0.000102624517244357	chr1_206	2	SharpPeak	10.3377826913719	1
chr1	168430000	168440000	chr1	169070000	169080000	11	3.01251741599453	0.00520605342077308	chr1_409	8	SharpPeak	41.9688555539085	0
chr1	168430000	168440000	chr1	169080000	169090000	14	3.56402522425598	0.000582784374012186	chr1_409	8	SharpPeak	41.9688555539085	0
chr1	168430000	168440000	chr1	169090000	169100000	15	3.05570500755183	0.000029186980858899	chr1_409	8	SharpPeak	41.9688555539085	0
chr1	168430000	168440000	chr1	169100000	169110000	13	2.2352494539279	0.0000230323248956082	chr1_409	8	SharpPeak	41.9688555539085	1
chr1	168430000	168440000	chr1	169110000	169120000	12	2.55328508449704	0.000375024543257398	chr1_409	8	SharpPeak	41.9688555539085	0
chr1	168410000	168420000	chr1	169120000	169130000	9	2.21428550778734	0.00731034660816565	chr1_409	8	SharpPeak	41.9688555539085	0
chr1	168420000	168430000	chr1	169120000	169130000	14	3.522854007575	0.000518925911745138	chr1_409	8	SharpPeak	41.9688555539085	0
chr1	168430000	168440000	chr1	169130000	169140000	11	2.96050702928089	0.00459340400990904	chr1_409	8	SharpPeak	41.9688555539085	0
chr1	168430000	168440000	chr1	169320000	169330000	17	2.38246208642658	0.0000000423922937372017	chr1_410	10	SharpPeak	75.3320018138676	0
chr1	168430000	168440000	chr1	169330000	169340000	14	2.51220965898968	0.0000155147609414261	chr1_410	10	SharpPeak	75.3320018138676	0
chr1	168420000	168430000	chr1	169340000	169350000	14	2.38414075745104	0.00000888098056073841	chr1_410	10	SharpPeak	75.3320018138676	0
chr1	168430000	168440000	chr1	169340000	169350000	22	2.35778480270169	0.00000000000142672589729708	chr1_410	10	SharpPeak	75.3320018138676	1
chr1	168410000	168420000	chr1	169350000	169360000	9	1.85060002545203	0.00231881667056604	chr1_410	10	SharpPeak	75.3320018138676	0
chr1	168420000	168430000	chr1	169350000	169360000	17	2.73799383576084	0.000000302412211200601	chr1_410	10	SharpPeak	75.3320018138676	0
chr1	168430000	168440000	chr1	169350000	169360000	15	2.70432669760644	0.00000732063044265092	chr1_410	10	SharpPeak	75.3320018138676	0
chr1	168430000	168440000	chr1	169360000	169370000	10	2.80284194429108	0.00991274588441884	chr1_410	10	SharpPeak	75.3320018138676	0
chr1	168410000	168420000	chr1	169370000	169380000	9	1.82595280857468	0.00213031143751286	chr1_410	10	SharpPeak	75.3320018138676	0
chr1	168420000	168430000	chr1	169370000	169380000	14	2.68488031855163	0.0000314915429239873	chr1_410	10	SharpPeak	75.3320018138676	0
chr1	169530000	169540000	chr1	169660000	169670000	15	5.00141492770124	0.00476907737408782	chr1_207	2	SharpPeak	7.53787885379123	1
chr1	169530000	169540000	chr1	169900000	169910000	9	2.20014348751977	0.00703922226663537	chr1_208	7	SharpPeak	58.1745854869985	0
chr1	169530000	169540000	chr1	169910000	169920000	16	1.86360610334545	0.0000000102972734725207	chr1_208	7	SharpPeak	58.1745854869985	0
chr1	169530000	169540000	chr1	169940000	169950000	16	2.43810024928463	0.000000366728261427402	chr1_208	7	SharpPeak	58.1745854869985	0
chr1	169530000	169540000	chr1	169950000	169960000	11	2.25169649583932	0.000545626316888131	chr1_208	7	SharpPeak	58.1745854869985	0
chr1	169960000	169970000	chr1	170130000	170140000	17	5.99394801324733	0.00397790883295408	chr1_411	2	SharpPeak	8.55203500237774	0
chr1	169970000	169980000	chr1	170130000	170140000	17	5.93462549666272	0.00359093253444814	chr1_411	2	SharpPeak	8.55203500237774	1
chr1	170210000	170220000	chr1	170610000	170620000	15	2.95480441523149	0.0000199540416161244	chr1_210	3	SharpPeak	18.120970342574	0
chr1	170210000	170220000	chr1	170600000	170610000	16	3.24482617789276	0.0000136189431292927	chr1_210	3	SharpPeak	18.120970342574	1
chr1	170900000	170910000	chr1	171020000	171030000	41	14.9268282527163	0.00000187428293890276	chr1_212	4	SharpPeak	28.2509678538387	0
chr1	170900000	170910000	chr1	170980000	170990000	40	13.6805173126947	0.000000564626376991249	chr1_211	2	SharpPeak	22.920709208876	0
[truncated: 58,702 more rows]
