# Supplementary material for: Integrative analysis of the 3D genome and epigenome in mouse embryonic tissues
Source: Nat Struct Mol Biol. 2024 Dec 16;32(3):479–90. doi: 10.1038/s41594-024-01431-2 (PMC11919700; doi:10.1038/s41594-024-01431-2)
Supplement: Supplementary file 4 — The list of MAPS interactions using the union H3K4me3 ChIP-seq peaks from all 12 tissues, related to Fig. 2 and Extended Data Figs. 4–6. [file 41594_2024_1431_MOESM4_ESM.zip › MAPS_interaction_combined_downsampled_union_anchor/FB_e165_downsampled.10k.2.peaks.bedpe]

chr1	start1	end1	chr2	start2	end2	count	expected	fdr	ClusterLabel	ClusterSize	ClusterType	ClusterNegLog10P	ClusterSummit
chr1	9760000	9770000	chr1	9940000	9950000	19	4.08012441715925	0.000000864213008452518	chr1_01	1	Singleton	7.84450177235492	1
chr1	13370000	13380000	chr1	13580000	13590000	30	10.5308293910883	0.0000116096530169009	chr1_02	1	Singleton	6.62177065184233	1
chr1	16610000	16620000	chr1	17120000	17130000	21	3.8021698909851	0.0000000116364221690376	chr1_03	1	Singleton	9.85374052827558	1
chr1	19100000	19110000	chr1	19200000	19210000	37	14.7111199243496	0.0000138732200426236	chr1_04	1	Singleton	6.53498038204588	1
chr1	34000000	34010000	chr1	34160000	34170000	30	9.20721975820138	0.00000080255829421959	chr1_05	1	Singleton	7.88031758993977	1
chr1	36550000	36560000	chr1	36580000	36590000	165	74.9869281934	0.0000000000000000215264536988893	chr1_06	1	Singleton	19.0160286303655	1
chr1	36550000	36560000	chr1	36740000	36750000	49	16.2825453329486	0.00000000147345858477951	chr1_07	1	Singleton	10.8031163362799	1
chr1	36780000	36790000	chr1	37290000	37300000	14	3.11245564600829	0.0000467375791630069	chr1_08	1	Singleton	5.9593653751273	1
chr1	38120000	38130000	chr1	38760000	38770000	12	2.40053688654424	0.0000692093273341072	chr1_09	1	Singleton	5.77101672971578	1
chr1	38890000	38900000	chr1	39530000	39540000	22	5.61396614346747	0.00000181324561165588	chr1_010	1	Singleton	7.5016306152329	1
chr1	40870000	40880000	chr1	41270000	41280000	15	3.18518862428984	0.0000136120790070579	chr1_011	1	Singleton	6.54653101737375	1
chr1	41150000	41160000	chr1	41650000	41660000	25	4.09074760529658	0.0000000000466809852226475	chr1_012	1	Singleton	12.3971413181245	1
chr1	41650000	41660000	chr1	41740000	41750000	61	22.4992209153096	0.000000000572380225248295	chr1_013	1	Singleton	11.2449276304805	1
chr1	41650000	41660000	chr1	41810000	41820000	34	13.6085711880707	0.0000396268624147443	chr1_014	1	Singleton	6.03870161508951	1
chr1	41650000	41660000	chr1	42250000	42260000	18	3.5593220495613	0.000000554671434746734	chr1_015	1	Singleton	8.05819031206394	1
chr1	42540000	42550000	chr1	42680000	42690000	55	27.1630782860434	0.000037235007811194	chr1_016	1	Singleton	6.07038817067479	1
chr1	42490000	42500000	chr1	42690000	42700000	53	25.7017219170769	0.0000335618050972817	chr1_017	1	Singleton	6.11943070783143	1
chr1	52230000	52240000	chr1	52630000	52640000	21	6.73203307537352	0.0000967039951290187	chr1_018	1	Singleton	5.60719281654264	1
chr1	54570000	54580000	chr1	55020000	55030000	22	4.71466749780936	0.0000000979957971266368	chr1_019	1	Singleton	8.87277593423572	1
chr1	64020000	64030000	chr1	64110000	64120000	63	24.2790685451934	0.00000000150596918452432	chr1_020	1	Singleton	10.7919710250171	1
chr1	63660000	63670000	chr1	64610000	64620000	15	1.98431725510688	0.0000000381156408079911	chr1_021	1	Singleton	9.30289727208095	1
chr1	72300000	72310000	chr1	72820000	72830000	26	7.79751065080566	0.00000334814674887582	chr1_022	1	Singleton	7.20075765486294	1
chr1	72870000	72880000	chr1	73360000	73370000	18	3.98873631175193	0.00000276081832102562	chr1_023	1	Singleton	7.29800681925815	1
chr1	74890000	74900000	chr1	75120000	75130000	26	9.18708495096854	0.0000589669661292596	chr1_024	1	Singleton	5.85164270153886	1
chr1	84280000	84290000	chr1	84690000	84700000	40	7.12091466889924	0.000000000000000526294973521584	chr1_025	1	Singleton	17.582413025138	1
chr1	86440000	86450000	chr1	86470000	86480000	83	40.9129253549	0.000000172692465811934	chr1_026	1	Singleton	8.61133513192891	1
chr1	85890000	85900000	chr1	86050000	86060000	33	12.2035266399249	0.0000110083565270556	chr1_027	1	Singleton	6.64660458546613	1
chr1	89070000	89080000	chr1	89090000	89100000	113	51.1204828881	0.00000000000352921962089473	chr1_028	1	Singleton	13.5739311096254	1
chr1	91490000	91500000	chr1	92470000	92480000	14	3.31583697140458	0.0000916988338600123	chr1_029	1	Singleton	5.63237315590665	1
chr1	93080000	93090000	chr1	93100000	93110000	124	60.5718809452	0.0000000000362698776501048	chr1_030	1	Singleton	12.5151276660565	1
chr1	105660000	105670000	chr1	105980000	105990000	25	7.34653628510392	0.00000380941410277769	chr1_031	1	Singleton	7.14186850703492	1
chr1	118980000	118990000	chr1	119050000	119060000	50	19.4252518375356	0.000000136487301741395	chr1_032	1	Singleton	8.71985645248662	1
chr1	119080000	119090000	chr1	119520000	119530000	16	2.80439771946998	0.000000556117432771035	chr1_033	1	Singleton	8.05580037892975	1
chr1	130870000	130880000	chr1	131090000	131100000	29	9.67376041529672	0.00000649429153179997	chr1_034	1	Singleton	6.89720222764504	1
chr1	132150000	132160000	chr1	132190000	132200000	119	57.7737443896	0.0000000000664458046967432	chr1_035	1	Singleton	12.2295063011846	1
chr1	131960000	131970000	chr1	132320000	132330000	25	7.8451428082159	0.0000119833755992377	chr1_036	1	Singleton	6.60628046084692	1
chr1	132190000	132200000	chr1	132320000	132330000	61	28.795290612209	0.00000294032197975467	chr1_037	1	Singleton	7.26482021350223	1
chr1	133390000	133400000	chr1	133410000	133420000	72	34.9255720432	0.000000779520263508546	chr1_038	1	Singleton	7.89580970182843	1
chr1	136050000	136060000	chr1	136230000	136240000	45	15.1360572121818	0.0000000113346338362952	chr1_039	1	Singleton	9.86663727136374	1
chr1	150390000	150400000	chr1	151340000	151350000	26	5.30699762930128	0.00000000192006650241955	chr1_040	1	Singleton	10.6782297100892	1
chr1	151750000	151760000	chr1	152380000	152390000	17	3.79284423863163	0.00000609122167424475	chr1_041	1	Singleton	6.92686207213069	1
chr1	152570000	152580000	chr1	152760000	152770000	27	9.28255562401753	0.0000250397418282948	chr1_042	1	Singleton	6.2562090057164	1
chr1	152900000	152910000	chr1	153070000	153080000	27	9.84886857038502	0.0000692647526411677	chr1_043	1	Singleton	5.76994099894803	1
chr1	153180000	153190000	chr1	153330000	153340000	49	18.6035512280445	0.0000000951402181896081	chr1_044	1	Singleton	8.88823548083192	1
chr1	154780000	154790000	chr1	154880000	154890000	52	14.5800462604871	0.00000000000102432027090322	chr1_045	1	Singleton	14.1481051457448	1
chr1	154780000	154790000	chr1	155220000	155230000	18	3.0177303944603	0.0000000487144544648265	chr1_046	1	Singleton	9.18956725194019	1
chr1	155560000	155570000	chr1	155970000	155980000	22	6.67184923430859	0.000027571138844647	chr1_047	1	Singleton	6.21277564726908	1
chr1	159390000	159400000	chr1	160190000	160200000	14	2.18063428003849	0.000000819538174514934	chr1_048	1	Singleton	7.86971405701996	1
chr1	160210000	160220000	chr1	160340000	160350000	45	17.2230722660606	0.000000451051793378584	chr1_049	1	Singleton	8.16399947970269	1
chr1	164300000	164310000	chr1	165010000	165020000	13	2.3831689715775	0.0000127354369373663	chr1_050	1	Singleton	6.57898323156423	1
chr1	165230000	165240000	chr1	165460000	165470000	38	16.4507836183125	0.0000656732873856936	chr1_051	1	Singleton	5.79745138063494	1
chr1	165460000	165470000	chr1	165630000	165640000	64	26.4427769016868	0.0000000151864819588744	chr1_052	1	Singleton	9.73075417505488	1
chr1	165320000	165330000	chr1	165640000	165650000	25	6.93116681427408	0.00000138379570503883	chr1_053	1	Singleton	7.62730754264244	1
chr1	165770000	165780000	chr1	166040000	166050000	19	5.68251289009009	0.0000926453190813699	chr1_054	1	Singleton	5.62721244676725	1
chr1	166000000	166010000	chr1	166150000	166160000	39	12.294824070773	0.0000000243870687350764	chr1_055	1	Singleton	9.50930953592049	1
chr1	166250000	166260000	chr1	166310000	166320000	50	20.6251935201505	0.000000778177437273289	chr1_056	1	Singleton	7.89765379717895	1
chr1	165780000	165790000	chr1	166300000	166310000	14	2.98564809611275	0.0000297435630094626	chr1_057	1	Singleton	6.17663812355654	1
chr1	167000000	167010000	chr1	167110000	167120000	31	10.2287057050446	0.00000227300324974599	chr1_058	1	Singleton	7.3894628724833	1
chr1	166400000	166410000	chr1	167330000	167340000	15	2.43669345792255	0.000000526909698466583	chr1_059	1	Singleton	8.08376644959736	1
chr1	167280000	167290000	chr1	167330000	167340000	76	34.6982326376	0.000000032677509308578	chr1_060	1	Singleton	9.3752490225663	1
chr1	168300000	168310000	chr1	168420000	168430000	59	28.0948606337177	0.00000591852687124745	chr1_061	1	Singleton	6.94067258501395	1
chr1	170900000	170910000	chr1	170990000	171000000	32	12.476922582939	0.0000437530141533322	chr1_062	1	Singleton	5.99107130495288	1
chr1	171360000	171370000	chr1	171470000	171480000	38	11.9567795958804	0.0000000365069104508265	chr1_063	1	Singleton	9.32299327493562	1
chr1	172080000	172090000	chr1	172310000	172320000	41	16.8921066165964	0.00000965700807390897	chr1_064	1	Singleton	6.70824771875546	1
chr1	176990000	177000000	chr1	177250000	177260000	43	12.8483592467864	0.000000000820949372758564	chr1_065	1	Singleton	11.0707107015212	1
chr1	177440000	177450000	chr1	177640000	177650000	48	23.2526726151534	0.000086401694075367	chr1_066	1	Singleton	5.65962019588674	1
chr1	178180000	178190000	chr1	178270000	178280000	22	6.54540693770763	0.00002042702690928	chr1_067	1	Singleton	6.35194658706955	1
chr1	181210000	181220000	chr1	181540000	181550000	22	5.18607341851066	0.000000493749549757627	chr1_068	1	Singleton	8.1165795548667	1
chr1	186110000	186120000	chr1	186700000	186710000	25	6.07475067713905	0.000000124693703523684	chr1_069	1	Singleton	8.76166639330694	1
chr1	189720000	189730000	chr1	189860000	189870000	22	6.23646064298254	0.00000965700807390897	chr1_070	1	Singleton	6.70785807425245	1
chr1	192780000	192790000	chr1	193030000	193040000	26	8.14356840714866	0.00000740646243128954	chr1_071	1	Singleton	6.83467171705473	1
chr1	193700000	193710000	chr1	194200000	194210000	13	2.46896300859087	0.000018379421657493	chr1_072	1	Singleton	6.40193647288928	1
chr1	13780000	13790000	chr1	14720000	14730000	13	1.2202680415617	0.0000000242855445472932	chr1_073	1	Singleton	10.0714446169764	1
chr1	15280000	15290000	chr1	15560000	15570000	24	5.36170654416836	0.00000016147110129334	chr1_074	1	Singleton	9.18532866488847	1
chr1	15280000	15290000	chr1	15680000	15690000	16	3.84002400161476	0.0000809108137680861	chr1_075	1	Singleton	6.17303098075828	1
chr1	23760000	23770000	chr1	24070000	24080000	17	2.72927747180566	0.00000021404320703652	chr1_076	1	Singleton	9.04672441296811	1
chr1	24670000	24680000	chr1	25610000	25620000	12	1.83219506361045	0.0000142182680656938	chr1_077	1	Singleton	7.03532292819975	1
chr1	32170000	32180000	chr1	33170000	33180000	18	2.07787300152405	0.000000000557657199838598	chr1_078	1	Singleton	11.8472845277745	1
chr1	33670000	33680000	chr1	33740000	33750000	36	11.625923704381	0.000000535796559436641	chr1_079	1	Singleton	8.61043738101588	1
chr1	34670000	34680000	chr1	34690000	34700000	58	27.9004778688213	0.0000280651684235438	chr1_080	1	Singleton	6.7012797801129	1
chr1	36780000	36790000	chr1	37630000	37640000	15	2.18699070825677	0.000000423591715517446	chr1_081	1	Singleton	8.7218586551114	1
chr1	37290000	37300000	chr1	37630000	37640000	14	2.63434561789752	0.0000211655588975104	chr1_082	1	Singleton	6.84096503432354	1
chr1	37420000	37430000	chr1	37630000	37640000	22	5.87994944591642	0.0000112258615306331	chr1_083	1	Singleton	7.14899326226031	1
chr1	38120000	38130000	chr1	38780000	38790000	16	3.00625027089213	0.00000417489554693502	chr1_084	1	Singleton	7.62971985146408	1
chr1	38120000	38130000	chr1	38860000	38870000	13	2.55140841411625	0.0000707938132525096	chr1_085	1	Singleton	6.23840750503416	1
chr1	39190000	39200000	chr1	39340000	39350000	27	8.8609145116772	0.0000312342822394493	chr1_086	1	Singleton	6.64718907178194	1
chr1	39390000	39400000	chr1	39500000	39510000	21	5.96946410425627	0.0000469939338154962	chr1_087	1	Singleton	6.4431699434017	1
chr1	43440000	43450000	chr1	43550000	43560000	43	19.1188218092179	0.0000922183243162728	chr1_088	1	Singleton	6.10802129460159	1
chr1	43440000	43450000	chr1	43700000	43710000	27	8.89477173016939	0.0000333504035210006	chr1_089	1	Singleton	6.61481696506615	1
chr1	55880000	55890000	chr1	56390000	56400000	12	2.24346054044961	0.0000965189149316163	chr1_090	1	Singleton	6.08311054015425	1
chr1	57200000	57210000	chr1	57320000	57330000	23	7.29455181025039	0.0000933111037730754	chr1_091	1	Singleton	6.10123620444839	1
chr1	57400000	57410000	chr1	58070000	58080000	16	3.77857286074455	0.0000667917366412114	chr1_092	1	Singleton	6.26666151364611	1
chr1	57990000	58000000	chr1	58270000	58280000	19	4.75928101403722	0.0000235788159325006	chr1_093	1	Singleton	6.78847650685269	1
chr1	64730000	64740000	chr1	64890000	64900000	32	11.3809593148457	0.0000206812249459459	chr1_094	1	Singleton	6.8533965897976	1
chr1	71550000	71560000	chr1	72090000	72100000	15	2.79407763897154	0.00000841537063957435	chr1_095	1	Singleton	7.28975645982277	1
chr1	72300000	72310000	chr1	72850000	72860000	13	2.62016158120853	0.0000924503096276182	chr1_096	1	Singleton	6.10669133088282	1
chr1	75390000	75400000	chr1	75410000	75420000	58	27.6113309821282	0.0000209474963344997	chr1_097	1	Singleton	6.84635290423084	1
chr1	78210000	78220000	chr1	78430000	78440000	23	5.6301406651522	0.00000151642039663368	chr1_098	1	Singleton	8.11435312253738	1
chr1	78650000	78660000	chr1	79640000	79650000	12	2.20157001127704	0.0000812689806977284	chr1_099	1	Singleton	6.17062613267496	1
chr1	80750000	80760000	chr1	81290000	81300000	13	2.29986299817433	0.0000250353193684013	chr1_0100	1	Singleton	6.75807763116141	1
chr1	81590000	81600000	chr1	82210000	82220000	13	1.84165781050112	0.00000239227758992841	chr1_0101	1	Singleton	7.89595472407718	1
chr1	86210000	86220000	chr1	86330000	86340000	15	3.30636162502816	0.0000582619013737954	chr1_0102	1	Singleton	6.33813434025731	1
chr1	86670000	86680000	chr1	86960000	86970000	21	4.43207771037004	0.000000489690295858305	chr1_0103	1	Singleton	8.65306108454875	1
chr1	86630000	86640000	chr1	87030000	87040000	12	2.07068990236086	0.0000457301418720248	chr1_0104	1	Singleton	6.45685669844001	1
chr1	86700000	86710000	chr1	87040000	87050000	25	4.63057053480707	0.00000000211061935138715	chr1_0105	1	Singleton	11.2248337931886	1
chr1	89450000	89460000	chr1	89470000	89480000	138	67.0664536513	0.00000000000615187112123667	chr1_0106	1	Singleton	13.9446346645606	1
chr1	88700000	88710000	chr1	89590000	89600000	22	5.375295439818	0.00000270260151093056	chr1_0107	1	Singleton	7.83694182533076	1
chr1	91540000	91550000	chr1	92450000	92460000	14	2.34352275127237	0.0000057377429492892	chr1_0108	1	Singleton	7.47435603429825	1
chr1	106170000	106180000	chr1	106240000	106250000	50	21.4887537373946	0.00000738925272653342	chr1_0109	1	Singleton	7.35256936577906	1
chr1	106170000	106180000	chr1	106310000	106320000	55	14.0655735293099	0.0000000000000222341894975503	chr1_0110	1	Singleton	16.5413663012865	1
chr1	120610000	120620000	chr1	121240000	121250000	12	2.19410003291255	0.0000789715350221452	chr1_0111	1	Singleton	6.18643308770946	1
chr1	124040000	124050000	chr1	124510000	124520000	15	2.68408316866851	0.0000052236850186168	chr1_0112	1	Singleton	7.52103373312153	1
chr1	125910000	125920000	chr1	126150000	126160000	23	6.7898979251226	0.0000315702057007604	chr1_0113	1	Singleton	6.64086637576512	1
chr1	125560000	125570000	chr1	126440000	126450000	15	3.46965060073137	0.0000987290248729715	chr1_0114	1	Singleton	6.07152065691546	1
chr1	126480000	126490000	chr1	126930000	126940000	16	2.16360626230938	0.0000000558537902951736	chr1_0115	1	Singleton	9.68446668209452	1
chr1	127860000	127870000	chr1	128130000	128140000	19	3.43998277536786	0.000000209094717019476	chr1_0116	1	Singleton	9.05784683042539	1
chr1	131820000	131830000	chr1	131840000	131850000	81	40.4273447961	0.0000012647497242237	chr1_0117	1	Singleton	8.20145010135802	1
chr1	132000000	132010000	chr1	132040000	132050000	65	30.1678007306024	0.00000221795984776443	chr1_0118	1	Singleton	7.93186566564169	1
chr1	132190000	132200000	chr1	132340000	132350000	39	15.136098488926	0.0000127084690572056	chr1_0119	1	Singleton	7.08782838023735	1
chr1	132320000	132330000	chr1	132340000	132350000	60	29.7879885676034	0.0000466586493764978	chr1_0120	1	Singleton	6.4468066376221	1
chr1	132210000	132220000	chr1	132350000	132360000	24	7.541636826375	0.0000531286382868387	chr1_0121	1	Singleton	6.38279533566695	1
chr1	133130000	133140000	chr1	133350000	133360000	38	15.8499998108481	0.0000804533670002468	chr1_0122	1	Singleton	6.17708006534402	1
chr1	134640000	134650000	chr1	134850000	134860000	33	5.73260913762827	0.000000000000510055270975976	chr1_0123	1	Singleton	15.0971852591001	1
chr1	135720000	135730000	chr1	135750000	135760000	57	26.9907523058512	0.0000220027043019193	chr1_0124	1	Singleton	6.82182619348048	1
chr1	152900000	152910000	chr1	153090000	153100000	32	11.8862046994029	0.0000471295533774038	chr1_0125	1	Singleton	6.44088646384133	1
chr1	152950000	152960000	chr1	153090000	153100000	40	15.0442598164482	0.00000447266616193005	chr1_0126	1	Singleton	7.59621862784304	1
chr1	152900000	152910000	chr1	153350000	153360000	20	5.13882270119004	0.0000189376967899784	chr1_0127	1	Singleton	6.89553804790094	1
chr1	167350000	167360000	chr1	167640000	167650000	18	4.53984546813243	0.0000456499789043764	chr1_0128	1	Singleton	6.45814797072705	1
chr1	168240000	168250000	chr1	169060000	169070000	13	2.63764926684972	0.0000982573885028273	chr1_0129	1	Singleton	6.07383548604135	1
chr1	168430000	168440000	chr1	169120000	169130000	20	4.91309805169755	0.00000990375078088644	chr1_0130	1	Singleton	7.21212847193834	1
chr1	168430000	168440000	chr1	169420000	169430000	17	2.37702081109001	0.0000000303017361593714	chr1_0131	1	Singleton	9.97015129524532	1
chr1	169740000	169750000	chr1	169900000	169910000	24	5.28903400424471	0.000000126263193823542	chr1_0132	1	Singleton	9.30327221902399	1
chr1	176930000	176940000	chr1	177420000	177430000	24	4.01628995555616	0.000000000675924952027382	chr1_0133	1	Singleton	11.7590241563361	1
chr1	178520000	178530000	chr1	178690000	178700000	39	14.1277724494674	0.0000025576202822241	chr1_0134	1	Singleton	7.86352100903787	1
chr1	178520000	178530000	chr1	178710000	178720000	40	14.9711653402132	0.00000398619073236347	chr1_0135	1	Singleton	7.65233131744255	1
chr1	178520000	178530000	chr1	178770000	178780000	25	7.95905557129402	0.0000428319794368706	chr1_0136	1	Singleton	6.49049978507902	1
chr1	179540000	179550000	chr1	179590000	179600000	64	29.1804408888062	0.00000153318040281664	chr1_0137	1	Singleton	8.10861650213612	1
chr1	180900000	180910000	chr1	180970000	180980000	45	16.8206539018555	0.000000724554491031421	chr1_0138	1	Singleton	8.46718083474859	1
chr1	182020000	182030000	chr1	182110000	182120000	42	18.3950118185331	0.0000835098733438035	chr1_0139	1	Singleton	6.15735656961677	1
chr1	182980000	182990000	chr1	183040000	183050000	37	13.2039332573859	0.00000367576623428502	chr1_0140	1	Singleton	7.68935333629666	1
chr1	185450000	185460000	chr1	185490000	185500000	121	47.8565849283	0.000000000000000240495061081458	chr1_0141	1	Singleton	18.612869744418	1
chr1	189340000	189350000	chr1	189640000	189650000	29	8.1167759278313	0.00000062830539707487	chr1_0142	1	Singleton	8.53687522527879	1
chr1	190140000	190150000	chr1	190760000	190770000	13	2.46166584420255	0.000049554792533161	chr1_0143	1	Singleton	6.41671571824892	1
chr1	191830000	191840000	chr1	191960000	191970000	18	4.37240209570068	0.0000281814124049881	chr1_0144	1	Singleton	6.69919980083978	1
chr1	193700000	193710000	chr1	194150000	194160000	19	3.0946391617238	0.0000000409053640872144	chr1_0145	1	Singleton	9.82911467972943	1
chr1	194870000	194880000	chr1	194950000	194960000	24	6.17124441952383	0.00000194992920314511	chr1_0146	1	Singleton	7.99436038328839	1
chr1	13070000	13080000	chr1	13660000	13670000	11	1.6601907930278	0.0000336997039194712	chr1_0147	1	Singleton	6.60918337112127	1
chr1	22610000	22620000	chr1	22800000	22810000	19	5.13533915880423	0.0000648342506128524	chr1_0148	1	Singleton	6.28258180140725	1
chr1	25510000	25520000	chr1	25820000	25830000	20	3.85228461277229	0.000000241159168247814	chr1_0149	1	Singleton	8.98918242689184	1
chr1	31440000	31450000	chr1	32170000	32180000	13	2.57527700597871	0.0000780270838974479	chr1_0150	1	Singleton	6.19221375723702	1
chr1	31460000	31470000	chr1	32170000	32180000	14	2.57744151695866	0.0000167002953503978	chr1_0151	1	Singleton	6.95833839784188	1
chr1	35240000	35250000	chr1	36060000	36070000	14	2.81855089208481	0.0000436611879769527	chr1_0152	1	Singleton	6.48041576739246	1
chr1	35320000	35330000	chr1	36060000	36070000	14	2.86899770020038	0.0000527134368902797	chr1_0153	1	Singleton	6.38649625565176	1
chr1	35420000	35430000	chr1	36060000	36070000	17	3.26922532358499	0.00000253244634239945	chr1_0154	1	Singleton	7.86819430732025	1
chr1	39000000	39010000	chr1	39390000	39400000	13	2.36639889694874	0.0000333571889901314	chr1_0155	1	Singleton	6.61445119671089	1
chr1	41670000	41680000	chr1	41740000	41750000	54	22.5031303347954	0.00000106631959397012	chr1_0156	1	Singleton	8.28335571129719	1
chr1	43300000	43310000	chr1	43440000	43450000	41	14.9938404686107	0.00000160211981822524	chr1_0157	1	Singleton	8.08753077969845	1
chr1	51790000	51800000	chr1	51910000	51920000	36	13.0944411171651	0.00000803023156115201	chr1_0158	1	Singleton	7.31275991538738	1
chr1	51620000	51630000	chr1	52110000	52120000	16	3.84383786594962	0.000081759948911582	chr1_0159	1	Singleton	6.16728144796493	1
chr1	52520000	52530000	chr1	52630000	52640000	29	10.6246858876411	0.0000991198158587297	chr1_0160	1	Singleton	6.06956994651433	1
chr1	52270000	52280000	chr1	52720000	52730000	14	2.68351636136444	0.000025830604064496	chr1_0161	1	Singleton	6.74189649588205	1
chr1	54660000	54670000	chr1	54920000	54930000	25	7.35784915731308	0.0000116985279898293	chr1_0162	1	Singleton	7.12916853008491	1
chr1	59330000	59340000	chr1	59480000	59490000	41	13.6654122607568	0.000000149487670752643	chr1_0163	1	Singleton	9.22228423443359	1
chr1	59540000	59550000	chr1	59570000	59580000	42	18.4299775451944	0.000087323110818832	chr1_0164	1	Singleton	6.13651351383268	1
chr1	60240000	60250000	chr1	60860000	60870000	13	2.02220399236897	0.00000653816842107665	chr1_0165	1	Singleton	7.41317257532234	1
chr1	60300000	60310000	chr1	60860000	60870000	12	2.13800505365222	0.0000617336537815516	chr1_0166	1	Singleton	6.30714012281329	1
chr1	60430000	60440000	chr1	60860000	60870000	13	2.41385018854757	0.0000407852878159934	chr1_0167	1	Singleton	6.51483332812253	1
chr1	62570000	62580000	chr1	62700000	62710000	60	27.5405059538302	0.0000046490173901131	chr1_0168	1	Singleton	7.57693514054183	1
chr1	63760000	63770000	chr1	64530000	64540000	22	3.90601199198202	0.0000000117485128255318	chr1_0169	1	Singleton	10.4136448035709	1
chr1	68300000	68310000	chr1	69100000	69110000	16	3.53101872017919	0.000030196892467388	chr1_0170	1	Singleton	6.66382285151351	1
chr1	72460000	72470000	chr1	72530000	72540000	62	23.2272927543989	0.00000000254839270898868	chr1_0171	1	Singleton	11.1330744458887	1
chr1	73890000	73900000	chr1	74230000	74240000	12	2.17731675226272	0.0000731979823110505	chr1_0172	1	Singleton	6.22217393400736	1
chr1	77430000	77440000	chr1	77510000	77520000	85	42.190501045	0.0000004881185887473	chr1_0173	1	Singleton	8.6549024372864	1
chr1	78740000	78750000	chr1	79580000	79590000	11	1.64787724984012	0.0000315205293995243	chr1_0174	1	Singleton	6.64182930427351	1
chr1	78690000	78700000	chr1	79670000	79680000	11	1.4840095489422	0.0000123125478749205	chr1_0175	1	Singleton	7.10378176960643	1
chr1	81870000	81880000	chr1	82290000	82300000	17	4.28535664752158	0.0000804533670002468	chr1_0176	1	Singleton	6.17638972738552	1
chr1	83770000	83780000	chr1	84280000	84290000	15	2.70207103367279	0.00000565407114639064	chr1_0177	1	Singleton	7.48246680206736	1
chr1	83790000	83800000	chr1	84280000	84290000	14	2.86457387124554	0.0000518563735479872	chr1_0178	1	Singleton	6.3946538079122	1
chr1	83880000	83890000	chr1	84280000	84290000	15	2.76311966240279	0.00000737466562771675	chr1_0179	1	Singleton	7.35376382379025	1
chr1	84320000	84330000	chr1	84690000	84700000	20	3.90177891352775	0.000000293818769915801	chr1_0180	1	Singleton	8.8935412528636	1
chr1	86600000	86610000	chr1	87210000	87220000	13	2.42612487243019	0.0000428957342251266	chr1_0181	1	Singleton	6.4894322692148	1
chr1	88620000	88630000	chr1	88700000	88710000	66	29.7366533095036	0.000000651041355600763	chr1_0182	1	Singleton	8.51969328186319	1
chr1	88900000	88910000	chr1	89070000	89080000	38	14.820381835749	0.0000193408822080881	chr1_0183	1	Singleton	6.88488773452709	1
chr1	89210000	89220000	chr1	89450000	89460000	17	4.34458714643935	0.0000945816905136706	chr1_0184	1	Singleton	6.09346286284097	1
chr1	91940000	91950000	chr1	92470000	92480000	15	3.04159061127749	0.0000227289832563421	chr1_0185	1	Singleton	6.8061779571809	1
chr1	92160000	92170000	chr1	92470000	92480000	18	4.62718186364966	0.0000583646088565485	chr1_0186	1	Singleton	6.33685697268184	1
chr1	93150000	93160000	chr1	93300000	93310000	25	8.28560523153729	0.0000812232041564792	chr1_0187	1	Singleton	6.17111406162179	1
chr1	96840000	96850000	chr1	97760000	97770000	12	2.17261477741568	0.0000716831277741719	chr1_0188	1	Singleton	6.23224369166943	1
chr1	97800000	97810000	chr1	98090000	98100000	22	5.18381368673884	0.00000149901750786685	chr1_0189	1	Singleton	8.11999679934124	1
chr1	111660000	111670000	chr1	111860000	111870000	16	3.78865024423992	0.0000690178756471649	chr1_0190	1	Singleton	6.25117790728101	1
chr1	118940000	118950000	chr1	119050000	119060000	38	14.2850883633627	0.00000850917977178476	chr1_0191	1	Singleton	7.28427108299021	1
chr1	119090000	119100000	chr1	119380000	119390000	15	3.29946047204674	0.0000568917240978022	chr1_0192	1	Singleton	6.34975365516285	1
chr1	120650000	120660000	chr1	121430000	121440000	12	1.96420923538148	0.000027822656714042	chr1_0193	1	Singleton	6.70533389931339	1
chr1	136100000	136110000	chr1	136130000	136140000	210	102.8841727807	0.00000000000000000831023038183363	chr1_0194	1	Singleton	20.1386614869299	1
chr1	137450000	137460000	chr1	137900000	137910000	21	5.87387613159763	0.000037380051903025	chr1_0195	1	Singleton	6.55812232023306	1
chr1	151140000	151150000	chr1	151340000	151350000	31	8.64505516800444	0.00000020511839255429	chr1_0196	1	Singleton	9.06763535247789	1
chr1	151870000	151880000	chr1	152090000	152100000	17	4.35798632374896	0.000098069428008244	chr1_0197	1	Singleton	6.07490238717844	1
chr1	153590000	153600000	chr1	153650000	153660000	39	15.873885682784	0.000036534439979388	chr1_0198	1	Singleton	6.56942676234856	1
chr1	154410000	154420000	chr1	154720000	154730000	41	7.8655198472252	0.0000000000000109401082278529	chr1_0199	1	Singleton	16.8556602187407	1
chr1	154800000	154810000	chr1	154880000	154890000	38	15.2755475491176	0.0000370418560378834	chr1_0200	1	Singleton	6.56261576320994	1
chr1	156260000	156270000	chr1	156610000	156620000	13	2.36791107047204	0.000033561795996379	chr1_0201	1	Singleton	6.61124114837114	1
chr1	156910000	156920000	chr1	157080000	157090000	17	4.31694705792859	0.0000880922505151428	chr1_0202	1	Singleton	6.13198098197119	1
chr1	157290000	157300000	chr1	157410000	157420000	29	10.2283144796697	0.0000512201073556842	chr1_0203	1	Singleton	6.40079586924809	1
chr1	157290000	157300000	chr1	157430000	157440000	16	3.75277782218846	0.0000617845822065645	chr1_0204	1	Singleton	6.30652912617517	1
chr1	159260000	159270000	chr1	160190000	160200000	16	1.95190090826747	0.0000000135695993058838	chr1_0205	1	Singleton	10.3449523539925	1
chr1	159290000	159300000	chr1	160190000	160200000	12	1.94288314785171	0.0000250850186350202	chr1_0206	1	Singleton	6.75692671290446	1
chr1	159280000	159290000	chr1	160210000	160220000	15	2.00841963729552	0.00000014723437397572	chr1_0207	1	Singleton	9.2304300220061	1
chr1	162040000	162050000	chr1	162310000	162320000	14	2.71778689468393	0.0000295676340944712	chr1_0208	1	Singleton	6.67409510402377	1
chr1	162360000	162370000	chr1	162570000	162580000	28	7.58809835014651	0.000000555157429641383	chr1_0209	1	Singleton	8.59281995202427	1
chr1	164480000	164490000	chr1	165120000	165130000	11	1.86858928291168	0.0000944456856923727	chr1_0210	1	Singleton	6.09432480661146	1
chr1	165800000	165810000	chr1	166000000	166010000	25	7.74874853127387	0.0000277918068049171	chr1_0211	1	Singleton	6.70610096540562	1
chr1	165850000	165860000	chr1	166150000	166160000	17	3.51836703638988	0.00000671910077193783	chr1_0212	1	Singleton	7.39927057095136	1
chr1	168320000	168330000	chr1	168420000	168430000	89	37.1271418035	0.0000000000724763498521338	chr1_0213	1	Singleton	12.7982940885983	1
chr1	170430000	170440000	chr1	170580000	170590000	30	9.02020568058258	0.00000163166942359774	chr1_0214	1	Singleton	8.07880253230615	1
chr1	170270000	170280000	chr1	170840000	170850000	10	1.43546286515513	0.0000596460876503231	chr1_0215	1	Singleton	6.3248714107386	1
chr1	170290000	170300000	chr1	170840000	170850000	12	1.73635361994719	0.00000838021942199265	chr1_0216	1	Singleton	7.29196577976688	1
chr1	171810000	171820000	chr1	172020000	172030000	21	5.88560760063498	0.0000384810237186361	chr1_0217	1	Singleton	6.54388086666642	1
chr1	172410000	172420000	chr1	172480000	172490000	63	25.6937345788783	0.0000000419757023919758	chr1_0218	1	Singleton	9.81733982520957	1
chr1	176880000	176890000	chr1	176920000	176930000	40	16.6828162249507	0.0000471295533774038	chr1_0219	1	Singleton	6.44086622218572	1
chr1	176880000	176890000	chr1	176990000	177000000	38	13.1706801855178	0.00000128488464568085	chr1_0220	1	Singleton	8.19377878977259	1
chr1	182560000	182570000	chr1	183220000	183230000	20	2.36994453522972	0.0000000000760908542795459	chr1_0221	1	Singleton	12.7762387992175	1
chr1	184260000	184270000	chr1	184770000	184780000	12	1.73593982739454	0.00000836983778510841	chr1_0222	1	Singleton	7.29310761490011	1
chr1	184930000	184940000	chr1	185200000	185210000	18	4.39873543558811	0.0000303877869867595	chr1_0223	1	Singleton	6.66052383695587	1
chr1	186260000	186270000	chr1	186700000	186710000	27	6.00639236441723	0.0000000188605847303625	chr1_0224	1	Singleton	10.1905899079243	1
chr1	186350000	186360000	chr1	186700000	186710000	22	6.02208293339649	0.000016356080630752	chr1_0225	1	Singleton	6.9689897764774	1
chr1	189210000	189220000	chr1	189340000	189350000	32	11.4689604060902	0.0000240334431950078	chr1_0226	1	Singleton	6.77959759527455	1
chr1	194060000	194070000	chr1	194620000	194630000	27	6.54764764135193	0.00000010999488159928	chr1_0227	1	Singleton	9.36678063732028	1
chr1	9540000	9550000	chr1	9690000	9700000	16	5.6544403463175	0.0022122481748895	chr1_1	6	SharpPeak	32.6688172165696	0
chr1	12990000	13000000	chr1	13580000	13590000	15	5.42074054296446	0.00400157243296424	chr1_2	2	SharpPeak	12.010426202296	0
chr1	12990000	13000000	chr1	13590000	13600000	19	3.85440524847272	0.000000377787842485369	chr1_2	2	SharpPeak	12.010426202296	1
chr1	13780000	13790000	chr1	14300000	14310000	9	2.25683234644826	0.0033190913591308	chr1_3	2	SharpPeak	8.39210721759414	0
chr1	16100000	16110000	chr1	16510000	16520000	20	7.51302634366586	0.00110259944455593	chr1_4	3	SharpPeak	16.468172723352	0
chr1	16090000	16100000	chr1	16520000	16530000	12	2.05562884101991	0.0000152287861287647	chr1_4	3	SharpPeak	16.468172723352	1
chr1	16100000	16110000	chr1	16520000	16530000	17	4.73969234342753	0.000102808439859259	chr1_4	3	SharpPeak	16.468172723352	0
chr1	16100000	16110000	chr1	16610000	16620000	29	12.8030951922409	0.000841456798375824	chr1_5	2	SharpPeak	8.84778351962141	1
chr1	16680000	16690000	chr1	17120000	17130000	8	2.17211977324296	0.00950263947140777	chr1_6	2	SharpPeak	7.32816777547611	0
chr1	21460000	21470000	chr1	21950000	21960000	13	1.84727541159907	0.00000080255829421959	chr1_7	7	SharpPeak	35.3366638031259	1
chr1	21460000	21470000	chr1	21960000	21970000	9	1.93505592953828	0.00114142602779858	chr1_7	7	SharpPeak	35.3366638031259	0
chr1	21960000	21970000	chr1	22260000	22270000	10	2.55708321643083	0.00206027401146515	chr1_8	3	SharpPeak	15.4035227627044	0
chr1	23320000	23330000	chr1	23760000	23770000	22	3.63862102970753	0.000000000939395747267656	chr1_9	5	SharpPeak	34.690193308353	1
chr1	23330000	23340000	chr1	23760000	23770000	24	4.58461736048641	0.00000000247691973860932	chr1_9	5	SharpPeak	34.690193308353	0
chr1	23370000	23380000	chr1	23760000	23770000	16	4.47186700223342	0.000179263074178907	chr1_10	3	SharpPeak	16.6866272319047	0
chr1	23380000	23390000	chr1	23760000	23770000	27	7.95314398624428	0.00000151217251071239	chr1_10	3	SharpPeak	16.6866272319047	1
chr1	23760000	23770000	chr1	24000000	24010000	57	14.2626115145287	0.000000000000000622567131924669	chr1_11	6	SharpPeak	54.6206704609485	1
chr1	23760000	23770000	chr1	24090000	24100000	28	11.8503417259807	0.000561744060084588	chr1_12	6	SharpPeak	53.5862626710294	0
chr1	23760000	23770000	chr1	24100000	24110000	30	8.97707448184252	0.000000486416298371399	chr1_12	6	SharpPeak	53.5862626710294	0
chr1	23760000	23770000	chr1	24130000	24140000	34	5.21827914997231	0.00000000000000153325615523369	chr1_12	6	SharpPeak	53.5862626710294	1
chr1	23760000	23770000	chr1	24170000	24180000	35	5.77394555012303	0.00000000000000456298803248904	chr1_13	4	SharpPeak	39.279575012663	1
chr1	23760000	23770000	chr1	24190000	24200000	14	3.97452301955776	0.000582295994094638	chr1_13	4	SharpPeak	39.279575012663	0
chr1	35840000	35850000	chr1	36060000	36070000	36	8.80209239488462	0.00000000013677496468893	chr1_14	6	SharpPeak	42.8758937734831	0
chr1	35850000	35860000	chr1	36060000	36070000	38	9.36944359940299	0.000000000049343599523853	chr1_14	6	SharpPeak	42.8758937734831	1
chr1	35870000	35880000	chr1	36060000	36070000	26	10.7374157206284	0.000657592735300439	chr1_15	2	SharpPeak	9.32453650708121	1
chr1	36360000	36370000	chr1	36470000	36480000	51	24.7017842409623	0.0000480614927120537	chr1_16	4	SharpPeak	19.1619289442522	1
chr1	36510000	36520000	chr1	36690000	36700000	39	14.8257129936422	0.00000264887653672853	chr1_17	24	BroadPeak	415.238436010226	0
chr1	36540000	36550000	chr1	36690000	36700000	53	13.6763854555774	0.0000000000000249478215804554	chr1_17	24	BroadPeak	415.238436010226	0
chr1	36550000	36560000	chr1	36690000	36700000	139	39.6060857772	0.0000000000000000000000000000000187605409137127	chr1_17	24	BroadPeak	415.238436010226	0
chr1	36540000	36550000	chr1	36710000	36720000	23	8.17539307303309	0.000191971168725178	chr1_17	24	BroadPeak	415.238436010226	0
chr1	36550000	36560000	chr1	36710000	36720000	58	23.5104636594481	0.0000000441599995513084	chr1_17	24	BroadPeak	415.238436010226	0
chr1	36510000	36520000	chr1	36700000	36710000	35	16.374546120753	0.000582157783209103	chr1_17	24	BroadPeak	415.238436010226	0
chr1	36540000	36550000	chr1	36700000	36710000	42	14.9774484459551	0.000000191069377081979	chr1_17	24	BroadPeak	415.238436010226	0
chr1	36550000	36560000	chr1	36700000	36710000	117	43.2197598627	0.00000000000000000137608317202605	chr1_17	24	BroadPeak	415.238436010226	0
chr1	38620000	38630000	chr1	38760000	38770000	25	9.69258080640865	0.000351048959197502	chr1_18	2	SharpPeak	8.80032741350864	1
chr1	39020000	39030000	chr1	39310000	39320000	11	2.77350495468094	0.0010244942852621	chr1_19	2	SharpPeak	8.63396365761036	1
chr1	38980000	38990000	chr1	39360000	39370000	17	5.41613010141419	0.00049238041895983	chr1_20	12	SharpPeak	90.0014493729137	0
chr1	39020000	39030000	chr1	39360000	39370000	13	3.66416412817172	0.000893768876960435	chr1_20	12	SharpPeak	90.0014493729137	0
chr1	38980000	38990000	chr1	39370000	39380000	16	3.41872953537423	0.00000710628013606176	chr1_20	12	SharpPeak	90.0014493729137	0
chr1	39370000	39380000	chr1	39470000	39480000	24	11.7331597239203	0.00982192559185231	chr1_21	2	SharpPeak	8.09724850114045	0
chr1	38980000	38990000	chr1	39530000	39540000	24	5.27572640073793	0.000000036446190462104	chr1_22	9	SharpPeak	87.2289117100177	0
chr1	39020000	39030000	chr1	39530000	39540000	13	3.48031895794708	0.000561057840427729	chr1_22	9	SharpPeak	87.2289117100177	0
chr1	39030000	39040000	chr1	39530000	39540000	14	3.2118921833407	0.0000657303094971726	chr1_22	9	SharpPeak	87.2289117100177	0
chr1	39360000	39370000	chr1	39530000	39540000	33	15.9501926305273	0.00149195454874389	chr1_23	3	SharpPeak	12.9502619271126	0
chr1	39390000	39400000	chr1	39530000	39540000	35	11.0063995979105	0.000000142060795613973	chr1_24	3	SharpPeak	26.9217738004994	0
chr1	41150000	41160000	chr1	41600000	41610000	17	3.47929003700449	0.0000019268039112203	chr1_25	2	SharpPeak	11.5813055451774	1
chr1	41150000	41160000	chr1	41740000	41750000	50	4.76510743646051	0.000000000000000000000000000000131806360702089	chr1_26	5	SharpPeak	55.8563489835306	1
chr1	41270000	41280000	chr1	41740000	41750000	38	5.26835991411554	0.00000000000000000102501735158755	chr1_27	4	SharpPeak	39.6566553280149	1
chr1	41150000	41160000	chr1	41810000	41820000	41	4.25153952163076	0.00000000000000000000000110473006653857	chr1_28	6	SharpPeak	65.0431352262566	1
chr1	41160000	41170000	chr1	41810000	41820000	15	2.94636573781314	0.00000536588932325662	chr1_28	6	SharpPeak	65.0431352262566	0
chr1	41270000	41280000	chr1	41810000	41820000	25	4.58725462737858	0.000000000497816201881246	chr1_29	2	SharpPeak	16.6857475537289	1
chr1	41150000	41160000	chr1	41890000	41900000	24	3.42846635181911	0.00000000000752288160149983	chr1_30	5	SharpPeak	44.3917126674922	0
chr1	41810000	41820000	chr1	41890000	41900000	59	28.339129220514	0.00000764699404300494	chr1_31	2	SharpPeak	13.4441860972728	1
chr1	41810000	41820000	chr1	42220000	42230000	19	5.0111102125762	0.0000168006735779306	chr1_32	16	SharpPeak	160.518024173613	0
chr1	41890000	41900000	chr1	42220000	42230000	16	5.29837782867354	0.00112258935651587	chr1_33	15	SharpPeak	101.550105767178	0
chr1	41270000	41280000	chr1	42230000	42240000	8	2.04060020816409	0.00664523764041687	chr1_34	5	SharpPeak	28.035528592602	0
chr1	41740000	41750000	chr1	42230000	42240000	17	4.29182796695931	0.0000303372481334261	chr1_35	8	SharpPeak	53.0904280145039	0
chr1	41810000	41820000	chr1	42230000	42240000	35	4.79646653178811	0.0000000000000000188891010683983	chr1_32	16	SharpPeak	160.518024173613	0
chr1	41890000	41900000	chr1	42230000	42240000	19	5.04534557804533	0.0000184608087940631	chr1_33	15	SharpPeak	101.550105767178	0
chr1	41270000	41280000	chr1	42240000	42250000	10	2.20427240815772	0.000677013997196501	chr1_34	5	SharpPeak	28.035528592602	0
chr1	41740000	41750000	chr1	42240000	42250000	22	4.77875856474723	0.000000124230562110586	chr1_35	8	SharpPeak	53.0904280145039	0
chr1	41810000	41820000	chr1	42240000	42250000	27	5.3367701310219	0.000000000462538950055063	chr1_32	16	SharpPeak	160.518024173613	0
chr1	41890000	41900000	chr1	42240000	42250000	17	5.59190110844575	0.000700636693360645	chr1_33	15	SharpPeak	101.550105767178	0
chr1	41270000	41280000	chr1	42250000	42260000	16	2.43551062981452	0.0000000858094976784937	chr1_34	5	SharpPeak	28.035528592602	1
chr1	41740000	41750000	chr1	42250000	42260000	31	5.45471380163325	0.00000000000105535090555207	chr1_35	8	SharpPeak	53.0904280145039	1
chr1	41810000	41820000	chr1	42250000	42260000	46	6.08553500891044	0.0000000000000000000000263063758213402	chr1_32	16	SharpPeak	160.518024173613	0
chr1	41890000	41900000	chr1	42250000	42260000	42	6.35170275121998	0.000000000000000000302135786220004	chr1_33	15	SharpPeak	101.550105767178	1
chr1	41270000	41280000	chr1	42260000	42270000	14	2.81375506262877	0.0000152577069791611	chr1_34	5	SharpPeak	28.035528592602	0
chr1	41740000	41750000	chr1	42260000	42270000	17	6.53099529238694	0.00378731476149328	chr1_35	8	SharpPeak	53.0904280145039	0
chr1	41810000	41820000	chr1	42260000	42270000	58	7.27634715346025	0.00000000000000000000000000000214176577303424	chr1_32	16	SharpPeak	160.518024173613	1
chr1	41890000	41900000	chr1	42260000	42270000	36	7.5650681038047	0.00000000000210787954888805	chr1_33	15	SharpPeak	101.550105767178	0
chr1	41740000	41750000	chr1	42670000	42680000	10	3.19537612945325	0.0099625894320496	chr1_36	109	BroadPeak	2838.62152925042	0
chr1	41810000	41820000	chr1	42670000	42680000	20	3.33617591403946	0.00000000706564874236793	chr1_36	109	BroadPeak	2838.62152925042	0
chr1	41890000	41900000	chr1	42670000	42680000	23	3.20462314158558	0.0000000000133528590109171	chr1_36	109	BroadPeak	2838.62152925042	0
chr1	42230000	42240000	chr1	42670000	42680000	25	3.65231767281981	0.00000000000422722867953584	chr1_37	39	BroadPeak	1171.5438174353	0
chr1	42240000	42250000	chr1	42670000	42680000	19	4.19612887477603	0.00000132510450014255	chr1_37	39	BroadPeak	1171.5438174353	0
chr1	42250000	42260000	chr1	42670000	42680000	33	4.95576121975815	0.00000000000000225354835588648	chr1_37	39	BroadPeak	1171.5438174353	0
chr1	42260000	42270000	chr1	42670000	42680000	32	6.15404933987645	0.00000000000429134650327213	chr1_37	39	BroadPeak	1171.5438174353	0
chr1	41740000	41750000	chr1	42680000	42690000	105	9.30293488382887	0.00000000000000000000000000000000000000000000000000000000000000000000588434331242055	chr1_36	109	BroadPeak	2838.62152925042	0
chr1	41810000	41820000	chr1	42680000	42690000	200	9.77576077155744	0.0000000000000000000000000000000000000000000000000000000000000000000000000000000000000000000000000000000000000000000000000000000000000000000000000000000000000000000000000000000000480374477870717	chr1_36	109	BroadPeak	2838.62152925042	0
chr1	41890000	41900000	chr1	42680000	42690000	126	9.31772970681486	0.000000000000000000000000000000000000000000000000000000000000000000000000000000000000000000090089125793	chr1_36	109	BroadPeak	2838.62152925042	0
chr1	42220000	42230000	chr1	42680000	42690000	61	10.7801982751342	0.00000000000000000000000309951917229697	chr1_37	39	BroadPeak	1171.5438174353	0
chr1	42230000	42240000	chr1	42680000	42690000	88	10.7315205715476	0.0000000000000000000000000000000000000000000000783557853369002	chr1_37	39	BroadPeak	1171.5438174353	0
chr1	42240000	42250000	chr1	42680000	42690000	112	12.4848006657275	0.00000000000000000000000000000000000000000000000000000000000000200437411802917	chr1_37	39	BroadPeak	1171.5438174353	0
chr1	42250000	42260000	chr1	42680000	42690000	173	14.8698433520493	0.000000000000000000000000000000000000000000000000000000000000000000000000000000000000000000000000000000000000000000197420867365915	chr1_37	39	BroadPeak	1171.5438174353	0
chr1	42260000	42270000	chr1	42680000	42690000	191	18.5519654614948	0.000000000000000000000000000000000000000000000000000000000000000000000000000000000000000000000000000000000000000000000376502344069835	chr1_37	39	BroadPeak	1171.5438174353	0
chr1	41740000	41750000	chr1	42690000	42700000	137	10.1641448212684	0.00000000000000000000000000000000000000000000000000000000000000000000000000000000000000000000000000153722696420326	chr1_36	109	BroadPeak	2838.62152925042	0
chr1	41810000	41820000	chr1	42690000	42700000	262	10.6728998166131	0.0000000000000000000000000000000000000000000000000000000000000000000000000000000000000000000000000000000000000000000000000000000000000000000000000000000000000000000000000000000000000000000000000000000000000000000000000000000000000000000000000000000000000234065205584445	chr1_36	109	BroadPeak	2838.62152925042	1
chr1	41890000	41900000	chr1	42690000	42700000	167	10.1622676686082	0.0000000000000000000000000000000000000000000000000000000000000000000000000000000000000000000000000000000000000000000000000000000000000147866448609998	chr1_36	109	BroadPeak	2838.62152925042	0
chr1	42220000	42230000	chr1	42690000	42700000	45	11.6657869645769	0.00000000000335115675412389	chr1_37	39	BroadPeak	1171.5438174353	0
chr1	42230000	42240000	chr1	42690000	42700000	87	11.6083212487962	0.00000000000000000000000000000000000000000025446697048576	chr1_37	39	BroadPeak	1171.5438174353	0
chr1	42240000	42250000	chr1	42690000	42700000	126	13.4991832026934	0.000000000000000000000000000000000000000000000000000000000000000000000000274248023670258	chr1_37	39	BroadPeak	1171.5438174353	0
chr1	42250000	42260000	chr1	42690000	42700000	199	16.0708203852846	0.0000000000000000000000000000000000000000000000000000000000000000000000000000000000000000000000000000000000000000000000000000000000000000189118063494039	chr1_37	39	BroadPeak	1171.5438174353	1
chr1	42260000	42270000	chr1	42690000	42700000	178	20.0409148574514	0.000000000000000000000000000000000000000000000000000000000000000000000000000000000000000000000000000670573225768936	chr1_37	39	BroadPeak	1171.5438174353	0
chr1	42350000	42360000	chr1	42690000	42700000	49	12.7912484188042	0.000000000000406270717174975	chr1_38	5	SharpPeak	34.5822074933365	1
chr1	41740000	41750000	chr1	42700000	42710000	109	8.51289333949818	0.0000000000000000000000000000000000000000000000000000000000000000000000000000452398911154396	chr1_36	109	BroadPeak	2838.62152925042	0
chr1	41810000	41820000	chr1	42700000	42710000	155	8.93192901388735	0.0000000000000000000000000000000000000000000000000000000000000000000000000000000000000000000000000000000000000000000000000000000203204989362981	chr1_36	109	BroadPeak	2838.62152925042	0
chr1	41890000	41900000	chr1	42700000	42710000	93	8.49659231868806	0.00000000000000000000000000000000000000000000000000000000000590228292258815	chr1_36	109	BroadPeak	2838.62152925042	0
chr1	42220000	42230000	chr1	42700000	42710000	27	9.67878226607227	0.0000518057558449682	chr1_37	39	BroadPeak	1171.5438174353	0
chr1	42230000	42240000	chr1	42700000	42710000	41	9.62732838871814	0.000000000001702813621287	chr1_37	39	BroadPeak	1171.5438174353	0
chr1	42240000	42250000	chr1	42700000	42710000	65	11.1904013115767	0.0000000000000000000000000213859214660582	chr1_37	39	BroadPeak	1171.5438174353	0
chr1	42250000	42260000	chr1	42700000	42710000	103	13.3163350905111	0.000000000000000000000000000000000000000000000000000174912491299668	chr1_37	39	BroadPeak	1171.5438174353	0
chr1	42260000	42270000	chr1	42700000	42710000	92	16.5984830955898	0.0000000000000000000000000000000000124991314427485	chr1_37	39	BroadPeak	1171.5438174353	0
chr1	41740000	41750000	chr1	42710000	42720000	71	5.42699390859126	0.00000000000000000000000000000000000000000000000000637511286758833	chr1_36	109	BroadPeak	2838.62152925042	0
chr1	41810000	41820000	chr1	42710000	42720000	99	5.68448043113975	0.000000000000000000000000000000000000000000000000000000000000000000000000000000000213521064124077	chr1_36	109	BroadPeak	2838.62152925042	0
chr1	41890000	41900000	chr1	42710000	42720000	56	5.40788392338331	0.0000000000000000000000000000000000475583133351391	chr1_36	109	BroadPeak	2838.62152925042	0
chr1	42220000	42230000	chr1	42710000	42720000	21	6.10181698155358	0.0000234902599201364	chr1_37	39	BroadPeak	1171.5438174353	0
chr1	42230000	42240000	chr1	42710000	42720000	48	6.06754600819389	0.000000000000000000000000410905438893374	chr1_37	39	BroadPeak	1171.5438174353	0
chr1	42240000	42250000	chr1	42710000	42720000	35	7.03988074346008	0.00000000000132354064895907	chr1_37	39	BroadPeak	1171.5438174353	0
chr1	42250000	42260000	chr1	42710000	42720000	73	8.36851965110376	0.000000000000000000000000000000000000000113427337255699	chr1_37	39	BroadPeak	1171.5438174353	0
chr1	42260000	42270000	chr1	42710000	42720000	65	10.4245700778463	0.000000000000000000000000000479439299126442	chr1_37	39	BroadPeak	1171.5438174353	0
chr1	50920000	50930000	chr1	51280000	51290000	19	6.05253129951945	0.000209456805478226	chr1_39	3	SharpPeak	14.677212837671	0
chr1	50930000	50940000	chr1	51280000	51290000	9	2.34356715634525	0.00425210782188441	chr1_39	3	SharpPeak	14.677212837671	0
chr1	50920000	50930000	chr1	51290000	51300000	18	5.11186690569546	0.0000779457720704015	chr1_39	3	SharpPeak	14.677212837671	1
chr1	50920000	50930000	chr1	51330000	51340000	55	7.05747616295577	0.000000000000000000000000000225197664752267	chr1_40	10	SharpPeak	105.273473837252	1
chr1	50930000	50940000	chr1	51330000	51340000	9	2.61710105121936	0.00853129618516535	chr1_40	10	SharpPeak	105.273473837252	0
chr1	50920000	50930000	chr1	51470000	51480000	24	8.45215137003926	0.00011504294950916	chr1_41	2	SharpPeak	10.5455117635068	1
chr1	51690000	51700000	chr1	51910000	51920000	18	6.95580164683338	0.00292307501824411	chr1_42	4	SharpPeak	22.0061244435386	0
chr1	52490000	52500000	chr1	52630000	52640000	32	13.031873753063	0.0000983879592843633	chr1_43	2	SharpPeak	10.0279927565555	1
chr1	53060000	53070000	chr1	53350000	53360000	9	2.41191183708447	0.00513635256190885	chr1_44	2	SharpPeak	9.07542805893016	0
chr1	54550000	54560000	chr1	54920000	54930000	26	10.9782573026927	0.000901889598279954	chr1_45	2	SharpPeak	10.4619213981423	0
chr1	54690000	54700000	chr1	54920000	54930000	19	6.47794821901592	0.00048710370044505	chr1_46	2	SharpPeak	11.9798826094286	0
chr1	54550000	54560000	chr1	55020000	55030000	26	8.56689433176047	0.0000178555463828557	chr1_47	2	SharpPeak	14.1125037398085	0
chr1	55400000	55410000	chr1	55880000	55890000	18	5.09789161863549	0.000075475045061314	chr1_48	10	SharpPeak	109.113669538634	0
chr1	56960000	56970000	chr1	57200000	57210000	29	8.28852326505511	0.000000313210307641609	chr1_49	11	SharpPeak	151.230795277758	0
chr1	56970000	56980000	chr1	57200000	57210000	101	13.8062097667116	0.000000000000000000000000000000000000000000000000238412919446271	chr1_49	11	SharpPeak	151.230795277758	1
chr1	56980000	56990000	chr1	57200000	57210000	49	8.12987313596599	0.0000000000000000000111928283496015	chr1_49	11	SharpPeak	151.230795277758	0
chr1	56970000	56980000	chr1	57210000	57220000	53	11.8785506436564	0.0000000000000000890715380495076	chr1_49	11	SharpPeak	151.230795277758	0
chr1	56980000	56990000	chr1	57210000	57220000	20	6.98809681922607	0.000452296420254328	chr1_49	11	SharpPeak	151.230795277758	0
chr1	56970000	56980000	chr1	57220000	57230000	41	10.7984173877442	0.0000000000555002685817673	chr1_49	11	SharpPeak	151.230795277758	0
chr1	56970000	56980000	chr1	57260000	57270000	56	11.3835404342789	0.000000000000000000154083848696197	chr1_50	4	SharpPeak	38.9045319566004	1
chr1	56980000	56990000	chr1	57260000	57270000	23	6.65726841217095	0.00000807325568903786	chr1_50	4	SharpPeak	38.9045319566004	0
chr1	57420000	57430000	chr1	57770000	57780000	51	6.31916904417685	0.00000000000000000000000000484316676337544	chr1_51	20	SharpPeak	193.850767210336	0
chr1	57430000	57440000	chr1	57770000	57780000	56	5.76347348420618	0.00000000000000000000000000000000123114854202013	chr1_51	20	SharpPeak	193.850767210336	1
chr1	57610000	57620000	chr1	57770000	57780000	29	11.7037424202835	0.000199703027107176	chr1_52	3	SharpPeak	13.5460910573853	1
chr1	57400000	57410000	chr1	57960000	57970000	26	4.7330614620465	0.000000000177198885375588	chr1_53	26	BroadPeak	250.107869937029	0
chr1	57420000	57430000	chr1	57960000	57970000	22	2.22572825582878	0.0000000000000816418165572255	chr1_53	26	BroadPeak	250.107869937029	0
chr1	57430000	57440000	chr1	57960000	57970000	20	2.08407906301834	0.0000000000021034327884835	chr1_53	26	BroadPeak	250.107869937029	0
chr1	57770000	57780000	chr1	57960000	57970000	30	11.6315587595344	0.0000740418910523192	chr1_54	5	SharpPeak	44.9229774239576	0
chr1	57400000	57410000	chr1	57970000	57980000	22	3.74980004234745	0.0000000016262544053398	chr1_53	26	BroadPeak	250.107869937029	0
chr1	57420000	57430000	chr1	57970000	57980000	14	1.90936682426591	0.000000173519846814431	chr1_53	26	BroadPeak	250.107869937029	0
chr1	57770000	57780000	chr1	57970000	57980000	21	8.80566316633712	0.00312863090890027	chr1_54	5	SharpPeak	44.9229774239576	0
chr1	57400000	57410000	chr1	57990000	58000000	24	7.24606271433686	0.00000992524547716139	chr1_53	26	BroadPeak	250.107869937029	0
chr1	57420000	57430000	chr1	57990000	58000000	23	3.07960918005802	0.00000000000597497809788216	chr1_53	26	BroadPeak	250.107869937029	0
chr1	57430000	57440000	chr1	57990000	58000000	26	2.83135480998328	0.00000000000000194504725066406	chr1_53	26	BroadPeak	250.107869937029	1
chr1	57400000	57410000	chr1	58030000	58040000	21	3.50224088130604	0.00000000276543554740619	chr1_55	11	SharpPeak	70.3014119736919	1
chr1	57420000	57430000	chr1	58030000	58040000	15	1.82823622884713	0.0000000131278354608217	chr1_55	11	SharpPeak	70.3014119736919	0
chr1	57430000	57440000	chr1	58030000	58040000	14	1.73359103015061	0.0000000525465854387235	chr1_55	11	SharpPeak	70.3014119736919	0
chr1	57400000	57410000	chr1	58020000	58030000	11	3.17260158245849	0.0030244486255881	chr1_55	11	SharpPeak	70.3014119736919	0
chr1	59310000	59320000	chr1	59480000	59490000	59	12.5099675771578	0.000000000000000000109248712082719	chr1_56	2	SharpPeak	29.6666627496073	1
chr1	59310000	59320000	chr1	59570000	59580000	13	4.15554094764249	0.00279952942120907	chr1_57	11	SharpPeak	85.0372356347906	0
chr1	59480000	59490000	chr1	59570000	59580000	59	22.0739320099186	0.00000000192006650241955	chr1_58	8	SharpPeak	90.5365992435471	0
chr1	59480000	59490000	chr1	59580000	59590000	63	17.8176493857445	0.00000000000000407798515348802	chr1_58	8	SharpPeak	90.5365992435471	1
chr1	59230000	59240000	chr1	59590000	59600000	16	5.26371582527913	0.00105132190739392	chr1_59	6	SharpPeak	39.0290348214299	0
chr1	59270000	59280000	chr1	59590000	59600000	10	3.14265423666019	0.00885848875511686	chr1_60	2	SharpPeak	9.84192034151875	0
chr1	59310000	59320000	chr1	59590000	59600000	19	4.03470797519308	0.000000740020346115679	chr1_57	11	SharpPeak	85.0372356347906	0
chr1	59480000	59490000	chr1	59590000	59600000	57	19.3305851109177	0.000000000110850871277387	chr1_58	8	SharpPeak	90.5365992435471	0
chr1	59310000	59320000	chr1	59510000	59520000	17	5.20499460308244	0.000313175033352474	chr1_61	2	SharpPeak	9.03989362089831	1
chr1	60340000	60350000	chr1	60860000	60870000	23	3.3743566475124	0.0000000000370406743239496	chr1_62	5	SharpPeak	35.0271077151061	1
chr1	60400000	60410000	chr1	60860000	60870000	13	2.95474259474477	0.00011504294950916	chr1_63	5	SharpPeak	28.3751477105862	0
chr1	60410000	60420000	chr1	60860000	60870000	19	4.34019562260077	0.00000216143874136377	chr1_63	5	SharpPeak	28.3751477105862	1
chr1	60560000	60570000	chr1	60860000	60870000	38	8.21025519518414	0.00000000000108966059566594	chr1_64	5	SharpPeak	50.2381173268361	0
chr1	62420000	62430000	chr1	62700000	62710000	32	11.2591314512166	0.00000573169969278798	chr1_65	3	SharpPeak	15.421958245401	1
chr1	62430000	62440000	chr1	62700000	62710000	24	10.4294286427772	0.00224392410334409	chr1_65	3	SharpPeak	15.421958245401	0
chr1	62420000	62430000	chr1	62710000	62720000	14	4.23360727883015	0.00106838843481212	chr1_65	3	SharpPeak	15.421958245401	0
chr1	62700000	62710000	chr1	62930000	62940000	33	15.2511018219883	0.000715078751471213	chr1_66	6	SharpPeak	40.8851311662467	0
chr1	62700000	62710000	chr1	62980000	62990000	23	8.71041145244335	0.000468198150572211	chr1_66	6	SharpPeak	40.8851311662467	0
chr1	63660000	63670000	chr1	64110000	64120000	33	5.49584274398707	0.0000000000000399782089589173	chr1_67	2	SharpPeak	22.9160066699565	1
chr1	63720000	63730000	chr1	64110000	64120000	18	6.18085950904343	0.000771121929091845	chr1_68	14	SharpPeak	164.756383799153	0
chr1	63730000	63740000	chr1	64110000	64120000	25	10.1019429443663	0.00063456498188607	chr1_68	14	SharpPeak	164.756383799153	0
chr1	63660000	63670000	chr1	64120000	64130000	19	4.41674289955707	0.00000276433674362572	chr1_67	2	SharpPeak	22.9160066699565	0
chr1	63730000	63740000	chr1	64120000	64130000	22	8.02298268319721	0.000389066585887141	chr1_68	14	SharpPeak	164.756383799153	0
chr1	64110000	64120000	chr1	64300000	64310000	30	11.1730972065418	0.0000357649323282169	chr1_69	4	SharpPeak	28.3596995982495	0
chr1	64120000	64130000	chr1	64300000	64310000	30	9.51208564172081	0.00000156556486225327	chr1_69	4	SharpPeak	28.3596995982495	0
chr1	63660000	63670000	chr1	64530000	64540000	31	2.89342678204408	0.0000000000000000000422205886241868	chr1_70	4	SharpPeak	44.5485783522138	1
chr1	63720000	63730000	chr1	64530000	64540000	15	3.03030003375929	0.0000075165961038659	chr1_71	5	SharpPeak	27.3540824159117	0
chr1	63730000	63740000	chr1	64530000	64540000	20	4.66824669132836	0.00000153843408872466	chr1_71	5	SharpPeak	27.3540824159117	1
chr1	64730000	64740000	chr1	64950000	64960000	37	12.6349126957175	0.00000043755651484177	chr1_72	3	SharpPeak	21.5016186487901	1
chr1	66170000	66180000	chr1	66320000	66330000	55	24.7051827265607	0.00000250949003682193	chr1_73	5	SharpPeak	40.2541826358354	0
chr1	69240000	69250000	chr1	69680000	69690000	26	3.99777127678644	0.00000000000459947697601491	chr1_74	2	SharpPeak	19.7210193504432	1
chr1	69330000	69340000	chr1	69680000	69690000	18	3.86891450342828	0.00000181680741424766	chr1_75	3	SharpPeak	20.4199567763075	0
chr1	72300000	72310000	chr1	72530000	72540000	63	14.8959020059275	0.00000000000000000102641429848374	chr1_76	8	SharpPeak	78.7573636894193	1
chr1	72280000	72290000	chr1	72570000	72580000	24	6.54666710919356	0.00000179350637993737	chr1_77	13	SharpPeak	104.993246212418	0
chr1	72300000	72310000	chr1	72570000	72580000	31	6.35911524829421	0.000000000048078464753457	chr1_77	13	SharpPeak	104.993246212418	0
chr1	72280000	72290000	chr1	72580000	72590000	35	8.96936007026221	0.000000000863650271544238	chr1_77	13	SharpPeak	104.993246212418	0
chr1	72300000	72310000	chr1	72580000	72590000	38	8.69190596984658	0.00000000000568083081298765	chr1_77	13	SharpPeak	104.993246212418	0
chr1	72300000	72310000	chr1	72640000	72650000	11	3.14218936501319	0.0027926064956573	chr1_78	2	SharpPeak	8.4818020005388	0
chr1	72300000	72310000	chr1	72710000	72720000	19	6.14993328296335	0.000255235201088696	chr1_79	2	SharpPeak	8.97671170737096	1
chr1	72300000	72310000	chr1	72560000	72570000	18	5.0350759654109	0.0000648917864486818	chr1_77	13	SharpPeak	104.993246212418	0
chr1	72240000	72250000	chr1	72820000	72830000	13	4.76265988096635	0.00877932389829024	chr1_80	2	SharpPeak	7.01432166368747	0
chr1	72250000	72260000	chr1	72820000	72830000	15	5.54311343423663	0.00491764625220226	chr1_80	2	SharpPeak	7.01432166368747	1
chr1	72280000	72290000	chr1	72820000	72830000	28	8.26548403521462	0.000000956433337647854	chr1_81	2	SharpPeak	13.7323259648768	1
chr1	72710000	72720000	chr1	72820000	72830000	88	27.9716181194199	0.00000000000000000812833599384824	chr1_82	8	SharpPeak	80.7512015854651	1
chr1	72280000	72290000	chr1	72860000	72870000	14	3.42506771070014	0.000128862794776719	chr1_83	2	SharpPeak	11.180365020914	1
chr1	72710000	72720000	chr1	72860000	72870000	33	9.16225524381477	0.0000000197527817737654	chr1_82	8	SharpPeak	80.7512015854651	0
chr1	74290000	74300000	chr1	74380000	74390000	24	10.8915215189181	0.00400476662955196	chr1_84	6	SharpPeak	34.9475660611454	0
chr1	74290000	74300000	chr1	74390000	74400000	43	17.1422775340626	0.00000238515874757025	chr1_84	6	SharpPeak	34.9475660611454	1
chr1	74300000	74310000	chr1	74390000	74400000	50	24.3175883500682	0.0000654813810832156	chr1_84	6	SharpPeak	34.9475660611454	0
chr1	75310000	75320000	chr1	75450000	75460000	29	14.3342100481454	0.0045805440961395	chr1_85	14	SharpPeak	171.296904997078	0
chr1	75310000	75320000	chr1	75460000	75470000	31	12.3237987613573	0.0000851236370351855	chr1_85	14	SharpPeak	171.296904997078	0
chr1	75360000	75370000	chr1	75470000	75480000	64	28.796501900009	0.000000323614464166615	chr1_85	14	SharpPeak	171.296904997078	0
chr1	75470000	75480000	chr1	75550000	75560000	78	31.4853809625007	0.0000000000959688214842515	chr1_86	7	SharpPeak	69.4729098152278	0
chr1	76490000	76500000	chr1	77490000	77500000	10	2.19392553771743	0.000655366765690872	chr1_87	11	SharpPeak	103.743485606381	0
chr1	76630000	76640000	chr1	77500000	77510000	21	2.75155910158365	0.0000000000379395788566081	chr1_88	17	SharpPeak	174.177095825656	0
chr1	76860000	76870000	chr1	77500000	77510000	17	3.59808636768659	0.00000298314394826245	chr1_89	12	SharpPeak	97.1836048483245	0
chr1	76630000	76640000	chr1	77510000	77520000	35	4.01424888274034	0.0000000000000000000862230704385802	chr1_88	17	SharpPeak	174.177095825656	1
chr1	76860000	76870000	chr1	77510000	77520000	26	5.42485894106196	0.00000000303380866801323	chr1_89	12	SharpPeak	97.1836048483245	0
chr1	77100000	77110000	chr1	77510000	77520000	34	9.01759221903056	0.00000000371826322434552	chr1_90	21	SharpPeak	167.903055572079	0
chr1	77250000	77260000	chr1	77510000	77520000	49	15.1536257025131	0.000000000139221899475077	chr1_91	3	SharpPeak	21.7391802669858	1
chr1	77260000	77270000	chr1	77510000	77520000	27	13.1705674058337	0.00551275425294108	chr1_91	3	SharpPeak	21.7391802669858	0
chr1	78530000	78540000	chr1	78650000	78660000	28	12.3172882463476	0.00100686007714534	chr1_92	3	SharpPeak	13.0893856383536	0
chr1	78530000	78540000	chr1	78660000	78670000	17	6.6849639823669	0.00476861550324789	chr1_92	3	SharpPeak	13.0893856383536	0
chr1	81570000	81580000	chr1	82280000	82290000	17	2.49364172602533	0.0000000183029250100261	chr1_93	20	SharpPeak	205.189229089269	0
chr1	81590000	81600000	chr1	82280000	82290000	43	4.16123814856854	0.00000000000000000000000000502454381164981	chr1_93	20	SharpPeak	205.189229089269	0
chr1	81590000	81600000	chr1	82290000	82300000	49	4.6193134352681	0.000000000000000000000000000000329855315296743	chr1_93	20	SharpPeak	205.189229089269	1
chr1	85890000	85900000	chr1	86010000	86020000	35	10.8313467055109	0.0000000972513913395033	chr1_94	8	SharpPeak	71.4236546363506	0
chr1	85890000	85900000	chr1	85930000	85940000	61	27.8167331245231	0.000000986961522476962	chr1_95	4	SharpPeak	44.552889299445	0
chr1	86440000	86450000	chr1	86500000	86510000	119	56.1639009849	0.0000000000121229432503776	chr1_96	12	SharpPeak	150.492423336021	0
chr1	86430000	86440000	chr1	86520000	86530000	99	31.8001958895005	0.000000000000000000119561860643836	chr1_96	12	SharpPeak	150.492423336021	0
chr1	86440000	86450000	chr1	86520000	86530000	158	63.2320162769	0.0000000000000000000013842404558199	chr1_96	12	SharpPeak	150.492423336021	1
chr1	86430000	86440000	chr1	86530000	86540000	53	14.2213368802571	0.000000000000112193188140027	chr1_96	12	SharpPeak	150.492423336021	0
chr1	86440000	86450000	chr1	86530000	86540000	91	28.020529421919	0.000000000000000000302972455154572	chr1_96	12	SharpPeak	150.492423336021	0
chr1	86660000	86670000	chr1	87090000	87100000	10	2.29684202941827	0.000920002362669737	chr1_97	3	SharpPeak	17.8463795316581	0
chr1	86670000	86680000	chr1	87090000	87100000	14	2.83030911510833	0.0000163272199783209	chr1_97	3	SharpPeak	17.8463795316581	1
chr1	86580000	86590000	chr1	87200000	87210000	13	2.96655973117484	0.000119700584554462	chr1_98	32	BroadPeak	278.770999690071	0
chr1	86660000	86670000	chr1	87200000	87210000	10	2.1731069372851	0.00061047203631918	chr1_98	32	BroadPeak	278.770999690071	0
chr1	86580000	86590000	chr1	87210000	87220000	19	5.36202984750598	0.0000429815233683846	chr1_98	32	BroadPeak	278.770999690071	0
chr1	86630000	86640000	chr1	87210000	87220000	10	2.43332845757062	0.0014145971426848	chr1_98	32	BroadPeak	278.770999690071	0
chr1	86630000	86640000	chr1	87150000	87160000	11	3.05340618722099	0.0022122481748895	chr1_99	5	SharpPeak	27.8477081044252	0
chr1	86660000	86670000	chr1	87150000	87160000	19	4.74218817004285	0.00000771097203350997	chr1_98	32	BroadPeak	278.770999690071	0
chr1	86670000	86680000	chr1	87150000	87160000	26	6.22855025214587	0.0000000491220826805741	chr1_98	32	BroadPeak	278.770999690071	0
chr1	86580000	86590000	chr1	87170000	87180000	25	3.30421271665545	0.000000000000494441993877701	chr1_98	32	BroadPeak	278.770999690071	0
chr1	86660000	86670000	chr1	87170000	87180000	11	2.38106424459947	0.000293006351483218	chr1_98	32	BroadPeak	278.770999690071	0
chr1	86670000	86680000	chr1	87170000	87180000	12	2.94330649221964	0.000448844772614036	chr1_98	32	BroadPeak	278.770999690071	0
chr1	86530000	86540000	chr1	87180000	87190000	11	3.54806626657513	0.00701532425485663	chr1_100	2	SharpPeak	9.74849459311411	0
chr1	86580000	86590000	chr1	87180000	87190000	35	5.71816093944115	0.00000000000000352490067035308	chr1_98	32	BroadPeak	278.770999690071	0
chr1	86630000	86640000	chr1	87180000	87190000	14	2.56020983615431	0.00000528001160834697	chr1_98	32	BroadPeak	278.770999690071	0
chr1	86660000	86670000	chr1	87180000	87190000	28	3.83687870149722	0.0000000000000407570389692804	chr1_98	32	BroadPeak	278.770999690071	0
chr1	86670000	86680000	chr1	87180000	87190000	35	4.9859162327333	0.0000000000000000610525544186916	chr1_98	32	BroadPeak	278.770999690071	0
chr1	87470000	87480000	chr1	87750000	87760000	32	5.61816531447021	0.000000000000409052266706326	chr1_101	10	SharpPeak	123.793231108897	0
chr1	87500000	87510000	chr1	87750000	87760000	40	9.68284330631574	0.00000000000813428490945228	chr1_101	10	SharpPeak	123.793231108897	0
chr1	88400000	88410000	chr1	88690000	88700000	15	5.618588707596	0.00555916375996802	chr1_102	47	BroadPeak	670.645491508766	0
chr1	88440000	88450000	chr1	88690000	88700000	38	7.29288273471422	0.0000000000000307953187108523	chr1_102	47	BroadPeak	670.645491508766	0
chr1	88480000	88490000	chr1	88690000	88700000	32	8.50998391652542	0.0000000124050990330287	chr1_102	47	BroadPeak	670.645491508766	0
chr1	88490000	88500000	chr1	88690000	88700000	22	7.74540024527194	0.000239941770349201	chr1_102	47	BroadPeak	670.645491508766	0
chr1	88400000	88410000	chr1	88700000	88710000	36	9.05332414674197	0.0000000002960420580936	chr1_102	47	BroadPeak	670.645491508766	0
chr1	88440000	88450000	chr1	88700000	88710000	87	11.7325427877729	0.000000000000000000000000000000000000000000534740507898567	chr1_102	47	BroadPeak	670.645491508766	0
chr1	88480000	88490000	chr1	88700000	88710000	56	13.6137046837488	0.000000000000000346178336351499	chr1_102	47	BroadPeak	670.645491508766	0
chr1	88490000	88500000	chr1	88700000	88710000	40	12.3644447247395	0.00000000912447512191736	chr1_102	47	BroadPeak	670.645491508766	0
chr1	88570000	88580000	chr1	88700000	88710000	40	12.3555331444546	0.00000000896639895214267	chr1_102	47	BroadPeak	670.645491508766	0
chr1	89640000	89650000	chr1	89920000	89930000	20	5.81473100123921	0.0000390872578332515	chr1_103	18	SharpPeak	157.822149921971	0
chr1	89750000	89760000	chr1	89920000	89930000	20	8.75013165476437	0.00650142091466728	chr1_104	3	SharpPeak	13.9847111968973	0
chr1	89640000	89650000	chr1	89930000	89940000	39	6.54450091564454	0.000000000000000190077013231457	chr1_103	18	SharpPeak	157.822149921971	0
chr1	89640000	89650000	chr1	89940000	89950000	14	3.2848137302895	0.0000834000040741825	chr1_103	18	SharpPeak	157.822149921971	0
chr1	90200000	90210000	chr1	90600000	90610000	30	8.95717325835841	0.000000466548869556726	chr1_105	12	SharpPeak	177.3193962039	0
chr1	90990000	91000000	chr1	91180000	91190000	25	8.91433561753656	0.0000972298237623999	chr1_106	2	SharpPeak	11.4562463347531	1
chr1	90960000	90970000	chr1	91410000	91420000	13	4.73863486474951	0.00845124098015228	chr1_107	2	SharpPeak	9.30045561957988	0
chr1	91540000	91550000	chr1	92470000	92480000	16	3.86220134222702	0.000032206980600122	chr1_108	3	SharpPeak	18.0354835125832	1
chr1	92640000	92650000	chr1	92830000	92840000	117	26.0775371461233	0.00000000000000000000000000000000000115008208868474	chr1_109	22	BroadPeak	308.914039866784	0
chr1	92730000	92740000	chr1	92830000	92840000	96	27.8786039337218	0.000000000000000000000586709443422748	chr1_109	22	BroadPeak	308.914039866784	0
chr1	92640000	92650000	chr1	92840000	92850000	37	13.446366793688	0.00000184753827566779	chr1_109	22	BroadPeak	308.914039866784	0
chr1	92730000	92740000	chr1	92840000	92850000	28	13.8837704804551	0.0057134255617541	chr1_109	22	BroadPeak	308.914039866784	0
chr1	93170000	93180000	chr1	93300000	93310000	30	13.7639191755655	0.00120506419029394	chr1_110	2	SharpPeak	8.79049261250177	1
chr1	93170000	93180000	chr1	93340000	93350000	36	11.741352678563	0.000000218115672432775	chr1_111	2	SharpPeak	13.1765930624643	1
chr1	104990000	105000000	chr1	105350000	105360000	13	4.54433706400587	0.00604676710429712	chr1_112	3	SharpPeak	14.4214465741826	0
chr1	104990000	105000000	chr1	105660000	105670000	13	3.62595423487572	0.000817392449643053	chr1_113	2	SharpPeak	13.4366016800925	0
chr1	106070000	106080000	chr1	106710000	106720000	11	2.83377937247923	0.0012101448234222	chr1_114	2	SharpPeak	8.39955169022022	1
chr1	106170000	106180000	chr1	106710000	106720000	39	10.7284359588187	0.000000000597921578022785	chr1_115	2	SharpPeak	15.5052902252033	1
chr1	118380000	118390000	chr1	118450000	118460000	44	16.2813831801562	0.000000250179156531482	chr1_116	2	SharpPeak	13.1334575918522	1
chr1	118320000	118330000	chr1	118460000	118470000	26	7.64616875393313	0.00000237684493311926	chr1_117	2	SharpPeak	13.0673648309761	1
chr1	118380000	118390000	chr1	118460000	118470000	35	16.4238011581844	0.000611611175112228	chr1_116	2	SharpPeak	13.1334575918522	0
chr1	118820000	118830000	chr1	119050000	119060000	41	7.69721659634099	0.00000000000000128941855230359	chr1_118	23	BroadPeak	267.184431167732	0
chr1	118910000	118920000	chr1	119050000	119060000	58	11.8772868364081	0.0000000000000000000468577499192123	chr1_118	23	BroadPeak	267.184431167732	0
chr1	119080000	119090000	chr1	119410000	119420000	20	4.09525662595159	0.000000202626713121209	chr1_119	36	BroadPeak	387.350856494856	0
chr1	119180000	119190000	chr1	119410000	119420000	21	6.9095464253828	0.000139007942001342	chr1_119	36	BroadPeak	387.350856494856	0
chr1	119190000	119200000	chr1	119410000	119420000	24	5.10214886145432	0.0000000195943516643079	chr1_119	36	BroadPeak	387.350856494856	0
chr1	119080000	119090000	chr1	119420000	119430000	48	6.11102978829488	0.000000000000000000000000549576163052092	chr1_119	36	BroadPeak	387.350856494856	0
chr1	119180000	119190000	chr1	119420000	119430000	45	10.3528281228972	0.0000000000000593844357203469	chr1_119	36	BroadPeak	387.350856494856	0
chr1	119190000	119200000	chr1	119420000	119430000	34	7.59593594439027	0.0000000000471818436612128	chr1_119	36	BroadPeak	387.350856494856	0
chr1	119080000	119090000	chr1	119500000	119510000	21	3.36253865197855	0.00000000136091438412727	chr1_120	2	SharpPeak	17.2825111691362	1
chr1	120610000	120620000	chr1	121080000	121090000	9	2.29136458103882	0.0036842956418056	chr1_121	5	SharpPeak	27.6975536196199	0
chr1	120590000	120600000	chr1	121090000	121100000	17	3.24438077450958	0.000000747575672392464	chr1_121	5	SharpPeak	27.6975536196199	0
chr1	120600000	120610000	chr1	121090000	121100000	20	4.1445668377691	0.0000002460080179882	chr1_121	5	SharpPeak	27.6975536196199	1
chr1	120610000	120620000	chr1	121090000	121100000	10	3.15944582543269	0.00922390098753095	chr1_121	5	SharpPeak	27.6975536196199	0
chr1	120590000	120600000	chr1	121170000	121180000	53	3.36328486605719	0.00000000000000000000000000000000000000000362245296471609	chr1_122	20	BroadPeak	275.095483229331	0
chr1	120600000	120610000	chr1	121170000	121180000	72	4.29978093443861	0.0000000000000000000000000000000000000000000000000000000000693744943135368	chr1_122	20	BroadPeak	275.095483229331	1
chr1	120610000	120620000	chr1	121170000	121180000	42	3.25979249413019	0.00000000000000000000000000000422542017498315	chr1_122	20	BroadPeak	275.095483229331	0
chr1	120620000	120630000	chr1	121170000	121180000	17	2.8308730892104	0.000000113761055746354	chr1_122	20	BroadPeak	275.095483229331	0
chr1	120640000	120650000	chr1	121170000	121180000	12	2.75920679509352	0.000250723757650124	chr1_122	20	BroadPeak	275.095483229331	0
chr1	120590000	120600000	chr1	121320000	121330000	21	3.61487395066069	0.00000000484448181184197	chr1_123	4	SharpPeak	25.1167388284432	1
chr1	120640000	120650000	chr1	121320000	121330000	13	2.90580826575375	0.0000979642872684249	chr1_124	2	SharpPeak	10.0449631218274	1
chr1	120590000	120600000	chr1	121390000	121400000	25	2.3623474252281	0.00000000000000029682538379281	chr1_125	16	SharpPeak	158.138318942356	1
chr1	120600000	120610000	chr1	121390000	121400000	27	2.88876789077719	0.000000000000000346178336351499	chr1_125	16	SharpPeak	158.138318942356	0
chr1	120610000	120620000	chr1	121390000	121400000	12	2.29022494121392	0.0000440255394868593	chr1_125	16	SharpPeak	158.138318942356	0
chr1	120590000	120600000	chr1	121430000	121440000	19	2.86440805928898	0.00000000354443341624639	chr1_125	16	SharpPeak	158.138318942356	0
chr1	120600000	120610000	chr1	121430000	121440000	20	3.59016354253306	0.000000023877433473369	chr1_125	16	SharpPeak	158.138318942356	0
chr1	125430000	125440000	chr1	125550000	125560000	21	9.74524215666221	0.00982930121099518	chr1_126	2	SharpPeak	17.1745929377029	0
chr1	125430000	125440000	chr1	125560000	125570000	82	31.2762095245008	0.00000000000184092068619521	chr1_126	2	SharpPeak	17.1745929377029	1
chr1	126480000	126490000	chr1	126730000	126740000	13	4.65061345099644	0.00726938376808697	chr1_127	2	SharpPeak	7.28317063423521	1
chr1	127530000	127540000	chr1	127660000	127670000	21	7.60937641932417	0.000504785634247839	chr1_128	7	SharpPeak	66.3838232259641	0
chr1	127530000	127540000	chr1	127670000	127680000	46	15.1590377457681	0.0000000040320694596747	chr1_128	7	SharpPeak	66.3838232259641	0
chr1	127860000	127870000	chr1	128240000	128250000	14	5.04067138037275	0.00546372166295315	chr1_129	3	SharpPeak	11.4991723379898	1
chr1	128360000	128370000	chr1	128580000	128590000	16	5.99661279094525	0.00405413894127149	chr1_130	13	SharpPeak	117.026382050433	0
chr1	128360000	128370000	chr1	128590000	128600000	37	9.54865398241722	0.000000000325323449593697	chr1_130	13	SharpPeak	117.026382050433	0
chr1	128410000	128420000	chr1	128590000	128600000	54	19.8502668338231	0.00000000597969235133049	chr1_130	13	SharpPeak	117.026382050433	0
chr1	128450000	128460000	chr1	128590000	128600000	31	11.8697139232692	0.0000427790603186237	chr1_131	4	SharpPeak	19.458510740417	1
chr1	128350000	128360000	chr1	128830000	128840000	10	2.31487372262927	0.000978807907095648	chr1_132	7	SharpPeak	85.1080841439676	0
chr1	128360000	128370000	chr1	128830000	128840000	31	2.42692136591126	0.000000000000000000000281808703902619	chr1_132	7	SharpPeak	85.1080841439676	1
chr1	128410000	128420000	chr1	128830000	128840000	16	4.05523716048994	0.0000580338316425079	chr1_133	4	SharpPeak	34.9814448498388	0
chr1	128580000	128590000	chr1	128830000	128840000	24	4.80199218368792	0.00000000610262091129823	chr1_134	9	SharpPeak	127.296102660963	0
chr1	128590000	128600000	chr1	128830000	128840000	40	8.18889835917667	0.0000000000000469159887544946	chr1_134	9	SharpPeak	127.296102660963	0
chr1	130870000	130880000	chr1	131060000	131070000	13	3.55076793578595	0.000669876760741027	chr1_135	4	SharpPeak	22.0560134370914	0
chr1	131190000	131200000	chr1	131240000	131250000	54	25.0629629185268	0.00000810199402584514	chr1_136	3	SharpPeak	26.1745854880542	0
chr1	131200000	131210000	chr1	131240000	131250000	63	31.4577730181007	0.0000114465584379809	chr1_136	3	SharpPeak	26.1745854880542	0
chr1	131090000	131100000	chr1	131270000	131280000	26	11.1917822794499	0.00118854169516049	chr1_137	2	SharpPeak	11.5769921681145	0
chr1	131270000	131280000	chr1	131520000	131530000	56	11.0249599195198	0.0000000000000000000387953213786842	chr1_138	23	BroadPeak	359.972261877312	0
chr1	131240000	131250000	chr1	131550000	131560000	16	6.52293963861639	0.00885848875511686	chr1_139	2	SharpPeak	7.30634904533681	0
chr1	132160000	132170000	chr1	132290000	132300000	40	15.0416103667514	0.00000147600920821246	chr1_140	11	SharpPeak	72.7250421167168	0
chr1	132180000	132190000	chr1	132290000	132300000	35	16.5957884432929	0.000732264672836672	chr1_140	11	SharpPeak	72.7250421167168	0
chr1	132150000	132160000	chr1	132300000	132310000	34	10.0056064400926	0.0000000464796722846501	chr1_140	11	SharpPeak	72.7250421167168	0
chr1	132160000	132170000	chr1	132300000	132310000	30	11.2002282169191	0.000037235007811194	chr1_140	11	SharpPeak	72.7250421167168	0
chr1	132190000	132200000	chr1	132300000	132310000	82	31.6887489271005	0.00000000000350447814837545	chr1_140	11	SharpPeak	72.7250421167168	1
chr1	132160000	132170000	chr1	132320000	132330000	32	10.4496869956991	0.00000121131790835295	chr1_140	11	SharpPeak	72.7250421167168	0
chr1	132140000	132150000	chr1	132360000	132370000	14	5.01596057223559	0.00523024101667044	chr1_141	5	SharpPeak	26.4421785456931	0
chr1	132130000	132140000	chr1	132380000	132390000	18	6.9510987307881	0.00290129315240599	chr1_142	2	SharpPeak	7.34656824309206	1
chr1	132130000	132140000	chr1	132390000	132400000	20	8.89430466785947	0.00772063510195869	chr1_142	2	SharpPeak	7.34656824309206	0
chr1	132360000	132370000	chr1	132470000	132480000	26	12.5967527835128	0.00605808155898586	chr1_143	3	SharpPeak	14.8830983763164	0
chr1	132370000	132380000	chr1	132470000	132480000	29	11.1427457533195	0.0000857505956460681	chr1_143	3	SharpPeak	14.8830983763164	0
chr1	132380000	132390000	chr1	132470000	132480000	43	19.8995954200482	0.0000851236370351855	chr1_143	3	SharpPeak	14.8830983763164	1
chr1	132130000	132140000	chr1	132310000	132320000	25	10.7641709333795	0.00153019373408176	chr1_144	2	SharpPeak	8.96480821601389	0
chr1	132150000	132160000	chr1	132310000	132320000	25	12.1533495778223	0.00760956365652979	chr1_140	11	SharpPeak	72.7250421167168	0
chr1	132160000	132170000	chr1	132310000	132320000	31	13.5564182265841	0.000448750247251176	chr1_140	11	SharpPeak	72.7250421167168	0
chr1	132750000	132760000	chr1	132880000	132890000	36	15.1929269571171	0.0000655474291945549	chr1_145	10	SharpPeak	72.9863476180469	0
chr1	132760000	132770000	chr1	132880000	132890000	56	16.1001399254868	0.000000000000324947784778662	chr1_145	10	SharpPeak	72.9863476180469	1
chr1	132740000	132750000	chr1	133020000	133030000	25	9.63442037568023	0.000319824319521247	chr1_146	4	SharpPeak	19.5435393375978	0
chr1	132750000	132760000	chr1	133020000	133030000	13	4.67704567587673	0.00760956365652979	chr1_146	4	SharpPeak	19.5435393375978	0
chr1	132760000	132770000	chr1	133020000	133030000	18	4.78409667427678	0.000033107239049224	chr1_146	4	SharpPeak	19.5435393375978	1
chr1	132750000	132760000	chr1	133030000	133040000	15	4.26605380359143	0.00036003024371826	chr1_146	4	SharpPeak	19.5435393375978	0
chr1	133030000	133040000	chr1	133120000	133130000	29	14.1156492274895	0.00368632807989268	chr1_147	7	SharpPeak	75.0532289207871	0
chr1	133040000	133050000	chr1	133120000	133130000	71	32.7622506088002	0.000000157619267739382	chr1_147	7	SharpPeak	75.0532289207871	0
chr1	133180000	133190000	chr1	133290000	133300000	60	17.0101865289746	0.0000000000000226906432785563	chr1_148	27	BroadPeak	228.125065376403	0
chr1	133180000	133190000	chr1	133320000	133330000	47	14.1134126531406	0.0000000001372588637204	chr1_148	27	BroadPeak	228.125065376403	0
chr1	133180000	133190000	chr1	133360000	133370000	47	18.9053144647421	0.000000912390524029413	chr1_148	27	BroadPeak	228.125065376403	0
chr1	133160000	133170000	chr1	133380000	133390000	22	9.17426518810671	0.0022122481748895	chr1_148	27	BroadPeak	228.125065376403	0
chr1	133180000	133190000	chr1	133380000	133390000	40	13.4104229094473	0.0000000814336265598927	chr1_148	27	BroadPeak	228.125065376403	0
chr1	133180000	133190000	chr1	133390000	133400000	28	11.5306988774286	0.00036514860437282	chr1_148	27	BroadPeak	228.125065376403	0
chr1	133120000	133130000	chr1	133600000	133610000	20	4.78253157502919	0.00000221362114584516	chr1_149	19	BroadPeak	212.731387756665	0
chr1	133130000	133140000	chr1	133600000	133610000	41	10.9509994648448	0.0000000000843244747235465	chr1_149	19	BroadPeak	212.731387756665	0
chr1	133160000	133170000	chr1	133600000	133610000	34	7.33858463063979	0.000000000018823836096082	chr1_149	19	BroadPeak	212.731387756665	0
chr1	133180000	133190000	chr1	133600000	133610000	56	10.2867353125485	0.00000000000000000000161811386264696	chr1_149	19	BroadPeak	212.731387756665	0
chr1	133360000	133370000	chr1	133600000	133610000	27	12.0096818819979	0.00149110804016578	chr1_150	15	SharpPeak	174.662968143059	0
chr1	133380000	133390000	chr1	133600000	133610000	68	10.0668810508771	0.000000000000000000000000000000253925600137635	chr1_150	15	SharpPeak	174.662968143059	1
chr1	133390000	133400000	chr1	133600000	133610000	45	9.40299369413776	0.00000000000000208098968958424	chr1_150	15	SharpPeak	174.662968143059	0
chr1	133410000	133420000	chr1	133600000	133610000	22	10.2042340081206	0.00790699965207981	chr1_151	9	SharpPeak	54.9402682684945	0
chr1	133420000	133430000	chr1	133600000	133610000	46	21.891097534509	0.0000852035146127147	chr1_151	9	SharpPeak	54.9402682684945	0
chr1	133430000	133440000	chr1	133600000	133610000	28	11.1922294099149	0.000227593932024973	chr1_151	9	SharpPeak	54.9402682684945	0
chr1	133120000	133130000	chr1	133610000	133620000	12	3.27983409524445	0.00114142602779858	chr1_149	19	BroadPeak	212.731387756665	0
chr1	133130000	133140000	chr1	133610000	133620000	38	7.24985712045478	0.000000000000025848198894923	chr1_149	19	BroadPeak	212.731387756665	0
chr1	133160000	133170000	chr1	133610000	133620000	28	4.88418563459258	0.0000000000121229432503776	chr1_149	19	BroadPeak	212.731387756665	0
chr1	133180000	133190000	chr1	133610000	133620000	53	6.7981069151194	0.00000000000000000000000000225442482123316	chr1_149	19	BroadPeak	212.731387756665	1
chr1	133320000	133330000	chr1	133610000	133620000	16	4.19668084836921	0.0000857406040627587	chr1_152	2	SharpPeak	11.9334423645257	0
chr1	133380000	133390000	chr1	133610000	133620000	42	6.53756531941012	0.00000000000000000084335653684641	chr1_150	15	SharpPeak	174.662968143059	0
chr1	133390000	133400000	chr1	133610000	133620000	24	6.10063483022036	0.000000523435761275899	chr1_150	15	SharpPeak	174.662968143059	0
chr1	133130000	133140000	chr1	133650000	133660000	19	6.79042020211654	0.00085401488842309	chr1_153	2	SharpPeak	11.3404560346906	0
chr1	133730000	133740000	chr1	133880000	133890000	36	8.75987953317137	0.00000000011978792195149	chr1_154	15	SharpPeak	161.008498090489	0
chr1	133730000	133740000	chr1	133890000	133900000	67	10.1564724509634	0.00000000000000000000000000000273195247470401	chr1_154	15	SharpPeak	161.008498090489	1
chr1	133750000	133760000	chr1	133890000	133900000	26	6.00741870990596	0.0000000240634279217469	chr1_154	15	SharpPeak	161.008498090489	0
chr1	133800000	133810000	chr1	133890000	133900000	28	13.6294821474876	0.00446107816148073	chr1_155	2	SharpPeak	10.0165297089754	0
chr1	133730000	133740000	chr1	133900000	133910000	64	13.1841317208359	0.00000000000000000000059539165018743	chr1_154	15	SharpPeak	161.008498090489	0
chr1	133750000	133760000	chr1	133900000	133910000	33	7.73040074144256	0.000000000316239824465596	chr1_154	15	SharpPeak	161.008498090489	0
chr1	133790000	133800000	chr1	133900000	133910000	33	12.6452720383535	0.0000226599359369017	chr1_155	2	SharpPeak	10.0165297089754	1
chr1	133730000	133740000	chr1	134030000	134040000	14	4.14711772181067	0.00087711772326237	chr1_156	15	SharpPeak	151.707663631156	0
chr1	133900000	133910000	chr1	134030000	134040000	23	7.87417613276085	0.000109817179313875	chr1_157	7	SharpPeak	69.3769494287956	0
chr1	133650000	133660000	chr1	134040000	134050000	15	4.49547763745857	0.000616051192268748	chr1_158	4	SharpPeak	19.0816169521344	0
chr1	133730000	133740000	chr1	134040000	134050000	70	7.00548453538897	0.00000000000000000000000000000000000000000101880606596565	chr1_156	15	SharpPeak	151.707663631156	1
chr1	133750000	133760000	chr1	134040000	134050000	20	3.98816094488866	0.000000133713062608401	chr1_156	15	SharpPeak	151.707663631156	0
chr1	133890000	133900000	chr1	134040000	134050000	22	9.00933826206263	0.00174994201701145	chr1_157	7	SharpPeak	69.3769494287956	0
chr1	133900000	133910000	chr1	134040000	134050000	55	13.0631997376416	0.000000000000000253672782736488	chr1_157	7	SharpPeak	69.3769494287956	0
chr1	133920000	133930000	chr1	134040000	134050000	23	7.88912851423267	0.000112965625466064	chr1_157	7	SharpPeak	69.3769494287956	0
chr1	133730000	133740000	chr1	134060000	134070000	32	8.21157481555115	0.00000000538186557123054	chr1_156	15	SharpPeak	151.707663631156	0
chr1	133730000	133740000	chr1	134070000	134080000	28	13.5844174062411	0.00424463425990111	chr1_156	15	SharpPeak	151.707663631156	0
chr1	133900000	133910000	chr1	134090000	134100000	21	9.596800950249	0.00828534887602729	chr1_159	2	SharpPeak	8.55983536886836	0
chr1	133900000	133910000	chr1	134100000	134110000	23	8.29223074790359	0.000234422647497479	chr1_159	2	SharpPeak	8.55983536886836	1
chr1	134110000	134120000	chr1	134360000	134370000	18	5.95084304775342	0.000498845279149139	chr1_160	5	SharpPeak	37.3327507949211	0
chr1	134110000	134120000	chr1	134340000	134350000	14	4.43643855145635	0.00165868951952285	chr1_160	5	SharpPeak	37.3327507949211	0
chr1	134110000	134120000	chr1	134410000	134420000	18	6.21816993301095	0.000827247829302252	chr1_161	2	SharpPeak	9.51732440514522	1
chr1	134980000	134990000	chr1	135100000	135110000	34	9.53046143708084	0.0000000145054361706783	chr1_162	5	SharpPeak	42.1440574626977	0
chr1	134980000	134990000	chr1	135130000	135140000	19	7.36350872672929	0.00219421795312236	chr1_163	5	SharpPeak	24.1564498954511	0
chr1	134980000	134990000	chr1	135140000	135150000	36	16.9963204685314	0.000558656567249319	chr1_163	5	SharpPeak	24.1564498954511	0
chr1	135140000	135150000	chr1	135250000	135260000	43	18.3860353739419	0.0000135916590827685	chr1_164	7	SharpPeak	47.1707024831307	0
chr1	135150000	135160000	chr1	135250000	135260000	25	11.9058045338841	0.00594387329393102	chr1_164	7	SharpPeak	47.1707024831307	0
chr1	135130000	135140000	chr1	135360000	135370000	19	5.37320724364269	0.0000440283521042387	chr1_165	12	SharpPeak	99.8977561874212	0
chr1	135140000	135150000	chr1	135360000	135370000	57	13.5668374044682	0.0000000000000000735840244981966	chr1_165	12	SharpPeak	99.8977561874212	1
chr1	135150000	135160000	chr1	135360000	135370000	25	8.45322921661905	0.0000418691491340898	chr1_165	12	SharpPeak	99.8977561874212	0
chr1	135140000	135150000	chr1	135370000	135380000	49	20.9862565164332	0.00000289101101400033	chr1_165	12	SharpPeak	99.8977561874212	0
chr1	135150000	135160000	chr1	135370000	135380000	50	13.0508892165556	0.000000000000224623181990345	chr1_165	12	SharpPeak	99.8977561874212	0
chr1	135420000	135430000	chr1	135680000	135690000	43	15.2301517654354	0.000000109595216995993	chr1_166	19	SharpPeak	142.118230618622	0
chr1	135430000	135440000	chr1	135680000	135690000	31	13.0911095985639	0.000247429790595789	chr1_166	19	SharpPeak	142.118230618622	0
chr1	135500000	135510000	chr1	135680000	135690000	29	14.388407620937	0.00481497998945587	chr1_167	28	BroadPeak	290.393784745493	0
chr1	135550000	135560000	chr1	135680000	135690000	44	16.2704681369956	0.0000002460080179882	chr1_167	28	BroadPeak	290.393784745493	0
chr1	135370000	135380000	chr1	135690000	135700000	22	7.96260024824297	0.000353244271060537	chr1_168	2	SharpPeak	9.08529187609457	1
chr1	135420000	135430000	chr1	135690000	135700000	30	9.09517461611049	0.000000627944678501886	chr1_166	19	SharpPeak	142.118230618622	0
chr1	135430000	135440000	chr1	135690000	135700000	36	7.81030593620794	0.0000000000050974259453228	chr1_166	19	SharpPeak	142.118230618622	0
chr1	135510000	135520000	chr1	135690000	135700000	27	10.9147817184784	0.00036200404054608	chr1_167	28	BroadPeak	290.393784745493	0
chr1	135550000	135560000	chr1	135690000	135700000	28	9.43196690683225	0.0000116845161612846	chr1_167	28	BroadPeak	290.393784745493	0
chr1	135510000	135520000	chr1	135700000	135710000	17	6.65560604994992	0.0045805440961395	chr1_167	28	BroadPeak	290.393784745493	0
chr1	135420000	135430000	chr1	135670000	135680000	20	8.31126809168557	0.00370443547954062	chr1_166	19	SharpPeak	142.118230618622	0
chr1	135500000	135510000	chr1	135670000	135680000	19	7.970218523827	0.00533857131284587	chr1_167	28	BroadPeak	290.393784745493	0
chr1	135550000	135560000	chr1	135670000	135680000	36	9.17636297658097	0.000000000427596637738993	chr1_167	28	BroadPeak	290.393784745493	0
chr1	135580000	135590000	chr1	135670000	135680000	108	33.6645005939001	0.000000000000000000000244024760345492	chr1_167	28	BroadPeak	290.393784745493	0
chr1	136040000	136050000	chr1	136130000	136140000	100	37.8793143568	0.00000000000000290296047816414	chr1_169	4	SharpPeak	59.6021476877656	0
chr1	136050000	136060000	chr1	136130000	136140000	151	57.9230592566	0.000000000000000000000267281415872378	chr1_169	4	SharpPeak	59.6021476877656	1
chr1	136040000	136050000	chr1	136140000	136150000	48	13.7678582460199	0.0000000000184132134140404	chr1_169	4	SharpPeak	59.6021476877656	0
chr1	136050000	136060000	chr1	136140000	136150000	45	20.8614398243692	0.0000578822513281176	chr1_169	4	SharpPeak	59.6021476877656	0
chr1	136040000	136050000	chr1	136170000	136180000	17	6.54182844854224	0.00383328651581576	chr1_170	5	SharpPeak	30.4310246169414	0
chr1	136050000	136060000	chr1	136170000	136180000	30	9.70943463836189	0.00000234906667683633	chr1_170	5	SharpPeak	30.4310246169414	0
chr1	136340000	136350000	chr1	136410000	136420000	79	34.356776317	0.00000000200531524122128	chr1_171	2	SharpPeak	20.0746678598083	1
chr1	136340000	136350000	chr1	136420000	136430000	62	25.6933791877784	0.0000000298771292261294	chr1_171	2	SharpPeak	20.0746678598083	0
chr1	136040000	136050000	chr1	136440000	136450000	9	2.63251642586754	0.00882079245088318	chr1_172	2	SharpPeak	10.6298957404578	0
chr1	136220000	136230000	chr1	136440000	136450000	13	3.6558205829308	0.000877690779023833	chr1_173	5	SharpPeak	25.8687342822933	0
chr1	136340000	136350000	chr1	136440000	136450000	45	20.7671211532761	0.0000518057558449682	chr1_174	3	SharpPeak	22.5126822752822	0
chr1	136020000	136030000	chr1	136460000	136470000	12	3.18614221850725	0.000891498518546701	chr1_175	2	SharpPeak	8.25972342781269	1
chr1	136170000	136180000	chr1	136460000	136470000	14	3.79602910881764	0.000368184459401209	chr1_176	5	SharpPeak	25.9703893747507	0
chr1	136220000	136230000	chr1	136460000	136470000	15	5.00147554650969	0.0017959262188521	chr1_173	5	SharpPeak	25.8687342822933	0
chr1	136230000	136240000	chr1	136460000	136470000	27	9.98752464942539	0.0000867540456628847	chr1_173	5	SharpPeak	25.8687342822933	0
chr1	136250000	136260000	chr1	136460000	136470000	23	7.10388628648855	0.0000229508656811704	chr1_177	3	SharpPeak	18.2334347425482	0
chr1	136260000	136270000	chr1	136460000	136470000	28	8.5829006129866	0.00000198894224327471	chr1_177	3	SharpPeak	18.2334347425482	1
chr1	136340000	136350000	chr1	136460000	136470000	67	26.9177816823549	0.00000000212311483285581	chr1_174	3	SharpPeak	22.5126822752822	1
chr1	136560000	136570000	chr1	137220000	137230000	10	1.75846516195468	0.00011513464786343	chr1_178	3	SharpPeak	17.9808466775455	0
chr1	137320000	137330000	chr1	137890000	137900000	15	2.48687114782282	0.000000675719559754917	chr1_179	7	SharpPeak	61.6838296699208	0
chr1	137600000	137610000	chr1	137890000	137900000	17	5.83336899824876	0.00111155242815408	chr1_180	8	SharpPeak	39.0863047773917	0
chr1	137650000	137660000	chr1	137890000	137900000	18	5.87005712912635	0.000425996970671494	chr1_181	3	SharpPeak	14.648891748465	1
chr1	137320000	137330000	chr1	137900000	137910000	14	3.58274172209219	0.000207167248840786	chr1_179	7	SharpPeak	61.6838296699208	0
chr1	137650000	137660000	chr1	137900000	137910000	23	8.98928884190103	0.000715516583781724	chr1_181	3	SharpPeak	14.648891748465	0
chr1	138130000	138140000	chr1	138610000	138620000	12	2.64911320420696	0.000173760733521044	chr1_182	2	SharpPeak	8.68024150276721	1
chr1	138130000	138140000	chr1	138620000	138630000	8	2.14137825144543	0.00873788740885196	chr1_182	2	SharpPeak	8.68024150276721	0
chr1	138130000	138140000	chr1	138830000	138840000	18	2.39504508800048	0.00000000141702453616843	chr1_183	5	SharpPeak	33.7924649170595	1
chr1	138320000	138330000	chr1	138830000	138840000	18	2.65226679470601	0.0000000068855901518913	chr1_184	8	SharpPeak	51.8339656893352	1
chr1	138340000	138350000	chr1	138830000	138840000	13	3.10447353397045	0.000189291324481082	chr1_184	8	SharpPeak	51.8339656893352	0
chr1	138500000	138510000	chr1	138830000	138840000	15	4.35321654606255	0.000445786670521299	chr1_185	2	SharpPeak	8.38280394753348	1
chr1	138130000	138140000	chr1	138840000	138850000	17	3.00104737730744	0.000000256955829763742	chr1_183	5	SharpPeak	33.7924649170595	0
chr1	138320000	138330000	chr1	138840000	138850000	13	3.36097871299654	0.000404553059667546	chr1_184	8	SharpPeak	51.8339656893352	0
chr1	138340000	138350000	chr1	138840000	138850000	18	4.00570037666039	0.00000291163189415085	chr1_184	8	SharpPeak	51.8339656893352	0
chr1	138500000	138510000	chr1	138840000	138850000	15	5.70572455349684	0.00636204779111229	chr1_185	2	SharpPeak	8.38280394753348	0
chr1	138130000	138140000	chr1	138850000	138860000	10	2.04253605187468	0.000379428273448026	chr1_183	5	SharpPeak	33.7924649170595	0
chr1	143770000	143780000	chr1	144000000	144010000	56	17.9648221572	0.0000000000214204615902604	chr1_186	2	SharpPeak	17.1401095308723	1
chr1	151020000	151030000	chr1	151340000	151350000	23	5.66948208992823	0.000000554671434746734	chr1_187	15	SharpPeak	177.976937186418	0
chr1	151040000	151050000	chr1	151340000	151350000	33	5.82984202317287	0.0000000000002011581649278	chr1_187	15	SharpPeak	177.976937186418	0
chr1	151070000	151080000	chr1	151340000	151350000	53	7.21991326064426	0.0000000000000000000000000345680332586012	chr1_187	15	SharpPeak	177.976937186418	0
chr1	151080000	151090000	chr1	151340000	151350000	65	9.71665536392674	0.00000000000000000000000000000964866217310572	chr1_187	15	SharpPeak	177.976937186418	1
chr1	151090000	151100000	chr1	151340000	151350000	36	7.43332635567285	0.00000000000128623929730853	chr1_187	15	SharpPeak	177.976937186418	0
chr1	151040000	151050000	chr1	151420000	151430000	15	3.46783603073298	0.0000369603461564962	chr1_188	5	SharpPeak	22.1472159476584	1
chr1	151070000	151080000	chr1	151420000	151430000	14	4.14204876371235	0.000866294635771255	chr1_188	5	SharpPeak	22.1472159476584	0
chr1	151080000	151090000	chr1	151420000	151430000	15	5.46599364492998	0.00431756948933033	chr1_188	5	SharpPeak	22.1472159476584	0
chr1	152090000	152100000	chr1	152380000	152390000	16	6.42538040545246	0.00773184601224746	chr1_189	5	SharpPeak	28.0389487270241	0
chr1	152950000	152960000	chr1	153070000	153080000	35	12.8062649379138	0.0000043291055882249	chr1_190	3	SharpPeak	17.843831801531	1
chr1	153550000	153560000	chr1	153650000	153660000	36	10.7217903788128	0.000000023388466287336	chr1_191	5	SharpPeak	38.9607613483455	1
chr1	153480000	153490000	chr1	153730000	153740000	29	11.6333875942588	0.00018032157002052	chr1_192	25	BroadPeak	419.842564096217	0
chr1	153530000	153540000	chr1	153730000	153740000	16	4.31480860240983	0.000117766097714202	chr1_192	25	BroadPeak	419.842564096217	0
chr1	153540000	153550000	chr1	153730000	153740000	32	7.59350095610095	0.000000000820044816157625	chr1_192	25	BroadPeak	419.842564096217	0
chr1	153550000	153560000	chr1	153730000	153740000	55	5.87345229774232	0.0000000000000000000000000000000293014067944687	chr1_192	25	BroadPeak	419.842564096217	0
chr1	153640000	153650000	chr1	153730000	153740000	31	14.960375734614	0.00217148875032038	chr1_193	10	SharpPeak	58.6881218542357	0
chr1	153650000	153660000	chr1	153730000	153740000	53	21.8551776688465	0.000000335371426064333	chr1_193	10	SharpPeak	58.6881218542357	1
chr1	153660000	153670000	chr1	153730000	153740000	44	17.9830184556717	0.0000033137906189735	chr1_193	10	SharpPeak	58.6881218542357	0
chr1	153480000	153490000	chr1	153740000	153750000	53	14.6835425503494	0.000000000000381988556521233	chr1_192	25	BroadPeak	419.842564096217	0
chr1	153530000	153540000	chr1	153740000	153750000	31	5.35205377372553	0.000000000000642215405575472	chr1_192	25	BroadPeak	419.842564096217	0
chr1	153540000	153550000	chr1	153740000	153750000	82	9.48457332842412	0.00000000000000000000000000000000000000000000251601287180461	chr1_192	25	BroadPeak	419.842564096217	0
chr1	153550000	153560000	chr1	153740000	153750000	118	7.30660388016012	0.000000000000000000000000000000000000000000000000000000000000000000000000000000000000000000000189107415990385	chr1_192	25	BroadPeak	419.842564096217	1
chr1	153640000	153650000	chr1	153740000	153750000	46	17.9194222693135	0.000000523565233157215	chr1_193	10	SharpPeak	58.6881218542357	0
chr1	153650000	153660000	chr1	153740000	153750000	56	25.9396995519408	0.00000494103178461712	chr1_193	10	SharpPeak	58.6881218542357	0
chr1	153660000	153670000	chr1	153740000	153750000	44	21.1040042754216	0.00015138335993107	chr1_193	10	SharpPeak	58.6881218542357	0
chr1	153480000	153490000	chr1	153750000	153760000	21	7.92862049733438	0.000853346593568181	chr1_192	25	BroadPeak	419.842564096217	0
chr1	153530000	153540000	chr1	153750000	153760000	10	3.02828011692289	0.00695753639778022	chr1_192	25	BroadPeak	419.842564096217	0
chr1	153540000	153550000	chr1	153750000	153760000	20	5.10404905104734	0.00000590463619428363	chr1_192	25	BroadPeak	419.842564096217	0
chr1	153890000	153900000	chr1	154110000	154120000	17	4.74132136977779	0.000103007066839003	chr1_194	25	BroadPeak	310.552155123931	0
chr1	153900000	153910000	chr1	154110000	154120000	52	7.98682019294917	0.0000000000000000000000227006426193048	chr1_194	25	BroadPeak	310.552155123931	0
chr1	153900000	153910000	chr1	154200000	154210000	26	8.15157381689534	0.0000075165961038659	chr1_194	25	BroadPeak	310.552155123931	0
chr1	153890000	153900000	chr1	154720000	154730000	36	4.70505899122037	0.00000000000000000137608317202605	chr1_195	9	SharpPeak	85.3414576994661	1
chr1	153900000	153910000	chr1	154720000	154730000	45	7.6931778545639	0.00000000000000000137608317202605	chr1_195	9	SharpPeak	85.3414576994661	1
chr1	154200000	154210000	chr1	154720000	154730000	22	5.21934551546754	0.000000546868987617412	chr1_196	8	SharpPeak	73.6893704745287	0
chr1	154780000	154790000	chr1	155020000	155030000	23	3.95920742959624	0.000000000797237603021237	chr1_197	6	SharpPeak	87.0609491880977	0
chr1	154780000	154790000	chr1	155090000	155100000	24	11.3262919189714	0.00645007030129439	chr1_198	2	SharpPeak	7.68857512821188	0
chr1	155040000	155050000	chr1	155090000	155100000	107	48.3745039072	0.0000000000141914176292057	chr1_199	3	SharpPeak	39.9412109650752	0
chr1	154780000	154790000	chr1	155100000	155110000	13	3.94491081004126	0.00174036583196183	chr1_198	2	SharpPeak	7.68857512821188	1
chr1	155040000	155050000	chr1	155150000	155160000	30	10.6943814601416	0.0000154870619666962	chr1_200	3	SharpPeak	15.3911889452601	1
chr1	155040000	155050000	chr1	155140000	155150000	15	5.66225060148132	0.00596871535579643	chr1_200	3	SharpPeak	15.3911889452601	0
chr1	155020000	155030000	chr1	155220000	155230000	42	5.65184597942014	0.00000000000000000000461140700642184	chr1_201	41	BroadPeak	488.274569749281	0
chr1	155030000	155040000	chr1	155220000	155230000	29	8.35298419731539	0.000000365400764471354	chr1_201	41	BroadPeak	488.274569749281	0
chr1	155040000	155050000	chr1	155220000	155230000	37	5.81698211246441	0.000000000000000162388624460635	chr1_201	41	BroadPeak	488.274569749281	0
chr1	155080000	155090000	chr1	155220000	155230000	43	16.0762865424698	0.000000467368297625427	chr1_201	41	BroadPeak	488.274569749281	0
chr1	155090000	155100000	chr1	155220000	155230000	95	29.7808335393035	0.000000000000000000147328927793797	chr1_201	41	BroadPeak	488.274569749281	0
chr1	155100000	155110000	chr1	155220000	155230000	27	11.1714087983786	0.000517500030489998	chr1_201	41	BroadPeak	488.274569749281	0
chr1	154780000	154790000	chr1	155240000	155250000	12	3.81896918991604	0.00417998773823361	chr1_202	2	SharpPeak	9.84271777857204	0
chr1	155020000	155030000	chr1	155240000	155250000	24	7.07983799768399	0.00000675162194645286	chr1_201	41	BroadPeak	488.274569749281	0
chr1	155030000	155040000	chr1	155240000	155250000	35	10.4486776323912	0.0000000400817822774832	chr1_201	41	BroadPeak	488.274569749281	0
chr1	155400000	155410000	chr1	155490000	155500000	17	6.8399132788633	0.00598945757128304	chr1_203	5	SharpPeak	28.4344741871351	0
chr1	155020000	155030000	chr1	155530000	155540000	15	2.24946315943219	0.000000193978905615112	chr1_204	5	SharpPeak	28.4656421092175	1
chr1	155080000	155090000	chr1	155530000	155540000	14	4.56081755200941	0.00217148875032038	chr1_205	3	SharpPeak	15.5387312364506	0
chr1	155090000	155100000	chr1	155530000	155540000	25	8.00871965816698	0.0000169048903559897	chr1_205	3	SharpPeak	15.5387312364506	1
chr1	155240000	155250000	chr1	155530000	155540000	29	5.4293960659107	0.0000000000264643414660116	chr1_206	4	SharpPeak	26.1306508980857	1
chr1	155410000	155420000	chr1	155530000	155540000	34	13.1724677332907	0.00002042702690928	chr1_203	5	SharpPeak	28.4344741871351	0
chr1	155020000	155030000	chr1	155550000	155560000	16	3.16941936169084	0.00000269720246967177	chr1_204	5	SharpPeak	28.4656421092175	0
chr1	155030000	155040000	chr1	155550000	155560000	13	4.40533036951492	0.00468651105416553	chr1_204	5	SharpPeak	28.4656421092175	0
chr1	155220000	155230000	chr1	155550000	155560000	16	5.76233296972526	0.0026995978211341	chr1_207	4	SharpPeak	20.7709271604769	0
chr1	155240000	155250000	chr1	155550000	155560000	27	8.283941843664	0.00000317847336693712	chr1_207	4	SharpPeak	20.7709271604769	1
chr1	156740000	156750000	chr1	156930000	156940000	26	7.79526949432127	0.00000333664633734697	chr1_208	2	SharpPeak	13.2635390343528	1
chr1	156740000	156750000	chr1	156940000	156950000	20	5.80255022859571	0.0000379033867038088	chr1_208	2	SharpPeak	13.2635390343528	0
chr1	156930000	156940000	chr1	157030000	157040000	40	11.5353994946643	0.00000000132956927461652	chr1_209	12	SharpPeak	135.91036809404	0
chr1	156940000	156950000	chr1	157030000	157040000	35	9.76381464535943	0.00000000750958356264691	chr1_209	12	SharpPeak	135.91036809404	0
chr1	156710000	156720000	chr1	157080000	157090000	18	5.18836502537043	0.0000935487894353975	chr1_210	13	SharpPeak	105.049773621562	0
chr1	156740000	156750000	chr1	157080000	157090000	19	2.55330603593811	0.000000000557434709507762	chr1_210	13	SharpPeak	105.049773621562	0
chr1	156750000	156760000	chr1	157080000	157090000	13	3.08624427960392	0.000178738701174386	chr1_210	13	SharpPeak	105.049773621562	0
chr1	156930000	156940000	chr1	157080000	157090000	37	11.5933147683748	0.0000000514078384358763	chr1_209	12	SharpPeak	135.91036809404	0
chr1	156940000	156950000	chr1	157080000	157090000	25	9.54207072886466	0.000277000737631963	chr1_209	12	SharpPeak	135.91036809404	0
chr1	157550000	157560000	chr1	158350000	158360000	29	2.74767208484063	0.00000000000000000102735618831174	chr1_211	8	SharpPeak	93.6406941696571	0
chr1	157550000	157560000	chr1	158360000	158370000	35	2.89324143137573	0.0000000000000000000000026081874864579	chr1_211	8	SharpPeak	93.6406941696571	1
chr1	159230000	159240000	chr1	160190000	160200000	14	2.42310256159911	0.00000277785484602325	chr1_212	2	SharpPeak	13.1252757756701	1
chr1	162540000	162550000	chr1	162660000	162670000	22	7.85390238598056	0.000291229648918498	chr1_213	3	SharpPeak	16.9238336399058	0
chr1	162570000	162580000	chr1	162660000	162670000	34	12.8778187672517	0.0000128678873214109	chr1_214	2	SharpPeak	10.7624406229358	1
chr1	161960000	161970000	chr1	162310000	162320000	29	3.1843378886414	0.0000000000000000490163153597374	chr1_215	18	SharpPeak	164.134815101342	1
chr1	161970000	161980000	chr1	162310000	162320000	15	2.62675676435739	0.00000133201380181303	chr1_215	18	SharpPeak	164.134815101342	0
chr1	162000000	162010000	chr1	162310000	162320000	23	2.92744471543428	0.00000000000220251625601905	chr1_215	18	SharpPeak	164.134815101342	0
chr1	163150000	163160000	chr1	163920000	163930000	7	1.67123339362497	0.00853770571233398	chr1_216	6	SharpPeak	30.1038801020511	0
chr1	163150000	163160000	chr1	163930000	163940000	9	1.83689188916028	0.000800753936809013	chr1_216	6	SharpPeak	30.1038801020511	0
chr1	164300000	164310000	chr1	164890000	164900000	10	3.10910606475347	0.00827886908649695	chr1_217	3	SharpPeak	13.2591252815706	0
chr1	164450000	164460000	chr1	164890000	164900000	40	5.90827820564705	0.00000000000000000102435413857532	chr1_218	7	SharpPeak	66.2166128438263	1
chr1	164450000	164460000	chr1	165010000	165020000	15	4.05151415516029	0.000208350362310353	chr1_219	5	SharpPeak	33.2637652857606	0
chr1	164450000	164460000	chr1	165090000	165100000	12	2.94334761145663	0.000448844772614036	chr1_220	8	SharpPeak	84.8137984393977	0
chr1	164450000	164460000	chr1	165100000	165110000	14	2.58610664990353	0.00000591852687124745	chr1_220	8	SharpPeak	84.8137984393977	0
chr1	164300000	164310000	chr1	165110000	165120000	12	1.91967332115191	0.00000770691684390578	chr1_221	9	SharpPeak	64.232975572931	0
chr1	164450000	164460000	chr1	165110000	165120000	26	2.93536379079511	0.00000000000000436075306126432	chr1_220	8	SharpPeak	84.8137984393977	0
chr1	164890000	164900000	chr1	165110000	165120000	18	4.0901015002275	0.0000038790433424948	chr1_222	3	SharpPeak	17.1603897790395	1
chr1	164300000	164310000	chr1	165120000	165130000	21	2.12397895282383	0.000000000000320870551189554	chr1_221	9	SharpPeak	64.232975572931	1
chr1	164450000	164460000	chr1	165120000	165130000	40	3.37593776471759	0.00000000000000000000000000239357389390687	chr1_220	8	SharpPeak	84.8137984393977	1
chr1	164890000	164900000	chr1	165120000	165130000	18	4.6707469370726	0.0000239783278314976	chr1_222	3	SharpPeak	17.1603897790395	0
chr1	164300000	164310000	chr1	165230000	165240000	16	3.12338229792391	0.00000224068373035222	chr1_223	2	SharpPeak	11.1111958962549	1
chr1	165780000	165790000	chr1	165930000	165940000	20	6.86494935392591	0.000361837791446117	chr1_224	2	SharpPeak	9.67030763538121	1
chr1	165760000	165770000	chr1	166000000	166010000	21	8.19716143102721	0.00128393294966411	chr1_225	11	SharpPeak	69.4631763976097	0
chr1	165770000	165780000	chr1	166000000	166010000	27	8.07556937887023	0.00000200136710487837	chr1_225	11	SharpPeak	69.4631763976097	0
chr1	165780000	165790000	chr1	166000000	166010000	34	7.32940776027193	0.0000000000184132134140404	chr1_225	11	SharpPeak	69.4631763976097	1
chr1	165830000	165840000	chr1	166000000	166010000	21	9.54566352328726	0.00781642408967891	chr1_226	3	SharpPeak	14.1710968730595	0
chr1	165840000	165850000	chr1	166000000	166010000	35	17.3213351251215	0.00151894739935934	chr1_226	3	SharpPeak	14.1710968730595	0
chr1	165770000	165780000	chr1	166110000	166120000	10	2.94165155049597	0.00572071139937133	chr1_227	21	SharpPeak	186.053569185646	0
chr1	165640000	165650000	chr1	166150000	166160000	20	6.22635583730987	0.0000996178810762106	chr1_228	2	SharpPeak	11.59892604278	1
chr1	165760000	165770000	chr1	166150000	166160000	30	3.41634482320823	0.0000000000000000354871641666364	chr1_227	21	SharpPeak	186.053569185646	0
chr1	165770000	165780000	chr1	166150000	166160000	51	3.33116753641447	0.000000000000000000000000000000000000000541428623408379	chr1_227	21	SharpPeak	186.053569185646	1
chr1	165780000	165790000	chr1	166150000	166160000	24	3.02941416884896	0.000000000000584010878497264	chr1_227	21	SharpPeak	186.053569185646	0
chr1	165770000	165780000	chr1	166120000	166130000	9	2.47378372945637	0.00602703261443297	chr1_227	21	SharpPeak	186.053569185646	0
chr1	165760000	165770000	chr1	166160000	166170000	15	2.69308123581282	0.00000181324561165588	chr1_227	21	SharpPeak	186.053569185646	0
chr1	165770000	165780000	chr1	166160000	166170000	14	2.63267197553879	0.0000072730599372234	chr1_227	21	SharpPeak	186.053569185646	0
chr1	165780000	165790000	chr1	166160000	166170000	12	2.4224099449846	0.0000755276545417773	chr1_227	21	SharpPeak	186.053569185646	0
chr1	166150000	166160000	chr1	166310000	166320000	17	6.95869326098135	0.00705523962146449	chr1_229	10	SharpPeak	58.4008438736208	0
chr1	166160000	166170000	chr1	166310000	166320000	23	5.64874288540263	0.000000523565233157215	chr1_229	10	SharpPeak	58.4008438736208	1
chr1	166150000	166160000	chr1	166300000	166310000	29	10.0630384638967	0.0000136120790070579	chr1_229	10	SharpPeak	58.4008438736208	0
chr1	166160000	166170000	chr1	166300000	166310000	22	8.17815460455168	0.000504095667898659	chr1_229	10	SharpPeak	58.4008438736208	0
chr1	165640000	165650000	chr1	166370000	166380000	21	6.67555475061502	0.0000857406040627587	chr1_230	2	SharpPeak	9.64045187352125	1
chr1	165760000	165770000	chr1	166370000	166380000	15	3.3945779232877	0.0000287525212053063	chr1_231	4	SharpPeak	19.1918246070795	1
chr1	165770000	165780000	chr1	166370000	166380000	12	3.28679553129385	0.0011616484579769	chr1_231	4	SharpPeak	19.1918246070795	0
chr1	166150000	166160000	chr1	166370000	166380000	28	8.0475414147826	0.000000570851852387157	chr1_232	5	SharpPeak	37.0761158389836	0
chr1	166160000	166170000	chr1	166370000	166380000	27	6.42863903405468	0.0000000230801740085826	chr1_232	5	SharpPeak	37.0761158389836	1
chr1	165640000	165650000	chr1	166380000	166390000	16	5.74323311870046	0.00261813782344529	chr1_230	2	SharpPeak	9.64045187352125	0
chr1	166160000	166170000	chr1	166380000	166390000	14	5.38273906717671	0.00950263947140777	chr1_232	5	SharpPeak	37.0761158389836	0
chr1	166400000	166410000	chr1	167210000	167220000	12	2.44552936274271	0.0000826523544696447	chr1_233	5	SharpPeak	25.0393392249613	1
chr1	166410000	166420000	chr1	167210000	167220000	10	1.7485243615462	0.000110066166944612	chr1_233	5	SharpPeak	25.0393392249613	0
chr1	166430000	166440000	chr1	167210000	167220000	10	1.48296856790895	0.0000286634960691988	chr1_234	2	SharpPeak	10.5164905442906	1
chr1	167000000	167010000	chr1	167210000	167220000	31	6.10505297677985	0.0000000000177597043053747	chr1_235	6	SharpPeak	36.9505708866444	1
chr1	166400000	166410000	chr1	167260000	167270000	11	2.83444819411737	0.00121143725318144	chr1_236	11	SharpPeak	56.2049503110606	0
chr1	166410000	166420000	chr1	167270000	167280000	10	2.02987952804714	0.00036200404054608	chr1_236	11	SharpPeak	56.2049503110606	0
chr1	166400000	166410000	chr1	167280000	167290000	27	5.94002368986256	0.00000000442501205505014	chr1_236	11	SharpPeak	56.2049503110606	1
chr1	166410000	166420000	chr1	167280000	167290000	18	3.52123408399502	0.000000481553288410464	chr1_236	11	SharpPeak	56.2049503110606	0
chr1	166420000	166430000	chr1	167280000	167290000	8	1.67733178866672	0.00202111749915316	chr1_236	11	SharpPeak	56.2049503110606	0
chr1	166430000	166440000	chr1	167280000	167290000	11	2.56719682550633	0.000550881928179891	chr1_236	11	SharpPeak	56.2049503110606	0
chr1	166400000	166410000	chr1	167300000	167310000	12	3.78144448183477	0.00385099293278309	chr1_236	11	SharpPeak	56.2049503110606	0
chr1	166410000	166420000	chr1	167300000	167310000	10	2.40758148932046	0.00130944996354943	chr1_236	11	SharpPeak	56.2049503110606	0
chr1	167210000	167220000	chr1	167300000	167310000	30	12.2883533372931	0.000192931810218387	chr1_237	6	SharpPeak	49.0984197682898	0
chr1	166400000	166410000	chr1	167290000	167300000	9	2.33751299278019	0.00418840633762812	chr1_236	11	SharpPeak	56.2049503110606	0
chr1	166430000	166440000	chr1	167290000	167300000	7	1.44814847298951	0.0040699305367715	chr1_236	11	SharpPeak	56.2049503110606	0
chr1	167210000	167220000	chr1	167290000	167300000	20	7.37979289000691	0.000886147173352645	chr1_237	6	SharpPeak	49.0984197682898	0
chr1	166370000	166380000	chr1	167330000	167340000	8	2.18763555839351	0.00990573779482997	chr1_238	2	SharpPeak	6.87284625243765	0
chr1	166370000	166380000	chr1	167340000	167350000	9	2.45546423434463	0.00574786478967256	chr1_238	2	SharpPeak	6.87284625243765	1
chr1	167210000	167220000	chr1	167340000	167350000	17	6.51113936586044	0.00366970149180944	chr1_239	6	SharpPeak	33.5846212959355	0
chr1	167210000	167220000	chr1	167350000	167360000	21	7.84871517687382	0.000747641689139547	chr1_239	6	SharpPeak	33.5846212959355	0
chr1	167390000	167400000	chr1	167920000	167930000	9	2.51435202652194	0.00664523764041687	chr1_240	3	SharpPeak	11.4066407081296	0
chr1	168220000	168230000	chr1	168350000	168360000	27	10.0704314735352	0.0000996178810762106	chr1_241	2	SharpPeak	13.1870657270878	0
chr1	168280000	168290000	chr1	168410000	168420000	22	10.0934827696721	0.00701532425485663	chr1_242	3	SharpPeak	16.0532326864998	0
chr1	167920000	167930000	chr1	168420000	168430000	16	6.06454464583569	0.00452446981223587	chr1_243	6	SharpPeak	52.5070510884691	0
chr1	167930000	167940000	chr1	168420000	168430000	30	6.31719746843616	0.000000000190469540564463	chr1_243	6	SharpPeak	52.5070510884691	0
chr1	168220000	168230000	chr1	168420000	168430000	68	17.410177260855	0.00000000000000000206017432655385	chr1_244	12	SharpPeak	166.867704821477	0
chr1	168240000	168250000	chr1	168420000	168430000	90	25.7430759681701	0.00000000000000000000489455245865447	chr1_244	12	SharpPeak	166.867704821477	0
chr1	168280000	168290000	chr1	168420000	168430000	51	22.4638278855406	0.00000374688306879312	chr1_242	3	SharpPeak	16.0532326864998	1
chr1	168220000	168230000	chr1	168430000	168440000	55	13.4490171213287	0.000000000000000837827162244449	chr1_244	12	SharpPeak	166.867704821477	0
chr1	168240000	168250000	chr1	168430000	168440000	56	19.7998174754551	0.000000000745915884266968	chr1_244	12	SharpPeak	166.867704821477	0
chr1	168280000	168290000	chr1	168430000	168440000	38	17.0706927606818	0.000139423237624567	chr1_242	3	SharpPeak	16.0532326864998	0
chr1	168420000	168430000	chr1	168700000	168710000	23	9.40254666859225	0.00129685138905037	chr1_245	2	SharpPeak	9.9057057308769	0
chr1	168430000	168440000	chr1	168700000	168710000	23	7.82557441135873	0.000100363282786149	chr1_245	2	SharpPeak	9.9057057308769	1
chr1	168670000	168680000	chr1	169450000	169460000	7	1.68820665021375	0.00896763659439602	chr1_246	2	SharpPeak	8.02942818549962	0
chr1	169520000	169530000	chr1	169920000	169930000	11	2.0040489102403	0.0000660994079598759	chr1_247	8	SharpPeak	72.3790177853224	0
chr1	169530000	169540000	chr1	169920000	169930000	21	2.0807534191988	0.0000000000002167063048148	chr1_247	8	SharpPeak	72.3790177853224	0
chr1	169650000	169660000	chr1	169920000	169930000	12	3.21055847593907	0.000950643674053957	chr1_248	6	SharpPeak	40.7070810416703	0
chr1	169520000	169530000	chr1	169930000	169940000	13	2.12689713366626	0.00000371347445896363	chr1_247	8	SharpPeak	72.3790177853224	0
chr1	169530000	169540000	chr1	169930000	169940000	30	2.21294706922336	0.000000000000000000000271979124244479	chr1_247	8	SharpPeak	72.3790177853224	1
chr1	169650000	169660000	chr1	169930000	169940000	14	3.46035234025238	0.00014285508380957	chr1_248	6	SharpPeak	40.7070810416703	0
chr1	169520000	169530000	chr1	169960000	169970000	9	2.48904201692273	0.00625308952838477	chr1_247	8	SharpPeak	72.3790177853224	0
chr1	169530000	169540000	chr1	169960000	169970000	12	2.60183608774407	0.000145856082090632	chr1_247	8	SharpPeak	72.3790177853224	0
chr1	169960000	169970000	chr1	170170000	170180000	25	9.8187701335652	0.000423373327705962	chr1_249	3	SharpPeak	17.3285746047383	0
chr1	169970000	169980000	chr1	170170000	170180000	26	8.97212445848787	0.0000395223786821007	chr1_249	3	SharpPeak	17.3285746047383	1
chr1	170640000	170650000	chr1	170840000	170850000	19	3.82734343614543	0.000000340526100079402	chr1_250	5	SharpPeak	34.3985380180839	0
chr1	170900000	170910000	chr1	171030000	171040000	66	30.4193706541019	0.000000466533638216783	chr1_251	6	SharpPeak	41.8923118785773	0
chr1	170900000	170910000	chr1	171040000	171050000	48	22.9748063800178	0.0000655474291945549	chr1_251	6	SharpPeak	41.8923118785773	0
chr1	171100000	171110000	chr1	171220000	171230000	70	28.3412402498139	0.00000000119312701676567	chr1_252	13	SharpPeak	90.2274725571177	0
chr1	171110000	171120000	chr1	171220000	171230000	81	27.2640519683394	0.00000000000000425200478116171	chr1_252	13	SharpPeak	90.2274725571177	1
chr1	171110000	171120000	chr1	171240000	171250000	46	14.2212550777779	0.000000000568463181695965	chr1_252	13	SharpPeak	90.2274725571177	0
chr1	171090000	171100000	chr1	171250000	171260000	19	7.17592354919506	0.00161675295598128	chr1_252	13	SharpPeak	90.2274725571177	0
chr1	171100000	171110000	chr1	171250000	171260000	43	15.8868600403964	0.000000341426337145657	chr1_252	13	SharpPeak	90.2274725571177	0
chr1	171110000	171120000	chr1	171250000	171260000	41	15.0689766283143	0.000000590008385397333	chr1_252	13	SharpPeak	90.2274725571177	0
chr1	171110000	171120000	chr1	171230000	171240000	25	12.210959234566	0.00804507508091318	chr1_252	13	SharpPeak	90.2274725571177	0
chr1	171140000	171150000	chr1	171230000	171240000	20	8.75802599980126	0.00657150407376161	chr1_252	13	SharpPeak	90.2274725571177	0
chr1	171080000	171090000	chr1	171260000	171270000	15	5.76192113930473	0.00695753639778022	chr1_252	13	SharpPeak	90.2274725571177	0
chr1	171100000	171110000	chr1	171260000	171270000	33	15.4519057521948	0.00088879670722269	chr1_252	13	SharpPeak	90.2274725571177	0
chr1	171110000	171120000	chr1	171260000	171270000	31	14.6043201727334	0.00147569248719145	chr1_252	13	SharpPeak	90.2274725571177	0
chr1	171110000	171120000	chr1	171320000	171330000	39	16.3422398650733	0.0000248744377543551	chr1_253	2	SharpPeak	10.1490452909673	1
chr1	171100000	171110000	chr1	171330000	171340000	24	10.6843709190483	0.00311446338492656	chr1_253	2	SharpPeak	10.1490452909673	0
chr1	171500000	171510000	chr1	172010000	172020000	17	5.9594746871428	0.00139546458925219	chr1_254	2	SharpPeak	8.01929350107853	1
chr1	171500000	171510000	chr1	172020000	172030000	23	10.2924250322885	0.00421290056545686	chr1_254	2	SharpPeak	8.01929350107853	0
chr1	172140000	172150000	chr1	172290000	172300000	57	20.2151022358023	0.00000000057524496446334	chr1_255	32	BroadPeak	351.927883978679	0
chr1	172150000	172160000	chr1	172290000	172300000	41	9.21405106576239	0.000000000000429814658494235	chr1_255	32	BroadPeak	351.927883978679	0
chr1	172200000	172210000	chr1	172290000	172300000	71	31.4804876174007	0.0000000338986921359313	chr1_256	8	SharpPeak	88.5988945044791	0
chr1	172210000	172220000	chr1	172290000	172300000	39	17.0646274856524	0.0000645790303959759	chr1_256	8	SharpPeak	88.5988945044791	0
chr1	172020000	172030000	chr1	172300000	172310000	29	10.2882030731627	0.0000205018459041992	chr1_257	11	SharpPeak	77.3881443689443	0
chr1	172040000	172050000	chr1	172300000	172310000	15	4.38564622132886	0.000479983461149842	chr1_257	11	SharpPeak	77.3881443689443	0
chr1	172120000	172130000	chr1	172300000	172310000	44	8.89915000331327	0.00000000000000143545831268215	chr1_255	32	BroadPeak	351.927883978679	0
chr1	172140000	172150000	chr1	172300000	172310000	70	13.9367985114739	0.000000000000000000000000871698914961116	chr1_255	32	BroadPeak	351.927883978679	0
chr1	172150000	172160000	chr1	172300000	172310000	30	6.3404898822073	0.000000000207843095173749	chr1_255	32	BroadPeak	351.927883978679	0
chr1	172200000	172210000	chr1	172300000	172310000	71	21.0292304263862	0.000000000000000588984901193958	chr1_256	8	SharpPeak	88.5988945044791	0
chr1	172210000	172220000	chr1	172300000	172310000	25	11.2956984050162	0.00300723522904874	chr1_256	8	SharpPeak	88.5988945044791	0
chr1	172020000	172030000	chr1	172310000	172320000	57	20.2420172779535	0.000000000597921578022785	chr1_257	11	SharpPeak	77.3881443689443	1
chr1	172040000	172050000	chr1	172310000	172320000	32	8.49781859311001	0.0000000120130884574708	chr1_257	11	SharpPeak	77.3881443689443	0
chr1	172050000	172060000	chr1	172310000	172320000	46	14.2602888372492	0.000000000607448554392837	chr1_257	11	SharpPeak	77.3881443689443	0
chr1	172120000	172130000	chr1	172310000	172320000	58	17.2324291022548	0.00000000000042986408886952	chr1_255	32	BroadPeak	351.927883978679	0
chr1	172140000	172150000	chr1	172310000	172320000	123	26.8474202751588	0.00000000000000000000000000000000000000202333112518744	chr1_255	32	BroadPeak	351.927883978679	1
chr1	172150000	172160000	chr1	172310000	172320000	51	12.1540277797608	0.0000000000000039390039709158	chr1_255	32	BroadPeak	351.927883978679	0
chr1	172200000	172210000	chr1	172310000	172320000	128	39.424660835	0.00000000000000000000000000664161084261585	chr1_256	8	SharpPeak	88.5988945044791	1
chr1	172020000	172030000	chr1	172320000	172330000	35	15.29307242739	0.000165813448335312	chr1_257	11	SharpPeak	77.3881443689443	0
chr1	172050000	172060000	chr1	172320000	172330000	31	10.7390204430681	0.00000610445366540712	chr1_257	11	SharpPeak	77.3881443689443	0
chr1	172120000	172130000	chr1	172320000	172330000	37	12.8311782244276	0.000000618746911831326	chr1_255	32	BroadPeak	351.927883978679	0
chr1	172140000	172150000	chr1	172320000	172330000	67	19.8946548780615	0.00000000000000470714298589989	chr1_255	32	BroadPeak	351.927883978679	0
chr1	172150000	172160000	chr1	172320000	172330000	30	8.98224776768259	0.000000491422957387922	chr1_255	32	BroadPeak	351.927883978679	0
chr1	172010000	172020000	chr1	172340000	172350000	22	8.70145991249885	0.00112372723131379	chr1_258	6	SharpPeak	30.8162475138562	0
chr1	172020000	172030000	chr1	172340000	172350000	37	15.7498557144566	0.0000601840385472289	chr1_258	6	SharpPeak	30.8162475138562	0
chr1	172040000	172050000	chr1	172340000	172350000	20	6.58100472612866	0.000209456805478226	chr1_257	11	SharpPeak	77.3881443689443	0
chr1	172050000	172060000	chr1	172340000	172350000	29	10.9947922940087	0.0000684432130739522	chr1_257	11	SharpPeak	77.3881443689443	0
chr1	172120000	172130000	chr1	172340000	172350000	30	12.8767655146216	0.000423373327705962	chr1_255	32	BroadPeak	351.927883978679	0
chr1	172140000	172150000	chr1	172340000	172350000	48	19.800518116322	0.00000137644941431091	chr1_255	32	BroadPeak	351.927883978679	0
chr1	172150000	172160000	chr1	172340000	172350000	24	8.89702883411467	0.000248448516171341	chr1_255	32	BroadPeak	351.927883978679	0
chr1	172020000	172030000	chr1	172360000	172370000	21	8.69564574034821	0.00268545826368081	chr1_258	6	SharpPeak	30.8162475138562	0
chr1	172040000	172050000	chr1	172360000	172370000	11	3.71556878731904	0.00979698955965647	chr1_259	2	SharpPeak	9.12453346590184	0
chr1	172120000	172130000	chr1	172360000	172370000	22	6.9578921518401	0.0000518057558449682	chr1_255	32	BroadPeak	351.927883978679	0
chr1	172140000	172150000	chr1	172360000	172370000	27	10.6155921021362	0.000234422647497479	chr1_255	32	BroadPeak	351.927883978679	0
chr1	172150000	172160000	chr1	172360000	172370000	16	4.7918217147727	0.000385930890981766	chr1_255	32	BroadPeak	351.927883978679	0
chr1	172020000	172030000	chr1	172370000	172380000	29	14.4413985317223	0.00507166262039377	chr1_258	6	SharpPeak	30.8162475138562	0
chr1	172040000	172050000	chr1	172370000	172380000	20	6.0114553468691	0.0000627247549956059	chr1_259	2	SharpPeak	9.12453346590184	1
chr1	172480000	172490000	chr1	172630000	172640000	46	20.4530673739981	0.0000164969143387637	chr1_260	4	SharpPeak	21.8050586671213	0
chr1	172490000	172500000	chr1	172630000	172640000	21	7.90491470974987	0.000820826927609808	chr1_260	4	SharpPeak	21.8050586671213	0
chr1	172520000	172530000	chr1	172630000	172640000	38	11.6867650808244	0.0000000203391340870503	chr1_261	3	SharpPeak	18.2471545839011	1
chr1	172530000	172540000	chr1	172630000	172640000	28	11.4775915219411	0.00034285409027988	chr1_261	3	SharpPeak	18.2471545839011	0
chr1	172540000	172550000	chr1	172630000	172640000	26	12.38987009848	0.00491764625220226	chr1_261	3	SharpPeak	18.2471545839011	0
chr1	172370000	172380000	chr1	173330000	173340000	9	2.14840002301994	0.00235532633478885	chr1_262	18	SharpPeak	115.418450150193	0
chr1	172480000	172490000	chr1	173330000	173340000	20	2.87130869848292	0.000000000568463181695965	chr1_263	57	BroadPeak	400.126300406174	0
chr1	172540000	172550000	chr1	173330000	173340000	8	1.6676342196562	0.00194733550120434	chr1_263	57	BroadPeak	400.126300406174	0
chr1	172630000	172640000	chr1	173330000	173340000	14	2.16774933184029	0.000000771661880871886	chr1_263	57	BroadPeak	400.126300406174	0
chr1	172370000	172380000	chr1	173340000	173350000	13	2.09779298311416	0.00000318586957639835	chr1_262	18	SharpPeak	115.418450150193	0
chr1	172480000	172490000	chr1	173340000	173350000	14	2.78409763098078	0.0000136120790070579	chr1_263	57	BroadPeak	400.126300406174	0
chr1	172530000	172540000	chr1	173340000	173350000	7	1.63729788511147	0.00769334937554951	chr1_263	57	BroadPeak	400.126300406174	0
chr1	172630000	172640000	chr1	173340000	173350000	12	2.11170586783994	0.0000198979835823832	chr1_263	57	BroadPeak	400.126300406174	0
chr1	172370000	172380000	chr1	173350000	173360000	11	2.48956836458562	0.000427027884531699	chr1_262	18	SharpPeak	115.418450150193	0
chr1	172480000	172490000	chr1	173350000	173360000	18	3.4323763220601	0.000000334694044080431	chr1_263	57	BroadPeak	400.126300406174	0
chr1	172490000	172500000	chr1	173350000	173360000	8	1.72914901293891	0.00246087201032018	chr1_263	57	BroadPeak	400.126300406174	0
chr1	172520000	172530000	chr1	173350000	173360000	9	1.94341142456591	0.00117327182815245	chr1_263	57	BroadPeak	400.126300406174	0
chr1	172550000	172560000	chr1	173350000	173360000	10	2.01717257190907	0.000347140064082375	chr1_263	57	BroadPeak	400.126300406174	0
chr1	172630000	172640000	chr1	173350000	173360000	14	2.50273201145815	0.00000401572980522257	chr1_263	57	BroadPeak	400.126300406174	0
chr1	172360000	172370000	chr1	173360000	173370000	10	3.1411013732185	0.00883766567198909	chr1_262	18	SharpPeak	115.418450150193	0
chr1	172370000	172380000	chr1	173360000	173370000	26	5.15835322814697	0.00000000107313909157348	chr1_262	18	SharpPeak	115.418450150193	0
chr1	172390000	172400000	chr1	173360000	173370000	10	2.3810029314956	0.00120506118222787	chr1_262	18	SharpPeak	115.418450150193	0
chr1	172480000	172490000	chr1	173360000	173370000	49	7.63652531269724	0.000000000000000000000845241620043464	chr1_263	57	BroadPeak	400.126300406174	1
chr1	172490000	172500000	chr1	173360000	173370000	13	2.98957138621668	0.00012981616582802	chr1_263	57	BroadPeak	400.126300406174	0
chr1	172500000	172510000	chr1	173360000	173370000	17	3.60512124479162	0.00000306220150008356	chr1_263	57	BroadPeak	400.126300406174	0
chr1	172510000	172520000	chr1	173360000	173370000	19	3.8503724016175	0.00000037241732517966	chr1_263	57	BroadPeak	400.126300406174	0
chr1	172520000	172530000	chr1	173360000	173370000	19	3.60936405050687	0.000000138560514065241	chr1_263	57	BroadPeak	400.126300406174	0
chr1	172530000	172540000	chr1	173360000	173370000	19	3.34543728219656	0.0000000418376147183438	chr1_263	57	BroadPeak	400.126300406174	0
chr1	172540000	172550000	chr1	173360000	173370000	12	3.34738530810308	0.00135113476745441	chr1_263	57	BroadPeak	400.126300406174	0
chr1	172550000	172560000	chr1	173360000	173370000	15	3.82025400935495	0.000108730581591438	chr1_263	57	BroadPeak	400.126300406174	0
chr1	172560000	172570000	chr1	173360000	173370000	19	4.8487837547264	0.0000106305418574576	chr1_263	57	BroadPeak	400.126300406174	0
chr1	172580000	172590000	chr1	173360000	173370000	15	3.64296174157132	0.0000651085204581184	chr1_263	57	BroadPeak	400.126300406174	0
chr1	172610000	172620000	chr1	173360000	173370000	11	2.79142322974591	0.00108020170075356	chr1_263	57	BroadPeak	400.126300406174	0
chr1	172630000	172640000	chr1	173360000	173370000	25	5.17830926875914	0.00000000559045578014146	chr1_263	57	BroadPeak	400.126300406174	0
chr1	172480000	172490000	chr1	173380000	173390000	23	3.25882471957176	0.0000000000184506428686627	chr1_263	57	BroadPeak	400.126300406174	0
chr1	172490000	172500000	chr1	173380000	173390000	10	1.68009718020884	0.0000806799635253327	chr1_263	57	BroadPeak	400.126300406174	0
chr1	172510000	172520000	chr1	173380000	173390000	14	1.9552759863295	0.000000230292691930695	chr1_263	57	BroadPeak	400.126300406174	0
chr1	172530000	172540000	chr1	173380000	173390000	8	1.79285727049859	0.00309076930458453	chr1_263	57	BroadPeak	400.126300406174	0
chr1	172540000	172550000	chr1	173380000	173390000	15	1.79324360508745	0.0000000102324754702913	chr1_263	57	BroadPeak	400.126300406174	0
chr1	172630000	172640000	chr1	173380000	173390000	13	2.38653312482484	0.0000128936014165887	chr1_263	57	BroadPeak	400.126300406174	0
chr1	173330000	173340000	chr1	173380000	173390000	26	12.7195089885843	0.00685012605432593	chr1_264	3	SharpPeak	10.7015822035792	1
chr1	172390000	172400000	chr1	173390000	173400000	9	1.50580388324981	0.000196082713463602	chr1_262	18	SharpPeak	115.418450150193	0
chr1	172480000	172490000	chr1	173390000	173400000	31	3.35810906340892	0.00000000000000000241836189433913	chr1_263	57	BroadPeak	400.126300406174	0
chr1	172500000	172510000	chr1	173390000	173400000	10	1.9131482549542	0.000227936288605095	chr1_263	57	BroadPeak	400.126300406174	0
chr1	172510000	172520000	chr1	173390000	173400000	9	1.99516598155582	0.0014022158583052	chr1_263	57	BroadPeak	400.126300406174	0
chr1	172540000	172550000	chr1	173390000	173400000	11	1.82552064691492	0.0000286517509148655	chr1_263	57	BroadPeak	400.126300406174	0
chr1	172550000	172560000	chr1	173390000	173400000	12	1.98327782138015	0.0000107019865904473	chr1_263	57	BroadPeak	400.126300406174	0
chr1	172580000	172590000	chr1	173390000	173400000	8	1.92249554825546	0.0047210768006119	chr1_263	57	BroadPeak	400.126300406174	0
chr1	172610000	172620000	chr1	173390000	173400000	9	1.63831728681035	0.000359962844267523	chr1_263	57	BroadPeak	400.126300406174	0
chr1	172630000	172640000	chr1	173390000	173400000	18	2.44312499224989	0.00000000192006650241955	chr1_263	57	BroadPeak	400.126300406174	0
chr1	173330000	173340000	chr1	173390000	173400000	24	11.5617729992321	0.00822264552025299	chr1_264	3	SharpPeak	10.7015822035792	0
chr1	176930000	176940000	chr1	176990000	177000000	66	30.3026656480021	0.000000407332307890309	chr1_265	2	SharpPeak	16.4165816827992	1
chr1	176920000	176930000	chr1	177250000	177260000	17	6.51511995704645	0.00368632807989268	chr1_266	7	SharpPeak	41.2923133877935	0
chr1	176930000	176940000	chr1	177250000	177260000	35	12.309837371015	0.00000183443684552791	chr1_266	7	SharpPeak	41.2923133877935	0
chr1	176930000	176940000	chr1	177260000	177270000	18	5.92539429384152	0.000474602403053077	chr1_266	7	SharpPeak	41.2923133877935	0
chr1	176930000	176940000	chr1	177150000	177160000	18	5.98679202543852	0.000535972790845462	chr1_267	2	SharpPeak	8.85392215616192	1
chr1	176990000	177000000	chr1	177410000	177420000	15	4.26089365635742	0.000356782557464477	chr1_268	2	SharpPeak	9.63497397960294	1
chr1	176920000	176930000	chr1	177440000	177450000	74	7.87903386461175	0.000000000000000000000000000000000000000000254642995706956	chr1_269	49	BroadPeak	1075.88994944504	0
chr1	176930000	176940000	chr1	177440000	177450000	148	14.7576406069122	0.00000000000000000000000000000000000000000000000000000000000000000000000000000000000000000351357654768157	chr1_269	49	BroadPeak	1075.88994944504	1
chr1	176990000	177000000	chr1	177440000	177450000	136	14.3472029265263	0.0000000000000000000000000000000000000000000000000000000000000000000000000000000682410898382529	chr1_269	49	BroadPeak	1075.88994944504	0
chr1	177150000	177160000	chr1	177440000	177450000	49	12.3107493214419	0.000000000000101953580923621	chr1_270	14	SharpPeak	147.350904592111	0
chr1	177250000	177260000	chr1	177440000	177450000	151	50.9676349834	0.00000000000000000000000000126406757048414	chr1_271	6	SharpPeak	62.9232222481363	1
chr1	177260000	177270000	chr1	177440000	177450000	59	26.3416600573956	0.00000080255829421959	chr1_271	6	SharpPeak	62.9232222481363	0
chr1	176920000	176930000	chr1	177450000	177460000	25	4.05664629239023	0.0000000000390057395479882	chr1_269	49	BroadPeak	1075.88994944504	0
chr1	176930000	176940000	chr1	177450000	177460000	66	7.46108171484646	0.000000000000000000000000000000000000370214566167562	chr1_269	49	BroadPeak	1075.88994944504	0
chr1	176990000	177000000	chr1	177450000	177460000	51	7.238418813469	0.00000000000000000000000197403545404482	chr1_269	49	BroadPeak	1075.88994944504	0
chr1	176920000	176930000	chr1	177460000	177470000	15	2.48472272643499	0.000000669619158550102	chr1_269	49	BroadPeak	1075.88994944504	0
chr1	176930000	176940000	chr1	177460000	177470000	30	4.21063857963521	0.00000000000000829610954923424	chr1_269	49	BroadPeak	1075.88994944504	0
chr1	176990000	177000000	chr1	177460000	177470000	20	4.08497924124231	0.000000194675590255925	chr1_269	49	BroadPeak	1075.88994944504	0
chr1	177460000	177470000	chr1	177640000	177650000	30	7.40596360967045	0.00000000739838957229641	chr1_272	2	SharpPeak	16.4426912599677	1
chr1	176990000	177000000	chr1	177700000	177710000	16	2.5835771354696	0.000000191069377081979	chr1_273	7	SharpPeak	49.2438674586081	0
chr1	177250000	177260000	chr1	177700000	177710000	20	5.85631889221946	0.0000431118974594437	chr1_274	4	SharpPeak	21.8323473865797	0
chr1	177260000	177270000	chr1	177700000	177710000	10	3.10277131161399	0.00817064952319743	chr1_274	4	SharpPeak	21.8323473865797	0
chr1	177440000	177450000	chr1	177700000	177710000	56	17.1916164092149	0.00000000000407152144143139	chr1_275	14	BroadPeak	217.803074872823	0
chr1	177450000	177460000	chr1	177700000	177710000	28	9.14818795436663	0.00000666020741134324	chr1_275	14	BroadPeak	217.803074872823	0
chr1	178520000	178530000	chr1	178790000	178800000	37	8.9831216001174	0.0000000000598684720914546	chr1_276	4	SharpPeak	27.5777808126166	1
chr1	178530000	178540000	chr1	178790000	178800000	15	4.0490586148498	0.000207354676997754	chr1_276	4	SharpPeak	27.5777808126166	0
chr1	178520000	178530000	chr1	178800000	178810000	23	9.31490720540993	0.00114510897920082	chr1_276	4	SharpPeak	27.5777808126166	0
chr1	178530000	178540000	chr1	178800000	178810000	16	4.18325563299517	0.000083179392394679	chr1_276	4	SharpPeak	27.5777808126166	0
chr1	178520000	178530000	chr1	178910000	178920000	35	6.48068563868706	0.000000000000129771449836626	chr1_277	70	BroadPeak	792.847376326373	0
chr1	178530000	178540000	chr1	178910000	178920000	14	3.01047771576631	0.0000326304841462665	chr1_277	70	BroadPeak	792.847376326373	0
chr1	178520000	178530000	chr1	179050000	179060000	36	4.59811533022759	0.000000000000000000720986351316132	chr1_277	70	BroadPeak	792.847376326373	0
chr1	178520000	178530000	chr1	179060000	179070000	23	4.39065824248037	0.00000000559045578014146	chr1_277	70	BroadPeak	792.847376326373	0
chr1	178520000	178530000	chr1	179100000	179110000	37	5.01110434153297	0.00000000000000000137608317202605	chr1_277	70	BroadPeak	792.847376326373	0
chr1	179540000	179550000	chr1	179620000	179630000	43	19.7388500092261	0.0000711704866649885	chr1_278	3	SharpPeak	20.7379701905398	0
chr1	179540000	179550000	chr1	179640000	179650000	34	11.6371018732446	0.00000147827834529288	chr1_278	3	SharpPeak	20.7379701905398	1
chr1	179850000	179860000	chr1	180140000	180150000	17	2.75165579975443	0.000000075485250117215	chr1_279	5	SharpPeak	31.8472250146998	1
chr1	179840000	179850000	chr1	180220000	180230000	15	3.46129191640622	0.0000362167439367137	chr1_280	5	SharpPeak	24.7767666875305	1
chr1	179850000	179860000	chr1	180220000	180230000	12	2.71304648742536	0.000215922260115501	chr1_280	5	SharpPeak	24.7767666875305	0
chr1	180240000	180250000	chr1	180400000	180410000	13	4.54694619092359	0.00605808155898586	chr1_281	15	SharpPeak	105.441477367817	0
chr1	180250000	180260000	chr1	180400000	180410000	47	10.593569056383	0.00000000000000717735125782913	chr1_281	15	SharpPeak	105.441477367817	1
chr1	180260000	180270000	chr1	180400000	180410000	27	4.91947760207231	0.0000000000766281377734148	chr1_281	15	SharpPeak	105.441477367817	0
chr1	180280000	180290000	chr1	180400000	180410000	22	7.00508590293445	0.000057781434539419	chr1_281	15	SharpPeak	105.441477367817	0
chr1	180280000	180290000	chr1	180380000	180390000	19	7.20361294433798	0.00169080816802646	chr1_281	15	SharpPeak	105.441477367817	0
chr1	180430000	180440000	chr1	180560000	180570000	33	13.861352353443	0.000132156917239374	chr1_282	3	SharpPeak	15.423395354671	1
chr1	180430000	180440000	chr1	180570000	180580000	23	9.05552815761286	0.000792216652850713	chr1_282	3	SharpPeak	15.423395354671	0
chr1	180430000	180440000	chr1	180760000	180770000	32	6.1012625769229	0.0000000000034919419017403	chr1_283	7	SharpPeak	49.8165691389339	1
chr1	180250000	180260000	chr1	180770000	180780000	23	6.68376321685392	0.00000860728430857958	chr1_284	2	SharpPeak	10.1413315971882	1
chr1	180260000	180270000	chr1	180770000	180780000	10	3.11448906488114	0.00837878357549606	chr1_284	2	SharpPeak	10.1413315971882	0
chr1	180430000	180440000	chr1	180770000	180780000	34	7.63169829623018	0.0000000000529675132724977	chr1_283	7	SharpPeak	49.8165691389339	0
chr1	181240000	181250000	chr1	181540000	181550000	9	2.53546006515342	0.00701600558416272	chr1_285	10	SharpPeak	64.0715278309785	0
chr1	181250000	181260000	chr1	181540000	181550000	16	3.48825186129677	0.00000910873059348274	chr1_285	10	SharpPeak	64.0715278309785	0
chr1	181330000	181340000	chr1	181540000	181550000	14	3.68982939467518	0.000277970120592139	chr1_286	7	SharpPeak	42.2277816032326	0
chr1	181350000	181360000	chr1	181540000	181550000	35	9.28583471448862	0.00000000209330299009421	chr1_286	7	SharpPeak	42.2277816032326	1
chr1	181840000	181850000	chr1	182120000	182130000	46	14.1236855381045	0.000000000462538950055063	chr1_287	5	SharpPeak	40.2742250340489	1
chr1	181840000	181850000	chr1	182510000	182520000	19	8.23629968724761	0.00748437664682143	chr1_288	2	SharpPeak	7.21879343736043	0
chr1	181850000	181860000	chr1	182510000	182520000	10	2.78384871646913	0.00388571271863784	chr1_288	2	SharpPeak	7.21879343736043	1
chr1	182610000	182620000	chr1	182760000	182770000	23	10.9418524018261	0.00860595963841475	chr1_289	2	SharpPeak	8.10837830803488	0
chr1	182760000	182770000	chr1	182920000	182930000	23	10.5325286319553	0.00555916375996802	chr1_290	2	SharpPeak	8.07821482104107	0
chr1	182580000	182590000	chr1	182950000	182960000	10	3.18864508312355	0.0098349938918805	chr1_291	10	SharpPeak	59.1983715693848	0
chr1	182760000	182770000	chr1	182950000	182960000	57	12.766057158132	0.00000000000000000503926580595979	chr1_292	2	SharpPeak	40.7376993154522	0
chr1	182580000	182590000	chr1	182960000	182970000	11	2.72105455905015	0.000877748598490454	chr1_291	10	SharpPeak	59.1983715693848	0
chr1	182760000	182770000	chr1	182960000	182970000	53	10.2863682635247	0.00000000000000000022554867415895	chr1_292	2	SharpPeak	40.7376993154522	1
chr1	182980000	182990000	chr1	183210000	183220000	18	4.50403743097167	0.0000146799436460786	chr1_293	11	SharpPeak	110.532950424713	0
chr1	182760000	182770000	chr1	183220000	183230000	22	6.41535550922458	0.0000149854284829895	chr1_294	2	SharpPeak	11.4297350308949	1
chr1	182960000	182970000	chr1	183220000	183230000	15	5.39053611093147	0.00379931853960852	chr1_293	11	SharpPeak	110.532950424713	0
chr1	182980000	182990000	chr1	183220000	183230000	33	5.73869881484908	0.000000000000129771449836626	chr1_293	11	SharpPeak	110.532950424713	0
chr1	182480000	182490000	chr1	183290000	183300000	9	2.19059818408237	0.00269890599904926	chr1_295	2	SharpPeak	7.5871218201449	1
chr1	182490000	182500000	chr1	183290000	183300000	10	2.90411793154599	0.00523243490811974	chr1_295	2	SharpPeak	7.5871218201449	0
chr1	182960000	182970000	chr1	183290000	183300000	19	6.18790369868127	0.000277000737631963	chr1_296	3	SharpPeak	21.5968274380413	0
chr1	182980000	182990000	chr1	183290000	183300000	29	6.49586429963208	0.00000000160071819851755	chr1_296	3	SharpPeak	21.5968274380413	1
chr1	183430000	183440000	chr1	184030000	184040000	14	3.00487946118809	0.0000320228071040334	chr1_297	2	SharpPeak	18.1264460485163	0
chr1	183430000	183440000	chr1	184230000	184240000	9	1.47119053196317	0.000164854817911869	chr1_298	4	SharpPeak	29.3155600205424	0
chr1	183430000	183440000	chr1	184240000	184250000	10	1.44992984759215	0.0000236299391174317	chr1_298	4	SharpPeak	29.3155600205424	0
chr1	184030000	184040000	chr1	184720000	184730000	19	5.86612448466792	0.000140188285741377	chr1_299	2	SharpPeak	15.3371791310061	0
chr1	184440000	184450000	chr1	184720000	184730000	17	5.14313782089943	0.000272902186284962	chr1_300	4	SharpPeak	17.466318136306	1
chr1	184030000	184040000	chr1	184730000	184740000	28	6.61845275819617	0.0000000102642126239059	chr1_299	2	SharpPeak	15.3371791310061	1
chr1	184820000	184830000	chr1	185200000	185210000	11	3.05021223898894	0.00219792200822905	chr1_301	3	SharpPeak	23.5573474986966	0
chr1	184840000	184850000	chr1	185200000	185210000	24	6.72068737801797	0.00000276433674362572	chr1_302	7	SharpPeak	62.4612351530885	0
chr1	184850000	184860000	chr1	185200000	185210000	15	3.52585537814363	0.0000443105909775192	chr1_302	7	SharpPeak	62.4612351530885	0
chr1	186180000	186190000	chr1	186700000	186710000	53	5.13483255019536	0.00000000000000000000000000000000402242616828459	chr1_303	14	SharpPeak	146.592924086528	1
chr1	186400000	186410000	chr1	186700000	186710000	30	9.30877690557404	0.00000100208651937901	chr1_304	14	SharpPeak	96.0463175340194	0
chr1	189010000	189020000	chr1	189340000	189350000	17	5.98655316499099	0.00146683379993871	chr1_305	3	SharpPeak	20.3715015116742	0
chr1	189000000	189010000	chr1	189680000	189690000	28	3.86157582675577	0.0000000000000472703386806672	chr1_306	13	SharpPeak	115.640515600035	1
chr1	189010000	189020000	chr1	189680000	189690000	18	2.29115277116663	0.000000000710702572654835	chr1_306	13	SharpPeak	115.640515600035	0
chr1	189000000	189010000	chr1	189920000	189930000	19	4.15693047425759	0.00000114589817792075	chr1_307	5	SharpPeak	25.4244711970818	1
chr1	189010000	189020000	chr1	189920000	189930000	9	2.41676466440331	0.00519652390684056	chr1_307	5	SharpPeak	25.4244711970818	0
chr1	190160000	190170000	chr1	190680000	190690000	21	3.91804748516011	0.0000000195943516643079	chr1_308	14	SharpPeak	110.440984368341	0
chr1	190170000	190180000	chr1	190680000	190690000	27	5.35390714303834	0.000000000495596623592574	chr1_308	14	SharpPeak	110.440984368341	0
chr1	190160000	190170000	chr1	190690000	190700000	15	3.91451936171078	0.00014215551938195	chr1_308	14	SharpPeak	110.440984368341	0
chr1	190170000	190180000	chr1	190690000	190700000	21	5.34708895147683	0.00000309989054347316	chr1_308	14	SharpPeak	110.440984368341	0
chr1	191310000	191320000	chr1	191570000	191580000	26	9.37191449768432	0.0000812258822465636	chr1_309	7	SharpPeak	49.8237183634418	0
chr1	191320000	191330000	chr1	191570000	191580000	48	17.356497969473	0.0000000305827261718176	chr1_309	7	SharpPeak	49.8237183634418	0
chr1	191390000	191400000	chr1	191570000	191580000	44	19.8438837837121	0.0000377909776845646	chr1_310	4	SharpPeak	39.8737510650438	0
chr1	191310000	191320000	chr1	191820000	191830000	14	3.97399241101164	0.000582157783209103	chr1_311	6	SharpPeak	23.5272403434774	1
chr1	191320000	191330000	chr1	191820000	191830000	18	7.0970159388676	0.00366429003946044	chr1_311	6	SharpPeak	23.5272403434774	0
chr1	191570000	191580000	chr1	191820000	191830000	46	11.7691445508271	0.00000000000118365679138266	chr1_312	9	SharpPeak	77.2650700957487	0
chr1	191320000	191330000	chr1	191830000	191840000	12	4.23517641028688	0.0092770704198326	chr1_311	6	SharpPeak	23.5272403434774	0
chr1	191570000	191580000	chr1	191830000	191840000	17	6.81358159698	0.00576320352969378	chr1_312	9	SharpPeak	77.2650700957487	0
chr1	191990000	192000000	chr1	192070000	192080000	21	6.85459336906983	0.000123760473183612	chr1_313	5	SharpPeak	34.1561741084344	0
chr1	191820000	191830000	chr1	192090000	192100000	34	7.77608250062017	0.0000000000859602822129516	chr1_314	4	SharpPeak	31.9519931508454	1
chr1	191830000	191840000	chr1	192090000	192100000	22	4.84808579933291	0.000000158616030036307	chr1_314	4	SharpPeak	31.9519931508454	0
chr1	191990000	192000000	chr1	192090000	192100000	35	11.8903633162575	0.000000833142528934161	chr1_313	5	SharpPeak	34.1561741084344	0
chr1	192190000	192200000	chr1	192770000	192780000	12	3.61805931153569	0.00266181029887901	chr1_315	2	SharpPeak	10.7570064813172	0
chr1	192190000	192200000	chr1	192780000	192790000	13	2.28533486886397	0.000008089742132152	chr1_315	2	SharpPeak	10.7570064813172	1
chr1	192780000	192790000	chr1	192850000	192860000	48	22.1706524265142	0.0000271628293843067	chr1_316	3	SharpPeak	22.534516440948	0
chr1	192790000	192800000	chr1	192850000	192860000	74	33.2083018546001	0.0000000261825410895325	chr1_316	3	SharpPeak	22.534516440948	1
chr1	192770000	192780000	chr1	193120000	193130000	18	5.75319236351349	0.000336413927844644	chr1_317	4	SharpPeak	26.1091903379519	0
chr1	192780000	192790000	chr1	193120000	193130000	15	3.46697021001417	0.0000369101139861828	chr1_317	4	SharpPeak	26.1091903379519	0
chr1	192770000	192780000	chr1	193130000	193140000	28	5.80112395676482	0.000000000587242689036486	chr1_317	4	SharpPeak	26.1091903379519	1
chr1	192760000	192770000	chr1	193160000	193170000	13	3.2423020644717	0.000286622773497739	chr1_318	2	SharpPeak	9.38667157303721	1
chr1	192770000	192780000	chr1	193170000	193180000	19	7.04926617607378	0.00130944996354943	chr1_318	2	SharpPeak	9.38667157303721	0
chr1	193700000	193710000	chr1	194610000	194620000	29	2.72601723685472	0.000000000000000000863513029216931	chr1_319	29	BroadPeak	394.643725341867	0
chr1	193980000	193990000	chr1	194610000	194620000	18	2.90856917737336	0.0000000280117884553835	chr1_320	29	BroadPeak	256.997237886471	0
chr1	194200000	194210000	chr1	194610000	194620000	16	4.15919237175257	0.0000777852223983821	chr1_321	47	BroadPeak	502.452502746366	0
chr1	193700000	193710000	chr1	194620000	194630000	76	5.36458853109004	0.0000000000000000000000000000000000000000000000000000000060219688972066	chr1_319	29	BroadPeak	394.643725341867	1
chr1	193980000	193990000	chr1	194620000	194630000	34	5.78729544123376	0.000000000000029114891354798	chr1_320	29	BroadPeak	256.997237886471	0
chr1	194200000	194210000	chr1	194620000	194630000	49	8.62440989081741	0.000000000000000000121607858752994	chr1_321	47	BroadPeak	502.452502746366	0
chr1	10230000	10240000	chr1	10750000	10760000	9	2.33610229924366	0.00913548399865798	chr1_322	2	SharpPeak	11.506451549621	0
chr1	10230000	10240000	chr1	10760000	10770000	14	2.22350758324559	0.00000316427308251551	chr1_322	2	SharpPeak	11.506451549621	1
chr1	15280000	15290000	chr1	15610000	15620000	21	5.03356452846224	0.00000369436509102875	chr1_323	3	SharpPeak	16.4304186000599	1
chr1	15280000	15290000	chr1	15620000	15630000	15	4.31757107480375	0.00101772485250611	chr1_323	3	SharpPeak	16.4304186000599	0
chr1	15280000	15290000	chr1	15630000	15640000	11	3.22332246734417	0.00763580102160534	chr1_323	3	SharpPeak	16.4304186000599	0
chr1	16100000	16110000	chr1	16300000	16310000	23	7.75503681615145	0.000230279051342464	chr1_324	3	SharpPeak	14.8821249228652	1
chr1	16100000	16110000	chr1	16390000	16400000	19	7.35632827250334	0.00505984306042388	chr1_325	5	SharpPeak	29.9853472814651	0
chr1	16100000	16110000	chr1	16400000	16410000	24	5.35871890669151	0.000000160057210573008	chr1_325	5	SharpPeak	29.9853472814651	1
chr1	16100000	16110000	chr1	16410000	16420000	16	5.16920522714787	0.00212527510561981	chr1_325	5	SharpPeak	29.9853472814651	0
chr1	16100000	16110000	chr1	16420000	16430000	12	2.95807417979707	0.00117233808713789	chr1_325	5	SharpPeak	29.9853472814651	0
chr1	16100000	16110000	chr1	16430000	16440000	23	6.17508199173736	0.0000070283798742649	chr1_325	5	SharpPeak	29.9853472814651	0
chr1	16100000	16110000	chr1	16600000	16610000	14	4.33135146437269	0.00319354394091141	chr1_5	2	SharpPeak	8.84778351962141	0
chr1	16100000	16110000	chr1	16310000	16320000	17	5.31191925839343	0.000989555274894167	chr1_324	3	SharpPeak	14.8821249228652	0
chr1	16100000	16110000	chr1	16320000	16330000	13	3.82299768877293	0.00316901385550989	chr1_324	3	SharpPeak	14.8821249228652	0
chr1	16680000	16690000	chr1	17130000	17140000	8	1.72433495039111	0.00556668177714811	chr1_6	2	SharpPeak	7.32816777547611	1
chr1	19200000	19210000	chr1	19960000	19970000	13	1.67552205328894	0.00000085421275269976	chr1_326	4	SharpPeak	30.0214748340257	0
chr1	19210000	19220000	chr1	19960000	19970000	11	1.83046313981992	0.0000794185852046807	chr1_326	4	SharpPeak	30.0214748340257	0
chr1	19230000	19240000	chr1	19960000	19970000	8	1.71438631508139	0.0053827077210178	chr1_327	2	SharpPeak	8.97882774817943	0
chr1	19200000	19210000	chr1	19970000	19980000	8	1.58513082092108	0.00340502614294453	chr1_326	4	SharpPeak	30.0214748340257	0
chr1	19210000	19220000	chr1	19970000	19980000	16	1.71746440528435	0.00000000234226454993416	chr1_326	4	SharpPeak	30.0214748340257	1
chr1	19240000	19250000	chr1	19970000	19980000	9	1.64605849389533	0.000933910776499847	chr1_327	2	SharpPeak	8.97882774817943	1
chr1	20950000	20960000	chr1	21150000	21160000	11	3.03700529238725	0.00495650203088023	chr1_328	3	SharpPeak	19.7226338718193	0
chr1	21460000	21470000	chr1	21970000	21980000	8	1.73612446631663	0.00579918122704758	chr1_7	7	SharpPeak	35.3366638031259	0
chr1	21960000	21970000	chr1	22250000	22260000	11	2.70663883512409	0.00206896398090061	chr1_8	3	SharpPeak	15.4035227627044	0
chr1	23380000	23390000	chr1	23750000	23760000	11	3.26461130648587	0.0083597970388213	chr1_10	3	SharpPeak	16.6866272319047	0
chr1	23760000	23770000	chr1	24010000	24020000	21	8.34594463318718	0.00383782233443101	chr1_11	6	SharpPeak	54.6206704609485	0
chr1	23760000	23770000	chr1	24020000	24030000	34	8.71109154661377	0.00000000548570713062288	chr1_11	6	SharpPeak	54.6206704609485	0
chr1	23760000	23770000	chr1	24030000	24040000	24	6.31098001213064	0.00000286435341093948	chr1_11	6	SharpPeak	54.6206704609485	0
chr1	23760000	23770000	chr1	24040000	24050000	24	7.31464671177783	0.0000329155632773287	chr1_11	6	SharpPeak	54.6206704609485	0
chr1	23760000	23770000	chr1	24050000	24060000	25	6.87149200514955	0.00000359367342515949	chr1_11	6	SharpPeak	54.6206704609485	0
chr1	23760000	23770000	chr1	24110000	24120000	20	4.70828621908248	0.00000527828072103722	chr1_12	6	SharpPeak	53.5862626710294	0
chr1	23760000	23770000	chr1	24120000	24130000	19	6.31315193621266	0.000893821563344623	chr1_12	6	SharpPeak	53.5862626710294	0
chr1	23760000	23770000	chr1	24140000	24150000	25	4.674924717951	0.00000000253658229280354	chr1_12	6	SharpPeak	53.5862626710294	0
chr1	23760000	23770000	chr1	24160000	24170000	32	6.67731753173092	0.00000000012760568934909	chr1_13	4	SharpPeak	39.279575012663	0
chr1	23760000	23770000	chr1	24180000	24190000	16	4.37244594067332	0.000356763516969474	chr1_13	4	SharpPeak	39.279575012663	0
chr1	23760000	23770000	chr1	24220000	24230000	19	5.5938361447729	0.000197342506193933	chr1_329	5	SharpPeak	61.3854381797928	0
chr1	23760000	23770000	chr1	24230000	24240000	20	4.99055805247635	0.0000123525331041793	chr1_329	5	SharpPeak	61.3854381797928	0
chr1	23760000	23770000	chr1	24240000	24250000	45	4.54641522073833	0.00000000000000000000000000987619994164047	chr1_329	5	SharpPeak	61.3854381797928	1
chr1	23760000	23770000	chr1	24250000	24260000	26	4.23563510326391	0.0000000000622665430430463	chr1_329	5	SharpPeak	61.3854381797928	0
chr1	23760000	23770000	chr1	24260000	24270000	16	3.77622938466269	0.00006635341531966	chr1_329	5	SharpPeak	61.3854381797928	0
chr1	32170000	32180000	chr1	32540000	32550000	12	2.60000305021002	0.000375931380722011	chr1_330	3	SharpPeak	32.0146445968298	0
chr1	32170000	32180000	chr1	32550000	32560000	36	4.42255026227057	0.000000000000000000980031912456242	chr1_330	3	SharpPeak	32.0146445968298	1
chr1	32170000	32180000	chr1	32560000	32570000	16	4.32360663365871	0.000314676523199677	chr1_330	3	SharpPeak	32.0146445968298	0
chr1	32170000	32180000	chr1	32590000	32600000	13	3.79772453969001	0.00298801101894253	chr1_331	2	SharpPeak	8.06379447066134	1
chr1	32170000	32180000	chr1	32600000	32610000	10	2.8292648808364	0.00951963329244167	chr1_331	2	SharpPeak	8.06379447066134	0
chr1	32170000	32180000	chr1	32630000	32640000	24	4.03070151919887	0.00000000072113614039233	chr1_332	2	SharpPeak	18.1363875197215	1
chr1	32170000	32180000	chr1	32640000	32650000	17	4.1237965984746	0.0000502178082615878	chr1_332	2	SharpPeak	18.1363875197215	0
chr1	32170000	32180000	chr1	32710000	32720000	10	2.8419539462462	0.00980799590911225	chr1_333	4	SharpPeak	17.1708583287805	0
chr1	32170000	32180000	chr1	32720000	32730000	12	2.82643022660427	0.000791110418952375	chr1_333	4	SharpPeak	17.1708583287805	1
chr1	32170000	32180000	chr1	32730000	32740000	11	2.59016628664615	0.00146215551067006	chr1_333	4	SharpPeak	17.1708583287805	0
chr1	32170000	32180000	chr1	32740000	32750000	10	2.8332493276679	0.00960425719285386	chr1_333	4	SharpPeak	17.1708583287805	0
chr1	32170000	32180000	chr1	32840000	32850000	11	2.4833654215326	0.00104148065902616	chr1_334	2	SharpPeak	14.0296695007278	0
chr1	32170000	32180000	chr1	32850000	32860000	16	2.35749333050932	0.000000177959692415984	chr1_334	2	SharpPeak	14.0296695007278	1
chr1	33670000	33680000	chr1	33960000	33970000	19	4.44044372911219	0.0000089764253638271	chr1_335	2	SharpPeak	12.0140694865615	1
chr1	33670000	33680000	chr1	33970000	33980000	12	3.01006262778304	0.00136202194845626	chr1_335	2	SharpPeak	12.0140694865615	0
chr1	36360000	36370000	chr1	36460000	36470000	29	13.2915047052195	0.00355549348966071	chr1_16	4	SharpPeak	19.1619289442522	0
chr1	36550000	36560000	chr1	36600000	36610000	126	53.749378232	0.0000000000000115696026885725	chr1_17	24	BroadPeak	415.238436010226	0
chr1	36550000	36560000	chr1	36610000	36620000	83	32.8053127547002	0.0000000000293536816513439	chr1_17	24	BroadPeak	415.238436010226	0
chr1	36550000	36560000	chr1	36630000	36640000	189	48.5191026301	0.00000000000000000000000000000000000000000000000026568990529898	chr1_17	24	BroadPeak	415.238436010226	1
chr1	36360000	36370000	chr1	36480000	36490000	30	13.4266410497774	0.00202908093119993	chr1_16	4	SharpPeak	19.1619289442522	0
chr1	36360000	36370000	chr1	36490000	36500000	24	9.87375112537271	0.00260596052117066	chr1_16	4	SharpPeak	19.1619289442522	0
chr1	36550000	36560000	chr1	36640000	36650000	111	39.2489614913	0.00000000000000000272447266682993	chr1_17	24	BroadPeak	415.238436010226	0
chr1	36540000	36550000	chr1	36670000	36680000	22	8.30256435997973	0.00152342822489746	chr1_17	24	BroadPeak	415.238436010226	0
chr1	36550000	36560000	chr1	36670000	36680000	123	27.3884779220349	0.000000000000000000000000000000000000105536180433563	chr1_17	24	BroadPeak	415.238436010226	0
chr1	36540000	36550000	chr1	36620000	36630000	30	13.5635664701597	0.00235180654002083	chr1_17	24	BroadPeak	415.238436010226	0
chr1	36550000	36560000	chr1	36620000	36630000	135	46.4554329619	0.0000000000000000000000270914885313636	chr1_17	24	BroadPeak	415.238436010226	0
chr1	36540000	36550000	chr1	36650000	36660000	22	8.5024034389547	0.00205977525753584	chr1_17	24	BroadPeak	415.238436010226	0
chr1	36550000	36560000	chr1	36650000	36660000	79	28.3597870756137	0.00000000000104485344324817	chr1_17	24	BroadPeak	415.238436010226	0
chr1	36510000	36520000	chr1	36680000	36690000	26	11.0591536742949	0.00245531033231018	chr1_17	24	BroadPeak	415.238436010226	0
chr1	36540000	36550000	chr1	36680000	36690000	40	9.77469789441522	0.0000000000412678903124738	chr1_17	24	BroadPeak	415.238436010226	0
chr1	36550000	36560000	chr1	36680000	36690000	147	32.1103403911004	0.000000000000000000000000000000000000000000000449924494257036	chr1_17	24	BroadPeak	415.238436010226	0
chr1	36550000	36560000	chr1	36660000	36670000	101	23.1618542342217	0.0000000000000000000000000000062328579408099	chr1_17	24	BroadPeak	415.238436010226	0
chr1	36930000	36940000	chr1	37200000	37210000	15	4.05875293321666	0.000540734631836882	chr1_336	2	SharpPeak	9.2988597513445	1
chr1	36780000	36790000	chr1	37230000	37240000	18	3.0840154940581	0.000000217725689970893	chr1_337	8	SharpPeak	72.4239716987739	0
chr1	36940000	36950000	chr1	37230000	37240000	16	3.81944293408564	0.0000761214182795606	chr1_338	3	SharpPeak	16.0090729794573	1
chr1	36780000	36790000	chr1	37210000	37220000	14	3.80718274313178	0.000956910768602561	chr1_337	8	SharpPeak	72.4239716987739	0
chr1	36780000	36790000	chr1	37240000	37250000	23	3.61859263573336	0.000000000519035342227896	chr1_337	8	SharpPeak	72.4239716987739	0
chr1	36930000	36940000	chr1	37240000	37250000	18	5.11037668571211	0.000202363484673859	chr1_338	3	SharpPeak	16.0090729794573	0
chr1	36770000	36780000	chr1	37250000	37260000	12	1.8156394443015	0.0000129543994289013	chr1_337	8	SharpPeak	72.4239716987739	0
chr1	36780000	36790000	chr1	37250000	37260000	29	2.93425092213782	0.0000000000000000268820600025958	chr1_337	8	SharpPeak	72.4239716987739	1
chr1	36930000	36940000	chr1	37250000	37260000	13	4.01779944871562	0.00482377791726429	chr1_338	3	SharpPeak	16.0090729794573	0
chr1	36930000	36940000	chr1	37190000	37200000	15	5.08667229840869	0.00497549942404463	chr1_336	2	SharpPeak	9.2988597513445	0
chr1	36780000	36790000	chr1	37270000	37280000	16	3.07312570292194	0.00000550838022638497	chr1_337	8	SharpPeak	72.4239716987739	0
chr1	36780000	36790000	chr1	37260000	37270000	17	3.44104291485552	0.00000501553184467359	chr1_337	8	SharpPeak	72.4239716987739	0
chr1	36780000	36790000	chr1	37220000	37230000	12	2.94672860832489	0.0011325569219595	chr1_337	8	SharpPeak	72.4239716987739	0
chr1	38120000	38130000	chr1	38810000	38820000	9	2.24305987976682	0.00711175532422945	chr1_339	2	SharpPeak	7.92547971383143	0
chr1	38120000	38130000	chr1	38820000	38830000	11	3.06026276487268	0.00523062381092658	chr1_339	2	SharpPeak	7.92547971383143	1
chr1	38980000	38990000	chr1	39340000	39350000	16	4.12785704010106	0.000186020796823458	chr1_20	12	SharpPeak	90.0014493729137	0
chr1	39020000	39030000	chr1	39340000	39350000	16	2.71661002629313	0.00000113956661397303	chr1_20	12	SharpPeak	90.0014493729137	0
chr1	38980000	38990000	chr1	39350000	39360000	11	3.30405768837153	0.00910380314822442	chr1_20	12	SharpPeak	90.0014493729137	0
chr1	39030000	39040000	chr1	39350000	39360000	9	2.12481825814319	0.00508200582108305	chr1_20	12	SharpPeak	90.0014493729137	0
chr1	39370000	39380000	chr1	39480000	39490000	16	4.90897010031435	0.00125092298633327	chr1_21	2	SharpPeak	8.09724850114045	1
chr1	38980000	38990000	chr1	39520000	39530000	12	2.688537746873	0.000507868374020539	chr1_22	9	SharpPeak	87.2289117100177	0
chr1	39360000	39370000	chr1	39520000	39530000	21	7.43411354523439	0.000936335537665551	chr1_23	3	SharpPeak	12.9502619271126	1
chr1	39390000	39400000	chr1	39520000	39530000	23	4.77742545363996	0.0000000875827547598722	chr1_24	3	SharpPeak	26.9217738004994	1
chr1	38980000	38990000	chr1	39510000	39520000	10	2.77373813525323	0.0083608469967115	chr1_22	9	SharpPeak	87.2289117100177	0
chr1	39370000	39380000	chr1	39510000	39520000	14	4.87485557745308	0.00892691433205946	chr1_23	3	SharpPeak	12.9502619271126	0
chr1	41150000	41160000	chr1	41420000	41430000	17	5.71611803558117	0.00218145262304372	chr1_340	2	SharpPeak	8.35358650313261	1
chr1	41150000	41160000	chr1	41430000	41440000	15	5.33112235622636	0.00758571811848018	chr1_340	2	SharpPeak	8.35358650313261	0
chr1	41160000	41170000	chr1	41590000	41600000	8	1.67052621121833	0.00462864103407245	chr1_25	2	SharpPeak	11.5813055451774	0
chr1	41150000	41160000	chr1	41760000	41770000	9	2.12874338017082	0.00514178581189973	chr1_26	5	SharpPeak	55.8563489835306	0
chr1	41270000	41280000	chr1	41730000	41740000	13	2.88943854428161	0.000241579165259102	chr1_27	4	SharpPeak	39.6566553280149	0
chr1	41150000	41160000	chr1	41750000	41760000	15	3.3247529662682	0.0000617336537815516	chr1_26	5	SharpPeak	55.8563489835306	0
chr1	41150000	41160000	chr1	41670000	41680000	16	3.55225154623822	0.0000324450718823829	chr1_341	2	SharpPeak	11.4918845898863	1
chr1	41160000	41170000	chr1	41670000	41680000	11	2.49941749499227	0.00109903782746707	chr1_341	2	SharpPeak	11.4918845898863	0
chr1	40870000	40880000	chr1	41800000	41810000	9	1.84062958779843	0.00199890829748138	chr1_342	2	SharpPeak	12.1502434065317	0
chr1	41150000	41160000	chr1	41800000	41810000	26	3.08938681868499	0.0000000000000612390232596738	chr1_28	6	SharpPeak	65.0431352262566	0
chr1	41150000	41160000	chr1	41820000	41830000	14	3.25406848860038	0.000196778551535748	chr1_28	6	SharpPeak	65.0431352262566	0
chr1	41150000	41160000	chr1	41870000	41880000	10	2.36810506035474	0.00281281075743793	chr1_30	5	SharpPeak	44.3917126674922	0
chr1	41150000	41160000	chr1	41880000	41890000	24	2.81965913709103	0.000000000000522708110097404	chr1_30	5	SharpPeak	44.3917126674922	1
chr1	41810000	41820000	chr1	41880000	41890000	49	22.0877797940435	0.0000325996703506973	chr1_31	2	SharpPeak	13.4441860972728	0
chr1	41150000	41160000	chr1	41900000	41910000	12	2.48569329333874	0.000249430966848428	chr1_30	5	SharpPeak	44.3917126674922	0
chr1	41890000	41900000	chr1	42210000	42220000	15	4.16312562475055	0.000706819125797477	chr1_33	15	SharpPeak	101.550105767178	0
chr1	41810000	41820000	chr1	42270000	42280000	19	4.29194484667741	0.00000554102974395967	chr1_32	16	SharpPeak	160.518024173613	0
chr1	41890000	41900000	chr1	42270000	42280000	16	4.38466951904355	0.000367502758341703	chr1_33	15	SharpPeak	101.550105767178	0
chr1	42260000	42270000	chr1	42650000	42660000	14	4.83498953459017	0.00832487161623824	chr1_37	39	BroadPeak	1171.5438174353	0
chr1	41740000	41750000	chr1	42660000	42670000	11	2.60070808355046	0.00151124422901405	chr1_36	109	BroadPeak	2838.62152925042	0
chr1	42250000	42260000	chr1	42660000	42670000	16	3.79066569223451	0.0000694312893002487	chr1_37	39	BroadPeak	1171.5438174353	0
chr1	42260000	42270000	chr1	42660000	42670000	16	4.69989372534887	0.000789927848745279	chr1_37	39	BroadPeak	1171.5438174353	0
chr1	41810000	41820000	chr1	42720000	42730000	17	2.46802064374816	0.0000000520913812012421	chr1_36	109	BroadPeak	2838.62152925042	0
chr1	41890000	41900000	chr1	42720000	42730000	9	2.3665607525774	0.00988263644430338	chr1_36	109	BroadPeak	2838.62152925042	0
chr1	42250000	42260000	chr1	42720000	42730000	13	3.27717246776765	0.000802779466063211	chr1_37	39	BroadPeak	1171.5438174353	0
chr1	41810000	41820000	chr1	42730000	42740000	11	2.37420665894881	0.000726941581832098	chr1_36	109	BroadPeak	2838.62152925042	0
chr1	42950000	42960000	chr1	43030000	43040000	29	12.2000718795751	0.000986549094317043	chr1_343	2	SharpPeak	9.00531423788711	1
chr1	42950000	42960000	chr1	43040000	43050000	30	14.251648311884	0.00485463644807295	chr1_343	2	SharpPeak	9.00531423788711	0
chr1	43440000	43450000	chr1	43590000	43600000	27	9.92388777170424	0.000205142454051218	chr1_344	3	SharpPeak	14.9164919685765	1
chr1	43440000	43450000	chr1	43570000	43580000	32	13.1987798718966	0.000321794766143198	chr1_344	3	SharpPeak	14.9164919685765	0
chr1	43440000	43450000	chr1	43580000	43590000	28	13.605816906538	0.00948466303980444	chr1_344	3	SharpPeak	14.9164919685765	0
chr1	43440000	43450000	chr1	43720000	43730000	18	6.25010560825832	0.00213962695993719	chr1_345	4	SharpPeak	21.9775916391692	0
chr1	43440000	43450000	chr1	43750000	43760000	15	5.21066802448804	0.00620600211820179	chr1_345	4	SharpPeak	21.9775916391692	0
chr1	43440000	43450000	chr1	43730000	43740000	20	6.12974066859464	0.000211751874717696	chr1_345	4	SharpPeak	21.9775916391692	0
chr1	43440000	43450000	chr1	43740000	43750000	25	6.78342642127154	0.00000286433870359346	chr1_345	4	SharpPeak	21.9775916391692	1
chr1	50920000	50930000	chr1	51310000	51320000	14	4.85828285654967	0.0086708604536362	chr1_40	10	SharpPeak	105.273473837252	0
chr1	50920000	50930000	chr1	51320000	51330000	32	5.65752905352258	0.00000000000197136082202793	chr1_40	10	SharpPeak	105.273473837252	0
chr1	50920000	50930000	chr1	51340000	51350000	29	5.70697347181115	0.000000000311225410979631	chr1_40	10	SharpPeak	105.273473837252	0
chr1	50930000	50940000	chr1	51340000	51350000	10	2.06477087191045	0.00103152171961331	chr1_40	10	SharpPeak	105.273473837252	0
chr1	50920000	50930000	chr1	51350000	51360000	23	5.5414323342531	0.00000116091200771638	chr1_40	10	SharpPeak	105.273473837252	0
chr1	50920000	50930000	chr1	51480000	51490000	16	4.70697636793376	0.000801545470790226	chr1_41	2	SharpPeak	10.5455117635068	0
chr1	50920000	50930000	chr1	51580000	51590000	20	4.32948795581985	0.0000014893690273081	chr1_346	7	SharpPeak	57.3476698338569	0
chr1	50930000	50940000	chr1	51580000	51590000	9	1.75316809484313	0.00143694757630918	chr1_346	7	SharpPeak	57.3476698338569	0
chr1	50920000	50930000	chr1	51590000	51600000	26	3.543855931717	0.00000000000129412101811073	chr1_346	7	SharpPeak	57.3476698338569	1
chr1	50920000	50930000	chr1	51600000	51610000	14	3.96646027419967	0.00141700063055453	chr1_346	7	SharpPeak	57.3476698338569	0
chr1	50920000	50930000	chr1	51610000	51620000	25	3.98628328551586	0.000000000100389067940636	chr1_346	7	SharpPeak	57.3476698338569	0
chr1	50920000	50930000	chr1	51620000	51630000	15	4.46441476849424	0.0014288464283087	chr1_346	7	SharpPeak	57.3476698338569	0
chr1	50920000	50930000	chr1	51630000	51640000	19	4.15269344942532	0.00000343447977005859	chr1_346	7	SharpPeak	57.3476698338569	0
chr1	52630000	52640000	chr1	52750000	52760000	21	7.75235647247261	0.00158449562094465	chr1_347	2	SharpPeak	11.1138370183689	0
chr1	52630000	52640000	chr1	52740000	52750000	25	8.01120256214603	0.000047383618106959	chr1_347	2	SharpPeak	11.1138370183689	1
chr1	54550000	54560000	chr1	54640000	54650000	41	16.7697695091953	0.0000235314144842226	chr1_348	2	SharpPeak	12.5218306908706	1
chr1	54550000	54560000	chr1	54650000	54660000	31	12.236587903547	0.000195548232745843	chr1_348	2	SharpPeak	12.5218306908706	0
chr1	54550000	54560000	chr1	54930000	54940000	17	4.44056162185827	0.000123538523351222	chr1_45	2	SharpPeak	10.4619213981423	1
chr1	54550000	54560000	chr1	54970000	54980000	14	3.64101735050116	0.000619324428811903	chr1_349	4	SharpPeak	27.5904229255751	0
chr1	54550000	54560000	chr1	54980000	54990000	22	3.45547118062601	0.00000000131215613148774	chr1_349	4	SharpPeak	27.5904229255751	1
chr1	54550000	54560000	chr1	55010000	55020000	19	4.16729476432284	0.00000361615901645474	chr1_47	2	SharpPeak	14.1125037398085	1
chr1	54550000	54560000	chr1	54960000	54970000	12	3.28621618396379	0.0028165479607624	chr1_349	4	SharpPeak	27.5904229255751	0
chr1	54550000	54560000	chr1	54990000	55000000	16	3.56224596689332	0.0000335345721476442	chr1_349	4	SharpPeak	27.5904229255751	0
chr1	55230000	55240000	chr1	55370000	55380000	17	4.75682625660275	0.000279995073673189	chr1_350	2	SharpPeak	10.8164584996149	1
chr1	55230000	55240000	chr1	55380000	55390000	17	5.00065259954008	0.000501894869308168	chr1_350	2	SharpPeak	10.8164584996149	0
chr1	55400000	55410000	chr1	55660000	55670000	39	8.20351342322614	0.000000000000944955700281264	chr1_351	12	SharpPeak	143.321381560371	0
chr1	55400000	55410000	chr1	55670000	55680000	16	4.98569239148988	0.00146950803064515	chr1_351	12	SharpPeak	143.321381560371	0
chr1	55400000	55410000	chr1	55680000	55690000	14	4.09056642404361	0.0018958973108057	chr1_351	12	SharpPeak	143.321381560371	0
chr1	55400000	55410000	chr1	55690000	55700000	26	6.28678569855289	0.00000019267436922512	chr1_351	12	SharpPeak	143.321381560371	0
chr1	55400000	55410000	chr1	55730000	55740000	54	5.77414287312754	0.000000000000000000000000000000700195711073918	chr1_351	12	SharpPeak	143.321381560371	1
chr1	55400000	55410000	chr1	55740000	55750000	49	6.13182832860535	0.000000000000000000000000432004300436142	chr1_351	12	SharpPeak	143.321381560371	0
chr1	55400000	55410000	chr1	55750000	55760000	21	3.85909104106297	0.0000000500078535694821	chr1_351	12	SharpPeak	143.321381560371	0
chr1	55400000	55410000	chr1	55790000	55800000	13	3.49338499156661	0.00143726479373737	chr1_48	10	SharpPeak	109.113669538634	0
chr1	55400000	55410000	chr1	55800000	55810000	14	3.37983752136755	0.000290976493210037	chr1_48	10	SharpPeak	109.113669538634	0
chr1	55400000	55410000	chr1	55820000	55830000	18	3.34775747613719	0.000000715467953846811	chr1_48	10	SharpPeak	109.113669538634	0
chr1	55230000	55240000	chr1	55860000	55870000	21	2.62626922920538	0.0000000000613524559271974	chr1_352	4	SharpPeak	59.5198110748017	0
chr1	55400000	55410000	chr1	55860000	55870000	14	2.79615067020658	0.0000401474235463572	chr1_48	10	SharpPeak	109.113669538634	0
chr1	55400000	55410000	chr1	55650000	55660000	18	6.35489520252583	0.002559661348904	chr1_351	12	SharpPeak	143.321381560371	0
chr1	55400000	55410000	chr1	55810000	55820000	13	3.52897878250694	0.00157626864094691	chr1_48	10	SharpPeak	109.113669538634	0
chr1	55230000	55240000	chr1	55840000	55850000	22	2.37050564223243	0.0000000000011292778834889	chr1_352	4	SharpPeak	59.5198110748017	0
chr1	55400000	55410000	chr1	55840000	55850000	22	2.53107958308672	0.00000000000398095558921122	chr1_48	10	SharpPeak	109.113669538634	0
chr1	55400000	55410000	chr1	55700000	55710000	19	5.46859573353867	0.00014743588324814	chr1_351	12	SharpPeak	143.321381560371	0
chr1	55400000	55410000	chr1	55710000	55720000	25	5.15451289887498	0.0000000172215083571562	chr1_351	12	SharpPeak	143.321381560371	0
chr1	55400000	55410000	chr1	55720000	55730000	25	3.99110079016085	0.000000000102471771666099	chr1_351	12	SharpPeak	143.321381560371	0
chr1	55400000	55410000	chr1	55830000	55840000	31	3.64590020942183	0.000000000000000110782841375127	chr1_48	10	SharpPeak	109.113669538634	0
chr1	55230000	55240000	chr1	55850000	55860000	13	3.20324991678468	0.000649772501242415	chr1_352	4	SharpPeak	59.5198110748017	0
chr1	55400000	55410000	chr1	55850000	55860000	22	3.44966957570532	0.00000000127540522474277	chr1_48	10	SharpPeak	109.113669538634	0
chr1	55230000	55240000	chr1	55870000	55880000	38	3.45153402386175	0.00000000000000000000000348651842786677	chr1_352	4	SharpPeak	59.5198110748017	1
chr1	55400000	55410000	chr1	55870000	55880000	41	3.6932274838536	0.0000000000000000000000000336684908797409	chr1_48	10	SharpPeak	109.113669538634	1
chr1	55400000	55410000	chr1	55760000	55770000	16	4.0862778100046	0.0001650283800211	chr1_351	12	SharpPeak	143.321381560371	0
chr1	55880000	55890000	chr1	56240000	56250000	13	2.97492284942459	0.000320658567008806	chr1_353	2	SharpPeak	11.900249334323	0
chr1	55880000	55890000	chr1	56250000	56260000	15	3.26178591402285	0.0000498391369503646	chr1_353	2	SharpPeak	11.900249334323	1
chr1	56980000	56990000	chr1	57180000	57190000	19	3.9795461377139	0.00000184922727603989	chr1_49	11	SharpPeak	151.230795277758	0
chr1	56970000	56980000	chr1	57190000	57200000	36	10.2191098652039	0.0000000232762475799547	chr1_49	11	SharpPeak	151.230795277758	0
chr1	56980000	56990000	chr1	57190000	57200000	18	5.4496717118418	0.000445193921798746	chr1_49	11	SharpPeak	151.230795277758	0
chr1	56980000	56990000	chr1	57230000	57240000	20	6.46467120364572	0.000425233354710975	chr1_49	11	SharpPeak	151.230795277758	0
chr1	56970000	56980000	chr1	57270000	57280000	20	7.36927262415358	0.00213270411055221	chr1_50	4	SharpPeak	38.9045319566004	0
chr1	56970000	56980000	chr1	57280000	57290000	25	8.10691990671716	0.0000576314004626389	chr1_50	4	SharpPeak	38.9045319566004	0
chr1	56960000	56970000	chr1	57320000	57330000	18	5.85777255778584	0.00103362829945642	chr1_354	8	SharpPeak	80.2107131373587	0
chr1	56970000	56980000	chr1	57320000	57330000	38	10.4130509097787	0.00000000325833497735015	chr1_354	8	SharpPeak	80.2107131373587	0
chr1	56980000	56990000	chr1	57320000	57330000	17	5.47581482090869	0.00138593317395543	chr1_354	8	SharpPeak	80.2107131373587	0
chr1	56960000	56970000	chr1	57330000	57340000	20	6.38422648762446	0.000361301788711992	chr1_354	8	SharpPeak	80.2107131373587	0
chr1	56970000	56980000	chr1	57330000	57340000	63	11.3552636351213	0.00000000000000000000000758204235972927	chr1_354	8	SharpPeak	80.2107131373587	1
chr1	56980000	56990000	chr1	57330000	57340000	21	5.9575345705948	0.0000457027019459761	chr1_354	8	SharpPeak	80.2107131373587	0
chr1	56970000	56980000	chr1	57340000	57350000	40	8.35118171360012	0.000000000000360320278190271	chr1_354	8	SharpPeak	80.2107131373587	0
chr1	56980000	56990000	chr1	57340000	57350000	17	4.42238560124642	0.000117416331973948	chr1_354	8	SharpPeak	80.2107131373587	0
chr1	56970000	56980000	chr1	57380000	57390000	27	9.46184927047729	0.0000939317291240875	chr1_355	2	SharpPeak	15.6143247260453	0
chr1	56970000	56980000	chr1	57390000	57400000	35	10.2319727246407	0.0000000799831053702044	chr1_355	2	SharpPeak	15.6143247260453	1
chr1	57420000	57430000	chr1	57760000	57770000	9	2.33643223948023	0.00914247795670837	chr1_51	20	SharpPeak	193.850767210336	0
chr1	57430000	57440000	chr1	57790000	57800000	10	2.36109190563722	0.00275115402198605	chr1_51	20	SharpPeak	193.850767210336	0
chr1	57430000	57440000	chr1	57880000	57890000	9	2.23840202950645	0.00702117531773279	chr1_356	2	SharpPeak	8.0230417674637	0
chr1	57420000	57430000	chr1	57780000	57790000	10	2.66389067135399	0.0063776749064078	chr1_51	20	SharpPeak	193.850767210336	0
chr1	57430000	57440000	chr1	57780000	57790000	10	2.50314200510604	0.00417808384692056	chr1_51	20	SharpPeak	193.850767210336	0
chr1	57400000	57410000	chr1	57900000	57910000	18	4.53496171786808	0.0000449609322962544	chr1_357	2	SharpPeak	10.2355582879678	1
chr1	57420000	57430000	chr1	57900000	57910000	9	2.0703292404698	0.00432327749100586	chr1_53	26	BroadPeak	250.107869937029	0
chr1	57430000	57440000	chr1	57900000	57910000	9	1.96299877523231	0.00303793105544096	chr1_53	26	BroadPeak	250.107869937029	0
chr1	57770000	57780000	chr1	57900000	57910000	31	13.4562312276888	0.000989979238994968	chr1_358	2	SharpPeak	10.7742527347197	0
chr1	57400000	57410000	chr1	57910000	57920000	14	4.86088667178642	0.00871060122028201	chr1_357	2	SharpPeak	10.2355582879678	0
chr1	57420000	57430000	chr1	57910000	57920000	9	2.16667790865269	0.00574788718566485	chr1_53	26	BroadPeak	250.107869937029	0
chr1	57770000	57780000	chr1	57910000	57920000	34	13.8706635401411	0.000152147141790085	chr1_358	2	SharpPeak	10.7742527347197	1
chr1	57400000	57410000	chr1	57940000	57950000	28	5.18647978513577	0.000000000175737644821815	chr1_53	26	BroadPeak	250.107869937029	0
chr1	57420000	57430000	chr1	57940000	57950000	23	2.2620730323976	0.0000000000000495302841321211	chr1_53	26	BroadPeak	250.107869937029	0
chr1	57430000	57440000	chr1	57940000	57950000	19	2.13226053177521	0.000000000102471771666099	chr1_53	26	BroadPeak	250.107869937029	0
chr1	57770000	57780000	chr1	57940000	57950000	52	13.3178999514823	0.000000000000140980333718298	chr1_54	5	SharpPeak	44.9229774239576	1
chr1	57400000	57410000	chr1	57950000	57960000	19	4.38934386611485	0.00000760390840178199	chr1_53	26	BroadPeak	250.107869937029	0
chr1	57420000	57430000	chr1	57950000	57960000	22	2.02341574976193	0.0000000000000522910586156775	chr1_53	26	BroadPeak	250.107869937029	0
chr1	57430000	57440000	chr1	57950000	57960000	15	1.91933608122556	0.0000000822011551235025	chr1_53	26	BroadPeak	250.107869937029	0
chr1	57770000	57780000	chr1	57950000	57960000	30	10.8483006971187	0.0000564607763988085	chr1_54	5	SharpPeak	44.9229774239576	0
chr1	57400000	57410000	chr1	57930000	57940000	14	4.87405882612655	0.00891544996201302	chr1_53	26	BroadPeak	250.107869937029	0
chr1	57420000	57430000	chr1	57930000	57940000	19	2.16885348072511	0.000000000135383361278212	chr1_53	26	BroadPeak	250.107869937029	0
chr1	57770000	57780000	chr1	57930000	57940000	47	12.9090578968221	0.0000000000278855350310106	chr1_54	5	SharpPeak	44.9229774239576	0
chr1	57420000	57430000	chr1	57870000	57880000	9	2.07948968612769	0.00444534254253523	chr1_356	2	SharpPeak	8.0230417674637	1
chr1	57430000	57440000	chr1	57920000	57930000	9	1.58466204291932	0.000718585321992493	chr1_53	26	BroadPeak	250.107869937029	0
chr1	57400000	57410000	chr1	58010000	58020000	11	3.30435199537209	0.00910804926134782	chr1_55	11	SharpPeak	70.3014119736919	0
chr1	57420000	57430000	chr1	58010000	58020000	9	1.70592752212886	0.00119273526441528	chr1_55	11	SharpPeak	70.3014119736919	0
chr1	57430000	57440000	chr1	58010000	58020000	8	1.63497568164965	0.00410373981538166	chr1_55	11	SharpPeak	70.3014119736919	0
chr1	57400000	57410000	chr1	58040000	58050000	19	3.04852650972198	0.0000000322966671294661	chr1_55	11	SharpPeak	70.3014119736919	0
chr1	57420000	57430000	chr1	58100000	58110000	8	1.73762571157053	0.00582558685547047	chr1_359	2	SharpPeak	8.23824209618439	0
chr1	57400000	57410000	chr1	58140000	58150000	12	3.51120293661968	0.00479304722582658	chr1_360	3	SharpPeak	14.0757448086192	0
chr1	57420000	57430000	chr1	58140000	58150000	8	1.76089983827345	0.00628060750240013	chr1_361	2	SharpPeak	8.93401888016718	0
chr1	57400000	57410000	chr1	57980000	57990000	12	3.08801099947744	0.00168641637750909	chr1_53	26	BroadPeak	250.107869937029	0
chr1	57420000	57430000	chr1	57980000	57990000	12	1.64500829557954	0.0000048964164784492	chr1_53	26	BroadPeak	250.107869937029	0
chr1	57420000	57430000	chr1	58110000	58120000	8	1.59819343195483	0.00358087689508758	chr1_359	2	SharpPeak	8.23824209618439	1
chr1	57400000	57410000	chr1	58130000	58140000	10	2.68248725142777	0.00669065033263147	chr1_360	3	SharpPeak	14.0757448086192	0
chr1	57400000	57410000	chr1	58220000	58230000	15	3.50637952651391	0.00011123267823864	chr1_362	2	SharpPeak	10.1869045248844	1
chr1	57400000	57410000	chr1	58230000	58240000	12	3.44483143703247	0.00414106413864111	chr1_362	2	SharpPeak	10.1869045248844	0
chr1	57400000	57410000	chr1	58150000	58160000	14	3.04768521991873	0.0000991998295862822	chr1_360	3	SharpPeak	14.0757448086192	1
chr1	57420000	57430000	chr1	58150000	58160000	9	1.6286116073379	0.000867036790080484	chr1_361	2	SharpPeak	8.93401888016718	1
chr1	57400000	57410000	chr1	58270000	58280000	17	2.95384744460353	0.000000641905048001002	chr1_363	4	SharpPeak	24.9323818032613	1
chr1	57420000	57430000	chr1	58270000	58280000	10	1.59972934806959	0.000142170337982825	chr1_364	2	SharpPeak	10.2617422726255	1
chr1	57430000	57440000	chr1	58270000	58280000	8	1.53754688574887	0.00283964709479921	chr1_364	2	SharpPeak	10.2617422726255	0
chr1	57400000	57410000	chr1	58280000	58290000	14	3.16342889713229	0.00014694578307927	chr1_363	4	SharpPeak	24.9323818032613	0
chr1	57400000	57410000	chr1	58290000	58300000	13	3.14248802074418	0.000541781729655134	chr1_363	4	SharpPeak	24.9323818032613	0
chr1	57400000	57410000	chr1	58300000	58310000	11	2.24703253832057	0.000459552831042842	chr1_363	4	SharpPeak	24.9323818032613	0
chr1	59310000	59320000	chr1	59470000	59480000	23	5.53807706312434	0.00000114891269745773	chr1_56	2	SharpPeak	29.6666627496073	0
chr1	59480000	59490000	chr1	59560000	59570000	44	18.797691499135	0.000029038613276712	chr1_58	8	SharpPeak	90.5365992435471	0
chr1	59230000	59240000	chr1	59640000	59650000	14	2.97044484922142	0.0000762099731423112	chr1_59	6	SharpPeak	39.0290348214299	0
chr1	59230000	59240000	chr1	59600000	59610000	14	4.28462576352458	0.00289100387628282	chr1_59	6	SharpPeak	39.0290348214299	0
chr1	59260000	59270000	chr1	59600000	59610000	12	2.05460000604946	0.0000425781036849196	chr1_60	2	SharpPeak	9.84192034151875	1
chr1	59310000	59320000	chr1	59600000	59610000	16	3.02176091810379	0.00000445787860445917	chr1_57	11	SharpPeak	85.0372356347906	0
chr1	59480000	59490000	chr1	59600000	59610000	48	14.4756976766398	0.000000000358194441650995	chr1_58	8	SharpPeak	90.5365992435471	0
chr1	59230000	59240000	chr1	59610000	59620000	17	4.34175009508627	0.0000939326572941541	chr1_59	6	SharpPeak	39.0290348214299	0
chr1	59310000	59320000	chr1	59610000	59620000	19	3.04252745968993	0.0000000313168510281081	chr1_57	11	SharpPeak	85.0372356347906	0
chr1	59480000	59490000	chr1	59610000	59620000	52	14.0901306705516	0.00000000000114109525106201	chr1_58	8	SharpPeak	90.5365992435471	0
chr1	59230000	59240000	chr1	59620000	59630000	28	4.77555295152522	0.0000000000276433350116607	chr1_59	6	SharpPeak	39.0290348214299	1
chr1	59310000	59320000	chr1	59620000	59630000	33	3.29594689836219	0.0000000000000000000794326612557729	chr1_57	11	SharpPeak	85.0372356347906	1
chr1	59480000	59490000	chr1	59620000	59630000	51	15.0065389468365	0.0000000000370795962251637	chr1_58	8	SharpPeak	90.5365992435471	0
chr1	59230000	59240000	chr1	59630000	59640000	13	3.51950348737817	0.00153872568927901	chr1_59	6	SharpPeak	39.0290348214299	0
chr1	59760000	59770000	chr1	59880000	59890000	45	18.6678230884012	0.0000109490219680269	chr1_365	2	SharpPeak	13.3261246896955	1
chr1	59760000	59770000	chr1	59870000	59880000	47	21.6159913454526	0.000082204025962763	chr1_365	2	SharpPeak	13.3261246896955	0
chr1	60560000	60570000	chr1	60830000	60840000	16	5.85339625343855	0.00711175532422945	chr1_64	5	SharpPeak	50.2381173268361	0
chr1	60560000	60570000	chr1	60840000	60850000	29	6.55185936925512	0.00000000673611333429523	chr1_64	5	SharpPeak	50.2381173268361	0
chr1	60340000	60350000	chr1	60850000	60860000	11	2.5620390308983	0.00134261315954627	chr1_62	5	SharpPeak	35.0271077151061	0
chr1	60410000	60420000	chr1	60850000	60860000	15	3.11348483698639	0.0000295665387555859	chr1_63	5	SharpPeak	28.3751477105862	0
chr1	60560000	60570000	chr1	60850000	60860000	36	5.66815316270716	0.00000000000000197287695607834	chr1_64	5	SharpPeak	50.2381173268361	1
chr1	60340000	60350000	chr1	60870000	60880000	11	2.45887133493084	0.000964684498366767	chr1_62	5	SharpPeak	35.0271077151061	0
chr1	60410000	60420000	chr1	60870000	60880000	12	2.96058968695164	0.00118029910313753	chr1_63	5	SharpPeak	28.3751477105862	0
chr1	60340000	60350000	chr1	60880000	60890000	12	2.45060081899553	0.000219492251388419	chr1_62	5	SharpPeak	35.0271077151061	0
chr1	61370000	61380000	chr1	61760000	61770000	19	2.85705857768273	0.0000000115990576158172	chr1_366	4	SharpPeak	25.0844929820095	1
chr1	61370000	61380000	chr1	61740000	61750000	11	2.32852543914143	0.000619324428811903	chr1_366	4	SharpPeak	25.0844929820095	0
chr1	61370000	61380000	chr1	61750000	61760000	11	2.59667545161448	0.00149138715070458	chr1_366	4	SharpPeak	25.0844929820095	0
chr1	61370000	61380000	chr1	61770000	61780000	11	2.53790572182263	0.00124457692563862	chr1_366	4	SharpPeak	25.0844929820095	0
chr1	61370000	61380000	chr1	61920000	61930000	11	2.33744003907667	0.000638664329237804	chr1_367	2	SharpPeak	10.0570487093015	1
chr1	61370000	61380000	chr1	61930000	61940000	10	2.05376237100525	0.000991000050569317	chr1_367	2	SharpPeak	10.0570487093015	0
chr1	62700000	62710000	chr1	62940000	62950000	30	10.9076740593769	0.0000620087532398231	chr1_66	6	SharpPeak	40.8851311662467	0
chr1	62700000	62710000	chr1	62950000	62960000	31	11.2659529704139	0.000043835362965769	chr1_66	6	SharpPeak	40.8851311662467	0
chr1	62700000	62710000	chr1	62960000	62970000	50	13.602762919886	0.00000000000398095558921122	chr1_66	6	SharpPeak	40.8851311662467	1
chr1	62710000	62720000	chr1	62970000	62980000	12	3.19345385948867	0.00222525922305488	chr1_66	6	SharpPeak	40.8851311662467	0
chr1	64110000	64120000	chr1	64290000	64300000	31	13.4694625686497	0.00100452930282077	chr1_69	4	SharpPeak	28.3596995982495	0
chr1	64120000	64130000	chr1	64290000	64300000	38	11.4994262265101	0.0000000441993343039598	chr1_69	4	SharpPeak	28.3596995982495	1
chr1	64110000	64120000	chr1	64350000	64360000	25	9.82890331425719	0.00106848038155296	chr1_368	2	SharpPeak	12.6379029946721	0
chr1	64120000	64130000	chr1	64350000	64360000	28	8.29849383582487	0.00000317428651978321	chr1_368	2	SharpPeak	12.6379029946721	1
chr1	64110000	64120000	chr1	64400000	64410000	21	8.01129264701496	0.00235949138174164	chr1_369	11	SharpPeak	190.804514525333	0
chr1	64120000	64130000	chr1	64400000	64410000	27	6.7285983117579	0.000000188556219078113	chr1_369	11	SharpPeak	190.804514525333	0
chr1	63720000	63730000	chr1	64420000	64430000	7	1.40184112913365	0.00758571811848018	chr1_370	5	SharpPeak	42.3949060986565	0
chr1	64120000	64130000	chr1	64420000	64430000	18	4.1577946584604	0.0000144850457423372	chr1_369	11	SharpPeak	190.804514525333	0
chr1	63660000	63670000	chr1	64430000	64440000	9	1.54024704442925	0.000588447691091261	chr1_371	4	SharpPeak	66.7282182026592	0
chr1	63730000	63740000	chr1	64430000	64440000	15	2.06443122309217	0.000000205589076838152	chr1_370	5	SharpPeak	42.3949060986565	0
chr1	64110000	64120000	chr1	64430000	64440000	33	6.58676750444339	0.000000000019751611377949	chr1_369	11	SharpPeak	190.804514525333	0
chr1	64120000	64130000	chr1	64430000	64440000	28	5.527376150115	0.000000000722689320471869	chr1_369	11	SharpPeak	190.804514525333	0
chr1	63660000	63670000	chr1	64440000	64450000	39	2.01999213732319	0.0000000000000000000000000000000011961846856199	chr1_371	4	SharpPeak	66.7282182026592	1
chr1	63720000	63730000	chr1	64440000	64450000	11	2.07846075489641	0.000236707200117312	chr1_370	5	SharpPeak	42.3949060986565	0
chr1	63730000	63740000	chr1	64440000	64450000	25	3.07153806137121	0.000000000000416608309186268	chr1_370	5	SharpPeak	42.3949060986565	1
chr1	64070000	64080000	chr1	64440000	64450000	14	4.68258128070346	0.00634712167802036	chr1_372	2	SharpPeak	10.7120622241623	0
chr1	64080000	64090000	chr1	64440000	64450000	18	4.32491661549803	0.0000244892230060446	chr1_372	2	SharpPeak	10.7120622241623	1
chr1	64110000	64120000	chr1	64440000	64450000	92	11.2168182321987	0.00000000000000000000000000000000000000000000000560206446402171	chr1_369	11	SharpPeak	190.804514525333	0
chr1	64120000	64130000	chr1	64440000	64450000	90	9.38082930818969	0.000000000000000000000000000000000000000000000000000342062489362865	chr1_369	11	SharpPeak	190.804514525333	1
chr1	64110000	64120000	chr1	64410000	64420000	27	8.34587460088605	0.0000109372574958615	chr1_369	11	SharpPeak	190.804514525333	0
chr1	63660000	63670000	chr1	64450000	64460000	24	1.61311175954326	0.00000000000000000317555338383163	chr1_371	4	SharpPeak	66.7282182026592	0
chr1	63730000	63740000	chr1	64450000	64460000	15	2.21347132721203	0.000000492198729884288	chr1_370	5	SharpPeak	42.3949060986565	0
chr1	64110000	64120000	chr1	64450000	64460000	41	7.15114608238973	0.000000000000000491505944790009	chr1_369	11	SharpPeak	190.804514525333	0
chr1	64120000	64130000	chr1	64450000	64460000	25	5.98635368258136	0.000000295576030486555	chr1_369	11	SharpPeak	190.804514525333	0
chr1	63660000	63670000	chr1	64460000	64470000	8	1.48531790966927	0.0023102530498531	chr1_371	4	SharpPeak	66.7282182026592	0
chr1	64120000	64130000	chr1	64460000	64470000	14	4.82772551962694	0.00821981211717847	chr1_369	11	SharpPeak	190.804514525333	0
chr1	63720000	63730000	chr1	64620000	64630000	9	1.63619637159554	0.000895219505851178	chr1_373	2	SharpPeak	8.92850226681215	1
chr1	63730000	63740000	chr1	64620000	64630000	9	2.19069809555966	0.00616608809805046	chr1_373	2	SharpPeak	8.92850226681215	0
chr1	64730000	64740000	chr1	64910000	64920000	44	10.9376591641628	0.00000000000596224331959207	chr1_374	3	SharpPeak	31.9684923446912	1
chr1	64730000	64740000	chr1	64920000	64930000	44	11.3011190696129	0.0000000000169496404232326	chr1_374	3	SharpPeak	31.9684923446912	0
chr1	64730000	64740000	chr1	64980000	64990000	26	8.92053487459442	0.000095799844090721	chr1_375	3	SharpPeak	19.2947765051363	0
chr1	64730000	64740000	chr1	64930000	64940000	21	7.92520484305626	0.0020748109936009	chr1_374	3	SharpPeak	31.9684923446912	0
chr1	64730000	64740000	chr1	64990000	65000000	20	3.84870815711956	0.000000237841288305818	chr1_375	3	SharpPeak	19.2947765051363	1
chr1	64730000	64740000	chr1	64970000	64980000	22	8.94802936152886	0.00384224555661598	chr1_375	3	SharpPeak	19.2947765051363	0
chr1	65310000	65320000	chr1	66080000	66090000	9	1.55710817812076	0.000635125568487336	chr1_376	5	SharpPeak	32.2480527097441	0
chr1	65310000	65320000	chr1	66090000	66100000	17	1.51880171950728	0.0000000000416680915299876	chr1_376	5	SharpPeak	32.2480527097441	1
chr1	65310000	65320000	chr1	66100000	66110000	8	1.64407775053561	0.00424079942597514	chr1_376	5	SharpPeak	32.2480527097441	0
chr1	65310000	65320000	chr1	66110000	66120000	10	1.92560104453271	0.000612090682580149	chr1_376	5	SharpPeak	32.2480527097441	0
chr1	65310000	65320000	chr1	66070000	66080000	8	1.37463091307898	0.0014436983567338	chr1_376	5	SharpPeak	32.2480527097441	0
chr1	66170000	66180000	chr1	66340000	66350000	25	10.3456260870817	0.00217073721043526	chr1_73	5	SharpPeak	40.2541826358354	0
chr1	66170000	66180000	chr1	66330000	66340000	25	10.2711811925439	0.00197927831849583	chr1_73	5	SharpPeak	40.2541826358354	0
chr1	72300000	72310000	chr1	72600000	72610000	15	4.48500198485909	0.00149482859287762	chr1_77	13	SharpPeak	104.993246212418	0
chr1	72300000	72310000	chr1	72630000	72640000	15	4.63254476223674	0.00205977525753584	chr1_78	2	SharpPeak	8.4818020005388	1
chr1	72300000	72310000	chr1	72720000	72730000	10	2.7336371871279	0.00758937406943192	chr1_79	2	SharpPeak	8.97671170737096	0
chr1	72300000	72310000	chr1	72610000	72620000	14	3.62041579775295	0.000585064885431859	chr1_77	13	SharpPeak	104.993246212418	0
chr1	72300000	72310000	chr1	72590000	72600000	16	4.59304154462355	0.00061661663286367	chr1_77	13	SharpPeak	104.993246212418	0
chr1	72710000	72720000	chr1	72830000	72840000	27	12.203864839932	0.00447266347265034	chr1_82	8	SharpPeak	80.7512015854651	0
chr1	72280000	72290000	chr1	72850000	72860000	13	2.83872629887671	0.000203090633049283	chr1_83	2	SharpPeak	11.180365020914	0
chr1	72710000	72720000	chr1	72850000	72860000	32	6.92819939193518	0.000000000319601898352553	chr1_82	8	SharpPeak	80.7512015854651	0
chr1	72710000	72720000	chr1	72840000	72850000	36	9.86497826912676	0.00000000949690454606622	chr1_82	8	SharpPeak	80.7512015854651	0
chr1	72870000	72880000	chr1	73580000	73590000	12	2.70696875311676	0.000540196732989494	chr1_377	8	SharpPeak	81.8838504390515	0
chr1	72860000	72870000	chr1	73620000	73630000	10	1.53213829782548	0.0000999861069987844	chr1_377	8	SharpPeak	81.8838504390515	0
chr1	72870000	72880000	chr1	73620000	73630000	20	2.58090743970687	0.00000000032861128216871	chr1_377	8	SharpPeak	81.8838504390515	0
chr1	72870000	72880000	chr1	73590000	73600000	23	3.45742831418409	0.000000000218610744203301	chr1_377	8	SharpPeak	81.8838504390515	0
chr1	72870000	72880000	chr1	73600000	73610000	19	3.33105916837303	0.000000129425334678775	chr1_377	8	SharpPeak	81.8838504390515	0
chr1	72870000	72880000	chr1	73610000	73620000	23	2.73388504383995	0.00000000000224941694540341	chr1_377	8	SharpPeak	81.8838504390515	0
chr1	72860000	72870000	chr1	73630000	73640000	12	1.62385568536604	0.00000431473456723397	chr1_377	8	SharpPeak	81.8838504390515	0
chr1	72870000	72880000	chr1	73630000	73640000	24	2.8769141324819	0.000000000000803470817674302	chr1_377	8	SharpPeak	81.8838504390515	1
chr1	72870000	72880000	chr1	73660000	73670000	10	2.62891747158966	0.00584474995549904	chr1_378	2	SharpPeak	7.88850657994459	1
chr1	72870000	72880000	chr1	73670000	73680000	11	3.17534116767595	0.00685028964510931	chr1_378	2	SharpPeak	7.88850657994459	0
chr1	72870000	72880000	chr1	73720000	73730000	12	2.33163575672641	0.000138447327000952	chr1_379	3	SharpPeak	15.5949137732698	1
chr1	72870000	72880000	chr1	73730000	73740000	10	1.88179207589833	0.00051115302115794	chr1_379	3	SharpPeak	15.5949137732698	0
chr1	72860000	72870000	chr1	73740000	73750000	8	1.50510018121867	0.00250503342151669	chr1_379	3	SharpPeak	15.5949137732698	0
chr1	72870000	72880000	chr1	73780000	73790000	19	2.62494056659388	0.00000000301729341475434	chr1_380	2	SharpPeak	16.4103270551314	1
chr1	72870000	72880000	chr1	73790000	73800000	11	2.22071999143403	0.000416992390946717	chr1_380	2	SharpPeak	16.4103270551314	0
chr1	72820000	72830000	chr1	73800000	73810000	11	2.59939949723959	0.00150461793756312	chr1_381	3	SharpPeak	15.1591910057396	0
chr1	72820000	72830000	chr1	73810000	73820000	10	2.39778866176876	0.00306759914927903	chr1_381	3	SharpPeak	15.1591910057396	0
chr1	72860000	72870000	chr1	73810000	73820000	13	1.47668586455178	0.000000210529716800246	chr1_382	12	BroadPeak	226.373199051136	0
chr1	72870000	72880000	chr1	73810000	73820000	38	2.39919295127474	0.0000000000000000000000000000112731519328922	chr1_382	12	BroadPeak	226.373199051136	0
chr1	72820000	72830000	chr1	73820000	73830000	13	2.60850343867314	0.0000886646971904285	chr1_381	3	SharpPeak	15.1591910057396	1
chr1	72860000	72870000	chr1	73820000	73830000	23	1.54235607551432	0.0000000000000000170945492958347	chr1_382	12	BroadPeak	226.373199051136	0
chr1	72870000	72880000	chr1	73820000	73830000	65	2.60925479893671	0.0000000000000000000000000000000000000000000000000000000000000112113134508056	chr1_382	12	BroadPeak	226.373199051136	1
chr1	72860000	72870000	chr1	73830000	73840000	14	1.4729977660956	0.0000000239626121698538	chr1_382	12	BroadPeak	226.373199051136	0
chr1	72870000	72880000	chr1	73830000	73840000	26	2.3871301400356	0.00000000000000016347130319573	chr1_382	12	BroadPeak	226.373199051136	0
chr1	72860000	72870000	chr1	73840000	73850000	15	1.43438920012083	0.0000000018809897715004	chr1_382	12	BroadPeak	226.373199051136	0
chr1	72870000	72880000	chr1	73840000	73850000	25	2.26440499804974	0.00000000000000050541222630934	chr1_382	12	BroadPeak	226.373199051136	0
chr1	72860000	72870000	chr1	73850000	73860000	10	1.58012948381223	0.000128998464085804	chr1_382	12	BroadPeak	226.373199051136	0
chr1	72870000	72880000	chr1	73850000	73860000	26	2.73024700132604	0.00000000000000364053021363451	chr1_382	12	BroadPeak	226.373199051136	0
chr1	72860000	72870000	chr1	73860000	73870000	8	1.49233966230632	0.00237457774146464	chr1_382	12	BroadPeak	226.373199051136	0
chr1	72870000	72880000	chr1	73860000	73870000	20	2.44836677848336	0.000000000132407018160998	chr1_382	12	BroadPeak	226.373199051136	0
chr1	74280000	74290000	chr1	74370000	74380000	29	12.1146307180292	0.000884423157807662	chr1_84	6	SharpPeak	34.9475660611454	0
chr1	74300000	74310000	chr1	74370000	74380000	28	8.63254645634437	0.00000668306874976774	chr1_84	6	SharpPeak	34.9475660611454	0
chr1	74880000	74890000	chr1	75000000	75010000	22	7.29188773144365	0.000265934317924032	chr1_383	3	SharpPeak	15.8903769635095	0
chr1	74880000	74890000	chr1	75050000	75060000	20	5.67721236243575	0.0000754785917219069	chr1_384	4	SharpPeak	28.0868917423779	0
chr1	74890000	74900000	chr1	75050000	75060000	20	5.41295649936599	0.0000392135849510427	chr1_384	4	SharpPeak	28.0868917423779	0
chr1	74880000	74890000	chr1	75010000	75020000	24	10.2833728594538	0.00440433938826137	chr1_383	3	SharpPeak	15.8903769635095	0
chr1	74890000	74900000	chr1	75010000	75020000	28	9.9370542540085	0.0000813186489434613	chr1_383	3	SharpPeak	15.8903769635095	1
chr1	74880000	74890000	chr1	75040000	75050000	27	8.05857110759324	0.00000580160905604652	chr1_384	4	SharpPeak	28.0868917423779	0
chr1	74890000	74900000	chr1	75040000	75050000	27	7.6989703445116	0.00000249383260333258	chr1_384	4	SharpPeak	28.0868917423779	1
chr1	75470000	75480000	chr1	75560000	75570000	65	31.2434799660008	0.00000695727759946791	chr1_86	7	SharpPeak	69.4729098152278	0
chr1	75470000	75480000	chr1	75570000	75580000	49	22.2715186222354	0.0000401166694843721	chr1_86	7	SharpPeak	69.4729098152278	0
chr1	75470000	75480000	chr1	75580000	75590000	63	21.137694506166	0.0000000000243546940243576	chr1_86	7	SharpPeak	69.4729098152278	0
chr1	75470000	75480000	chr1	75600000	75610000	49	21.3868452330143	0.0000143104515254503	chr1_86	7	SharpPeak	69.4729098152278	0
chr1	75470000	75480000	chr1	75590000	75600000	68	20.1075479720188	0.000000000000010191561223193	chr1_86	7	SharpPeak	69.4729098152278	1
chr1	75480000	75490000	chr1	75590000	75600000	37	15.0847365373692	0.0000656106682707082	chr1_86	7	SharpPeak	69.4729098152278	0
chr1	77510000	77520000	chr1	77900000	77910000	51	8.12692645220935	0.00000000000000000000145900999111896	chr1_385	6	SharpPeak	90.0233751584784	0
chr1	77520000	77530000	chr1	77900000	77910000	14	2.16562507293888	0.00000233396809055847	chr1_385	6	SharpPeak	90.0233751584784	0
chr1	77510000	77520000	chr1	77880000	77890000	23	6.88393145787015	0.0000390677946007365	chr1_385	6	SharpPeak	90.0233751584784	0
chr1	77500000	77510000	chr1	77890000	77900000	21	6.25308811405999	0.0000908194562769076	chr1_385	6	SharpPeak	90.0233751584784	0
chr1	77510000	77520000	chr1	77890000	77900000	65	10.602328081009	0.00000000000000000000000000666853929081087	chr1_385	6	SharpPeak	90.0233751584784	1
chr1	77520000	77530000	chr1	77890000	77900000	24	2.61083705241748	0.000000000000106244226160294	chr1_385	6	SharpPeak	90.0233751584784	0
chr1	77970000	77980000	chr1	78430000	78440000	12	1.69177553179198	0.00000649496319396982	chr1_386	6	SharpPeak	33.8048338619371	1
chr1	77970000	77980000	chr1	78450000	78460000	9	1.7391203923081	0.00136328035536271	chr1_386	6	SharpPeak	33.8048338619371	0
chr1	77970000	77980000	chr1	78410000	78420000	10	1.6425509448472	0.000175523573410633	chr1_386	6	SharpPeak	33.8048338619371	0
chr1	77970000	77980000	chr1	78420000	78430000	8	1.62864380372418	0.00401328311592192	chr1_386	6	SharpPeak	33.8048338619371	0
chr1	77970000	77980000	chr1	78440000	78450000	12	1.77280664671002	0.0000102911186147854	chr1_386	6	SharpPeak	33.8048338619371	0
chr1	77970000	77980000	chr1	78460000	78470000	8	1.49207241307056	0.0023729011467554	chr1_386	6	SharpPeak	33.8048338619371	0
chr1	78530000	78540000	chr1	78670000	78680000	14	3.7827591733216	0.000897820369468208	chr1_92	3	SharpPeak	13.0893856383536	1
chr1	79770000	79780000	chr1	80160000	80170000	9	2.11024903101867	0.00485463644807295	chr1_387	2	SharpPeak	11.3991813025065	0
chr1	79770000	79780000	chr1	80170000	80180000	13	2.06208915694344	0.00000803023156115201	chr1_387	2	SharpPeak	11.3991813025065	1
chr1	81590000	81600000	chr1	82270000	82280000	10	2.16157857657542	0.0014536737878696	chr1_93	20	SharpPeak	205.189229089269	0
chr1	82290000	82300000	chr1	82420000	82430000	26	8.85193090969604	0.0000850019011149309	chr1_388	5	SharpPeak	40.533272728426	0
chr1	82280000	82290000	chr1	82430000	82440000	36	12.0064812599642	0.00000113956661397303	chr1_388	5	SharpPeak	40.533272728426	0
chr1	82290000	82300000	chr1	82430000	82440000	51	14.494202025078	0.0000000000106545173535236	chr1_388	5	SharpPeak	40.533272728426	1
chr1	82290000	82300000	chr1	82440000	82450000	40	14.1214798081967	0.000000952158267443464	chr1_388	5	SharpPeak	40.533272728426	0
chr1	82280000	82290000	chr1	82450000	82460000	26	11.591767843326	0.00461422448602632	chr1_388	5	SharpPeak	40.533272728426	0
chr1	83400000	83410000	chr1	83700000	83710000	13	3.28374873817158	0.000819098087139843	chr1_389	3	SharpPeak	15.9662292847275	0
chr1	83400000	83410000	chr1	83710000	83720000	14	2.72681066760238	0.0000306267779577138	chr1_389	3	SharpPeak	15.9662292847275	1
chr1	83400000	83410000	chr1	83720000	83730000	12	3.3480676194699	0.00327891743155452	chr1_389	3	SharpPeak	15.9662292847275	0
chr1	85890000	85900000	chr1	85920000	85930000	94	38.278626098	0.00000000000502184550466857	chr1_95	4	SharpPeak	44.552889299445	1
chr1	85890000	85900000	chr1	85940000	85950000	60	22.6421406122232	0.00000000648629503516952	chr1_95	4	SharpPeak	44.552889299445	0
chr1	85890000	85900000	chr1	85980000	85990000	25	9.65157188663857	0.000826969870352665	chr1_94	8	SharpPeak	71.4236546363506	0
chr1	85890000	85900000	chr1	85990000	86000000	47	12.2432085668013	0.00000000000471192934147537	chr1_94	8	SharpPeak	71.4236546363506	0
chr1	85890000	85900000	chr1	86000000	86010000	57	11.389163154611	0.000000000000000000147718760420292	chr1_94	8	SharpPeak	71.4236546363506	1
chr1	85890000	85900000	chr1	85910000	85920000	87	37.1093187365	0.000000000368684408879476	chr1_95	4	SharpPeak	44.552889299445	0
chr1	85890000	85900000	chr1	85960000	85970000	28	12.1948033352411	0.00212212988373236	chr1_94	8	SharpPeak	71.4236546363506	0
chr1	85890000	85900000	chr1	86030000	86040000	30	11.0651095547491	0.0000804533670002468	chr1_94	8	SharpPeak	71.4236546363506	0
chr1	85890000	85900000	chr1	85970000	85980000	26	11.6218206918859	0.00476618725112881	chr1_94	8	SharpPeak	71.4236546363506	0
chr1	85890000	85900000	chr1	86020000	86030000	31	10.9710038530851	0.0000267350815829508	chr1_94	8	SharpPeak	71.4236546363506	0
chr1	86430000	86440000	chr1	86510000	86520000	29	10.8903065844426	0.000152147141790085	chr1_96	12	SharpPeak	150.492423336021	0
chr1	86440000	86450000	chr1	86510000	86520000	51	22.7878704082911	0.0000165508478208702	chr1_96	12	SharpPeak	150.492423336021	0
chr1	86430000	86440000	chr1	86540000	86550000	29	9.29350567436991	0.00000892478125047456	chr1_96	12	SharpPeak	150.492423336021	0
chr1	86430000	86440000	chr1	86490000	86500000	43	19.0886440582774	0.0000892015695857149	chr1_96	12	SharpPeak	150.492423336021	0
chr1	86440000	86450000	chr1	86490000	86500000	110	41.203682233	0.000000000000000206566951779997	chr1_96	12	SharpPeak	150.492423336021	0
chr1	86660000	86670000	chr1	87030000	87040000	19	3.08528795736641	0.0000000389621075552159	chr1_390	11	SharpPeak	107.413061451636	0
chr1	86670000	86680000	chr1	87030000	87040000	21	3.96842367222901	0.0000000801247187122808	chr1_390	11	SharpPeak	107.413061451636	0
chr1	86660000	86670000	chr1	87000000	87010000	18	3.44668348490735	0.00000108041422306644	chr1_390	11	SharpPeak	107.413061451636	0
chr1	86660000	86670000	chr1	87050000	87060000	18	2.71345944298085	0.0000000326764864241153	chr1_390	11	SharpPeak	107.413061451636	0
chr1	86670000	86680000	chr1	87050000	87060000	15	3.43520980772003	0.0000890705297044814	chr1_390	11	SharpPeak	107.413061451636	0
chr1	86670000	86680000	chr1	87010000	87020000	12	3.1571288657275	0.00203650040367765	chr1_390	11	SharpPeak	107.413061451636	0
chr1	86660000	86670000	chr1	87040000	87050000	31	2.94649498345313	0.000000000000000000308330479010779	chr1_390	11	SharpPeak	107.413061451636	0
chr1	86670000	86680000	chr1	87040000	87050000	36	3.76926057397544	0.00000000000000000000600120446117038	chr1_390	11	SharpPeak	107.413061451636	1
chr1	86660000	86670000	chr1	87060000	87070000	10	2.41152963049617	0.0032008004717918	chr1_390	11	SharpPeak	107.413061451636	0
chr1	86670000	86680000	chr1	87060000	87070000	13	3.00093103157377	0.000349333110193289	chr1_390	11	SharpPeak	107.413061451636	0
chr1	86660000	86670000	chr1	87160000	87170000	11	2.80055638637622	0.0026857144306401	chr1_98	32	BroadPeak	278.770999690071	0
chr1	86670000	86680000	chr1	87160000	87170000	12	3.54474850578372	0.00517107934960531	chr1_98	32	BroadPeak	278.770999690071	0
chr1	86670000	86680000	chr1	87020000	87030000	12	3.27042606095459	0.00270742113055654	chr1_390	11	SharpPeak	107.413061451636	0
chr1	86660000	86670000	chr1	87100000	87110000	14	2.6063327051218	0.0000188536202957955	chr1_97	3	SharpPeak	17.8463795316581	0
chr1	86580000	86590000	chr1	87190000	87200000	22	3.59153791759838	0.00000000260825197507382	chr1_98	32	BroadPeak	278.770999690071	0
chr1	86630000	86640000	chr1	87190000	87200000	11	1.76896921991898	0.0000588513229650695	chr1_98	32	BroadPeak	278.770999690071	0
chr1	86660000	86670000	chr1	87190000	87200000	10	2.44391095549916	0.00352176009826849	chr1_98	32	BroadPeak	278.770999690071	0
chr1	86630000	86640000	chr1	87080000	87090000	8	1.63467674319257	0.00409960069228235	chr1_391	2	SharpPeak	8.08617470512639	1
chr1	87500000	87510000	chr1	87720000	87730000	15	5.22531687023944	0.00634712167802036	chr1_392	2	SharpPeak	9.36689605934856	0
chr1	87500000	87510000	chr1	87730000	87740000	18	5.3595571784711	0.000362754862351052	chr1_392	2	SharpPeak	9.36689605934856	1
chr1	88440000	88450000	chr1	88710000	88720000	21	3.82657901390855	0.0000000432841737909717	chr1_102	47	BroadPeak	670.645491508766	0
chr1	88480000	88490000	chr1	88680000	88690000	15	4.26218611749738	0.000895955207049057	chr1_102	47	BroadPeak	670.645491508766	0
chr1	89070000	89080000	chr1	89190000	89200000	65	19.0070613645434	0.0000000000000280933611981948	chr1_393	2	SharpPeak	21.1469016630605	1
chr1	89070000	89080000	chr1	89180000	89190000	39	19.0825267085464	0.00148530403622723	chr1_393	2	SharpPeak	21.1469016630605	0
chr1	90200000	90210000	chr1	90350000	90360000	35	11.8927997975066	0.00000257367748753713	chr1_394	7	SharpPeak	53.3888728325834	0
chr1	90200000	90210000	chr1	90360000	90370000	40	11.461429213776	0.00000000387244599443144	chr1_394	7	SharpPeak	53.3888728325834	1
chr1	90220000	90230000	chr1	90360000	90370000	15	4.87976823091676	0.00337723899026423	chr1_395	2	SharpPeak	8.45278400930261	1
chr1	90200000	90210000	chr1	90370000	90380000	35	11.7897654443409	0.00000212722346300993	chr1_394	7	SharpPeak	53.3888728325834	0
chr1	90220000	90230000	chr1	90370000	90380000	15	4.98399443568752	0.00413512854884338	chr1_395	2	SharpPeak	8.45278400930261	0
chr1	90200000	90210000	chr1	90380000	90390000	24	9.08404980147541	0.00085064262682443	chr1_394	7	SharpPeak	53.3888728325834	0
chr1	90200000	90210000	chr1	90390000	90400000	34	12.1439135009908	0.0000109808385920727	chr1_394	7	SharpPeak	53.3888728325834	0
chr1	90210000	90220000	chr1	90390000	90400000	18	6.69171522031608	0.0044636209269968	chr1_394	7	SharpPeak	53.3888728325834	0
chr1	90200000	90210000	chr1	90400000	90410000	38	10.9846195362876	0.0000000134026029724422	chr1_394	7	SharpPeak	53.3888728325834	0
chr1	90200000	90210000	chr1	90420000	90430000	22	7.69340232678714	0.000559661428666778	chr1_396	2	SharpPeak	12.0514052587112	0
chr1	90200000	90210000	chr1	90430000	90440000	26	8.13553187807934	0.000021084529099925	chr1_396	2	SharpPeak	12.0514052587112	1
chr1	90200000	90210000	chr1	90460000	90470000	24	8.72455398321713	0.000477685807251844	chr1_397	6	SharpPeak	36.9797795898804	0
chr1	90200000	90210000	chr1	90470000	90480000	25	8.31916248342672	0.0000868603998939595	chr1_397	6	SharpPeak	36.9797795898804	0
chr1	90200000	90210000	chr1	90480000	90490000	29	8.62508566510344	0.00000210940657495766	chr1_397	6	SharpPeak	36.9797795898804	1
chr1	90200000	90210000	chr1	90490000	90500000	27	8.59924371477612	0.0000186837573583843	chr1_397	6	SharpPeak	36.9797795898804	0
chr1	90200000	90210000	chr1	90500000	90510000	25	8.32110612906213	0.0000871800087684256	chr1_397	6	SharpPeak	36.9797795898804	0
chr1	90200000	90210000	chr1	90510000	90520000	18	6.2092304808314	0.00200101199259491	chr1_397	6	SharpPeak	36.9797795898804	0
chr1	90200000	90210000	chr1	90540000	90550000	31	7.50105601534825	0.00000000854002087855167	chr1_105	12	SharpPeak	177.3193962039	0
chr1	90200000	90210000	chr1	90550000	90560000	18	5.60914743350961	0.000628051774167076	chr1_105	12	SharpPeak	177.3193962039	0
chr1	90200000	90210000	chr1	90560000	90570000	29	6.49370566845111	0.00000000557493521044494	chr1_105	12	SharpPeak	177.3193962039	0
chr1	90210000	90220000	chr1	90560000	90570000	14	3.60554048267329	0.000561138017091409	chr1_105	12	SharpPeak	177.3193962039	0
chr1	90200000	90210000	chr1	90570000	90580000	34	7.30365259432378	0.0000000000630790052483206	chr1_105	12	SharpPeak	177.3193962039	0
chr1	90210000	90220000	chr1	90570000	90580000	20	4.01178504906341	0.00000045617317176309	chr1_105	12	SharpPeak	177.3193962039	0
chr1	89930000	89940000	chr1	90580000	90590000	12	3.72591704178272	0.00759522567267859	chr1_398	2	SharpPeak	8.23372794836298	0
chr1	90200000	90210000	chr1	90580000	90590000	74	6.02356366471409	0.0000000000000000000000000000000000000000000000000391231180783815	chr1_105	12	SharpPeak	177.3193962039	1
chr1	90220000	90230000	chr1	90580000	90590000	11	2.62745946003026	0.00163765431512897	chr1_105	12	SharpPeak	177.3193962039	0
chr1	89940000	89950000	chr1	90590000	90600000	10	2.35929348105371	0.00273567976666802	chr1_398	2	SharpPeak	8.23372794836298	1
chr1	89990000	90000000	chr1	90590000	90600000	10	2.6843567275524	0.00671793243535889	chr1_399	2	SharpPeak	8.38891648085735	0
chr1	90150000	90160000	chr1	90590000	90600000	9	2.29942306537385	0.00829615459364625	chr1_400	2	SharpPeak	8.50351851575473	0
chr1	90200000	90210000	chr1	90590000	90600000	70	6.65050869612187	0.000000000000000000000000000000000000000000318166966009508	chr1_105	12	SharpPeak	177.3193962039	0
chr1	90210000	90220000	chr1	90590000	90600000	16	3.67815139962926	0.0000488408452596347	chr1_105	12	SharpPeak	177.3193962039	0
chr1	90220000	90230000	chr1	90590000	90600000	12	2.83769339308285	0.000819098087139843	chr1_105	12	SharpPeak	177.3193962039	0
chr1	90990000	91000000	chr1	91190000	91200000	22	7.015537651173	0.000153690520576633	chr1_106	2	SharpPeak	11.4562463347531	0
chr1	90990000	91000000	chr1	91210000	91220000	18	6.93159225137679	0.0063776749064078	chr1_401	3	SharpPeak	15.7294454986307	0
chr1	91000000	91010000	chr1	91210000	91220000	20	4.96835496606589	0.0000116145675078835	chr1_401	3	SharpPeak	15.7294454986307	1
chr1	90990000	91000000	chr1	91220000	91230000	16	5.03938348127731	0.00164195216978554	chr1_401	3	SharpPeak	15.7294454986307	0
chr1	91540000	91550000	chr1	91940000	91950000	13	3.28983909722242	0.000832509240505534	chr1_402	4	SharpPeak	23.4043916329021	0
chr1	91540000	91550000	chr1	91950000	91960000	16	3.6022910317311	0.000038336755177415	chr1_402	4	SharpPeak	23.4043916329021	1
chr1	91530000	91540000	chr1	91960000	91970000	12	2.15425943356404	0.0000661970750451473	chr1_402	4	SharpPeak	23.4043916329021	0
chr1	91540000	91550000	chr1	91960000	91970000	14	3.35000672696004	0.000265837511478456	chr1_402	4	SharpPeak	23.4043916329021	0
chr1	92180000	92190000	chr1	92340000	92350000	18	6.70666672288262	0.00455470651368399	chr1_403	4	SharpPeak	29.3890305097865	0
chr1	92170000	92180000	chr1	92350000	92360000	29	5.46927888098553	0.000000000115898335968306	chr1_403	4	SharpPeak	29.3890305097865	1
chr1	92180000	92190000	chr1	92350000	92360000	20	5.43046563065121	0.0000410196800002617	chr1_403	4	SharpPeak	29.3890305097865	0
chr1	92170000	92180000	chr1	92360000	92370000	22	6.70164100006543	0.0000799329595116686	chr1_403	4	SharpPeak	29.3890305097865	0
chr1	91490000	91500000	chr1	92440000	92450000	9	1.77306729404928	0.00155382834936164	chr1_404	2	SharpPeak	8.81338138112065	1
chr1	91490000	91500000	chr1	92450000	92460000	9	2.08523407754244	0.00451195669601885	chr1_404	2	SharpPeak	8.81338138112065	0
chr1	92170000	92180000	chr1	92450000	92460000	18	4.62472575010918	0.0000580159689624697	chr1_405	2	SharpPeak	11.5858567925492	1
chr1	92180000	92190000	chr1	92450000	92460000	16	4.52256803544673	0.00051901698677053	chr1_405	2	SharpPeak	11.5858567925492	0
chr1	92640000	92650000	chr1	92820000	92830000	26	10.969628109467	0.0021910278493557	chr1_109	22	BroadPeak	308.914039866784	0
chr1	92730000	92740000	chr1	92820000	92830000	26	11.0304472298959	0.00236589110312245	chr1_109	22	BroadPeak	308.914039866784	0
chr1	93170000	93180000	chr1	93290000	93300000	21	8.05054713096801	0.00250503342151669	chr1_110	2	SharpPeak	8.79049261250177	0
chr1	93170000	93180000	chr1	93330000	93340000	17	5.54445503160919	0.00158229523263296	chr1_111	2	SharpPeak	13.1765930624643	0
chr1	95660000	95670000	chr1	96550000	96560000	14	2.81879202772007	0.0000436800052602961	chr1_406	2	SharpPeak	10.7583582028481	1
chr1	95660000	95670000	chr1	96560000	96570000	10	2.43008359986817	0.00337723899026423	chr1_406	2	SharpPeak	10.7583582028481	0
chr1	98090000	98100000	chr1	98330000	98340000	11	2.95989753495176	0.00410398213882863	chr1_407	2	SharpPeak	9.68430023630996	0
chr1	97760000	97770000	chr1	98340000	98350000	9	2.17108236594624	0.00582249536155719	chr1_408	2	SharpPeak	9.25072765042329	0
chr1	98090000	98100000	chr1	98340000	98350000	15	3.84978087396961	0.000308401959950749	chr1_407	2	SharpPeak	9.68430023630996	1
chr1	97760000	97770000	chr1	98350000	98360000	12	2.68593138119496	0.00050322697130658	chr1_408	2	SharpPeak	9.25072765042329	1
chr1	104990000	105000000	chr1	105620000	105630000	11	1.70721325264385	0.0000430893537079216	chr1_409	2	SharpPeak	16.2285432334594	0
chr1	104990000	105000000	chr1	105630000	105640000	14	1.56241438026152	0.000000049403081844919	chr1_409	2	SharpPeak	16.2285432334594	1
chr1	105660000	105670000	chr1	106040000	106050000	13	3.77902928029139	0.00286506349545373	chr1_410	2	SharpPeak	12.9724925102603	0
chr1	106170000	106180000	chr1	106340000	106350000	46	16.6180842855502	0.000000199668241037006	chr1_411	8	SharpPeak	140.940900319839	0
chr1	106170000	106180000	chr1	106350000	106360000	40	10.7904903650966	0.00000000071967134296764	chr1_411	8	SharpPeak	140.940900319839	0
chr1	105660000	105670000	chr1	106030000	106040000	20	4.05444308372007	0.000000538374249116432	chr1_410	2	SharpPeak	12.9724925102603	1
chr1	106170000	106180000	chr1	106330000	106340000	36	11.4338523562071	0.000000359392773750264	chr1_411	8	SharpPeak	140.940900319839	0
chr1	106170000	106180000	chr1	106360000	106370000	33	8.54491953967457	0.0000000125813899216493	chr1_411	8	SharpPeak	140.940900319839	0
chr1	106170000	106180000	chr1	106370000	106380000	59	11.5261382559158	0.0000000000000000000109589935170752	chr1_411	8	SharpPeak	140.940900319839	0
chr1	105660000	105670000	chr1	106380000	106390000	14	3.14800351338206	0.00013961581843888	chr1_412	2	SharpPeak	10.0342321943066	1
chr1	106070000	106080000	chr1	106380000	106390000	11	2.37505605120784	0.000728919891669421	chr1_413	2	SharpPeak	12.8825966922366	0
chr1	106170000	106180000	chr1	106380000	106390000	80	11.7064369685137	0.00000000000000000000000000000000000276138772930331	chr1_411	8	SharpPeak	140.940900319839	1
chr1	105660000	105670000	chr1	106390000	106400000	12	3.47705438977849	0.00446110485958028	chr1_412	2	SharpPeak	10.0342321943066	0
chr1	106070000	106080000	chr1	106390000	106400000	15	2.55474822621689	0.0000028727817160979	chr1_413	2	SharpPeak	12.8825966922366	1
chr1	106170000	106180000	chr1	106390000	106400000	64	12.7983384530112	0.000000000000000000000634081675493359	chr1_411	8	SharpPeak	140.940900319839	0
chr1	106170000	106180000	chr1	106400000	106410000	43	10.3403356435402	0.00000000000389686942555551	chr1_411	8	SharpPeak	140.940900319839	0
chr1	111860000	111870000	chr1	112370000	112380000	19	1.85513096514052	0.0000000000100950639964854	chr1_414	2	SharpPeak	19.8192079225937	1
chr1	111860000	111870000	chr1	112380000	112390000	12	2.23108564836369	0.0000921108781106024	chr1_414	2	SharpPeak	19.8192079225937	0
chr1	118320000	118330000	chr1	118470000	118480000	19	5.61854335237139	0.000209238148325783	chr1_117	2	SharpPeak	13.0673648309761	0
chr1	118380000	118390000	chr1	118480000	118490000	25	11.4422901997647	0.00793042324915418	chr1_415	3	SharpPeak	12.9019932240576	0
chr1	118310000	118320000	chr1	118490000	118500000	16	4.10706819670288	0.000175595075325929	chr1_416	2	SharpPeak	16.7255027846798	0
chr1	118320000	118330000	chr1	118490000	118500000	24	4.39578970165292	0.00000000386332868192784	chr1_416	2	SharpPeak	16.7255027846798	1
chr1	118380000	118390000	chr1	118490000	118500000	23	8.62254361906464	0.00101560310889853	chr1_415	3	SharpPeak	12.9019932240576	1
chr1	118390000	118400000	chr1	118490000	118500000	20	7.79850117029505	0.00410373981538166	chr1_415	3	SharpPeak	12.9019932240576	0
chr1	118310000	118320000	chr1	118750000	118760000	10	2.24265865151027	0.00190691420085498	chr1_417	2	SharpPeak	8.35668641957585	1
chr1	118320000	118330000	chr1	118750000	118760000	9	2.31313774123639	0.00861361351147757	chr1_417	2	SharpPeak	8.35668641957585	0
chr1	119180000	119190000	chr1	119400000	119410000	15	4.37651187441372	0.00117262731375906	chr1_119	36	BroadPeak	387.350856494856	0
chr1	119080000	119090000	chr1	119430000	119440000	11	2.13181553935012	0.000293829230321376	chr1_119	36	BroadPeak	387.350856494856	0
chr1	119080000	119090000	chr1	119440000	119450000	10	2.26097800329142	0.00202908093119993	chr1_119	36	BroadPeak	387.350856494856	0
chr1	120600000	120610000	chr1	121040000	121050000	12	3.3106811266845	0.00298822916634964	chr1_418	4	SharpPeak	21.0122410985653	0
chr1	120590000	120600000	chr1	121050000	121060000	17	3.36494053088949	0.00000372238115750219	chr1_418	4	SharpPeak	21.0122410985653	1
chr1	120610000	120620000	chr1	121050000	121060000	12	3.22223010432684	0.00239770150586221	chr1_418	4	SharpPeak	21.0122410985653	0
chr1	120620000	120630000	chr1	121050000	121060000	11	2.71285821302156	0.00210268524223609	chr1_418	4	SharpPeak	21.0122410985653	0
chr1	120610000	120620000	chr1	121100000	121110000	9	2.04255825706656	0.00395308079303068	chr1_121	5	SharpPeak	27.6975536196199	0
chr1	120590000	120600000	chr1	121160000	121170000	20	2.2779412781182	0.0000000000385560770516614	chr1_122	20	BroadPeak	275.095483229331	0
chr1	120600000	120610000	chr1	121160000	121170000	18	2.86410849352429	0.0000000738326473606002	chr1_122	20	BroadPeak	275.095483229331	0
chr1	120610000	120620000	chr1	121160000	121170000	10	2.19220811612637	0.00161342999864774	chr1_122	20	BroadPeak	275.095483229331	0
chr1	120640000	120650000	chr1	121160000	121170000	8	1.88842446486169	0.00928298401839245	chr1_122	20	BroadPeak	275.095483229331	0
chr1	120590000	120600000	chr1	121180000	121190000	25	2.26260678977679	0.000000000000000498243235317302	chr1_122	20	BroadPeak	275.095483229331	0
chr1	120600000	120610000	chr1	121180000	121190000	17	2.84020065593858	0.000000370422447407518	chr1_122	20	BroadPeak	275.095483229331	0
chr1	120640000	120650000	chr1	121180000	121190000	8	1.87528158027489	0.00894698136409607	chr1_122	20	BroadPeak	275.095483229331	0
chr1	120590000	120600000	chr1	121150000	121160000	16	2.47038339058132	0.00000032506583659725	chr1_122	20	BroadPeak	275.095483229331	0
chr1	120600000	120610000	chr1	121150000	121160000	11	3.15018869150638	0.00647050128855518	chr1_122	20	BroadPeak	275.095483229331	0
chr1	120610000	120620000	chr1	121150000	121160000	12	2.37180925028861	0.000161556195819369	chr1_122	20	BroadPeak	275.095483229331	0
chr1	120590000	120600000	chr1	121190000	121200000	14	2.27299095437587	0.00000407571780572786	chr1_122	20	BroadPeak	275.095483229331	0
chr1	120600000	120610000	chr1	121190000	121200000	15	2.85507449320321	0.0000108498429770992	chr1_122	20	BroadPeak	275.095483229331	0
chr1	120610000	120620000	chr1	121190000	121200000	10	2.18547320581222	0.00157991488641546	chr1_122	20	BroadPeak	275.095483229331	0
chr1	120590000	120600000	chr1	121210000	121220000	11	2.07012977223996	0.000229272074723756	chr1_419	7	SharpPeak	35.3023524859655	0
chr1	120600000	120610000	chr1	121210000	121220000	13	2.55289317206136	0.0000712255819310351	chr1_419	7	SharpPeak	35.3023524859655	1
chr1	120590000	120600000	chr1	121220000	121230000	11	2.15695428241148	0.000324797937003675	chr1_419	7	SharpPeak	35.3023524859655	0
chr1	120600000	120610000	chr1	121220000	121230000	12	2.6813960055235	0.000496196988033849	chr1_419	7	SharpPeak	35.3023524859655	0
chr1	120610000	120620000	chr1	121220000	121230000	9	2.07617586042711	0.0043987619812882	chr1_419	7	SharpPeak	35.3023524859655	0
chr1	120590000	120600000	chr1	121230000	121240000	10	2.16961390119177	0.00149431631142834	chr1_419	7	SharpPeak	35.3023524859655	0
chr1	120590000	120600000	chr1	121240000	121250000	9	2.2856974967425	0.00800055112249833	chr1_419	7	SharpPeak	35.3023524859655	0
chr1	120590000	120600000	chr1	121310000	121320000	11	2.16671576544331	0.00033787539414123	chr1_123	4	SharpPeak	25.1167388284432	0
chr1	120590000	120600000	chr1	121330000	121340000	9	2.23522446520123	0.00696544685405556	chr1_123	4	SharpPeak	25.1167388284432	0
chr1	120590000	120600000	chr1	121340000	121350000	11	2.14321199468514	0.000308252369960143	chr1_123	4	SharpPeak	25.1167388284432	0
chr1	120590000	120600000	chr1	121360000	121370000	11	2.14871860731905	0.000314676523199677	chr1_420	2	SharpPeak	10.097717279362	1
chr1	120600000	120610000	chr1	121360000	121370000	11	2.66420846403643	0.00182925362902408	chr1_420	2	SharpPeak	10.097717279362	0
chr1	120590000	120600000	chr1	121380000	121390000	17	1.92471984725769	0.00000000142335105627953	chr1_125	16	SharpPeak	158.138318942356	0
chr1	120600000	120610000	chr1	121380000	121390000	12	2.33222787971144	0.000138608266984936	chr1_125	16	SharpPeak	158.138318942356	0
chr1	120590000	120600000	chr1	121400000	121410000	20	1.91771575806931	0.00000000000191365374037144	chr1_125	16	SharpPeak	158.138318942356	0
chr1	120600000	120610000	chr1	121400000	121410000	14	2.32144897736081	0.00000517173558448779	chr1_125	16	SharpPeak	158.138318942356	0
chr1	120590000	120600000	chr1	121410000	121420000	12	1.94738497336414	0.0000256226808256888	chr1_125	16	SharpPeak	158.138318942356	0
chr1	120600000	120610000	chr1	121410000	121420000	16	2.365101296189	0.000000185227004298277	chr1_125	16	SharpPeak	158.138318942356	0
chr1	120590000	120600000	chr1	121420000	121430000	11	1.92497392044336	0.000122548383013634	chr1_125	16	SharpPeak	158.138318942356	0
chr1	120600000	120610000	chr1	121420000	121430000	21	2.33177316681023	0.00000000000700670802015265	chr1_125	16	SharpPeak	158.138318942356	0
chr1	120610000	120620000	chr1	121420000	121430000	13	1.85486784538158	0.00000257391731769892	chr1_125	16	SharpPeak	158.138318942356	0
chr1	125910000	125920000	chr1	126250000	126260000	15	5.06330800698224	0.0047612632047181	chr1_421	2	SharpPeak	7.83271125192013	1
chr1	125910000	125920000	chr1	126260000	126270000	13	4.35397401560462	0.00925659496785613	chr1_421	2	SharpPeak	7.83271125192013	0
chr1	125910000	125920000	chr1	126370000	126380000	13	3.61914363488091	0.00197561594544652	chr1_422	4	SharpPeak	22.3926037676666	0
chr1	125910000	125920000	chr1	126380000	126390000	13	3.30269694935715	0.00086171339395785	chr1_422	4	SharpPeak	22.3926037676666	0
chr1	125910000	125920000	chr1	126390000	126400000	15	4.85489687451882	0.00321877583481914	chr1_422	4	SharpPeak	22.3926037676666	0
chr1	125910000	125920000	chr1	126400000	126410000	17	2.94877547608148	0.000000628017986718498	chr1_422	4	SharpPeak	22.3926037676666	1
chr1	125910000	125920000	chr1	126420000	126430000	10	2.33652711772739	0.00255086286697191	chr1_423	5	SharpPeak	29.0557268178054	0
chr1	125910000	125920000	chr1	126430000	126440000	17	2.96998133661501	0.000000689853975939944	chr1_423	5	SharpPeak	29.0557268178054	1
chr1	125910000	125920000	chr1	126440000	126450000	18	4.63489113699872	0.0000594862860636436	chr1_423	5	SharpPeak	29.0557268178054	0
chr1	125910000	125920000	chr1	126450000	126460000	17	4.43963988487991	0.000123249997754177	chr1_423	5	SharpPeak	29.0557268178054	0
chr1	125910000	125920000	chr1	126460000	126470000	13	4.24165824762462	0.00752301895547456	chr1_423	5	SharpPeak	29.0557268178054	0
chr1	126490000	126500000	chr1	126720000	126730000	15	5.35017360633683	0.00782618823687933	chr1_127	2	SharpPeak	7.28317063423521	0
chr1	127200000	127210000	chr1	127330000	127340000	37	16.5767293268937	0.000428692065583445	chr1_424	2	SharpPeak	10.5740189940918	1
chr1	127200000	127210000	chr1	127380000	127390000	44	13.6569857275528	0.00000000557493521044494	chr1_425	13	BroadPeak	241.686306145054	0
chr1	127200000	127210000	chr1	127390000	127400000	41	11.4270757078921	0.0000000010640982113587	chr1_425	13	BroadPeak	241.686306145054	0
chr1	127200000	127210000	chr1	127400000	127410000	44	10.1019054113846	0.000000000000446801600599842	chr1_425	13	BroadPeak	241.686306145054	0
chr1	127200000	127210000	chr1	127410000	127420000	62	12.5609493681896	0.00000000000000000000576325953766755	chr1_425	13	BroadPeak	241.686306145054	0
chr1	127200000	127210000	chr1	127420000	127430000	43	10.9352191181437	0.0000000000225756789858735	chr1_425	13	BroadPeak	241.686306145054	0
chr1	127200000	127210000	chr1	127430000	127440000	34	8.35570379827386	0.00000000196634790556746	chr1_425	13	BroadPeak	241.686306145054	0
chr1	127200000	127210000	chr1	127440000	127450000	57	9.33271633639163	0.0000000000000000000000156290040658822	chr1_425	13	BroadPeak	241.686306145054	0
chr1	127200000	127210000	chr1	127450000	127460000	95	10.778815700391	0.000000000000000000000000000000000000000000000000000486039865520933	chr1_425	13	BroadPeak	241.686306145054	1
chr1	127200000	127210000	chr1	127470000	127480000	39	8.67973923673764	0.00000000000502184550466857	chr1_425	13	BroadPeak	241.686306145054	0
chr1	127200000	127210000	chr1	127480000	127490000	28	9.05002158931118	0.0000159808317011283	chr1_425	13	BroadPeak	241.686306145054	0
chr1	127200000	127210000	chr1	127340000	127350000	32	13.5831952277316	0.000533002421967922	chr1_424	2	SharpPeak	10.5740189940918	0
chr1	127200000	127210000	chr1	127360000	127370000	41	14.3411778199137	0.000000518538531930641	chr1_425	13	BroadPeak	241.686306145054	0
chr1	127200000	127210000	chr1	127370000	127380000	39	13.8684775831937	0.00000163647785058896	chr1_425	13	BroadPeak	241.686306145054	0
chr1	127200000	127210000	chr1	127460000	127470000	68	8.78208526647348	0.00000000000000000000000000000000050503952746009	chr1_425	13	BroadPeak	241.686306145054	0
chr1	127870000	127880000	chr1	128220000	128230000	8	1.75896629059981	0.00625434061103935	chr1_129	3	SharpPeak	11.4991723379898	0
chr1	127860000	127870000	chr1	128230000	128240000	11	3.14254239918544	0.00636137438545892	chr1_129	3	SharpPeak	11.4991723379898	0
chr1	128580000	128590000	chr1	128790000	128800000	14	4.8974695863678	0.00925661720791661	chr1_134	9	SharpPeak	127.296102660963	0
chr1	128590000	128600000	chr1	128790000	128800000	23	8.94992660288053	0.00166977405447197	chr1_134	9	SharpPeak	127.296102660963	0
chr1	128360000	128370000	chr1	128800000	128810000	16	2.45321592791383	0.000000296361699482392	chr1_132	7	SharpPeak	85.1080841439676	0
chr1	128410000	128420000	chr1	128800000	128810000	16	4.42454014500316	0.000408095292240343	chr1_133	4	SharpPeak	34.9814448498388	0
chr1	128580000	128590000	chr1	128800000	128810000	19	5.11335405113149	0.0000613912412712168	chr1_134	9	SharpPeak	127.296102660963	0
chr1	128590000	128600000	chr1	128800000	128810000	40	9.34208034532451	0.0000000000105988684661854	chr1_134	9	SharpPeak	127.296102660963	0
chr1	128360000	128370000	chr1	128810000	128820000	18	2.29516393566593	0.00000000256775031484783	chr1_132	7	SharpPeak	85.1080841439676	0
chr1	128410000	128420000	chr1	128810000	128820000	22	4.04051602385708	0.0000000214608565302476	chr1_133	4	SharpPeak	34.9814448498388	0
chr1	128590000	128600000	chr1	128810000	128820000	35	8.33605186689165	0.000000000472734459115242	chr1_134	9	SharpPeak	127.296102660963	0
chr1	128350000	128360000	chr1	128820000	128830000	18	2.42815726369816	0.00000000611178951364951	chr1_132	7	SharpPeak	85.1080841439676	0
chr1	128360000	128370000	chr1	128820000	128830000	27	2.54094258107751	0.0000000000000000698222608174328	chr1_132	7	SharpPeak	85.1080841439676	0
chr1	128410000	128420000	chr1	128820000	128830000	28	4.61101417240044	0.0000000000121192773515468	chr1_133	4	SharpPeak	34.9814448498388	1
chr1	128580000	128590000	chr1	128820000	128830000	20	5.18322240835799	0.0000214111246769649	chr1_134	9	SharpPeak	127.296102660963	0
chr1	128590000	128600000	chr1	128820000	128830000	89	9.44441732655174	0.000000000000000000000000000000000000000000000000004656317943926	chr1_134	9	SharpPeak	127.296102660963	1
chr1	129270000	129280000	chr1	130170000	130180000	11	1.68734524928214	0.0000389208789914398	chr1_426	3	SharpPeak	16.7403507831983	1
chr1	129270000	129280000	chr1	130180000	130190000	11	1.70264295349411	0.0000422020074743435	chr1_426	3	SharpPeak	16.7403507831983	0
chr1	129270000	129280000	chr1	130190000	130200000	7	1.4767322275125	0.00983883211121316	chr1_426	3	SharpPeak	16.7403507831983	0
chr1	130870000	130880000	chr1	131030000	131040000	14	3.66843609559308	0.000666397194214838	chr1_135	4	SharpPeak	22.0560134370914	0
chr1	130870000	130880000	chr1	131050000	131060000	21	4.52093427418324	0.000000677894773294646	chr1_135	4	SharpPeak	22.0560134370914	1
chr1	130870000	130880000	chr1	131040000	131050000	12	3.78041287848603	0.00848608842060353	chr1_135	4	SharpPeak	22.0560134370914	0
chr1	131240000	131250000	chr1	131560000	131570000	17	6.3308515644461	0.00618823339346826	chr1_139	2	SharpPeak	7.30634904533681	1
chr1	132150000	132160000	chr1	132230000	132240000	31	12.9195613219342	0.000503800100327187	chr1_427	4	SharpPeak	20.7001090379442	0
chr1	132160000	132170000	chr1	132230000	132240000	32	15.1241716165892	0.0030618432351603	chr1_427	4	SharpPeak	20.7001090379442	0
chr1	132150000	132160000	chr1	132220000	132230000	28	12.8713877688367	0.00455470651368399	chr1_427	4	SharpPeak	20.7001090379442	0
chr1	132160000	132170000	chr1	132220000	132230000	39	15.271806058143	0.0000156651049445589	chr1_427	4	SharpPeak	20.7001090379442	1
chr1	132150000	132160000	chr1	132340000	132350000	18	4.59959010246367	0.0000540161877130875	chr1_141	5	SharpPeak	26.4421785456931	0
chr1	132130000	132140000	chr1	132350000	132360000	17	5.87113137973471	0.00288680880250424	chr1_141	5	SharpPeak	26.4421785456931	0
chr1	132150000	132160000	chr1	132350000	132360000	24	6.36384819170874	0.00000330706618500694	chr1_141	5	SharpPeak	26.4421785456931	1
chr1	132160000	132170000	chr1	132350000	132360000	19	7.01760383341198	0.00301788766540781	chr1_141	5	SharpPeak	26.4421785456931	0
chr1	132530000	132540000	chr1	132580000	132590000	86	35.4263727958	0.0000000000897881662022621	chr1_428	5	SharpPeak	76.1510143461465	0
chr1	132540000	132550000	chr1	132580000	132590000	142	63.081825492	0.00000000000000382057534383343	chr1_428	5	SharpPeak	76.1510143461465	0
chr1	132530000	132540000	chr1	132590000	132600000	84	29.5795537693042	0.0000000000000612390232596738	chr1_428	5	SharpPeak	76.1510143461465	0
chr1	132540000	132550000	chr1	132590000	132600000	130	51.418599857	0.0000000000000000144593332385206	chr1_428	5	SharpPeak	76.1510143461465	1
chr1	132530000	132540000	chr1	132600000	132610000	58	22.2159825205933	0.00000002117575917623	chr1_428	5	SharpPeak	76.1510143461465	0
chr1	132760000	132770000	chr1	132890000	132900000	21	7.15542530212981	0.000571511470431535	chr1_145	10	SharpPeak	72.9863476180469	0
chr1	132750000	132760000	chr1	132930000	132940000	16	4.30468121751382	0.000299159276163131	chr1_429	21	SharpPeak	180.251742747034	0
chr1	132760000	132770000	chr1	132930000	132940000	19	4.51531919250062	0.0000113175240311897	chr1_429	21	SharpPeak	180.251742747034	0
chr1	132740000	132750000	chr1	132960000	132970000	34	9.80111444368455	0.0000000935533454385313	chr1_429	21	SharpPeak	180.251742747034	0
chr1	132750000	132760000	chr1	132960000	132970000	21	4.3611979171591	0.000000375343327923362	chr1_429	21	SharpPeak	180.251742747034	0
chr1	132760000	132770000	chr1	132960000	132970000	26	4.54728755248106	0.000000000279112620737458	chr1_429	21	SharpPeak	180.251742747034	0
chr1	132740000	132750000	chr1	132970000	132980000	20	8.39759801674886	0.00911162854742331	chr1_429	21	SharpPeak	180.251742747034	0
chr1	132750000	132760000	chr1	132970000	132980000	28	3.77476219778385	0.000000000000115634615840177	chr1_429	21	SharpPeak	180.251742747034	1
chr1	132760000	132770000	chr1	132970000	132980000	24	3.92343539299072	0.000000000426166301710789	chr1_429	21	SharpPeak	180.251742747034	0
chr1	132740000	132750000	chr1	132940000	132950000	26	11.2208907227912	0.00298690015404242	chr1_429	21	SharpPeak	180.251742747034	0
chr1	132750000	132760000	chr1	132940000	132950000	16	4.97933317158476	0.00144909661036504	chr1_429	21	SharpPeak	180.251742747034	0
chr1	132760000	132770000	chr1	132940000	132950000	18	5.21752488157058	0.000261527799847939	chr1_429	21	SharpPeak	180.251742747034	0
chr1	132750000	132760000	chr1	132950000	132960000	20	4.04759516201224	0.000000524632846760241	chr1_429	21	SharpPeak	180.251742747034	0
chr1	132760000	132770000	chr1	132950000	132960000	19	4.22486974666846	0.00000442506546130452	chr1_429	21	SharpPeak	180.251742747034	0
chr1	132730000	132740000	chr1	132980000	132990000	21	5.37015546625033	0.00000999036969534342	chr1_429	21	SharpPeak	180.251742747034	0
chr1	132740000	132750000	chr1	132980000	132990000	28	6.18566189258824	0.00000000819664147596518	chr1_429	21	SharpPeak	180.251742747034	0
chr1	132750000	132760000	chr1	132980000	132990000	21	2.89562144013054	0.000000000348126961738085	chr1_429	21	SharpPeak	180.251742747034	0
chr1	132760000	132770000	chr1	132980000	132990000	15	2.99335163230446	0.0000189003449204801	chr1_429	21	SharpPeak	180.251742747034	0
chr1	132880000	132890000	chr1	132980000	132990000	36	15.1680132228465	0.000165237698339998	chr1_430	2	SharpPeak	11.5501108282043	1
chr1	132740000	132750000	chr1	132990000	133000000	34	7.02337414060182	0.0000000000227292169148604	chr1_429	21	SharpPeak	180.251742747034	0
chr1	132750000	132760000	chr1	132990000	133000000	20	3.21637465143969	0.0000000130784403977874	chr1_429	21	SharpPeak	180.251742747034	0
chr1	132760000	132770000	chr1	132990000	133000000	17	3.32661253505488	0.0000032028251689203	chr1_429	21	SharpPeak	180.251742747034	0
chr1	132880000	132890000	chr1	132990000	133000000	38	16.5530960937241	0.000194442451143252	chr1_430	2	SharpPeak	11.5501108282043	0
chr1	132750000	132760000	chr1	133000000	133010000	16	3.56962012344885	0.0000344011346068566	chr1_429	21	SharpPeak	180.251742747034	0
chr1	133030000	133040000	chr1	133080000	133090000	41	19.677138926213	0.000711417428470383	chr1_147	7	SharpPeak	75.0532289207871	0
chr1	133040000	133050000	chr1	133080000	133090000	153	51.798186936	0.00000000000000000000000000415672273593531	chr1_147	7	SharpPeak	75.0532289207871	1
chr1	133040000	133050000	chr1	133110000	133120000	57	27.0176431780499	0.0000226453389972505	chr1_147	7	SharpPeak	75.0532289207871	0
chr1	133030000	133040000	chr1	133100000	133110000	26	11.8886407870936	0.00638603592117629	chr1_147	7	SharpPeak	75.0532289207871	0
chr1	133040000	133050000	chr1	133090000	133100000	94	34.1895923651	0.00000000000000894641160822606	chr1_147	7	SharpPeak	75.0532289207871	0
chr1	133180000	133190000	chr1	133270000	133280000	60	22.6384771293349	0.00000000645519513718589	chr1_148	27	BroadPeak	228.125065376403	0
chr1	133160000	133170000	chr1	133280000	133290000	28	13.1489526312337	0.00609107182821092	chr1_148	27	BroadPeak	228.125065376403	0
chr1	133180000	133190000	chr1	133280000	133290000	70	21.105503745801	0.00000000000000963737436098525	chr1_148	27	BroadPeak	228.125065376403	0
chr1	133180000	133190000	chr1	133260000	133270000	52	22.3311720168731	0.00000436257091564294	chr1_148	27	BroadPeak	228.125065376403	0
chr1	133160000	133170000	chr1	133300000	133310000	33	10.835318388999	0.00000272232603972059	chr1_148	27	BroadPeak	228.125065376403	0
chr1	133180000	133190000	chr1	133300000	133310000	75	17.0393877827756	0.00000000000000000000018141384157208	chr1_148	27	BroadPeak	228.125065376403	1
chr1	133160000	133170000	chr1	133310000	133320000	27	11.6208835273159	0.002266046374466	chr1_148	27	BroadPeak	228.125065376403	0
chr1	133180000	133190000	chr1	133310000	133320000	55	18.1261959463324	0.00000000032861128216871	chr1_148	27	BroadPeak	228.125065376403	0
chr1	133160000	133170000	chr1	133330000	133340000	20	7.64149875640134	0.00324602987829048	chr1_148	27	BroadPeak	228.125065376403	0
chr1	133180000	133190000	chr1	133330000	133340000	31	11.7544626356789	0.0000949752093426533	chr1_148	27	BroadPeak	228.125065376403	0
chr1	133160000	133170000	chr1	133340000	133350000	26	8.71569014891869	0.0000658489015226618	chr1_148	27	BroadPeak	228.125065376403	0
chr1	133180000	133190000	chr1	133340000	133350000	43	13.3361073116481	0.0000000085265041588678	chr1_148	27	BroadPeak	228.125065376403	0
chr1	133160000	133170000	chr1	133350000	133360000	32	10.7685640582924	0.00000683283056402464	chr1_148	27	BroadPeak	228.125065376403	0
chr1	133180000	133190000	chr1	133350000	133360000	55	16.3972554923211	0.00000000000835581776653359	chr1_148	27	BroadPeak	228.125065376403	0
chr1	133180000	133190000	chr1	133370000	133380000	30	13.5805628130704	0.00239680827076274	chr1_148	27	BroadPeak	228.125065376403	0
chr1	133180000	133190000	chr1	133580000	133590000	25	6.51959809932885	0.00000141408019912564	chr1_149	19	BroadPeak	212.731387756665	0
chr1	133380000	133390000	chr1	133580000	133590000	26	6.02398578945042	0.0000000843166668808626	chr1_150	15	SharpPeak	174.662968143059	0
chr1	133390000	133400000	chr1	133580000	133590000	24	5.5274040700393	0.000000277352106505618	chr1_150	15	SharpPeak	174.662968143059	0
chr1	133410000	133420000	chr1	133580000	133590000	23	6.04464335202972	0.00000496341895371852	chr1_151	9	SharpPeak	54.9402682684945	0
chr1	133420000	133430000	chr1	133580000	133590000	43	14.0013253275194	0.0000000340943328215324	chr1_151	9	SharpPeak	54.9402682684945	1
chr1	133160000	133170000	chr1	133620000	133630000	14	3.22527187316651	0.000179891938602462	chr1_149	19	BroadPeak	212.731387756665	0
chr1	133180000	133190000	chr1	133620000	133630000	18	4.49642531477925	0.0000404189856041017	chr1_149	19	BroadPeak	212.731387756665	0
chr1	133380000	133390000	chr1	133620000	133630000	14	3.91197896764111	0.00124221829970778	chr1_150	15	SharpPeak	174.662968143059	0
chr1	133180000	133190000	chr1	133630000	133640000	16	5.0560915761792	0.00169893521871039	chr1_149	19	BroadPeak	212.731387756665	0
chr1	133180000	133190000	chr1	133570000	133580000	17	5.59914053115566	0.0017566623020771	chr1_149	19	BroadPeak	212.731387756665	0
chr1	133410000	133420000	chr1	133570000	133580000	17	5.33846592167266	0.00104360649355467	chr1_151	9	SharpPeak	54.9402682684945	0
chr1	133420000	133430000	chr1	133570000	133580000	29	12.3708904702078	0.00122537325988434	chr1_151	9	SharpPeak	54.9402682684945	0
chr1	133180000	133190000	chr1	133590000	133600000	23	3.99972807523653	0.00000000339169146770311	chr1_149	19	BroadPeak	212.731387756665	0
chr1	133360000	133370000	chr1	133590000	133600000	14	4.44002841566123	0.00400408734418964	chr1_150	15	SharpPeak	174.662968143059	0
chr1	133380000	133390000	chr1	133590000	133600000	24	3.65519523372298	0.000000000103410646153768	chr1_150	15	SharpPeak	174.662968143059	0
chr1	133390000	133400000	chr1	133590000	133600000	13	3.37748955160746	0.0010557567831379	chr1_150	15	SharpPeak	174.662968143059	0
chr1	133420000	133430000	chr1	133590000	133600000	26	8.1994057067416	0.0000241266792396039	chr1_151	9	SharpPeak	54.9402682684945	0
chr1	133430000	133440000	chr1	133590000	133600000	17	3.91042373409937	0.0000260653242931185	chr1_151	9	SharpPeak	54.9402682684945	0
chr1	133130000	133140000	chr1	133640000	133650000	22	6.15203212525269	0.0000225990520605304	chr1_153	2	SharpPeak	11.3404560346906	1
chr1	133730000	133740000	chr1	133910000	133920000	40	10.6132162519308	0.000000000449869242778027	chr1_154	15	SharpPeak	161.008498090489	0
chr1	133730000	133740000	chr1	134020000	134030000	20	5.25007131839784	0.0000256226808256888	chr1_156	15	SharpPeak	151.707663631156	0
chr1	133730000	133740000	chr1	134010000	134020000	17	5.48781089872468	0.0014163935674386	chr1_156	15	SharpPeak	151.707663631156	0
chr1	133650000	133660000	chr1	134050000	134060000	13	3.6385928629033	0.00206725428989293	chr1_158	4	SharpPeak	19.0816169521344	0
chr1	133730000	133740000	chr1	134050000	134060000	21	5.74792519981634	0.0000273805691590686	chr1_156	15	SharpPeak	151.707663631156	0
chr1	133890000	133900000	chr1	134050000	134060000	18	6.82333482809979	0.00543780517508824	chr1_157	7	SharpPeak	69.3769494287956	0
chr1	133900000	133910000	chr1	134050000	134060000	27	9.9428420759009	0.000212021853338484	chr1_157	7	SharpPeak	69.3769494287956	0
chr1	134110000	134120000	chr1	134330000	134340000	25	3.43800792229602	0.00000000000459053559958202	chr1_160	5	SharpPeak	37.3327507949211	1
chr1	134110000	134120000	chr1	134350000	134360000	14	3.87828758165043	0.00114253821174886	chr1_160	5	SharpPeak	37.3327507949211	0
chr1	134640000	134650000	chr1	134820000	134830000	26	7.31877557353313	0.00000327198416946561	chr1_431	3	SharpPeak	17.4721248371298	1
chr1	134700000	134710000	chr1	134820000	134830000	23	8.3973925064664	0.000713145538748218	chr1_432	2	SharpPeak	11.3337544936812	0
chr1	134640000	134650000	chr1	134810000	134820000	24	9.63039356881223	0.00188665599095414	chr1_431	3	SharpPeak	17.4721248371298	0
chr1	134640000	134650000	chr1	134830000	134840000	22	7.7703661901063	0.000639639419825971	chr1_431	3	SharpPeak	17.4721248371298	0
chr1	134700000	134710000	chr1	134830000	134840000	26	8.74504194472896	0.0000694813051832039	chr1_432	2	SharpPeak	11.3337544936812	1
chr1	134980000	134990000	chr1	135110000	135120000	22	6.45694427099211	0.0000462407451164612	chr1_162	5	SharpPeak	42.1440574626977	0
chr1	135140000	135150000	chr1	135260000	135270000	40	17.6319758741996	0.000153690520576633	chr1_164	7	SharpPeak	47.1707024831307	0
chr1	135150000	135160000	chr1	135260000	135270000	34	10.6096951862843	0.00000058035757516916	chr1_164	7	SharpPeak	47.1707024831307	0
chr1	135140000	135150000	chr1	135350000	135360000	25	11.6616598389531	0.00996401042243045	chr1_165	12	SharpPeak	99.8977561874212	0
chr1	135140000	135150000	chr1	135380000	135390000	26	10.1902433675261	0.00076609062000065	chr1_165	12	SharpPeak	99.8977561874212	0
chr1	135580000	135590000	chr1	135630000	135640000	102	50.6581105104	0.0000000214869445145497	chr1_167	28	BroadPeak	290.393784745493	0
chr1	135550000	135560000	chr1	135640000	135650000	32	9.2671883922878	0.00000028044571263207	chr1_167	28	BroadPeak	290.393784745493	0
chr1	135570000	135580000	chr1	135640000	135650000	36	16.1638476839005	0.000560836604612863	chr1_167	28	BroadPeak	290.393784745493	0
chr1	135580000	135590000	chr1	135640000	135650000	101	41.8316940651	0.00000000000176332535204717	chr1_167	28	BroadPeak	290.393784745493	0
chr1	135550000	135560000	chr1	135650000	135660000	24	8.37096259029476	0.000259816013189104	chr1_167	28	BroadPeak	290.393784745493	0
chr1	135570000	135580000	chr1	135650000	135660000	38	14.3211283122179	0.00000901302033335711	chr1_167	28	BroadPeak	290.393784745493	0
chr1	135580000	135590000	chr1	135650000	135660000	89	36.5675996286	0.0000000000339504687728375	chr1_167	28	BroadPeak	290.393784745493	0
chr1	135430000	135440000	chr1	135660000	135670000	21	7.74552293814055	0.00156952937016172	chr1_166	19	SharpPeak	142.118230618622	0
chr1	135510000	135520000	chr1	135660000	135670000	32	11.0081530335622	0.0000106730718721291	chr1_167	28	BroadPeak	290.393784745493	0
chr1	135550000	135560000	chr1	135660000	135670000	35	9.2505545645147	0.00000000664087389243894	chr1_167	28	BroadPeak	290.393784745493	0
chr1	135570000	135580000	chr1	135660000	135670000	45	15.5819739586345	0.000000087222319374783	chr1_167	28	BroadPeak	290.393784745493	0
chr1	135580000	135590000	chr1	135660000	135670000	138	39.3671712118	0.000000000000000000000000000000208806028635074	chr1_167	28	BroadPeak	290.393784745493	1
chr1	135510000	135520000	chr1	135710000	135720000	16	5.87719636449113	0.00739794630079201	chr1_167	28	BroadPeak	290.393784745493	0
chr1	136040000	136050000	chr1	136160000	136170000	26	8.26777976283559	0.0000276566857104664	chr1_170	5	SharpPeak	30.4310246169414	0
chr1	136050000	136060000	chr1	136160000	136170000	38	12.6173326695077	0.000000453549953818313	chr1_170	5	SharpPeak	30.4310246169414	1
chr1	136050000	136060000	chr1	136180000	136190000	19	7.61033069334637	0.00721017846840661	chr1_170	5	SharpPeak	30.4310246169414	0
chr1	136050000	136060000	chr1	136200000	136210000	21	7.97999604773614	0.00225103274979288	chr1_433	2	SharpPeak	10.5937523523717	0
chr1	136040000	136050000	chr1	136210000	136220000	17	4.33846726926486	0.0000932569861934325	chr1_433	2	SharpPeak	10.5937523523717	1
chr1	136020000	136030000	chr1	136450000	136460000	10	2.80489224707804	0.00900720494972984	chr1_175	2	SharpPeak	8.25972342781269	0
chr1	136040000	136050000	chr1	136450000	136460000	16	3.18552473168043	0.00000860952195801876	chr1_172	2	SharpPeak	10.6298957404578	1
chr1	136170000	136180000	chr1	136450000	136460000	12	3.33810808123685	0.0032008004717918	chr1_176	5	SharpPeak	25.9703893747507	0
chr1	136230000	136240000	chr1	136450000	136460000	27	9.24677238326761	0.0000640100570687008	chr1_173	5	SharpPeak	25.8687342822933	1
chr1	136260000	136270000	chr1	136450000	136460000	20	7.41712231338496	0.00230216782498252	chr1_177	3	SharpPeak	18.2334347425482	0
chr1	136340000	136350000	chr1	136450000	136460000	52	25.3277265635535	0.000121301447742489	chr1_174	3	SharpPeak	22.5126822752822	0
chr1	137600000	137610000	chr1	137910000	137920000	10	2.81202685291687	0.00914500532051779	chr1_180	8	SharpPeak	39.0863047773917	0
chr1	137650000	137660000	chr1	137910000	137920000	12	2.75380695549503	0.000629312544100237	chr1_181	3	SharpPeak	14.648891748465	0
chr1	137320000	137330000	chr1	138030000	138040000	7	1.36213357397675	0.00655405330168394	chr1_434	2	SharpPeak	8.0599208666737	0
chr1	137900000	137910000	chr1	138030000	138040000	31	13.2994608331638	0.000819414921564691	chr1_435	3	SharpPeak	22.3037622436248	0
chr1	137320000	137330000	chr1	138040000	138050000	8	1.65769620328812	0.00445131977694495	chr1_434	2	SharpPeak	8.0599208666737	1
chr1	137890000	137900000	chr1	138040000	138050000	30	12.2000187891665	0.000437170861906211	chr1_435	3	SharpPeak	22.3037622436248	0
chr1	137900000	137910000	chr1	138040000	138050000	61	21.6062372123353	0.000000000442210557748004	chr1_435	3	SharpPeak	22.3037622436248	1
chr1	138840000	138850000	chr1	138990000	139000000	24	10.6343448234176	0.0066222164070372	chr1_436	3	SharpPeak	11.797527451908	0
chr1	138850000	138860000	chr1	138990000	139000000	16	6.00744130965569	0.00904857237153672	chr1_436	3	SharpPeak	11.797527451908	0
chr1	138830000	138840000	chr1	139060000	139070000	17	5.16872127574499	0.000732400134036345	chr1_437	11	SharpPeak	105.938504584067	0
chr1	138840000	138850000	chr1	139060000	139070000	29	7.7682618866374	0.000000254374939948538	chr1_437	11	SharpPeak	105.938504584067	0
chr1	138830000	138840000	chr1	139070000	139080000	22	5.65174669180512	0.00000604621416999278	chr1_437	11	SharpPeak	105.938504584067	0
chr1	138840000	138850000	chr1	139070000	139080000	37	8.49923388068362	0.0000000000484486617827301	chr1_437	11	SharpPeak	105.938504584067	0
chr1	138850000	138860000	chr1	139070000	139080000	17	4.74255803614022	0.000270103094083879	chr1_437	11	SharpPeak	105.938504584067	0
chr1	138840000	138850000	chr1	139080000	139090000	42	7.87759909318405	0.0000000000000023414276185681	chr1_437	11	SharpPeak	105.938504584067	0
chr1	138850000	138860000	chr1	139080000	139090000	16	4.40540423417978	0.000388058977464168	chr1_437	11	SharpPeak	105.938504584067	0
chr1	138830000	138840000	chr1	139090000	139100000	22	6.13194143050483	0.0000214807157916429	chr1_437	11	SharpPeak	105.938504584067	0
chr1	138840000	138850000	chr1	139090000	139100000	52	9.20891873151619	0.0000000000000000000493146777714554	chr1_437	11	SharpPeak	105.938504584067	1
chr1	138850000	138860000	chr1	139090000	139100000	15	5.10967478384714	0.00518255875930901	chr1_437	11	SharpPeak	105.938504584067	0
chr1	138840000	138850000	chr1	139100000	139110000	29	7.28576661401904	0.0000000672063687747993	chr1_437	11	SharpPeak	105.938504584067	0
chr1	138840000	138850000	chr1	138980000	138990000	23	9.68164922202502	0.004503430837038	chr1_436	3	SharpPeak	11.797527451908	1
chr1	138830000	138840000	chr1	139140000	139150000	15	3.10397577344066	0.000028608943514941	chr1_438	9	SharpPeak	66.451160057367	0
chr1	138840000	138850000	chr1	139140000	139150000	17	4.45639707084847	0.000129008559437767	chr1_438	9	SharpPeak	66.451160057367	0
chr1	138830000	138840000	chr1	139150000	139160000	23	4.05319181945684	0.00000000436193206481067	chr1_438	9	SharpPeak	66.451160057367	0
chr1	138840000	138850000	chr1	139150000	139160000	31	5.96561567851002	0.0000000000379486165497973	chr1_438	9	SharpPeak	66.451160057367	1
chr1	138850000	138860000	chr1	139150000	139160000	12	3.39045198800945	0.00363843871080147	chr1_438	9	SharpPeak	66.451160057367	0
chr1	138830000	138840000	chr1	139160000	139170000	16	3.6319553365395	0.0000422331167309292	chr1_438	9	SharpPeak	66.451160057367	0
chr1	138840000	138850000	chr1	139160000	139170000	20	5.29660292902208	0.000028987820585524	chr1_438	9	SharpPeak	66.451160057367	0
chr1	138830000	138840000	chr1	139170000	139180000	13	4.22659113576582	0.0073123169423595	chr1_438	9	SharpPeak	66.451160057367	0
chr1	138840000	138850000	chr1	139170000	139180000	25	6.22744841795386	0.000000618330143731321	chr1_438	9	SharpPeak	66.451160057367	0
chr1	138830000	138840000	chr1	139200000	139210000	12	3.61199188276634	0.00600927022162375	chr1_439	3	SharpPeak	14.3556193015879	0
chr1	138840000	138850000	chr1	139210000	139220000	21	5.81308984898593	0.0000321619625543223	chr1_439	3	SharpPeak	14.3556193015879	1
chr1	138850000	138860000	chr1	139210000	139220000	11	3.30166357892291	0.00906028579615356	chr1_439	3	SharpPeak	14.3556193015879	0
chr1	138840000	138850000	chr1	139250000	139260000	14	3.22873381366714	0.000181891508276649	chr1_440	4	SharpPeak	22.2938696163243	0
chr1	138830000	138840000	chr1	139260000	139270000	12	2.82011746114842	0.00077628193780143	chr1_440	4	SharpPeak	22.2938696163243	0
chr1	138840000	138850000	chr1	139260000	139270000	18	3.96547572970486	0.00000763083298203382	chr1_440	4	SharpPeak	22.2938696163243	1
chr1	138830000	138840000	chr1	139270000	139280000	11	2.98428786305935	0.00437003276193305	chr1_440	4	SharpPeak	22.2938696163243	0
chr1	143770000	143780000	chr1	144010000	144020000	20	7.52541751346723	0.00271904161864387	chr1_186	2	SharpPeak	17.1401095308723	0
chr1	143770000	143780000	chr1	144370000	144380000	12	2.8899456938804	0.000958831818570608	chr1_441	2	SharpPeak	8.6760203627876	1
chr1	144000000	144010000	chr1	144370000	144380000	12	3.40927027455323	0.00380535325074772	chr1_442	2	SharpPeak	8.01282933527559	1
chr1	144000000	144010000	chr1	144380000	144390000	7	1.42780812808853	0.00831687598943929	chr1_442	2	SharpPeak	8.01282933527559	0
chr1	143770000	143780000	chr1	144360000	144370000	8	1.88419658128276	0.00916644963720074	chr1_441	2	SharpPeak	8.6760203627876	0
chr1	151080000	151090000	chr1	151320000	151330000	14	3.03914257571607	0.0000964795298017935	chr1_187	15	SharpPeak	177.976937186418	0
chr1	151040000	151050000	chr1	151330000	151340000	10	2.45708294827231	0.00366378384510548	chr1_187	15	SharpPeak	177.976937186418	0
chr1	151080000	151090000	chr1	151330000	151340000	18	3.79743896833157	0.00000422555658390416	chr1_187	15	SharpPeak	177.976937186418	0
chr1	151090000	151100000	chr1	151330000	151340000	12	2.98845212158122	0.00127603545358357	chr1_187	15	SharpPeak	177.976937186418	0
chr1	151080000	151090000	chr1	151350000	151360000	17	3.39876400029081	0.00000426608848509213	chr1_187	15	SharpPeak	177.976937186418	0
chr1	151080000	151090000	chr1	151360000	151370000	13	2.87348956375031	0.000229272074723756	chr1_187	15	SharpPeak	177.976937186418	0
chr1	151080000	151090000	chr1	151390000	151400000	9	2.11709522371811	0.00495968541764592	chr1_443	2	SharpPeak	9.49233494929647	0
chr1	151070000	151080000	chr1	151400000	151410000	11	2.18921123104532	0.000367948685790981	chr1_443	2	SharpPeak	9.49233494929647	1
chr1	151500000	151510000	chr1	151680000	151690000	29	6.59782701916224	0.00000000784420212663401	chr1_444	6	SharpPeak	40.2030398794942	1
chr1	151490000	151500000	chr1	151690000	151700000	16	3.65873092451821	0.0000459189129318111	chr1_444	6	SharpPeak	40.2030398794942	0
chr1	151500000	151510000	chr1	151690000	151700000	17	5.923202514366	0.00316457877219791	chr1_444	6	SharpPeak	40.2030398794942	0
chr1	151490000	151500000	chr1	151710000	151720000	16	3.52518123804943	0.0000295823768938381	chr1_444	6	SharpPeak	40.2030398794942	0
chr1	151500000	151510000	chr1	151700000	151710000	25	6.3133637306077	0.000000787987289478098	chr1_444	6	SharpPeak	40.2030398794942	0
chr1	151500000	151510000	chr1	151720000	151730000	14	4.90194846576395	0.00933474480104277	chr1_444	6	SharpPeak	40.2030398794942	0
chr1	152080000	152090000	chr1	152360000	152370000	19	5.56761350527485	0.000186139658211467	chr1_189	5	SharpPeak	28.0389487270241	0
chr1	152090000	152100000	chr1	152360000	152370000	20	4.94292117322063	0.0000107938128802214	chr1_189	5	SharpPeak	28.0389487270241	1
chr1	152080000	152090000	chr1	152370000	152380000	18	4.79250630812658	0.0000909773761204045	chr1_189	5	SharpPeak	28.0389487270241	0
chr1	152090000	152100000	chr1	152370000	152380000	16	4.26293116955761	0.000267751796315405	chr1_189	5	SharpPeak	28.0389487270241	0
chr1	152950000	152960000	chr1	153050000	153060000	30	12.5378325049061	0.000688309578226174	chr1_190	3	SharpPeak	17.843831801531	0
chr1	152950000	152960000	chr1	153060000	153070000	37	16.0490169659881	0.000228948110936692	chr1_190	3	SharpPeak	17.843831801531	0
chr1	152900000	152910000	chr1	153380000	153390000	10	2.23533625712254	0.00186464764242866	chr1_445	3	SharpPeak	13.3782920005186	0
chr1	152900000	152910000	chr1	153400000	153410000	9	1.7862126166788	0.00162950858230031	chr1_445	3	SharpPeak	13.3782920005186	1
chr1	152900000	152910000	chr1	153390000	153400000	9	2.08611639349881	0.00452308905350796	chr1_445	3	SharpPeak	13.3782920005186	0
chr1	153550000	153560000	chr1	153700000	153710000	15	4.91732485365851	0.00363843871080147	chr1_192	25	BroadPeak	419.842564096217	0
chr1	153540000	153550000	chr1	153720000	153730000	14	4.32822884680847	0.00317222704953849	chr1_192	25	BroadPeak	419.842564096217	0
chr1	153550000	153560000	chr1	153720000	153730000	19	3.42777645370167	0.000000198628113083764	chr1_192	25	BroadPeak	419.842564096217	0
chr1	153550000	153560000	chr1	153710000	153720000	12	3.2513783615578	0.00257706824425677	chr1_192	25	BroadPeak	419.842564096217	0
chr1	153900000	153910000	chr1	154060000	154070000	31	11.4210332821702	0.0000565631386490199	chr1_194	25	BroadPeak	310.552155123931	0
chr1	153890000	153900000	chr1	154090000	154100000	14	4.90742064694195	0.00941577081203649	chr1_194	25	BroadPeak	310.552155123931	0
chr1	153890000	153900000	chr1	154100000	154110000	19	4.87741293987159	0.0000327027921242207	chr1_194	25	BroadPeak	310.552155123931	0
chr1	153900000	153910000	chr1	154100000	154110000	27	8.86545086640387	0.0000314840878841655	chr1_194	25	BroadPeak	310.552155123931	0
chr1	153890000	153900000	chr1	154120000	154130000	24	4.81912106449909	0.0000000221306034813808	chr1_194	25	BroadPeak	310.552155123931	0
chr1	153900000	153910000	chr1	154120000	154130000	52	8.72578107343871	0.00000000000000000000503133715502988	chr1_194	25	BroadPeak	310.552155123931	0
chr1	153900000	153910000	chr1	154140000	154150000	29	7.28328949533139	0.0000000667652811775412	chr1_194	25	BroadPeak	310.552155123931	0
chr1	153890000	153900000	chr1	154150000	154160000	22	4.94353507601707	0.000000685121536393624	chr1_194	25	BroadPeak	310.552155123931	0
chr1	153900000	153910000	chr1	154150000	154160000	48	8.92313200576988	0.0000000000000000113420518078246	chr1_194	25	BroadPeak	310.552155123931	0
chr1	153890000	153900000	chr1	154160000	154170000	13	3.88228554752595	0.00362251600729016	chr1_194	25	BroadPeak	310.552155123931	0
chr1	153900000	153910000	chr1	154160000	154170000	22	6.89904998667704	0.000121132357857717	chr1_194	25	BroadPeak	310.552155123931	0
chr1	153890000	153900000	chr1	154170000	154180000	56	5.22732262250169	0.000000000000000000000000000000000052928932590178	chr1_194	25	BroadPeak	310.552155123931	1
chr1	153900000	153910000	chr1	154170000	154180000	71	9.43127907216544	0.000000000000000000000000000000000090007193068049	chr1_194	25	BroadPeak	310.552155123931	0
chr1	153890000	153900000	chr1	154180000	154190000	40	4.12024182427134	0.0000000000000000000000169508951823548	chr1_194	25	BroadPeak	310.552155123931	0
chr1	153900000	153910000	chr1	154180000	154190000	50	7.3414362445893	0.000000000000000000000125571005960896	chr1_194	25	BroadPeak	310.552155123931	0
chr1	153900000	153910000	chr1	154080000	154090000	27	9.29296312573413	0.0000695445416633134	chr1_194	25	BroadPeak	310.552155123931	0
chr1	153900000	153910000	chr1	154130000	154140000	16	3.77460892560533	0.0000660870940310867	chr1_194	25	BroadPeak	310.552155123931	0
chr1	153890000	153900000	chr1	154190000	154200000	18	3.87778296834952	0.00000563137464090401	chr1_194	25	BroadPeak	310.552155123931	0
chr1	153900000	153910000	chr1	154190000	154200000	26	6.86947113258646	0.0000010238848372695	chr1_194	25	BroadPeak	310.552155123931	0
chr1	153900000	153910000	chr1	154070000	154080000	26	10.3538549761448	0.000966304800737391	chr1_194	25	BroadPeak	310.552155123931	0
chr1	153890000	153900000	chr1	154710000	154720000	10	2.40905931828277	0.00318027314908041	chr1_195	9	SharpPeak	85.3414576994661	0
chr1	153900000	153910000	chr1	154710000	154720000	20	3.85982596019374	0.000000248898197894147	chr1_195	9	SharpPeak	85.3414576994661	0
chr1	153890000	153900000	chr1	154730000	154740000	11	2.56425489556075	0.00135313827834488	chr1_195	9	SharpPeak	85.3414576994661	0
chr1	153900000	153910000	chr1	154730000	154740000	22	4.17620350107823	0.0000000383136319347491	chr1_195	9	SharpPeak	85.3414576994661	0
chr1	154200000	154210000	chr1	154730000	154740000	10	2.77558040274338	0.00840111358098257	chr1_196	8	SharpPeak	73.6893704745287	0
chr1	153900000	153910000	chr1	154740000	154750000	12	3.37254044811791	0.00348120969385312	chr1_195	9	SharpPeak	85.3414576994661	0
chr1	153890000	153900000	chr1	154750000	154760000	15	2.11543449054493	0.000000279201778554932	chr1_195	9	SharpPeak	85.3414576994661	0
chr1	154780000	154790000	chr1	154970000	154980000	14	3.19338992924468	0.000161556195819369	chr1_197	6	SharpPeak	87.0609491880977	0
chr1	154780000	154790000	chr1	154980000	154990000	14	3.89230559459212	0.00118366481914241	chr1_197	6	SharpPeak	87.0609491880977	0
chr1	154780000	154790000	chr1	154990000	155000000	28	3.9354621862096	0.000000000000313157837659578	chr1_197	6	SharpPeak	87.0609491880977	0
chr1	154880000	154890000	chr1	154990000	155000000	34	12.1895201888691	0.0000118702485018293	chr1_446	2	SharpPeak	22.3887333302117	0
chr1	154780000	154790000	chr1	155010000	155020000	26	3.9945021157145	0.0000000000175484362676502	chr1_197	6	SharpPeak	87.0609491880977	0
chr1	154780000	154790000	chr1	155000000	155010000	51	4.35404768759246	0.00000000000000000000000000000000110713293916311	chr1_197	6	SharpPeak	87.0609491880977	1
chr1	154880000	154890000	chr1	155000000	155010000	51	13.1837861051551	0.000000000000358955449646904	chr1_446	2	SharpPeak	22.3887333302117	1
chr1	155020000	155030000	chr1	155190000	155200000	25	6.39119338780599	0.000000988631963252541	chr1_201	41	BroadPeak	488.274569749281	0
chr1	155080000	155090000	chr1	155190000	155200000	46	20.468883586198	0.0000469462381601995	chr1_201	41	BroadPeak	488.274569749281	0
chr1	155090000	155100000	chr1	155190000	155200000	122	40.7191305675	0.000000000000000000000427151556079684	chr1_201	41	BroadPeak	488.274569749281	0
chr1	155020000	155030000	chr1	155200000	155210000	32	6.57938706880668	0.000000000088856505868843	chr1_201	41	BroadPeak	488.274569749281	0
chr1	155030000	155040000	chr1	155200000	155210000	40	9.82485277442522	0.0000000000481246286188044	chr1_201	41	BroadPeak	488.274569749281	0
chr1	155040000	155050000	chr1	155200000	155210000	39	6.73374792311012	0.00000000000000206780162267253	chr1_201	41	BroadPeak	488.274569749281	0
chr1	155080000	155090000	chr1	155200000	155210000	65	20.6153359597649	0.000000000000992882788805154	chr1_201	41	BroadPeak	488.274569749281	0
chr1	155090000	155100000	chr1	155200000	155210000	152	40.7671160161	0.000000000000000000000000000000000000163102854142246	chr1_201	41	BroadPeak	488.274569749281	1
chr1	155020000	155030000	chr1	155210000	155220000	41	6.17838702669755	0.00000000000000000335885914933178	chr1_201	41	BroadPeak	488.274569749281	0
chr1	155030000	155040000	chr1	155210000	155220000	50	9.19820541669038	0.00000000000000000139759117582726	chr1_201	41	BroadPeak	488.274569749281	0
chr1	155040000	155050000	chr1	155210000	155220000	39	6.29158459383771	0.000000000000000237218854355833	chr1_201	41	BroadPeak	488.274569749281	0
chr1	155080000	155090000	chr1	155210000	155220000	61	18.9720213315124	0.00000000000264943532823107	chr1_201	41	BroadPeak	488.274569749281	0
chr1	155090000	155100000	chr1	155210000	155220000	121	37.3277580217	0.00000000000000000000000116583404849526	chr1_201	41	BroadPeak	488.274569749281	0
chr1	155100000	155110000	chr1	155210000	155220000	30	12.2531641798138	0.000469801219297384	chr1_201	41	BroadPeak	488.274569749281	0
chr1	155020000	155030000	chr1	155230000	155240000	21	5.34512046734602	0.00000930797798360837	chr1_201	41	BroadPeak	488.274569749281	0
chr1	155030000	155040000	chr1	155230000	155240000	25	7.90519656622017	0.0000384103361626064	chr1_201	41	BroadPeak	488.274569749281	0
chr1	155040000	155050000	chr1	155230000	155240000	19	5.39640298013054	0.000124321441762126	chr1_201	41	BroadPeak	488.274569749281	0
chr1	155080000	155090000	chr1	155230000	155240000	33	15.8416455470321	0.00322976774694556	chr1_201	41	BroadPeak	488.274569749281	0
chr1	155090000	155100000	chr1	155230000	155240000	68	30.9149898396012	0.000000560320234784697	chr1_201	41	BroadPeak	488.274569749281	0
chr1	154780000	154790000	chr1	155250000	155260000	12	2.23555537438403	0.0000936376958084455	chr1_202	2	SharpPeak	9.84271777857204	1
chr1	155020000	155030000	chr1	155250000	155260000	19	3.48242871861426	0.000000251613407146363	chr1_201	41	BroadPeak	488.274569749281	0
chr1	155030000	155040000	chr1	155260000	155270000	14	3.3064987003456	0.000232754705801942	chr1_201	41	BroadPeak	488.274569749281	0
chr1	155020000	155030000	chr1	155270000	155280000	15	3.13112593455787	0.0000314840878841655	chr1_201	41	BroadPeak	488.274569749281	0
chr1	155020000	155030000	chr1	155280000	155290000	33	4.08795534236077	0.0000000000000000428235933196342	chr1_201	41	BroadPeak	488.274569749281	0
chr1	155030000	155040000	chr1	155280000	155290000	29	5.935137323326	0.000000000753478937746366	chr1_201	41	BroadPeak	488.274569749281	0
chr1	155040000	155050000	chr1	155280000	155290000	15	4.06580104190642	0.000550938763218822	chr1_201	41	BroadPeak	488.274569749281	0
chr1	155020000	155030000	chr1	155290000	155300000	20	3.99947694739322	0.000000435463839363667	chr1_201	41	BroadPeak	488.274569749281	0
chr1	155030000	155040000	chr1	155290000	155300000	16	5.79180515542668	0.00645016854521004	chr1_201	41	BroadPeak	488.274569749281	0
chr1	155400000	155410000	chr1	155510000	155520000	20	6.66650046692398	0.000631044915918518	chr1_203	5	SharpPeak	28.4344741871351	0
chr1	155030000	155040000	chr1	155520000	155530000	13	3.76993057631455	0.00280936501191982	chr1_204	5	SharpPeak	28.4656421092175	0
chr1	155090000	155100000	chr1	155520000	155530000	29	12.0283837217981	0.000791110418952375	chr1_205	3	SharpPeak	15.5387312364506	0
chr1	155240000	155250000	chr1	155520000	155530000	19	7.48545547077551	0.00609054426946233	chr1_206	4	SharpPeak	26.1306508980857	0
chr1	155410000	155420000	chr1	155520000	155530000	50	18.2930739998288	0.000000070924541076535	chr1_203	5	SharpPeak	28.4344741871351	1
chr1	155020000	155030000	chr1	155540000	155550000	8	1.45650831139479	0.00205977525753584	chr1_204	5	SharpPeak	28.4656421092175	0
chr1	155410000	155420000	chr1	155500000	155510000	29	14.1222041296999	0.0081881885669452	chr1_203	5	SharpPeak	28.4344741871351	0
chr1	155560000	155570000	chr1	155860000	155870000	11	3.18583309498397	0.00701023886390527	chr1_447	3	SharpPeak	13.0411156998644	0
chr1	155550000	155560000	chr1	155840000	155850000	17	5.20576775318154	0.000792188970200531	chr1_447	3	SharpPeak	13.0411156998644	1
chr1	155560000	155570000	chr1	155850000	155860000	10	2.53511075867186	0.00455181992923057	chr1_447	3	SharpPeak	13.0411156998644	0
chr1	156740000	156750000	chr1	156890000	156900000	16	3.90263697114855	0.0000971879829732001	chr1_448	3	SharpPeak	15.3212391596284	1
chr1	156740000	156750000	chr1	156900000	156910000	13	4.04365318172142	0.00510176619825688	chr1_448	3	SharpPeak	15.3212391596284	0
chr1	156750000	156760000	chr1	156910000	156920000	16	4.57597283847626	0.00059183162546484	chr1_448	3	SharpPeak	15.3212391596284	0
chr1	156740000	156750000	chr1	156990000	157000000	12	2.74410249109317	0.000611130081022402	chr1_449	2	SharpPeak	9.1246654530287	1
chr1	156930000	156940000	chr1	156990000	157000000	45	20.8752289565322	0.000153212945338873	chr1_450	2	SharpPeak	13.4136300716669	0
chr1	156940000	156950000	chr1	156990000	157000000	46	18.6800163571283	0.00000481975351993916	chr1_450	2	SharpPeak	13.4136300716669	1
chr1	156740000	156750000	chr1	157000000	157010000	10	2.64910045534858	0.00616213393150319	chr1_449	2	SharpPeak	9.1246654530287	0
chr1	156710000	156720000	chr1	157040000	157050000	18	7.24179854343088	0.00983883211121316	chr1_451	2	SharpPeak	9.37886382189732	0
chr1	156930000	156940000	chr1	157040000	157050000	55	17.9544206195974	0.000000000234971031261069	chr1_209	12	SharpPeak	135.91036809404	0
chr1	156940000	156950000	chr1	157040000	157050000	34	15.1710165669583	0.000787606695120604	chr1_209	12	SharpPeak	135.91036809404	0
chr1	156710000	156720000	chr1	157050000	157060000	22	7.19291228681122	0.000219827955529403	chr1_451	2	SharpPeak	9.37886382189732	1
chr1	156740000	156750000	chr1	157050000	157060000	11	3.09827781219142	0.00574613134145138	chr1_210	13	SharpPeak	105.049773621562	0
chr1	156930000	156940000	chr1	157050000	157060000	47	17.0717079606528	0.000000164936129072954	chr1_209	12	SharpPeak	135.91036809404	0
chr1	156940000	156950000	chr1	157050000	157060000	35	14.3395534697344	0.000125565363418391	chr1_209	12	SharpPeak	135.91036809404	0
chr1	156740000	156750000	chr1	157060000	157070000	15	2.69195828205357	0.00000541376861970214	chr1_210	13	SharpPeak	105.049773621562	0
chr1	156750000	156760000	chr1	157060000	157070000	17	3.33094597170025	0.00000325939626050884	chr1_210	13	SharpPeak	105.049773621562	0
chr1	156930000	156940000	chr1	157060000	157070000	61	13.8107929674931	0.00000000000000000246361613874811	chr1_209	12	SharpPeak	135.91036809404	0
chr1	156940000	156950000	chr1	157060000	157070000	31	11.5419594326581	0.000068281222734478	chr1_209	12	SharpPeak	135.91036809404	0
chr1	156740000	156750000	chr1	157090000	157100000	13	1.85411452500758	0.00000256590310030796	chr1_210	13	SharpPeak	105.049773621562	0
chr1	156710000	156720000	chr1	157070000	157080000	28	6.42907637176988	0.0000000185964093237553	chr1_210	13	SharpPeak	105.049773621562	0
chr1	156740000	156750000	chr1	157070000	157080000	24	2.81571576388782	0.000000000000510055270975976	chr1_210	13	SharpPeak	105.049773621562	1
chr1	156750000	156760000	chr1	157070000	157080000	23	3.49989051538225	0.000000000276125775950384	chr1_210	13	SharpPeak	105.049773621562	0
chr1	156930000	156940000	chr1	157070000	157080000	65	14.1473236596257	0.0000000000000000000211996654356446	chr1_209	12	SharpPeak	135.91036809404	1
chr1	156940000	156950000	chr1	157070000	157080000	53	11.7716467458673	0.000000000000000277699474664317	chr1_209	12	SharpPeak	135.91036809404	0
chr1	156750000	156760000	chr1	157270000	157280000	9	1.77624453193769	0.00157196385413343	chr1_452	2	SharpPeak	9.8676920802988	0
chr1	156750000	156760000	chr1	157280000	157290000	10	1.91404920532269	0.000583932807345566	chr1_452	2	SharpPeak	9.8676920802988	1
chr1	158360000	158370000	chr1	158490000	158500000	40	15.1025516715278	0.0000048964164784492	chr1_453	3	SharpPeak	15.6020233462775	1
chr1	158360000	158370000	chr1	158520000	158530000	25	10.5020345022107	0.00265547320197314	chr1_454	6	SharpPeak	33.06414093144	0
chr1	158350000	158360000	chr1	158500000	158510000	25	11.3606222757575	0.00726945163572338	chr1_453	3	SharpPeak	15.6020233462775	0
chr1	158360000	158370000	chr1	158500000	158510000	28	12.7661417713884	0.00407789716141678	chr1_453	3	SharpPeak	15.6020233462775	0
chr1	158360000	158370000	chr1	158530000	158540000	22	8.6864881705452	0.00267368382033802	chr1_454	6	SharpPeak	33.06414093144	0
chr1	158350000	158360000	chr1	158540000	158550000	26	8.64884322058369	0.0000583096222780559	chr1_454	6	SharpPeak	33.06414093144	0
chr1	158350000	158360000	chr1	158550000	158560000	20	7.6755594251945	0.00341408810064089	chr1_454	6	SharpPeak	33.06414093144	0
chr1	158360000	158370000	chr1	158550000	158560000	27	8.50776880955763	0.0000154571704404142	chr1_454	6	SharpPeak	33.06414093144	1
chr1	158360000	158370000	chr1	158560000	158570000	26	8.32467225660011	0.0000309387886900063	chr1_454	6	SharpPeak	33.06414093144	0
chr1	158350000	158360000	chr1	158590000	158600000	23	7.32855619560297	0.0000994455648014277	chr1_455	2	SharpPeak	11.3565058383881	1
chr1	158350000	158360000	chr1	158600000	158610000	20	6.52078088891326	0.000475732765988658	chr1_455	2	SharpPeak	11.3565058383881	0
chr1	158350000	158360000	chr1	158620000	158630000	18	6.24327359518637	0.00211666318258518	chr1_456	6	SharpPeak	50.5271447966373	0
chr1	158360000	158370000	chr1	158620000	158630000	19	6.84284286919475	0.00227550303931157	chr1_456	6	SharpPeak	50.5271447966373	0
chr1	158360000	158370000	chr1	158630000	158640000	31	7.4135887486263	0.00000000654419064809541	chr1_456	6	SharpPeak	50.5271447966373	0
chr1	158350000	158360000	chr1	158640000	158650000	10	2.63253024116611	0.00590814030146209	chr1_456	6	SharpPeak	50.5271447966373	0
chr1	158350000	158360000	chr1	158650000	158660000	29	5.54707954138448	0.000000000161297943003453	chr1_456	6	SharpPeak	50.5271447966373	0
chr1	158360000	158370000	chr1	158650000	158660000	33	6.05686883233501	0.00000000000223957087455752	chr1_456	6	SharpPeak	50.5271447966373	1
chr1	159390000	159400000	chr1	159760000	159770000	9	2.31564684155677	0.00866905600278899	chr1_457	4	SharpPeak	24.5824275585022	0
chr1	159390000	159400000	chr1	159770000	159780000	9	2.37009361903918	0.00997529672465854	chr1_457	4	SharpPeak	24.5824275585022	0
chr1	159520000	159530000	chr1	159770000	159780000	12	2.95408729939931	0.00115770168531051	chr1_458	2	SharpPeak	8.73750048364594	1
chr1	159390000	159400000	chr1	159780000	159790000	11	1.88155632207868	0.000099918424047868	chr1_457	4	SharpPeak	24.5824275585022	0
chr1	159520000	159530000	chr1	159780000	159790000	9	2.22968040584318	0.0068587789399135	chr1_458	2	SharpPeak	8.73750048364594	0
chr1	159390000	159400000	chr1	159790000	159800000	18	2.32047657674172	0.00000000304230833628697	chr1_457	4	SharpPeak	24.5824275585022	1
chr1	159390000	159400000	chr1	160050000	160060000	8	1.76539053307586	0.00636806445262962	chr1_459	4	SharpPeak	24.3237261142361	0
chr1	159390000	159400000	chr1	160060000	160070000	13	1.771301900211	0.00000156789482858463	chr1_459	4	SharpPeak	24.3237261142361	1
chr1	159520000	159530000	chr1	160060000	160070000	8	1.8928126632041	0.00940407272224654	chr1_460	2	SharpPeak	9.82262796101803	0
chr1	159390000	159400000	chr1	160070000	160080000	11	1.75297156685151	0.0000543702630897576	chr1_459	4	SharpPeak	24.3237261142361	0
chr1	159520000	159530000	chr1	160070000	160080000	11	1.86836062838269	0.0000944338038713339	chr1_460	2	SharpPeak	9.82262796101803	1
chr1	159390000	159400000	chr1	160080000	160090000	10	1.59131950121876	0.000136220336840233	chr1_459	4	SharpPeak	24.3237261142361	0
chr1	159390000	159400000	chr1	160100000	160110000	8	1.58237819566729	0.00337481186819177	chr1_461	2	SharpPeak	8.35944524193587	1
chr1	159390000	159400000	chr1	160110000	160120000	8	1.68760787304738	0.00491938908745288	chr1_461	2	SharpPeak	8.35944524193587	0
chr1	160190000	160200000	chr1	160360000	160370000	19	6.83759927174384	0.00225700448218174	chr1_462	6	SharpPeak	44.6590823316174	0
chr1	160200000	160210000	chr1	160360000	160370000	20	5.55101808707922	0.0000554925737239966	chr1_462	6	SharpPeak	44.6590823316174	0
chr1	160210000	160220000	chr1	160360000	160370000	29	10.912512990765	0.000157223710377846	chr1_462	6	SharpPeak	44.6590823316174	0
chr1	160190000	160200000	chr1	160370000	160380000	19	7.29604153953958	0.00462228789770515	chr1_462	6	SharpPeak	44.6590823316174	0
chr1	160200000	160210000	chr1	160370000	160380000	17	5.90286955534427	0.00304610492579351	chr1_462	6	SharpPeak	44.6590823316174	0
chr1	160210000	160220000	chr1	160370000	160380000	54	11.5836594845261	0.0000000000000000322463816056352	chr1_462	6	SharpPeak	44.6590823316174	1
chr1	161960000	161970000	chr1	162320000	162330000	22	3.05245055927545	0.000000000133221250818211	chr1_215	18	SharpPeak	164.134815101342	0
chr1	162000000	162010000	chr1	162320000	162330000	14	2.67979196840663	0.0000254769554589187	chr1_215	18	SharpPeak	164.134815101342	0
chr1	161960000	161970000	chr1	162330000	162340000	14	2.62769730580881	0.0000206417112859885	chr1_215	18	SharpPeak	164.134815101342	0
chr1	161970000	161980000	chr1	162330000	162340000	9	2.1631615669798	0.00568921815112355	chr1_215	18	SharpPeak	164.134815101342	0
chr1	162000000	162010000	chr1	162330000	162340000	17	2.33029919679825	0.000000022798980111774	chr1_215	18	SharpPeak	164.134815101342	0
chr1	161960000	161970000	chr1	162340000	162350000	8	1.83831290141632	0.00800055112249833	chr1_215	18	SharpPeak	164.134815101342	0
[truncated: 65,270 more rows]
