# Supplementary material for: Integrative analysis of the 3D genome and epigenome in mouse embryonic tissues
Source: Nat Struct Mol Biol. 2024 Dec 16;32(3):479–90. doi: 10.1038/s41594-024-01431-2 (PMC11919700; doi:10.1038/s41594-024-01431-2)
Supplement: Supplementary file 4 — The list of MAPS interactions using the union H3K4me3 ChIP-seq peaks from all 12 tissues, related to Fig. 2 and Extended Data Figs. 4–6. [file 41594_2024_1431_MOESM4_ESM.zip › MAPS_interaction_combined_downsampled_union_anchor/FB_e155_downsampled.10k.2.peaks.bedpe]

chr1	start1	end1	chr2	start2	end2	count	expected	fdr	ClusterLabel	ClusterSize	ClusterType	ClusterNegLog10P	ClusterSummit
chr1	9770000	9780000	chr1	10000000	10010000	13	2.22288674359242	0.00000636158350446995	chr1_01	1	Singleton	6.93030207441233	1
chr1	16100000	16110000	chr1	16660000	16670000	20	6.09492431736253	0.0000761512999591005	chr1_02	1	Singleton	5.73171241990483	1
chr1	23380000	23390000	chr1	23760000	23770000	24	7.53807423266563	0.0000193743714716257	chr1_03	1	Singleton	6.38645802089474	1
chr1	23330000	23340000	chr1	24000000	24010000	11	2.06532091627126	0.0000872850493731088	chr1_04	1	Singleton	5.66448094978798	1
chr1	23760000	23770000	chr1	24000000	24010000	41	9.52196386360844	0.00000000000136128431881916	chr1_05	1	Singleton	14.0685359137981	1
chr1	36780000	36790000	chr1	37420000	37430000	16	3.29727460862376	0.00000466143169395474	chr1_06	1	Singleton	7.07127389154323	1
chr1	41270000	41280000	chr1	41650000	41660000	18	3.7436352549773	0.00000116154245488697	chr1_07	1	Singleton	7.71899672564925	1
chr1	41270000	41280000	chr1	41740000	41750000	19	3.95840067793047	0.000000579923633388659	chr1_08	1	Singleton	8.05677901245805	1
chr1	41650000	41660000	chr1	41740000	41750000	39	16.4976574938068	0.0000312783827652586	chr1_09	1	Singleton	6.16034313119609	1
chr1	42540000	42550000	chr1	42680000	42690000	48	21.505632870235	0.0000128219789144027	chr1_010	1	Singleton	6.58910022102198	1
chr1	50920000	50930000	chr1	51290000	51300000	16	4.17453452160717	0.0000821658546655253	chr1_011	1	Singleton	5.69433355895124	1
chr1	52490000	52500000	chr1	52630000	52640000	26	9.2331050903081	0.0000647107754051791	chr1_012	1	Singleton	5.81202345011675	1
chr1	54550000	54560000	chr1	54920000	54930000	26	9.37622355273836	0.0000827285893059065	chr1_013	1	Singleton	5.69064609557862	1
chr1	54550000	54560000	chr1	55020000	55030000	23	7.66267683434581	0.0000750865372509557	chr1_014	1	Singleton	5.73929240309876	1
chr1	57420000	57430000	chr1	58390000	58400000	13	2.34576214420511	0.0000111079163447454	chr1_015	1	Singleton	6.65849654775232	1
chr1	59510000	59520000	chr1	59580000	59590000	32	12.6857077400926	0.000060901114741847	chr1_016	1	Singleton	5.83987238053469	1
chr1	72870000	72880000	chr1	73360000	73370000	14	3.32958551498061	0.0000966117001031686	chr1_017	1	Singleton	5.61115798668255	1
chr1	86470000	86480000	chr1	86520000	86530000	56	27.8428275739225	0.0000374999685566452	chr1_018	1	Singleton	6.07278259327942	1
chr1	89750000	89760000	chr1	89920000	89930000	31	11.9108580453062	0.0000465205635718674	chr1_019	1	Singleton	5.97211941112868	1
chr1	106070000	106080000	chr1	106170000	106180000	38	16.7804233198827	0.000099246913815581	chr1_020	1	Singleton	5.5987685265163	1
chr1	118380000	118390000	chr1	118460000	118470000	45	15.8497116288077	0.0000000465373280760274	chr1_021	1	Singleton	9.24661829222783	1
chr1	121320000	121330000	chr1	121390000	121400000	43	19.5039469138186	0.0000551807858748366	chr1_022	1	Singleton	5.88799227622568	1
chr1	132190000	132200000	chr1	132300000	132310000	83	35.4410307845	0.000000000336397136349289	chr1_023	1	Singleton	11.5218674026259	1
chr1	133730000	133740000	chr1	133850000	133860000	34	10.923431326281	0.000000375845150248347	chr1_024	1	Singleton	8.26071723771659	1
chr1	135150000	135160000	chr1	135280000	135290000	40	17.848514291994	0.0000772075093758625	chr1_025	1	Singleton	5.72499967777401	1
chr1	136340000	136350000	chr1	136420000	136430000	54	26.8517875917585	0.0000547004933893009	chr1_026	1	Singleton	5.89407267634013	1
chr1	136010000	136020000	chr1	136460000	136470000	15	3.74365372429232	0.0000883404712199592	chr1_027	1	Singleton	5.6571128955634	1
chr1	151750000	151760000	chr1	152400000	152410000	15	3.42568619412355	0.0000324043211555951	chr1_028	1	Singleton	6.14177342899585	1
chr1	155220000	155230000	chr1	155550000	155560000	26	6.17245898992094	0.000000044667368105135	chr1_029	1	Singleton	9.26736380668633	1
chr1	162570000	162580000	chr1	162660000	162670000	27	9.19736579738933	0.0000216617686064073	chr1_030	1	Singleton	6.33311859274188	1
chr1	165760000	165770000	chr1	166110000	166120000	15	3.07186278527407	0.00000926168767529686	chr1_031	1	Singleton	6.7502402017466	1
chr1	165780000	165790000	chr1	166110000	166120000	17	2.8578201857131	0.000000134767315811005	chr1_032	1	Singleton	8.74304385517013	1
chr1	166250000	166260000	chr1	166310000	166320000	52	23.9476915372526	0.0000106271294646949	chr1_033	1	Singleton	6.68042470154445	1
chr1	165640000	165650000	chr1	166370000	166380000	18	5.16270901523755	0.0000889463336590242	chr1_034	1	Singleton	5.65271830003745	1
chr1	166370000	166380000	chr1	167300000	167310000	13	2.71809154132824	0.000051371914807512	chr1_035	1	Singleton	5.92594203782719	1
chr1	171040000	171050000	chr1	171060000	171070000	62	30.6094021725016	0.0000101599329121744	chr1_036	1	Singleton	6.70450700444135	1
chr1	171360000	171370000	chr1	171470000	171480000	30	9.53485335639641	0.00000169280903181731	chr1_037	1	Singleton	7.54578436213307	1
chr1	176810000	176820000	chr1	177700000	177710000	15	2.84923776318759	0.0000037234891984728	chr1_038	1	Singleton	7.17773683106559	1
chr1	182120000	182130000	chr1	182510000	182520000	23	6.59119757708149	0.00000717532771780433	chr1_039	1	Singleton	6.86858725070376	1
chr1	184030000	184040000	chr1	184230000	184240000	25	7.86197488373311	0.0000128219789144027	chr1_040	1	Singleton	6.58902504796537	1
chr1	4490000	4500000	chr1	4760000	4770000	23	3.58877096046022	0.000000000485272006206697	chr1_041	1	Singleton	11.9535803621142	1
chr1	15280000	15290000	chr1	15560000	15570000	18	4.77796822004166	0.0000857124868937287	chr1_042	1	Singleton	6.13420366581281	1
chr1	21950000	21960000	chr1	22250000	22260000	14	2.43378605799209	0.00000849652375617137	chr1_043	1	Singleton	7.2685060472372	1
chr1	33900000	33910000	chr1	33940000	33950000	75	35.6827786914	0.000000639243548889648	chr1_044	1	Singleton	8.51894278430242	1
chr1	36580000	36590000	chr1	36630000	36640000	41	16.7288971298387	0.0000214378577014237	chr1_045	1	Singleton	6.81705105690898	1
chr1	36780000	36790000	chr1	37630000	37640000	12	2.04444890748656	0.00003912565956813	chr1_046	1	Singleton	6.51672573415508	1
chr1	37530000	37540000	chr1	37630000	37640000	25	7.49489313512012	0.0000153853588132173	chr1_047	1	Singleton	6.97740549370613	1
chr1	38120000	38130000	chr1	38780000	38790000	20	3.95582855290056	0.000000361103625162583	chr1_048	1	Singleton	8.79074401178976	1
chr1	39190000	39200000	chr1	39340000	39350000	33	10.3749503263243	0.00000104791972244887	chr1_049	1	Singleton	8.28174782641496	1
chr1	41150000	41160000	chr1	41420000	41430000	18	4.79115664080407	0.0000888149401045724	chr1_050	1	Singleton	6.1168714400953	1
chr1	41810000	41820000	chr1	42570000	42580000	15	2.51678748759102	0.00000234236217257229	chr1_051	1	Singleton	7.89466712195216	1
chr1	54550000	54560000	chr1	55000000	55010000	16	3.7366318039477	0.0000568801619177862	chr1_052	1	Singleton	6.3316566801755	1
chr1	56970000	56980000	chr1	57280000	57290000	22	6.77292198947215	0.0000912188863718053	chr1_053	1	Singleton	6.10409543183537	1
chr1	57770000	57780000	chr1	57910000	57920000	32	11.0633143983274	0.0000113846604898639	chr1_054	1	Singleton	7.12695990168197	1
chr1	60560000	60570000	chr1	60820000	60830000	34	6.79136425456179	0.0000000000102115989233793	chr1_055	1	Singleton	13.7545269781855	1
chr1	61300000	61310000	chr1	61770000	61780000	12	2.05533404310228	0.0000410237280362614	chr1_056	1	Singleton	6.49178597736107	1
chr1	61370000	61380000	chr1	61820000	61830000	13	2.39852916070544	0.0000368257134874968	chr1_057	1	Singleton	6.54674885002405	1
chr1	64120000	64130000	chr1	64220000	64230000	49	18.6853699373999	0.00000033430333197461	chr1_058	1	Singleton	8.82741348738152	1
chr1	64020000	64030000	chr1	64440000	64450000	19	3.30757774881718	0.000000114364856663102	chr1_059	1	Singleton	9.34242494312952	1
chr1	64690000	64700000	chr1	64920000	64930000	18	4.82722341518902	0.0000980802366721754	chr1_060	1	Singleton	6.06978619829211	1
chr1	72870000	72880000	chr1	73490000	73500000	15	2.93409322764254	0.0000143713718600704	chr1_061	1	Singleton	7.01028587296564	1
chr1	72820000	72830000	chr1	73820000	73830000	15	2.38377517319577	0.00000120500659271682	chr1_062	1	Singleton	8.21262979046881	1
chr1	74930000	74940000	chr1	74980000	74990000	26	8.64350101441122	0.0000556918977110897	chr1_063	1	Singleton	6.34256217142766	1
chr1	82280000	82290000	chr1	82470000	82480000	29	9.76117037510285	0.0000214632191473627	chr1_064	1	Singleton	6.81625232997768	1
chr1	86150000	86160000	chr1	86340000	86350000	17	4.29252018450176	0.0000802181372273524	chr1_065	1	Singleton	6.1662831165504	1
chr1	86630000	86640000	chr1	87050000	87060000	12	2.00822827312753	0.0000331377152886069	chr1_066	1	Singleton	6.60080951640165	1
chr1	88440000	88450000	chr1	88670000	88680000	17	4.10963257780919	0.0000464468001980122	chr1_067	1	Singleton	6.43120342681207	1
chr1	89450000	89460000	chr1	89470000	89480000	146	69.6680655133	0.000000000000356940111502263	chr1_068	1	Singleton	15.2937518988905	1
chr1	89990000	90000000	chr1	90020000	90030000	42	18.4543573550323	0.0000878564519482087	chr1_069	1	Singleton	6.12202011978503	1
chr1	90200000	90210000	chr1	90350000	90360000	30	10.4020046804229	0.0000252893243400868	chr1_070	1	Singleton	6.73402883730386	1
chr1	90290000	90300000	chr1	90560000	90570000	16	3.16101419626578	0.00000754096045124058	chr1_071	1	Singleton	7.32514441741799	1
chr1	91050000	91060000	chr1	91080000	91090000	51	23.4318968094612	0.0000329393188701183	chr1_072	1	Singleton	6.60422245886108	1
chr1	91530000	91540000	chr1	91970000	91980000	14	2.46212949549896	0.00000969790866028624	chr1_073	1	Singleton	7.20566630564819	1
chr1	91530000	91540000	chr1	92450000	92460000	11	1.60211765234997	0.0000237413993921265	chr1_074	1	Singleton	6.76555676567751	1
chr1	92840000	92850000	chr1	92890000	92900000	55	19.2500116197957	0.00000000294771404849977	chr1_075	1	Singleton	11.1068134062594	1
chr1	97970000	97980000	chr1	98340000	98350000	12	1.83481838505524	0.0000138627421395365	chr1_076	1	Singleton	7.02850952086033	1
chr1	98090000	98100000	chr1	98350000	98360000	17	4.11993849490867	0.0000479181113758219	chr1_077	1	Singleton	6.4158832762141	1
chr1	105660000	105670000	chr1	106030000	106040000	16	3.7194462101596	0.0000537713129974947	chr1_078	1	Singleton	6.35854997132928	1
chr1	106170000	106180000	chr1	106310000	106320000	31	9.23317118602095	0.00000082241787586734	chr1_079	1	Singleton	8.39810382223285	1
chr1	106170000	106180000	chr1	106270000	106280000	35	12.6585951007322	0.00000974486884652246	chr1_080	1	Singleton	7.2032526608685	1
chr1	120600000	120610000	chr1	121280000	121290000	13	2.50560879295669	0.00005720038640731	chr1_081	1	Singleton	6.32847636911297	1
chr1	120590000	120600000	chr1	121300000	121310000	13	1.96779575502292	0.00000474413104848251	chr1_082	1	Singleton	7.55343106114228	1
chr1	125910000	125920000	chr1	126330000	126340000	22	5.04824375822679	0.000000949532173777509	chr1_083	1	Singleton	8.32851031148601	1
chr1	125910000	125920000	chr1	126380000	126390000	17	3.51455401551875	0.00000638141026644443	chr1_084	1	Singleton	7.40614465155877	1
chr1	125910000	125920000	chr1	126400000	126410000	19	2.8430321715144	0.0000000113587081532687	chr1_085	1	Singleton	10.4564327375436	1
chr1	125910000	125920000	chr1	126460000	126470000	20	3.81095482768305	0.000000203310836716642	chr1_086	1	Singleton	9.07017855586743	1
chr1	125910000	125920000	chr1	126720000	126730000	18	3.007417887135	0.000000150234063540851	chr1_087	1	Singleton	9.21336219404995	1
chr1	127670000	127680000	chr1	127760000	127770000	41	15.2708262258042	0.00000246784869495709	chr1_088	1	Singleton	7.86977166877542	1
chr1	132320000	132330000	chr1	132340000	132350000	72	35.7335444928	0.00000512655573155562	chr1_089	1	Singleton	7.51293338501361	1
chr1	133730000	133740000	chr1	133940000	133950000	22	6.0496796695545	0.0000168263719282955	chr1_090	1	Singleton	6.93468843493182	1
chr1	134520000	134530000	chr1	134540000	134550000	45	19.6501989689638	0.0000366951670854215	chr1_091	1	Singleton	6.54884190642275	1
chr1	135310000	135320000	chr1	135330000	135340000	78	34.5750383238	0.0000000209307191037831	chr1_092	1	Singleton	10.1622902846881	1
chr1	136170000	136180000	chr1	136450000	136460000	17	4.01959280872228	0.0000353301638204561	chr1_093	1	Singleton	6.56712828923373	1
chr1	138320000	138330000	chr1	139150000	139160000	10	1.50454026181775	0.0000853033849165239	chr1_094	1	Singleton	6.13651836353752	1
chr1	138840000	138850000	chr1	139300000	139310000	14	3.01071946751917	0.0000859408767865166	chr1_095	1	Singleton	6.1328112444921	1
chr1	143770000	143780000	chr1	144370000	144380000	15	2.47912550244863	0.00000194243185158483	chr1_096	1	Singleton	7.98271722237508	1
chr1	144000000	144010000	chr1	144370000	144380000	16	2.97509783616675	0.00000356237025866507	chr1_097	1	Singleton	7.69326074859284	1
chr1	152900000	152910000	chr1	153090000	153100000	29	9.81313510731112	0.0000236100600048698	chr1_098	1	Singleton	6.76862151861379	1
chr1	156940000	156950000	chr1	156960000	156970000	67	31.5017470805007	0.0000021824407431867	chr1_099	1	Singleton	7.92799607308434	1
chr1	157410000	157420000	chr1	157530000	157540000	34	13.0906897243423	0.0000481784684989168	chr1_0100	1	Singleton	6.41302380755813	1
chr1	164450000	164460000	chr1	164870000	164880000	19	4.14054130213667	0.00000322129524802093	chr1_0101	1	Singleton	7.74199007435825	1
chr1	164300000	164310000	chr1	165160000	165170000	11	1.86294387785032	0.0000905749022172006	chr1_0102	1	Singleton	6.10740752267106	1
chr1	168240000	168250000	chr1	168320000	168330000	49	18.0500135337908	0.000000121846909830545	chr1_0103	1	Singleton	9.31088362557391	1
chr1	168240000	168250000	chr1	169080000	169090000	13	2.20860989718439	0.0000158504583697568	chr1_0104	1	Singleton	6.96299259465176	1
chr1	168420000	168430000	chr1	169250000	169260000	24	3.74112534602124	0.000000000185121342435964	chr1_0105	1	Singleton	12.412883079108	1
chr1	168430000	168440000	chr1	169270000	169280000	17	3.51039149989178	0.00000628626487732981	chr1_0106	1	Singleton	7.41365905153948	1
chr1	168350000	168360000	chr1	169340000	169350000	12	1.74555765313011	0.00000852045592447222	chr1_0107	1	Singleton	7.26664535061718	1
chr1	169530000	169540000	chr1	169660000	169670000	22	3.776651901977	0.00000000706681711105349	chr1_0108	1	Singleton	10.6953820310337	1
chr1	170250000	170260000	chr1	170610000	170620000	12	2.09966045360192	0.000050303379369937	chr1_0109	1	Singleton	6.39175317035726	1
chr1	177260000	177270000	chr1	177360000	177370000	28	9.23232003866327	0.0000219315360715477	chr1_0110	1	Singleton	6.80488661192866	1
chr1	178180000	178190000	chr1	178420000	178430000	13	2.27863133331106	0.0000219315360715477	chr1_0111	1	Singleton	6.80491502042606	1
chr1	178520000	178530000	chr1	178740000	178750000	33	11.0421949102627	0.00000397833059657488	chr1_0112	1	Singleton	7.63963106365022	1
chr1	181210000	181220000	chr1	181610000	181620000	17	3.83543509631963	0.0000196908358505414	chr1_0113	1	Singleton	6.85730019905634	1
chr1	186110000	186120000	chr1	186650000	186660000	13	2.15230382142396	0.0000121869460935282	chr1_0114	1	Singleton	7.0943027936288	1
chr1	189340000	189350000	chr1	189620000	189630000	27	6.95343319174282	0.000000351102318885559	chr1_0115	1	Singleton	8.80430145762536	1
chr1	190170000	190180000	chr1	190530000	190540000	20	5.61961395257406	0.000063531411667582	chr1_0116	1	Singleton	6.27748263966525	1
chr1	189920000	189930000	chr1	190790000	190800000	21	2.93146396323979	0.000000000477109112775098	chr1_0117	1	Singleton	11.9653931122955	1
chr1	191390000	191400000	chr1	191520000	191530000	29	8.7806410340613	0.00000291551018746058	chr1_0118	1	Singleton	7.78856462464411	1
chr1	192130000	192140000	chr1	192590000	192600000	32	6.21246317405029	0.0000000000234797923925547	chr1_0119	1	Singleton	13.3711211150412	1
chr1	193700000	193710000	chr1	194220000	194230000	15	2.94171491675617	0.0000148071612217266	chr1_0120	1	Singleton	6.99552507222836	1
chr1	194620000	194630000	chr1	194710000	194720000	73	34.6454155296	0.000000877619007538527	chr1_0121	1	Singleton	8.36686079234128	1
chr1	194620000	194630000	chr1	194800000	194810000	39	15.2708404873567	0.0000149690527569785	chr1_0122	1	Singleton	6.9902084480689	1
chr1	20930000	20940000	chr1	21160000	21170000	15	2.68916182345843	0.00000515591653298004	chr1_0123	1	Singleton	7.51011455871461	1
chr1	21450000	21460000	chr1	22260000	22270000	10	1.44408889076666	0.0000605831813757998	chr1_0124	1	Singleton	6.30081275704005	1
chr1	24380000	24390000	chr1	24670000	24680000	19	3.67573298197871	0.000000561485879301909	chr1_0125	1	Singleton	8.58174276623823	1
chr1	35540000	35550000	chr1	36060000	36070000	15	3.22448290888064	0.0000421792730756278	chr1_0126	1	Singleton	6.47791835287434	1
chr1	37270000	37280000	chr1	37290000	37300000	43	18.8958307082927	0.0000689670813240517	chr1_0127	1	Singleton	6.23890966025917	1
chr1	37680000	37690000	chr1	37860000	37870000	22	6.50856811090913	0.0000501675372974278	chr1_0128	1	Singleton	6.39318351960931	1
chr1	38460000	38470000	chr1	38620000	38630000	31	11.7046689282587	0.0000864516164731763	chr1_0129	1	Singleton	6.12929224584597	1
chr1	38410000	38420000	chr1	38760000	38770000	15	2.75365763499913	0.00000682311010345411	chr1_0130	1	Singleton	7.37349399261423	1
chr1	39010000	39020000	chr1	39390000	39400000	14	2.64997327117295	0.0000217657546303312	chr1_0131	1	Singleton	6.80924635449	1
chr1	39680000	39690000	chr1	39900000	39910000	28	8.1559219101318	0.00000221811865536454	chr1_0132	1	Singleton	7.91983009902239	1
chr1	40880000	40890000	chr1	41740000	41750000	16	2.24743284465914	0.0000000934698662085675	chr1_0133	1	Singleton	9.44246996261262	1
chr1	42150000	42160000	chr1	42690000	42700000	30	8.56167935843335	0.00000055157374157942	chr1_0134	1	Singleton	8.59034835208622	1
chr1	52300000	52310000	chr1	52500000	52510000	20	5.77714740814979	0.0000940880183253208	chr1_0135	1	Singleton	6.08994104325789	1
chr1	54660000	54670000	chr1	54920000	54930000	25	7.20938186549331	0.00000798603251881749	chr1_0136	1	Singleton	7.29798225042504	1
chr1	54680000	54690000	chr1	54920000	54930000	25	7.36857449988183	0.0000116281102852528	chr1_0137	1	Singleton	7.1171526304029	1
chr1	54530000	54540000	chr1	55020000	55030000	16	3.50812201823534	0.000026897835784196	chr1_0138	1	Singleton	6.70227266844119	1
chr1	57460000	57470000	chr1	57960000	57970000	13	2.44573670071859	0.0000447494491887079	chr1_0139	1	Singleton	6.44915508555186	1
chr1	58630000	58640000	chr1	58650000	58660000	15	3.43222084630743	0.0000861541495858496	chr1_0140	1	Singleton	6.13126173697007	1
chr1	59140000	59150000	chr1	59670000	59680000	13	2.15229531257598	0.0000121869460935282	chr1_0141	1	Singleton	7.09432293038378	1
chr1	61920000	61930000	chr1	62420000	62430000	13	2.48322251491788	0.0000521369295458582	chr1_0142	1	Singleton	6.37320206014562	1
chr1	62040000	62050000	chr1	62680000	62690000	11	1.76517298447641	0.0000558191112796163	chr1_0143	1	Singleton	6.34132274729798	1
chr1	62800000	62810000	chr1	62930000	62940000	22	6.57945652929482	0.0000589387043499306	chr1_0144	1	Singleton	6.31411121542099	1
chr1	63870000	63880000	chr1	64110000	64120000	34	10.6288906112428	0.000000596040945547742	chr1_0145	1	Singleton	8.5532049364562	1
chr1	63890000	63900000	chr1	64110000	64120000	22	5.91257816204419	0.0000118731849844494	chr1_0146	1	Singleton	7.1071688659311	1
chr1	66100000	66110000	chr1	66700000	66710000	12	1.94137109359374	0.0000239566677656488	chr1_0147	1	Singleton	6.760608885339	1
chr1	69250000	69260000	chr1	69750000	69760000	11	1.53983895358691	0.0000166194247501874	chr1_0148	1	Singleton	6.94035667172373	1
chr1	72350000	72360000	chr1	72530000	72540000	28	8.07294540464108	0.00000181790830416822	chr1_0149	1	Singleton	8.01417026837947	1
chr1	73930000	73940000	chr1	74090000	74100000	21	5.96300278416787	0.0000446263038736119	chr1_0150	1	Singleton	6.45086279599415	1
chr1	76600000	76610000	chr1	77510000	77520000	15	3.10587733714901	0.0000276807822001834	chr1_0151	1	Singleton	6.68816555203195	1
chr1	76940000	76950000	chr1	77510000	77520000	22	4.97573939721881	0.000000747548602013495	chr1_0152	1	Singleton	8.44292990178642	1
chr1	76970000	76980000	chr1	77510000	77520000	20	5.32282864610954	0.0000299491054361819	chr1_0153	1	Singleton	6.65041477469183	1
chr1	77160000	77170000	chr1	77510000	77520000	25	8.18672910776782	0.0000650632109850875	chr1_0154	1	Singleton	6.26591675049309	1
chr1	87250000	87260000	chr1	87270000	87280000	44	19.0863659475889	0.0000398556069043094	chr1_0155	1	Singleton	6.50588365214932	1
chr1	87390000	87400000	chr1	87750000	87760000	16	3.59627643663252	0.0000361907068260803	chr1_0156	1	Singleton	6.55588412570524	1
chr1	88620000	88630000	chr1	88700000	88710000	59	27.5750790783292	0.00000965190033683335	chr1_0157	1	Singleton	7.20804753164777	1
chr1	88730000	88740000	chr1	89580000	89590000	20	3.3558777126449	0.0000000270672528614343	chr1_0158	1	Singleton	10.0371479699581	1
chr1	89670000	89680000	chr1	89840000	89850000	26	8.37550770240854	0.0000331275481241739	chr1_0159	1	Singleton	6.60121095091171	1
chr1	90640000	90650000	chr1	90840000	90850000	21	4.14178383841513	0.000000161473399918531	chr1_0160	1	Singleton	9.17905158760557	1
chr1	91910000	91920000	chr1	92470000	92480000	15	2.62315934326067	0.00000386528485953626	chr1_0161	1	Singleton	7.65391370473242	1
chr1	92520000	92530000	chr1	92830000	92840000	29	6.9653485672468	0.0000000263974194514255	chr1_0162	1	Singleton	10.0505484222875	1
chr1	97830000	97840000	chr1	98090000	98100000	21	5.06002855443862	0.00000391831704379519	chr1_0163	1	Singleton	7.6476424085114	1
chr1	104980000	104990000	chr1	105660000	105670000	14	2.17547712072912	0.00000239916905564718	chr1_0164	1	Singleton	7.88277173076973	1
chr1	106400000	106410000	chr1	106750000	106760000	15	2.93323734804441	0.0000143263785213232	chr1_0165	1	Singleton	7.01194626509712	1
chr1	119020000	119030000	chr1	119050000	119060000	73	36.1872066372	0.00000413001129297161	chr1_0166	1	Singleton	7.62092407253462	1
chr1	131180000	131190000	chr1	131240000	131250000	60	23.4500765896343	0.0000000234722371209486	chr1_0167	1	Singleton	10.1070030795147	1
chr1	131450000	131460000	chr1	131520000	131530000	68	29.9528538544029	0.000000179919119241819	chr1_0168	1	Singleton	9.12813605489464	1
chr1	131310000	131320000	chr1	131550000	131560000	21	3.9444781500547	0.0000000732732651583328	chr1_0169	1	Singleton	9.56261156148573	1
chr1	131350000	131360000	chr1	131550000	131560000	19	4.70415098230507	0.0000193103057764503	chr1_0170	1	Singleton	6.86694858304585	1
chr1	132850000	132860000	chr1	132870000	132880000	60	28.8521438720085	0.0000182043086580507	chr1_0171	1	Singleton	6.89786997154746	1
chr1	133100000	133110000	chr1	133120000	133130000	52	24.3423512426526	0.0000428429574915958	chr1_0172	1	Singleton	6.47011069213257	1
chr1	133620000	133630000	chr1	134040000	134050000	15	2.70325750354957	0.00000548422358617574	chr1_0173	1	Singleton	7.47993341611261	1
chr1	134050000	134060000	chr1	134100000	134110000	47	20.4125199372517	0.0000197800109797287	chr1_0174	1	Singleton	6.8540079320394	1
chr1	134210000	134220000	chr1	134230000	134240000	139	65.1044976119	0.000000000000406840287801079	chr1_0175	1	Singleton	15.2312646609249	1
chr1	135540000	135550000	chr1	135580000	135590000	209	89.502776239	0.00000000000000000000000390747262362915	chr1_0176	1	Singleton	26.7708519560497	1
chr1	151870000	151880000	chr1	152080000	152090000	21	5.3862931149229	0.0000101253902583059	chr1_0177	1	Singleton	7.18535623578742	1
chr1	153050000	153060000	chr1	153330000	153340000	23	6.76193929549204	0.0000286525257571725	chr1_0178	1	Singleton	6.67236028439433	1
chr1	153450000	153460000	chr1	153740000	153750000	20	5.27726106660683	0.0000264686568477832	chr1_0179	1	Singleton	6.71008349630018	1
chr1	154280000	154290000	chr1	154780000	154790000	13	2.51513961221292	0.0000594739317145499	chr1_0180	1	Singleton	6.30957573361394	1
chr1	155050000	155060000	chr1	155090000	155100000	141	70.21191808	0.0000000000202943898553412	chr1_0181	1	Singleton	13.4423461186187	1
chr1	155290000	155300000	chr1	155490000	155500000	24	5.9660077958539	0.0000010594388579063	chr1_0182	1	Singleton	8.27659349013767	1
chr1	155580000	155590000	chr1	155810000	155820000	20	4.94981695506288	0.0000106722349647019	chr1_0183	1	Singleton	7.15937691465887	1
chr1	156980000	156990000	chr1	157030000	157040000	26	7.93937323376255	0.0000133312037664272	chr1_0184	1	Singleton	7.0480188405339	1
chr1	160230000	160240000	chr1	160340000	160350000	25	6.79176057441833	0.00000285079703475881	chr1_0185	1	Singleton	7.79904035114598	1
chr1	162550000	162560000	chr1	162660000	162670000	18	4.58076490359877	0.000049363892077822	chr1_0186	1	Singleton	6.40095242160135	1
chr1	165980000	165990000	chr1	166150000	166160000	28	6.98200590115581	0.000000103800150571787	chr1_0187	1	Singleton	9.38913701821526	1
chr1	166260000	166270000	chr1	166280000	166290000	65	32.1203380377004	0.0000159508816747971	chr1_0188	1	Singleton	6.95958714930084	1
chr1	168320000	168330000	chr1	168420000	168430000	71	34.4210795113	0.00000277453980844092	chr1_0189	1	Singleton	7.81190917147048	1
chr1	170290000	170300000	chr1	170640000	170650000	15	3.08138318507919	0.0000253457073018092	chr1_0190	1	Singleton	6.73278369996575	1
chr1	170290000	170300000	chr1	170840000	170850000	14	1.84350383425753	0.000000350989111138154	chr1_0191	1	Singleton	8.80489555753592	1
chr1	175050000	175060000	chr1	175620000	175630000	12	1.96905234361435	0.0000273941790233504	chr1_0192	1	Singleton	6.69370512795367	1
chr1	181370000	181380000	chr1	181540000	181550000	21	3.97936349007578	0.0000000850260297217198	chr1_0193	1	Singleton	9.49314667136876	1
chr1	182810000	182820000	chr1	182960000	182970000	27	5.8113001754887	0.0000000102090538958196	chr1_0194	1	Singleton	10.510757315987	1
chr1	182550000	182560000	chr1	182980000	182990000	17	2.53062726428666	0.0000000753023770315778	chr1_0195	1	Singleton	9.54966403935963	1
chr1	183440000	183450000	chr1	184030000	184040000	22	3.8808205123118	0.0000000111029939587048	chr1_0196	1	Singleton	10.4676416201435	1
chr1	183700000	183710000	chr1	184030000	184040000	19	4.57964650959822	0.0000133244466674702	chr1_0197	1	Singleton	7.0485411422204	1
chr1	185410000	185420000	chr1	185510000	185520000	21	5.97826404255657	0.0000463130089756122	chr1_0198	1	Singleton	6.43271057389254	1
chr1	186030000	186040000	chr1	186700000	186710000	20	2.93294627465415	0.0000000031011058361083	chr1_0199	1	Singleton	11.0832556492279	1
chr1	186090000	186100000	chr1	186700000	186710000	20	3.16637869935193	0.000000010708908988087	chr1_0200	1	Singleton	10.4859886842977	1
chr1	187290000	187300000	chr1	187990000	188000000	12	1.83369057252976	0.0000138020427300877	chr1_0201	1	Singleton	7.03143739450375	1
chr1	191360000	191370000	chr1	191570000	191580000	26	7.95264520340019	0.0000137328273655319	chr1_0202	1	Singleton	7.03392187222466	1
chr1	191610000	191620000	chr1	191820000	191830000	21	5.13923790690162	0.00000494516076612482	chr1_0203	1	Singleton	7.53197956691606	1
chr1	9540000	9550000	chr1	9700000	9710000	20	7.85998063098983	0.00194522722784384	chr1_1	4	SharpPeak	23.3824184682513	0
chr1	9780000	9790000	chr1	10030000	10040000	12	3.09416030826701	0.000727997030915225	chr1_2	3	SharpPeak	17.012250053054	0
chr1	9770000	9780000	chr1	10040000	10050000	14	2.35180589221206	0.00000205091978203975	chr1_2	3	SharpPeak	17.012250053054	1
chr1	9790000	9800000	chr1	10040000	10050000	17	5.30684894890162	0.000405923691760762	chr1_2	3	SharpPeak	17.012250053054	0
chr1	13100000	13110000	chr1	13580000	13590000	11	2.8681175852572	0.00139663375108043	chr1_3	2	SharpPeak	8.8944203257622	1
chr1	14300000	14310000	chr1	14500000	14510000	19	7.51565862255057	0.0028273529926506	chr1_4	2	SharpPeak	9.57819109256755	0
chr1	14310000	14320000	chr1	14500000	14510000	20	6.18518579309908	0.0000921409084894253	chr1_4	2	SharpPeak	9.57819109256755	1
chr1	13780000	13790000	chr1	14750000	14760000	7	1.50931087233382	0.00513292537005218	chr1_5	2	SharpPeak	7.85790431301584	0
chr1	16090000	16100000	chr1	16610000	16620000	12	4.22178538118832	0.00920723271093098	chr1_6	2	SharpPeak	8.57213980290364	0
chr1	16100000	16110000	chr1	16610000	16620000	26	9.94627218427974	0.000213347864710756	chr1_6	2	SharpPeak	8.57213980290364	1
chr1	19100000	19110000	chr1	19210000	19220000	38	16.047508636322	0.0000392611686265974	chr1_7	3	SharpPeak	19.2176875282196	0
chr1	19100000	19110000	chr1	19230000	19240000	34	12.7386831094199	0.0000106271294646949	chr1_7	3	SharpPeak	19.2176875282196	1
chr1	21460000	21470000	chr1	21950000	21960000	10	1.98515264292428	0.000312742882109273	chr1_8	12	SharpPeak	82.6668962515327	0
chr1	21460000	21470000	chr1	21960000	21970000	12	1.95447450303722	0.00000966828331572343	chr1_8	12	SharpPeak	82.6668962515327	0
chr1	23320000	23330000	chr1	23760000	23770000	18	3.05326203246657	0.0000000619072999614258	chr1_9	3	SharpPeak	23.9612823910764	1
chr1	23330000	23340000	chr1	23760000	23770000	20	3.85717213103682	0.0000000808753875279477	chr1_9	3	SharpPeak	23.9612823910764	0
chr1	23760000	23770000	chr1	24090000	24100000	31	9.24145354775525	0.000000288578245344687	chr1_10	2	SharpPeak	15.9182544528159	1
chr1	23760000	23770000	chr1	24100000	24110000	24	6.53005620319009	0.00000175032227741434	chr1_10	2	SharpPeak	15.9182544528159	0
chr1	23760000	23770000	chr1	24130000	24140000	28	4.33607135647419	0.000000000000851802931170178	chr1_11	2	SharpPeak	17.9587696285392	1
chr1	23760000	23770000	chr1	24170000	24180000	33	4.59892745174385	0.000000000000000318059726632809	chr1_12	5	SharpPeak	39.7448581122277	1
chr1	34000000	34010000	chr1	34160000	34170000	42	8.03249297525258	0.00000000000000120203177749417	chr1_13	2	SharpPeak	22.8257073974907	1
chr1	34010000	34020000	chr1	34160000	34170000	24	8.41554599636053	0.000109327882714625	chr1_13	2	SharpPeak	22.8257073974907	0
chr1	34230000	34240000	chr1	34430000	34440000	28	8.75195420005876	0.00000297103294558699	chr1_14	5	SharpPeak	27.647641361073	1
chr1	34230000	34240000	chr1	34440000	34450000	19	7.1678413060395	0.00166317036609479	chr1_14	5	SharpPeak	27.647641361073	0
chr1	35840000	35850000	chr1	36060000	36070000	27	7.62411635703142	0.000000697018921859612	chr1_15	2	SharpPeak	12.5656189987102	1
chr1	35850000	35860000	chr1	36060000	36070000	23	9.01045989502633	0.000776690096690522	chr1_15	2	SharpPeak	12.5656189987102	0
chr1	35870000	35880000	chr1	36060000	36070000	20	8.77514237461044	0.00683318388409665	chr1_16	2	SharpPeak	9.46096114248065	0
chr1	36540000	36550000	chr1	36700000	36710000	48	14.5475376554414	0.000000000124714530994863	chr1_17	24	BroadPeak	442.460541203877	0
chr1	36550000	36560000	chr1	36700000	36710000	99	35.8466174965	0.000000000000000298217530816258	chr1_17	24	BroadPeak	442.460541203877	0
chr1	36540000	36550000	chr1	36710000	36720000	27	8.46436387104484	0.00000497751551582176	chr1_17	24	BroadPeak	442.460541203877	0
chr1	36550000	36560000	chr1	36710000	36720000	65	20.7857543816266	0.000000000000393899628000201	chr1_17	24	BroadPeak	442.460541203877	0
chr1	36360000	36370000	chr1	36470000	36480000	58	28.3806126926134	0.0000165011579948299	chr1_18	2	SharpPeak	10.9991243958044	1
chr1	36540000	36550000	chr1	36690000	36700000	77	14.8658191638332	0.000000000000000000000000000463029070610512	chr1_17	24	BroadPeak	442.460541203877	0
chr1	36550000	36560000	chr1	36690000	36700000	126	36.7640670939	0.000000000000000000000000000148872759594616	chr1_17	24	BroadPeak	442.460541203877	0
chr1	36770000	36780000	chr1	37290000	37300000	8	1.94343377977714	0.00510000843131897	chr1_19	11	SharpPeak	85.2406507986629	0
chr1	36780000	36790000	chr1	37290000	37300000	15	2.89048255229059	0.00000443724725027568	chr1_19	11	SharpPeak	85.2406507986629	0
chr1	37710000	37720000	chr1	37860000	37870000	22	9.45475240379739	0.00325873860708608	chr1_20	2	SharpPeak	8.00327608293852	0
chr1	37720000	37730000	chr1	37860000	37870000	26	11.5554918904416	0.00193776492898523	chr1_20	2	SharpPeak	8.00327608293852	1
chr1	38440000	38450000	chr1	38620000	38630000	28	10.8141633199273	0.000129952945123868	chr1_21	7	SharpPeak	41.1589123806494	0
chr1	38210000	38220000	chr1	38760000	38770000	9	1.85247289025193	0.0008892662321594	chr1_22	4	SharpPeak	29.9701696020676	0
chr1	38620000	38630000	chr1	38760000	38770000	25	9.68128406217497	0.00035558309524414	chr1_23	2	SharpPeak	12.3681933948644	0
chr1	39020000	39030000	chr1	39190000	39200000	22	7.71447477719689	0.000233103736758362	chr1_24	3	SharpPeak	16.2566164962923	0
chr1	39030000	39040000	chr1	39310000	39320000	10	2.75227614155399	0.00358783211332983	chr1_25	7	SharpPeak	40.531312721362	0
chr1	39020000	39030000	chr1	39360000	39370000	12	3.75947112940906	0.00368555999118741	chr1_26	9	SharpPeak	59.1643681686171	0
chr1	39030000	39040000	chr1	39360000	39370000	13	3.48133945182167	0.000582328745406327	chr1_26	9	SharpPeak	59.1643681686171	0
chr1	38980000	38990000	chr1	39370000	39380000	12	3.78202665251348	0.00388177505798124	chr1_26	9	SharpPeak	59.1643681686171	0
chr1	38980000	38990000	chr1	39530000	39540000	25	4.55679912058635	0.000000000463948020226811	chr1_27	12	SharpPeak	114.112265803945	0
chr1	39020000	39030000	chr1	39530000	39540000	15	3.41996513056088	0.000031899647912964	chr1_27	12	SharpPeak	114.112265803945	0
chr1	39030000	39040000	chr1	39530000	39540000	11	3.15210037599112	0.00290419117112876	chr1_27	12	SharpPeak	114.112265803945	0
chr1	39360000	39370000	chr1	39530000	39540000	32	14.0103229281755	0.000372548164422391	chr1_28	9	SharpPeak	57.0730527482942	0
chr1	39370000	39380000	chr1	39530000	39540000	29	11.4817932118293	0.000145787628072279	chr1_28	9	SharpPeak	57.0730527482942	0
chr1	39390000	39400000	chr1	39530000	39540000	30	10.3694747560148	0.00000901906033888341	chr1_28	9	SharpPeak	57.0730527482942	0
chr1	39760000	39770000	chr1	39900000	39910000	23	9.69957152195362	0.00200307854641915	chr1_29	2	SharpPeak	12.1136316207475	0
chr1	41150000	41160000	chr1	41600000	41610000	23	3.60448575215116	0.000000000142682663981934	chr1_30	2	SharpPeak	15.8187300660542	1
chr1	41270000	41280000	chr1	41600000	41610000	14	3.93207657361963	0.000542862602991915	chr1_31	2	SharpPeak	8.78699726864482	1
chr1	41150000	41160000	chr1	41650000	41660000	19	3.53333211205314	0.000000103391136941033	chr1_32	2	SharpPeak	12.9384718356972	1
chr1	41150000	41160000	chr1	41740000	41750000	45	3.8763633487914	0.0000000000000000000000000000025407221628451	chr1_33	2	SharpPeak	38.8516764420116	1
chr1	40870000	40880000	chr1	41810000	41820000	15	2.05939727626628	0.0000000653940461297036	chr1_34	2	SharpPeak	14.1605994139475	1
chr1	41150000	41160000	chr1	41810000	41820000	33	4.01381223247116	0.00000000000000000647007977776228	chr1_35	6	SharpPeak	55.6025870820949	1
chr1	41270000	41280000	chr1	41810000	41820000	21	4.01003700087799	0.0000000315984091267217	chr1_36	3	SharpPeak	20.0399929666438	1
chr1	41150000	41160000	chr1	41890000	41900000	16	2.8956326020432	0.000000863108943083305	chr1_37	4	SharpPeak	22.6727398901533	1
chr1	41160000	41170000	chr1	41890000	41900000	9	2.17101139552991	0.00257596201806413	chr1_37	4	SharpPeak	22.6727398901533	0
chr1	41810000	41820000	chr1	41890000	41900000	55	23.65578459246	0.000000705251389727449	chr1_38	2	SharpPeak	13.577011036841	1
chr1	41810000	41820000	chr1	42220000	42230000	18	4.76903033606856	0.0000322102340742666	chr1_39	11	SharpPeak	137.987016082581	0
chr1	41890000	41900000	chr1	42220000	42230000	13	4.43727080895684	0.00502917517108162	chr1_40	12	SharpPeak	91.2813631444149	0
chr1	41740000	41750000	chr1	42230000	42240000	12	3.0191541187984	0.000582328745406327	chr1_41	5	SharpPeak	37.4643157898032	0
chr1	41810000	41820000	chr1	42230000	42240000	25	3.85210999013993	0.0000000000138999917209585	chr1_39	11	SharpPeak	137.987016082581	0
chr1	41890000	41900000	chr1	42230000	42240000	18	3.58182593412562	0.000000632374147941392	chr1_40	12	SharpPeak	91.2813631444149	0
chr1	41270000	41280000	chr1	42240000	42250000	8	2.05281894743644	0.00701527374037918	chr1_42	2	SharpPeak	9.2952197423522	0
chr1	41740000	41750000	chr1	42240000	42250000	16	3.98657745712006	0.0000479874500723582	chr1_41	5	SharpPeak	37.4643157898032	0
chr1	41810000	41820000	chr1	42240000	42250000	34	5.18409715179202	0.0000000000000014565602675818	chr1_39	11	SharpPeak	137.987016082581	0
chr1	41890000	41900000	chr1	42240000	42250000	24	4.77314481179952	0.0000000060235303772123	chr1_40	12	SharpPeak	91.2813631444149	0
chr1	41740000	41750000	chr1	42250000	42260000	25	4.57204929422205	0.000000000495429203567147	chr1_41	5	SharpPeak	37.4643157898032	1
chr1	41810000	41820000	chr1	42250000	42260000	53	5.96556838223604	0.0000000000000000000000000000048737771990846	chr1_39	11	SharpPeak	137.987016082581	1
chr1	41890000	41900000	chr1	42250000	42260000	42	5.46048027700103	0.00000000000000000000149679006106304	chr1_40	12	SharpPeak	91.2813631444149	1
chr1	41810000	41820000	chr1	42260000	42270000	42	6.2906251854694	0.000000000000000000247360088173324	chr1_39	11	SharpPeak	137.987016082581	0
chr1	41890000	41900000	chr1	42260000	42270000	27	5.73119666753573	0.00000000227639968299874	chr1_40	12	SharpPeak	91.2813631444149	0
chr1	41810000	41820000	chr1	42530000	42540000	14	3.04818144178863	0.0000377433851570381	chr1_43	2	SharpPeak	12.8044304905477	0
chr1	41810000	41820000	chr1	42540000	42550000	14	2.68632772408405	0.00000952317884830908	chr1_43	2	SharpPeak	12.8044304905477	1
chr1	42250000	42260000	chr1	42540000	42550000	16	4.87357355730024	0.000483964384625178	chr1_44	2	SharpPeak	9.66278363364238	1
chr1	42260000	42270000	chr1	42540000	42550000	17	5.39835764377324	0.00049384628213848	chr1_44	2	SharpPeak	9.66278363364238	0
chr1	41740000	41750000	chr1	42670000	42680000	11	2.75935694830701	0.00103345572385149	chr1_45	119	BroadPeak	2279.54633490024	0
chr1	41810000	41820000	chr1	42670000	42680000	31	3.28451083739348	0.00000000000000000160435463981816	chr1_45	119	BroadPeak	2279.54633490024	0
chr1	41890000	41900000	chr1	42670000	42680000	19	2.82492715325604	0.00000000311899620674068	chr1_45	119	BroadPeak	2279.54633490024	0
chr1	42240000	42250000	chr1	42670000	42680000	22	4.33616792154683	0.0000000248593035325302	chr1_46	45	BroadPeak	907.18222046526	0
chr1	42250000	42260000	chr1	42670000	42680000	30	5.17873092780574	0.00000000000176494222707268	chr1_46	45	BroadPeak	907.18222046526	0
chr1	42260000	42270000	chr1	42670000	42680000	31	5.68698924270509	0.0000000000033037636894846	chr1_46	45	BroadPeak	907.18222046526	0
chr1	41740000	41750000	chr1	42680000	42690000	76	6.06468652306598	0.0000000000000000000000000000000000000000000000000000381547229093137	chr1_45	119	BroadPeak	2279.54633490024	0
chr1	41810000	41820000	chr1	42680000	42690000	141	7.47798153405219	0.000000000000000000000000000000000000000000000000000000000000000000000000000000000000000000000000000000000000000000000000215147917386392	chr1_45	119	BroadPeak	2279.54633490024	0
chr1	41890000	41900000	chr1	42680000	42690000	92	6.23415564219517	0.000000000000000000000000000000000000000000000000000000000000000000000260191627086924	chr1_45	119	BroadPeak	2279.54633490024	0
chr1	42220000	42230000	chr1	42680000	42690000	37	8.49312932177265	0.0000000000132885831806436	chr1_46	45	BroadPeak	907.18222046526	0
chr1	42230000	42240000	chr1	42680000	42690000	62	7.05371428046383	0.0000000000000000000000000000000000936615545180979	chr1_46	45	BroadPeak	907.18222046526	0
chr1	42240000	42250000	chr1	42680000	42690000	72	10.0653404564295	0.0000000000000000000000000000000001167303437089	chr1_46	45	BroadPeak	907.18222046526	0
chr1	42250000	42260000	chr1	42680000	42690000	135	12.1135394748217	0.000000000000000000000000000000000000000000000000000000000000000000000000000000000000001059052355848	chr1_46	45	BroadPeak	907.18222046526	0
chr1	42260000	42270000	chr1	42680000	42690000	128	13.3271107339483	0.000000000000000000000000000000000000000000000000000000000000000000000000000914598116517533	chr1_46	45	BroadPeak	907.18222046526	0
chr1	42350000	42360000	chr1	42680000	42690000	31	9.61372709537424	0.000000659205738213934	chr1_47	3	SharpPeak	21.2295297102019	0
chr1	41740000	41750000	chr1	42690000	42700000	81	6.8157379329045	0.000000000000000000000000000000000000000000000000000000719553506411881	chr1_45	119	BroadPeak	2279.54633490024	0
chr1	41810000	41820000	chr1	42690000	42700000	209	8.40525482514816	0.00000000000000000000000000000000000000000000000000000000000000000000000000000000000000000000000000000000000000000000000000000000000000000000000000000000000000000000000000000000000000000000000000000000000768548835555541	chr1_45	119	BroadPeak	2279.54633490024	1
chr1	41890000	41900000	chr1	42690000	42700000	143	6.99485760401512	0.0000000000000000000000000000000000000000000000000000000000000000000000000000000000000000000000000000000000000000000000000000000941941480622999	chr1_45	119	BroadPeak	2279.54633490024	0
chr1	42220000	42230000	chr1	42690000	42700000	33	9.46238789831362	0.0000000452504843180843	chr1_46	45	BroadPeak	907.18222046526	0
chr1	42230000	42240000	chr1	42690000	42700000	60	7.85263654550493	0.00000000000000000000000000000183375754308015	chr1_46	45	BroadPeak	907.18222046526	0
chr1	42240000	42250000	chr1	42690000	42700000	84	11.2055095525738	0.00000000000000000000000000000000000000000769014776653124	chr1_46	45	BroadPeak	907.18222046526	0
chr1	42250000	42260000	chr1	42690000	42700000	144	13.4798824370677	0.000000000000000000000000000000000000000000000000000000000000000000000000000000000000000000595401576294107	chr1_46	45	BroadPeak	907.18222046526	1
chr1	42260000	42270000	chr1	42690000	42700000	136	14.8232775373177	0.00000000000000000000000000000000000000000000000000000000000000000000000000000522500707159206	chr1_46	45	BroadPeak	907.18222046526	0
chr1	42350000	42360000	chr1	42690000	42700000	34	10.6332706941042	0.000000206995129093642	chr1_47	3	SharpPeak	21.2295297102019	1
chr1	41740000	41750000	chr1	42700000	42710000	78	5.79182063704197	0.00000000000000000000000000000000000000000000000000000000914611750175827	chr1_45	119	BroadPeak	2279.54633490024	0
chr1	41810000	41820000	chr1	42700000	42710000	126	7.12702910947302	0.00000000000000000000000000000000000000000000000000000000000000000000000000000000000000000000000000000000359367098272608	chr1_45	119	BroadPeak	2279.54633490024	0
chr1	41890000	41900000	chr1	42700000	42710000	71	5.93215780674317	0.00000000000000000000000000000000000000000000000235168741097925	chr1_45	119	BroadPeak	2279.54633490024	0
chr1	42220000	42230000	chr1	42700000	42710000	21	7.95098618621246	0.000924846744198532	chr1_46	45	BroadPeak	907.18222046526	0
chr1	42230000	42240000	chr1	42700000	42710000	37	6.60036956480818	0.00000000000000878283162157344	chr1_46	45	BroadPeak	907.18222046526	0
chr1	42240000	42250000	chr1	42700000	42710000	40	9.40599809905583	0.00000000000368346539016211	chr1_46	45	BroadPeak	907.18222046526	0
chr1	42250000	42260000	chr1	42700000	42710000	104	11.3095135899301	0.00000000000000000000000000000000000000000000000000000000000790626417836063	chr1_46	45	BroadPeak	907.18222046526	0
chr1	42260000	42270000	chr1	42700000	42710000	88	12.430827234332	0.00000000000000000000000000000000000000000652252328957154	chr1_46	45	BroadPeak	907.18222046526	0
chr1	41740000	41750000	chr1	42710000	42720000	45	3.79700230226799	0.00000000000000000000000000000110924296744671	chr1_45	119	BroadPeak	2279.54633490024	0
chr1	41810000	41820000	chr1	42710000	42720000	70	4.6124206366416	0.00000000000000000000000000000000000000000000000000000211516539485561	chr1_45	119	BroadPeak	2279.54633490024	0
chr1	41890000	41900000	chr1	42710000	42720000	53	3.87593630055659	0.00000000000000000000000000000000000000474864777586731	chr1_45	119	BroadPeak	2279.54633490024	0
chr1	42230000	42240000	chr1	42710000	42720000	18	4.25195135606976	0.00000706725284151643	chr1_46	45	BroadPeak	907.18222046526	0
chr1	42240000	42250000	chr1	42710000	42720000	37	5.98787543180293	0.000000000000000453379279672773	chr1_46	45	BroadPeak	907.18222046526	0
chr1	42250000	42260000	chr1	42710000	42720000	63	7.1842825252713	0.0000000000000000000000000000000000319731191486036	chr1_46	45	BroadPeak	907.18222046526	0
chr1	42260000	42270000	chr1	42710000	42720000	37	7.89013746752455	0.00000000000172088352541021	chr1_46	45	BroadPeak	907.18222046526	0
chr1	50920000	50930000	chr1	51330000	51340000	48	5.19560683270664	0.000000000000000000000000000527730215517743	chr1_48	11	SharpPeak	99.3879219711939	1
chr1	50930000	50940000	chr1	51330000	51340000	12	2.53764026663056	0.000117210841938138	chr1_48	11	SharpPeak	99.3879219711939	0
chr1	53060000	53070000	chr1	53290000	53300000	11	3.31566487477962	0.00428476234808226	chr1_49	2	SharpPeak	8.77670450755171	0
chr1	55230000	55240000	chr1	55880000	55890000	14	3.14254588415996	0.0000530867820038238	chr1_50	7	SharpPeak	54.2344743301193	0
chr1	55240000	55250000	chr1	55880000	55890000	15	2.40209389831289	0.000000461769267546771	chr1_50	7	SharpPeak	54.2344743301193	0
chr1	55400000	55410000	chr1	55880000	55890000	17	4.77846591882571	0.000114978838293163	chr1_51	10	SharpPeak	100.143825542469	0
chr1	56960000	56970000	chr1	57200000	57210000	33	6.69049325991476	0.00000000000819770421830598	chr1_52	8	SharpPeak	111.165418673786	0
chr1	56970000	56980000	chr1	57200000	57210000	81	12.2052919637511	0.00000000000000000000000000000000000121331695028543	chr1_52	8	SharpPeak	111.165418673786	1
chr1	56980000	56990000	chr1	57200000	57210000	44	7.78852543830109	0.0000000000000000145094591307596	chr1_52	8	SharpPeak	111.165418673786	0
chr1	56970000	56980000	chr1	57210000	57220000	41	9.84325972086923	0.00000000000363621208897076	chr1_52	8	SharpPeak	111.165418673786	0
chr1	56980000	56990000	chr1	57210000	57220000	24	6.28013313836057	0.000000877538166573563	chr1_52	8	SharpPeak	111.165418673786	0
chr1	56970000	56980000	chr1	57220000	57230000	30	8.66338423184004	0.000000242412870894267	chr1_52	8	SharpPeak	111.165418673786	0
chr1	56960000	56970000	chr1	57260000	57270000	14	5.20497711997167	0.00728342768450543	chr1_53	3	SharpPeak	25.5391882535137	0
chr1	56970000	56980000	chr1	57260000	57270000	43	9.38407595608456	0.0000000000000446133876439704	chr1_53	3	SharpPeak	25.5391882535137	1
chr1	56980000	56990000	chr1	57260000	57270000	21	5.95312402259345	0.0000166103852414896	chr1_53	3	SharpPeak	25.5391882535137	0
chr1	56970000	56980000	chr1	57370000	57380000	19	7.12865767386801	0.00156343648939149	chr1_54	3	SharpPeak	16.4200109261961	0
chr1	57420000	57430000	chr1	57770000	57780000	45	6.03706740303049	0.000000000000000000000162516805809456	chr1_55	6	SharpPeak	77.3863188661366	0
chr1	57430000	57440000	chr1	57770000	57780000	50	5.34541331229041	0.0000000000000000000000000000229602341849652	chr1_55	6	SharpPeak	77.3863188661366	1
chr1	57400000	57410000	chr1	57960000	57970000	31	4.25402550883814	0.00000000000000179434307551549	chr1_56	24	BroadPeak	202.959755967507	1
chr1	57420000	57430000	chr1	57960000	57970000	21	2.33518293485436	0.00000000000199963528784153	chr1_56	24	BroadPeak	202.959755967507	0
chr1	57430000	57440000	chr1	57960000	57970000	18	2.13707990717634	0.000000000260311579500272	chr1_56	24	BroadPeak	202.959755967507	0
chr1	57770000	57780000	chr1	57960000	57970000	31	11.400498016632	0.0000200906892843585	chr1_57	4	SharpPeak	31.1800073114199	0
chr1	57400000	57410000	chr1	57970000	57980000	15	3.11353704628948	0.0000107556344477049	chr1_56	24	BroadPeak	202.959755967507	0
chr1	57420000	57430000	chr1	57970000	57980000	18	1.87795641877501	0.0000000000331251836861437	chr1_56	24	BroadPeak	202.959755967507	0
chr1	57430000	57440000	chr1	57970000	57980000	10	1.75115814629125	0.000113369609802154	chr1_56	24	BroadPeak	202.959755967507	0
chr1	57400000	57410000	chr1	57990000	58000000	19	4.99797753644955	0.0000166153481734822	chr1_56	24	BroadPeak	202.959755967507	0
chr1	57420000	57430000	chr1	57990000	58000000	17	2.63789896623469	0.0000000442691640603241	chr1_58	7	SharpPeak	49.9741573849682	0
chr1	57430000	57440000	chr1	57990000	58000000	12	2.39068677248539	0.0000675724476856004	chr1_58	7	SharpPeak	49.9741573849682	0
chr1	57400000	57410000	chr1	58020000	58030000	11	2.56975960810785	0.000574747348276203	chr1_59	3	SharpPeak	16.0435422030923	0
chr1	57420000	57430000	chr1	58020000	58030000	14	1.66073465937701	0.0000000342629388505139	chr1_58	7	SharpPeak	49.9741573849682	0
chr1	57400000	57410000	chr1	58030000	58040000	16	3.16434277453977	0.00000274131969113475	chr1_59	3	SharpPeak	16.0435422030923	1
chr1	57420000	57430000	chr1	58030000	58040000	16	1.89480135707073	0.00000000291701743594015	chr1_58	7	SharpPeak	49.9741573849682	1
chr1	57430000	57440000	chr1	58030000	58040000	8	1.76393848008868	0.0028273529926506	chr1_58	7	SharpPeak	49.9741573849682	0
chr1	59250000	59260000	chr1	59480000	59490000	30	7.80734737298533	0.0000000263450794456751	chr1_60	2	SharpPeak	16.87172738607	1
chr1	59260000	59270000	chr1	59480000	59490000	23	6.19293192640104	0.00000254597009179386	chr1_60	2	SharpPeak	16.87172738607	0
chr1	59310000	59320000	chr1	59480000	59490000	55	11.5104884021601	0.0000000000000000013678408600547	chr1_61	3	SharpPeak	35.3844699680223	1
chr1	59310000	59320000	chr1	59570000	59580000	17	4.17627363521373	0.0000216617686064073	chr1_62	11	SharpPeak	86.4994257911223	0
chr1	59250000	59260000	chr1	59580000	59590000	12	2.8779841011355	0.000382437876637444	chr1_63	4	SharpPeak	19.9175167809615	0
chr1	59310000	59320000	chr1	59580000	59590000	19	3.72474511159188	0.000000236332855601034	chr1_62	11	SharpPeak	86.4994257911223	0
chr1	59480000	59490000	chr1	59580000	59590000	62	17.7367801304708	0.0000000000000129608100328865	chr1_64	6	SharpPeak	72.7383990797511	1
chr1	59230000	59240000	chr1	59590000	59600000	18	4.50133180140106	0.000015013849708385	chr1_63	4	SharpPeak	19.9175167809615	1
chr1	59310000	59320000	chr1	59590000	59600000	20	4.15466332349398	0.000000268561655879187	chr1_62	11	SharpPeak	86.4994257911223	0
chr1	59480000	59490000	chr1	59590000	59600000	50	19.04417212479	0.0000000777658180154424	chr1_64	6	SharpPeak	72.7383990797511	0
chr1	60340000	60350000	chr1	60860000	60870000	12	2.9614504907615	0.00049384628213848	chr1_65	5	SharpPeak	24.1551676305714	0
chr1	60400000	60410000	chr1	60860000	60870000	12	2.88441700774776	0.000389600545688536	chr1_66	6	SharpPeak	35.0973906999701	0
chr1	60410000	60420000	chr1	60860000	60870000	15	3.73716997289876	0.0000870283855552942	chr1_66	6	SharpPeak	35.0973906999701	0
chr1	60560000	60570000	chr1	60860000	60870000	34	7.7710671232667	0.0000000000925911204338077	chr1_67	7	SharpPeak	57.0906065233757	1
chr1	62420000	62430000	chr1	62700000	62710000	31	9.69216421359441	0.000000766398956077547	chr1_68	4	SharpPeak	26.902409862839	1
chr1	62430000	62440000	chr1	62700000	62710000	25	9.1100851539479	0.00013811818115593	chr1_68	4	SharpPeak	26.902409862839	0
chr1	62700000	62710000	chr1	62930000	62940000	41	12.9297944206167	0.0000000109989649385175	chr1_69	2	SharpPeak	15.7927484073618	1
chr1	62700000	62710000	chr1	62980000	62990000	29	7.04971309451449	0.0000000108818438002178	chr1_70	5	SharpPeak	37.3453167537782	0
chr1	63660000	63670000	chr1	64110000	64120000	18	5.61515770680018	0.000256651843590261	chr1_71	3	SharpPeak	14.2602714743555	1
chr1	63730000	63740000	chr1	64110000	64120000	19	7.58946838269327	0.00311765994564773	chr1_72	13	SharpPeak	144.545616469819	0
chr1	64020000	64030000	chr1	64110000	64120000	61	24.8755796015912	0.0000000249350028543891	chr1_73	11	SharpPeak	70.8551283483443	1
chr1	63660000	63670000	chr1	64120000	64130000	14	4.37022187934078	0.00149486645590683	chr1_71	3	SharpPeak	14.2602714743555	0
chr1	63730000	63740000	chr1	64120000	64130000	17	5.84298721609863	0.00118389792246518	chr1_72	13	SharpPeak	144.545616469819	0
chr1	64110000	64120000	chr1	64300000	64310000	29	10.3179875848381	0.0000219774771458915	chr1_74	4	SharpPeak	18.4203607660972	1
chr1	64120000	64130000	chr1	64300000	64310000	20	8.508972624714	0.00487671673116548	chr1_74	4	SharpPeak	18.4203607660972	0
chr1	63660000	63670000	chr1	64530000	64540000	31	2.85197316327003	0.0000000000000000000312396437234047	chr1_75	3	SharpPeak	33.8223178919993	1
chr1	63730000	63740000	chr1	64530000	64540000	13	3.45397507701986	0.000540651364102342	chr1_76	5	SharpPeak	34.4365588603216	0
chr1	63660000	63670000	chr1	64610000	64620000	10	1.9588107046622	0.000280200732011088	chr1_77	3	SharpPeak	15.4880375226898	0
chr1	66170000	66180000	chr1	66320000	66330000	70	25.5539934801039	0.0000000000160670755062326	chr1_78	2	SharpPeak	22.3648735664973	1
chr1	66170000	66180000	chr1	66380000	66390000	40	10.9253009155104	0.000000000311137758681899	chr1_79	2	SharpPeak	18.966003788816	1
chr1	69240000	69250000	chr1	69680000	69690000	18	3.38870239829576	0.000000287855558698471	chr1_80	5	SharpPeak	30.6408230480889	1
chr1	69330000	69340000	chr1	69680000	69690000	18	3.55975883685883	0.000000579923633388659	chr1_81	2	SharpPeak	11.9971379886382	1
chr1	72300000	72310000	chr1	72530000	72540000	45	12.0871898221923	0.000000000011276316941895	chr1_82	4	SharpPeak	54.9961655947836	0
chr1	72280000	72290000	chr1	72580000	72590000	27	8.79759158828049	0.0000100949906028953	chr1_83	18	SharpPeak	139.940799100776	0
chr1	72300000	72310000	chr1	72580000	72590000	29	7.49648326878853	0.0000000404881552589913	chr1_83	18	SharpPeak	139.940799100776	0
chr1	72280000	72290000	chr1	72820000	72830000	25	8.011073651785	0.0000173583731648418	chr1_84	4	SharpPeak	28.6638081041287	0
chr1	72300000	72310000	chr1	72820000	72830000	29	6.64499905855433	0.00000000294749275459444	chr1_84	4	SharpPeak	28.6638081041287	1
chr1	72710000	72720000	chr1	72820000	72830000	82	25.8090964357596	0.0000000000000000853372171524312	chr1_85	9	SharpPeak	100.568945706834	0
chr1	72710000	72720000	chr1	72870000	72880000	36	17.355669277266	0.000846505501122685	chr1_85	9	SharpPeak	100.568945706834	0
chr1	72280000	72290000	chr1	72570000	72580000	22	6.88145104759695	0.0000447391867984903	chr1_83	18	SharpPeak	139.940799100776	0
chr1	72300000	72310000	chr1	72570000	72580000	21	5.88444118153811	0.0000140087489429049	chr1_83	18	SharpPeak	139.940799100776	0
chr1	72280000	72290000	chr1	72710000	72720000	16	6.10252069501572	0.00486135392483947	chr1_86	5	SharpPeak	31.3622378139937	0
chr1	72300000	72310000	chr1	72710000	72720000	28	5.12154364886977	0.0000000000386159797998379	chr1_86	5	SharpPeak	31.3622378139937	1
chr1	72300000	72310000	chr1	72860000	72870000	13	3.37657765373035	0.000439543526355074	chr1_87	3	SharpPeak	23.8155032813962	0
chr1	72710000	72720000	chr1	72860000	72870000	36	10.3403763591472	0.0000000102806758762012	chr1_85	9	SharpPeak	100.568945706834	0
chr1	73990000	74000000	chr1	74120000	74130000	19	6.47020002531641	0.000498028888412907	chr1_88	2	SharpPeak	11.2303522662345	0
chr1	74280000	74290000	chr1	74360000	74370000	37	16.58891797036	0.000172008944920229	chr1_89	6	SharpPeak	28.4605505717343	0
chr1	74280000	74290000	chr1	74390000	74400000	57	26.8732547989573	0.00000704547061572127	chr1_89	6	SharpPeak	28.4605505717343	1
chr1	74300000	74310000	chr1	74390000	74400000	58	23.9725043452302	0.0000000897901819554524	chr1_90	5	SharpPeak	30.094758109317	1
chr1	74280000	74290000	chr1	74380000	74390000	39	18.7713520367907	0.000456633331455737	chr1_89	6	SharpPeak	28.4605505717343	0
chr1	74300000	74310000	chr1	74380000	74390000	35	17.0324490954196	0.00119846233926441	chr1_90	5	SharpPeak	30.094758109317	0
chr1	74280000	74290000	chr1	74400000	74410000	25	12.249326313906	0.00844174025198322	chr1_89	6	SharpPeak	28.4605505717343	0
chr1	74880000	74890000	chr1	75120000	75130000	21	9.44841414076573	0.00713587343886751	chr1_91	2	SharpPeak	7.0999211120135	0
chr1	74890000	74900000	chr1	75120000	75130000	21	9.20372490033503	0.00532588054985026	chr1_91	2	SharpPeak	7.0999211120135	1
chr1	74930000	74940000	chr1	75120000	75130000	17	6.72953315319279	0.00517099069302871	chr1_92	3	SharpPeak	12.7908289194642	0
chr1	74940000	74950000	chr1	75120000	75130000	28	10.5684333185009	0.0000885777582624837	chr1_92	3	SharpPeak	12.7908289194642	1
chr1	74950000	74960000	chr1	75120000	75130000	24	11.3668259851716	0.00686123029560732	chr1_92	3	SharpPeak	12.7908289194642	0
chr1	75310000	75320000	chr1	75460000	75470000	30	11.9434266530784	0.000118413381651465	chr1_93	20	BroadPeak	197.728676613465	0
chr1	75360000	75370000	chr1	75460000	75470000	34	16.8171924015724	0.00188439189679093	chr1_93	20	BroadPeak	197.728676613465	0
chr1	75380000	75390000	chr1	75460000	75470000	47	23.3505345830877	0.000192129004613947	chr1_94	2	SharpPeak	9.62542136519167	1
chr1	75390000	75400000	chr1	75460000	75470000	34	16.4332684482759	0.00128475819003195	chr1_94	2	SharpPeak	9.62542136519167	0
chr1	76630000	76640000	chr1	77500000	77510000	13	2.56177273164592	0.0000276278913834478	chr1_95	17	SharpPeak	134.472589856503	0
chr1	77100000	77110000	chr1	77500000	77510000	22	5.05152531982265	0.000000329980828287957	chr1_96	21	SharpPeak	145.549868314733	0
chr1	77260000	77270000	chr1	77500000	77510000	18	6.3843055064281	0.00116108363464973	chr1_97	3	SharpPeak	14.9559670644891	0
chr1	76630000	76640000	chr1	77510000	77520000	25	3.49983333977806	0.0000000000018762020023899	chr1_95	17	SharpPeak	134.472589856503	0
chr1	76860000	76870000	chr1	77510000	77520000	19	3.82622089604706	0.000000349418484969789	chr1_98	6	SharpPeak	36.9198091192025	1
chr1	77100000	77110000	chr1	77510000	77520000	35	7.27320829998308	0.00000000000356481601394533	chr1_96	21	SharpPeak	145.549868314733	1
chr1	77250000	77260000	chr1	77510000	77520000	29	11.2569058765871	0.000103772465039121	chr1_97	3	SharpPeak	14.9559670644891	1
chr1	77260000	77270000	chr1	77510000	77520000	24	9.10363292880851	0.000359906276945948	chr1_97	3	SharpPeak	14.9559670644891	0
chr1	77360000	77370000	chr1	77510000	77520000	25	11.0514337248765	0.00226557563392018	chr1_99	5	SharpPeak	29.8350166488807	0
chr1	77970000	77980000	chr1	78200000	78210000	20	6.02725657923273	0.0000655250309969144	chr1_100	3	SharpPeak	16.1310288600598	1
chr1	81570000	81580000	chr1	82280000	82290000	13	2.37401775342538	0.000012628314124329	chr1_101	14	SharpPeak	131.309113158347	0
chr1	81590000	81600000	chr1	82280000	82290000	32	3.73962168873271	0.00000000000000000690524522038124	chr1_101	14	SharpPeak	131.309113158347	0
chr1	81570000	81580000	chr1	82290000	82300000	22	2.44966371553352	0.00000000000059266977335208	chr1_101	14	SharpPeak	131.309113158347	0
chr1	81590000	81600000	chr1	82290000	82300000	37	3.89106485761068	0.000000000000000000000446361144208606	chr1_101	14	SharpPeak	131.309113158347	1
chr1	84280000	84290000	chr1	84690000	84700000	31	5.45062171875728	0.00000000000115889025199186	chr1_102	2	SharpPeak	18.5339035575472	1
chr1	85890000	85900000	chr1	86010000	86020000	40	8.54830401467075	0.000000000000202487411959856	chr1_103	5	SharpPeak	38.5539301164715	1
chr1	86210000	86220000	chr1	86350000	86360000	19	7.55976939030295	0.00300494677915422	chr1_104	2	SharpPeak	8.20826609166065	1
chr1	86430000	86440000	chr1	86520000	86530000	92	31.5375621797006	0.000000000000000158158760351988	chr1_105	6	SharpPeak	94.2763223998523	0
chr1	86440000	86450000	chr1	86520000	86530000	168	55.2676020928	0.0000000000000000000000000000000601030140693979	chr1_105	6	SharpPeak	94.2763223998523	1
chr1	86210000	86220000	chr1	86310000	86320000	12	3.14785286457632	0.000846429088029312	chr1_106	4	SharpPeak	21.3232662463604	0
chr1	86430000	86440000	chr1	86500000	86510000	63	29.0616486570069	0.000000929799597977988	chr1_107	4	SharpPeak	50.3786957390959	0
chr1	86440000	86450000	chr1	86500000	86510000	129	52.2764308994	0.0000000000000000315875015542073	chr1_107	4	SharpPeak	50.3786957390959	1
chr1	86430000	86440000	chr1	86530000	86540000	45	16.2786085916621	0.0000000973624803479778	chr1_105	6	SharpPeak	94.2763223998523	0
chr1	86440000	86450000	chr1	86530000	86540000	97	28.262652333415	0.000000000000000000000489499889956551	chr1_105	6	SharpPeak	94.2763223998523	0
chr1	86660000	86670000	chr1	87120000	87130000	14	2.86988418003722	0.000019408101185383	chr1_108	4	SharpPeak	22.0910307109991	0
chr1	86670000	86680000	chr1	87120000	87130000	15	3.27636598317738	0.0000193051868264076	chr1_108	4	SharpPeak	22.0910307109991	1
chr1	86580000	86590000	chr1	87150000	87160000	18	6.28552303439369	0.000981654670521411	chr1_109	41	BroadPeak	335.972805586689	0
chr1	86630000	86640000	chr1	87150000	87160000	11	2.85534972542461	0.00134538457495014	chr1_109	41	BroadPeak	335.972805586689	0
chr1	86660000	86670000	chr1	87150000	87160000	16	4.40422709670959	0.000152252491832486	chr1_109	41	BroadPeak	335.972805586689	0
chr1	86670000	86680000	chr1	87150000	87160000	18	5.12471531156115	0.0000818585830594995	chr1_109	41	BroadPeak	335.972805586689	0
chr1	86580000	86590000	chr1	87170000	87180000	18	3.60955675867975	0.000000697018921859612	chr1_109	41	BroadPeak	335.972805586689	0
chr1	86660000	86670000	chr1	87170000	87180000	12	2.65096352870222	0.00017745746114562	chr1_109	41	BroadPeak	335.972805586689	0
chr1	86670000	86680000	chr1	87170000	87180000	15	3.00392599957365	0.000007073007152023	chr1_109	41	BroadPeak	335.972805586689	0
chr1	86500000	86510000	chr1	87180000	87190000	18	4.42630418859158	0.0000120280389799866	chr1_110	2	SharpPeak	10.6327794567045	1
chr1	86580000	86590000	chr1	87180000	87190000	26	5.0619399281721	0.000000000796174082029521	chr1_109	41	BroadPeak	335.972805586689	0
chr1	86630000	86640000	chr1	87180000	87190000	25	2.40811328575662	0.00000000000000051607777319014	chr1_109	41	BroadPeak	335.972805586689	0
chr1	86660000	86670000	chr1	87180000	87190000	24	3.5717100973015	0.0000000000185893690831824	chr1_109	41	BroadPeak	335.972805586689	0
chr1	86670000	86680000	chr1	87180000	87190000	27	4.12060060550001	0.00000000000165247042554924	chr1_109	41	BroadPeak	335.972805586689	0
chr1	87470000	87480000	chr1	87750000	87760000	22	4.88079674000589	0.00000018624893579193	chr1_111	2	SharpPeak	20.320763183678	0
chr1	87500000	87510000	chr1	87750000	87760000	30	7.72339930128794	0.0000000211006983039761	chr1_112	9	SharpPeak	57.4666534132699	0
chr1	87510000	87520000	chr1	87750000	87760000	17	7.0146957919996	0.00771956688688142	chr1_112	9	SharpPeak	57.4666534132699	0
chr1	88400000	88410000	chr1	88690000	88700000	21	5.46922867784929	0.00000464749937388421	chr1_113	54	BroadPeak	706.059585827652	0
chr1	88440000	88450000	chr1	88690000	88700000	37	7.43604526628301	0.000000000000304367796761749	chr1_113	54	BroadPeak	706.059585827652	0
chr1	88480000	88490000	chr1	88690000	88700000	30	8.19782969536876	0.0000000735836214180909	chr1_113	54	BroadPeak	706.059585827652	0
chr1	88570000	88580000	chr1	88690000	88700000	19	8.3082219810899	0.00826147707900932	chr1_113	54	BroadPeak	706.059585827652	0
chr1	88400000	88410000	chr1	88700000	88710000	49	8.45480552305139	0.0000000000000000000626127868282111	chr1_113	54	BroadPeak	706.059585827652	0
chr1	88440000	88450000	chr1	88700000	88710000	90	11.4830929642332	0.000000000000000000000000000000000000000000000258293132782565	chr1_113	54	BroadPeak	706.059585827652	1
chr1	88480000	88490000	chr1	88700000	88710000	46	12.5848430505427	0.0000000000117583808422544	chr1_113	54	BroadPeak	706.059585827652	0
chr1	88490000	88500000	chr1	88700000	88710000	32	11.0121471683992	0.00000376341775846911	chr1_113	54	BroadPeak	706.059585827652	0
chr1	88570000	88580000	chr1	88700000	88710000	33	12.4087655931465	0.000015908674368962	chr1_113	54	BroadPeak	706.059585827652	0
chr1	89640000	89650000	chr1	89920000	89930000	29	8.32407207668622	0.000000349666607598809	chr1_114	29	BroadPeak	290.969662620063	0
chr1	89640000	89650000	chr1	89930000	89940000	37	9.38646450339586	0.000000000218507190999238	chr1_114	29	BroadPeak	290.969662620063	0
chr1	89640000	89650000	chr1	89960000	89970000	17	4.41641119919931	0.0000443104225713736	chr1_114	29	BroadPeak	290.969662620063	0
chr1	89640000	89650000	chr1	89940000	89950000	20	4.01924240064798	0.000000157178860094602	chr1_114	29	BroadPeak	290.969662620063	0
chr1	89990000	90000000	chr1	90600000	90610000	10	3.03657180595879	0.00720097559518155	chr1_115	4	SharpPeak	16.1993800865041	0
chr1	90200000	90210000	chr1	90600000	90610000	24	7.37280825286416	0.0000136268463471261	chr1_116	14	SharpPeak	175.819418985118	0
chr1	90210000	90220000	chr1	90600000	90610000	14	5.25119411690315	0.00780710097200769	chr1_116	14	SharpPeak	175.819418985118	0
chr1	90960000	90970000	chr1	91250000	91260000	15	4.44650406967518	0.000574747348276203	chr1_117	3	SharpPeak	13.6159763927097	1
chr1	91540000	91550000	chr1	91800000	91810000	20	8.5194742722968	0.00494208311439461	chr1_118	2	SharpPeak	8.44789009109914	0
chr1	92640000	92650000	chr1	92830000	92840000	115	21.9905493525924	0.00000000000000000000000000000000000000000479556274698114	chr1_119	27	BroadPeak	337.247352168335	1
chr1	92730000	92740000	chr1	92830000	92840000	108	27.4218068635338	0.0000000000000000000000000000313411620248498	chr1_119	27	BroadPeak	337.247352168335	0
chr1	92640000	92650000	chr1	92840000	92850000	49	12.8816891133376	0.000000000000580157108795118	chr1_119	27	BroadPeak	337.247352168335	0
chr1	92640000	92650000	chr1	92900000	92910000	31	13.6946943361718	0.000548049477632742	chr1_120	4	SharpPeak	19.1364600713725	0
chr1	92640000	92650000	chr1	92910000	92920000	29	10.9780515710487	0.0000675724476856004	chr1_120	4	SharpPeak	19.1364600713725	1
chr1	104990000	105000000	chr1	105350000	105360000	14	3.34013949097391	0.0000999629814058672	chr1_121	2	SharpPeak	9.52179146914759	1
chr1	106170000	106180000	chr1	106710000	106720000	24	9.20169373702244	0.000421702470358703	chr1_122	2	SharpPeak	8.81660913012704	1
chr1	118820000	118830000	chr1	119040000	119050000	20	6.57417282801158	0.000211769603394778	chr1_123	17	SharpPeak	122.400419169577	0
chr1	118910000	118920000	chr1	119040000	119050000	23	10.7925489884166	0.00751673172202937	chr1_123	17	SharpPeak	122.400419169577	0
chr1	118820000	118830000	chr1	119050000	119060000	37	7.57963359856475	0.000000000000536583329986683	chr1_123	17	SharpPeak	122.400419169577	1
chr1	118910000	118920000	chr1	119050000	119060000	41	12.1526381451633	0.00000000193140271171174	chr1_123	17	SharpPeak	122.400419169577	0
chr1	119080000	119090000	chr1	119410000	119420000	13	4.13725722660964	0.00273648225475759	chr1_124	27	BroadPeak	276.670780736885	0
chr1	119180000	119190000	chr1	119410000	119420000	23	7.28935593703691	0.0000349507212472643	chr1_124	27	BroadPeak	276.670780736885	0
chr1	119080000	119090000	chr1	119420000	119430000	34	5.29897911544349	0.00000000000000267463288532809	chr1_124	27	BroadPeak	276.670780736885	0
chr1	119180000	119190000	chr1	119420000	119430000	34	9.34149334657752	0.00000000987883638371141	chr1_124	27	BroadPeak	276.670780736885	0
chr1	119190000	119200000	chr1	119420000	119430000	25	7.16289563428587	0.00000255257442213584	chr1_124	27	BroadPeak	276.670780736885	0
chr1	119080000	119090000	chr1	119450000	119460000	9	2.18845955414025	0.00271881885504515	chr1_125	6	SharpPeak	27.073331351529	0
chr1	120590000	120600000	chr1	121080000	121090000	8	2.17984778881783	0.00986667970659352	chr1_126	13	SharpPeak	62.9912151228684	0
chr1	120600000	120610000	chr1	121080000	121090000	11	2.64668661827561	0.000736547463161923	chr1_126	13	SharpPeak	62.9912151228684	0
chr1	120590000	120600000	chr1	121090000	121100000	13	3.11581641041065	0.000199155225489199	chr1_126	13	SharpPeak	62.9912151228684	0
chr1	120600000	120610000	chr1	121090000	121100000	21	3.96660051083044	0.0000000263450794456751	chr1_126	13	SharpPeak	62.9912151228684	1
chr1	120610000	120620000	chr1	121090000	121100000	11	3.25467446603545	0.00370922063040977	chr1_126	13	SharpPeak	62.9912151228684	0
chr1	120620000	120630000	chr1	121090000	121100000	10	2.52074543805403	0.00191790629712255	chr1_126	13	SharpPeak	62.9912151228684	0
chr1	120590000	120600000	chr1	121170000	121180000	90	3.40634846809333	0.00000000000000000000000000000000000000000000000000000000000000000000000000000000000000000293778360838546	chr1_127	27	BroadPeak	460.343755601093	1
chr1	120600000	120610000	chr1	121170000	121180000	83	4.36044372387941	0.00000000000000000000000000000000000000000000000000000000000000000000000405647444472449	chr1_127	27	BroadPeak	460.343755601093	0
chr1	120610000	120620000	chr1	121170000	121180000	46	3.54811585949258	0.00000000000000000000000000000000533819687288453	chr1_127	27	BroadPeak	460.343755601093	0
chr1	120620000	120630000	chr1	121170000	121180000	27	2.71126442196028	0.0000000000000000861935466994807	chr1_127	27	BroadPeak	460.343755601093	0
chr1	120640000	120650000	chr1	121170000	121180000	15	2.79300335874148	0.00000290238605627875	chr1_127	27	BroadPeak	460.343755601093	0
chr1	120590000	120600000	chr1	121320000	121330000	14	3.17278587600422	0.0000584843943210824	chr1_128	7	SharpPeak	49.110517479901	0
chr1	120600000	120610000	chr1	121320000	121330000	29	4.02468850524911	0.0000000000000208115202907905	chr1_128	7	SharpPeak	49.110517479901	1
chr1	120610000	120620000	chr1	121320000	121330000	19	3.28225282417244	0.000000034075098215809	chr1_128	7	SharpPeak	49.110517479901	0
chr1	120620000	120630000	chr1	121320000	121330000	10	2.52763345682286	0.00194386688896568	chr1_128	7	SharpPeak	49.110517479901	0
chr1	120590000	120600000	chr1	121390000	121400000	29	2.45834539043063	0.0000000000000000000652726955513639	chr1_129	24	BroadPeak	200.950183137271	1
chr1	120600000	120610000	chr1	121390000	121400000	20	3.02419661596836	0.0000000015136677945503	chr1_129	24	BroadPeak	200.950183137271	0
chr1	120610000	120620000	chr1	121390000	121400000	17	2.52677445274889	0.0000000244335837572623	chr1_129	24	BroadPeak	200.950183137271	0
chr1	121170000	121180000	chr1	121390000	121400000	21	6.46112704981951	0.0000551807858748366	chr1_130	4	SharpPeak	26.6008641038208	0
chr1	120590000	120600000	chr1	121430000	121440000	23	2.54194327084696	0.000000000000144457893515906	chr1_129	24	BroadPeak	200.950183137271	0
chr1	120600000	120610000	chr1	121430000	121440000	13	3.14012782245577	0.000215381019055283	chr1_129	24	BroadPeak	200.950183137271	0
chr1	120610000	120620000	chr1	121430000	121440000	22	2.61231895558436	0.00000000000199963528784153	chr1_129	24	BroadPeak	200.950183137271	0
chr1	125430000	125440000	chr1	125560000	125570000	50	21.6749170724687	0.00000324246623806764	chr1_131	2	SharpPeak	11.4191724325061	1
chr1	125910000	125920000	chr1	126490000	126500000	14	4.69638983534579	0.00290559382218213	chr1_132	2	SharpPeak	9.47589838236892	0
chr1	127530000	127540000	chr1	127660000	127670000	22	7.52299233971015	0.000162351377423415	chr1_133	10	SharpPeak	112.572409108077	0
chr1	127530000	127540000	chr1	127670000	127680000	50	14.3457931464906	0.00000000000700441750711778	chr1_133	10	SharpPeak	112.572409108077	0
chr1	128360000	128370000	chr1	128580000	128590000	20	6.6669230345393	0.000255137570854722	chr1_134	10	SharpPeak	73.8944524212624	0
chr1	128410000	128420000	chr1	128580000	128590000	35	11.6212182423023	0.000000526539768177499	chr1_134	10	SharpPeak	73.8944524212624	0
chr1	128360000	128370000	chr1	128590000	128600000	34	9.34481392944702	0.00000000993233667269411	chr1_134	10	SharpPeak	73.8944524212624	1
chr1	128410000	128420000	chr1	128590000	128600000	40	16.1353753806981	0.0000081963101141941	chr1_134	10	SharpPeak	73.8944524212624	0
chr1	128350000	128360000	chr1	128830000	128840000	17	2.36569567130384	0.00000000936536876327572	chr1_135	8	SharpPeak	56.0311032317496	0
chr1	128360000	128370000	chr1	128830000	128840000	15	2.32896581673178	0.000000314256412192046	chr1_135	8	SharpPeak	56.0311032317496	0
chr1	128410000	128420000	chr1	128830000	128840000	17	3.2556221754877	0.000000800444402362005	chr1_136	4	SharpPeak	28.4888499926768	0
chr1	128580000	128590000	chr1	128830000	128840000	15	4.93724187650229	0.00164507597928741	chr1_137	9	SharpPeak	80.713085558835	0
chr1	128590000	128600000	chr1	128830000	128840000	21	7.42326110777147	0.000380282104900381	chr1_137	9	SharpPeak	80.713085558835	0
chr1	130870000	130880000	chr1	131060000	131070000	13	3.71984189200883	0.00108111202872747	chr1_138	3	SharpPeak	27.7195369292239	0
chr1	131270000	131280000	chr1	131520000	131530000	37	11.1239079789861	0.00000002025831391629	chr1_139	18	BroadPeak	232.960129762044	0
chr1	131270000	131280000	chr1	131530000	131540000	16	4.99563639840852	0.000630886327889731	chr1_139	18	BroadPeak	232.960129762044	0
chr1	131270000	131280000	chr1	131550000	131560000	16	3.57160002593112	0.0000126572641404936	chr1_140	3	SharpPeak	19.226189960963	1
chr1	132160000	132170000	chr1	132290000	132300000	51	19.9497985255366	0.000000126967338113154	chr1_141	20	SharpPeak	122.956680348073	0
chr1	132140000	132150000	chr1	132300000	132310000	22	10.4022666367819	0.00998692959206755	chr1_141	20	SharpPeak	122.956680348073	0
chr1	132150000	132160000	chr1	132300000	132310000	43	13.433758329016	0.00000000336482576090048	chr1_141	20	SharpPeak	122.956680348073	1
chr1	132160000	132170000	chr1	132300000	132310000	43	15.8282949567198	0.00000032087745972158	chr1_141	20	SharpPeak	122.956680348073	0
chr1	132140000	132150000	chr1	132310000	132320000	33	11.4369059545735	0.00000293385619687921	chr1_141	20	SharpPeak	122.956680348073	0
chr1	132150000	132160000	chr1	132310000	132320000	30	14.7228013681967	0.00343534242552327	chr1_141	20	SharpPeak	122.956680348073	0
chr1	132160000	132170000	chr1	132310000	132320000	44	17.2842889048935	0.00000124303403571845	chr1_141	20	SharpPeak	122.956680348073	0
chr1	132150000	132160000	chr1	132320000	132330000	28	11.6503115497478	0.000448337584504608	chr1_141	20	SharpPeak	122.956680348073	0
chr1	132160000	132170000	chr1	132320000	132330000	29	13.6332629177739	0.00223600884076649	chr1_141	20	SharpPeak	122.956680348073	0
chr1	132190000	132200000	chr1	132320000	132330000	64	29.7166291988037	0.000000926889905270892	chr1_142	2	SharpPeak	16.599903871253	0
chr1	132190000	132200000	chr1	132360000	132370000	37	18.1467227990584	0.000951861412530973	chr1_143	2	SharpPeak	12.6766178537132	0
chr1	132370000	132380000	chr1	132470000	132480000	24	11.5399128229781	0.00813229183295688	chr1_144	5	SharpPeak	20.3789546997297	0
chr1	132760000	132770000	chr1	132870000	132880000	25	9.37169540110803	0.000215381019055283	chr1_145	6	SharpPeak	39.3291450230056	0
chr1	132760000	132770000	chr1	132880000	132890000	57	17.5874929044253	0.00000000000340433310778927	chr1_145	6	SharpPeak	39.3291450230056	1
chr1	132750000	132760000	chr1	133020000	133030000	16	5.66442740672087	0.00230101244653852	chr1_146	30	BroadPeak	262.304551579432	0
chr1	132760000	132770000	chr1	133020000	133030000	16	5.04728058184132	0.000707732992941675	chr1_146	30	BroadPeak	262.304551579432	0
chr1	132750000	132760000	chr1	133030000	133040000	16	5.23024366901422	0.0010331312457192	chr1_146	30	BroadPeak	262.304551579432	0
chr1	133030000	133040000	chr1	133120000	133130000	36	14.0555598129726	0.0000131709645161867	chr1_147	2	SharpPeak	18.5779758662295	0
chr1	133040000	133050000	chr1	133120000	133130000	74	29.1442377996064	0.00000000011889501788583	chr1_147	2	SharpPeak	18.5779758662295	1
chr1	133180000	133190000	chr1	133290000	133300000	61	17.2550684803233	0.0000000000000133500186960142	chr1_148	12	SharpPeak	155.50524205142	0
chr1	133130000	133140000	chr1	133360000	133370000	34	16.6273197870392	0.00156524052143793	chr1_149	4	SharpPeak	19.3501107448775	0
chr1	133160000	133170000	chr1	133360000	133370000	29	12.5909127594584	0.000678820231883411	chr1_150	13	SharpPeak	143.631617901937	0
chr1	133180000	133190000	chr1	133360000	133370000	46	18.0951701967707	0.000000697018921859612	chr1_150	13	SharpPeak	143.631617901937	0
chr1	133130000	133140000	chr1	133380000	133390000	32	12.7546596776756	0.0000675724476856004	chr1_149	4	SharpPeak	19.3501107448775	1
chr1	133160000	133170000	chr1	133380000	133390000	35	9.5616108195539	0.00000000488231848877482	chr1_150	13	SharpPeak	143.631617901937	0
chr1	133180000	133190000	chr1	133380000	133390000	55	13.6250798431921	0.0000000000000016352738709605	chr1_150	13	SharpPeak	143.631617901937	0
chr1	133160000	133170000	chr1	133320000	133330000	23	10.5053777009347	0.00545965481517833	chr1_148	12	SharpPeak	155.50524205142	0
chr1	133180000	133190000	chr1	133320000	133330000	50	15.4527321739705	0.0000000000935730084969664	chr1_148	12	SharpPeak	155.50524205142	0
chr1	133180000	133190000	chr1	133390000	133400000	25	12.3833613626641	0.0096936476359928	chr1_150	13	SharpPeak	143.631617901937	0
chr1	133030000	133040000	chr1	133600000	133610000	13	3.97979512779426	0.00194390719905423	chr1_151	4	SharpPeak	19.5550630333724	0
chr1	133040000	133050000	chr1	133600000	133610000	22	7.45603607946066	0.000142317776216721	chr1_151	4	SharpPeak	19.5550630333724	1
chr1	133130000	133140000	chr1	133600000	133610000	36	9.04984745253003	0.000000000315182750637239	chr1_152	18	BroadPeak	182.417253619363	0
chr1	133160000	133170000	chr1	133600000	133610000	30	6.43792485234934	0.000000000322332373365643	chr1_152	18	BroadPeak	182.417253619363	0
chr1	133180000	133190000	chr1	133600000	133610000	39	8.78260666177092	0.00000000000199861518522434	chr1_152	18	BroadPeak	182.417253619363	0
chr1	133290000	133300000	chr1	133600000	133610000	14	5.11024549418628	0.00620425488781725	chr1_153	23	BroadPeak	243.564589554488	0
chr1	133320000	133330000	chr1	133600000	133610000	28	6.14118664635808	0.00000000224060922108852	chr1_153	23	BroadPeak	243.564589554488	0
chr1	133360000	133370000	chr1	133600000	133610000	31	10.2523244257171	0.00000248102438349789	chr1_153	23	BroadPeak	243.564589554488	0
chr1	133380000	133390000	chr1	133600000	133610000	71	9.15171164056326	0.00000000000000000000000000000000000255129170237068	chr1_153	23	BroadPeak	243.564589554488	1
chr1	133390000	133400000	chr1	133600000	133610000	42	9.0497343421664	0.0000000000000598417084734061	chr1_153	23	BroadPeak	243.564589554488	0
chr1	133410000	133420000	chr1	133600000	133610000	36	10.5917022632028	0.0000000191079598792343	chr1_154	15	SharpPeak	88.4244382408596	0
chr1	133420000	133430000	chr1	133600000	133610000	45	19.8024158625323	0.0000166716550770132	chr1_154	15	SharpPeak	88.4244382408596	0
chr1	133430000	133440000	chr1	133600000	133610000	24	10.5395182750035	0.00263793727233076	chr1_154	15	SharpPeak	88.4244382408596	0
chr1	133030000	133040000	chr1	133610000	133620000	12	3.03471013754297	0.000609286689563131	chr1_151	4	SharpPeak	19.5550630333724	0
chr1	133040000	133050000	chr1	133610000	133620000	18	5.48956365900465	0.000192953741793611	chr1_151	4	SharpPeak	19.5550630333724	0
chr1	133130000	133140000	chr1	133610000	133620000	36	6.62695048314551	0.0000000000000519052432106073	chr1_152	18	BroadPeak	182.417253619363	0
chr1	133160000	133170000	chr1	133610000	133620000	36	4.7383454986803	0.00000000000000000209318313403416	chr1_152	18	BroadPeak	182.417253619363	1
chr1	133180000	133190000	chr1	133610000	133620000	31	6.41891264277984	0.0000000000653634934945983	chr1_152	18	BroadPeak	182.417253619363	0
chr1	133360000	133370000	chr1	133610000	133620000	31	7.37451776445697	0.00000000186023768877838	chr1_153	23	BroadPeak	243.564589554488	0
chr1	133380000	133390000	chr1	133610000	133620000	54	6.56721724524844	0.0000000000000000000000000000532123837991908	chr1_153	23	BroadPeak	243.564589554488	0
chr1	133390000	133400000	chr1	133610000	133620000	19	6.48339482105472	0.000508932799363278	chr1_153	23	BroadPeak	243.564589554488	0
chr1	133410000	133420000	chr1	133610000	133620000	19	7.55064244963521	0.0029641942821705	chr1_154	15	SharpPeak	88.4244382408596	0
chr1	133420000	133430000	chr1	133610000	133620000	35	14.0770078226774	0.0000329455852298443	chr1_154	15	SharpPeak	88.4244382408596	0
chr1	133120000	133130000	chr1	133650000	133660000	13	3.30786958203081	0.000359906276945948	chr1_155	2	SharpPeak	9.39507477660258	1
chr1	133730000	133740000	chr1	133880000	133890000	43	8.46380576199255	0.0000000000000014201743975764	chr1_156	21	BroadPeak	221.064399321667	0
chr1	133660000	133670000	chr1	133890000	133900000	21	6.64494884559227	0.0000819980220011127	chr1_157	2	SharpPeak	9.74615818805882	1
chr1	133730000	133740000	chr1	133890000	133900000	69	9.33303939913997	0.000000000000000000000000000000000434934922530791	chr1_156	21	BroadPeak	221.064399321667	0
chr1	133750000	133760000	chr1	133890000	133900000	21	6.61020569969099	0.0000761512999591005	chr1_156	21	BroadPeak	221.064399321667	0
chr1	133660000	133670000	chr1	133900000	133910000	21	8.57004309513053	0.00228445953157868	chr1_157	2	SharpPeak	9.74615818805882	0
chr1	133730000	133740000	chr1	133900000	133910000	78	11.8683056130989	0.0000000000000000000000000000000000496605483987552	chr1_156	21	BroadPeak	221.064399321667	1
chr1	133750000	133760000	chr1	133900000	133910000	24	8.3398417286608	0.0000952176744388793	chr1_156	21	BroadPeak	221.064399321667	0
chr1	133730000	133740000	chr1	133920000	133930000	17	6.26418628454553	0.00245533579849869	chr1_156	21	BroadPeak	221.064399321667	0
chr1	133730000	133740000	chr1	134030000	134040000	15	3.97987921344883	0.000173938697035745	chr1_158	24	BroadPeak	266.334346915361	0
chr1	133900000	133910000	chr1	134030000	134040000	25	8.90525813715756	0.0000966010312868204	chr1_159	6	SharpPeak	69.8446073049164	0
chr1	133650000	133660000	chr1	134040000	134050000	20	4.81596264164076	0.00000254597009179386	chr1_158	24	BroadPeak	266.334346915361	0
chr1	133660000	133670000	chr1	134040000	134050000	21	4.85553073655756	0.000000704637048609342	chr1_158	24	BroadPeak	266.334346915361	0
chr1	133730000	133740000	chr1	134040000	134050000	99	5.92587152403866	0.0000000000000000000000000000000000000000000000000000000000000000000000000000000155590573759298	chr1_158	24	BroadPeak	266.334346915361	1
chr1	133750000	133760000	chr1	134040000	134050000	17	4.02929805617287	0.0000138126090007892	chr1_158	24	BroadPeak	266.334346915361	0
chr1	133890000	133900000	chr1	134040000	134050000	30	9.15849378819878	0.000000741694455830217	chr1_159	6	SharpPeak	69.8446073049164	0
chr1	133900000	133910000	chr1	134040000	134050000	62	13.0371381229109	0.00000000000000000000866691172023995	chr1_159	6	SharpPeak	69.8446073049164	1
chr1	133920000	133930000	chr1	134040000	134050000	26	8.64855775252865	0.0000215053642507526	chr1_159	6	SharpPeak	69.8446073049164	0
chr1	133660000	133670000	chr1	134060000	134070000	19	5.97197689797762	0.000179670422209666	chr1_158	24	BroadPeak	266.334346915361	0
chr1	133730000	133740000	chr1	134060000	134070000	26	7.24265220803587	0.00000089713672298762	chr1_158	24	BroadPeak	266.334346915361	0
chr1	133890000	133900000	chr1	134060000	134070000	24	10.636193030071	0.00295954970565703	chr1_160	3	SharpPeak	16.2298155490122	0
chr1	133900000	133910000	chr1	134060000	134070000	31	15.0385964654871	0.0024013939769391	chr1_160	3	SharpPeak	16.2298155490122	0
chr1	133650000	133660000	chr1	134070000	134080000	23	9.4653655772754	0.00146943801587251	chr1_158	24	BroadPeak	266.334346915361	0
chr1	133730000	133740000	chr1	134070000	134080000	36	11.5269330364651	0.000000145729999558498	chr1_158	24	BroadPeak	266.334346915361	0
chr1	133730000	133740000	chr1	134080000	134090000	17	5.80785987607409	0.00111595438680043	chr1_158	24	BroadPeak	266.334346915361	0
chr1	133730000	133740000	chr1	134090000	134100000	25	5.72377682365814	0.0000000428991067496558	chr1_158	24	BroadPeak	266.334346915361	0
chr1	133730000	133740000	chr1	134100000	134110000	20	5.12749495634133	0.00000660815188080771	chr1_158	24	BroadPeak	266.334346915361	0
chr1	134090000	134100000	chr1	134340000	134350000	19	7.54875146693814	0.00295954970565703	chr1_161	4	SharpPeak	20.9990986617779	0
chr1	134100000	134110000	chr1	134340000	134350000	18	7.16996585376827	0.00407838242745339	chr1_161	4	SharpPeak	20.9990986617779	0
chr1	134110000	134120000	chr1	134340000	134350000	21	5.03750387287855	0.00000126158879496263	chr1_161	4	SharpPeak	20.9990986617779	1
chr1	134640000	134650000	chr1	134860000	134870000	24	8.91657397149903	0.000263746136456195	chr1_162	6	SharpPeak	37.3716938364114	0
chr1	134960000	134970000	chr1	135100000	135110000	25	8.52796720595294	0.0000492066366324765	chr1_163	14	SharpPeak	103.511390049961	0
chr1	134980000	134990000	chr1	135100000	135110000	45	11.6904971781269	0.00000000000380240060907169	chr1_163	14	SharpPeak	103.511390049961	0
chr1	134960000	134970000	chr1	135140000	135150000	30	14.7053807332697	0.00337090564656836	chr1_163	14	SharpPeak	103.511390049961	0
chr1	134980000	134990000	chr1	135140000	135150000	41	19.5754272854895	0.000258827703550094	chr1_163	14	SharpPeak	103.511390049961	0
chr1	135140000	135150000	chr1	135250000	135260000	47	21.0875554374493	0.0000166716550770132	chr1_164	8	SharpPeak	43.625877775866	0
chr1	135150000	135160000	chr1	135250000	135260000	37	13.2204535211331	0.00000127400319472437	chr1_164	8	SharpPeak	43.625877775866	1
chr1	135140000	135150000	chr1	135360000	135370000	32	14.9363899329822	0.00109338272368942	chr1_165	10	SharpPeak	78.0815579063339	0
chr1	135150000	135160000	chr1	135360000	135370000	32	9.00287959642467	0.0000000490983293206309	chr1_165	10	SharpPeak	78.0815579063339	0
chr1	135140000	135150000	chr1	135370000	135380000	56	23.6808334879301	0.000000328194756064244	chr1_165	10	SharpPeak	78.0815579063339	0
chr1	135150000	135160000	chr1	135370000	135380000	42	14.2468160526781	0.0000000523564027004051	chr1_165	10	SharpPeak	78.0815579063339	0
chr1	135500000	135510000	chr1	135670000	135680000	24	9.92196104967886	0.00119846233926441	chr1_166	53	BroadPeak	465.536832278719	0
chr1	135510000	135520000	chr1	135670000	135680000	26	11.4253503463259	0.00166242127703285	chr1_166	53	BroadPeak	465.536832278719	0
chr1	135550000	135560000	chr1	135670000	135680000	24	11.4667834862261	0.00760260360953331	chr1_166	53	BroadPeak	465.536832278719	0
chr1	135570000	135580000	chr1	135670000	135680000	52	18.6990296619578	0.00000000654683968405946	chr1_166	53	BroadPeak	465.536832278719	0
chr1	135580000	135590000	chr1	135670000	135680000	112	37.0065728457	0.00000000000000000000330741497190649	chr1_166	53	BroadPeak	465.536832278719	0
chr1	135370000	135380000	chr1	135680000	135690000	30	14.0311578998148	0.00169206731884889	chr1_167	3	SharpPeak	15.2769094387558	0
chr1	135420000	135430000	chr1	135680000	135690000	39	13.9258789623382	0.000000616527326160497	chr1_166	53	BroadPeak	465.536832278719	0
chr1	135430000	135440000	chr1	135680000	135690000	37	11.875902630279	0.0000000994439542779135	chr1_166	53	BroadPeak	465.536832278719	0
chr1	135500000	135510000	chr1	135680000	135690000	34	15.7048398349561	0.000593824014124096	chr1_166	53	BroadPeak	465.536832278719	0
chr1	135550000	135560000	chr1	135680000	135690000	50	17.8165985784676	0.0000000102806758762012	chr1_166	53	BroadPeak	465.536832278719	0
chr1	135370000	135380000	chr1	135690000	135700000	22	9.32694291529815	0.00277906495260183	chr1_167	3	SharpPeak	15.2769094387558	0
chr1	135420000	135430000	chr1	135690000	135700000	31	9.2091588745603	0.000000268639667034684	chr1_166	53	BroadPeak	465.536832278719	0
chr1	135430000	135440000	chr1	135690000	135700000	32	7.84577130231893	0.00000000199777467279187	chr1_166	53	BroadPeak	465.536832278719	0
chr1	135510000	135520000	chr1	135690000	135700000	30	11.7302756774532	0.0000870283855552942	chr1_166	53	BroadPeak	465.536832278719	0
chr1	135550000	135560000	chr1	135690000	135700000	34	11.4300194829883	0.00000100722798578832	chr1_166	53	BroadPeak	465.536832278719	0
chr1	135370000	135380000	chr1	135700000	135710000	21	5.43457251743486	0.00000421413138353358	chr1_167	3	SharpPeak	15.2769094387558	1
chr1	135420000	135430000	chr1	135700000	135710000	18	5.34225674860078	0.000136891901206816	chr1_166	53	BroadPeak	465.536832278719	0
chr1	135430000	135440000	chr1	135700000	135710000	18	4.57198479825924	0.0000183606879554805	chr1_166	53	BroadPeak	465.536832278719	0
chr1	135500000	135510000	chr1	135700000	135710000	15	5.85516381089473	0.00810630701134554	chr1_166	53	BroadPeak	465.536832278719	0
chr1	136040000	136050000	chr1	136130000	136140000	99	38.634412619	0.0000000000000271079050331058	chr1_168	22	SharpPeak	170.805347348523	0
chr1	136050000	136060000	chr1	136130000	136140000	163	52.8141177948	0.0000000000000000000000000000000995355594056762	chr1_168	22	SharpPeak	170.805347348523	1
chr1	136040000	136050000	chr1	136140000	136150000	44	15.4180497334661	0.0000000582744739220723	chr1_168	22	SharpPeak	170.805347348523	0
chr1	136050000	136060000	chr1	136140000	136150000	49	20.8813340413283	0.00000262387517338383	chr1_168	22	SharpPeak	170.805347348523	0
chr1	136040000	136050000	chr1	136170000	136180000	30	8.61903101473045	0.000000218316882845373	chr1_168	22	SharpPeak	170.805347348523	0
chr1	136040000	136050000	chr1	136230000	136240000	24	10.2961201328732	0.00194386688896568	chr1_168	22	SharpPeak	170.805347348523	0
chr1	136050000	136060000	chr1	136230000	136240000	36	13.3864312760767	0.00000458661128785635	chr1_168	22	SharpPeak	170.805347348523	0
chr1	136040000	136050000	chr1	136250000	136260000	24	6.48418028711308	0.00000155180524343886	chr1_169	3	SharpPeak	18.3464810325307	1
chr1	136050000	136060000	chr1	136250000	136260000	23	8.38238045546578	0.00027995430558189	chr1_169	3	SharpPeak	18.3464810325307	0
chr1	136040000	136050000	chr1	136260000	136270000	24	8.29274938863102	0.0000876961625312783	chr1_169	3	SharpPeak	18.3464810325307	0
chr1	136040000	136050000	chr1	136220000	136230000	19	6.85237061913209	0.000996690200257034	chr1_168	22	SharpPeak	170.805347348523	0
chr1	136050000	136060000	chr1	136220000	136230000	24	8.92397336317548	0.000267008000850281	chr1_168	22	SharpPeak	170.805347348523	0
chr1	136040000	136050000	chr1	136460000	136470000	12	4.22472617428683	0.00925062632585473	chr1_170	5	SharpPeak	22.8683200670431	0
chr1	136050000	136060000	chr1	136460000	136470000	14	5.2969341561887	0.00839057008429533	chr1_170	5	SharpPeak	22.8683200670431	0
chr1	136050000	136060000	chr1	136440000	136450000	12	3.49353694984911	0.00200875406583148	chr1_170	5	SharpPeak	22.8683200670431	0
chr1	136340000	136350000	chr1	136440000	136450000	43	20.1171897368793	0.000109285337159478	chr1_171	2	SharpPeak	11.1003405208801	1
chr1	136560000	136570000	chr1	136940000	136950000	14	4.03055091522341	0.000697718140602385	chr1_172	3	SharpPeak	14.0752332022961	0
chr1	136560000	136570000	chr1	137220000	137230000	11	1.77706750294922	0.0000225135161516038	chr1_173	4	SharpPeak	25.3363870515448	0
chr1	136620000	136630000	chr1	137220000	137230000	13	2.75419928047344	0.0000583814017452747	chr1_174	2	SharpPeak	10.455918120434	1
chr1	136940000	136950000	chr1	137220000	137230000	15	4.54261562829675	0.000720248941361123	chr1_175	2	SharpPeak	8.35908073285297	1
chr1	137320000	137330000	chr1	137890000	137900000	13	2.28000545954394	0.00000825889014710268	chr1_176	7	SharpPeak	69.7177210034364	0
chr1	137650000	137660000	chr1	137890000	137900000	16	5.73852462363144	0.00262975272269202	chr1_177	2	SharpPeak	8.47915802041257	0
chr1	137320000	137330000	chr1	137900000	137910000	26	3.17724600978369	0.0000000000000303618453506145	chr1_176	7	SharpPeak	69.7177210034364	0
chr1	138340000	138350000	chr1	138610000	138620000	12	3.26412276899532	0.0011515932411943	chr1_178	2	SharpPeak	12.3969385770871	0
chr1	138130000	138140000	chr1	138830000	138840000	19	2.57672529294719	0.000000000695006091677976	chr1_179	4	SharpPeak	29.0431833311709	1
chr1	138320000	138330000	chr1	138830000	138840000	15	3.02643290026362	0.0000077453162459622	chr1_180	9	SharpPeak	73.4829155578926	0
chr1	138340000	138350000	chr1	138830000	138840000	17	3.26089991797843	0.000000815678883593108	chr1_180	9	SharpPeak	73.4829155578926	0
chr1	138490000	138500000	chr1	138830000	138840000	16	4.89742225649638	0.000507333079302225	chr1_181	5	SharpPeak	32.6274264861558	0
chr1	138500000	138510000	chr1	138830000	138840000	25	5.79589496491521	0.0000000534375412002946	chr1_181	5	SharpPeak	32.6274264861558	1
chr1	138130000	138140000	chr1	138840000	138850000	16	3.10389489327797	0.00000213549463010878	chr1_179	4	SharpPeak	29.0431833311709	0
chr1	138320000	138330000	chr1	138840000	138850000	25	3.69123459888138	0.00000000000573880701582829	chr1_180	9	SharpPeak	73.4829155578926	1
chr1	138340000	138350000	chr1	138840000	138850000	19	3.99911488108413	0.000000672034026457022	chr1_180	9	SharpPeak	73.4829155578926	0
chr1	138490000	138500000	chr1	138840000	138850000	20	6.07902452411318	0.0000736705137677048	chr1_181	5	SharpPeak	32.6274264861558	0
chr1	138500000	138510000	chr1	138840000	138850000	28	7.21116141235784	0.0000000655600585278189	chr1_181	5	SharpPeak	32.6274264861558	0
chr1	138320000	138330000	chr1	138850000	138860000	9	2.18563297676226	0.00269439934318156	chr1_180	9	SharpPeak	73.4829155578926	0
chr1	138500000	138510000	chr1	138850000	138860000	12	3.75399111853679	0.00363837511529849	chr1_181	5	SharpPeak	32.6274264861558	0
chr1	143770000	143780000	chr1	144000000	144010000	31	13.4786868115521	0.000422637040694114	chr1_182	2	SharpPeak	9.02215397133931	1
chr1	150530000	150540000	chr1	150990000	151000000	8	1.91533406005975	0.00468621879897693	chr1_183	4	SharpPeak	20.1243186158293	0
chr1	151020000	151030000	chr1	151340000	151350000	27	4.38297882377607	0.00000000000627008597424122	chr1_184	23	BroadPeak	196.952474851884	0
chr1	151040000	151050000	chr1	151340000	151350000	23	5.39248373146725	0.000000246358714694036	chr1_184	23	BroadPeak	196.952474851884	0
chr1	151070000	151080000	chr1	151340000	151350000	39	5.49828192563171	0.000000000000000000711745334577643	chr1_184	23	BroadPeak	196.952474851884	0
chr1	151080000	151090000	chr1	151340000	151350000	50	7.70070207825989	0.000000000000000000000216482846852245	chr1_184	23	BroadPeak	196.952474851884	1
chr1	151090000	151100000	chr1	151340000	151350000	31	5.53102688824161	0.00000000000167978410315277	chr1_184	23	BroadPeak	196.952474851884	0
chr1	151020000	151030000	chr1	151420000	151430000	10	2.9631684420664	0.00607770974520161	chr1_185	2	SharpPeak	10.1124855872448	0
chr1	152950000	152960000	chr1	153070000	153080000	26	12.3539492017663	0.00479667402599168	chr1_186	2	SharpPeak	8.21788088932205	0
chr1	153540000	153550000	chr1	153650000	153660000	30	14.7492944301442	0.00353640794443334	chr1_187	6	SharpPeak	43.2809615838053	0
chr1	153550000	153560000	chr1	153650000	153660000	32	13.7407772053364	0.000262602411286098	chr1_187	6	SharpPeak	43.2809615838053	0
chr1	153550000	153560000	chr1	153660000	153670000	33	9.39297187611729	0.000000038308976096971	chr1_187	6	SharpPeak	43.2809615838053	0
chr1	153530000	153540000	chr1	153730000	153740000	14	4.76166649167381	0.00326865700800863	chr1_188	29	BroadPeak	480.806439480602	0
chr1	153540000	153550000	chr1	153730000	153740000	33	8.20535853013662	0.00000000151523558370852	chr1_188	29	BroadPeak	480.806439480602	0
chr1	153550000	153560000	chr1	153730000	153740000	55	7.39781767070259	0.00000000000000000000000000198097754950398	chr1_188	29	BroadPeak	480.806439480602	0
chr1	153640000	153650000	chr1	153730000	153740000	38	18.717549137498	0.000852804865938169	chr1_189	6	SharpPeak	41.8397534580857	0
chr1	153650000	153660000	chr1	153730000	153740000	59	26.4109772410895	0.000000891044577274184	chr1_189	6	SharpPeak	41.8397534580857	0
chr1	153660000	153670000	chr1	153730000	153740000	56	21.8274094945357	0.000000024422360742946	chr1_189	6	SharpPeak	41.8397534580857	1
chr1	153480000	153490000	chr1	153740000	153750000	52	12.5306329262863	0.00000000000000353931561141828	chr1_188	29	BroadPeak	480.806439480602	0
chr1	153530000	153540000	chr1	153740000	153750000	34	5.29995485227756	0.00000000000000267463288532809	chr1_188	29	BroadPeak	480.806439480602	0
chr1	153540000	153550000	chr1	153740000	153750000	93	9.14709176225402	0.00000000000000000000000000000000000000000000000000000000356770629973355	chr1_188	29	BroadPeak	480.806439480602	0
chr1	153550000	153560000	chr1	153740000	153750000	118	8.22626943582609	0.000000000000000000000000000000000000000000000000000000000000000000000000000000000000000145656238757935	chr1_188	29	BroadPeak	480.806439480602	1
chr1	153650000	153660000	chr1	153740000	153750000	62	27.9424289118205	0.000000563999418479211	chr1_189	6	SharpPeak	41.8397534580857	0
chr1	153540000	153550000	chr1	153750000	153760000	25	4.87588955029235	0.00000000186023768877838	chr1_188	29	BroadPeak	480.806439480602	0
chr1	153550000	153560000	chr1	153750000	153760000	24	4.39773194500751	0.00000000123796542058885	chr1_188	29	BroadPeak	480.806439480602	0
chr1	153890000	153900000	chr1	154110000	154120000	25	5.1977201848452	0.00000000660446640063744	chr1_190	20	BroadPeak	258.184555325513	0
chr1	153900000	153910000	chr1	154110000	154120000	36	7.95897726431483	0.00000000000927687314968678	chr1_190	20	BroadPeak	258.184555325513	0
chr1	153890000	153900000	chr1	154720000	154730000	33	4.25081973883485	0.0000000000000000333805714454653	chr1_191	10	SharpPeak	77.9933651854535	1
chr1	153900000	153910000	chr1	154720000	154730000	25	6.26543763913737	0.000000234610758164862	chr1_191	10	SharpPeak	77.9933651854535	0
chr1	154200000	154210000	chr1	154720000	154730000	26	3.93787067981083	0.00000000000363621208897076	chr1_192	15	BroadPeak	198.55159481823	0
chr1	154780000	154790000	chr1	154880000	154890000	56	14.7147846202654	0.00000000000000978940074528425	chr1_193	4	SharpPeak	38.8133969493272	1
chr1	154780000	154790000	chr1	155020000	155030000	28	4.64296957990886	0.00000000000398126673963117	chr1_194	7	SharpPeak	129.154376727241	0
chr1	154780000	154790000	chr1	155030000	155040000	15	5.58722575455966	0.00535687899576914	chr1_194	7	SharpPeak	129.154376727241	0
chr1	155040000	155050000	chr1	155150000	155160000	27	11.4220895310314	0.000755234757589868	chr1_195	3	SharpPeak	13.6349586305472	1
chr1	154780000	154790000	chr1	155220000	155230000	12	3.28800700207626	0.00122016923359957	chr1_196	2	SharpPeak	11.2567241632268	0
chr1	155020000	155030000	chr1	155220000	155230000	45	6.670308584419	0.00000000000000000000773342487067221	chr1_197	31	BroadPeak	352.100087097106	0
chr1	155030000	155040000	chr1	155220000	155230000	39	8.7546145339646	0.0000000000018415283160529	chr1_197	31	BroadPeak	352.100087097106	0
chr1	155040000	155050000	chr1	155220000	155230000	37	6.77740642812686	0.0000000000000192666186224042	chr1_197	31	BroadPeak	352.100087097106	0
chr1	155080000	155090000	chr1	155220000	155230000	49	18.206948862755	0.0000000523564027004051	chr1_198	13	BroadPeak	187.215306854098	0
chr1	155090000	155100000	chr1	155220000	155230000	87	30.0138167843028	0.00000000000000164631633853456	chr1_198	13	BroadPeak	187.215306854098	0
chr1	155100000	155110000	chr1	155220000	155230000	28	13.2909674954739	0.00311765994564773	chr1_198	13	BroadPeak	187.215306854098	0
chr1	155020000	155030000	chr1	155240000	155250000	26	7.7714309544447	0.00000331461983075753	chr1_197	31	BroadPeak	352.100087097106	0
chr1	155030000	155040000	chr1	155240000	155250000	39	10.1663563526024	0.000000000142453192187691	chr1_197	31	BroadPeak	352.100087097106	0
chr1	155040000	155050000	chr1	155240000	155250000	36	7.8306170038292	0.0000000000059527824135704	chr1_197	31	BroadPeak	352.100087097106	0
chr1	155020000	155030000	chr1	155530000	155540000	10	2.39197249197321	0.00129952653916328	chr1_199	7	SharpPeak	40.5024622904693	0
chr1	155030000	155040000	chr1	155530000	155540000	16	2.88026017770519	0.000000804694965015982	chr1_199	7	SharpPeak	40.5024622904693	1
chr1	155040000	155050000	chr1	155530000	155540000	13	2.32547102179844	0.0000101915817643285	chr1_199	7	SharpPeak	40.5024622904693	0
chr1	155220000	155230000	chr1	155530000	155540000	15	3.96798790459995	0.000168193802325049	chr1_200	8	SharpPeak	40.533042957543	0
chr1	155240000	155250000	chr1	155530000	155540000	14	5.26298313233617	0.0079601629526555	chr1_200	8	SharpPeak	40.533042957543	0
chr1	155410000	155420000	chr1	155530000	155540000	51	12.8403395800675	0.0000000000000354103686406731	chr1_201	6	SharpPeak	49.5719898052903	1
chr1	155420000	155430000	chr1	155530000	155540000	18	7.13526320017031	0.00388177505798124	chr1_201	6	SharpPeak	49.5719898052903	0
chr1	155020000	155030000	chr1	155550000	155560000	19	3.51489449924289	0.0000000956989269139447	chr1_202	2	SharpPeak	13.7080415996379	1
chr1	155030000	155040000	chr1	155550000	155560000	15	4.39827551417272	0.000511533634144719	chr1_202	2	SharpPeak	13.7080415996379	0
chr1	156040000	156050000	chr1	156550000	156560000	13	4.5255175127568	0.00593096583461834	chr1_203	3	SharpPeak	13.1135145571588	0
chr1	156740000	156750000	chr1	156930000	156940000	27	9.82714105358472	0.0000677185291714553	chr1_204	6	SharpPeak	25.3954512862096	1
chr1	156750000	156760000	chr1	156930000	156940000	26	11.3169666605293	0.00145456178762392	chr1_204	6	SharpPeak	25.3954512862096	0
chr1	156740000	156750000	chr1	156940000	156950000	14	5.37114810737099	0.00946725653070673	chr1_204	6	SharpPeak	25.3954512862096	0
chr1	156930000	156940000	chr1	157030000	157040000	41	11.4214531269041	0.000000000317617901834744	chr1_205	11	SharpPeak	140.871098444618	0
chr1	156940000	156950000	chr1	157030000	157040000	26	7.10697338369487	0.000000650607533315438	chr1_205	11	SharpPeak	140.871098444618	0
chr1	156710000	156720000	chr1	157080000	157090000	19	5.30681701429881	0.0000377433851570381	chr1_206	13	SharpPeak	103.160199256333	0
chr1	156740000	156750000	chr1	157080000	157090000	19	2.98770353390858	0.00000000771299289804853	chr1_206	13	SharpPeak	103.160199256333	0
chr1	156750000	156760000	chr1	157080000	157090000	15	3.30621651303034	0.0000215053642507526	chr1_206	13	SharpPeak	103.160199256333	0
chr1	156930000	156940000	chr1	157080000	157090000	56	14.1464438353303	0.00000000000000193364461948188	chr1_205	11	SharpPeak	140.871098444618	0
chr1	157550000	157560000	chr1	158350000	158360000	43	2.84714161294071	0.00000000000000000000000000000000152513996311486	chr1_207	9	SharpPeak	96.4998159402509	1
chr1	157550000	157560000	chr1	158360000	158370000	20	3.09266350917012	0.00000000218657931920747	chr1_207	9	SharpPeak	96.4998159402509	0
chr1	159390000	159400000	chr1	160040000	160050000	11	1.815382843007	0.0000276070049329424	chr1_208	5	SharpPeak	42.0845267689173	0
chr1	159390000	159400000	chr1	160190000	160200000	9	1.94826915870643	0.00124648615428324	chr1_209	3	SharpPeak	15.6169318844149	0
chr1	160200000	160210000	chr1	160340000	160350000	20	9.04662866837101	0.00937329981886727	chr1_210	2	SharpPeak	7.19607308966898	0
chr1	160210000	160220000	chr1	160340000	160350000	27	12.6700235823865	0.00325936678581049	chr1_210	2	SharpPeak	7.19607308966898	1
chr1	161960000	161970000	chr1	162310000	162320000	16	3.07521724225053	0.00000189394662591022	chr1_211	20	SharpPeak	155.439724835055	0
chr1	161970000	161980000	chr1	162310000	162320000	17	2.72894858951372	0.0000000700647080650796	chr1_211	20	SharpPeak	155.439724835055	0
chr1	162000000	162010000	chr1	162310000	162320000	30	3.00044194693583	0.00000000000000000129656942655685	chr1_211	20	SharpPeak	155.439724835055	1
chr1	163150000	163160000	chr1	163920000	163930000	8	1.52193617892591	0.00115268881824043	chr1_212	3	SharpPeak	14.1755717781022	0
chr1	163150000	163160000	chr1	163930000	163940000	8	1.65140731830843	0.0019006303522283	chr1_212	3	SharpPeak	14.1755717781022	0
chr1	164450000	164460000	chr1	164890000	164900000	34	5.66867806219553	0.0000000000000181164033654642	chr1_213	4	SharpPeak	52.5148955856614	0
chr1	164300000	164310000	chr1	165090000	165100000	12	1.89350376097994	0.00000706873334531518	chr1_214	12	SharpPeak	99.3269993521534	0
chr1	164450000	164460000	chr1	165090000	165100000	12	2.78356912615573	0.000278880187626593	chr1_215	10	SharpPeak	119.198811745146	0
chr1	164450000	164460000	chr1	165100000	165110000	24	2.43080004438569	0.0000000000000061354484422496	chr1_215	10	SharpPeak	119.198811745146	0
chr1	164300000	164310000	chr1	165110000	165120000	15	1.90893078458141	0.0000000254444337450854	chr1_214	12	SharpPeak	99.3269993521534	0
chr1	164450000	164460000	chr1	165110000	165120000	34	2.80413786746898	0.000000000000000000000012736081047147	chr1_215	10	SharpPeak	119.198811745146	0
chr1	164890000	164900000	chr1	165110000	165120000	14	4.59106161151405	0.00235831147272911	chr1_216	2	SharpPeak	10.5019450190842	0
chr1	164300000	164310000	chr1	165120000	165130000	18	1.92494934055687	0.0000000000489779626172387	chr1_214	12	SharpPeak	99.3269993521534	0
chr1	164450000	164460000	chr1	165120000	165130000	39	2.83165991213336	0.0000000000000000000000000000475582192541897	chr1_215	10	SharpPeak	119.198811745146	1
chr1	164890000	164900000	chr1	165120000	165130000	18	4.53296629571367	0.0000164785032177132	chr1_216	2	SharpPeak	10.5019450190842	1
chr1	164300000	164310000	chr1	165190000	165200000	15	2.46460192504446	0.000000632006338262425	chr1_217	2	SharpPeak	12.5157169855961	1
chr1	165760000	165770000	chr1	166040000	166050000	20	5.96412464479304	0.000056523337244115	chr1_218	3	SharpPeak	15.6663994300282	1
chr1	165770000	165780000	chr1	166040000	166050000	20	6.70725392639627	0.000274789861051817	chr1_218	3	SharpPeak	15.6663994300282	0
chr1	165780000	165790000	chr1	166040000	166050000	17	5.53944263823396	0.000660920875133559	chr1_218	3	SharpPeak	15.6663994300282	0
chr1	165770000	165780000	chr1	166000000	166010000	54	9.98728577611836	0.0000000000000000000141059510007795	chr1_219	12	SharpPeak	96.8605108997988	1
chr1	165780000	165790000	chr1	166000000	166010000	34	8.27447303635313	0.000000000463948020226811	chr1_219	12	SharpPeak	96.8605108997988	0
chr1	165760000	165770000	chr1	166150000	166160000	36	3.84620346050523	0.00000000000000000000284285934785968	chr1_220	17	BroadPeak	212.946745565117	0
chr1	165770000	165780000	chr1	166150000	166160000	55	4.25636876777353	0.00000000000000000000000000000000000000309346915800971	chr1_220	17	BroadPeak	212.946745565117	1
chr1	165780000	165790000	chr1	166150000	166160000	41	3.53510286167375	0.00000000000000000000000000109383035521748	chr1_220	17	BroadPeak	212.946745565117	0
chr1	165810000	165820000	chr1	166150000	166160000	14	4.59480620480142	0.00237408511197753	chr1_221	4	SharpPeak	16.2686781002368	0
chr1	165830000	165840000	chr1	166150000	166160000	15	4.08614578510454	0.000233103736758362	chr1_222	3	SharpPeak	14.9118912643879	1
chr1	165840000	165850000	chr1	166150000	166160000	19	7.23301621359244	0.00185085876079171	chr1_222	3	SharpPeak	14.9118912643879	0
chr1	166000000	166010000	chr1	166150000	166160000	40	15.1380229432695	0.00000176350224867205	chr1_223	4	SharpPeak	25.2044900745325	0
chr1	165760000	165770000	chr1	166160000	166170000	16	2.8978413785254	0.000000870227207444582	chr1_220	17	BroadPeak	212.946745565117	0
chr1	165770000	165780000	chr1	166160000	166170000	17	3.17113705439922	0.000000572682368163189	chr1_220	17	BroadPeak	212.946745565117	0
chr1	165780000	165790000	chr1	166160000	166170000	10	2.68844385278541	0.00303397242943513	chr1_220	17	BroadPeak	212.946745565117	0
chr1	165760000	165770000	chr1	166250000	166260000	15	3.72814759605175	0.0000847295929005874	chr1_224	2	SharpPeak	12.1193064037009	0
chr1	165770000	165780000	chr1	166250000	166260000	17	4.10388937474961	0.0000173377788015413	chr1_224	2	SharpPeak	12.1193064037009	1
chr1	165640000	165650000	chr1	166300000	166310000	16	5.31571929135406	0.00121387460907158	chr1_225	2	SharpPeak	8.38135151992114	1
chr1	165760000	165770000	chr1	166300000	166310000	11	3.15639154422993	0.00292814871873227	chr1_226	7	SharpPeak	34.4129732850806	0
chr1	166160000	166170000	chr1	166300000	166310000	30	8.36111443562727	0.000000112722466658789	chr1_227	7	SharpPeak	51.8856179383588	0
chr1	165760000	165770000	chr1	166310000	166320000	10	2.79455614723638	0.00401866779521717	chr1_226	7	SharpPeak	34.4129732850806	0
chr1	165770000	165780000	chr1	166310000	166320000	16	3.03705510213551	0.00000161760543121288	chr1_226	7	SharpPeak	34.4129732850806	1
chr1	166150000	166160000	chr1	166310000	166320000	21	8.85416138020624	0.00335000433712979	chr1_227	7	SharpPeak	51.8856179383588	0
chr1	166160000	166170000	chr1	166310000	166320000	26	6.90392338811754	0.000000377265053058476	chr1_227	7	SharpPeak	51.8856179383588	0
chr1	166150000	166160000	chr1	166370000	166380000	28	8.12778521294832	0.000000709858129011447	chr1_228	4	SharpPeak	36.0278274510594	0
chr1	166160000	166170000	chr1	166370000	166380000	30	6.24818730027253	0.000000000158950679764167	chr1_228	4	SharpPeak	36.0278274510594	1
chr1	166410000	166420000	chr1	167000000	167010000	11	3.4617125111539	0.00595702950321249	chr1_229	2	SharpPeak	7.72477164736484	0
chr1	166420000	166430000	chr1	167000000	167010000	8	1.64593356589791	0.00186420143072102	chr1_229	2	SharpPeak	7.72477164736484	1
chr1	166400000	166410000	chr1	167210000	167220000	14	2.08707384682914	0.000000521793735696109	chr1_230	9	SharpPeak	59.8236289593379	0
chr1	166410000	166420000	chr1	167210000	167220000	14	1.6707745208929	0.0000000366855835560403	chr1_230	9	SharpPeak	59.8236289593379	1
chr1	166420000	166430000	chr1	167210000	167220000	8	1.19641632983624	0.000244979137138084	chr1_230	9	SharpPeak	59.8236289593379	0
chr1	166430000	166440000	chr1	167210000	167220000	13	1.45479298523002	0.0000000586022081443927	chr1_230	9	SharpPeak	59.8236289593379	0
chr1	167000000	167010000	chr1	167210000	167220000	18	6.63099447232655	0.00176809759298616	chr1_231	2	SharpPeak	13.0414664955348	0
chr1	166430000	166440000	chr1	167270000	167280000	7	1.7166786009322	0.00998692959206755	chr1_232	3	SharpPeak	11.1050609748209	0
chr1	166430000	166440000	chr1	167280000	167290000	9	2.46742057288477	0.0060006441560955	chr1_232	3	SharpPeak	11.1050609748209	0
chr1	166400000	166410000	chr1	167300000	167310000	16	2.96248729609072	0.00000116154245488697	chr1_233	2	SharpPeak	13.6764741652816	1
chr1	166400000	166410000	chr1	167330000	167340000	16	2.3394350313553	0.0000000523564027004051	chr1_234	4	SharpPeak	21.6005680256378	1
chr1	167210000	167220000	chr1	167330000	167340000	18	6.53133610439716	0.00148962204638765	chr1_235	4	SharpPeak	17.0314507458522	0
chr1	166400000	166410000	chr1	167340000	167350000	10	2.34459775636445	0.00112957632560509	chr1_234	4	SharpPeak	21.6005680256378	0
chr1	167210000	167220000	chr1	167340000	167350000	18	6.18120401170113	0.000809226826499783	chr1_235	4	SharpPeak	17.0314507458522	1
chr1	166400000	166410000	chr1	167350000	167360000	10	2.784963926425	0.00392047052209254	chr1_234	4	SharpPeak	21.6005680256378	0
chr1	167380000	167390000	chr1	167660000	167670000	13	4.32758931520028	0.00403687971389752	chr1_236	6	SharpPeak	27.9788918024676	0
chr1	167390000	167400000	chr1	167660000	167670000	17	5.96101016216194	0.00145814043634642	chr1_236	6	SharpPeak	27.9788918024676	0
chr1	167680000	167690000	chr1	167880000	167890000	21	6.01498678642645	0.0000193051868264076	chr1_237	5	SharpPeak	27.8306820595605	0
chr1	167690000	167700000	chr1	167880000	167890000	25	7.65241321270812	0.0000081963101141941	chr1_237	5	SharpPeak	27.8306820595605	1
chr1	168220000	168230000	chr1	168410000	168420000	26	8.23839504358414	0.00000950370829607679	chr1_238	20	BroadPeak	241.9983782771	0
chr1	168240000	168250000	chr1	168410000	168420000	27	10.745277375725	0.000290899953647922	chr1_238	20	BroadPeak	241.9983782771	0
chr1	167930000	167940000	chr1	168420000	168430000	24	5.49891890529527	0.0000000828174754845721	chr1_239	7	SharpPeak	65.2197617549595	0
chr1	168220000	168230000	chr1	168420000	168430000	80	17.6745890664117	0.000000000000000000000000211298517953408	chr1_238	20	BroadPeak	241.9983782771	0
chr1	168240000	168250000	chr1	168420000	168430000	83	22.9459048005856	0.0000000000000000000301569605773433	chr1_238	20	BroadPeak	241.9983782771	0
chr1	167930000	167940000	chr1	168430000	168440000	16	4.36852444455068	0.000138179050293489	chr1_239	7	SharpPeak	65.2197617549595	0
chr1	168220000	168230000	chr1	168430000	168440000	47	13.5705270581091	0.0000000000413147623641024	chr1_238	20	BroadPeak	241.9983782771	0
chr1	168240000	168250000	chr1	168430000	168440000	51	17.5400186919525	0.00000000221310182291583	chr1_238	20	BroadPeak	241.9983782771	0
chr1	168220000	168230000	chr1	168670000	168680000	10	2.90048551688659	0.00526940620338248	chr1_240	2	SharpPeak	7.72889972376292	0
chr1	168420000	168430000	chr1	168670000	168680000	30	11.779390532125	0.0000928148676639968	chr1_241	3	SharpPeak	14.9658026147382	1
chr1	168430000	168440000	chr1	168670000	168680000	26	9.7929748870485	0.000165924508804978	chr1_241	3	SharpPeak	14.9658026147382	0
chr1	169520000	169530000	chr1	169920000	169930000	17	2.2314362992206	0.00000000388862157778779	chr1_242	9	SharpPeak	72.6406320266868	0
chr1	169530000	169540000	chr1	169920000	169930000	18	1.89452361058013	0.0000000000382188853232516	chr1_242	9	SharpPeak	72.6406320266868	0
chr1	169650000	169660000	chr1	169920000	169930000	14	2.77182073434319	0.0000133390211619921	chr1_243	6	SharpPeak	43.0536666604208	0
chr1	169740000	169750000	chr1	169920000	169930000	17	5.69606899846713	0.000902215256050326	chr1_244	3	SharpPeak	19.9673476768052	0
chr1	169960000	169970000	chr1	170170000	170180000	25	8.37801994113982	0.0000366144345773961	chr1_245	2	SharpPeak	19.6446767261568	0
chr1	169970000	169980000	chr1	170170000	170180000	39	8.98872908663003	0.00000000000389872428522479	chr1_245	2	SharpPeak	19.6446767261568	1
chr1	169520000	169530000	chr1	169930000	169940000	9	2.46643965574862	0.00599336974411776	chr1_242	9	SharpPeak	72.6406320266868	0
chr1	169530000	169540000	chr1	169930000	169940000	24	2.06040538640409	0.000000000000000175974439985024	chr1_242	9	SharpPeak	72.6406320266868	1
chr1	169650000	169660000	chr1	169930000	169940000	12	3.08941210465753	0.000718839619736274	chr1_243	6	SharpPeak	43.0536666604208	0
chr1	170640000	170650000	chr1	170840000	170850000	18	4.71800186761777	0.0000278107976195892	chr1_246	7	SharpPeak	32.4209310465226	1
chr1	170640000	170650000	chr1	170860000	170870000	19	8.29531957707046	0.00813229183295688	chr1_246	7	SharpPeak	32.4209310465226	0
chr1	170900000	170910000	chr1	171030000	171040000	58	28.7614220788093	0.0000238152616238623	chr1_247	8	SharpPeak	55.8476710487389	0
chr1	170900000	170910000	chr1	171040000	171050000	49	23.4064424854997	0.0000519473386922438	chr1_247	8	SharpPeak	55.8476710487389	0
chr1	170900000	170910000	chr1	171100000	171110000	37	17.6728028773403	0.00058302256499074	chr1_248	5	SharpPeak	22.239041766124	0
chr1	170900000	170910000	chr1	171080000	171090000	21	7.28733834444194	0.000292701904869976	chr1_248	5	SharpPeak	22.239041766124	1
chr1	170900000	170910000	chr1	171090000	171100000	21	9.3104835693759	0.00604605575049599	chr1_248	5	SharpPeak	22.239041766124	0
chr1	170900000	170910000	chr1	171110000	171120000	31	14.9235215676965	0.00213244359925094	chr1_248	5	SharpPeak	22.239041766124	0
chr1	170900000	170910000	chr1	170990000	171000000	44	10.9659528032966	0.0000000000018415283160529	chr1_247	8	SharpPeak	55.8476710487389	1
chr1	171100000	171110000	chr1	171220000	171230000	54	26.7993814738616	0.0000520490234896166	chr1_249	17	SharpPeak	132.893857939864	0
chr1	171110000	171120000	chr1	171220000	171230000	72	25.4478905163258	0.0000000000018762020023899	chr1_249	17	SharpPeak	132.893857939864	1
chr1	171140000	171150000	chr1	171220000	171230000	44	21.1824373924832	0.000167948904041447	chr1_249	17	SharpPeak	132.893857939864	0
chr1	170900000	170910000	chr1	171250000	171260000	17	7.15952127647267	0.00937329981886727	chr1_250	2	SharpPeak	7.44457561847966	0
chr1	171100000	171110000	chr1	171250000	171260000	45	16.8793783420806	0.00000026893031508121	chr1_249	17	SharpPeak	132.893857939864	0
chr1	171110000	171120000	chr1	171250000	171260000	53	15.7994019164439	0.00000000000615459876235191	chr1_249	17	SharpPeak	132.893857939864	0
chr1	171110000	171120000	chr1	171230000	171240000	33	14.2268294375836	0.000217822260818628	chr1_249	17	SharpPeak	132.893857939864	0
chr1	171100000	171110000	chr1	171260000	171270000	36	16.8493717943515	0.00049486882757286	chr1_249	17	SharpPeak	132.893857939864	0
chr1	171110000	171120000	chr1	171260000	171270000	51	15.7141886148641	0.0000000000524824270827837	chr1_249	17	SharpPeak	132.893857939864	0
chr1	170900000	170910000	chr1	171240000	171250000	17	6.1449360706626	0.00200307854641915	chr1_250	2	SharpPeak	7.44457561847966	1
chr1	171110000	171120000	chr1	171240000	171250000	40	14.0639201286462	0.000000290278384753699	chr1_249	17	SharpPeak	132.893857939864	0
chr1	172020000	172030000	chr1	172290000	172300000	30	14.0724489522737	0.00176934478516378	chr1_251	12	SharpPeak	73.8792305633892	0
chr1	172120000	172130000	chr1	172290000	172300000	26	11.9620424481591	0.0030819095542137	chr1_252	35	BroadPeak	346.902154558461	0
chr1	172140000	172150000	chr1	172290000	172300000	50	18.3991373525982	0.0000000280302672222784	chr1_252	35	BroadPeak	346.902154558461	0
chr1	172150000	172160000	chr1	172290000	172300000	35	11.643426373139	0.000000549048315970818	chr1_252	35	BroadPeak	346.902154558461	0
chr1	172200000	172210000	chr1	172290000	172300000	67	32.7983866000002	0.00000293385619687921	chr1_253	8	SharpPeak	82.5901928204509	0
chr1	172020000	172030000	chr1	172300000	172310000	31	11.0196589498839	0.0000106067173413623	chr1_251	12	SharpPeak	73.8792305633892	0
chr1	172040000	172050000	chr1	172300000	172310000	16	5.17534316055534	0.000924581867600409	chr1_251	12	SharpPeak	73.8792305633892	0
chr1	172050000	172060000	chr1	172300000	172310000	29	8.49615626872539	0.00000053433023342638	chr1_251	12	SharpPeak	73.8792305633892	0
chr1	172120000	172130000	chr1	172300000	172310000	27	9.20443692552471	0.0000218938078738612	chr1_252	35	BroadPeak	346.902154558461	0
chr1	172140000	172150000	chr1	172300000	172310000	49	14.0704615882857	0.0000000000121060330584255	chr1_252	35	BroadPeak	346.902154558461	0
chr1	172150000	172160000	chr1	172300000	172310000	32	8.87304157119075	0.0000000355445097310705	chr1_252	35	BroadPeak	346.902154558461	0
chr1	172200000	172210000	chr1	172300000	172310000	84	24.2882752817873	0.000000000000000000247499248949448	chr1_253	8	SharpPeak	82.5901928204509	1
chr1	172210000	172220000	chr1	172300000	172310000	38	14.7723540430436	0.00000648987802803514	chr1_253	8	SharpPeak	82.5901928204509	0
chr1	172010000	172020000	chr1	172310000	172320000	26	11.2115253920712	0.00127417842117856	chr1_251	12	SharpPeak	73.8792305633892	0
chr1	172020000	172030000	chr1	172310000	172320000	51	18.6559778306449	0.0000000164926737976133	chr1_251	12	SharpPeak	73.8792305633892	0
chr1	172040000	172050000	chr1	172310000	172320000	36	8.69236475038803	0.000000000106152388572145	chr1_251	12	SharpPeak	73.8792305633892	1
chr1	172050000	172060000	chr1	172310000	172320000	37	14.3299656323034	0.00000819194620212624	chr1_251	12	SharpPeak	73.8792305633892	0
chr1	172120000	172130000	chr1	172310000	172320000	61	15.3323128489106	0.0000000000000000752273815709364	chr1_252	35	BroadPeak	346.902154558461	0
chr1	172140000	172150000	chr1	172310000	172320000	108	23.3131233656492	0.0000000000000000000000000000000000537566446501192	chr1_252	35	BroadPeak	346.902154558461	1
chr1	172150000	172160000	chr1	172310000	172320000	63	14.6523922377882	0.000000000000000000556866331092572	chr1_252	35	BroadPeak	346.902154558461	0
chr1	172200000	172210000	chr1	172310000	172320000	107	39.1443106049	0.0000000000000000313810906475977	chr1_253	8	SharpPeak	82.5901928204509	0
chr1	172210000	172220000	chr1	172310000	172320000	63	23.6254423467971	0.000000000580169971951517	chr1_253	8	SharpPeak	82.5901928204509	0
chr1	172020000	172030000	chr1	172320000	172330000	33	14.7071393607785	0.00039922596055298	chr1_251	12	SharpPeak	73.8792305633892	0
chr1	172040000	172050000	chr1	172320000	172330000	19	6.84407477116096	0.00098281463034795	chr1_251	12	SharpPeak	73.8792305633892	0
chr1	172050000	172060000	chr1	172320000	172330000	26	11.259519816257	0.00135238875973409	chr1_251	12	SharpPeak	73.8792305633892	0
chr1	172120000	172130000	chr1	172320000	172330000	36	11.9090708453157	0.000000318712271136445	chr1_252	35	BroadPeak	346.902154558461	0
chr1	172140000	172150000	chr1	172320000	172330000	60	18.0195112664342	0.000000000000281121693671661	chr1_252	35	BroadPeak	346.902154558461	0
chr1	172150000	172160000	chr1	172320000	172330000	31	11.2930593649448	0.0000167338969861218	chr1_252	35	BroadPeak	346.902154558461	0
chr1	172020000	172030000	chr1	172340000	172350000	39	14.1504324095368	0.000000884122196972936	chr1_254	4	SharpPeak	19.5791227156517	1
chr1	172040000	172050000	chr1	172340000	172350000	17	6.56190698820127	0.00397905342720305	chr1_255	4	SharpPeak	17.6572464628237	0
chr1	172050000	172060000	chr1	172340000	172350000	28	10.7685837572398	0.000121198407331842	chr1_255	4	SharpPeak	17.6572464628237	1
chr1	172120000	172130000	chr1	172340000	172350000	30	11.1600558293749	0.0000353051649008645	chr1_252	35	BroadPeak	346.902154558461	0
chr1	172140000	172150000	chr1	172340000	172350000	41	16.7440063123271	0.0000081963101141941	chr1_252	35	BroadPeak	346.902154558461	0
chr1	172020000	172030000	chr1	172360000	172370000	19	7.68290072854598	0.00359002753903318	chr1_254	4	SharpPeak	19.5791227156517	0
chr1	172050000	172060000	chr1	172360000	172370000	15	5.83055308508258	0.00780710097200769	chr1_255	4	SharpPeak	17.6572464628237	0
chr1	172080000	172090000	chr1	172360000	172370000	17	6.3606593700757	0.0028870609734616	chr1_256	2	SharpPeak	9.51181086866183	0
chr1	172120000	172130000	chr1	172360000	172370000	20	5.93609870240406	0.0000532199017193099	chr1_252	35	BroadPeak	346.902154558461	0
chr1	172140000	172150000	chr1	172360000	172370000	30	8.82146405105006	0.000000349418484969789	chr1_252	35	BroadPeak	346.902154558461	0
chr1	172150000	172160000	chr1	172360000	172370000	19	5.50155005316761	0.0000615770197959722	chr1_252	35	BroadPeak	346.902154558461	0
chr1	172510000	172520000	chr1	172630000	172640000	23	10.8097610755794	0.00762572796055945	chr1_257	2	SharpPeak	9.09966473306786	0
chr1	172520000	172530000	chr1	172630000	172640000	29	11.1455795845219	0.0000876961625312783	chr1_257	2	SharpPeak	9.09966473306786	1
chr1	172390000	172400000	chr1	173320000	173330000	8	1.45109786667691	0.000855766621049868	chr1_258	2	SharpPeak	8.27497981802639	1
chr1	172480000	172490000	chr1	173320000	173330000	14	2.91955928988425	0.0000233664048254369	chr1_259	60	BroadPeak	474.507474526098	0
chr1	172490000	172500000	chr1	173320000	173330000	12	1.79451841368866	0.00000408609179563529	chr1_259	60	BroadPeak	474.507474526098	0
chr1	172630000	172640000	chr1	173320000	173330000	9	2.17900266595815	0.00263959954296541	chr1_260	17	SharpPeak	122.424313768526	0
chr1	172370000	172380000	chr1	173330000	173340000	8	2.12327232207484	0.00843147805831281	chr1_261	19	SharpPeak	130.411151793449	0
chr1	172480000	172490000	chr1	173330000	173340000	18	2.90999758806246	0.0000000309715098829489	chr1_259	60	BroadPeak	474.507474526098	0
chr1	172550000	172560000	chr1	173330000	173340000	10	2.04445676619709	0.000397710264665275	chr1_259	60	BroadPeak	474.507474526098	0
chr1	172560000	172570000	chr1	173330000	173340000	8	2.14997847911036	0.00908489757346685	chr1_259	60	BroadPeak	474.507474526098	0
chr1	172630000	172640000	chr1	173330000	173340000	15	2.17002342346299	0.000000127585377315984	chr1_260	17	SharpPeak	122.424313768526	0
chr1	172360000	172370000	chr1	173340000	173350000	7	1.55984122044812	0.006083842365759	chr1_261	19	SharpPeak	130.411151793449	0
chr1	172480000	172490000	chr1	173340000	173350000	14	2.73378975736358	0.0000114460963130408	chr1_259	60	BroadPeak	474.507474526098	0
chr1	172540000	172550000	chr1	173340000	173350000	7	1.67975377279198	0.00889745683789275	chr1_259	60	BroadPeak	474.507474526098	0
chr1	172630000	172640000	chr1	173340000	173350000	8	2.06192488709627	0.00719463400434941	chr1_260	17	SharpPeak	122.424313768526	0
chr1	172480000	172490000	chr1	173350000	173360000	20	3.20041435349393	0.0000000038557596353855	chr1_259	60	BroadPeak	474.507474526098	0
chr1	172500000	172510000	chr1	173350000	173360000	16	2.2140505589771	0.0000000254398132806234	chr1_259	60	BroadPeak	474.507474526098	0
chr1	172510000	172520000	chr1	173350000	173360000	8	1.97733933235301	0.00563622829390799	chr1_259	60	BroadPeak	474.507474526098	0
chr1	172530000	172540000	chr1	173350000	173360000	8	2.02392251778768	0.00645192031092369	chr1_259	60	BroadPeak	474.507474526098	0
chr1	172580000	172590000	chr1	173350000	173360000	8	1.92060927287949	0.00475438994152168	chr1_259	60	BroadPeak	474.507474526098	0
chr1	172630000	172640000	chr1	173350000	173360000	10	2.33669155554272	0.00110573613856569	chr1_260	17	SharpPeak	122.424313768526	0
chr1	172360000	172370000	chr1	173360000	173370000	13	2.58225093943424	0.0000300318758229704	chr1_261	19	SharpPeak	130.411151793449	0
chr1	172370000	172380000	chr1	173360000	173370000	21	4.00047579860137	0.0000000304740905790701	chr1_261	19	SharpPeak	130.411151793449	0
chr1	172390000	172400000	chr1	173360000	173370000	14	2.13588820342173	0.000000672034026457022	chr1_261	19	SharpPeak	130.411151793449	0
chr1	172480000	172490000	chr1	173360000	173370000	47	6.05921987204263	0.00000000000000000000000314632525129835	chr1_259	60	BroadPeak	474.507474526098	1
chr1	172490000	172500000	chr1	173360000	173370000	14	3.07035923438526	0.0000409079654596132	chr1_259	60	BroadPeak	474.507474526098	0
chr1	172510000	172520000	chr1	173360000	173370000	22	3.24466270087065	0.000000000123203934153852	chr1_259	60	BroadPeak	474.507474526098	0
chr1	172520000	172530000	chr1	173360000	173370000	25	3.15572911290807	0.000000000000203221118381625	chr1_259	60	BroadPeak	474.507474526098	0
chr1	172530000	172540000	chr1	173360000	173370000	21	3.35519838720208	0.00000000146802832855932	chr1_259	60	BroadPeak	474.507474526098	0
chr1	172540000	172550000	chr1	173360000	173370000	11	2.93962981195297	0.00169206731884889	chr1_259	60	BroadPeak	474.507474526098	0
chr1	172550000	172560000	chr1	173360000	173370000	30	3.76247016826259	0.00000000000000051607777319014	chr1_259	60	BroadPeak	474.507474526098	0
chr1	172560000	172570000	chr1	173360000	173370000	14	4.04818158734008	0.000727997030915225	chr1_259	60	BroadPeak	474.507474526098	0
chr1	172580000	172590000	chr1	173360000	173370000	15	3.10639066471261	0.0000105277182342707	chr1_259	60	BroadPeak	474.507474526098	0
chr1	172610000	172620000	chr1	173360000	173370000	17	2.59749782479766	0.0000000355445097310705	chr1_260	17	SharpPeak	122.424313768526	0
chr1	172630000	172640000	chr1	173360000	173370000	30	4.08965054870282	0.00000000000000445869911462715	chr1_260	17	SharpPeak	122.424313768526	1
chr1	172480000	172490000	chr1	173380000	173390000	33	3.50324241438049	0.000000000000000000120225387693094	chr1_259	60	BroadPeak	474.507474526098	0
chr1	172490000	172500000	chr1	173380000	173390000	14	2.02290085049356	0.00000035590498533215	chr1_259	60	BroadPeak	474.507474526098	0
chr1	172500000	172510000	chr1	173380000	173390000	16	2.37636763980127	0.0000000644707160015162	chr1_259	60	BroadPeak	474.507474526098	0
chr1	172510000	172520000	chr1	173380000	173390000	9	2.10543224482853	0.0020876211228413	chr1_259	60	BroadPeak	474.507474526098	0
chr1	172520000	172530000	chr1	173380000	173390000	12	2.06268688184487	0.000016272283215578	chr1_259	60	BroadPeak	474.507474526098	0
chr1	172530000	172540000	chr1	173380000	173390000	11	2.15755767815232	0.000127128508949568	chr1_259	60	BroadPeak	474.507474526098	0
chr1	172540000	172550000	chr1	173380000	173390000	12	1.95922519568014	0.00000990602375303087	chr1_259	60	BroadPeak	474.507474526098	0
chr1	172550000	172560000	chr1	173380000	173390000	11	2.35223107306405	0.000271336356095324	chr1_259	60	BroadPeak	474.507474526098	0
chr1	172560000	172570000	chr1	173380000	173390000	11	2.49000283592842	0.000444432266924652	chr1_259	60	BroadPeak	474.507474526098	0
chr1	172580000	172590000	chr1	173380000	173390000	13	2.03717785897603	0.00000244107618582861	chr1_259	60	BroadPeak	474.507474526098	0
chr1	172630000	172640000	chr1	173380000	173390000	17	2.50627251419136	0.0000000217082445498243	chr1_260	17	SharpPeak	122.424313768526	0
chr1	172390000	172400000	chr1	173390000	173400000	10	1.50171304543063	0.0000322951975805347	chr1_261	19	SharpPeak	130.411151793449	0
chr1	172480000	172490000	chr1	173390000	173400000	27	3.14026602285391	0.00000000000000285026201242737	chr1_259	60	BroadPeak	474.507474526098	0
chr1	172490000	172500000	chr1	173390000	173400000	21	1.88018048407207	0.0000000000000349755747548201	chr1_259	60	BroadPeak	474.507474526098	0
chr1	172500000	172510000	chr1	173390000	173400000	15	2.1803480958899	0.000000135321192471034	chr1_259	60	BroadPeak	474.507474526098	0
chr1	172510000	172520000	chr1	173390000	173400000	19	1.95008593728628	0.00000000000650973780506241	chr1_259	60	BroadPeak	474.507474526098	0
chr1	172520000	172530000	chr1	173390000	173400000	16	1.91363187178494	0.00000000332468460819536	chr1_259	60	BroadPeak	474.507474526098	0
chr1	172530000	172540000	chr1	173390000	173400000	9	1.99408442671341	0.00145814043634642	chr1_259	60	BroadPeak	474.507474526098	0
chr1	172540000	172550000	chr1	173390000	173400000	11	1.82543591195497	0.000028954994510697	chr1_259	60	BroadPeak	474.507474526098	0
chr1	172550000	172560000	chr1	173390000	173400000	14	2.15899853598409	0.000000751379820142576	chr1_259	60	BroadPeak	474.507474526098	0
chr1	172580000	172590000	chr1	173390000	173400000	9	1.89113422978223	0.00102947660404119	chr1_259	60	BroadPeak	474.507474526098	0
chr1	172630000	172640000	chr1	173390000	173400000	22	2.28792296543985	0.00000000000015666710110017	chr1_260	17	SharpPeak	122.424313768526	0
chr1	176990000	177000000	chr1	177150000	177160000	18	6.86411504193781	0.00256262312034016	chr1_262	2	SharpPeak	11.5005551913571	0
chr1	176920000	176930000	chr1	177250000	177260000	17	6.36717924464702	0.0029112529593434	chr1_263	4	SharpPeak	21.2601567027586	0
chr1	176930000	176940000	chr1	177250000	177260000	31	10.8035274857994	0.00000717532771780433	chr1_263	4	SharpPeak	21.2601567027586	1
chr1	176990000	177000000	chr1	177250000	177260000	37	12.3626173511497	0.000000268639667034684	chr1_264	2	SharpPeak	15.1462458394777	1
chr1	176990000	177000000	chr1	177410000	177420000	13	3.78777522337349	0.00125942274817984	chr1_265	2	SharpPeak	8.53691124512911	1
chr1	176920000	176930000	chr1	177440000	177450000	56	6.14346619146501	0.0000000000000000000000000000000307325718268036	chr1_266	53	BroadPeak	831.638406965875	0
chr1	176930000	176940000	chr1	177440000	177450000	116	10.3156199808696	0.000000000000000000000000000000000000000000000000000000000000000000000000000768506405453713	chr1_266	53	BroadPeak	831.638406965875	1
chr1	176990000	177000000	chr1	177440000	177450000	94	10.9800787200122	0.00000000000000000000000000000000000000000000000000148685382105585	chr1_266	53	BroadPeak	831.638406965875	0
chr1	177150000	177160000	chr1	177440000	177450000	27	9.23427345131823	0.0000231232227868523	chr1_267	13	SharpPeak	102.379006603431	0
chr1	177250000	177260000	chr1	177440000	177450000	101	37.2291209402	0.000000000000000438896768702828	chr1_268	4	SharpPeak	42.160400384534	1
chr1	177260000	177270000	chr1	177440000	177450000	58	20.5447254273606	0.000000000409037818065227	chr1_268	4	SharpPeak	42.160400384534	0
chr1	176920000	176930000	chr1	177450000	177460000	31	3.55890585040913	0.0000000000000000145094591307596	chr1_266	53	BroadPeak	831.638406965875	0
chr1	176930000	176940000	chr1	177450000	177460000	54	5.81343949220436	0.000000000000000000000000000000161406187524046	chr1_266	53	BroadPeak	831.638406965875	0
chr1	176990000	177000000	chr1	177450000	177460000	33	6.16823442789888	0.00000000000102151175379866	chr1_266	53	BroadPeak	831.638406965875	0
chr1	177150000	177160000	chr1	177450000	177460000	14	5.15293057776218	0.00669330958458699	chr1_267	13	SharpPeak	102.379006603431	0
chr1	177250000	177260000	chr1	177450000	177460000	50	20.3487041709942	0.000000555534893975731	chr1_268	4	SharpPeak	42.160400384534	0
chr1	176920000	176930000	chr1	177460000	177470000	12	2.56344555106159	0.000128853777915538	chr1_266	53	BroadPeak	831.638406965875	0
chr1	176930000	176940000	chr1	177460000	177470000	31	3.96398354539138	0.000000000000000278633934019138	chr1_266	53	BroadPeak	831.638406965875	0
chr1	176990000	177000000	chr1	177460000	177470000	19	4.18237478776673	0.0000012812762127554	chr1_266	53	BroadPeak	831.638406965875	0
chr1	176990000	177000000	chr1	177640000	177650000	11	2.78672641718348	0.00111782828129526	chr1_269	2	SharpPeak	8.47955832939081	1
chr1	177440000	177450000	chr1	177640000	177650000	41	16.9707664213217	0.0000111381891226075	chr1_270	4	SharpPeak	21.6480933286445	1
chr1	177450000	177460000	chr1	177640000	177650000	26	10.1546191115734	0.000292931979358589	chr1_270	4	SharpPeak	21.6480933286445	0
chr1	177460000	177470000	chr1	177640000	177650000	18	7.2629454613105	0.00472036779269208	chr1_270	4	SharpPeak	21.6480933286445	0
chr1	176920000	176930000	chr1	177700000	177710000	12	1.87256866300974	0.00000635741430424189	chr1_271	9	SharpPeak	76.4909306669987	0
chr1	176930000	176940000	chr1	177700000	177710000	16	2.61886505376806	0.000000239636973778437	chr1_271	9	SharpPeak	76.4909306669987	0
chr1	176990000	177000000	chr1	177700000	177710000	15	2.66506722247554	0.00000163425997047226	chr1_272	5	SharpPeak	49.9969301342528	0
chr1	177250000	177260000	chr1	177700000	177710000	21	5.7859972220116	0.0000109399672405263	chr1_273	5	SharpPeak	39.4524556851566	0
chr1	177440000	177450000	chr1	177700000	177710000	48	13.7588588753352	0.0000000000190692869142686	chr1_274	11	BroadPeak	202.123610053601	0
chr1	177450000	177460000	chr1	177700000	177710000	22	8.15086264118191	0.000499825650734922	chr1_274	11	BroadPeak	202.123610053601	0
chr1	178180000	178190000	chr1	178310000	178320000	17	7.05423358977716	0.0081205354310062	chr1_275	2	SharpPeak	7.29443450417122	0
chr1	178520000	178530000	chr1	178790000	178800000	24	7.83389194963199	0.0000361470691520331	chr1_276	5	SharpPeak	32.7877070255639	0
chr1	178520000	178530000	chr1	178910000	178920000	34	6.11902792838148	0.000000000000155193471242713	chr1_277	62	BroadPeak	617.958542861347	0
chr1	178530000	178540000	chr1	178910000	178920000	14	3.24354433152671	0.0000741067094123191	chr1_277	62	BroadPeak	617.958542861347	0
chr1	178520000	178530000	chr1	178820000	178830000	30	7.10284031517369	0.0000000031565656129707	chr1_276	5	SharpPeak	32.7877070255639	1
chr1	178520000	178530000	chr1	179100000	179110000	21	4.42844280450651	0.000000161421925862423	chr1_277	62	BroadPeak	617.958542861347	0
chr1	178530000	178540000	chr1	179100000	179110000	11	2.4750876860204	0.000422058386397934	chr1_277	62	BroadPeak	617.958542861347	0
chr1	178520000	178530000	chr1	178800000	178810000	28	8.50531155024435	0.00000172508135814487	chr1_276	5	SharpPeak	32.7877070255639	0
chr1	178520000	178530000	chr1	179060000	179070000	12	3.955559421471	0.00559089429029585	chr1_277	62	BroadPeak	617.958542861347	0
chr1	178520000	178530000	chr1	179050000	179060000	24	4.48852518974082	0.00000000184968465068732	chr1_277	62	BroadPeak	617.958542861347	0
chr1	178530000	178540000	chr1	179050000	179060000	11	2.50365155176304	0.000464299514938718	chr1_277	62	BroadPeak	617.958542861347	0
chr1	178520000	178530000	chr1	179510000	179520000	11	3.46288080243699	0.00596929031830753	chr1_278	15	BroadPeak	268.355850358819	0
chr1	179540000	179550000	chr1	179620000	179630000	46	18.5339097496979	0.00000131792652361605	chr1_279	3	SharpPeak	20.8463465492432	0
chr1	179540000	179550000	chr1	179640000	179650000	25	10.8615862364609	0.00181040831183107	chr1_279	3	SharpPeak	20.8463465492432	0
chr1	179840000	179850000	chr1	180140000	180150000	19	3.06956611167265	0.0000000118395379690047	chr1_280	18	SharpPeak	111.096965499591	0
chr1	179850000	179860000	chr1	180140000	180150000	19	2.50282371828509	0.000000000428667864915037	chr1_280	18	SharpPeak	111.096965499591	1
chr1	179840000	179850000	chr1	180190000	180200000	14	3.274561032554	0.0000819888543782233	chr1_280	18	SharpPeak	111.096965499591	0
chr1	180250000	180260000	chr1	180380000	180390000	25	11.1816640791524	0.00265080844520839	chr1_281	23	SharpPeak	160.820828928661	0
chr1	180280000	180290000	chr1	180380000	180390000	21	9.50897484529727	0.00762906557170832	chr1_281	23	SharpPeak	160.820828928661	0
chr1	180250000	180260000	chr1	180400000	180410000	42	11.3328358398549	0.0000000000704686979693206	chr1_281	23	SharpPeak	160.820828928661	0
chr1	180260000	180270000	chr1	180400000	180410000	25	5.7914566297448	0.0000000527803091024637	chr1_281	23	SharpPeak	160.820828928661	0
chr1	180280000	180290000	chr1	180400000	180410000	24	9.34274336284543	0.000520453981040973	chr1_281	23	SharpPeak	160.820828928661	0
chr1	180250000	180260000	chr1	180430000	180440000	24	11.1443668180366	0.00539416417333744	chr1_281	23	SharpPeak	160.820828928661	0
chr1	179840000	179850000	chr1	180220000	180230000	15	3.19885762539765	0.000014702749043178	chr1_280	18	SharpPeak	111.096965499591	0
chr1	179850000	179860000	chr1	180240000	180250000	8	2.03427857245697	0.00665972916954603	chr1_280	18	SharpPeak	111.096965499591	0
chr1	180430000	180440000	chr1	180540000	180550000	24	11.2746679745621	0.00618998187684863	chr1_282	7	SharpPeak	48.063733316323	0
chr1	180430000	180440000	chr1	180560000	180570000	47	13.618139630936	0.0000000000464277898094064	chr1_282	7	SharpPeak	48.063733316323	0
chr1	180430000	180440000	chr1	180570000	180580000	25	10.4573292067729	0.00108432595019046	chr1_282	7	SharpPeak	48.063733316323	0
chr1	180430000	180440000	chr1	180630000	180640000	22	7.22275700951437	0.0000901222453655955	chr1_283	2	SharpPeak	10.523446555343	1
chr1	180430000	180440000	chr1	180640000	180650000	29	12.2644883383151	0.000445754403780874	chr1_283	2	SharpPeak	10.523446555343	0
chr1	180260000	180270000	chr1	180760000	180770000	10	2.52722365190492	0.00194386688896568	chr1_284	3	SharpPeak	13.9401664756774	0
chr1	180400000	180410000	chr1	180760000	180770000	15	4.72583882905568	0.00107763185934577	chr1_285	7	SharpPeak	48.9468849903084	0
chr1	180430000	180440000	chr1	180760000	180770000	28	5.85684792279706	0.000000000794256339706557	chr1_285	7	SharpPeak	48.9468849903084	1
chr1	180280000	180290000	chr1	180770000	180780000	13	4.16843481666074	0.00291424268405056	chr1_284	3	SharpPeak	13.9401664756774	0
chr1	180430000	180440000	chr1	180770000	180780000	30	7.13524385609087	0.00000000348096819782875	chr1_285	7	SharpPeak	48.9468849903084	0
chr1	181200000	181210000	chr1	181540000	181550000	11	3.12874058621681	0.00274070372968427	chr1_286	6	SharpPeak	38.1282513495332	0
chr1	181210000	181220000	chr1	181540000	181550000	25	4.71866837716115	0.000000000955607898263999	chr1_286	6	SharpPeak	38.1282513495332	1
chr1	181230000	181240000	chr1	181540000	181550000	11	2.91911662002061	0.00160093610579132	chr1_287	10	SharpPeak	53.0042309384088	0
chr1	181240000	181250000	chr1	181540000	181550000	14	2.32636169127937	0.0000018016039039503	chr1_287	10	SharpPeak	53.0042309384088	1
chr1	181250000	181260000	chr1	181540000	181550000	13	3.25152249790651	0.000302055191992281	chr1_287	10	SharpPeak	53.0042309384088	0
chr1	181330000	181340000	chr1	181540000	181550000	12	3.63920451298654	0.00282846942025988	chr1_288	9	SharpPeak	63.9901624525753	0
chr1	181350000	181360000	chr1	181540000	181550000	48	8.21109490117779	0.000000000000000000109542001767419	chr1_288	9	SharpPeak	63.9901624525753	1
chr1	181840000	181850000	chr1	182120000	182130000	27	11.3595847456282	0.000696051805237925	chr1_289	3	SharpPeak	15.3298271492737	0
chr1	182580000	182590000	chr1	182760000	182770000	30	10.5802676162458	0.0000130879130221218	chr1_290	7	SharpPeak	44.6539092528278	0
chr1	182580000	182590000	chr1	182950000	182960000	12	3.48524354402105	0.00197174577184178	chr1_291	10	SharpPeak	70.4653231416997	0
chr1	182760000	182770000	chr1	182950000	182960000	34	12.1644200381219	0.00000401732254565191	chr1_292	5	SharpPeak	48.1255270727898	0
chr1	182530000	182540000	chr1	182960000	182970000	13	3.02231574032419	0.000146494250403987	chr1_291	10	SharpPeak	70.4653231416997	0
chr1	182580000	182590000	chr1	182960000	182970000	12	3.14023557622954	0.000828272538099608	chr1_291	10	SharpPeak	70.4653231416997	0
chr1	182760000	182770000	chr1	182960000	182970000	52	10.5512478118838	0.0000000000000000037023591718949	chr1_292	5	SharpPeak	48.1255270727898	1
chr1	182760000	182770000	chr1	182980000	182990000	30	10.2402717329669	0.00000706943660062354	chr1_292	5	SharpPeak	48.1255270727898	0
chr1	182980000	182990000	chr1	183210000	183220000	20	5.01581745496087	0.00000470994038027378	chr1_293	10	SharpPeak	105.358018893437	0
chr1	182980000	182990000	chr1	183220000	183230000	40	6.15933700147349	0.00000000000000000488262619105093	chr1_293	10	SharpPeak	105.358018893437	0
chr1	182480000	182490000	chr1	183290000	183300000	9	2.18146854147309	0.00265746000706511	chr1_294	2	SharpPeak	9.35281633035771	0
chr1	183430000	183440000	chr1	184240000	184250000	8	1.58261505556452	0.00145814043634642	chr1_295	3	SharpPeak	17.2845285602593	0
chr1	184030000	184040000	chr1	184710000	184720000	16	4.06273548888942	0.0000597696091346785	chr1_296	3	SharpPeak	17.3544972230775	0
chr1	184240000	184250000	chr1	184710000	184720000	12	2.79317801277277	0.000287679658941558	chr1_297	16	SharpPeak	150.125786584533	0
chr1	184030000	184040000	chr1	184720000	184730000	16	5.28918676567895	0.00115363333952886	chr1_296	3	SharpPeak	17.3544972230775	0
chr1	184240000	184250000	chr1	184720000	184730000	12	3.50598372306183	0.00206604308422509	chr1_297	16	SharpPeak	150.125786584533	0
chr1	184440000	184450000	chr1	184720000	184730000	16	5.77081442847513	0.00277906495260183	chr1_298	4	SharpPeak	17.2926620069376	0
chr1	184030000	184040000	chr1	184730000	184740000	20	4.98810350929819	0.00000435333552115689	chr1_296	3	SharpPeak	17.3544972230775	1
chr1	184240000	184250000	chr1	184730000	184740000	12	3.30980357757808	0.00128475819003195	chr1_297	16	SharpPeak	150.125786584533	0
chr1	184810000	184820000	chr1	185200000	185210000	12	3.10470675005282	0.000750493534522676	chr1_299	3	SharpPeak	14.9650690646306	0
chr1	184840000	184850000	chr1	185200000	185210000	34	5.89955871481714	0.0000000000000546547769454945	chr1_300	8	SharpPeak	59.9901083438181	1
chr1	184850000	184860000	chr1	185200000	185210000	15	3.93867061181901	0.000154579340096601	chr1_300	8	SharpPeak	59.9901083438181	0
chr1	185000000	185010000	chr1	185200000	185210000	22	8.96460781222038	0.00170812801533716	chr1_301	8	SharpPeak	45.2770288905726	0
chr1	186110000	186120000	chr1	186700000	186710000	26	4.30994428588522	0.0000000000256078175728198	chr1_302	3	SharpPeak	23.579292683883	1
chr1	186180000	186190000	chr1	186700000	186710000	71	3.91278209610789	0.00000000000000000000000000000000000000000000000000000000000260873922852284	chr1_303	17	SharpPeak	180.369781090534	1
chr1	186270000	186280000	chr1	186700000	186710000	11	3.18759572061543	0.00313584032965344	chr1_303	17	SharpPeak	180.369781090534	0
chr1	186400000	186410000	chr1	186700000	186710000	33	7.54293776630092	0.000000000181139996442877	chr1_304	4	SharpPeak	32.702182627995	1
chr1	189000000	189010000	chr1	189680000	189690000	25	3.14542616736461	0.000000000000191290081029477	chr1_305	21	SharpPeak	165.311548208364	0
chr1	189010000	189020000	chr1	189680000	189690000	26	2.28331645351361	0.0000000000000000145094591307596	chr1_305	21	SharpPeak	165.311548208364	1
chr1	189720000	189730000	chr1	189860000	189870000	19	6.23598199653957	0.000312742882109273	chr1_306	2	SharpPeak	8.88738741235272	1
chr1	189000000	189010000	chr1	189920000	189930000	15	3.81114347278734	0.000107786645883518	chr1_307	4	SharpPeak	19.4550705156047	1
chr1	189010000	189020000	chr1	189920000	189930000	12	2.66865670587712	0.000188977613252641	chr1_307	4	SharpPeak	19.4550705156047	0
chr1	190140000	190150000	chr1	190680000	190690000	9	2.49843506633865	0.00649615981322938	chr1_308	2	SharpPeak	7.09220322311515	0
chr1	190160000	190170000	chr1	190680000	190690000	18	3.88600259273185	0.00000198410702735322	chr1_309	26	BroadPeak	224.631415110621	0
chr1	190170000	190180000	chr1	190680000	190690000	18	4.57421319148353	0.0000184563926553427	chr1_309	26	BroadPeak	224.631415110621	0
chr1	190140000	190150000	chr1	190690000	190700000	9	2.46180206793013	0.00593096583461834	chr1_308	2	SharpPeak	7.09220322311515	1
chr1	190160000	190170000	chr1	190690000	190700000	16	3.81263767194219	0.0000278107976195892	chr1_309	26	BroadPeak	224.631415110621	0
chr1	190170000	190180000	chr1	190690000	190700000	18	4.4828646944082	0.0000141881029186281	chr1_309	26	BroadPeak	224.631415110621	0
chr1	191310000	191320000	chr1	191570000	191580000	35	8.40441606159161	0.000000000172881220967367	chr1_310	6	SharpPeak	45.8010603563075	0
chr1	191390000	191400000	chr1	191570000	191580000	50	17.3503883851778	0.0000000043557682345564	chr1_311	4	SharpPeak	43.9289244807932	0
chr1	191310000	191320000	chr1	191820000	191830000	11	3.64482746834553	0.00858211588094288	chr1_312	7	SharpPeak	47.2398014208483	0
chr1	191390000	191400000	chr1	191820000	191830000	16	6.17259078735304	0.00542095953586255	chr1_313	2	SharpPeak	7.41989145670761	1
chr1	191570000	191580000	chr1	191820000	191830000	39	9.91070001884632	0.0000000000685279731738655	chr1_314	8	SharpPeak	63.5694271501295	0
chr1	191570000	191580000	chr1	191830000	191840000	22	6.018576428028	0.00000578808799436668	chr1_314	8	SharpPeak	63.5694271501295	0
chr1	191820000	191830000	chr1	192090000	192100000	20	6.70298758202771	0.000272625488005015	chr1_315	3	SharpPeak	21.0001620298316	0
chr1	191830000	191840000	chr1	192090000	192100000	23	4.40131911472375	0.00000000647398998546982	chr1_315	3	SharpPeak	21.0001620298316	1
chr1	191980000	191990000	chr1	192090000	192100000	26	11.4780675893655	0.00176934478516378	chr1_316	12	SharpPeak	111.208011722041	0
chr1	191990000	192000000	chr1	192090000	192100000	36	10.4178012482391	0.0000000123388117910743	chr1_316	12	SharpPeak	111.208011722041	0
chr1	191980000	191990000	chr1	192070000	192080000	18	7.69665856395847	0.00841174739808844	chr1_316	12	SharpPeak	111.208011722041	0
chr1	191990000	192000000	chr1	192070000	192080000	28	7.10802694337379	0.0000000495693588276537	chr1_316	12	SharpPeak	111.208011722041	0
chr1	192130000	192140000	chr1	192750000	192760000	13	4.46456788236843	0.0053042090693112	chr1_317	6	SharpPeak	26.5481602920224	0
chr1	192760000	192770000	chr1	193120000	193130000	11	3.40650287362921	0.00530121728897474	chr1_318	2	SharpPeak	10.9248679475848	0
chr1	192770000	192780000	chr1	193120000	193130000	21	5.30588548547012	0.00000288296491045962	chr1_318	2	SharpPeak	10.9248679475848	1
chr1	192790000	192800000	chr1	193120000	193130000	18	4.53275382845769	0.0000164785032177132	chr1_319	2	SharpPeak	10.3904891145988	1
chr1	193700000	193710000	chr1	194610000	194620000	33	2.33347150662759	0.000000000000000000000000523633187437722	chr1_320	24	BroadPeak	365.797053652403	0
chr1	193980000	193990000	chr1	194610000	194620000	10	2.53164181749308	0.00196387538316202	chr1_321	14	SharpPeak	110.27687022195	0
chr1	193700000	193710000	chr1	194620000	194630000	61	4.28577958934908	0.000000000000000000000000000000000000000000000711998203273247	chr1_320	24	BroadPeak	365.797053652403	1
chr1	193980000	193990000	chr1	194620000	194630000	20	4.75476071345091	0.00000209187869375267	chr1_321	14	SharpPeak	110.27687022195	0
chr1	194200000	194210000	chr1	194620000	194630000	30	7.54272394450437	0.0000000122751075242223	chr1_322	25	BroadPeak	223.940984319548	0
chr1	194880000	194890000	chr1	194940000	194950000	21	8.30504672506489	0.00157273016689989	chr1_323	2	SharpPeak	8.4115407439833	1
chr1	6440000	6450000	chr1	6850000	6860000	8	1.64829187705853	0.00404197086182267	chr1_324	2	SharpPeak	9.13450384043767	0
chr1	6440000	6450000	chr1	6860000	6870000	9	1.63031314585233	0.000825763801422961	chr1_324	2	SharpPeak	9.13450384043767	1
chr1	10230000	10240000	chr1	10750000	10760000	11	2.2902329371769	0.000511433641064495	chr1_325	3	SharpPeak	16.7866353357217	0
chr1	10230000	10240000	chr1	10760000	10770000	13	1.92264802667902	0.00000371597803659511	chr1_325	3	SharpPeak	16.7866353357217	1
chr1	10230000	10240000	chr1	10770000	10780000	9	2.2388331823611	0.00664212282090078	chr1_325	3	SharpPeak	16.7866353357217	0
chr1	13780000	13790000	chr1	14740000	14750000	7	1.22726957792832	0.00360900679889933	chr1_5	2	SharpPeak	7.85790431301584	1
chr1	15280000	15290000	chr1	15600000	15610000	16	3.81708485905271	0.0000737244340448239	chr1_326	3	SharpPeak	32.7184058299863	0
chr1	15280000	15290000	chr1	15610000	15620000	30	4.33515759864791	0.0000000000000797105079291344	chr1_326	3	SharpPeak	32.7184058299863	1
chr1	15280000	15290000	chr1	15620000	15630000	22	3.8525788979834	0.00000000987285733210641	chr1_326	3	SharpPeak	32.7184058299863	0
chr1	15280000	15290000	chr1	15660000	15670000	17	3.40957922015787	0.00000432655130178734	chr1_327	3	SharpPeak	20.526312951427	1
chr1	15280000	15290000	chr1	15670000	15680000	16	3.50800890230152	0.000026897835784196	chr1_327	3	SharpPeak	20.526312951427	0
chr1	15280000	15290000	chr1	15680000	15690000	15	3.37456495591029	0.0000711151736093236	chr1_327	3	SharpPeak	20.526312951427	0
chr1	16100000	16110000	chr1	16300000	16310000	19	7.64934687372222	0.00716757806521678	chr1_328	2	SharpPeak	8.06253258207027	0
chr1	16100000	16110000	chr1	16370000	16380000	17	5.99594180185588	0.003385927231753	chr1_329	2	SharpPeak	8.17179525489645	1
chr1	16100000	16110000	chr1	16380000	16390000	11	3.15607305105337	0.00619925003479515	chr1_329	2	SharpPeak	8.17179525489645	0
chr1	16100000	16110000	chr1	16400000	16410000	20	5.49506898300132	0.0000464674549995871	chr1_330	5	SharpPeak	37.375580523553	0
chr1	16100000	16110000	chr1	16410000	16420000	15	4.19360507617115	0.000720180592992567	chr1_330	5	SharpPeak	37.375580523553	0
chr1	16100000	16110000	chr1	16420000	16430000	14	2.07961626403247	0.00000142077129952049	chr1_330	5	SharpPeak	37.375580523553	0
chr1	16100000	16110000	chr1	16430000	16440000	28	5.45852952858087	0.000000000599493911227338	chr1_330	5	SharpPeak	37.375580523553	1
chr1	16100000	16110000	chr1	16440000	16450000	19	5.44072314148553	0.000135501205746682	chr1_330	5	SharpPeak	37.375580523553	0
chr1	16100000	16110000	chr1	16310000	16320000	12	3.40867779332027	0.00358152260594646	chr1_328	2	SharpPeak	8.06253258207027	1
chr1	19100000	19110000	chr1	19220000	19230000	38	15.3853192623642	0.0000414136544030495	chr1_7	3	SharpPeak	19.2176875282196	0
chr1	19200000	19210000	chr1	19960000	19970000	12	1.73600169726804	0.0000080673989073568	chr1_331	4	SharpPeak	31.9480790821184	0
chr1	19230000	19240000	chr1	19960000	19970000	8	1.91760663785601	0.00960655496590742	chr1_332	3	SharpPeak	16.6232112883186	0
chr1	19200000	19210000	chr1	19970000	19980000	15	1.74109886736721	0.0000000240919242339376	chr1_331	4	SharpPeak	31.9480790821184	0
chr1	19210000	19220000	chr1	19970000	19980000	16	1.99424184327462	0.000000019139213341812	chr1_331	4	SharpPeak	31.9480790821184	1
chr1	19230000	19240000	chr1	19970000	19980000	12	1.92358619577089	0.000021953795684379	chr1_332	3	SharpPeak	16.6232112883186	1
chr1	19240000	19250000	chr1	19970000	19980000	11	1.8529146504661	0.000086206829046088	chr1_332	3	SharpPeak	16.6232112883186	0
chr1	19210000	19220000	chr1	19980000	19990000	9	1.95074451480564	0.00275955439381623	chr1_331	4	SharpPeak	31.9480790821184	0
chr1	23760000	23770000	chr1	24020000	24030000	27	7.28923707899743	0.00000087186396923707	chr1_333	3	SharpPeak	26.8942325296318	0
chr1	23760000	23770000	chr1	24030000	24040000	29	5.33187570651524	0.0000000000726356847573932	chr1_333	3	SharpPeak	26.8942325296318	1
chr1	23760000	23770000	chr1	24120000	24130000	14	4.96082351118637	0.0097842336753965	chr1_11	2	SharpPeak	17.9587696285392	0
chr1	23760000	23770000	chr1	24150000	24160000	10	2.77460843223582	0.00792645198799893	chr1_12	5	SharpPeak	39.7448581122277	0
chr1	23760000	23770000	chr1	24160000	24170000	25	5.33808614030125	0.0000000349499888808618	chr1_12	5	SharpPeak	39.7448581122277	0
chr1	23760000	23770000	chr1	24180000	24190000	13	4.02003789122292	0.0045910042832901	chr1_12	5	SharpPeak	39.7448581122277	0
chr1	23760000	23770000	chr1	24220000	24230000	17	4.49558216920627	0.000140311030588134	chr1_334	4	SharpPeak	41.4322009869516	0
chr1	23760000	23770000	chr1	24230000	24240000	22	4.42237231035772	0.000000103671663314999	chr1_334	4	SharpPeak	41.4322009869516	0
chr1	23760000	23770000	chr1	24240000	24250000	29	3.78367469983651	0.0000000000000184516476729683	chr1_334	4	SharpPeak	41.4322009869516	1
chr1	23760000	23770000	chr1	24250000	24260000	20	3.60481056076538	0.0000000854656718271515	chr1_334	4	SharpPeak	41.4322009869516	0
chr1	23760000	23770000	chr1	24040000	24050000	18	5.1443417639837	0.000212941229849606	chr1_333	3	SharpPeak	26.8942325296318	0
chr1	32170000	32180000	chr1	32450000	32460000	14	3.22981186935965	0.000177142819746199	chr1_335	2	SharpPeak	11.1054165882198	1
chr1	32170000	32180000	chr1	32460000	32470000	15	3.97345482540367	0.000412435432286708	chr1_335	2	SharpPeak	11.1054165882198	0
chr1	32170000	32180000	chr1	32550000	32560000	22	3.78595051819649	0.00000000737435369483392	chr1_336	2	SharpPeak	21.7268534308014	0
chr1	32170000	32180000	chr1	32560000	32570000	21	3.27635315169091	0.00000000330854105683827	chr1_336	2	SharpPeak	21.7268534308014	1
chr1	32170000	32180000	chr1	32840000	32850000	16	2.1633113956155	0.0000000564350762909723	chr1_337	3	SharpPeak	23.1076143133996	1
chr1	32170000	32180000	chr1	32850000	32860000	11	2.12247043312041	0.000272996647811374	chr1_337	3	SharpPeak	23.1076143133996	0
chr1	32170000	32180000	chr1	32860000	32870000	14	2.17896150735888	0.0000024463332008129	chr1_337	3	SharpPeak	23.1076143133996	0
chr1	33670000	33680000	chr1	33730000	33740000	31	12.581965270538	0.000306459687052176	chr1_338	2	SharpPeak	9.21036285337327	1
chr1	33670000	33680000	chr1	33740000	33750000	23	10.320690836298	0.00901030674030815	chr1_338	2	SharpPeak	9.21036285337327	0
chr1	33660000	33670000	chr1	33960000	33970000	15	3.58823535643293	0.00014058500745883	chr1_339	2	SharpPeak	10.9085151471447	1
chr1	33670000	33680000	chr1	33960000	33970000	14	3.74200669151745	0.000764949451566205	chr1_339	2	SharpPeak	10.9085151471447	0
chr1	34000000	34010000	chr1	34180000	34190000	19	7.14182803605744	0.0034633108885229	chr1_340	2	SharpPeak	9.92217703689371	0
chr1	34010000	34020000	chr1	34180000	34190000	22	7.18138978105746	0.000207970061738109	chr1_340	2	SharpPeak	9.92217703689371	1
chr1	36540000	36550000	chr1	36600000	36610000	36	17.4354827925821	0.00203295941081949	chr1_17	24	BroadPeak	442.460541203877	0
chr1	36540000	36550000	chr1	36670000	36680000	28	9.26722326320512	0.0000234672625624668	chr1_17	24	BroadPeak	442.460541203877	0
chr1	36550000	36560000	chr1	36670000	36680000	102	24.5955748428118	0.000000000000000000000000000180873972601377	chr1_17	24	BroadPeak	442.460541203877	0
chr1	36540000	36550000	chr1	36680000	36690000	54	11.6236476384603	0.000000000000000040590527906445	chr1_17	24	BroadPeak	442.460541203877	0
chr1	36550000	36560000	chr1	36680000	36690000	153	30.7159042890014	0.000000000000000000000000000000000000000000000000000497080970855554	chr1_17	24	BroadPeak	442.460541203877	1
chr1	36360000	36370000	chr1	36460000	36470000	36	17.4070099425849	0.00197714773043134	chr1_18	2	SharpPeak	10.9991243958044	0
chr1	36540000	36550000	chr1	36640000	36650000	37	12.8529578090574	0.00000192423930822144	chr1_17	24	BroadPeak	442.460541203877	0
chr1	36550000	36560000	chr1	36640000	36650000	132	34.7475328221	0.00000000000000000000000000000000345460082853206	chr1_17	24	BroadPeak	442.460541203877	0
chr1	36540000	36550000	chr1	36650000	36660000	32	10.140759312783	0.00000191207563734263	chr1_17	24	BroadPeak	442.460541203877	0
chr1	36550000	36560000	chr1	36650000	36660000	76	27.2178865682411	0.00000000000303930048852156	chr1_17	24	BroadPeak	442.460541203877	0
chr1	36540000	36550000	chr1	36660000	36670000	30	7.99535247673625	0.000000131324360912183	chr1_17	24	BroadPeak	442.460541203877	0
chr1	36550000	36560000	chr1	36660000	36670000	93	21.3241213884929	0.00000000000000000000000000172858745249179	chr1_17	24	BroadPeak	442.460541203877	0
chr1	36550000	36560000	chr1	36610000	36620000	78	31.6521294386006	0.000000000488699052120635	chr1_17	24	BroadPeak	442.460541203877	0
chr1	36540000	36550000	chr1	36630000	36640000	51	15.2827038661718	0.0000000000775285959302669	chr1_17	24	BroadPeak	442.460541203877	0
chr1	36550000	36560000	chr1	36630000	36640000	171	41.6775136985	0.000000000000000000000000000000000000000000000033857184080933	chr1_17	24	BroadPeak	442.460541203877	0
chr1	36540000	36550000	chr1	36620000	36630000	32	14.5464661562262	0.00157926666899412	chr1_17	24	BroadPeak	442.460541203877	0
chr1	36550000	36560000	chr1	36620000	36630000	101	40.0987460108	0.000000000000158869609602062	chr1_17	24	BroadPeak	442.460541203877	0
chr1	36780000	36790000	chr1	37230000	37240000	16	3.21758856408067	0.0000094429594772064	chr1_19	11	SharpPeak	85.2406507986629	0
chr1	36930000	36940000	chr1	37230000	37240000	27	5.55778339552206	0.0000000041250607158217	chr1_341	5	SharpPeak	42.7486075137505	0
chr1	36940000	36950000	chr1	37230000	37240000	18	4.22298623183121	0.0000171977043434161	chr1_341	5	SharpPeak	42.7486075137505	0
chr1	36770000	36780000	chr1	37240000	37250000	11	1.97751482141381	0.000150513240124417	chr1_19	11	SharpPeak	85.2406507986629	0
chr1	36780000	36790000	chr1	37240000	37250000	25	2.99986414426376	0.000000000000263859450609349	chr1_19	11	SharpPeak	85.2406507986629	1
chr1	36930000	36940000	chr1	37240000	37250000	15	5.07857474168492	0.00464393884256698	chr1_341	5	SharpPeak	42.7486075137505	0
chr1	36940000	36950000	chr1	37240000	37250000	26	3.87344507033676	0.00000000000997287542500714	chr1_341	5	SharpPeak	42.7486075137505	1
chr1	36780000	36790000	chr1	37220000	37230000	12	3.27992285830915	0.00262149311531951	chr1_19	11	SharpPeak	85.2406507986629	0
chr1	36780000	36790000	chr1	37260000	37270000	15	3.07443256379299	0.0000246920815447889	chr1_19	11	SharpPeak	85.2406507986629	0
chr1	36770000	36780000	chr1	37250000	37260000	14	1.97917385292687	0.000000806651127958934	chr1_19	11	SharpPeak	85.2406507986629	0
chr1	36780000	36790000	chr1	37250000	37260000	25	3.00246502599791	0.000000000000268272265387961	chr1_19	11	SharpPeak	85.2406507986629	0
chr1	36930000	36940000	chr1	37250000	37260000	20	5.04256160206805	0.0000138627421395365	chr1_341	5	SharpPeak	42.7486075137505	0
chr1	36780000	36790000	chr1	37270000	37280000	14	2.69822666095831	0.0000263474937085852	chr1_19	11	SharpPeak	85.2406507986629	0
chr1	36780000	36790000	chr1	37280000	37290000	10	2.39797291151443	0.00290687674663941	chr1_19	11	SharpPeak	85.2406507986629	0
chr1	37420000	37430000	chr1	37630000	37640000	17	5.24281963376463	0.000810529862296303	chr1_342	2	SharpPeak	9.18051849059678	1
chr1	37430000	37440000	chr1	37630000	37640000	14	4.44197192871424	0.00378554138904691	chr1_342	2	SharpPeak	9.18051849059678	0
chr1	38120000	38130000	chr1	38810000	38820000	13	2.52158010153769	0.0000610003886417926	chr1_343	2	SharpPeak	10.620938510797	1
chr1	38120000	38130000	chr1	38800000	38810000	11	2.85337645078549	0.00292582485421444	chr1_343	2	SharpPeak	10.620938510797	0
chr1	39020000	39030000	chr1	39180000	39190000	17	4.63930151964028	0.000202713626181869	chr1_24	3	SharpPeak	16.2566164962923	1
chr1	39020000	39030000	chr1	39320000	39330000	14	2.68370109221598	0.0000248882399426301	chr1_25	7	SharpPeak	40.531312721362	0
chr1	39020000	39030000	chr1	39340000	39350000	16	3.05702735726573	0.00000497353933385397	chr1_25	7	SharpPeak	40.531312721362	0
chr1	39030000	39040000	chr1	39340000	39350000	16	2.84662519610179	0.00000201508601471754	chr1_25	7	SharpPeak	40.531312721362	1
chr1	38980000	38990000	chr1	39510000	39520000	11	2.52391873150035	0.00111473635911805	chr1_27	12	SharpPeak	114.112265803945	0
chr1	39020000	39030000	chr1	39510000	39520000	13	1.97083429921968	0.0000048202808683087	chr1_27	12	SharpPeak	114.112265803945	0
chr1	39370000	39380000	chr1	39510000	39520000	19	5.52049391899052	0.000162241418993611	chr1_28	9	SharpPeak	57.0730527482942	0
chr1	39390000	39400000	chr1	39510000	39520000	21	5.02767721060503	0.0000035465966290141	chr1_28	9	SharpPeak	57.0730527482942	0
chr1	39020000	39030000	chr1	39330000	39340000	13	2.75317361040227	0.000147037658511971	chr1_25	7	SharpPeak	40.531312721362	0
chr1	39030000	39040000	chr1	39330000	39340000	11	2.57635207256246	0.00132125984939066	chr1_25	7	SharpPeak	40.531312721362	0
chr1	38980000	38990000	chr1	39500000	39510000	10	2.75250347890714	0.00751756236487752	chr1_27	12	SharpPeak	114.112265803945	0
chr1	39390000	39400000	chr1	39500000	39510000	22	5.91907496396982	0.0000120848944647862	chr1_28	9	SharpPeak	57.0730527482942	0
chr1	38980000	38990000	chr1	39520000	39530000	14	2.47832966512961	0.0000104264423519031	chr1_27	12	SharpPeak	114.112265803945	0
chr1	39020000	39030000	chr1	39520000	39530000	9	1.9412397902906	0.00267258063776968	chr1_27	12	SharpPeak	114.112265803945	0
chr1	39370000	39380000	chr1	39520000	39530000	16	5.18236089887435	0.00207017636592433	chr1_28	9	SharpPeak	57.0730527482942	0
chr1	39390000	39400000	chr1	39520000	39530000	24	4.68635593026818	0.0000000138176853267665	chr1_28	9	SharpPeak	57.0730527482942	1
chr1	41270000	41280000	chr1	41610000	41620000	11	3.08743957194189	0.00529506429662927	chr1_31	2	SharpPeak	8.78699726864482	0
chr1	41150000	41160000	chr1	41750000	41760000	15	3.18801876997895	0.0000372011442590462	chr1_33	2	SharpPeak	38.8516764420116	0
chr1	41150000	41160000	chr1	41790000	41800000	8	1.90843444769636	0.00934077869565024	chr1_35	6	SharpPeak	55.6025870820949	0
chr1	41150000	41160000	chr1	41800000	41810000	23	3.17489837013742	0.000000000046810445288911	chr1_35	6	SharpPeak	55.6025870820949	0
chr1	41270000	41280000	chr1	41800000	41810000	13	3.11617701874902	0.000476491682788304	chr1_36	3	SharpPeak	20.0399929666438	0
chr1	41150000	41160000	chr1	41820000	41830000	20	3.26767373662574	0.0000000177871145453373	chr1_35	6	SharpPeak	55.6025870820949	0
chr1	41150000	41160000	chr1	41830000	41840000	10	2.46836811341688	0.00356684606613693	chr1_35	6	SharpPeak	55.6025870820949	0
chr1	41150000	41160000	chr1	41880000	41890000	14	2.66610882476275	0.000023233762597969	chr1_37	4	SharpPeak	22.6727398901533	0
chr1	41810000	41820000	chr1	41880000	41890000	44	20.6500516695186	0.000236927106856815	chr1_38	2	SharpPeak	13.577011036841	0
chr1	41150000	41160000	chr1	41900000	41910000	10	2.58676730555407	0.0049495331855982	chr1_37	4	SharpPeak	22.6727398901533	0
chr1	42260000	42270000	chr1	42620000	42630000	15	4.71948491760111	0.00232089102010626	chr1_46	45	BroadPeak	907.18222046526	0
chr1	42260000	42270000	chr1	42630000	42640000	15	4.36370940708438	0.00106612301988655	chr1_46	45	BroadPeak	907.18222046526	0
chr1	41810000	41820000	chr1	42640000	42650000	11	2.37855508357995	0.000697665115572399	chr1_45	119	BroadPeak	2279.54633490024	0
chr1	42260000	42270000	chr1	42640000	42650000	18	3.8429199125481	0.0000048270819128797	chr1_46	45	BroadPeak	907.18222046526	0
chr1	41810000	41820000	chr1	42650000	42660000	13	2.69485279061032	0.000119635830386175	chr1_45	119	BroadPeak	2279.54633490024	0
chr1	42260000	42270000	chr1	42650000	42660000	22	4.44833776940457	0.000000114364856663102	chr1_46	45	BroadPeak	907.18222046526	0
chr1	41810000	41820000	chr1	42660000	42670000	10	2.6666416070165	0.00608045972259105	chr1_45	119	BroadPeak	2279.54633490024	0
chr1	41890000	41900000	chr1	42660000	42670000	9	2.31055097056302	0.0080824766926948	chr1_45	119	BroadPeak	2279.54633490024	0
chr1	42260000	42270000	chr1	42660000	42670000	13	4.34494753992436	0.00864037185600736	chr1_46	45	BroadPeak	907.18222046526	0
chr1	41810000	41820000	chr1	42720000	42730000	13	2.40026017800974	0.0000371112774777271	chr1_45	119	BroadPeak	2279.54633490024	0
chr1	41890000	41900000	chr1	42720000	42730000	10	2.09619057690449	0.00108547271530549	chr1_45	119	BroadPeak	2279.54633490024	0
chr1	42240000	42250000	chr1	42720000	42730000	11	2.8434843588415	0.00285217132771997	chr1_46	45	BroadPeak	907.18222046526	0
chr1	42260000	42270000	chr1	42720000	42730000	13	3.60836155299476	0.00181786918961818	chr1_46	45	BroadPeak	907.18222046526	0
chr1	41810000	41820000	chr1	42730000	42740000	9	2.28683023278209	0.00759692425925801	chr1_45	119	BroadPeak	2279.54633490024	0
chr1	41810000	41820000	chr1	42740000	42750000	11	2.51080410521647	0.00106901470021916	chr1_45	119	BroadPeak	2279.54633490024	0
chr1	43440000	43450000	chr1	43720000	43730000	21	5.62639854610075	0.0000192981395828357	chr1_344	2	SharpPeak	11.5021289697365	1
chr1	43160000	43170000	chr1	43730000	43740000	9	2.34537088935946	0.00886388009445786	chr1_345	2	SharpPeak	8.10567561043819	0
chr1	43440000	43450000	chr1	43730000	43740000	17	5.58657690709322	0.00162486706057043	chr1_344	2	SharpPeak	11.5021289697365	0
chr1	43160000	43170000	chr1	43740000	43750000	11	2.81752943316608	0.00265781646741478	chr1_345	2	SharpPeak	8.10567561043819	1
chr1	50920000	50930000	chr1	51310000	51320000	13	3.31217613232019	0.000836944793581913	chr1_48	11	SharpPeak	99.3879219711939	0
chr1	50920000	50930000	chr1	51320000	51330000	22	4.37281945099829	0.0000000866939701595949	chr1_48	11	SharpPeak	99.3879219711939	0
chr1	50920000	50930000	chr1	51340000	51350000	19	4.27570759045816	0.00000506149596362411	chr1_48	11	SharpPeak	99.3879219711939	0
chr1	50930000	50940000	chr1	51340000	51350000	9	2.1114648366159	0.00461715564048044	chr1_48	11	SharpPeak	99.3879219711939	0
chr1	50920000	50930000	chr1	51350000	51360000	14	4.21638120672969	0.00236284801152964	chr1_48	11	SharpPeak	99.3879219711939	0
chr1	50920000	50930000	chr1	51570000	51580000	10	2.69146668740982	0.00644770216774737	chr1_346	6	SharpPeak	34.3973567931957	0
chr1	50920000	50930000	chr1	51580000	51590000	13	3.30617086866132	0.000823056456593288	chr1_346	6	SharpPeak	34.3973567931957	0
chr1	51470000	51480000	chr1	51580000	51590000	28	9.31413090478597	0.0000255812011336346	chr1_347	2	SharpPeak	15.6093517781664	0
chr1	50920000	50930000	chr1	51590000	51600000	15	2.84853770549198	0.0000102268361298535	chr1_346	6	SharpPeak	34.3973567931957	0
chr1	50930000	50940000	chr1	51590000	51600000	8	1.63930794343393	0.00391941294943449	chr1_346	6	SharpPeak	34.3973567931957	0
chr1	51470000	51480000	chr1	51590000	51600000	28	7.36053065224334	0.000000299105656219697	chr1_347	2	SharpPeak	15.6093517781664	1
chr1	50920000	50930000	chr1	51600000	51610000	19	3.03707155583775	0.0000000314907180797417	chr1_346	6	SharpPeak	34.3973567931957	1
chr1	50920000	50930000	chr1	51610000	51620000	11	2.94639066225796	0.00373787810867373	chr1_346	6	SharpPeak	34.3973567931957	0
chr1	52630000	52640000	chr1	53020000	53030000	11	2.24731255417917	0.000437720140339385	chr1_348	2	SharpPeak	9.97533218807522	1
chr1	52630000	52640000	chr1	53030000	53040000	11	2.62078137574737	0.00152112565028523	chr1_348	2	SharpPeak	9.97533218807522	0
chr1	54550000	54560000	chr1	54980000	54990000	18	3.48148445413972	0.00000121732967501267	chr1_349	2	SharpPeak	11.9334107138814	1
chr1	54550000	54560000	chr1	54970000	54980000	11	3.32188043055534	0.00894888829212065	chr1_349	2	SharpPeak	11.9334107138814	0
chr1	55400000	55410000	chr1	55670000	55680000	15	4.2445674496631	0.000812484495524176	chr1_350	3	SharpPeak	14.8781072914883	0
chr1	55400000	55410000	chr1	55650000	55660000	16	6.01526536520919	0.00866471590967375	chr1_350	3	SharpPeak	14.8781072914883	0
chr1	55400000	55410000	chr1	55660000	55670000	24	7.77864263997941	0.0000839471337629611	chr1_350	3	SharpPeak	14.8781072914883	1
chr1	55400000	55410000	chr1	55690000	55700000	18	6.62049256321888	0.00375995529188036	chr1_351	8	SharpPeak	101.574860852365	0
chr1	55400000	55410000	chr1	55700000	55710000	18	5.87774353132533	0.00100905124457116	chr1_351	8	SharpPeak	101.574860852365	0
chr1	55230000	55240000	chr1	55720000	55730000	10	2.47741337883957	0.00365886738997029	chr1_352	3	SharpPeak	17.5953704889003	0
chr1	55400000	55410000	chr1	55720000	55730000	21	3.71233083754928	0.000000026672361582336	chr1_351	8	SharpPeak	101.574860852365	0
chr1	55400000	55410000	chr1	55740000	55750000	39	5.80455999813634	0.0000000000000000184415535612777	chr1_351	8	SharpPeak	101.574860852365	0
chr1	55400000	55410000	chr1	55810000	55820000	17	3.42150610809602	0.00000452871259453966	chr1_51	10	SharpPeak	100.143825542469	0
chr1	55400000	55410000	chr1	55820000	55830000	20	3.36652523009904	0.0000000284787100580276	chr1_51	10	SharpPeak	100.143825542469	0
chr1	55230000	55240000	chr1	55850000	55860000	21	2.43023152417612	0.000000000016663591911517	chr1_50	7	SharpPeak	54.2344743301193	1
chr1	55400000	55410000	chr1	55850000	55860000	28	3.35625147376229	0.00000000000000732164638376194	chr1_51	10	SharpPeak	100.143825542469	0
chr1	55400000	55410000	chr1	55710000	55720000	26	5.16649626088287	0.00000000424491387298412	chr1_351	8	SharpPeak	101.574860852365	0
chr1	55400000	55410000	chr1	55750000	55760000	33	4.23582144276423	0.000000000000000129818943603225	chr1_351	8	SharpPeak	101.574860852365	0
chr1	55400000	55410000	chr1	55790000	55800000	15	3.61044259659934	0.000149786882352344	chr1_51	10	SharpPeak	100.143825542469	0
chr1	55400000	55410000	chr1	55840000	55850000	18	2.16107985326427	0.00000000111291587188116	chr1_51	10	SharpPeak	100.143825542469	0
chr1	55400000	55410000	chr1	55800000	55810000	13	3.36833648987422	0.000967031735124558	chr1_51	10	SharpPeak	100.143825542469	0
chr1	55400000	55410000	chr1	55830000	55840000	23	3.12088393126097	0.0000000000334734188408159	chr1_51	10	SharpPeak	100.143825542469	0
chr1	55230000	55240000	chr1	55730000	55740000	18	3.66796239686913	0.00000254000097882596	chr1_352	3	SharpPeak	17.5953704889003	1
chr1	55240000	55250000	chr1	55730000	55740000	12	2.52903847188161	0.000280674168936821	chr1_352	3	SharpPeak	17.5953704889003	0
chr1	55400000	55410000	chr1	55730000	55740000	45	5.80825545199224	0.00000000000000000000017487145400082	chr1_351	8	SharpPeak	101.574860852365	1
chr1	55400000	55410000	chr1	55760000	55770000	19	4.15052523713852	0.00000333974542328587	chr1_351	8	SharpPeak	101.574860852365	0
chr1	55230000	55240000	chr1	55860000	55870000	10	1.96810766875168	0.000684851399048088	chr1_50	7	SharpPeak	54.2344743301193	0
chr1	55240000	55250000	chr1	55860000	55870000	10	1.5706586346039	0.000120387164608513	chr1_50	7	SharpPeak	54.2344743301193	0
chr1	55400000	55410000	chr1	55860000	55870000	13	2.57027248294504	0.0000746508507949825	chr1_51	10	SharpPeak	100.143825542469	0
chr1	55230000	55240000	chr1	55870000	55880000	16	2.76292616212356	0.00000137391214936621	chr1_50	7	SharpPeak	54.2344743301193	0
chr1	55240000	55250000	chr1	55870000	55880000	13	2.01494975343192	0.0000060684322408449	chr1_50	7	SharpPeak	54.2344743301193	0
chr1	55400000	55410000	chr1	55870000	55880000	31	3.87432464627381	0.000000000000000603728210230664	chr1_51	10	SharpPeak	100.143825542469	1
chr1	55880000	55890000	chr1	56400000	56410000	10	2.3079592938378	0.00221387570739996	chr1_353	2	SharpPeak	11.020295246018	0
chr1	55880000	55890000	chr1	56390000	56400000	12	2.03053820143076	0.0000366951670854215	chr1_353	2	SharpPeak	11.020295246018	1
chr1	56970000	56980000	chr1	57190000	57200000	24	8.43431826571022	0.000279365728033651	chr1_52	8	SharpPeak	111.165418673786	0
chr1	56960000	56970000	chr1	57320000	57330000	18	4.35198956697836	0.0000254960633484752	chr1_354	9	SharpPeak	72.739511608144	0
chr1	56970000	56980000	chr1	57320000	57330000	22	8.24519517794579	0.00131208516826919	chr1_354	9	SharpPeak	72.739511608144	0
chr1	56980000	56990000	chr1	57320000	57330000	15	4.85177339047299	0.00302327369583031	chr1_354	9	SharpPeak	72.739511608144	0
chr1	56960000	56970000	chr1	57330000	57340000	21	4.38054691302856	0.000000399028116130705	chr1_354	9	SharpPeak	72.739511608144	0
chr1	56970000	56980000	chr1	57330000	57340000	39	8.29732841091693	0.00000000000142401312511811	chr1_354	9	SharpPeak	72.739511608144	0
chr1	56980000	56990000	chr1	57330000	57340000	35	4.87817839273017	0.000000000000000156044381728772	chr1_354	9	SharpPeak	72.739511608144	1
chr1	56970000	56980000	chr1	57340000	57350000	19	6.34564732490412	0.0008915770163176	chr1_354	9	SharpPeak	72.739511608144	0
chr1	56980000	56990000	chr1	57340000	57350000	12	3.78752513898959	0.0081354566715165	chr1_354	9	SharpPeak	72.739511608144	0
chr1	56970000	56980000	chr1	57350000	57360000	22	6.8776258826628	0.000113703988258031	chr1_354	9	SharpPeak	72.739511608144	0
chr1	56960000	56970000	chr1	57380000	57390000	15	4.06698488966805	0.000524331219588795	chr1_54	3	SharpPeak	16.4200109261961	0
chr1	56970000	56980000	chr1	57390000	57400000	27	8.54358633860969	0.0000159508816747971	chr1_54	3	SharpPeak	16.4200109261961	1
chr1	57420000	57430000	chr1	57780000	57790000	14	3.11438321298782	0.000122537731118755	chr1_55	6	SharpPeak	77.3863188661366	0
chr1	57420000	57430000	chr1	57840000	57850000	10	2.66971897467117	0.00612169621783207	chr1_355	3	SharpPeak	12.7592616647429	0
chr1	57430000	57440000	chr1	57840000	57850000	11	2.44067439981026	0.000855882461837754	chr1_355	3	SharpPeak	12.7592616647429	1
chr1	57430000	57440000	chr1	57790000	57800000	11	2.73333177119158	0.00210998546686041	chr1_55	6	SharpPeak	77.3863188661366	0
chr1	57420000	57430000	chr1	57920000	57930000	8	1.81725732585801	0.00707131899101598	chr1_56	24	BroadPeak	202.959755967507	0
chr1	57430000	57440000	chr1	57920000	57930000	11	1.70760275109906	0.0000415051686718532	chr1_56	24	BroadPeak	202.959755967507	0
chr1	57400000	57410000	chr1	57940000	57950000	15	4.58724800836039	0.00176795429583228	chr1_56	24	BroadPeak	202.959755967507	0
chr1	57420000	57430000	chr1	57940000	57950000	18	2.41412973474982	0.00000000609121903264141	chr1_56	24	BroadPeak	202.959755967507	0
chr1	57430000	57440000	chr1	57940000	57950000	15	2.21608819876218	0.000000494109781036793	chr1_56	24	BroadPeak	202.959755967507	0
chr1	57770000	57780000	chr1	57940000	57950000	35	12.6832633916051	0.0000101633050186827	chr1_57	4	SharpPeak	31.1800073114199	0
chr1	57400000	57410000	chr1	57950000	57960000	20	3.86624463679853	0.000000255089891501825	chr1_56	24	BroadPeak	202.959755967507	0
chr1	57420000	57430000	chr1	57950000	57960000	22	2.13251038261326	0.000000000000155656036721107	chr1_56	24	BroadPeak	202.959755967507	0
chr1	57430000	57440000	chr1	57950000	57960000	18	1.97577196306787	0.000000000279847023940662	chr1_56	24	BroadPeak	202.959755967507	0
chr1	57770000	57780000	chr1	57950000	57960000	26	10.2339976371582	0.000770666033436249	chr1_57	4	SharpPeak	31.1800073114199	0
chr1	57420000	57430000	chr1	57860000	57870000	9	2.29067702526267	0.00766748130480407	chr1_356	3	SharpPeak	12.5326340783212	0
chr1	57430000	57440000	chr1	57870000	57880000	10	2.18943159962954	0.00151430146430395	chr1_356	3	SharpPeak	12.5326340783212	1
chr1	57420000	57430000	chr1	57880000	57890000	10	2.583161260084	0.00490405977859326	chr1_356	3	SharpPeak	12.5326340783212	0
chr1	57430000	57440000	chr1	57910000	57920000	9	1.91026004229718	0.00240764654012323	chr1_56	24	BroadPeak	202.959755967507	0
chr1	57430000	57440000	chr1	57930000	57940000	13	1.94055764986836	0.00000409203710531628	chr1_56	24	BroadPeak	202.959755967507	0
chr1	57770000	57780000	chr1	57930000	57940000	41	10.5660785283311	0.00000000012149089474935	chr1_57	4	SharpPeak	31.1800073114199	1
chr1	57420000	57430000	chr1	57800000	57810000	11	2.79205120671032	0.00248023247936026	chr1_55	6	SharpPeak	77.3863188661366	0
chr1	57430000	57440000	chr1	57830000	57840000	9	2.25245670710528	0.00689487785102456	chr1_355	3	SharpPeak	12.7592616647429	0
chr1	57400000	57410000	chr1	57980000	57990000	18	2.57882525147589	0.0000000159671695437033	chr1_56	24	BroadPeak	202.959755967507	0
chr1	57420000	57430000	chr1	58010000	58020000	11	1.69106713184282	0.0000381527781533524	chr1_58	7	SharpPeak	49.9741573849682	0
chr1	57400000	57410000	chr1	58000000	58010000	16	2.13709562419453	0.0000000479714354416922	chr1_56	24	BroadPeak	202.959755967507	0
chr1	57420000	57430000	chr1	58000000	58010000	8	1.47102232068212	0.00206870021016323	chr1_58	7	SharpPeak	49.9741573849682	0
chr1	57400000	57410000	chr1	58040000	58050000	10	2.63773101916122	0.00565970566443833	chr1_59	3	SharpPeak	16.0435422030923	0
chr1	57400000	57410000	chr1	58120000	58130000	12	2.28581090173257	0.000113120322785363	chr1_357	3	SharpPeak	16.7155679478733	0
chr1	57400000	57410000	chr1	58140000	58150000	14	2.87450342269793	0.0000518481025005881	chr1_357	3	SharpPeak	16.7155679478733	1
chr1	57400000	57410000	chr1	58130000	58140000	9	1.95782126113344	0.0028267478154575	chr1_357	3	SharpPeak	16.7155679478733	0
chr1	57400000	57410000	chr1	58260000	58270000	11	2.10295003944733	0.000253279197271634	chr1_358	2	SharpPeak	11.0200608671629	1
chr1	57400000	57410000	chr1	58270000	58280000	12	2.58567457428778	0.000343452674832667	chr1_358	2	SharpPeak	11.0200608671629	0
chr1	57420000	57430000	chr1	58270000	58280000	11	1.63598536329855	0.0000285878775614594	chr1_359	4	SharpPeak	22.5156378943486	1
chr1	57430000	57440000	chr1	58270000	58280000	9	1.5478927367183	0.000578195581471901	chr1_359	4	SharpPeak	22.5156378943486	0
chr1	57420000	57430000	chr1	58280000	58290000	9	1.63564689210646	0.000843023376936232	chr1_359	4	SharpPeak	22.5156378943486	0
chr1	57400000	57410000	chr1	58290000	58300000	11	2.69505266093502	0.00189707492419893	chr1_360	2	SharpPeak	8.81121853192744	1
chr1	57420000	57430000	chr1	58290000	58300000	10	1.67666250658165	0.000200840929796798	chr1_359	4	SharpPeak	22.5156378943486	0
chr1	57400000	57410000	chr1	58300000	58310000	9	2.00752040337638	0.00332602839240065	chr1_360	2	SharpPeak	8.81121853192744	0
chr1	59310000	59320000	chr1	59600000	59610000	15	2.99610102138072	0.0000184118071386514	chr1_62	11	SharpPeak	86.4994257911223	0
chr1	59480000	59490000	chr1	59600000	59610000	49	13.102291505087	0.00000000000409583665664574	chr1_64	6	SharpPeak	72.7383990797511	0
chr1	59230000	59240000	chr1	59610000	59620000	29	3.68337844624859	0.00000000000000947632623421171	chr1_361	3	SharpPeak	29.8696286375539	1
chr1	59270000	59280000	chr1	59610000	59620000	13	2.50534439526835	0.0000571637471644112	chr1_362	4	SharpPeak	27.470769320018	0
chr1	59310000	59320000	chr1	59610000	59620000	26	3.15266759000916	0.000000000000101804071191478	chr1_62	11	SharpPeak	86.4994257911223	1
chr1	59480000	59490000	chr1	59610000	59620000	42	13.4402771027363	0.0000000332799096043686	chr1_64	6	SharpPeak	72.7383990797511	0
chr1	59230000	59240000	chr1	59620000	59630000	18	3.82675479730519	0.00000456627160897006	chr1_361	3	SharpPeak	29.8696286375539	0
chr1	59250000	59260000	chr1	59620000	59630000	19	2.67677853067024	0.00000000449952036402697	chr1_362	4	SharpPeak	27.470769320018	1
chr1	59260000	59270000	chr1	59620000	59630000	12	2.19768417467766	0.0000781931474673829	chr1_362	4	SharpPeak	27.470769320018	0
chr1	59270000	59280000	chr1	59620000	59630000	10	2.58033267818037	0.00486757355405924	chr1_362	4	SharpPeak	27.470769320018	0
chr1	59310000	59320000	chr1	59620000	59630000	22	3.25241567020515	0.000000000477327564217447	chr1_62	11	SharpPeak	86.4994257911223	0
chr1	59480000	59490000	chr1	59620000	59630000	52	13.5004039486688	0.000000000000246558170857825	chr1_64	6	SharpPeak	72.7383990797511	0
chr1	59230000	59240000	chr1	59630000	59640000	13	3.07543324763788	0.000420124068944365	chr1_361	3	SharpPeak	29.8696286375539	0
chr1	59310000	59320000	chr1	59630000	59640000	14	2.64409602624691	0.0000212504637356476	chr1_62	11	SharpPeak	86.4994257911223	0
chr1	59480000	59490000	chr1	59630000	59640000	32	10.1520140209013	0.00000195352351436233	chr1_64	6	SharpPeak	72.7383990797511	0
chr1	60400000	60410000	chr1	60830000	60840000	9	2.34888463687053	0.00894820469747276	chr1_66	6	SharpPeak	35.0973906999701	0
chr1	60410000	60420000	chr1	60840000	60850000	12	3.70848199016552	0.00691544503787073	chr1_66	6	SharpPeak	35.0973906999701	0
chr1	60560000	60570000	chr1	60840000	60850000	33	7.66691623442054	0.000000000985297202571194	chr1_67	7	SharpPeak	57.0906065233757	0
chr1	60340000	60350000	chr1	60850000	60860000	10	2.70471808613686	0.00666425557668985	chr1_65	5	SharpPeak	24.1551676305714	0
chr1	60400000	60410000	chr1	60850000	60860000	19	2.56514578801012	0.00000000227135530570389	chr1_66	6	SharpPeak	35.0973906999701	1
chr1	60410000	60420000	chr1	60850000	60860000	14	3.29096594364075	0.000214508334010817	chr1_66	6	SharpPeak	35.0973906999701	0
chr1	60560000	60570000	chr1	60850000	60860000	30	6.63338785023699	0.0000000022960451488059	chr1_67	7	SharpPeak	57.0906065233757	0
chr1	60560000	60570000	chr1	60870000	60880000	20	6.03731001340387	0.000167709103556681	chr1_67	7	SharpPeak	57.0906065233757	0
chr1	60560000	60570000	chr1	60880000	60890000	17	5.74691452213641	0.00218882015495975	chr1_67	7	SharpPeak	57.0906065233757	0
chr1	61370000	61380000	chr1	61760000	61770000	13	2.65244231830151	0.000102825129970895	chr1_363	2	SharpPeak	13.4871094085446	0
chr1	61370000	61380000	chr1	61770000	61780000	14	2.35794318777205	0.00000595436222288983	chr1_363	2	SharpPeak	13.4871094085446	1
chr1	61370000	61380000	chr1	61920000	61930000	11	2.31004210928962	0.000549338943157366	chr1_364	3	SharpPeak	15.4821509330735	0
chr1	61370000	61380000	chr1	61930000	61940000	11	2.27114938505378	0.000477668727606286	chr1_364	3	SharpPeak	15.4821509330735	1
chr1	61370000	61380000	chr1	61940000	61950000	10	1.99413733697327	0.000754430034421386	chr1_364	3	SharpPeak	15.4821509330735	0
chr1	62700000	62710000	chr1	62960000	62970000	40	10.1779980670863	0.000000000150727236181212	chr1_70	5	SharpPeak	37.3453167537782	1
chr1	62710000	62720000	chr1	62960000	62970000	17	4.64268603548507	0.000204251731790692	chr1_70	5	SharpPeak	37.3453167537782	0
chr1	62700000	62710000	chr1	62970000	62980000	23	8.00554412230677	0.000349843497281805	chr1_70	5	SharpPeak	37.3453167537782	0
chr1	62700000	62710000	chr1	62990000	63000000	18	7.13270040896947	0.00802336919520699	chr1_70	5	SharpPeak	37.3453167537782	0
chr1	62700000	62710000	chr1	62940000	62950000	27	9.72805030828167	0.000145012660537633	chr1_69	2	SharpPeak	15.7927484073618	0
chr1	64120000	64130000	chr1	64290000	64300000	27	11.316624867544	0.00147053179470487	chr1_74	4	SharpPeak	18.4203607660972	0
chr1	64110000	64120000	chr1	64280000	64290000	28	13.573153229582	0.00871152483869665	chr1_74	4	SharpPeak	18.4203607660972	0
chr1	64110000	64120000	chr1	64370000	64380000	19	6.96653197580271	0.00263144456276014	chr1_365	3	SharpPeak	15.7915247555289	0
chr1	64120000	64130000	chr1	64370000	64380000	18	5.67933646371095	0.00068844230835605	chr1_365	3	SharpPeak	15.7915247555289	0
chr1	64120000	64130000	chr1	64400000	64410000	23	6.08871240765537	0.00000539381956501783	chr1_366	12	BroadPeak	204.111394287185	0
chr1	64110000	64120000	chr1	64410000	64420000	35	7.72224144552936	0.0000000000703296259274	chr1_366	12	BroadPeak	204.111394287185	0
chr1	64120000	64130000	chr1	64410000	64420000	19	6.2618918033863	0.000766082721753812	chr1_366	12	BroadPeak	204.111394287185	0
chr1	63730000	63740000	chr1	64430000	64440000	12	1.61904081052628	0.00000406700917156882	chr1_367	7	SharpPeak	57.9967632982145	0
chr1	64070000	64080000	chr1	64430000	64440000	9	2.32868521473398	0.00850522432847558	chr1_368	3	SharpPeak	20.7652518884442	0
chr1	64110000	64120000	chr1	64430000	64440000	26	4.93265193444511	0.00000000164305708499361	chr1_366	12	BroadPeak	204.111394287185	0
chr1	64120000	64130000	chr1	64430000	64440000	25	4.03423159131438	0.00000000014516027781723	chr1_366	12	BroadPeak	204.111394287185	0
chr1	63660000	63670000	chr1	64440000	64450000	19	2.11208368730109	0.0000000000981809326243457	chr1_369	3	SharpPeak	29.479021919106	1
chr1	63720000	63730000	chr1	64440000	64450000	14	2.00508634022048	0.000000937846855677948	chr1_367	7	SharpPeak	57.9967632982145	0
chr1	63730000	63740000	chr1	64440000	64450000	18	2.47157376319278	0.00000000857330298515529	chr1_367	7	SharpPeak	57.9967632982145	0
chr1	64070000	64080000	chr1	64440000	64450000	15	4.22305394791314	0.000771477047029221	chr1_368	3	SharpPeak	20.7652518884442	0
chr1	64080000	64090000	chr1	64440000	64450000	25	4.26754465849308	0.000000000451292294516989	chr1_368	3	SharpPeak	20.7652518884442	1
chr1	64110000	64120000	chr1	64440000	64450000	103	10.049278136234	0.0000000000000000000000000000000000000000000000000000000000000331303093581716	chr1_366	12	BroadPeak	204.111394287185	1
chr1	64120000	64130000	chr1	64440000	64450000	83	8.11815346923559	0.0000000000000000000000000000000000000000000000000440038623711922	chr1_366	12	BroadPeak	204.111394287185	0
chr1	64110000	64120000	chr1	64420000	64430000	16	5.07118700685271	0.00166013509755069	chr1_366	12	BroadPeak	204.111394287185	0
chr1	64120000	64130000	chr1	64420000	64430000	14	4.14615781741995	0.00203295941081949	chr1_366	12	BroadPeak	204.111394287185	0
chr1	64120000	64130000	chr1	64360000	64370000	24	7.58845677148762	0.0000565236504516365	chr1_365	3	SharpPeak	15.7915247555289	1
chr1	63660000	63670000	chr1	64450000	64460000	14	1.73017664593702	0.000000167372957752625	chr1_369	3	SharpPeak	29.479021919106	0
chr1	63720000	63730000	chr1	64450000	64460000	9	1.66144990429085	0.000934738226265399	chr1_367	7	SharpPeak	57.9967632982145	0
chr1	63730000	63740000	chr1	64450000	64460000	23	1.95667808033579	0.00000000000000271580027177151	chr1_367	7	SharpPeak	57.9967632982145	1
chr1	64110000	64120000	chr1	64450000	64460000	31	6.93718825420793	0.00000000152336592053482	chr1_366	12	BroadPeak	204.111394287185	0
chr1	64120000	64130000	chr1	64450000	64460000	23	5.6139027631573	0.00000140345574746744	chr1_366	12	BroadPeak	204.111394287185	0
chr1	63720000	63730000	chr1	64520000	64530000	8	1.49721800298045	0.00229213282961352	chr1_76	5	SharpPeak	34.4365588603216	0
chr1	63660000	63670000	chr1	64460000	64470000	12	1.62547390651995	0.00000423306561765894	chr1_369	3	SharpPeak	29.479021919106	0
chr1	63720000	63730000	chr1	64460000	64470000	9	1.56674841796421	0.000631206937594919	chr1_367	7	SharpPeak	57.9967632982145	0
chr1	63730000	63740000	chr1	64460000	64470000	8	1.81571254677122	0.00703798771731676	chr1_367	7	SharpPeak	57.9967632982145	0
chr1	64110000	64120000	chr1	64460000	64470000	21	5.99105112696209	0.000047762552069342	chr1_366	12	BroadPeak	204.111394287185	0
chr1	63660000	63670000	chr1	64620000	64630000	11	1.68626521188133	0.0000372321008871239	chr1_77	3	SharpPeak	15.4880375226898	1
chr1	64730000	64740000	chr1	64890000	64900000	29	10.360990927554	0.00006213978409661	chr1_370	4	SharpPeak	34.7545304845218	0
chr1	64730000	64740000	chr1	64900000	64910000	20	8.30158404650147	0.00763625117394997	chr1_370	4	SharpPeak	34.7545304845218	0
chr1	64730000	64740000	chr1	64910000	64920000	38	11.0015212442775	0.0000000147484383867992	chr1_370	4	SharpPeak	34.7545304845218	0
chr1	64730000	64740000	chr1	64920000	64930000	41	9.35388862672369	0.00000000000298795392842968	chr1_370	4	SharpPeak	34.7545304845218	1
chr1	64730000	64740000	chr1	64970000	64980000	25	8.54876377924	0.000130257352649818	chr1_371	3	SharpPeak	23.4968455568926	0
chr1	64730000	64740000	chr1	64980000	64990000	34	7.12144684931868	0.0000000000362242276542859	chr1_371	3	SharpPeak	23.4968455568926	1
chr1	64730000	64740000	chr1	65010000	65020000	14	4.20518915167774	0.00230410930964631	chr1_372	2	SharpPeak	11.0298079827697	0
chr1	64730000	64740000	chr1	64990000	65000000	13	3.7512086218839	0.00253755472135903	chr1_371	3	SharpPeak	23.4968455568926	0
chr1	64730000	64740000	chr1	65020000	65030000	18	4.45435786740411	0.0000345258217012476	chr1_372	2	SharpPeak	11.0298079827697	1
chr1	65310000	65320000	chr1	66080000	66090000	12	1.41507143879512	0.00000104791972244887	chr1_373	5	SharpPeak	40.87411713467	0
chr1	65310000	65320000	chr1	66100000	66110000	16	1.52457144422229	0.000000000484908961774128	chr1_373	5	SharpPeak	40.87411713467	0
chr1	65310000	65320000	chr1	66120000	66130000	8	1.79231771901156	0.00655023434125805	chr1_373	5	SharpPeak	40.87411713467	0
chr1	65310000	65320000	chr1	66090000	66100000	16	1.45967201042654	0.000000000264411258173397	chr1_373	5	SharpPeak	40.87411713467	1
chr1	65310000	65320000	chr1	66110000	66120000	9	1.86970072030196	0.00209453294424446	chr1_373	5	SharpPeak	40.87411713467	0
chr1	66170000	66180000	chr1	66400000	66410000	17	6.69153450226855	0.00993947425413855	chr1_374	2	SharpPeak	7.54488745819532	0
chr1	66170000	66180000	chr1	66410000	66420000	21	8.82252972201741	0.00677398972538391	chr1_374	2	SharpPeak	7.54488745819532	1
chr1	69240000	69250000	chr1	69670000	69680000	10	2.26283946779532	0.00192710373257099	chr1_80	5	SharpPeak	30.6408230480889	0
chr1	69240000	69250000	chr1	69770000	69780000	8	1.79682866880027	0.0066404576262535	chr1_375	2	SharpPeak	10.0916321259754	0
chr1	69240000	69250000	chr1	69780000	69790000	11	1.82139757803277	0.0000741398232624396	chr1_375	2	SharpPeak	10.0916321259754	1
chr1	72280000	72290000	chr1	72600000	72610000	24	5.79608466036979	0.000000638480597211813	chr1_83	18	SharpPeak	139.940799100776	0
chr1	72300000	72310000	chr1	72600000	72610000	22	4.68814316251478	0.000000277720803999873	chr1_83	18	SharpPeak	139.940799100776	0
chr1	72300000	72310000	chr1	72610000	72620000	19	3.30350637230562	0.000000112293259249937	chr1_83	18	SharpPeak	139.940799100776	0
chr1	72300000	72310000	chr1	72630000	72640000	16	4.03859716497309	0.000141775411008857	chr1_83	18	SharpPeak	139.940799100776	0
chr1	72300000	72310000	chr1	72620000	72630000	16	3.47489777297654	0.000024051613098621	chr1_83	18	SharpPeak	139.940799100776	0
chr1	72300000	72310000	chr1	72720000	72730000	12	2.99451752616886	0.00122505924127878	chr1_86	5	SharpPeak	31.3622378139937	0
chr1	72280000	72290000	chr1	72590000	72600000	17	5.71917697481081	0.00208262350868919	chr1_83	18	SharpPeak	139.940799100776	0
chr1	72300000	72310000	chr1	72590000	72600000	23	4.63539579696459	0.0000000518348155426894	chr1_83	18	SharpPeak	139.940799100776	0
chr1	72710000	72720000	chr1	72830000	72840000	41	12.5159380199702	0.0000000144749873333799	chr1_85	9	SharpPeak	100.568945706834	0
chr1	72710000	72720000	chr1	72810000	72820000	27	12.0050631793194	0.00336777255997262	chr1_85	9	SharpPeak	100.568945706834	0
chr1	72300000	72310000	chr1	72840000	72850000	16	2.75474030319738	0.00000132528715449479	chr1_87	3	SharpPeak	23.8155032813962	0
chr1	72710000	72720000	chr1	72840000	72850000	36	8.40999897704011	0.000000000166477509635677	chr1_85	9	SharpPeak	100.568945706834	0
chr1	72300000	72310000	chr1	72850000	72860000	19	2.72787779850747	0.00000000609121903264141	chr1_87	3	SharpPeak	23.8155032813962	1
chr1	72710000	72720000	chr1	72850000	72860000	51	7.94738537583635	0.000000000000000000000624389754730318	chr1_85	9	SharpPeak	100.568945706834	1
chr1	72870000	72880000	chr1	73520000	73530000	13	2.86010284130353	0.00021211480267312	chr1_376	4	SharpPeak	19.6631280683754	1
chr1	72870000	72880000	chr1	73530000	73540000	12	3.16795328810642	0.00197763997429813	chr1_376	4	SharpPeak	19.6631280683754	0
chr1	72870000	72880000	chr1	73510000	73520000	11	2.86177101354707	0.00299324034000091	chr1_376	4	SharpPeak	19.6631280683754	0
chr1	72870000	72880000	chr1	73540000	73550000	12	2.7584376182111	0.000607682374772101	chr1_376	4	SharpPeak	19.6631280683754	0
chr1	72870000	72880000	chr1	73580000	73590000	13	2.53938607308215	0.0000655992693364538	chr1_377	9	SharpPeak	101.182851430578	0
chr1	72870000	72880000	chr1	73570000	73580000	12	2.41247332560136	0.000183695290296334	chr1_377	9	SharpPeak	101.182851430578	0
chr1	72870000	72880000	chr1	73620000	73630000	34	2.53958528460132	0.00000000000000000000000307992519436334	chr1_377	9	SharpPeak	101.182851430578	1
chr1	72870000	72880000	chr1	73630000	73640000	31	2.70189840474429	0.0000000000000000000304844280025017	chr1_377	9	SharpPeak	101.182851430578	0
chr1	72870000	72880000	chr1	73590000	73600000	12	2.95161002372736	0.00107622009885769	chr1_377	9	SharpPeak	101.182851430578	0
chr1	72860000	72870000	chr1	73600000	73610000	9	2.02014605435436	0.00346555637733201	chr1_377	9	SharpPeak	101.182851430578	0
chr1	72860000	72870000	chr1	73610000	73620000	11	1.69793357829531	0.0000395515465482011	chr1_377	9	SharpPeak	101.182851430578	0
chr1	72870000	72880000	chr1	73610000	73620000	26	2.48321255863841	0.000000000000000430882792596774	chr1_377	9	SharpPeak	101.182851430578	0
chr1	72870000	72880000	chr1	73640000	73650000	11	2.08816357597696	0.000238325204753746	chr1_377	9	SharpPeak	101.182851430578	0
chr1	72870000	72880000	chr1	73670000	73680000	14	2.7759676503198	0.0000357894208782579	chr1_378	2	SharpPeak	12.8752490552025	1
chr1	72870000	72880000	chr1	73680000	73690000	13	2.51290778229749	0.0000589387043499306	chr1_378	2	SharpPeak	12.8752490552025	0
chr1	72870000	72880000	chr1	73750000	73760000	9	2.36600509510276	0.00936401332784169	chr1_379	19	BroadPeak	270.431259956078	0
chr1	72870000	72880000	chr1	73760000	73770000	12	2.49417966128252	0.000248950384103789	chr1_379	19	BroadPeak	270.431259956078	0
chr1	72870000	72880000	chr1	73770000	73780000	10	2.38039209874648	0.00275795039443264	chr1_379	19	BroadPeak	270.431259956078	0
chr1	72870000	72880000	chr1	73780000	73790000	19	2.58554041914111	0.00000000258279683991943	chr1_379	19	BroadPeak	270.431259956078	0
chr1	72870000	72880000	chr1	73790000	73800000	15	2.0922729862336	0.000000242684494914582	chr1_379	19	BroadPeak	270.431259956078	0
chr1	72860000	72870000	chr1	73800000	73810000	12	1.63176535391011	0.00000440441651007878	chr1_379	19	BroadPeak	270.431259956078	0
chr1	72870000	72880000	chr1	73800000	73810000	18	2.33115315915939	0.00000000356601890730453	chr1_379	19	BroadPeak	270.431259956078	0
chr1	72860000	72870000	chr1	73810000	73820000	22	1.63047858279642	0.000000000000000761992933629641	chr1_379	19	BroadPeak	270.431259956078	0
chr1	72870000	72880000	chr1	73810000	73820000	24	2.3281282776042	0.0000000000000100420091910921	chr1_379	19	BroadPeak	270.431259956078	0
chr1	72860000	72870000	chr1	73820000	73830000	28	1.62111486935875	0.0000000000000000000000751274579494736	chr1_379	19	BroadPeak	270.431259956078	0
chr1	72870000	72880000	chr1	73820000	73830000	68	2.30710108262492	0.000000000000000000000000000000000000000000000000000000000000000000000805441071262627	chr1_379	19	BroadPeak	270.431259956078	1
chr1	72860000	72870000	chr1	73830000	73840000	15	1.62504679505742	0.0000000101508757987405	chr1_379	19	BroadPeak	270.431259956078	0
chr1	72870000	72880000	chr1	73830000	73840000	19	2.31571897619419	0.000000000443474980844523	chr1_379	19	BroadPeak	270.431259956078	0
chr1	72860000	72870000	chr1	73840000	73850000	12	1.67131658798461	0.00000553551729194599	chr1_379	19	BroadPeak	270.431259956078	0
chr1	72870000	72880000	chr1	73840000	73850000	30	2.41885250508635	0.0000000000000000000161328522706653	chr1_379	19	BroadPeak	270.431259956078	0
chr1	72860000	72870000	chr1	73850000	73860000	9	1.72185239344705	0.00119641250423613	chr1_379	19	BroadPeak	270.431259956078	0
chr1	72870000	72880000	chr1	73850000	73860000	17	2.53176565882054	0.0000000757313472744944	chr1_379	19	BroadPeak	270.431259956078	0
chr1	72860000	72870000	chr1	73860000	73870000	12	1.51892514077918	0.00000213858026388527	chr1_379	19	BroadPeak	270.431259956078	0
chr1	72870000	72880000	chr1	73860000	73870000	14	2.0798607727295	0.00000142162747398105	chr1_379	19	BroadPeak	270.431259956078	0
chr1	74280000	74290000	chr1	74350000	74360000	33	15.8937850307471	0.00320976348058383	chr1_89	6	SharpPeak	28.4605505717343	0
chr1	74280000	74290000	chr1	74370000	74380000	27	12.9387251821197	0.00901030674030815	chr1_89	6	SharpPeak	28.4605505717343	0
chr1	74880000	74890000	chr1	75020000	75030000	32	10.0796744215184	0.00000168605057668729	chr1_380	9	SharpPeak	51.8419041486958	1
chr1	74880000	74890000	chr1	75040000	75050000	30	9.76268637778861	0.00000758056253948029	chr1_380	9	SharpPeak	51.8419041486958	0
chr1	74890000	74900000	chr1	75040000	75050000	27	9.64878595957051	0.000127289512962802	chr1_380	9	SharpPeak	51.8419041486958	0
chr1	74900000	74910000	chr1	75040000	75050000	20	7.6103821507897	0.00292582485421444	chr1_380	9	SharpPeak	51.8419041486958	0
chr1	74890000	74900000	chr1	75050000	75060000	20	7.00394267617045	0.00108934070656753	chr1_380	9	SharpPeak	51.8419041486958	0
chr1	74880000	74890000	chr1	75010000	75020000	28	11.1884852012698	0.000547308147208171	chr1_380	9	SharpPeak	51.8419041486958	0
chr1	74890000	74900000	chr1	75010000	75020000	31	11.1877397987894	0.0000371427375489897	chr1_380	9	SharpPeak	51.8419041486958	0
chr1	74900000	74910000	chr1	75010000	75020000	21	8.94066608567954	0.00786859318905055	chr1_380	9	SharpPeak	51.8419041486958	0
chr1	74880000	74890000	chr1	75030000	75040000	26	9.2007485601399	0.000153799216456778	chr1_380	9	SharpPeak	51.8419041486958	0
chr1	75470000	75480000	chr1	75590000	75600000	65	18.9064123259211	0.0000000000000235197263027713	chr1_381	3	SharpPeak	30.975502434753	1
chr1	75480000	75490000	chr1	75590000	75600000	43	15.2171804179636	0.000000329828977179782	chr1_381	3	SharpPeak	30.975502434753	0
chr1	75470000	75480000	chr1	75600000	75610000	44	20.7016345043543	0.000249693584093625	chr1_381	3	SharpPeak	30.975502434753	0
chr1	77510000	77520000	chr1	77880000	77890000	29	6.61754133995691	0.00000000901681299689143	chr1_382	6	SharpPeak	64.2864205663262	0
chr1	77510000	77520000	chr1	77890000	77900000	53	8.65176656695388	0.000000000000000000000659973690041507	chr1_382	6	SharpPeak	64.2864205663262	1
chr1	77520000	77530000	chr1	77890000	77900000	10	2.61237763351167	0.00529354971470754	chr1_382	6	SharpPeak	64.2864205663262	0
chr1	77500000	77510000	chr1	77900000	77910000	14	4.07901735530439	0.00174395356604714	chr1_382	6	SharpPeak	64.2864205663262	0
chr1	77510000	77520000	chr1	77900000	77910000	34	6.28527662430874	0.0000000000012584977402521	chr1_382	6	SharpPeak	64.2864205663262	0
chr1	77510000	77520000	chr1	77910000	77920000	22	6.92607518274401	0.000125609027061187	chr1_382	6	SharpPeak	64.2864205663262	0
chr1	77970000	77980000	chr1	78390000	78400000	10	2.02575349174648	0.000846423106464413	chr1_383	2	SharpPeak	9.11296812231013	1
chr1	77970000	77980000	chr1	78400000	78410000	9	2.07413644150064	0.00410393358097902	chr1_383	2	SharpPeak	9.11296812231013	0
chr1	78210000	78220000	chr1	78400000	78410000	22	8.54298345878529	0.00206670998753933	chr1_384	5	SharpPeak	24.810992709229	0
chr1	78210000	78220000	chr1	78420000	78430000	22	7.11161907069226	0.000181130893394595	chr1_384	5	SharpPeak	24.810992709229	1
chr1	78200000	78210000	chr1	78430000	78440000	19	5.99343991716282	0.000451739753623639	chr1_384	5	SharpPeak	24.810992709229	0
chr1	78210000	78220000	chr1	78430000	78440000	19	6.76842943775597	0.00191012460912928	chr1_384	5	SharpPeak	24.810992709229	0
chr1	78210000	78220000	chr1	78410000	78420000	19	6.5963622892358	0.00141637413267496	chr1_384	5	SharpPeak	24.810992709229	0
chr1	80850000	80860000	chr1	81280000	81290000	9	1.56473161842359	0.000625813457213329	chr1_385	2	SharpPeak	10.4167715047518	0
chr1	80850000	80860000	chr1	81290000	81300000	10	1.86443568136614	0.000453030391409441	chr1_385	2	SharpPeak	10.4167715047518	1
chr1	81590000	81600000	chr1	82270000	82280000	12	2.11605944759415	0.0000541376275164278	chr1_101	14	SharpPeak	131.309113158347	0
chr1	82290000	82300000	chr1	82410000	82420000	29	12.7964017418602	0.00193777084456707	chr1_386	6	SharpPeak	45.2836101896408	0
chr1	82290000	82300000	chr1	82420000	82430000	20	6.29364099709308	0.000287583466355921	chr1_386	6	SharpPeak	45.2836101896408	0
chr1	82280000	82290000	chr1	82430000	82440000	26	10.4707914158547	0.00106612301988655	chr1_386	6	SharpPeak	45.2836101896408	0
chr1	82290000	82300000	chr1	82430000	82440000	53	11.6453922124307	0.00000000000000019322017060766	chr1_386	6	SharpPeak	45.2836101896408	1
chr1	82280000	82290000	chr1	82440000	82450000	34	11.4449451320221	0.00000303895071881809	chr1_386	6	SharpPeak	45.2836101896408	0
chr1	82290000	82300000	chr1	82440000	82450000	27	12.6859097117878	0.00698629605313635	chr1_386	6	SharpPeak	45.2836101896408	0
chr1	83400000	83410000	chr1	83690000	83700000	11	2.82363343796458	0.00270289719292327	chr1_387	3	SharpPeak	19.5892892589604	0
chr1	83400000	83410000	chr1	83700000	83710000	15	3.14622467330129	0.0000322687778232167	chr1_387	3	SharpPeak	19.5892892589604	0
chr1	83400000	83410000	chr1	83710000	83720000	16	2.56586720666968	0.000000532524066589994	chr1_387	3	SharpPeak	19.5892892589604	1
chr1	85890000	85900000	chr1	85920000	85930000	85	38.2706294539	0.00000000804251571702719	chr1_388	2	SharpPeak	16.283330600985	1
chr1	85890000	85900000	chr1	85980000	85990000	33	13.3441757474788	0.000165619847699184	chr1_103	5	SharpPeak	38.5539301164715	0
chr1	85890000	85900000	chr1	85990000	86000000	33	12.3813046446101	0.0000398010120390747	chr1_103	5	SharpPeak	38.5539301164715	0
chr1	85890000	85900000	chr1	86000000	86010000	30	10.526914236218	0.0000316336725493825	chr1_103	5	SharpPeak	38.5539301164715	0
chr1	86430000	86440000	chr1	86490000	86500000	50	23.4002960063092	0.0000647673333038584	chr1_107	4	SharpPeak	50.3786957390959	0
chr1	86440000	86450000	chr1	86490000	86500000	110	43.0290352057	0.00000000000000390880236378387	chr1_107	4	SharpPeak	50.3786957390959	0
chr1	86440000	86450000	chr1	86460000	86470000	93	46.0087332762	0.0000000962154307635489	chr1_389	2	SharpPeak	16.3310966431188	1
chr1	86210000	86220000	chr1	86320000	86330000	16	2.66792690885598	0.0000008808862100567	chr1_106	4	SharpPeak	21.3232662463604	1
chr1	86210000	86220000	chr1	86340000	86350000	12	3.34553254828292	0.00307673065841014	chr1_104	2	SharpPeak	8.20826609166065	0
chr1	86700000	86710000	chr1	87010000	87020000	16	3.75789805959591	0.0000608254384626374	chr1_390	5	SharpPeak	29.7415454861856	0
chr1	86700000	86710000	chr1	87000000	87010000	14	4.68478184940638	0.00604191861232058	chr1_390	5	SharpPeak	29.7415454861856	0
chr1	86660000	86670000	chr1	87040000	87050000	37	3.02556772984254	0.000000000000000000000000521092936800845	chr1_391	11	SharpPeak	130.149369984502	1
chr1	86670000	86680000	chr1	87040000	87050000	34	3.41220380261611	0.0000000000000000000261868192392002	chr1_391	11	SharpPeak	130.149369984502	0
chr1	86700000	86710000	chr1	87040000	87050000	18	4.30285950360506	0.0000219959505626895	chr1_390	5	SharpPeak	29.7415454861856	0
chr1	86660000	86670000	chr1	87030000	87040000	29	2.77702302344384	0.00000000000000000710470609288958	chr1_391	11	SharpPeak	130.149369984502	0
chr1	86670000	86680000	chr1	87030000	87040000	27	3.11706838910627	0.0000000000000100212540344797	chr1_391	11	SharpPeak	130.149369984502	0
chr1	86700000	86710000	chr1	87030000	87040000	19	3.90834459371366	0.00000137701022346323	chr1_390	5	SharpPeak	29.7415454861856	1
chr1	86660000	86670000	chr1	87060000	87070000	12	2.51721331927604	0.000269801876501884	chr1_391	11	SharpPeak	130.149369984502	0
chr1	86670000	86680000	chr1	87060000	87070000	13	2.80211710805524	0.000173984463509118	chr1_391	11	SharpPeak	130.149369984502	0
chr1	86660000	86670000	chr1	87020000	87030000	10	2.59985997186448	0.00512588362069022	chr1_391	11	SharpPeak	130.149369984502	0
chr1	86670000	86680000	chr1	87020000	87030000	15	2.90644964096631	0.0000129334506979689	chr1_391	11	SharpPeak	130.149369984502	0
chr1	86700000	86710000	chr1	87020000	87030000	13	3.62616256890358	0.00189988290526404	chr1_390	5	SharpPeak	29.7415454861856	0
chr1	86660000	86670000	chr1	87050000	87060000	18	2.91672724128428	0.0000000962154307635489	chr1_391	11	SharpPeak	130.149369984502	0
chr1	86670000	86680000	chr1	87050000	87060000	15	3.280770462778	0.0000513426768747101	chr1_391	11	SharpPeak	130.149369984502	0
chr1	86670000	86680000	chr1	87100000	87110000	12	2.63227021528963	0.00040107541396807	chr1_108	4	SharpPeak	22.0910307109991	0
chr1	86660000	86670000	chr1	87110000	87120000	10	2.64496392735766	0.00577015984308543	chr1_108	4	SharpPeak	22.0910307109991	0
chr1	86580000	86590000	chr1	87160000	87170000	13	4.08306173083933	0.00522368999266403	chr1_109	41	BroadPeak	335.972805586689	0
chr1	86630000	86640000	chr1	87160000	87170000	11	1.99260354015129	0.000160803110905708	chr1_109	41	BroadPeak	335.972805586689	0
chr1	86660000	86670000	chr1	87160000	87170000	12	2.85572739072093	0.00081680930845234	chr1_109	41	BroadPeak	335.972805586689	0
chr1	86670000	86680000	chr1	87160000	87170000	12	3.19501884595094	0.00211752333365806	chr1_109	41	BroadPeak	335.972805586689	0
chr1	86580000	86590000	chr1	87190000	87200000	20	3.51156740593968	0.0000000559227656548885	chr1_109	41	BroadPeak	335.972805586689	0
chr1	86630000	86640000	chr1	87190000	87200000	11	1.81209426680796	0.0000707570634678988	chr1_109	41	BroadPeak	335.972805586689	0
chr1	86660000	86670000	chr1	87190000	87200000	13	2.50097160867101	0.0000562277598900597	chr1_109	41	BroadPeak	335.972805586689	0
chr1	86670000	86680000	chr1	87190000	87200000	12	2.77134476777172	0.000633488212112441	chr1_109	41	BroadPeak	335.972805586689	0
chr1	86670000	86680000	chr1	87070000	87080000	9	2.02199045616824	0.00348767728102373	chr1_391	11	SharpPeak	130.149369984502	0
chr1	87500000	87510000	chr1	87520000	87530000	37	18.4003680966795	0.0026481987826729	chr1_392	2	SharpPeak	8.37942979539753	1
chr1	87500000	87510000	chr1	87530000	87540000	33	16.4389704187719	0.00537955935563591	chr1_392	2	SharpPeak	8.37942979539753	0
chr1	87500000	87510000	chr1	87660000	87670000	19	5.76768691173534	0.000280674168936821	chr1_393	3	SharpPeak	16.3362978904487	0
chr1	87510000	87520000	chr1	87660000	87670000	20	5.35306505338313	0.0000325360107560268	chr1_393	3	SharpPeak	16.3362978904487	1
chr1	87500000	87510000	chr1	87670000	87680000	14	4.43887358289266	0.00376310705276519	chr1_393	3	SharpPeak	16.3362978904487	0
chr1	87500000	87510000	chr1	87700000	87710000	16	5.47712594505354	0.00357577641292151	chr1_112	9	SharpPeak	57.4666534132699	0
chr1	87510000	87520000	chr1	87700000	87710000	17	5.03548910832583	0.000515753545511466	chr1_112	9	SharpPeak	57.4666534132699	0
chr1	87470000	87480000	chr1	87720000	87730000	11	3.03320668047578	0.00465021145092619	chr1_394	2	SharpPeak	12.1632933947679	0
chr1	87500000	87510000	chr1	87720000	87730000	17	4.63582232418252	0.000200842888277907	chr1_112	9	SharpPeak	57.4666534132699	0
chr1	87470000	87480000	chr1	87730000	87740000	16	2.79220675129744	0.00000158037910418147	chr1_394	2	SharpPeak	12.1632933947679	1
chr1	87500000	87510000	chr1	87730000	87740000	23	4.19216715497202	0.00000000869788861340542	chr1_112	9	SharpPeak	57.4666534132699	0
chr1	87500000	87510000	chr1	87760000	87770000	13	4.37928986711963	0.00919897924241633	chr1_112	9	SharpPeak	57.4666534132699	0
chr1	87500000	87510000	chr1	87740000	87750000	10	2.4104379326624	0.00301584542940064	chr1_112	9	SharpPeak	57.4666534132699	0
chr1	87500000	87510000	chr1	87710000	87720000	26	5.32207437495471	0.00000000773387592314552	chr1_112	9	SharpPeak	57.4666534132699	1
chr1	88400000	88410000	chr1	88720000	88730000	10	2.75256364827575	0.00751756236487752	chr1_113	54	BroadPeak	706.059585827652	0
chr1	88440000	88450000	chr1	88720000	88730000	13	3.55223223923658	0.00158009869803661	chr1_113	54	BroadPeak	706.059585827652	0
chr1	88480000	88490000	chr1	88680000	88690000	18	5.08465045908973	0.000184263775269537	chr1_113	54	BroadPeak	706.059585827652	0
chr1	88400000	88410000	chr1	88710000	88720000	12	3.32294908313463	0.00291408255970657	chr1_113	54	BroadPeak	706.059585827652	0
chr1	88440000	88450000	chr1	88710000	88720000	16	4.39533821147326	0.000363313220209555	chr1_113	54	BroadPeak	706.059585827652	0
chr1	89070000	89080000	chr1	89170000	89180000	43	19.629154233123	0.000160753569723536	chr1_395	4	SharpPeak	35.7661305452614	0
chr1	88700000	88710000	chr1	89190000	89200000	37	7.15272298121847	0.000000000000376973973256034	chr1_396	3	SharpPeak	25.9741252044392	1
chr1	89060000	89070000	chr1	89190000	89200000	26	8.9802299504835	0.000105074806064169	chr1_395	4	SharpPeak	35.7661305452614	0
chr1	89070000	89080000	chr1	89190000	89200000	50	19.8412627635312	0.000000775335714087569	chr1_395	4	SharpPeak	35.7661305452614	0
chr1	88700000	88710000	chr1	89200000	89210000	15	3.55500413334789	0.000127049164514844	chr1_396	3	SharpPeak	25.9741252044392	0
chr1	89070000	89080000	chr1	89180000	89190000	65	19.9129982814746	0.000000000000232316974987576	chr1_395	4	SharpPeak	35.7661305452614	1
chr1	88700000	88710000	chr1	89210000	89220000	12	3.00064860893614	0.00124765038027408	chr1_396	3	SharpPeak	25.9741252044392	0
chr1	89640000	89650000	chr1	89910000	89920000	15	4.85442292479778	0.00303707000735276	chr1_114	29	BroadPeak	290.969662620063	0
chr1	89640000	89650000	chr1	89950000	89960000	13	3.65557057296695	0.00203810137494755	chr1_114	29	BroadPeak	290.969662620063	0
chr1	90200000	90210000	chr1	90370000	90380000	38	10.5905050209207	0.0000000056008137530517	chr1_397	3	SharpPeak	18.6694619734036	1
chr1	90200000	90210000	chr1	90380000	90390000	21	8.53053529012405	0.00467053770265855	chr1_397	3	SharpPeak	18.6694619734036	0
chr1	90210000	90220000	chr1	90380000	90390000	16	5.96397216137258	0.00799995596055478	chr1_397	3	SharpPeak	18.6694619734036	0
chr1	90200000	90210000	chr1	90400000	90410000	23	9.18176119680814	0.00219539563505192	chr1_398	2	SharpPeak	10.0459212560281	0
chr1	90200000	90210000	chr1	90410000	90420000	26	9.52223987704909	0.000262069102846926	chr1_398	2	SharpPeak	10.0459212560281	1
chr1	90200000	90210000	chr1	90450000	90460000	20	7.3654415358425	0.00201515352769155	chr1_399	3	SharpPeak	15.9331582751979	0
chr1	90200000	90210000	chr1	90460000	90470000	21	8.16937777320604	0.00281555392654299	chr1_399	3	SharpPeak	15.9331582751979	0
chr1	90200000	90210000	chr1	90470000	90480000	25	7.41499121588861	0.0000129062212680621	chr1_399	3	SharpPeak	15.9331582751979	1
chr1	90200000	90210000	chr1	90490000	90500000	22	8.26154351926366	0.00134699082570439	chr1_400	3	SharpPeak	15.7352989370434	0
chr1	90200000	90210000	chr1	90510000	90520000	17	4.92079427134295	0.00039811629904542	chr1_400	3	SharpPeak	15.7352989370434	0
chr1	90200000	90210000	chr1	90540000	90550000	16	5.77749341564359	0.00597685082678115	chr1_116	14	SharpPeak	175.819418985118	0
chr1	90200000	90210000	chr1	90500000	90510000	21	6.68944870802058	0.000223513411577943	chr1_400	3	SharpPeak	15.7352989370434	1
chr1	90200000	90210000	chr1	90550000	90560000	16	4.70887828945835	0.000761367204464419	chr1_116	14	SharpPeak	175.819418985118	0
chr1	90150000	90160000	chr1	90560000	90570000	12	2.45725941745726	0.000217438865013741	chr1_401	2	SharpPeak	10.1967062634829	1
chr1	90200000	90210000	chr1	90560000	90570000	25	5.46323549589521	0.000000054290065799009	chr1_116	14	SharpPeak	175.819418985118	0
chr1	90210000	90220000	chr1	90560000	90570000	15	3.80044942647232	0.000259341117314912	chr1_116	14	SharpPeak	175.819418985118	0
chr1	90150000	90160000	chr1	90570000	90580000	11	2.70974486689863	0.00197714773043134	chr1_401	2	SharpPeak	10.1967062634829	0
chr1	90200000	90210000	chr1	90570000	90580000	37	6.1951725335236	0.00000000000000529898656296886	chr1_116	14	SharpPeak	175.819418985118	0
chr1	90210000	90220000	chr1	90570000	90580000	21	4.27417766135491	0.000000269014653681839	chr1_116	14	SharpPeak	175.819418985118	0
chr1	90200000	90210000	chr1	90530000	90540000	19	5.93191832187633	0.00039811629904542	chr1_116	14	SharpPeak	175.819418985118	0
chr1	90200000	90210000	chr1	90580000	90590000	58	5.99916800732316	0.000000000000000000000000000000000906874361221603	chr1_116	14	SharpPeak	175.819418985118	0
chr1	90210000	90220000	chr1	90580000	90590000	22	4.14378878043429	0.0000000343264307005898	chr1_116	14	SharpPeak	175.819418985118	0
chr1	90220000	90230000	chr1	90580000	90590000	14	3.09692864208014	0.000115574058315269	chr1_116	14	SharpPeak	175.819418985118	0
chr1	89920000	89930000	chr1	90590000	90600000	14	4.00847434749452	0.00148053065943362	chr1_402	2	SharpPeak	13.6016792928845	0
chr1	89930000	89940000	chr1	90590000	90600000	22	4.68727174712421	0.000000277064645388925	chr1_402	2	SharpPeak	13.6016792928845	1
chr1	89990000	90000000	chr1	90590000	90600000	10	2.47137276157708	0.00359895107420554	chr1_115	4	SharpPeak	16.1993800865041	0
chr1	90000000	90010000	chr1	90590000	90600000	10	2.4717160519436	0.00360045127773041	chr1_115	4	SharpPeak	16.1993800865041	0
chr1	90200000	90210000	chr1	90590000	90600000	63	5.73796064535289	0.000000000000000000000000000000000000000836090122400148	chr1_116	14	SharpPeak	175.819418985118	1
chr1	90210000	90220000	chr1	90590000	90600000	27	3.97185017607889	0.00000000000271485642280486	chr1_116	14	SharpPeak	175.819418985118	0
chr1	90600000	90610000	chr1	90950000	90960000	12	3.56242885279264	0.00509372901561473	chr1_403	2	SharpPeak	9.44857036637815	0
chr1	90960000	90970000	chr1	91230000	91240000	10	2.63855940803188	0.0056718668490469	chr1_117	3	SharpPeak	13.6159763927097	0
chr1	91530000	91540000	chr1	91910000	91920000	10	2.59646655101197	0.00507997377190221	chr1_404	2	SharpPeak	9.59423577491184	0
chr1	91530000	91540000	chr1	91920000	91930000	12	2.51355289750102	0.000266804335281461	chr1_404	2	SharpPeak	9.59423577491184	1
chr1	91540000	91550000	chr1	91940000	91950000	12	3.15632179617348	0.00191875806213788	chr1_405	3	SharpPeak	17.8289053479373	0
chr1	91530000	91540000	chr1	91950000	91960000	15	2.52000488092535	0.00000237678092772706	chr1_405	3	SharpPeak	17.8289053479373	1
chr1	91540000	91550000	chr1	91950000	91960000	14	3.47473456572247	0.000370655400619652	chr1_405	3	SharpPeak	17.8289053479373	0
chr1	92170000	92180000	chr1	92350000	92360000	17	6.30329209752651	0.00561346597333688	chr1_406	3	SharpPeak	20.1385928210225	0
chr1	92170000	92180000	chr1	92360000	92370000	27	7.3004281301603	0.000000895316026700839	chr1_406	3	SharpPeak	20.1385928210225	1
chr1	92170000	92180000	chr1	92370000	92380000	22	5.39969259432096	0.00000283512585492067	chr1_406	3	SharpPeak	20.1385928210225	0
chr1	92170000	92180000	chr1	92430000	92440000	14	4.60605286184749	0.00521598142475632	chr1_407	4	SharpPeak	23.682371072236	0
chr1	92180000	92190000	chr1	92430000	92440000	18	4.4838916588637	0.0000374883169123643	chr1_407	4	SharpPeak	23.682371072236	0
chr1	92170000	92180000	chr1	92440000	92450000	16	4.55984692444286	0.000540478823488001	chr1_407	4	SharpPeak	23.682371072236	0
chr1	92170000	92180000	chr1	92450000	92460000	19	4.03298062614563	0.00000219166119091755	chr1_407	4	SharpPeak	23.682371072236	1
chr1	92640000	92650000	chr1	92820000	92830000	28	10.3191921752045	0.000150009585574702	chr1_119	27	BroadPeak	337.247352168335	0
chr1	92730000	92740000	chr1	92820000	92830000	28	12.4007657219651	0.00254675912517348	chr1_119	27	BroadPeak	337.247352168335	0
chr1	92640000	92650000	chr1	92880000	92890000	18	6.95982357164705	0.00627895545654885	chr1_120	4	SharpPeak	19.1364600713725	0
chr1	92640000	92650000	chr1	92890000	92900000	19	6.64684192145251	0.00155072972565822	chr1_120	4	SharpPeak	19.1364600713725	0
chr1	104990000	105000000	chr1	105630000	105640000	8	1.35359049350808	0.00123895547323321	chr1_408	2	SharpPeak	12.941712521127	0
chr1	105350000	105360000	chr1	105630000	105640000	11	2.65471771312248	0.00168438696303981	chr1_409	2	SharpPeak	8.48645768046145	1
chr1	104990000	105000000	chr1	105620000	105630000	12	1.4480716373549	0.00000131630277331564	chr1_408	2	SharpPeak	12.941712521127	1
chr1	105350000	105360000	chr1	105620000	105630000	11	3.20009716629126	0.00683678285217382	chr1_409	2	SharpPeak	8.48645768046145	0
chr1	106170000	106180000	chr1	106330000	106340000	31	9.78075485280431	0.00000269853412643796	chr1_410	9	SharpPeak	123.153517031651	0
chr1	106170000	106180000	chr1	106340000	106350000	37	13.0427654709561	0.00000270114735386087	chr1_410	9	SharpPeak	123.153517031651	0
chr1	106170000	106180000	chr1	106350000	106360000	25	10.7261474247151	0.00331177907215709	chr1_410	9	SharpPeak	123.153517031651	0
chr1	106170000	106180000	chr1	106360000	106370000	33	8.66937583834789	0.0000000185651954612853	chr1_410	9	SharpPeak	123.153517031651	0
chr1	106070000	106080000	chr1	106370000	106380000	10	2.47157003508024	0.00359962704800487	chr1_411	3	SharpPeak	22.3199019460234	0
chr1	106170000	106180000	chr1	106370000	106380000	39	10.2673125114727	0.000000000690287187654313	chr1_410	9	SharpPeak	123.153517031651	0
chr1	106070000	106080000	chr1	106380000	106390000	15	2.36081070287924	0.00000107471356898333	chr1_411	3	SharpPeak	22.3199019460234	0
chr1	106170000	106180000	chr1	106380000	106390000	74	9.50519191673964	0.000000000000000000000000000000000000544342596640681	chr1_410	9	SharpPeak	123.153517031651	1
chr1	106070000	106080000	chr1	106390000	106400000	17	2.42525830276327	0.0000000414218396042605	chr1_411	3	SharpPeak	22.3199019460234	1
chr1	106170000	106180000	chr1	106390000	106400000	58	9.75790623852405	0.0000000000000000000000253553167646095	chr1_410	9	SharpPeak	123.153517031651	0
chr1	106170000	106180000	chr1	106400000	106410000	30	8.2086309007246	0.000000230823608555889	chr1_410	9	SharpPeak	123.153517031651	0
chr1	106170000	106180000	chr1	106410000	106420000	13	2.58343875901804	0.0000785665171449344	chr1_410	9	SharpPeak	123.153517031651	0
chr1	106170000	106180000	chr1	106720000	106730000	13	4.18249605947881	0.00634147065289964	chr1_122	2	SharpPeak	8.81660913012704	0
chr1	111860000	111870000	chr1	112380000	112390000	11	1.70133624142685	0.0000401165581345091	chr1_412	2	SharpPeak	14.3698894227863	0
chr1	111860000	111870000	chr1	112370000	112380000	12	1.54078794368528	0.00000247653348995871	chr1_412	2	SharpPeak	14.3698894227863	1
chr1	118310000	118320000	chr1	118490000	118500000	14	3.61818297657325	0.000551117388514857	chr1_413	3	SharpPeak	15.7607063693181	0
chr1	118320000	118330000	chr1	118490000	118500000	15	3.63093839274458	0.000159059098946842	chr1_413	3	SharpPeak	15.7607063693181	1
chr1	118320000	118330000	chr1	118500000	118510000	14	3.95445066427785	0.00129700092020568	chr1_413	3	SharpPeak	15.7607063693181	0
chr1	119080000	119090000	chr1	119440000	119450000	9	2.32196509428539	0.00834496234976902	chr1_125	6	SharpPeak	27.073331351529	0
chr1	119080000	119090000	chr1	119460000	119470000	10	2.20871157348031	0.00161459799073814	chr1_125	6	SharpPeak	27.073331351529	0
chr1	119080000	119090000	chr1	119470000	119480000	13	2.27384354903262	0.0000214840490817685	chr1_125	6	SharpPeak	27.073331351529	1
chr1	119520000	119530000	chr1	119920000	119930000	10	2.86027532383341	0.00971219489984207	chr1_414	2	SharpPeak	9.899330033254	0
chr1	120610000	120620000	chr1	121050000	121060000	16	3.62739459336763	0.0000398854991368857	chr1_126	13	SharpPeak	62.9912151228684	0
chr1	120590000	120600000	chr1	121060000	121070000	10	2.35020235931705	0.00251676506504663	chr1_126	13	SharpPeak	62.9912151228684	0
chr1	120600000	120610000	chr1	121060000	121070000	11	2.95347370776155	0.00380334180052567	chr1_126	13	SharpPeak	62.9912151228684	0
chr1	120600000	120610000	chr1	121070000	121080000	13	3.37316300771784	0.000979994735908498	chr1_126	13	SharpPeak	62.9912151228684	0
chr1	120610000	120620000	chr1	121100000	121110000	9	2.33615744624054	0.00866320872315595	chr1_126	13	SharpPeak	62.9912151228684	0
chr1	120590000	120600000	chr1	121110000	121120000	11	2.65057912008472	0.00166312813160902	chr1_127	27	BroadPeak	460.343755601093	0
chr1	120600000	120610000	chr1	121120000	121130000	11	3.18842359724537	0.0066587079832575	chr1_127	27	BroadPeak	460.343755601093	0
chr1	120590000	120600000	chr1	121140000	121150000	12	2.12448532114553	0.0000563101268579523	chr1_127	27	BroadPeak	460.343755601093	0
chr1	120600000	120610000	chr1	121140000	121150000	17	2.6160294392391	0.000000117797814240503	chr1_127	27	BroadPeak	460.343755601093	0
chr1	120590000	120600000	chr1	121180000	121190000	44	2.39286499227218	0.000000000000000000000000000000000000667698420909918	chr1_127	27	BroadPeak	460.343755601093	0
chr1	120600000	120610000	chr1	121180000	121190000	37	3.0070456789126	0.00000000000000000000000042579990036456	chr1_127	27	BroadPeak	460.343755601093	0
chr1	120610000	120620000	chr1	121180000	121190000	11	2.45770624011584	0.000901191506518959	chr1_127	27	BroadPeak	460.343755601093	0
chr1	120590000	120600000	chr1	121150000	121160000	15	2.38837747310582	0.00000123234616733907	chr1_127	27	BroadPeak	460.343755601093	0
chr1	120600000	120610000	chr1	121150000	121160000	13	3.00239021611796	0.000337860313053173	chr1_127	27	BroadPeak	460.343755601093	0
chr1	120610000	120620000	chr1	121150000	121160000	10	2.45578295660324	0.00344081539740271	chr1_127	27	BroadPeak	460.343755601093	0
chr1	120590000	120600000	chr1	121190000	121200000	17	2.25460351760971	0.0000000148960640793834	chr1_127	27	BroadPeak	460.343755601093	0
chr1	120600000	120610000	chr1	121190000	121200000	21	2.80415153108572	0.000000000218237387094339	chr1_127	27	BroadPeak	460.343755601093	0
chr1	120610000	120620000	chr1	121190000	121200000	9	2.31185824105599	0.00811400047599008	chr1_127	27	BroadPeak	460.343755601093	0
chr1	120590000	120600000	chr1	121240000	121250000	9	2.15432827249678	0.00523866920304301	chr1_415	6	SharpPeak	37.4790914141741	0
chr1	120600000	120610000	chr1	121240000	121250000	10	2.65501110197551	0.00590875223558501	chr1_415	6	SharpPeak	37.4790914141741	0
chr1	120600000	120610000	chr1	121130000	121140000	10	2.26000706960689	0.00190984740636694	chr1_127	27	BroadPeak	460.343755601093	0
chr1	120590000	120600000	chr1	121160000	121170000	23	2.23223073054688	0.0000000000000400961514433593	chr1_127	27	BroadPeak	460.343755601093	0
chr1	120600000	120610000	chr1	121160000	121170000	26	2.7730079689827	0.00000000000000561385742168273	chr1_127	27	BroadPeak	460.343755601093	0
chr1	120610000	120620000	chr1	121160000	121170000	12	2.29076672865542	0.000115334920604767	chr1_127	27	BroadPeak	460.343755601093	0
chr1	120620000	120630000	chr1	121160000	121170000	10	1.83179018660643	0.000396356012191103	chr1_127	27	BroadPeak	460.343755601093	0
chr1	120590000	120600000	chr1	121210000	121220000	16	1.80529506705631	0.00000000507293090753385	chr1_415	6	SharpPeak	37.4790914141741	1
chr1	120600000	120610000	chr1	121210000	121220000	12	2.1451924653857	0.0000616560811978224	chr1_415	6	SharpPeak	37.4790914141741	0
chr1	120600000	120610000	chr1	121220000	121230000	11	2.49266821748476	0.00100733681796279	chr1_415	6	SharpPeak	37.4790914141741	0
chr1	120610000	120620000	chr1	121040000	121050000	12	2.97041104009371	0.00113783417518105	chr1_126	13	SharpPeak	62.9912151228684	0
chr1	120590000	120600000	chr1	121330000	121340000	9	2.27519250728844	0.00734481070861483	chr1_128	7	SharpPeak	49.110517479901	0
chr1	120590000	120600000	chr1	121340000	121350000	12	2.24939208565776	0.0000978882489654175	chr1_128	7	SharpPeak	49.110517479901	0
chr1	120590000	120600000	chr1	121230000	121240000	13	1.99021110310603	0.00000531623287722881	chr1_415	6	SharpPeak	37.4790914141741	0
chr1	120590000	120600000	chr1	121360000	121370000	11	1.9742584722927	0.000148600278259305	chr1_129	24	BroadPeak	200.950183137271	0
chr1	120600000	120610000	chr1	121370000	121380000	9	2.23670482683291	0.00660088585439768	chr1_129	24	BroadPeak	200.950183137271	0
chr1	120600000	120610000	chr1	121380000	121390000	10	2.29815235482667	0.00215209091736094	chr1_129	24	BroadPeak	200.950183137271	0
chr1	121170000	121180000	chr1	121380000	121390000	14	4.06619425967737	0.00169508836646421	chr1_130	4	SharpPeak	26.6008641038208	0
chr1	120590000	120600000	chr1	121400000	121410000	24	1.85065336252343	0.0000000000000000706568629746589	chr1_129	24	BroadPeak	200.950183137271	0
chr1	120600000	120610000	chr1	121400000	121410000	14	2.20680690258411	0.00000282330030758942	chr1_129	24	BroadPeak	200.950183137271	0
chr1	120610000	120620000	chr1	121400000	121410000	15	1.88056800195335	0.0000000638367839519214	chr1_129	24	BroadPeak	200.950183137271	0
chr1	121170000	121180000	chr1	121400000	121410000	21	3.66459311096275	0.000000021615245913392	chr1_130	4	SharpPeak	26.6008641038208	1
chr1	120590000	120600000	chr1	121410000	121420000	13	1.8163898010165	0.00000199868152398867	chr1_129	24	BroadPeak	200.950183137271	0
chr1	120600000	120610000	chr1	121410000	121420000	10	2.15673490893456	0.00134874527591315	chr1_129	24	BroadPeak	200.950183137271	0
chr1	120610000	120620000	chr1	121410000	121420000	8	1.84474426478396	0.0077174793219995	chr1_129	24	BroadPeak	200.950183137271	0
chr1	120590000	120600000	chr1	121420000	121430000	22	1.99849662711991	0.0000000000000437276519835928	chr1_129	24	BroadPeak	200.950183137271	0
chr1	120600000	120610000	chr1	121420000	121430000	12	2.42193368879182	0.000190613308540539	chr1_129	24	BroadPeak	200.950183137271	0
chr1	120610000	120620000	chr1	121420000	121430000	11	2.03342944389361	0.000190483060549947	chr1_129	24	BroadPeak	200.950183137271	0
chr1	120620000	120630000	chr1	121420000	121430000	9	1.66708312148768	0.000955638958252436	chr1_129	24	BroadPeak	200.950183137271	0
chr1	120590000	120600000	chr1	121440000	121450000	8	1.88369703276907	0.00867918272693213	chr1_129	24	BroadPeak	200.950183137271	0
chr1	120600000	120610000	chr1	121440000	121450000	10	2.25420055685377	0.00187589389528042	chr1_129	24	BroadPeak	200.950183137271	0
chr1	120600000	120610000	chr1	121450000	121460000	10	2.05348949401883	0.000933389622979092	chr1_129	24	BroadPeak	200.950183137271	0
chr1	124040000	124050000	chr1	124520000	124530000	13	2.14048882122174	0.0000114979333702079	chr1_416	2	SharpPeak	10.8787599964794	1
chr1	124040000	124050000	chr1	124530000	124540000	8	1.87506729267852	0.00847547492626911	chr1_416	2	SharpPeak	10.8787599964794	0
chr1	125910000	125920000	chr1	126430000	126440000	23	3.07705101000199	0.0000000000253566725783944	chr1_417	2	SharpPeak	17.6414231587843	1
chr1	125910000	125920000	chr1	126440000	126450000	14	4.33478851804395	0.00303707000735276	chr1_417	2	SharpPeak	17.6414231587843	0
chr1	125910000	125920000	chr1	126500000	126510000	14	3.37149133911922	0.000273123405708115	chr1_132	2	SharpPeak	9.47589838236892	1
chr1	126480000	126490000	chr1	126720000	126730000	16	4.09427860708474	0.000164655341465119	chr1_418	2	SharpPeak	11.3568645425188	1
chr1	126490000	126500000	chr1	126720000	126730000	19	5.75001989944419	0.000270813868565282	chr1_418	2	SharpPeak	11.3568645425188	0
chr1	126480000	126490000	chr1	126920000	126930000	12	2.39156565795284	0.000169931967474473	chr1_419	4	SharpPeak	21.1342384726727	0
chr1	126490000	126500000	chr1	126920000	126930000	12	3.10729466012315	0.00168438696303981	chr1_419	4	SharpPeak	21.1342384726727	0
chr1	126480000	126490000	chr1	126930000	126940000	13	2.19931645276832	0.0000151601740030849	chr1_419	4	SharpPeak	21.1342384726727	1
chr1	126490000	126500000	chr1	126930000	126940000	10	2.81018035599454	0.00864037185600736	chr1_419	4	SharpPeak	21.1342384726727	0
chr1	127200000	127210000	chr1	127290000	127300000	36	17.1569360924239	0.00154345607924656	chr1_420	2	SharpPeak	12.200238828079	0
chr1	127200000	127210000	chr1	127300000	127310000	45	18.1022532717995	0.00000488109964641237	chr1_420	2	SharpPeak	12.200238828079	1
chr1	127200000	127210000	chr1	127360000	127370000	30	13.3924409625613	0.00184244917287973	chr1_421	14	BroadPeak	199.125447268626	0
chr1	127200000	127210000	chr1	127370000	127380000	33	11.0150376356388	0.00000378302042305565	chr1_421	14	BroadPeak	199.125447268626	0
chr1	127200000	127210000	chr1	127380000	127390000	38	12.5488696152114	0.000000392293072298898	chr1_421	14	BroadPeak	199.125447268626	0
chr1	127200000	127210000	chr1	127390000	127400000	27	9.6078725804032	0.000118837465054067	chr1_421	14	BroadPeak	199.125447268626	0
chr1	127200000	127210000	chr1	127410000	127420000	41	10.4122763316023	0.0000000000783603774897637	chr1_421	14	BroadPeak	199.125447268626	0
chr1	127200000	127210000	chr1	127420000	127430000	46	9.93618355394769	0.0000000000000149379630248736	chr1_421	14	BroadPeak	199.125447268626	0
chr1	127200000	127210000	chr1	127450000	127460000	82	9.64478171441257	0.000000000000000000000000000000000000000000103822939115775	chr1_421	14	BroadPeak	199.125447268626	1
chr1	127200000	127210000	chr1	127460000	127470000	50	7.61301436684135	0.000000000000000000000627144445819041	chr1_421	14	BroadPeak	199.125447268626	0
chr1	127200000	127210000	chr1	127470000	127480000	30	7.00489575642435	0.0000000078179876649159	chr1_421	14	BroadPeak	199.125447268626	0
chr1	127200000	127210000	chr1	127480000	127490000	24	8.51978446313974	0.000324991145865709	chr1_421	14	BroadPeak	199.125447268626	0
chr1	127200000	127210000	chr1	127350000	127360000	34	13.0480250888023	0.000045149185379079	chr1_421	14	BroadPeak	199.125447268626	0
chr1	127200000	127210000	chr1	127400000	127410000	36	8.75301874023067	0.000000000475804676821278	chr1_421	14	BroadPeak	199.125447268626	0
chr1	127200000	127210000	chr1	127430000	127440000	38	6.97339019652892	0.0000000000000353515876467651	chr1_421	14	BroadPeak	199.125447268626	0
chr1	127200000	127210000	chr1	127440000	127450000	48	8.81428589299576	0.00000000000000000773988086922391	chr1_421	14	BroadPeak	199.125447268626	0
chr1	128410000	128420000	chr1	128720000	128730000	12	3.83464580971185	0.00893694574199616	chr1_422	2	SharpPeak	10.7866839103672	0
chr1	128410000	128420000	chr1	128730000	128740000	18	4.13586042127193	0.0000130245302859586	chr1_422	2	SharpPeak	10.7866839103672	1
chr1	128580000	128590000	chr1	128780000	128790000	16	5.53443187241079	0.00395488707543741	chr1_137	9	SharpPeak	80.713085558835	0
chr1	128590000	128600000	chr1	128780000	128790000	22	8.68633480898907	0.00252436790474891	chr1_137	9	SharpPeak	80.713085558835	0
chr1	128360000	128370000	chr1	128800000	128810000	12	2.69283226848101	0.000489370038943232	chr1_135	8	SharpPeak	56.0311032317496	0
chr1	128590000	128600000	chr1	128800000	128810000	35	9.75380103912805	0.0000000256174088822307	chr1_137	9	SharpPeak	80.713085558835	0
chr1	128350000	128360000	chr1	128810000	128820000	11	2.54676717153246	0.0012041372842954	chr1_135	8	SharpPeak	56.0311032317496	0
chr1	128360000	128370000	chr1	128810000	128820000	10	2.47877446407492	0.0036730465045956	chr1_135	8	SharpPeak	56.0311032317496	0
chr1	128410000	128420000	chr1	128810000	128820000	14	3.65292654454943	0.000607682374772101	chr1_136	4	SharpPeak	28.4888499926768	0
chr1	128590000	128600000	chr1	128810000	128820000	37	8.56547547117409	0.0000000000669334304533363	chr1_137	9	SharpPeak	80.713085558835	0
chr1	128350000	128360000	chr1	128820000	128830000	12	2.77323520274332	0.000637198087675191	chr1_135	8	SharpPeak	56.0311032317496	0
chr1	128360000	128370000	chr1	128820000	128830000	20	2.69401577026876	0.000000000742618694211036	chr1_135	8	SharpPeak	56.0311032317496	1
chr1	128410000	128420000	chr1	128820000	128830000	21	4.0331924100559	0.000000103975314710118	chr1_136	4	SharpPeak	28.4888499926768	1
chr1	128580000	128590000	chr1	128820000	128830000	36	6.02071509823098	0.0000000000000127425960673026	chr1_137	9	SharpPeak	80.713085558835	0
chr1	128590000	128600000	chr1	128820000	128830000	47	9.39859836208794	0.000000000000000428381124841586	chr1_137	9	SharpPeak	80.713085558835	1
chr1	128590000	128600000	chr1	128790000	128800000	23	8.7387101101618	0.0011429413122301	chr1_137	9	SharpPeak	80.713085558835	0
chr1	130870000	130880000	chr1	131050000	131060000	33	4.2887201532187	0.000000000000000183202498220413	chr1_138	3	SharpPeak	27.7195369292239	1
chr1	130870000	130880000	chr1	131040000	131050000	14	4.15175211502519	0.00205691406485182	chr1_138	3	SharpPeak	27.7195369292239	0
chr1	132150000	132160000	chr1	132220000	132230000	31	14.1285584333192	0.0020380062191703	chr1_423	3	SharpPeak	17.4593638472385	0
chr1	132150000	132160000	chr1	132230000	132240000	39	15.1703945012317	0.0000129556343830325	chr1_423	3	SharpPeak	17.4593638472385	1
chr1	132150000	132160000	chr1	132240000	132250000	25	8.6003254067734	0.000142328837591649	chr1_423	3	SharpPeak	17.4593638472385	0
chr1	132130000	132140000	chr1	132280000	132290000	19	7.10273438449679	0.00325565524267729	chr1_424	7	SharpPeak	34.3987264811493	0
chr1	132150000	132160000	chr1	132280000	132290000	22	8.80742343208991	0.00299215047711809	chr1_141	20	SharpPeak	122.956680348073	0
chr1	132160000	132170000	chr1	132330000	132340000	28	10.1521632182133	0.000114768447665057	chr1_141	20	SharpPeak	122.956680348073	0
chr1	132190000	132200000	chr1	132330000	132340000	56	22.9742197834192	0.000000371002948884851	chr1_142	2	SharpPeak	16.599903871253	1
chr1	132150000	132160000	chr1	132340000	132350000	21	6.06302663018837	0.0000567360406237874	chr1_141	20	SharpPeak	122.956680348073	0
chr1	132130000	132140000	chr1	132350000	132360000	25	7.06863280451881	0.00000569236519952757	chr1_141	20	SharpPeak	122.956680348073	0
chr1	132140000	132150000	chr1	132350000	132360000	18	6.61239304133899	0.00370944374394395	chr1_141	20	SharpPeak	122.956680348073	0
chr1	132150000	132160000	chr1	132350000	132360000	23	8.4482888234944	0.000732354047309069	chr1_141	20	SharpPeak	122.956680348073	0
chr1	132160000	132170000	chr1	132350000	132360000	30	9.91255619366735	0.0000102211385382558	chr1_141	20	SharpPeak	122.956680348073	0
chr1	132190000	132200000	chr1	132350000	132360000	53	22.0503754321487	0.00000130041162375497	chr1_143	2	SharpPeak	12.6766178537132	1
chr1	132360000	132370000	chr1	132450000	132460000	28	12.049072609582	0.00168881098534746	chr1_144	5	SharpPeak	20.3789546997297	1
chr1	132360000	132370000	chr1	132480000	132490000	23	9.43578976752798	0.00308698583939864	chr1_144	5	SharpPeak	20.3789546997297	0
chr1	132360000	132370000	chr1	132440000	132450000	25	10.7942120548141	0.00360163203663632	chr1_144	5	SharpPeak	20.3789546997297	0
chr1	132360000	132370000	chr1	132460000	132470000	23	10.1075553833228	0.00706459663539144	chr1_144	5	SharpPeak	20.3789546997297	0
chr1	132530000	132540000	chr1	132550000	132560000	134	62.0544771723	0.000000000000554103079406305	chr1_425	10	BroadPeak	185.616054883203	0
chr1	132530000	132540000	chr1	132570000	132580000	96	35.832003993	0.0000000000000218707993250198	chr1_425	10	BroadPeak	185.616054883203	0
chr1	132540000	132550000	chr1	132560000	132570000	172	81.5448956984	0.000000000000000901006020825889	chr1_425	10	BroadPeak	185.616054883203	0
chr1	132530000	132540000	chr1	132580000	132590000	107	38.865600498	0.0000000000000000816159130070024	chr1_425	10	BroadPeak	185.616054883203	0
chr1	132540000	132550000	chr1	132580000	132590000	147	59.3262343081	0.000000000000000000438219119984437	chr1_425	10	BroadPeak	185.616054883203	0
chr1	132530000	132540000	chr1	132590000	132600000	109	31.037878955401	0.000000000000000000000000957325863339871	chr1_425	10	BroadPeak	185.616054883203	1
chr1	132540000	132550000	chr1	132590000	132600000	137	46.2358753249	0.00000000000000000000000253102220917092	chr1_425	10	BroadPeak	185.616054883203	0
chr1	132530000	132540000	chr1	132610000	132620000	50	21.5713648814375	0.00000791819233287781	chr1_425	10	BroadPeak	185.616054883203	0
chr1	132530000	132540000	chr1	132600000	132610000	56	21.9021782939374	0.0000000824640115389739	chr1_425	10	BroadPeak	185.616054883203	0
chr1	132760000	132770000	chr1	132890000	132900000	21	9.03311035125856	0.00878938864601308	chr1_145	6	SharpPeak	39.3291450230056	0
chr1	132740000	132750000	chr1	132940000	132950000	34	12.0031609521231	0.00000832361825252459	chr1_146	30	BroadPeak	262.304551579432	0
chr1	132750000	132760000	chr1	132940000	132950000	21	6.92477639083791	0.000355078593150806	chr1_146	30	BroadPeak	262.304551579432	0
chr1	132760000	132770000	chr1	132940000	132950000	27	6.21825368013132	0.0000000395976726636955	chr1_146	30	BroadPeak	262.304551579432	0
chr1	132750000	132760000	chr1	132950000	132960000	23	5.45537447328196	0.00000087186396923707	chr1_146	30	BroadPeak	262.304551579432	0
chr1	132760000	132770000	chr1	132950000	132960000	33	4.89967201030867	0.00000000000000769979886782531	chr1_146	30	BroadPeak	262.304551579432	0
chr1	132730000	132740000	chr1	132960000	132970000	25	9.11455620369554	0.000341831857343157	chr1_146	30	BroadPeak	262.304551579432	0
chr1	132740000	132750000	chr1	132960000	132970000	25	10.0878226092419	0.00145844513722125	chr1_146	30	BroadPeak	262.304551579432	0
chr1	132750000	132760000	chr1	132960000	132970000	32	5.80975583414791	0.00000000000423269990576427	chr1_146	30	BroadPeak	262.304551579432	0
chr1	132760000	132770000	chr1	132960000	132970000	33	5.20374624025872	0.0000000000000400961514433593	chr1_146	30	BroadPeak	262.304551579432	0
chr1	132730000	132740000	chr1	132970000	132980000	20	7.33567234893484	0.00191942421225771	chr1_146	30	BroadPeak	262.304551579432	0
chr1	132740000	132750000	chr1	132970000	132980000	40	8.10448007103048	0.000000000000151012010296206	chr1_146	30	BroadPeak	262.304551579432	0
chr1	132750000	132760000	chr1	132970000	132980000	36	4.6895267524211	0.00000000000000000668847747280132	chr1_146	30	BroadPeak	262.304551579432	1
chr1	132760000	132770000	chr1	132970000	132980000	25	4.20857275071892	0.000000000338451090959518	chr1_146	30	BroadPeak	262.304551579432	0
chr1	132730000	132740000	chr1	132980000	132990000	23	7.09011473704416	0.000058977458497278	chr1_146	30	BroadPeak	262.304551579432	0
chr1	132740000	132750000	chr1	132980000	132990000	20	7.82167525763172	0.00399362323023142	chr1_146	30	BroadPeak	262.304551579432	0
chr1	132750000	132760000	chr1	132980000	132990000	27	4.52673715030856	0.0000000000515201823987286	chr1_146	30	BroadPeak	262.304551579432	0
chr1	132760000	132770000	chr1	132980000	132990000	32	4.05974972251647	0.000000000000000291320786053686	chr1_146	30	BroadPeak	262.304551579432	0
chr1	132740000	132750000	chr1	132990000	133000000	28	6.53471927126952	0.0000000270672528614343	chr1_146	30	BroadPeak	262.304551579432	0
chr1	132750000	132760000	chr1	132990000	133000000	16	3.82141154410398	0.0000747238258169968	chr1_146	30	BroadPeak	262.304551579432	0
chr1	132760000	132770000	chr1	132990000	133000000	25	3.44045740198012	0.00000000000512100016200086	chr1_146	30	BroadPeak	262.304551579432	0
chr1	132730000	132740000	chr1	133000000	133010000	20	7.20291434310105	0.00154708053819329	chr1_146	30	BroadPeak	262.304551579432	0
chr1	132740000	132750000	chr1	133000000	133010000	23	7.92689944035361	0.00030297000993084	chr1_146	30	BroadPeak	262.304551579432	0
chr1	132750000	132760000	chr1	133000000	133010000	15	4.57310928981305	0.00171558964842975	chr1_146	30	BroadPeak	262.304551579432	0
chr1	132760000	132770000	chr1	133000000	133010000	13	4.08932343427149	0.00529272003615907	chr1_146	30	BroadPeak	262.304551579432	0
chr1	132740000	132750000	chr1	133010000	133020000	24	8.02394309943439	0.000134904207720693	chr1_146	30	BroadPeak	262.304551579432	0
chr1	132750000	132760000	chr1	133010000	133020000	16	4.62127384965001	0.00062677281844107	chr1_146	30	BroadPeak	262.304551579432	0
chr1	132760000	132770000	chr1	133010000	133020000	16	4.12639295168111	0.000179400657363148	chr1_146	30	BroadPeak	262.304551579432	0
chr1	133040000	133050000	chr1	133070000	133080000	136	63.6602985189	0.000000000000756204353895147	chr1_426	7	SharpPeak	104.557813150085	0
chr1	133040000	133050000	chr1	133080000	133090000	157	56.1181606704	0.000000000000000000000000221519787846427	chr1_426	7	SharpPeak	104.557813150085	1
chr1	133020000	133030000	chr1	133100000	133110000	25	11.6486827136978	0.00932410665797311	chr1_426	7	SharpPeak	104.557813150085	0
chr1	133030000	133040000	chr1	133100000	133110000	36	11.9942461385439	0.00000108628153462881	chr1_426	7	SharpPeak	104.557813150085	0
chr1	133040000	133050000	chr1	133100000	133110000	80	25.9540447762388	0.00000000000000441605898357185	chr1_426	7	SharpPeak	104.557813150085	0
chr1	133030000	133040000	chr1	133090000	133100000	40	17.4194298249021	0.000116987621025326	chr1_426	7	SharpPeak	104.557813150085	0
chr1	133040000	133050000	chr1	133090000	133100000	121	38.3727647118	0.0000000000000000000000124957194865564	chr1_426	7	SharpPeak	104.557813150085	0
chr1	133180000	133190000	chr1	133260000	133270000	46	20.9716829936586	0.0000813032047087533	chr1_148	12	SharpPeak	155.50524205142	0
chr1	133180000	133190000	chr1	133270000	133280000	67	25.853291440753	0.00000000167763638546873	chr1_148	12	SharpPeak	155.50524205142	0
chr1	133180000	133190000	chr1	133280000	133290000	61	23.1929148845625	0.00000000669119375917925	chr1_148	12	SharpPeak	155.50524205142	0
chr1	133160000	133170000	chr1	133300000	133310000	35	12.2036661141915	0.00000444714584794006	chr1_148	12	SharpPeak	155.50524205142	0
chr1	133180000	133190000	chr1	133300000	133310000	99	18.5742819080957	0.00000000000000000000000000000000000521051458878609	chr1_148	12	SharpPeak	155.50524205142	1
chr1	133160000	133170000	chr1	133310000	133320000	34	12.4884515620256	0.0000188968448563925	chr1_148	12	SharpPeak	155.50524205142	0
chr1	133180000	133190000	chr1	133310000	133320000	78	18.8508969964003	0.00000000000000000000096394151253809	chr1_148	12	SharpPeak	155.50524205142	0
chr1	133160000	133170000	chr1	133350000	133360000	44	11.5323974480036	0.0000000000360014334590953	chr1_150	13	SharpPeak	143.631617901937	0
chr1	133180000	133190000	chr1	133350000	133360000	70	16.9881493131835	0.00000000000000000020535139186692	chr1_150	13	SharpPeak	143.631617901937	0
chr1	133160000	133170000	chr1	133340000	133350000	28	9.21171023761116	0.0000211011872139581	chr1_150	13	SharpPeak	143.631617901937	0
chr1	133180000	133190000	chr1	133340000	133350000	45	13.6374699726213	0.00000000187145190701673	chr1_150	13	SharpPeak	143.631617901937	0
chr1	133130000	133140000	chr1	133370000	133380000	29	14.037368387369	0.00712515763813364	chr1_149	4	SharpPeak	19.3501107448775	0
chr1	133160000	133170000	chr1	133370000	133380000	31	10.1606764137133	0.00000579605065642163	chr1_150	13	SharpPeak	143.631617901937	0
chr1	133180000	133190000	chr1	133370000	133380000	39	14.8373729514551	0.00000780036890690009	chr1_150	13	SharpPeak	143.631617901937	0
chr1	133380000	133390000	chr1	133540000	133550000	23	6.44999374311142	0.0000136830705209093	chr1_427	3	SharpPeak	19.1732824471912	0
chr1	133390000	133400000	chr1	133550000	133560000	17	3.53772782419374	0.00000693924090921815	chr1_427	3	SharpPeak	19.1732824471912	1
chr1	133420000	133430000	chr1	133550000	133560000	24	8.17887433132739	0.000178230808351709	chr1_154	15	SharpPeak	88.4244382408596	0
chr1	133430000	133440000	chr1	133550000	133560000	13	4.21356296332278	0.00672172200546829	chr1_154	15	SharpPeak	88.4244382408596	0
chr1	133380000	133390000	chr1	133560000	133570000	13	3.45838754189198	0.00123804538486539	chr1_427	3	SharpPeak	19.1732824471912	0
chr1	133420000	133430000	chr1	133560000	133570000	21	7.82582458385399	0.00168652092684789	chr1_154	15	SharpPeak	88.4244382408596	0
chr1	133410000	133420000	chr1	133570000	133580000	20	6.15837135856083	0.000217788210545181	chr1_154	15	SharpPeak	88.4244382408596	0
chr1	133420000	133430000	chr1	133570000	133580000	37	12.1488697827423	0.000000516539174906395	chr1_154	15	SharpPeak	88.4244382408596	0
chr1	133180000	133190000	chr1	133580000	133590000	19	6.73674695309516	0.00181081892312339	chr1_152	18	BroadPeak	182.417253619363	0
chr1	133380000	133390000	chr1	133580000	133590000	17	6.65667179547544	0.00945909636167349	chr1_153	23	BroadPeak	243.564589554488	0
chr1	133390000	133400000	chr1	133580000	133590000	23	6.57268224973482	0.0000184386242305044	chr1_153	23	BroadPeak	243.564589554488	0
chr1	133410000	133420000	chr1	133580000	133590000	19	7.7443024924929	0.00815161291445341	chr1_154	15	SharpPeak	88.4244382408596	0
chr1	133420000	133430000	chr1	133580000	133590000	46	15.257725392594	0.000000017523602220811	chr1_154	15	SharpPeak	88.4244382408596	1
chr1	133430000	133440000	chr1	133580000	133590000	22	7.65212117200308	0.000493744164360037	chr1_154	15	SharpPeak	88.4244382408596	0
chr1	133160000	133170000	chr1	133590000	133600000	14	3.44604859545103	0.000341831857343157	chr1_152	18	BroadPeak	182.417253619363	0
chr1	133180000	133190000	chr1	133590000	133600000	26	4.69495397740806	0.000000000595106336176003	chr1_152	18	BroadPeak	182.417253619363	0
chr1	133380000	133390000	chr1	133590000	133600000	24	4.55629936758249	0.0000000082438107376986	chr1_153	23	BroadPeak	243.564589554488	0
chr1	133390000	133400000	chr1	133590000	133600000	20	4.49288911866215	0.00000255039069697261	chr1_153	23	BroadPeak	243.564589554488	0
chr1	133410000	133420000	chr1	133590000	133600000	17	5.24111458332358	0.000807684840044115	chr1_154	15	SharpPeak	88.4244382408596	0
chr1	133420000	133430000	chr1	133590000	133600000	27	10.2470856558887	0.000331021218649458	chr1_154	15	SharpPeak	88.4244382408596	0
chr1	133130000	133140000	chr1	133620000	133630000	17	4.6217513455791	0.000193332912932334	chr1_152	18	BroadPeak	182.417253619363	0
chr1	133160000	133170000	chr1	133620000	133630000	15	3.27034425541207	0.0000495459046917664	chr1_152	18	BroadPeak	182.417253619363	0
chr1	133380000	133390000	chr1	133620000	133630000	19	4.09397698503469	0.00000272267960059249	chr1_153	23	BroadPeak	243.564589554488	0
chr1	133130000	133140000	chr1	133640000	133650000	17	5.81458903810381	0.00247046870869923	chr1_155	2	SharpPeak	9.39507477660258	0
chr1	133160000	133170000	chr1	133630000	133640000	16	3.77406158149087	0.0000640645125653945	chr1_152	18	BroadPeak	182.417253619363	0
chr1	133730000	133740000	chr1	133870000	133880000	31	9.55593506266009	0.00000167529713528073	chr1_156	21	BroadPeak	221.064399321667	0
chr1	133750000	133760000	chr1	133870000	133880000	17	6.59682410657394	0.00867545004463884	chr1_156	21	BroadPeak	221.064399321667	0
chr1	133730000	133740000	chr1	133910000	133920000	37	9.45739492061149	0.000000000971746166891476	chr1_156	21	BroadPeak	221.064399321667	0
chr1	133730000	133740000	chr1	134020000	134030000	17	4.70069422909805	0.00023588437545837	chr1_158	24	BroadPeak	266.334346915361	0
chr1	133660000	133670000	chr1	134050000	134060000	13	4.34262718217846	0.00861182838573956	chr1_158	24	BroadPeak	266.334346915361	0
chr1	133730000	133740000	chr1	134050000	134060000	23	4.98813201084795	0.000000187017013243813	chr1_158	24	BroadPeak	266.334346915361	0
chr1	134110000	134120000	chr1	134330000	134340000	15	3.75376622422979	0.000227126910912367	chr1_161	4	SharpPeak	20.9990986617779	0
chr1	134640000	134650000	chr1	134840000	134850000	25	7.13644020799801	0.00000670466398884592	chr1_162	6	SharpPeak	37.3716938364114	0
chr1	134640000	134650000	chr1	134820000	134830000	23	7.7696140756668	0.000228590367967086	chr1_162	6	SharpPeak	37.3716938364114	0
chr1	134640000	134650000	chr1	134850000	134860000	19	7.52087056690924	0.00604259776482339	chr1_162	6	SharpPeak	37.3716938364114	0
chr1	134640000	134650000	chr1	134810000	134820000	24	9.56721708375943	0.00163362517525051	chr1_162	6	SharpPeak	37.3716938364114	0
chr1	134640000	134650000	chr1	134830000	134840000	33	8.34449059496164	0.00000000775281649344832	chr1_162	6	SharpPeak	37.3716938364114	1
chr1	134980000	134990000	chr1	135090000	135100000	26	10.5563969803229	0.0012041372842954	chr1_163	14	SharpPeak	103.511390049961	0
chr1	134980000	134990000	chr1	135110000	135120000	28	7.45104785975277	0.000000381613923048003	chr1_163	14	SharpPeak	103.511390049961	0
chr1	134980000	134990000	chr1	135120000	135130000	21	6.94969853575225	0.000371671469892998	chr1_163	14	SharpPeak	103.511390049961	0
chr1	135190000	135200000	chr1	135230000	135240000	22	9.14653388290377	0.00471457066532601	chr1_164	8	SharpPeak	43.625877775866	0
chr1	135150000	135160000	chr1	135260000	135270000	28	11.2968031955034	0.000638729167363102	chr1_164	8	SharpPeak	43.625877775866	0
chr1	135150000	135160000	chr1	135350000	135360000	20	6.4320302248462	0.000381119866932221	chr1_165	10	SharpPeak	78.0815579063339	0
chr1	135580000	135590000	chr1	135640000	135650000	91	44.0815529736	0.0000000557121658722093	chr1_166	53	BroadPeak	465.536832278719	0
chr1	135570000	135580000	chr1	135650000	135660000	50	17.7066201873166	0.0000000265464022595091	chr1_166	53	BroadPeak	465.536832278719	0
chr1	135580000	135590000	chr1	135650000	135660000	91	38.192613945	0.0000000000633332738253591	chr1_166	53	BroadPeak	465.536832278719	0
chr1	135550000	135560000	chr1	135660000	135670000	32	11.2097635166377	0.000014705309540384	chr1_166	53	BroadPeak	465.536832278719	0
chr1	135570000	135580000	chr1	135660000	135670000	46	18.661992491508	0.0000045673930399578	chr1_166	53	BroadPeak	465.536832278719	0
chr1	135580000	135590000	chr1	135660000	135670000	109	39.8226294618	0.0000000000000000587801230721251	chr1_166	53	BroadPeak	465.536832278719	0
chr1	136040000	136050000	chr1	136150000	136160000	26	9.54870625861244	0.000273003230566767	chr1_168	22	SharpPeak	170.805347348523	0
chr1	136050000	136060000	chr1	136150000	136160000	31	12.7827103762042	0.000401079626977756	chr1_168	22	SharpPeak	170.805347348523	0
chr1	136040000	136050000	chr1	136160000	136170000	28	9.7881599256519	0.0000608254384626374	chr1_168	22	SharpPeak	170.805347348523	0
chr1	136050000	136060000	chr1	136160000	136170000	35	13.0246203045872	0.0000177294700207768	chr1_168	22	SharpPeak	170.805347348523	0
chr1	136040000	136050000	chr1	136180000	136190000	17	6.36952937545293	0.00618870001809406	chr1_168	22	SharpPeak	170.805347348523	0
chr1	136040000	136050000	chr1	136210000	136220000	21	5.83533629423774	0.0000329141688473074	chr1_168	22	SharpPeak	170.805347348523	0
chr1	136050000	136060000	chr1	136210000	136220000	22	7.59404780220606	0.000446019841741379	chr1_168	22	SharpPeak	170.805347348523	0
chr1	136040000	136050000	chr1	136200000	136210000	16	6.10387331421675	0.00991848001746493	chr1_168	22	SharpPeak	170.805347348523	0
chr1	136050000	136060000	chr1	136200000	136210000	23	7.97178681165114	0.000329917577600842	chr1_168	22	SharpPeak	170.805347348523	0
chr1	136040000	136050000	chr1	136190000	136200000	16	5.74182985612742	0.0056454671203318	chr1_168	22	SharpPeak	170.805347348523	0
chr1	136040000	136050000	chr1	136450000	136460000	12	3.34715025601384	0.00308698583939864	chr1_170	5	SharpPeak	22.8683200670431	0
chr1	136050000	136060000	chr1	136450000	136460000	19	4.14321403683351	0.00000325208964896971	chr1_170	5	SharpPeak	22.8683200670431	1
chr1	136230000	136240000	chr1	136450000	136460000	30	8.42776366228675	0.000000396226224847706	chr1_428	4	SharpPeak	26.2254078256163	1
chr1	136250000	136260000	chr1	136450000	136460000	19	5.91160976981037	0.000381904950046204	chr1_428	4	SharpPeak	26.2254078256163	0
chr1	136260000	136270000	chr1	136450000	136460000	22	8.27437086654599	0.001375745353747	chr1_428	4	SharpPeak	26.2254078256163	0
chr1	136570000	136580000	chr1	137210000	137220000	8	1.48917230098398	0.00221837739935955	chr1_173	4	SharpPeak	25.3363870515448	0
chr1	136620000	136630000	chr1	137210000	137220000	11	2.66868802736129	0.001752916967346	chr1_174	2	SharpPeak	10.455918120434	0
chr1	136560000	136570000	chr1	137230000	137240000	15	1.65390169954911	0.0000000126319807926758	chr1_173	4	SharpPeak	25.3363870515448	1
chr1	136940000	136950000	chr1	137230000	137240000	12	3.84138152572724	0.00905793303969616	chr1_175	2	SharpPeak	8.35908073285297	0
chr1	137320000	137330000	chr1	138030000	138040000	12	1.42021063012789	0.00000108542535385029	chr1_429	2	SharpPeak	26.5816699433197	0
chr1	137320000	137330000	chr1	138040000	138050000	22	1.59430419825917	0.000000000000000486285458943809	chr1_429	2	SharpPeak	26.5816699433197	1
chr1	137890000	137900000	chr1	138040000	138050000	30	9.71341614823703	0.0000068695651193031	chr1_430	2	SharpPeak	19.2201940365149	0
chr1	137900000	137910000	chr1	138040000	138050000	52	16.7740325409986	0.000000000602479406936587	chr1_430	2	SharpPeak	19.2201940365149	1
chr1	138130000	138140000	chr1	138820000	138830000	11	1.8600471433681	0.000089230416533637	chr1_179	4	SharpPeak	29.0431833311709	0
chr1	138320000	138330000	chr1	138820000	138830000	11	2.08653496900996	0.000237056338888195	chr1_180	9	SharpPeak	73.4829155578926	0
chr1	138340000	138350000	chr1	138820000	138830000	14	2.23889784678507	0.00000334204215501259	chr1_180	9	SharpPeak	73.4829155578926	0
chr1	138850000	138860000	chr1	139050000	139060000	17	5.00934587789164	0.000487558851640458	chr1_431	15	SharpPeak	167.357986433546	0
chr1	138840000	138850000	chr1	139060000	139070000	23	9.27683996327399	0.00249488227503296	chr1_431	15	SharpPeak	167.357986433546	0
chr1	138850000	138860000	chr1	139060000	139070000	16	4.67394251676772	0.000704002024060788	chr1_431	15	SharpPeak	167.357986433546	0
chr1	138830000	138840000	chr1	139070000	139080000	24	7.4130754921661	0.00003912565956813	chr1_431	15	SharpPeak	167.357986433546	0
chr1	138840000	138850000	chr1	139070000	139080000	58	10.2972470634924	0.000000000000000000000321532175887268	chr1_431	15	SharpPeak	167.357986433546	0
chr1	138850000	138860000	chr1	139070000	139080000	32	5.15980529761128	0.000000000000186963601505031	chr1_431	15	SharpPeak	167.357986433546	0
chr1	138830000	138840000	chr1	139080000	139090000	24	6.9429150030437	0.0000137328273655319	chr1_431	15	SharpPeak	167.357986433546	0
chr1	138840000	138850000	chr1	139080000	139090000	58	9.6275831560984	0.0000000000000000000000131656138813869	chr1_431	15	SharpPeak	167.357986433546	0
chr1	138850000	138860000	chr1	139080000	139090000	17	4.82852170321187	0.000321283711673468	chr1_431	15	SharpPeak	167.357986433546	0
chr1	138490000	138500000	chr1	139090000	139100000	10	2.32752438341001	0.00235143171432739	chr1_432	2	SharpPeak	8.45684346935875	1
chr1	138830000	138840000	chr1	139090000	139100000	32	7.85536717104206	0.00000000705942567875599	chr1_431	15	SharpPeak	167.357986433546	0
chr1	138840000	138850000	chr1	139090000	139100000	64	10.8847414569837	0.00000000000000000000000018700415597896	chr1_431	15	SharpPeak	167.357986433546	1
chr1	138850000	138860000	chr1	139090000	139100000	19	5.43069725400189	0.000132305831452447	chr1_431	15	SharpPeak	167.357986433546	0
chr1	138500000	138510000	chr1	139100000	139110000	9	2.15364814445634	0.00522977271001603	chr1_432	2	SharpPeak	8.45684346935875	0
chr1	138830000	138840000	chr1	139100000	139110000	23	5.83408803965244	0.00000268580269941594	chr1_431	15	SharpPeak	167.357986433546	0
chr1	138840000	138850000	chr1	139100000	139110000	31	8.05586744760289	0.0000000442488179294012	chr1_431	15	SharpPeak	167.357986433546	0
chr1	138850000	138860000	chr1	139100000	139110000	14	4.06985359199997	0.00170779923982432	chr1_431	15	SharpPeak	167.357986433546	0
chr1	138840000	138850000	chr1	139120000	139130000	17	4.35120924680031	0.0000950653644887001	chr1_433	14	SharpPeak	141.078701511399	0
chr1	138840000	138850000	chr1	139130000	139140000	20	5.71073876894901	0.0000799638754327244	chr1_433	14	SharpPeak	141.078701511399	0
chr1	138850000	138860000	chr1	139130000	139140000	13	2.99345809513129	0.000328029909399669	chr1_433	14	SharpPeak	141.078701511399	0
chr1	138830000	138840000	chr1	139140000	139150000	12	3.30992043341785	0.00282298427707386	chr1_433	14	SharpPeak	141.078701511399	0
chr1	138840000	138850000	chr1	139140000	139150000	18	4.42867756279072	0.000032190691478557	chr1_433	14	SharpPeak	141.078701511399	0
chr1	138850000	138860000	chr1	139140000	139150000	12	2.44149440242674	0.000205411326184757	chr1_433	14	SharpPeak	141.078701511399	0
chr1	138830000	138840000	chr1	139150000	139160000	27	4.54221182992852	0.000000000055296278320333	chr1_433	14	SharpPeak	141.078701511399	0
chr1	138840000	138850000	chr1	139150000	139160000	66	6.20094152101657	0.0000000000000000000000000000000000000000652725378325142	chr1_433	14	SharpPeak	141.078701511399	1
chr1	138850000	138860000	chr1	139150000	139160000	21	3.20504982677491	0.0000000022509656116682	chr1_433	14	SharpPeak	141.078701511399	0
chr1	138830000	138840000	chr1	139160000	139170000	23	4.36344345223729	0.0000000177576323715292	chr1_433	14	SharpPeak	141.078701511399	0
chr1	138840000	138850000	chr1	139160000	139170000	27	5.94196215391507	0.0000000159671695437033	chr1_433	14	SharpPeak	141.078701511399	0
chr1	138840000	138850000	chr1	139170000	139180000	29	6.67012808101738	0.0000000105865647832187	chr1_433	14	SharpPeak	141.078701511399	0
chr1	138840000	138850000	chr1	139180000	139190000	14	4.95576434072135	0.00969969792695382	chr1_433	14	SharpPeak	141.078701511399	0
chr1	138850000	138860000	chr1	139190000	139200000	10	2.86328840508965	0.00978423152214833	chr1_433	14	SharpPeak	141.078701511399	0
chr1	138830000	138840000	chr1	139210000	139220000	16	4.7365473445067	0.000810529862296303	chr1_434	2	SharpPeak	10.8922951198993	0
chr1	138840000	138850000	chr1	139210000	139220000	21	6.44983485857825	0.000136795279099657	chr1_434	2	SharpPeak	10.8922951198993	1
chr1	138850000	138860000	chr1	139230000	139240000	11	2.54763593538229	0.00120722607933177	chr1_435	2	SharpPeak	9.72270822997599	0
chr1	138840000	138850000	chr1	139240000	139250000	17	5.29244761076611	0.00089256231141393	chr1_435	2	SharpPeak	9.72270822997599	1
chr1	138840000	138850000	chr1	139260000	139270000	35	4.87673533482795	0.000000000000000155405902112063	chr1_436	3	SharpPeak	36.9493982246472	1
chr1	138830000	138840000	chr1	139270000	139280000	16	3.28706653556505	0.0000122949982355212	chr1_436	3	SharpPeak	36.9493982246472	0
chr1	138840000	138850000	chr1	139270000	139280000	24	4.36201685904986	0.00000000361664565090696	chr1_436	3	SharpPeak	36.9493982246472	0
chr1	138840000	138850000	chr1	139340000	139350000	18	4.11192129865442	0.0000120947836292855	chr1_437	4	SharpPeak	20.6214087673244	1
chr1	138850000	138860000	chr1	139340000	139350000	10	2.29160014525457	0.00210725194977619	chr1_437	4	SharpPeak	20.6214087673244	0
chr1	138840000	138850000	chr1	139350000	139360000	16	4.69245993838663	0.000734113679401346	chr1_437	4	SharpPeak	20.6214087673244	0
chr1	138830000	138840000	chr1	139360000	139370000	8	1.74168136518016	0.00559364595702429	chr1_437	4	SharpPeak	20.6214087673244	0
chr1	150530000	150540000	chr1	151000000	151010000	10	1.54545564833155	0.000105930205079164	chr1_183	4	SharpPeak	20.1243186158293	1
chr1	151040000	151050000	chr1	151320000	151330000	11	2.5028541081621	0.00104384703898859	chr1_184	23	BroadPeak	196.952474851884	0
chr1	151080000	151090000	chr1	151320000	151330000	11	3.32190570491231	0.00894888829212065	chr1_184	23	BroadPeak	196.952474851884	0
chr1	151040000	151050000	chr1	151330000	151340000	12	2.59159018521752	0.000350984779688145	chr1_184	23	BroadPeak	196.952474851884	0
chr1	151070000	151080000	chr1	151330000	151340000	14	2.61011296172738	0.0000184379121586282	chr1_184	23	BroadPeak	196.952474851884	0
chr1	151080000	151090000	chr1	151330000	151340000	17	3.4465147132662	0.00000495354342068358	chr1_184	23	BroadPeak	196.952474851884	0
chr1	151090000	151100000	chr1	151330000	151340000	11	2.6222521382667	0.00152867566142478	chr1_184	23	BroadPeak	196.952474851884	0
chr1	151020000	151030000	chr1	151350000	151360000	11	2.32519712990049	0.000580451840722279	chr1_184	23	BroadPeak	196.952474851884	0
chr1	151040000	151050000	chr1	151350000	151360000	14	2.75341332463271	0.0000329260840129101	chr1_184	23	BroadPeak	196.952474851884	0
chr1	151070000	151080000	chr1	151350000	151360000	12	2.76089252626383	0.000612209807757771	chr1_184	23	BroadPeak	196.952474851884	0
chr1	151090000	151100000	chr1	151350000	151360000	14	2.76386476341611	0.0000342369418390725	chr1_184	23	BroadPeak	196.952474851884	0
chr1	151070000	151080000	chr1	151310000	151320000	9	1.99725538387389	0.00321659385372899	chr1_184	23	BroadPeak	196.952474851884	0
chr1	151500000	151510000	chr1	151650000	151660000	18	6.64351832058866	0.00389491612515482	chr1_438	2	SharpPeak	12.0838368322129	0
chr1	151570000	151580000	chr1	151650000	151660000	19	6.74566949397946	0.00183806139968498	chr1_439	3	SharpPeak	12.4552607567356	1
chr1	151500000	151510000	chr1	151660000	151670000	26	7.18178722865713	0.00000226311379575595	chr1_438	2	SharpPeak	12.0838368322129	1
chr1	151570000	151580000	chr1	151660000	151670000	18	7.01699452769997	0.00680203081637103	chr1_439	3	SharpPeak	12.4552607567356	0
chr1	151570000	151580000	chr1	151670000	151680000	15	5.15146063060643	0.00528615555218658	chr1_439	3	SharpPeak	12.4552607567356	0
chr1	151490000	151500000	chr1	151680000	151690000	15	4.56823317955949	0.0016986445347785	chr1_440	7	SharpPeak	40.057400593621	0
chr1	151500000	151510000	chr1	151680000	151690000	20	6.23145359881894	0.000254386865062767	chr1_440	7	SharpPeak	40.057400593621	0
chr1	151420000	151430000	chr1	151690000	151700000	15	4.68464543830159	0.00217015843184673	chr1_441	3	SharpPeak	16.4667200657066	0
chr1	151490000	151500000	chr1	151690000	151700000	16	4.37132761709822	0.000342265226776964	chr1_440	7	SharpPeak	40.057400593621	0
chr1	151500000	151510000	chr1	151690000	151700000	22	5.93904775833244	0.0000126873511827598	chr1_440	7	SharpPeak	40.057400593621	0
chr1	151560000	151570000	chr1	151690000	151700000	20	4.1595187948712	0.000000787810941029101	chr1_442	2	SharpPeak	12.7750717555308	1
chr1	151570000	151580000	chr1	151690000	151700000	16	5.33359351978584	0.00275074286568797	chr1_442	2	SharpPeak	12.7750717555308	0
chr1	151420000	151430000	chr1	151710000	151720000	14	4.71071861135155	0.00631162364413581	chr1_441	3	SharpPeak	16.4667200657066	0
chr1	151500000	151510000	chr1	151710000	151720000	18	5.84070471604076	0.000941363670385234	chr1_440	7	SharpPeak	40.057400593621	0
chr1	151420000	151430000	chr1	151700000	151710000	20	4.36218098291625	0.00000162953390214788	chr1_441	3	SharpPeak	16.4667200657066	1
chr1	151490000	151500000	chr1	151700000	151710000	13	4.03775470257057	0.00476141208103247	chr1_440	7	SharpPeak	40.057400593621	0
chr1	151500000	151510000	chr1	151700000	151710000	23	5.45306284137636	0.000000865856662297154	chr1_440	7	SharpPeak	40.057400593621	1
chr1	152080000	152090000	chr1	152350000	152360000	15	4.62203433753024	0.00190686384971786	chr1_443	4	SharpPeak	23.5262918357769	0
chr1	152080000	152090000	chr1	152360000	152370000	20	5.13768093478913	0.0000182246028423617	chr1_443	4	SharpPeak	23.5262918357769	0
chr1	152090000	152100000	chr1	152360000	152370000	20	4.82378819933074	0.00000727721906800075	chr1_443	4	SharpPeak	23.5262918357769	1
chr1	152080000	152090000	chr1	152370000	152380000	17	5.48672314328832	0.00133095951965124	chr1_443	4	SharpPeak	23.5262918357769	0
chr1	152950000	152960000	chr1	153060000	153070000	33	15.3971648671004	0.00195386260951511	chr1_186	2	SharpPeak	8.21788088932205	1
chr1	152950000	152960000	chr1	153090000	153100000	31	12.3551904118171	0.000224875340895327	chr1_444	2	SharpPeak	10.3129922374374	1
chr1	152950000	152960000	chr1	153100000	153110000	25	10.121845777128	0.00153031943031165	chr1_444	2	SharpPeak	10.3129922374374	0
chr1	153540000	153550000	chr1	153720000	153730000	21	5.74161551198384	0.0000258740234822878	chr1_188	29	BroadPeak	480.806439480602	0
chr1	153530000	153540000	chr1	153760000	153770000	11	2.395486449748	0.000738304415394184	chr1_188	29	BroadPeak	480.806439480602	0
chr1	153900000	153910000	chr1	154070000	154080000	25	9.44047433982812	0.000570163004201407	chr1_190	20	BroadPeak	258.184555325513	0
chr1	153900000	153910000	chr1	154080000	154090000	23	8.22240613179895	0.000504911452713786	chr1_190	20	BroadPeak	258.184555325513	0
chr1	153890000	153900000	chr1	154100000	154110000	14	4.51096957774097	0.004337621102935	chr1_190	20	BroadPeak	258.184555325513	0
chr1	153890000	153900000	chr1	154120000	154130000	30	4.13252826388873	0.0000000000000237356140872049	chr1_190	20	BroadPeak	258.184555325513	0
chr1	153900000	153910000	chr1	154120000	154130000	36	6.56933244707438	0.000000000000160085735717304	chr1_190	20	BroadPeak	258.184555325513	0
chr1	153900000	153910000	chr1	154140000	154150000	23	6.23532320315033	0.00000794848560742084	chr1_190	20	BroadPeak	258.184555325513	0
chr1	153890000	153900000	chr1	154160000	154170000	19	3.9074598052859	0.00000137391214936621	chr1_190	20	BroadPeak	258.184555325513	0
chr1	153900000	153910000	chr1	154160000	154170000	27	6.1535912144756	0.0000000321688474135124	chr1_190	20	BroadPeak	258.184555325513	0
chr1	153740000	153750000	chr1	154170000	154180000	16	4.31513822365546	0.000295159787514105	chr1_445	4	SharpPeak	22.5960552944884	0
chr1	153750000	153760000	chr1	154170000	154180000	12	2.54712505505438	0.00029921733886741	chr1_445	4	SharpPeak	22.5960552944884	0
chr1	153890000	153900000	chr1	154170000	154180000	50	4.75955888671137	0.000000000000000000000000000000963834075483914	chr1_190	20	BroadPeak	258.184555325513	1
chr1	153900000	153910000	chr1	154170000	154180000	55	7.57386490393955	0.0000000000000000000000000420735773639953	chr1_190	20	BroadPeak	258.184555325513	0
chr1	153890000	153900000	chr1	154150000	154160000	24	4.93575333745317	0.0000000355348430548195	chr1_190	20	BroadPeak	258.184555325513	0
chr1	153900000	153910000	chr1	154150000	154160000	43	7.88301223425	0.000000000000000491996955519288	chr1_190	20	BroadPeak	258.184555325513	0
chr1	153740000	153750000	chr1	154180000	154190000	18	4.08457397674348	0.0000110620743327124	chr1_445	4	SharpPeak	22.5960552944884	1
chr1	153890000	153900000	chr1	154180000	154190000	46	4.45798534170767	0.000000000000000000000000000548754428134406	chr1_190	20	BroadPeak	258.184555325513	0
chr1	153900000	153910000	chr1	154180000	154190000	45	7.06554735037067	0.000000000000000000301934398926136	chr1_190	20	BroadPeak	258.184555325513	0
chr1	153750000	153760000	chr1	154190000	154200000	10	2.3235634841215	0.00232089102010626	chr1_445	4	SharpPeak	22.5960552944884	0
chr1	153890000	153900000	chr1	154190000	154200000	17	4.14386387608284	0.000051415750234032	chr1_190	20	BroadPeak	258.184555325513	0
chr1	153900000	153910000	chr1	154190000	154200000	21	6.53356253909883	0.000162270008124717	chr1_190	20	BroadPeak	258.184555325513	0
chr1	153900000	153910000	chr1	154210000	154220000	19	5.74720286563045	0.000269370019667456	chr1_446	2	SharpPeak	11.2934110999976	0
chr1	153890000	153900000	chr1	154090000	154100000	14	4.9423313218399	0.00948469537823234	chr1_190	20	BroadPeak	258.184555325513	0
chr1	153890000	153900000	chr1	154220000	154230000	15	3.68805118674376	0.000187602279224201	chr1_446	2	SharpPeak	11.2934110999976	1
chr1	153900000	153910000	chr1	154130000	154140000	11	3.37289758084903	0.00998648763979844	chr1_190	20	BroadPeak	258.184555325513	0
chr1	153890000	153900000	chr1	154710000	154720000	12	2.561219522848	0.000315249455261495	chr1_191	10	SharpPeak	77.9933651854535	0
chr1	153900000	153910000	chr1	154710000	154720000	18	3.7268227999517	0.00000317251570894539	chr1_191	10	SharpPeak	77.9933651854535	0
chr1	153900000	153910000	chr1	154730000	154740000	17	3.630233433655	0.00000977698322217454	chr1_191	10	SharpPeak	77.9933651854535	0
chr1	153890000	153900000	chr1	154740000	154750000	9	1.9516090173912	0.00276705533486849	chr1_191	10	SharpPeak	77.9933651854535	0
chr1	153900000	153910000	chr1	154740000	154750000	18	2.64233793766699	0.0000000228181766275205	chr1_191	10	SharpPeak	77.9933651854535	0
chr1	153900000	153910000	chr1	154750000	154760000	11	2.90870433531666	0.00338604410670024	chr1_191	10	SharpPeak	77.9933651854535	0
chr1	154780000	154790000	chr1	154980000	154990000	16	4.02800170872438	0.000137579311382807	chr1_194	7	SharpPeak	129.154376727241	0
chr1	154780000	154790000	chr1	154970000	154980000	16	3.57177058073465	0.000033393237512041	chr1_194	7	SharpPeak	129.154376727241	0
chr1	154780000	154790000	chr1	154990000	155000000	30	4.57973144325967	0.000000000000318029679670701	chr1_194	7	SharpPeak	129.154376727241	0
chr1	154880000	154890000	chr1	154990000	155000000	33	12.4234503721532	0.0000424772142298784	chr1_447	2	SharpPeak	19.2516812352924	0
chr1	154780000	154790000	chr1	155000000	155010000	70	4.85998804282229	0.00000000000000000000000000000000000000000000000000118882014179668	chr1_194	7	SharpPeak	129.154376727241	1
chr1	154880000	154890000	chr1	155000000	155010000	46	12.8186689175827	0.0000000000847229103092975	chr1_447	2	SharpPeak	19.2516812352924	1
chr1	154780000	154790000	chr1	155010000	155020000	44	4.42445626738764	0.0000000000000000000000000380839544245475	chr1_194	7	SharpPeak	129.154376727241	0
chr1	155090000	155100000	chr1	155170000	155180000	87	43.3631328582	0.00000039549717431786	chr1_198	13	BroadPeak	187.215306854098	0
chr1	155020000	155030000	chr1	155180000	155190000	15	5.04465048987473	0.00435749259336401	chr1_197	31	BroadPeak	352.100087097106	0
chr1	155090000	155100000	chr1	155180000	155190000	61	26.2969001431998	0.000000483720704206711	chr1_198	13	BroadPeak	187.215306854098	0
chr1	155020000	155030000	chr1	155200000	155210000	32	8.17094394543756	0.0000000170448563450582	chr1_197	31	BroadPeak	352.100087097106	0
chr1	155030000	155040000	chr1	155200000	155210000	31	10.4982093575245	0.0000111007498944315	chr1_197	31	BroadPeak	352.100087097106	0
chr1	155040000	155050000	chr1	155200000	155210000	36	8.24352123572901	0.0000000000963928846321534	chr1_197	31	BroadPeak	352.100087097106	0
chr1	155080000	155090000	chr1	155200000	155210000	50	23.5332779365168	0.000075065206837588	chr1_198	13	BroadPeak	187.215306854098	0
chr1	155090000	155100000	chr1	155200000	155210000	136	40.3077974851	0.0000000000000000000000000000286435885956039	chr1_198	13	BroadPeak	187.215306854098	0
chr1	155100000	155110000	chr1	155200000	155210000	36	16.6409803159916	0.00089256231141393	chr1_198	13	BroadPeak	187.215306854098	0
chr1	155030000	155040000	chr1	155190000	155200000	26	10.1612477659546	0.000695294693251819	chr1_197	31	BroadPeak	352.100087097106	0
chr1	155040000	155050000	chr1	155190000	155200000	27	8.00339898023264	0.00000495354342068358	chr1_197	31	BroadPeak	352.100087097106	0
chr1	155080000	155090000	chr1	155190000	155200000	59	23.2335532404876	0.0000000412062824883965	chr1_198	13	BroadPeak	187.215306854098	0
chr1	155090000	155100000	chr1	155190000	155200000	108	40.0352935758	0.000000000000000219975532820193	chr1_198	13	BroadPeak	187.215306854098	0
chr1	155100000	155110000	chr1	155190000	155200000	41	16.6476840639953	0.0000191235264274193	chr1_198	13	BroadPeak	187.215306854098	0
chr1	154780000	154790000	chr1	155210000	155220000	17	3.81848142427278	0.0000186195732563131	chr1_196	2	SharpPeak	11.2567241632268	1
chr1	155020000	155030000	chr1	155210000	155220000	56	7.73943573144512	0.0000000000000000000000000171893059989346	chr1_197	31	BroadPeak	352.100087097106	0
chr1	155030000	155040000	chr1	155210000	155220000	67	9.9186341154312	0.00000000000000000000000000000517836293766741	chr1_197	31	BroadPeak	352.100087097106	1
chr1	155040000	155050000	chr1	155210000	155220000	49	7.76868040625948	0.00000000000000000000881979043497701	chr1_197	31	BroadPeak	352.100087097106	0
chr1	155080000	155090000	chr1	155210000	155220000	62	21.8510762242741	0.000000000276489326312816	chr1_198	13	BroadPeak	187.215306854098	0
chr1	155090000	155100000	chr1	155210000	155220000	158	37.2346754248	0.00000000000000000000000000000000000000000000226730612041202	chr1_198	13	BroadPeak	187.215306854098	1
chr1	155020000	155030000	chr1	155230000	155240000	29	5.98528457657339	0.000000000985152147822781	chr1_197	31	BroadPeak	352.100087097106	0
chr1	155030000	155040000	chr1	155230000	155240000	30	7.62609967566663	0.0000000484368618055201	chr1_197	31	BroadPeak	352.100087097106	0
[truncated: 67,618 more rows]
