# Supplementary material for: Integrative analysis of the 3D genome and epigenome in mouse embryonic tissues
Source: Nat Struct Mol Biol. 2024 Dec 16;32(3):479–90. doi: 10.1038/s41594-024-01431-2 (PMC11919700; doi:10.1038/s41594-024-01431-2)
Supplement: Supplementary file 4 — The list of MAPS interactions using the union H3K4me3 ChIP-seq peaks from all 12 tissues, related to Fig. 2 and Extended Data Figs. 4–6. [file 41594_2024_1431_MOESM4_ESM.zip › MAPS_interaction_combined_downsampled_union_anchor/FB_e135_downsampled.10k.2.peaks.bedpe]

chr1	start1	end1	chr2	start2	end2	count	expected	fdr	ClusterLabel	ClusterSize	ClusterType	ClusterNegLog10P	ClusterSummit
chr1	9540000	9550000	chr1	9740000	9750000	24	7.86587923466015	0.0000473622310557763	chr1_01	1	Singleton	6.05924340099036	1
chr1	16100000	16110000	chr1	16520000	16530000	22	3.35296011471964	0.000000000316823813980194	chr1_02	1	Singleton	11.703442237282	1
chr1	16100000	16110000	chr1	16650000	16660000	27	6.58943947206035	0.0000000514093044902464	chr1_03	1	Singleton	9.30679725359978	1
chr1	23760000	23770000	chr1	24130000	24140000	16	4.07226760385201	0.000074878131817803	chr1_04	1	Singleton	5.83539139120925	1
chr1	38210000	38220000	chr1	38760000	38770000	11	1.90177504135769	0.0000517038807108695	chr1_05	1	Singleton	6.01831078061882	1
chr1	62700000	62710000	chr1	62930000	62940000	37	14.8792309928792	0.00002263563930644	chr1_06	1	Singleton	6.41758496532442	1
chr1	63730000	63740000	chr1	64530000	64540000	15	3.64203953406094	0.0000795781226011481	chr1_07	1	Singleton	5.80626910291398	1
chr1	63660000	63670000	chr1	64610000	64620000	11	1.98720658922629	0.0000757722909010955	chr1_08	1	Singleton	5.82933959671024	1
chr1	64730000	64740000	chr1	64950000	64960000	36	10.2182595395974	0.0000000101501105359359	chr1_09	1	Singleton	10.0949273016829	1
chr1	69240000	69250000	chr1	69680000	69690000	24	3.07549471428921	0.00000000000119291519726832	chr1_010	1	Singleton	14.2535241926434	1
chr1	72280000	72290000	chr1	72710000	72720000	21	5.71488526169702	0.0000114185221947509	chr1_011	1	Singleton	6.75491848992742	1
chr1	72300000	72310000	chr1	72710000	72720000	22	5.17343451889253	0.000000628025383498399	chr1_012	1	Singleton	8.13571671308823	1
chr1	72220000	72230000	chr1	72820000	72830000	17	4.4389916848832	0.0000573151491855308	chr1_013	1	Singleton	5.96422446812342	1
chr1	72870000	72880000	chr1	73360000	73370000	16	4.01443676954152	0.0000629378531857791	chr1_014	1	Singleton	5.91716144917203	1
chr1	75120000	75130000	chr1	75250000	75260000	35	10.3672029612783	0.000000046024539944633	chr1_015	1	Singleton	9.36799031729102	1
chr1	75470000	75480000	chr1	75550000	75560000	76	33.8236488352001	0.0000000165581562722235	chr1_016	1	Singleton	9.85751644121483	1
chr1	84280000	84290000	chr1	84690000	84700000	23	5.32421811481841	0.000000246455006832769	chr1_017	1	Singleton	8.56988481690711	1
chr1	86430000	86440000	chr1	86580000	86590000	36	14.3201410482537	0.00002415821052362	chr1_018	1	Singleton	6.38621454071668	1
chr1	86700000	86710000	chr1	87090000	87100000	16	3.7052269688757	0.0000243968549128129	chr1_019	1	Singleton	6.38091754238631	1
chr1	87470000	87480000	chr1	87750000	87760000	27	4.5424848699551	0.0000000000194852743727627	chr1_020	1	Singleton	12.9745514592482	1
chr1	90990000	91000000	chr1	91010000	91020000	50	22.6931013139652	0.0000141333469032611	chr1_021	1	Singleton	6.651060667354	1
chr1	90990000	91000000	chr1	91240000	91250000	21	4.71506679022351	0.000000571928314915831	chr1_022	1	Singleton	8.17936825844957	1
chr1	119080000	119090000	chr1	119910000	119920000	11	1.91212052940813	0.0000539122767293998	chr1_023	1	Singleton	5.99491990161629	1
chr1	125430000	125440000	chr1	125560000	125570000	52	19.9761712331669	0.0000000672512872103219	chr1_024	1	Singleton	9.181284878347	1
chr1	133380000	133390000	chr1	133420000	133430000	125	57.6500498468	0.00000000000112338307643662	chr1_025	1	Singleton	14.2909854327245	1
chr1	138380000	138390000	chr1	138840000	138850000	20	4.94789071451114	0.00000489366802521608	chr1_026	1	Singleton	7.16213182175839	1
chr1	138380000	138390000	chr1	138610000	138620000	19	4.21740716853585	0.00000188394223175423	chr1_027	1	Singleton	7.61419104060914	1
chr1	143700000	143710000	chr1	143730000	143740000	70	34.7127210021	0.00000327233540120872	chr1_028	1	Singleton	7.349534244309	1
chr1	152900000	152910000	chr1	153420000	153430000	17	4.27796450572798	0.000036014085453277	chr1_029	1	Singleton	6.1868413485132	1
chr1	165810000	165820000	chr1	166000000	166010000	33	13.1707819609572	0.0000624469817394831	chr1_030	1	Singleton	5.92238669121554	1
chr1	166250000	166260000	chr1	166310000	166320000	55	24.6441744514885	0.00000309126031240212	chr1_031	1	Singleton	7.37682627418571	1
chr1	168430000	168440000	chr1	168700000	168710000	23	7.18243533996005	0.0000341637268300826	chr1_032	1	Singleton	6.21658792313043	1
chr1	172480000	172490000	chr1	172630000	172640000	52	18.0488285302836	0.00000000279398197324785	chr1_033	1	Singleton	10.7028554856929	1
chr1	175930000	175940000	chr1	176830000	176840000	9	1.33168551859313	0.0000985248772850489	chr1_034	1	Singleton	5.70556417412464	1
chr1	177250000	177260000	chr1	177700000	177710000	20	5.12012320411959	0.00000812883337503195	chr1_035	1	Singleton	6.92108244636642	1
chr1	178330000	178340000	chr1	178400000	178410000	102	50.5689665939	0.00000000865437582554429	chr1_036	1	Singleton	10.171798693246	1
chr1	179540000	179550000	chr1	179620000	179630000	36	15.3347542693418	0.00009820206392258	chr1_037	1	Singleton	5.70874418881228	1
chr1	182580000	182590000	chr1	182760000	182770000	29	10.4580613853313	0.0000346494604143271	chr1_038	1	Singleton	6.20653526638579	1
chr1	184030000	184040000	chr1	184230000	184240000	31	9.59976873083369	0.000000808733975722046	chr1_039	1	Singleton	8.00966480987079	1
chr1	191370000	191380000	chr1	191820000	191830000	14	2.77916139893275	0.0000172308234649626	chr1_040	1	Singleton	6.55514134763328	1
chr1	192790000	192800000	chr1	192850000	192860000	77	33.5790668683001	0.00000000573807937667829	chr1_041	1	Singleton	10.366312257326	1
chr1	192850000	192860000	chr1	193130000	193140000	27	9.45057198057912	0.0000426626719048	chr1_042	1	Singleton	6.10748784913749	1
chr1	4490000	4500000	chr1	4760000	4770000	23	4.26532182440937	0.0000000156525491837439	chr1_043	1	Singleton	10.4395652666349	1
chr1	13780000	13790000	chr1	14630000	14640000	10	1.35885248654755	0.0000494499714483619	chr1_044	1	Singleton	6.54574903457671	1
chr1	13780000	13790000	chr1	14680000	14690000	10	1.27181322281917	0.0000286125811850202	chr1_045	1	Singleton	6.81377662051776	1
chr1	36550000	36560000	chr1	36600000	36610000	92	45.9620551681	0.00000024852388024112	chr1_046	1	Singleton	9.13356804224635	1
chr1	36740000	36750000	chr1	37210000	37220000	13	2.39578082918867	0.0000487633135858826	chr1_047	1	Singleton	6.55249886898869	1
chr1	36780000	36790000	chr1	37630000	37640000	14	2.06595629397948	0.00000180574079840241	chr1_048	1	Singleton	8.16858067437439	1
chr1	43440000	43450000	chr1	43470000	43480000	70	34.8127727928	0.0000106126771974529	chr1_049	1	Singleton	7.30312346432819	1
chr1	51690000	51700000	chr1	51920000	51930000	14	2.74454817947925	0.0000421650944263544	chr1_050	1	Singleton	6.62184321877467	1
chr1	55230000	55240000	chr1	55750000	55760000	15	2.77963827715258	0.0000102590034190211	chr1_051	1	Singleton	7.31950720997103	1
chr1	55230000	55240000	chr1	55730000	55740000	17	3.42412739777337	0.00000613876558467461	chr1_052	1	Singleton	7.57184009691144	1
chr1	57610000	57620000	chr1	57750000	57760000	18	4.29575110313018	0.0000286125811850202	chr1_053	1	Singleton	6.81346624748801	1
chr1	57400000	57410000	chr1	58150000	58160000	13	2.46197997116117	0.0000642515922094914	chr1_054	1	Singleton	6.41607845669637	1
chr1	59760000	59770000	chr1	59850000	59860000	46	19.1797295438825	0.0000123224610643733	chr1_055	1	Singleton	7.23084102095252	1
chr1	64120000	64130000	chr1	64220000	64230000	47	19.4002863920402	0.00000724065402141774	chr1_056	1	Singleton	7.4891368190836	1
chr1	64020000	64030000	chr1	64440000	64450000	21	3.37007542996897	0.00000000710765337569624	chr1_057	1	Singleton	10.8228118647714	1
chr1	72870000	72880000	chr1	73690000	73700000	14	2.62461460727238	0.0000260257745123507	chr1_058	1	Singleton	6.86082654314108	1
chr1	72820000	72830000	chr1	73820000	73830000	14	2.94974440193939	0.0000916205333903184	chr1_059	1	Singleton	6.2401737852279	1
chr1	75470000	75480000	chr1	75590000	75600000	57	17.4295565870981	0.0000000000129975007031014	chr1_060	1	Singleton	13.7952875600589	1
chr1	85890000	85900000	chr1	85920000	85930000	69	33.0944226246001	0.00000381799371237291	chr1_061	1	Singleton	7.80003390796161	1
chr1	86670000	86680000	chr1	86910000	86920000	22	4.95588473725809	0.000000985398698392955	chr1_062	1	Singleton	8.47462634331013	1
chr1	86440000	86450000	chr1	87040000	87050000	18	4.3173553358452	0.0000304771955200096	chr1_063	1	Singleton	6.78100248248035	1
chr1	88700000	88710000	chr1	89190000	89200000	27	6.73947206568145	0.000000268894031518317	chr1_064	1	Singleton	9.095424711765	1
chr1	90200000	90210000	chr1	90320000	90330000	47	18.05684024191	0.00000109660674033225	chr1_065	1	Singleton	8.42024969860755	1
chr1	90280000	90290000	chr1	90490000	90500000	19	5.05367393252452	0.0000679511804126613	chr1_066	1	Singleton	6.38828651808909	1
chr1	89920000	89930000	chr1	90590000	90600000	19	4.02695853129738	0.00000289315201588085	chr1_067	1	Singleton	7.93625739106769	1
chr1	90990000	91000000	chr1	91210000	91220000	21	6.1414058801011	0.0000912437865649433	chr1_068	1	Singleton	6.24245908904502	1
chr1	90960000	90970000	chr1	91380000	91390000	13	2.46920852457222	0.0000661582316189148	chr1_069	1	Singleton	6.40144010186132	1
chr1	92840000	92850000	chr1	92890000	92900000	44	16.4838729184172	0.00000145768680643465	chr1_070	1	Singleton	8.27902000013155	1
chr1	98090000	98100000	chr1	98330000	98340000	13	2.1158892044671	0.0000137078662253011	chr1_071	1	Singleton	7.18131546062093	1
chr1	118310000	118320000	chr1	118750000	118760000	14	2.43898247028597	0.0000116590101458092	chr1_072	1	Singleton	7.25692246315144	1
chr1	124040000	124050000	chr1	124650000	124660000	11	1.73804109597545	0.0000651339274156083	chr1_073	1	Singleton	6.40881503610328	1
chr1	128590000	128600000	chr1	128680000	128690000	46	19.6945594369944	0.0000238862685037325	chr1_074	1	Singleton	6.90624835765788	1
chr1	132880000	132890000	chr1	132960000	132970000	55	23.2612331990383	0.00000169862055429361	chr1_075	1	Singleton	8.19826040220168	1
chr1	133180000	133190000	chr1	133260000	133270000	55	24.4464947985905	0.00000724065402141774	chr1_076	1	Singleton	7.48938199465606	1
chr1	133160000	133170000	chr1	133580000	133590000	23	5.52507661450778	0.00000148688825412581	chr1_077	1	Singleton	8.26718091857608	1
chr1	133380000	133390000	chr1	133550000	133560000	21	5.13120046754846	0.00000651685866216139	chr1_078	1	Singleton	7.54361239953249	1
chr1	135720000	135730000	chr1	135740000	135750000	68	29.926889388503	0.000000243856835751288	chr1_079	1	Singleton	9.14311927571043	1
chr1	135720000	135730000	chr1	135780000	135790000	50	18.4429333680707	0.000000126176139510525	chr1_080	1	Singleton	9.4551111784053	1
chr1	136340000	136350000	chr1	136450000	136460000	57	23.3929750273205	0.000000401421868337467	chr1_081	1	Singleton	8.9072906373113	1
chr1	137900000	137910000	chr1	138040000	138050000	36	13.9307778094597	0.0000384645910165937	chr1_082	1	Singleton	6.6668565460492	1
chr1	152900000	152910000	chr1	153030000	153040000	35	12.9664815843627	0.0000215646999506057	chr1_083	1	Singleton	6.95593119702442	1
chr1	154780000	154790000	chr1	154950000	154960000	22	5.97374878979063	0.0000186576798140533	chr1_084	1	Singleton	7.02956929453125	1
chr1	156930000	156940000	chr1	157000000	157010000	53	19.1987791656759	0.00000002502516833533	chr1_085	1	Singleton	10.2201288102841	1
chr1	156710000	156720000	chr1	157060000	157070000	22	5.62184899489213	0.0000072262841093395	chr1_086	1	Singleton	7.49086991284153	1
chr1	156830000	156840000	chr1	157070000	157080000	21	4.46013628409731	0.000000750555212195975	chr1_087	1	Singleton	8.60445301985288	1
chr1	157410000	157420000	chr1	157530000	157540000	40	13.8443471371056	0.000000797537188136191	chr1_088	1	Singleton	8.57340855887655	1
chr1	157550000	157560000	chr1	158500000	158510000	11	1.74316340612876	0.0000668947456264307	chr1_089	1	Singleton	6.39598329849235	1
chr1	159390000	159400000	chr1	160140000	160150000	13	1.66261251100839	0.00000107637471245812	chr1_090	1	Singleton	8.42946223921498	1
chr1	160190000	160200000	chr1	160370000	160380000	19	4.69459063419461	0.0000250968082567205	chr1_091	1	Singleton	6.88067574913067	1
chr1	160210000	160220000	chr1	160370000	160380000	27	7.2747470581091	0.00000116787380849286	chr1_092	1	Singleton	8.38843315083771	1
chr1	164450000	164460000	chr1	164910000	164920000	15	2.45016976184684	0.00000231228656741667	chr1_093	1	Singleton	8.05145762528713	1
chr1	164300000	164310000	chr1	165070000	165080000	17	2.21407073968356	0.000000015313145482892	chr1_094	1	Singleton	10.450765993295	1
chr1	167000000	167010000	chr1	167180000	167190000	29	8.22358163201608	0.00000111882948491484	chr1_095	1	Singleton	8.4109752398365	1
chr1	166430000	166440000	chr1	167200000	167210000	10	1.41302322236434	0.0000679511804126613	chr1_096	1	Singleton	6.38820708534675	1
chr1	168220000	168230000	chr1	168320000	168330000	37	11.904882286425	0.000000448864189397317	chr1_097	1	Singleton	8.85500567447378	1
chr1	168420000	168430000	chr1	169420000	169430000	14	2.32754171216982	0.00000694360096556261	chr1_098	1	Singleton	7.511744248332	1
chr1	170250000	170260000	chr1	170830000	170840000	11	1.58575106345589	0.0000287434791718018	chr1_099	1	Singleton	6.81075952253342	1
chr1	172050000	172060000	chr1	172070000	172080000	146	65.0370301659	0.00000000000000264410175987646	chr1_0100	1	Singleton	17.6983152336498	1
chr1	176990000	177000000	chr1	177180000	177190000	28	5.40203351085241	0.000000000644047751321174	chr1_0101	1	Singleton	11.9609228252805	1
chr1	176930000	176940000	chr1	177680000	177690000	13	2.39264496778259	0.0000481438230910827	chr1_0102	1	Singleton	6.55906898446552	1
chr1	180430000	180440000	chr1	180590000	180600000	26	7.83613662233078	0.0000143838146493475	chr1_0103	1	Singleton	7.15879375407577	1
chr1	180900000	180910000	chr1	180970000	180980000	55	15.9291415400209	0.00000000000429301501094963	chr1_0104	1	Singleton	14.3057845731212	1
chr1	182020000	182030000	chr1	182110000	182120000	46	18.0926270447734	0.0000027403529513087	chr1_0105	1	Singleton	7.96520501577886	1
chr1	189340000	189350000	chr1	189620000	189630000	22	5.84154583922373	0.0000132096450372845	chr1_0106	1	Singleton	7.19861125064348	1
chr1	192130000	192140000	chr1	192600000	192610000	24	5.74009170038543	0.000000751772149118529	chr1_0107	1	Singleton	8.60206504011316	1
chr1	193270000	193280000	chr1	193290000	193300000	46	20.5761100805381	0.0000685437792153495	chr1_0108	1	Singleton	6.38217828907007	1
chr1	13110000	13120000	chr1	13370000	13380000	21	4.87883882270854	0.0000029895579086938	chr1_0109	1	Singleton	7.92105009791128	1
chr1	16630000	16640000	chr1	16650000	16660000	56	24.760298733137	0.00000492318029479031	chr1_0110	1	Singleton	7.67896815043343	1
chr1	20940000	20950000	chr1	21160000	21170000	16	2.51709790869684	0.000000583464975099651	chr1_0111	1	Singleton	8.7275522903403	1
chr1	23820000	23830000	chr1	24170000	24180000	13	2.49416721702291	0.0000725770765594325	chr1_0112	1	Singleton	6.35127718473384	1
chr1	25510000	25520000	chr1	25820000	25830000	13	2.48951860479353	0.0000713523819825509	chr1_0113	1	Singleton	6.36057577174981	1
chr1	35260000	35270000	chr1	36060000	36070000	15	2.6669532692912	0.00000632397118896601	chr1_0114	1	Singleton	7.55804040313506	1
chr1	35460000	35470000	chr1	36060000	36070000	16	3.09196990068851	0.00000772587769312076	chr1_0115	1	Singleton	7.45879856204792	1
chr1	35690000	35700000	chr1	36060000	36070000	22	5.39187325400538	0.00000371739311633474	chr1_0116	1	Singleton	7.81303991206119	1
chr1	35710000	35720000	chr1	36060000	36070000	18	4.65730516668094	0.0000815325209052709	chr1_0117	1	Singleton	6.29569945959812	1
chr1	42180000	42190000	chr1	42680000	42690000	22	5.9437285366995	0.000017264671494974	chr1_0118	1	Singleton	7.06752108215674	1
chr1	51640000	51650000	chr1	51910000	51920000	21	5.75321574381491	0.0000354809195118796	chr1_0119	1	Singleton	6.70681827955334	1
chr1	51670000	51680000	chr1	51910000	51920000	17	3.6697956985387	0.0000151259519148666	chr1_0120	1	Singleton	7.13332764985563	1
chr1	51630000	51640000	chr1	52110000	52120000	15	3.07467209630828	0.0000326471924703697	chr1_0121	1	Singleton	6.7450823809951	1
chr1	52260000	52270000	chr1	52630000	52640000	13	2.46213397878349	0.0000642515922094914	chr1_0122	1	Singleton	6.41576605974818	1
chr1	57460000	57470000	chr1	57990000	58000000	14	2.8823245576132	0.0000712214100032187	chr1_0123	1	Singleton	6.36201141093244	1
chr1	60330000	60340000	chr1	60860000	60870000	13	2.17193060994209	0.0000179428581224615	chr1_0124	1	Singleton	7.04809331605571	1
chr1	60440000	60450000	chr1	60860000	60870000	14	2.51891024139633	0.000016721113132419	chr1_0125	1	Singleton	7.08224584484015	1
chr1	60520000	60530000	chr1	60860000	60870000	15	2.96250195894951	0.0000215675085958402	chr1_0126	1	Singleton	6.95549550605639	1
chr1	61140000	61150000	chr1	61370000	61380000	21	6.11228182198986	0.000084841200446806	chr1_0127	1	Singleton	6.27592218219669	1
chr1	62520000	62530000	chr1	62700000	62710000	33	11.978088078502	0.0000277322805639467	chr1_0128	1	Singleton	6.82812661295297	1
chr1	62780000	62790000	chr1	62980000	62990000	22	4.84365574012049	0.000000674434758682474	chr1_0129	1	Singleton	8.65681263052397	1
chr1	63180000	63190000	chr1	63210000	63220000	52	23.5923023108389	0.0000252842594187626	chr1_0130	1	Singleton	6.87510294034295	1
chr1	63760000	63770000	chr1	64530000	64540000	17	3.20817912868854	0.00000261141924160769	chr1_0131	1	Singleton	7.9895954506838	1
chr1	69420000	69430000	chr1	69680000	69690000	17	4.03682126552115	0.0000498969262142332	chr1_0132	1	Singleton	6.54082776385227	1
chr1	72320000	72330000	chr1	72530000	72540000	21	5.69908565360915	0.0000308091982765164	chr1_0133	1	Singleton	6.77486877804057	1
chr1	72370000	72380000	chr1	72530000	72540000	26	8.02779386368799	0.0000215876529992608	chr1_0134	1	Singleton	6.95471125700314	1
chr1	73970000	73980000	chr1	74120000	74130000	25	7.92883062074238	0.0000518658517691194	chr1_0135	1	Singleton	6.52099358744399	1
chr1	74920000	74930000	chr1	74940000	74950000	91	44.7556821787	0.000000150395193272374	chr1_0136	1	Singleton	9.37259550189776	1
chr1	75930000	75940000	chr1	76860000	76870000	13	1.49619646458505	0.000000340166082697713	chr1_0137	1	Singleton	8.98491932043521	1
chr1	76510000	76520000	chr1	77510000	77520000	26	3.49593559010575	0.00000000000144019090539104	chr1_0138	1	Singleton	14.8080429968299	1
chr1	76530000	76540000	chr1	77510000	77520000	21	3.98291996640878	0.000000118247968292241	chr1_0139	1	Singleton	9.48610570379151	1
chr1	76600000	76610000	chr1	77510000	77520000	16	3.51696442813331	0.0000369250060291662	chr1_0140	1	Singleton	6.68738774709306	1
chr1	76880000	76890000	chr1	77510000	77520000	24	6.13619847432835	0.00000235939119632077	chr1_0141	1	Singleton	8.04168698507124	1
chr1	77410000	77420000	chr1	77510000	77520000	65	29.8601168403032	0.00000210375928773587	chr1_0142	1	Singleton	8.09555449707976	1
chr1	81840000	81850000	chr1	82290000	82300000	17	3.57866266684569	0.0000108321678422219	chr1_0143	1	Singleton	7.29174898297303	1
chr1	81950000	81960000	chr1	82290000	82300000	18	4.44296167646739	0.0000445097390106431	chr1_0144	1	Singleton	6.59622133479118	1
chr1	84320000	84330000	chr1	84690000	84700000	21	3.73840117785342	0.0000000412093361259751	chr1_0145	1	Singleton	9.98840969372078	1
chr1	85850000	85860000	chr1	86010000	86020000	31	3.98259600830484	0.00000000000000180438902719049	chr1_0146	1	Singleton	17.8806819248002	1
chr1	85910000	85920000	chr1	85930000	85940000	46	18.7956430701853	0.00000734539809623599	chr1_0147	1	Singleton	7.48246476540209	1
chr1	86600000	86610000	chr1	87210000	87220000	15	2.37712349543869	0.00000160549627128809	chr1_0148	1	Singleton	8.22905694983513	1
chr1	91570000	91580000	chr1	91750000	91760000	16	3.46574756319393	0.0000308281446417861	chr1_0149	1	Singleton	6.77424213728396	1
chr1	91980000	91990000	chr1	92170000	92180000	20	5.38489769410938	0.000047109747368517	chr1_0150	1	Singleton	6.5701999001987	1
chr1	97850000	97860000	chr1	98090000	98100000	19	4.77079990974654	0.0000309461184148276	chr1_0151	1	Singleton	6.77222663216583	1
chr1	104980000	104990000	chr1	105350000	105360000	18	2.73810274832793	0.0000000526785913914782	chr1_0152	1	Singleton	9.87020984169133	1
chr1	120670000	120680000	chr1	121170000	121180000	13	2.52615165831155	0.0000828417464008655	chr1_0153	1	Singleton	6.28784139161582	1
chr1	127570000	127580000	chr1	127670000	127680000	51	20.2671698866796	0.000000840379368679428	chr1_0154	1	Singleton	8.54894345816469	1
chr1	128440000	128450000	chr1	128590000	128600000	32	11.1765647941349	0.0000187035957190198	chr1_0155	1	Singleton	7.02811319335765	1
chr1	132120000	132130000	chr1	132150000	132160000	67	28.2059280528159	0.0000000615884503894245	chr1_0156	1	Singleton	9.79555283286497	1
chr1	132670000	132680000	chr1	132730000	132740000	48	21.0051622196453	0.0000251111863013088	chr1_0157	1	Singleton	6.88005597830157	1
chr1	132800000	132810000	chr1	132880000	132890000	48	22.2134343873055	0.0000998892475663611	chr1_0158	1	Singleton	6.19697896629022	1
chr1	133170000	133180000	chr1	133420000	133430000	38	12.7121028782948	0.000000751772149118529	chr1_0159	1	Singleton	8.60198996582849	1
chr1	134210000	134220000	chr1	134230000	134240000	104	51.0869354794	0.0000000119783529598151	chr1_0160	1	Singleton	10.5659324805848	1
chr1	135540000	135550000	chr1	135580000	135590000	138	65.972925496	0.00000000000304677395135116	chr1_0161	1	Singleton	14.468440522492	1
chr1	150560000	150570000	chr1	150990000	151000000	12	2.06522814046095	0.000057638786872913	chr1_0162	1	Singleton	6.4692465239722	1
chr1	153140000	153150000	chr1	153330000	153340000	33	10.0442844778134	0.000000724698282031883	chr1_0163	1	Singleton	8.62203553262182	1
chr1	153100000	153110000	chr1	153420000	153430000	17	3.82463256527756	0.0000252842594187626	chr1_0164	1	Singleton	6.87485340306575	1
chr1	153600000	153610000	chr1	153650000	153660000	48	20.6638805862282	0.0000166341511939355	chr1_0165	1	Singleton	7.08529786434419	1
chr1	153700000	153710000	chr1	153740000	153750000	62	30.7414397003014	0.0000404943265891073	chr1_0166	1	Singleton	6.64244219652143	1
chr1	154530000	154540000	chr1	154720000	154730000	24	7.38074540936807	0.0000489340031323471	chr1_0167	1	Singleton	6.55064270167451	1
chr1	155210000	155220000	chr1	155550000	155560000	23	6.203357308132	0.00000982633446280917	chr1_0168	1	Singleton	7.34072880577638	1
chr1	162360000	162370000	chr1	162470000	162480000	27	8.72877820683027	0.0000308091982765164	chr1_0169	1	Singleton	6.77523033772357	1
chr1	167230000	167240000	chr1	167280000	167290000	86	38.7558960118	0.00000000873351920123993	chr1_0170	1	Singleton	10.7206545548149	1
chr1	168320000	168330000	chr1	168420000	168430000	66	28.8009494277089	0.000000292888783499455	chr1_0171	1	Singleton	9.05376229905243	1
chr1	168270000	168280000	chr1	168430000	168440000	43	14.6552664152176	0.000000169498031567525	chr1_0172	1	Singleton	9.31654171922226	1
chr1	170430000	170440000	chr1	170580000	170590000	27	9.23478931013635	0.0000809352985218099	chr1_0173	1	Singleton	6.29920604045944	1
chr1	170290000	170300000	chr1	170840000	170850000	12	1.88656206327825	0.0000243558090545508	chr1_0174	1	Singleton	6.89629782815945	1
chr1	172270000	172280000	chr1	172290000	172300000	105	39.8096168528	0.00000000000000361704745948222	chr1_0175	1	Singleton	17.5489550597598	1
chr1	172410000	172420000	chr1	172630000	172640000	23	4.96320250836891	0.000000239795505451988	chr1_0176	1	Singleton	9.1517352253649	1
chr1	176940000	176950000	chr1	176990000	177000000	50	18.6647241072295	0.000000181313689328417	chr1_0177	1	Singleton	9.28386953459032	1
chr1	176880000	176890000	chr1	177150000	177160000	17	3.18226412601371	0.00000235939119632077	chr1_0178	1	Singleton	8.04195886040881	1
chr1	177030000	177040000	chr1	177460000	177470000	15	3.37922115394325	0.0000959761199905246	chr1_0179	1	Singleton	6.21723111807027	1
chr1	179870000	179880000	chr1	180220000	180230000	16	3.07352259689673	0.00000717008847803899	chr1_0180	1	Singleton	7.4951064588698	1
chr1	182540000	182550000	chr1	182980000	182990000	18	3.14524284078772	0.000000404912178685782	chr1_0181	1	Singleton	8.90290004218787	1
chr1	183750000	183760000	chr1	184230000	184240000	13	2.17353745490082	0.0000180827207347014	chr1_0182	1	Singleton	7.04433113744174	1
chr1	184260000	184270000	chr1	184770000	184780000	13	1.97309055047554	0.00000656476060832873	chr1_0183	1	Singleton	7.53959220244986	1
chr1	185680000	185690000	chr1	186180000	186190000	18	2.3749887853362	0.00000000631395940090452	chr1_0184	1	Singleton	10.8820346568975	1
chr1	186260000	186270000	chr1	186700000	186710000	22	5.17584732915119	0.00000195251203060181	chr1_0185	1	Singleton	8.13205881035597	1
chr1	189020000	189030000	chr1	189340000	189350000	22	5.4859372637348	0.00000492318029479031	chr1_0186	1	Singleton	7.6791737522973	1
chr1	191970000	191980000	chr1	192130000	192140000	40	16.3659712146954	0.0000398724087919113	chr1_0187	1	Singleton	6.64985655922334	1
chr1	193620000	193630000	chr1	194620000	194630000	22	3.81134374256747	0.0000000107560753551927	chr1_0188	1	Singleton	10.6187257217111	1
chr1	194390000	194400000	chr1	194620000	194630000	39	12.6070718615472	0.000000214922939115782	chr1_0189	1	Singleton	9.20462232661299	1
chr1	9540000	9550000	chr1	9700000	9710000	23	8.13704530088071	0.0002138632794653	chr1_1	5	SharpPeak	24.9696044361402	1
chr1	9760000	9770000	chr1	10030000	10040000	13	3.03711138906592	0.000183691311597335	chr1_2	3	SharpPeak	12.4711724477822	1
chr1	9770000	9780000	chr1	10030000	10040000	10	2.85278685819353	0.00513093835746724	chr1_2	3	SharpPeak	12.4711724477822	0
chr1	9760000	9770000	chr1	10040000	10050000	9	2.59913412336776	0.00905484437135787	chr1_2	3	SharpPeak	12.4711724477822	0
chr1	16610000	16620000	chr1	17120000	17130000	12	3.46260024988103	0.00212677911815014	chr1_3	2	SharpPeak	9.4708309678606	0
chr1	16650000	16660000	chr1	17120000	17130000	11	2.67334000095566	0.000909495202112615	chr1_4	2	SharpPeak	9.55195618684967	1
chr1	19100000	19110000	chr1	19210000	19220000	38	16.9276580419707	0.00014206475203629	chr1_5	6	SharpPeak	35.2697235785691	0
chr1	19110000	19120000	chr1	19210000	19220000	30	13.8313642432005	0.00156833383772032	chr1_5	6	SharpPeak	35.2697235785691	0
chr1	19100000	19110000	chr1	19230000	19240000	35	13.3210410010326	0.0000132989369225292	chr1_5	6	SharpPeak	35.2697235785691	0
chr1	19100000	19110000	chr1	19240000	19250000	27	11.6009903649232	0.00109002054589827	chr1_5	6	SharpPeak	35.2697235785691	0
chr1	21460000	21470000	chr1	21950000	21960000	11	1.74602267437739	0.000024069703471973	chr1_6	2	SharpPeak	10.8147642115798	1
chr1	23320000	23330000	chr1	23760000	23770000	15	2.67180265666496	0.00000215034353937755	chr1_7	2	SharpPeak	11.860619277853	1
chr1	23330000	23340000	chr1	23760000	23770000	12	3.33344538760844	0.0015749974604678	chr1_7	2	SharpPeak	11.860619277853	0
chr1	23760000	23770000	chr1	24100000	24110000	17	5.94012640661524	0.00161744808656065	chr1_8	2	SharpPeak	9.46650251389079	0
chr1	23760000	23770000	chr1	24170000	24180000	21	4.22298678447034	0.0000000935131480085058	chr1_9	2	SharpPeak	15.3919981921046	1
chr1	34000000	34010000	chr1	34160000	34170000	25	8.36077202418763	0.0000432977826166397	chr1_10	2	SharpPeak	11.4401099635032	1
chr1	34000000	34010000	chr1	34170000	34180000	22	7.54752505643316	0.000202131328031151	chr1_10	2	SharpPeak	11.4401099635032	0
chr1	34230000	34240000	chr1	34430000	34440000	26	9.499262671416	0.000122121504645873	chr1_11	4	SharpPeak	19.3297196965418	1
chr1	35840000	35850000	chr1	36060000	36070000	24	8.60744353624834	0.000183826974566415	chr1_12	5	SharpPeak	22.7937462344981	1
chr1	35850000	35860000	chr1	36060000	36070000	20	8.65448941667257	0.00645082896707991	chr1_12	5	SharpPeak	22.7937462344981	0
chr1	35860000	35870000	chr1	36060000	36070000	16	5.76229070363394	0.00309754082745142	chr1_12	5	SharpPeak	22.7937462344981	0
chr1	35870000	35880000	chr1	36060000	36070000	25	9.29239376251562	0.000221731920485111	chr1_12	5	SharpPeak	22.7937462344981	0
chr1	36540000	36550000	chr1	36710000	36720000	21	7.81335162359021	0.000846617919231156	chr1_13	21	BroadPeak	275.176028961152	0
chr1	36550000	36560000	chr1	36710000	36720000	63	20.4848512251001	0.00000000000252997287789428	chr1_13	21	BroadPeak	275.176028961152	0
chr1	36540000	36550000	chr1	36690000	36700000	44	13.3773729116261	0.00000000130673314121612	chr1_13	21	BroadPeak	275.176028961152	0
chr1	36550000	36560000	chr1	36690000	36700000	102	35.3186512805	0.00000000000000000766204051635586	chr1_13	21	BroadPeak	275.176028961152	0
chr1	36540000	36550000	chr1	36740000	36750000	18	5.53436191759578	0.000250569173345378	chr1_14	2	SharpPeak	9.26502109240244	1
chr1	36550000	36560000	chr1	36740000	36750000	30	14.3494959430611	0.00268130164405101	chr1_14	2	SharpPeak	9.26502109240244	0
chr1	36540000	36550000	chr1	36700000	36710000	40	13.0041771184558	0.0000000487339283714654	chr1_13	21	BroadPeak	275.176028961152	0
chr1	36550000	36560000	chr1	36700000	36710000	84	34.2135286416	0.0000000000364612280792253	chr1_13	21	BroadPeak	275.176028961152	0
chr1	36780000	36790000	chr1	37290000	37300000	14	2.74112243204486	0.0000147739308368943	chr1_15	2	SharpPeak	11.2424634736572	1
chr1	36780000	36790000	chr1	37300000	37310000	13	3.57892329576221	0.000865753184133266	chr1_15	2	SharpPeak	11.2424634736572	0
chr1	38440000	38450000	chr1	38620000	38630000	25	8.79546068502802	0.0000984408448524854	chr1_16	2	SharpPeak	9.82534368006001	1
chr1	38130000	38140000	chr1	38760000	38770000	7	1.67876635283437	0.00962682976171312	chr1_17	5	SharpPeak	28.6868023954441	0
chr1	39020000	39030000	chr1	39310000	39320000	10	3.05519549975724	0.00822734712548891	chr1_18	2	SharpPeak	11.2937329624158	0
chr1	38980000	38990000	chr1	39360000	39370000	18	4.2570734416241	0.00000900099686034299	chr1_19	8	SharpPeak	58.8404037306406	0
chr1	39020000	39030000	chr1	39360000	39370000	14	3.96348403330674	0.000682100551446826	chr1_19	8	SharpPeak	58.8404037306406	0
chr1	38980000	38990000	chr1	39370000	39380000	15	3.1435040397815	0.0000150126921130836	chr1_19	8	SharpPeak	58.8404037306406	0
chr1	38980000	38990000	chr1	39530000	39540000	18	4.16313754585866	0.00000656707708302742	chr1_20	6	SharpPeak	54.3715582462476	0
chr1	39020000	39030000	chr1	39530000	39540000	15	3.7718499912462	0.000116006140705557	chr1_20	6	SharpPeak	54.3715582462476	0
chr1	39390000	39400000	chr1	39530000	39540000	23	10.386906062763	0.00522220544600991	chr1_21	9	SharpPeak	46.1668094559016	0
chr1	40870000	40880000	chr1	41150000	41160000	20	4.06310116338824	0.000000235282896644559	chr1_22	4	SharpPeak	24.623854966629	1
chr1	41150000	41160000	chr1	41650000	41660000	19	3.72672037238683	0.00000029600361159985	chr1_23	2	SharpPeak	13.3554765164011	1
chr1	41160000	41170000	chr1	41650000	41660000	12	2.93107759885567	0.000515728378445803	chr1_23	2	SharpPeak	13.3554765164011	0
chr1	41270000	41280000	chr1	41650000	41660000	19	4.16862626922862	0.00000160500916042455	chr1_24	3	SharpPeak	17.1412385324641	1
chr1	40870000	40880000	chr1	41740000	41750000	10	1.96459791267398	0.000335589111173917	chr1_25	2	SharpPeak	9.69361682658068	1
chr1	41150000	41160000	chr1	41740000	41750000	15	3.72302870666268	0.000101807232658898	chr1_26	3	SharpPeak	17.9304013627114	0
chr1	41270000	41280000	chr1	41740000	41750000	21	4.01182274979952	0.0000000405037111815394	chr1_27	3	SharpPeak	24.1523530103363	0
chr1	41150000	41160000	chr1	41810000	41820000	30	3.7785866854549	0.000000000000000809184035817845	chr1_28	7	SharpPeak	54.0475996067838	1
chr1	41160000	41170000	chr1	41810000	41820000	13	2.95753602251746	0.000141650289731875	chr1_28	7	SharpPeak	54.0475996067838	0
chr1	41270000	41280000	chr1	41810000	41820000	16	3.98744592330433	0.0000580623795140165	chr1_29	2	SharpPeak	10.6568176269866	1
chr1	41150000	41160000	chr1	41890000	41900000	13	2.97992343568666	0.000152388201571163	chr1_30	3	SharpPeak	15.0815504964189	1
chr1	41160000	41170000	chr1	41890000	41900000	10	2.39576663446958	0.00152167008579042	chr1_30	3	SharpPeak	15.0815504964189	0
chr1	41810000	41820000	chr1	42220000	42230000	17	4.47318846839846	0.0000629086221512498	chr1_31	7	SharpPeak	64.5454296055837	0
chr1	41270000	41280000	chr1	42230000	42240000	12	1.80465835388816	0.00000549027601898646	chr1_32	2	SharpPeak	11.2052722546181	1
chr1	41810000	41820000	chr1	42230000	42240000	14	3.71073217710875	0.000353534212712564	chr1_31	7	SharpPeak	64.5454296055837	0
chr1	41270000	41280000	chr1	42240000	42250000	9	2.10306067270916	0.00236363496756414	chr1_32	2	SharpPeak	11.2052722546181	0
chr1	41810000	41820000	chr1	42240000	42250000	23	4.70623432134133	0.0000000281489496719886	chr1_31	7	SharpPeak	64.5454296055837	0
chr1	41890000	41900000	chr1	42240000	42250000	15	4.72923419356492	0.00123938608377726	chr1_33	7	SharpPeak	40.9383951423939	0
chr1	41740000	41750000	chr1	42250000	42260000	14	4.30996003597616	0.00152112283705352	chr1_34	3	SharpPeak	13.2101037435387	0
chr1	41810000	41820000	chr1	42250000	42260000	31	5.44682037459124	0.00000000000149046823744152	chr1_31	7	SharpPeak	64.5454296055837	0
chr1	41890000	41900000	chr1	42250000	42260000	27	5.45054629198536	0.00000000107757821138959	chr1_33	7	SharpPeak	40.9383951423939	1
chr1	41740000	41750000	chr1	42260000	42270000	14	4.61193895708108	0.00279004686183276	chr1_34	3	SharpPeak	13.2101037435387	0
chr1	41810000	41820000	chr1	42260000	42270000	36	5.82771575025198	0.00000000000000165380264224262	chr1_31	7	SharpPeak	64.5454296055837	1
chr1	41810000	41820000	chr1	42490000	42500000	16	2.98102912282863	0.00000165175076140732	chr1_35	3	SharpPeak	20.0075468431561	1
chr1	41810000	41820000	chr1	42530000	42540000	14	3.07927906451993	0.0000518540722628619	chr1_36	3	SharpPeak	20.1392483521695	0
chr1	41890000	41900000	chr1	42530000	42540000	11	2.90641902727479	0.00176008508056304	chr1_37	2	SharpPeak	9.16445754691363	0
chr1	42250000	42260000	chr1	42530000	42540000	18	5.86330397060554	0.000499165993822978	chr1_38	3	SharpPeak	14.1631518736902	0
chr1	42260000	42270000	chr1	42530000	42540000	17	6.60068966556913	0.00467429668282695	chr1_38	3	SharpPeak	14.1631518736902	0
chr1	41810000	41820000	chr1	42540000	42550000	17	2.60378456586577	0.0000000467422622956019	chr1_36	3	SharpPeak	20.1392483521695	1
chr1	41890000	41900000	chr1	42540000	42550000	11	2.4689593587662	0.000475848257653693	chr1_37	2	SharpPeak	9.16445754691363	1
chr1	42260000	42270000	chr1	42540000	42550000	18	5.26283643240103	0.000135752180029199	chr1_38	3	SharpPeak	14.1631518736902	1
chr1	41740000	41750000	chr1	42670000	42680000	9	2.49528325683153	0.00709860143074289	chr1_39	105	BroadPeak	1725.22031544927	0
chr1	41810000	41820000	chr1	42670000	42680000	23	2.87355044865592	0.00000000000224488871992904	chr1_39	105	BroadPeak	1725.22031544927	0
chr1	42240000	42250000	chr1	42670000	42680000	15	3.74606058941954	0.00010820130236624	chr1_40	40	BroadPeak	655.262791923611	0
chr1	42250000	42260000	chr1	42670000	42680000	23	4.4738625118849	0.0000000116490338189148	chr1_40	40	BroadPeak	655.262791923611	0
chr1	42260000	42270000	chr1	42670000	42680000	20	4.9681110955776	0.00000521486603988854	chr1_40	40	BroadPeak	655.262791923611	0
chr1	41740000	41750000	chr1	42680000	42690000	41	6.40109472133092	0.0000000000000000040519613938525	chr1_39	105	BroadPeak	1725.22031544927	0
chr1	41810000	41820000	chr1	42680000	42690000	94	7.67953767254175	0.000000000000000000000000000000000000000000000000000000000000000257258268526144	chr1_39	105	BroadPeak	1725.22031544927	0
chr1	41890000	41900000	chr1	42680000	42690000	66	7.02865886601878	0.0000000000000000000000000000000000000231289180314801	chr1_39	105	BroadPeak	1725.22031544927	0
chr1	42220000	42230000	chr1	42680000	42690000	33	9.06744893293064	0.0000000218538644159741	chr1_40	40	BroadPeak	655.262791923611	0
chr1	42230000	42240000	chr1	42680000	42690000	48	7.71427741809829	0.0000000000000000000131880669987917	chr1_40	40	BroadPeak	655.262791923611	0
chr1	42240000	42250000	chr1	42680000	42690000	53	10.3645656752718	0.000000000000000000515060056575652	chr1_40	40	BroadPeak	655.262791923611	0
chr1	42250000	42260000	chr1	42680000	42690000	86	12.5499578460275	0.00000000000000000000000000000000000000132688631155231	chr1_40	40	BroadPeak	655.262791923611	0
chr1	42260000	42270000	chr1	42680000	42690000	108	13.9976562261015	0.00000000000000000000000000000000000000000000000000000124058918516091	chr1_40	40	BroadPeak	655.262791923611	0
chr1	42350000	42360000	chr1	42680000	42690000	24	10.7219479390099	0.00365615944608528	chr1_41	6	SharpPeak	31.803219884481	0
chr1	41740000	41750000	chr1	42690000	42700000	86	8.10406692591778	0.00000000000000000000000000000000000000000000000000000372597851154262	chr1_39	105	BroadPeak	1725.22031544927	0
chr1	41810000	41820000	chr1	42690000	42700000	160	9.72488941184935	0.0000000000000000000000000000000000000000000000000000000000000000000000000000000000000000000000000000000000000000000000000000000232904093929917	chr1_39	105	BroadPeak	1725.22031544927	1
chr1	41890000	41900000	chr1	42690000	42700000	113	8.88862529184458	0.000000000000000000000000000000000000000000000000000000000000000000000000000000714268492092876	chr1_39	105	BroadPeak	1725.22031544927	0
chr1	42220000	42230000	chr1	42690000	42700000	37	11.3862845114072	0.0000000457135460773354	chr1_40	40	BroadPeak	655.262791923611	0
chr1	42230000	42240000	chr1	42690000	42700000	56	9.68042331520349	0.000000000000000000000167588443974737	chr1_40	40	BroadPeak	655.262791923611	0
chr1	42240000	42250000	chr1	42690000	42700000	73	13.0053359975574	0.000000000000000000000000000218463282817532	chr1_40	40	BroadPeak	655.262791923611	0
chr1	42250000	42260000	chr1	42690000	42700000	118	15.7410031702051	0.000000000000000000000000000000000000000000000000000000000208925324917921	chr1_40	40	BroadPeak	655.262791923611	0
chr1	42260000	42270000	chr1	42690000	42700000	127	17.5487506523825	0.000000000000000000000000000000000000000000000000000000000000362910867490988	chr1_40	40	BroadPeak	655.262791923611	1
chr1	42350000	42360000	chr1	42690000	42700000	35	13.3699483599419	0.0000142946307774308	chr1_41	6	SharpPeak	31.803219884481	1
chr1	41740000	41750000	chr1	42700000	42710000	64	6.32741291071816	0.00000000000000000000000000000000000000476852960257328	chr1_39	105	BroadPeak	1725.22031544927	0
chr1	41810000	41820000	chr1	42700000	42710000	112	7.57942655772955	0.000000000000000000000000000000000000000000000000000000000000000000000000000000000000762625033967758	chr1_39	105	BroadPeak	1725.22031544927	0
chr1	41890000	41900000	chr1	42700000	42710000	45	6.92364359546087	0.0000000000000000000461656980243548	chr1_39	105	BroadPeak	1725.22031544927	0
chr1	42220000	42230000	chr1	42700000	42710000	21	8.79699126594586	0.00347916424486973	chr1_40	40	BroadPeak	655.262791923611	0
chr1	42230000	42240000	chr1	42700000	42710000	26	7.47888004441311	0.00000210982383475944	chr1_40	40	BroadPeak	655.262791923611	0
chr1	42240000	42250000	chr1	42700000	42710000	58	10.0389177273859	0.0000000000000000000000280707565208024	chr1_40	40	BroadPeak	655.262791923611	0
chr1	42250000	42260000	chr1	42700000	42710000	68	12.1450313090378	0.0000000000000000000000000200171695258249	chr1_40	40	BroadPeak	655.262791923611	0
chr1	42260000	42270000	chr1	42700000	42710000	82	13.53378212905	0.000000000000000000000000000000000422659717239417	chr1_40	40	BroadPeak	655.262791923611	0
chr1	42350000	42360000	chr1	42700000	42710000	26	10.2590405492869	0.000402434741207841	chr1_41	6	SharpPeak	31.803219884481	0
chr1	41740000	41750000	chr1	42710000	42720000	36	4.41593913858393	0.000000000000000000332865116692486	chr1_39	105	BroadPeak	1725.22031544927	0
chr1	41810000	41820000	chr1	42710000	42720000	63	5.25342652670476	0.00000000000000000000000000000000000000000110370917861104	chr1_39	105	BroadPeak	1725.22031544927	0
chr1	41890000	41900000	chr1	42710000	42720000	29	4.80715081597025	0.00000000000219075604826589	chr1_39	105	BroadPeak	1725.22031544927	0
chr1	42230000	42240000	chr1	42710000	42720000	22	5.14268707379951	0.000000570125797216586	chr1_40	40	BroadPeak	655.262791923611	0
chr1	42240000	42250000	chr1	42710000	42720000	31	6.86956615818516	0.000000000467292062358086	chr1_40	40	BroadPeak	655.262791923611	0
chr1	42250000	42260000	chr1	42710000	42720000	41	8.30109642656357	0.0000000000000244794309667886	chr1_40	40	BroadPeak	655.262791923611	0
chr1	42260000	42270000	chr1	42710000	42720000	60	9.24503032334688	0.0000000000000000000000000153911111538895	chr1_40	40	BroadPeak	655.262791923611	0
chr1	42350000	42360000	chr1	42710000	42720000	21	6.97981756967531	0.000192301552710863	chr1_41	6	SharpPeak	31.803219884481	0
chr1	50920000	50930000	chr1	51330000	51340000	29	4.14211977840031	0.0000000000000602445048423712	chr1_42	8	SharpPeak	66.5167705876125	1
chr1	52500000	52510000	chr1	52630000	52640000	24	9.26738149221874	0.000534342169329432	chr1_43	3	SharpPeak	13.2269454015653	1
chr1	54550000	54560000	chr1	54920000	54930000	24	8.05833719579249	0.000068625264494361	chr1_44	2	SharpPeak	11.3742834450944	1
chr1	55400000	55410000	chr1	55880000	55890000	13	4.23980347683075	0.00374964444347627	chr1_45	8	SharpPeak	79.5782276357738	0
chr1	56970000	56980000	chr1	57200000	57210000	39	10.0084268486064	0.000000000127108815759344	chr1_46	5	SharpPeak	54.4424970389935	0
chr1	56980000	56990000	chr1	57200000	57210000	43	6.99656497804612	0.00000000000000000252161404939803	chr1_46	5	SharpPeak	54.4424970389935	1
chr1	56970000	56980000	chr1	57210000	57220000	33	9.38748374294198	0.000000047964085317743	chr1_46	5	SharpPeak	54.4424970389935	0
chr1	56970000	56980000	chr1	57220000	57230000	24	7.45024391289711	0.0000201432689345092	chr1_46	5	SharpPeak	54.4424970389935	0
chr1	56970000	56980000	chr1	57260000	57270000	28	8.16861119955793	0.00000102109642769747	chr1_47	3	SharpPeak	16.890984252658	1
chr1	56980000	56990000	chr1	57260000	57270000	15	5.67963770134716	0.00684004525885928	chr1_47	3	SharpPeak	16.890984252658	0
chr1	57420000	57430000	chr1	57770000	57780000	45	5.39224764978648	0.00000000000000000000000288511918639534	chr1_48	5	SharpPeak	65.0251975927705	1
chr1	57430000	57440000	chr1	57770000	57780000	34	5.02069304354747	0.000000000000000808986916946833	chr1_48	5	SharpPeak	65.0251975927705	0
chr1	57400000	57410000	chr1	57960000	57970000	12	4.08984765441478	0.00794893916770316	chr1_49	26	BroadPeak	192.806485729461	0
chr1	57420000	57430000	chr1	57960000	57970000	16	2.18880117573385	0.000000027764917110656	chr1_49	26	BroadPeak	192.806485729461	0
chr1	57430000	57440000	chr1	57960000	57970000	11	2.0771187895653	0.000110947778801546	chr1_49	26	BroadPeak	192.806485729461	0
chr1	57770000	57780000	chr1	57960000	57970000	27	10.8821341780728	0.000415770647221182	chr1_50	5	SharpPeak	43.1293120720734	0
chr1	57400000	57410000	chr1	57970000	57980000	11	2.91664217489645	0.00180191960910341	chr1_49	26	BroadPeak	192.806485729461	0
chr1	57420000	57430000	chr1	57970000	57980000	20	1.7514199530537	0.00000000000014596420136763	chr1_49	26	BroadPeak	192.806485729461	0
chr1	57430000	57440000	chr1	57970000	57980000	14	1.68297182084542	0.0000000502105196860208	chr1_49	26	BroadPeak	192.806485729461	0
chr1	57770000	57780000	chr1	57970000	57980000	19	7.18635613866458	0.00194422594775428	chr1_50	5	SharpPeak	43.1293120720734	0
chr1	57400000	57410000	chr1	57990000	58000000	17	5.62933929103263	0.000904895061414512	chr1_49	26	BroadPeak	192.806485729461	0
chr1	57420000	57430000	chr1	57990000	58000000	22	2.78128917703816	0.00000000000902748738122658	chr1_49	26	BroadPeak	192.806485729461	0
chr1	57430000	57440000	chr1	57990000	58000000	12	2.60855874743215	0.000181986587865352	chr1_49	26	BroadPeak	192.806485729461	0
chr1	57400000	57410000	chr1	58030000	58040000	12	3.13518301153283	0.000927449186184178	chr1_49	26	BroadPeak	192.806485729461	0
chr1	57420000	57430000	chr1	58030000	58040000	17	1.82928929314915	0.000000000281779718087874	chr1_51	3	SharpPeak	24.728740270857	1
chr1	57400000	57410000	chr1	58020000	58030000	15	2.71541687119086	0.00000261096356333593	chr1_49	26	BroadPeak	192.806485729461	0
chr1	57420000	57430000	chr1	58020000	58030000	12	1.67504617296926	0.0000025572711528471	chr1_51	3	SharpPeak	24.728740270857	0
chr1	59250000	59260000	chr1	59480000	59490000	19	8.22212457492792	0.00821575732285029	chr1_52	2	SharpPeak	7.36294214367848	0
chr1	59310000	59320000	chr1	59480000	59490000	46	13.4945600771513	0.000000000161299687943391	chr1_53	4	SharpPeak	40.2301404347641	1
chr1	59310000	59320000	chr1	59570000	59580000	15	4.877440880382	0.00165829052703879	chr1_54	13	SharpPeak	80.2613213288445	0
chr1	59480000	59490000	chr1	59570000	59580000	47	23.4918688753741	0.000258248372287155	chr1_55	9	SharpPeak	68.1914653233455	0
chr1	59260000	59270000	chr1	59580000	59590000	11	2.62695472090008	0.000792989608871854	chr1_56	6	SharpPeak	45.8729005956608	0
chr1	59310000	59320000	chr1	59580000	59590000	16	4.19329532869629	0.000105493861014888	chr1_54	13	SharpPeak	80.2613213288445	0
chr1	59480000	59490000	chr1	59580000	59590000	55	19.0019908582526	0.000000000737593484134406	chr1_55	9	SharpPeak	68.1914653233455	0
chr1	59510000	59520000	chr1	59580000	59590000	31	12.7539995680995	0.00018924431829076	chr1_57	2	SharpPeak	12.472160988632	0
chr1	59250000	59260000	chr1	59590000	59600000	16	3.19248677286315	0.00000393732744731241	chr1_56	6	SharpPeak	45.8729005956608	0
chr1	59260000	59270000	chr1	59590000	59600000	15	2.85296708859015	0.00000481678706860649	chr1_56	6	SharpPeak	45.8729005956608	0
chr1	59480000	59490000	chr1	59590000	59600000	63	20.0754689525708	0.00000000000112338307643662	chr1_55	9	SharpPeak	68.1914653233455	1
chr1	60400000	60410000	chr1	60860000	60870000	10	2.8402084311515	0.00497711532678476	chr1_58	6	SharpPeak	30.0980469940634	0
chr1	60410000	60420000	chr1	60860000	60870000	12	3.66150857554426	0.00333176069285666	chr1_58	6	SharpPeak	30.0980469940634	0
chr1	60560000	60570000	chr1	60860000	60870000	34	8.51117745588777	0.00000000132404334097807	chr1_59	4	SharpPeak	35.9655841514815	1
chr1	62420000	62430000	chr1	62690000	62700000	14	3.93860489112476	0.000643038376438372	chr1_60	5	SharpPeak	28.3574279243058	0
chr1	62420000	62430000	chr1	62700000	62710000	35	11.072456038941	0.000000215013954358533	chr1_60	5	SharpPeak	28.3574279243058	1
chr1	62430000	62440000	chr1	62700000	62710000	28	10.6865320804917	0.000128694688322079	chr1_60	5	SharpPeak	28.3574279243058	0
chr1	62790000	62800000	chr1	62930000	62940000	15	5.57371916892791	0.00579328498227907	chr1_61	3	SharpPeak	13.6601766127728	0
chr1	62700000	62710000	chr1	62980000	62990000	27	8.3896085439581	0.00000540138349528101	chr1_62	5	SharpPeak	37.478626843406	0
chr1	63660000	63670000	chr1	64110000	64120000	14	4.76967091044322	0.00371688583095964	chr1_63	3	SharpPeak	14.8935826893986	0
chr1	63720000	63730000	chr1	64110000	64120000	16	5.15939139061837	0.00102122768436033	chr1_64	2	SharpPeak	8.08263787392761	1
chr1	64020000	64030000	chr1	64110000	64120000	43	18.7474287126188	0.0000272057655538	chr1_65	5	SharpPeak	39.1576871750603	0
chr1	63660000	63670000	chr1	64120000	64130000	15	4.63181125555945	0.00100424517573015	chr1_63	3	SharpPeak	14.8935826893986	0
chr1	63730000	63740000	chr1	64120000	64130000	16	6.25541799577087	0.00676153256335359	chr1_64	2	SharpPeak	8.08263787392761	0
chr1	64110000	64120000	chr1	64300000	64310000	23	9.85825022277669	0.00279692133849047	chr1_66	4	SharpPeak	21.1386799805465	0
chr1	64120000	64130000	chr1	64300000	64310000	29	10.2022105911001	0.0000224481337991516	chr1_66	4	SharpPeak	21.1386799805465	1
chr1	63660000	63670000	chr1	64530000	64540000	18	2.96801603307032	0.0000000514093044902464	chr1_67	2	SharpPeak	18.4603813354593	1
chr1	66170000	66180000	chr1	66320000	66330000	32	15.1733112774834	0.00160502770425962	chr1_68	2	SharpPeak	10.2787500240821	0
chr1	69330000	69340000	chr1	69680000	69690000	13	3.15629011874261	0.000263928738279732	chr1_69	2	SharpPeak	9.74854924410215	1
chr1	71650000	71660000	chr1	72120000	72130000	10	1.94038258571589	0.000304385295846691	chr1_70	2	SharpPeak	11.9408538329657	0
chr1	72300000	72310000	chr1	72530000	72540000	22	8.69970296326394	0.00135520200380158	chr1_71	2	SharpPeak	8.97015301396814	1
chr1	72300000	72310000	chr1	72570000	72580000	24	5.63506764965521	0.000000164306661617358	chr1_72	6	SharpPeak	43.7270323878378	0
chr1	72280000	72290000	chr1	72580000	72590000	21	7.3807537831639	0.000406621254256536	chr1_72	6	SharpPeak	43.7270323878378	0
chr1	72300000	72310000	chr1	72580000	72590000	32	6.78945801791706	0.0000000000786972891147527	chr1_72	6	SharpPeak	43.7270323878378	1
chr1	72710000	72720000	chr1	72820000	72830000	80	25.2071275916846	0.000000000000000322580472154513	chr1_73	9	SharpPeak	98.6380644438627	1
chr1	72710000	72720000	chr1	72860000	72870000	35	9.9419968380419	0.000000016969013178414	chr1_73	9	SharpPeak	98.6380644438627	0
chr1	72710000	72720000	chr1	72870000	72880000	39	16.5582537505444	0.00004135693340511	chr1_73	9	SharpPeak	98.6380644438627	0
chr1	74300000	74310000	chr1	74360000	74370000	44	16.800314236247	0.000000763815129936311	chr1_74	10	SharpPeak	63.7543058674134	0
chr1	73990000	74000000	chr1	74080000	74090000	19	7.84198333443514	0.00498280630645344	chr1_75	4	SharpPeak	18.872642652549	0
chr1	74290000	74300000	chr1	74380000	74390000	26	12.5525263478736	0.00646885834276978	chr1_74	10	SharpPeak	63.7543058674134	0
chr1	74300000	74310000	chr1	74380000	74390000	33	16.3379341617634	0.00259547208443998	chr1_74	10	SharpPeak	63.7543058674134	0
chr1	74280000	74290000	chr1	74390000	74400000	64	26.8183122088604	0.0000000355353751392774	chr1_74	10	SharpPeak	63.7543058674134	1
chr1	74290000	74300000	chr1	74390000	74400000	44	18.4433075873068	0.0000083890832754746	chr1_74	10	SharpPeak	63.7543058674134	0
chr1	74900000	74910000	chr1	75120000	75130000	19	7.2677801962382	0.00220018490152607	chr1_76	2	SharpPeak	7.93122210487695	1
chr1	74940000	74950000	chr1	75120000	75130000	25	10.9252399156112	0.00220915748507945	chr1_77	2	SharpPeak	7.76093853633092	1
chr1	74950000	74960000	chr1	75120000	75130000	25	11.7843449058421	0.00585184478506453	chr1_77	2	SharpPeak	7.76093853633092	0
chr1	75370000	75380000	chr1	75440000	75450000	41	18.7363345616463	0.000122121504645873	chr1_78	19	BroadPeak	178.535958805793	0
chr1	75360000	75370000	chr1	75450000	75460000	40	18.6557690790741	0.000229534047551948	chr1_78	19	BroadPeak	178.535958805793	0
chr1	75170000	75180000	chr1	75460000	75470000	15	5.91139663910601	0.00958862909335148	chr1_79	2	SharpPeak	6.85537174997114	0
chr1	75180000	75190000	chr1	75460000	75470000	15	5.74109108540711	0.0075038873837552	chr1_79	2	SharpPeak	6.85537174997114	1
chr1	75360000	75370000	chr1	75460000	75470000	39	14.9639534873438	0.00000438766971148195	chr1_78	19	BroadPeak	178.535958805793	0
chr1	75380000	75390000	chr1	75460000	75470000	44	19.2143074245875	0.0000222520332750999	chr1_80	2	SharpPeak	11.8706725553447	1
chr1	75390000	75400000	chr1	75460000	75470000	35	15.1333726242267	0.00016399787423586	chr1_80	2	SharpPeak	11.8706725553447	0
chr1	75310000	75320000	chr1	75470000	75480000	47	21.937675735813	0.000054162537862628	chr1_78	19	BroadPeak	178.535958805793	0
chr1	76630000	76640000	chr1	77500000	77510000	16	2.66409633434914	0.000000374491540117729	chr1_81	9	SharpPeak	78.8120021567154	0
chr1	77100000	77110000	chr1	77500000	77510000	14	5.08480553173803	0.00654281746468842	chr1_82	12	SharpPeak	87.4724485234678	0
chr1	76630000	76640000	chr1	77510000	77520000	19	3.97036544826907	0.00000076702922285224	chr1_81	9	SharpPeak	78.8120021567154	0
chr1	76860000	76870000	chr1	77510000	77520000	21	4.33545430388114	0.000000145357606088924	chr1_83	3	SharpPeak	17.4356101074239	1
chr1	77100000	77110000	chr1	77510000	77520000	44	7.99869443158249	0.0000000000000000552090883224999	chr1_82	12	SharpPeak	87.4724485234678	1
chr1	77250000	77260000	chr1	77510000	77520000	46	13.6521634423345	0.00000000023569576460776	chr1_84	5	SharpPeak	32.9121635651445	1
chr1	77260000	77270000	chr1	77510000	77520000	36	12.6528352548625	0.00000165220515106507	chr1_84	5	SharpPeak	32.9121635651445	0
chr1	77280000	77290000	chr1	77510000	77520000	22	10.2930259271797	0.00959629627632437	chr1_84	5	SharpPeak	32.9121635651445	0
chr1	77970000	77980000	chr1	78180000	78190000	17	5.89784933540434	0.00151018802569956	chr1_85	5	SharpPeak	23.3568073127368	0
chr1	77970000	77980000	chr1	78190000	78200000	21	8.64597767658782	0.00287442316003967	chr1_85	5	SharpPeak	23.3568073127368	0
chr1	77970000	77980000	chr1	78200000	78210000	21	7.35058050331635	0.000386976914629406	chr1_85	5	SharpPeak	23.3568073127368	0
chr1	81590000	81600000	chr1	82280000	82290000	37	4.1300228563127	0.00000000000000000000469920499267955	chr1_86	12	SharpPeak	118.398087259807	1
chr1	81570000	81580000	chr1	82290000	82300000	15	2.44455477395973	0.000000724227611720162	chr1_86	12	SharpPeak	118.398087259807	0
chr1	81590000	81600000	chr1	82290000	82300000	36	3.88642354891418	0.00000000000000000000569945670537874	chr1_86	12	SharpPeak	118.398087259807	0
chr1	84840000	84850000	chr1	84930000	84940000	29	13.0592468587122	0.00136559658275883	chr1_87	2	SharpPeak	8.40719536829357	1
chr1	85890000	85900000	chr1	86010000	86020000	39	9.1656457388206	0.00000000000949309574201008	chr1_88	3	SharpPeak	27.3102877151173	1
chr1	85890000	85900000	chr1	86040000	86050000	34	14.8820343364666	0.000261563568506837	chr1_89	2	SharpPeak	10.3374800251509	1
chr1	86430000	86440000	chr1	86530000	86540000	43	13.9938392125262	0.0000000145903951981019	chr1_90	10	SharpPeak	173.007946699455	0
chr1	86440000	86450000	chr1	86530000	86540000	92	26.0660048083247	0.00000000000000000000152605534462455	chr1_90	10	SharpPeak	173.007946699455	0
chr1	85890000	85900000	chr1	86050000	86060000	26	10.0828338063801	0.000306793636690199	chr1_89	2	SharpPeak	10.3374800251509	0
chr1	86430000	86440000	chr1	86500000	86510000	78	25.1649190615964	0.00000000000000266646243833289	chr1_90	10	SharpPeak	173.007946699455	0
chr1	86440000	86450000	chr1	86500000	86510000	129	48.5017427861	0.000000000000000000139236766688478	chr1_90	10	SharpPeak	173.007946699455	0
chr1	86430000	86440000	chr1	86520000	86530000	98	30.8111071175013	0.0000000000000000000738998009681991	chr1_90	10	SharpPeak	173.007946699455	0
chr1	86440000	86450000	chr1	86520000	86530000	150	57.9086201585	0.00000000000000000000109039012814796	chr1_90	10	SharpPeak	173.007946699455	0
chr1	86660000	86670000	chr1	87090000	87100000	11	2.53160426459814	0.000586577815568825	chr1_91	2	SharpPeak	10.7888594934561	0
chr1	86630000	86640000	chr1	87120000	87130000	11	2.17889971603796	0.000165152996753444	chr1_92	2	SharpPeak	10.2410806033549	1
chr1	86630000	86640000	chr1	87150000	87160000	11	3.1390501150818	0.00315910229261448	chr1_93	27	BroadPeak	215.989739538197	0
chr1	86660000	86670000	chr1	87150000	87160000	13	4.74048113166647	0.00937017296738392	chr1_93	27	BroadPeak	215.989739538197	0
chr1	86670000	86680000	chr1	87150000	87160000	17	6.52514016768107	0.00415231840257896	chr1_93	27	BroadPeak	215.989739538197	0
chr1	86630000	86640000	chr1	87170000	87180000	8	1.9576412402789	0.00588186111707618	chr1_93	27	BroadPeak	215.989739538197	0
chr1	86660000	86670000	chr1	87170000	87180000	11	2.65414436885777	0.000861041103996921	chr1_93	27	BroadPeak	215.989739538197	0
chr1	86670000	86680000	chr1	87170000	87180000	13	3.47272290159592	0.000662146658829519	chr1_93	27	BroadPeak	215.989739538197	0
chr1	86700000	86710000	chr1	87170000	87180000	13	3.87445802933417	0.00175460696732702	chr1_94	2	SharpPeak	9.18105487925497	0
chr1	86580000	86590000	chr1	87180000	87190000	20	5.40583286744895	0.0000176583266706993	chr1_93	27	BroadPeak	215.989739538197	0
chr1	86630000	86640000	chr1	87180000	87190000	21	2.55021681063415	0.0000000000138017672161955	chr1_93	27	BroadPeak	215.989739538197	0
chr1	86660000	86670000	chr1	87180000	87190000	30	3.70484797093891	0.000000000000000498035564774557	chr1_93	27	BroadPeak	215.989739538197	0
chr1	86670000	86680000	chr1	87180000	87190000	26	5.02802175058152	0.000000000960119790090097	chr1_93	27	BroadPeak	215.989739538197	0
chr1	87090000	87100000	chr1	87180000	87190000	36	12.765149548247	0.00000199314951047928	chr1_95	2	SharpPeak	11.5390118427411	1
chr1	88400000	88410000	chr1	88690000	88700000	18	5.25162413179552	0.000132738857926032	chr1_96	43	BroadPeak	492.823663848494	0
chr1	88440000	88450000	chr1	88690000	88700000	38	6.97763491591529	0.0000000000000125311680466766	chr1_96	43	BroadPeak	492.823663848494	0
chr1	88480000	88490000	chr1	88690000	88700000	33	7.69364761001227	0.000000000419559621189467	chr1_96	43	BroadPeak	492.823663848494	0
chr1	88400000	88410000	chr1	88700000	88710000	33	8.58818194687102	0.00000000619345390771357	chr1_96	43	BroadPeak	492.823663848494	0
chr1	88440000	88450000	chr1	88700000	88710000	69	11.4092915599311	0.000000000000000000000000000111487939406483	chr1_96	43	BroadPeak	492.823663848494	0
chr1	88480000	88490000	chr1	88700000	88710000	54	12.5108178570586	0.00000000000000029253588134714	chr1_96	43	BroadPeak	492.823663848494	0
chr1	88490000	88500000	chr1	88700000	88710000	25	11.2668482247741	0.00329183690555166	chr1_96	43	BroadPeak	492.823663848494	0
chr1	89640000	89650000	chr1	89920000	89930000	27	8.92188393059913	0.0000160176395926959	chr1_97	37	BroadPeak	328.796696619513	0
chr1	89750000	89760000	chr1	89920000	89930000	36	13.8797647088497	0.0000126574747982517	chr1_97	37	BroadPeak	328.796696619513	0
chr1	89640000	89650000	chr1	89930000	89940000	49	9.94759062361651	0.0000000000000000555808859294476	chr1_97	37	BroadPeak	328.796696619513	1
chr1	89750000	89760000	chr1	89930000	89940000	44	15.2005482084302	0.0000000498994019292218	chr1_97	37	BroadPeak	328.796696619513	0
chr1	89640000	89650000	chr1	89960000	89970000	18	4.52672956031398	0.0000201432689345092	chr1_97	37	BroadPeak	328.796696619513	0
chr1	89640000	89650000	chr1	89940000	89950000	28	4.24348056945328	0.000000000000710945001469757	chr1_97	37	BroadPeak	328.796696619513	0
chr1	89750000	89760000	chr1	89940000	89950000	18	6.29239347529563	0.00113624779329538	chr1_97	37	BroadPeak	328.796696619513	0
chr1	90000000	90010000	chr1	90600000	90610000	11	3.27177695377931	0.00428184896687264	chr1_98	3	SharpPeak	17.7656712694615	0
chr1	90200000	90210000	chr1	90600000	90610000	32	8.63672701508046	0.0000000247776465220671	chr1_99	18	BroadPeak	241.307007072995	0
chr1	90220000	90230000	chr1	90600000	90610000	14	3.77854079493033	0.000423877017807825	chr1_99	18	BroadPeak	241.307007072995	0
chr1	90600000	90610000	chr1	90840000	90850000	16	5.02442618473196	0.000775537792204361	chr1_100	2	SharpPeak	10.0546136424358	0
chr1	92640000	92650000	chr1	92830000	92840000	97	23.598507142931	0.00000000000000000000000000242596079865189	chr1_101	25	BroadPeak	358.077163613354	0
chr1	92730000	92740000	chr1	92830000	92840000	121	30.347030749502	0.00000000000000000000000000000000690457693689363	chr1_101	25	BroadPeak	358.077163613354	0
chr1	92640000	92650000	chr1	92840000	92850000	40	11.9171038415811	0.00000000496850874586369	chr1_101	25	BroadPeak	358.077163613354	0
chr1	92730000	92740000	chr1	92840000	92850000	35	14.8107076056169	0.000110039598526157	chr1_101	25	BroadPeak	358.077163613354	0
chr1	92640000	92650000	chr1	92910000	92920000	23	10.214960889579	0.00427217730177412	chr1_102	3	SharpPeak	17.0359687551287	0
chr1	93170000	93180000	chr1	93300000	93310000	33	13.5582647390658	0.00010804545954678	chr1_103	2	SharpPeak	9.45548354861937	1
chr1	93170000	93180000	chr1	93340000	93350000	29	11.3989009430822	0.000153893254562946	chr1_104	2	SharpPeak	11.1269716671909	1
chr1	104990000	105000000	chr1	105660000	105670000	13	2.56666623698674	0.0000345452472369846	chr1_105	3	SharpPeak	16.0125174588475	1
chr1	106170000	106180000	chr1	106710000	106720000	21	9.26814658790916	0.00634576512717804	chr1_106	2	SharpPeak	8.42724300214781	0
chr1	118390000	118400000	chr1	118460000	118470000	37	18.3598467195143	0.00134402892658059	chr1_107	2	SharpPeak	8.79244099511297	1
chr1	118910000	118920000	chr1	119040000	119050000	35	13.7810197324341	0.0000263238333779632	chr1_108	32	BroadPeak	288.484455239046	0
chr1	118980000	118990000	chr1	119040000	119050000	47	23.3966882401147	0.000235341141536814	chr1_109	2	SharpPeak	13.9840229431387	0
chr1	118820000	118830000	chr1	119050000	119060000	40	9.50678417798931	0.00000000000704116268368369	chr1_108	32	BroadPeak	288.484455239046	0
chr1	118910000	118920000	chr1	119050000	119060000	66	15.941771718377	0.00000000000000000068982176500487	chr1_108	32	BroadPeak	288.484455239046	0
chr1	118980000	118990000	chr1	119050000	119060000	60	25.5493094818049	0.000000176822802684092	chr1_109	2	SharpPeak	13.9840229431387	1
chr1	119080000	119090000	chr1	119410000	119420000	12	4.16387069377689	0.00904449750066275	chr1_110	13	SharpPeak	164.024038934251	0
chr1	119180000	119190000	chr1	119410000	119420000	18	6.52151130076005	0.00166971996488042	chr1_111	9	SharpPeak	63.0856390461476	0
chr1	119190000	119200000	chr1	119410000	119420000	18	5.54970556189478	0.000258552526763653	chr1_111	9	SharpPeak	63.0856390461476	0
chr1	119050000	119060000	chr1	119420000	119430000	27	13.3422182139295	0.00726566552710646	chr1_110	13	SharpPeak	164.024038934251	0
chr1	119080000	119090000	chr1	119420000	119430000	41	6.0862304095951	0.000000000000000000707793034110929	chr1_110	13	SharpPeak	164.024038934251	0
chr1	119180000	119190000	chr1	119420000	119430000	27	9.55630571463025	0.0000518540722628619	chr1_111	9	SharpPeak	63.0856390461476	0
chr1	119190000	119200000	chr1	119420000	119430000	19	8.10130307915275	0.00707245879473146	chr1_111	9	SharpPeak	63.0856390461476	0
chr1	119080000	119090000	chr1	119450000	119460000	10	2.42389994176457	0.00164120831159517	chr1_112	3	SharpPeak	20.0184095673577	0
chr1	120590000	120600000	chr1	121080000	121090000	11	2.78440701449409	0.0012687823136859	chr1_113	7	SharpPeak	44.0584657108012	0
chr1	120610000	120620000	chr1	121080000	121090000	14	2.79200498101491	0.0000181404218527358	chr1_113	7	SharpPeak	44.0584657108012	0
chr1	120590000	120600000	chr1	121090000	121100000	20	3.3222299407275	0.00000000976978512148029	chr1_113	7	SharpPeak	44.0584657108012	1
chr1	120600000	120610000	chr1	121090000	121100000	16	4.32702002812137	0.00014797510970906	chr1_113	7	SharpPeak	44.0584657108012	0
chr1	120610000	120620000	chr1	121090000	121100000	15	3.33006362619518	0.0000287508908103559	chr1_113	7	SharpPeak	44.0584657108012	0
chr1	120590000	120600000	chr1	121170000	121180000	75	4.10150084320663	0.00000000000000000000000000000000000000000000000000000000000000128074811009953	chr1_114	25	BroadPeak	400.057843355824	0
chr1	120600000	120610000	chr1	121170000	121180000	94	5.40841042143195	0.0000000000000000000000000000000000000000000000000000000000000000000000000000100325728750466	chr1_114	25	BroadPeak	400.057843355824	1
chr1	120610000	120620000	chr1	121170000	121180000	42	4.09314880532227	0.0000000000000000000000000484602697195058	chr1_114	25	BroadPeak	400.057843355824	0
chr1	120620000	120630000	chr1	121170000	121180000	25	3.36894582147797	0.00000000000113915896411662	chr1_114	25	BroadPeak	400.057843355824	0
chr1	120640000	120650000	chr1	121170000	121180000	21	3.19426815343598	0.000000000832831796527533	chr1_114	25	BroadPeak	400.057843355824	0
chr1	120590000	120600000	chr1	121320000	121330000	16	3.31720817079225	0.00000635480089697982	chr1_115	5	SharpPeak	25.9709897372463	1
chr1	120600000	120610000	chr1	121320000	121330000	18	4.2975215132651	0.0000101730731463817	chr1_115	5	SharpPeak	25.9709897372463	0
chr1	120590000	120600000	chr1	121390000	121400000	34	2.42517304361768	0.000000000000000000000000214827617912352	chr1_116	17	SharpPeak	138.229285375379	1
chr1	120600000	120610000	chr1	121390000	121400000	28	3.02291160092358	0.000000000000000195018503969864	chr1_116	17	SharpPeak	138.229285375379	0
chr1	120610000	120620000	chr1	121390000	121400000	13	2.40680772380397	0.0000181441210493396	chr1_116	17	SharpPeak	138.229285375379	0
chr1	120590000	120600000	chr1	121430000	121440000	17	2.7365361404208	0.0000000935131480085058	chr1_116	17	SharpPeak	138.229285375379	0
chr1	120600000	120610000	chr1	121430000	121440000	21	3.46786247846756	0.00000000347412052477048	chr1_116	17	SharpPeak	138.229285375379	0
chr1	120610000	120620000	chr1	121430000	121440000	10	2.71171620656798	0.00359476893541544	chr1_116	17	SharpPeak	138.229285375379	0
chr1	125910000	125920000	chr1	126730000	126740000	11	3.20446291483497	0.0036595127119703	chr1_117	2	SharpPeak	12.4821365765489	0
chr1	127530000	127540000	chr1	127670000	127680000	44	17.1940353812777	0.00000141818732015078	chr1_118	9	SharpPeak	106.341954810482	0
chr1	127530000	127540000	chr1	127660000	127670000	22	9.14632617902774	0.00249073271071716	chr1_118	9	SharpPeak	106.341954810482	0
chr1	128350000	128360000	chr1	128580000	128590000	18	6.52066238841519	0.0016690390899178	chr1_119	16	SharpPeak	130.308341277826	0
chr1	128360000	128370000	chr1	128580000	128590000	18	6.6267071806832	0.00199340192506664	chr1_119	16	SharpPeak	130.308341277826	0
chr1	128410000	128420000	chr1	128580000	128590000	32	11.5059362347829	0.0000115191525176844	chr1_119	16	SharpPeak	130.308341277826	0
chr1	128350000	128360000	chr1	128590000	128600000	23	8.92416151369342	0.000781926961793646	chr1_119	16	SharpPeak	130.308341277826	0
chr1	128360000	128370000	chr1	128590000	128600000	38	9.05644892380879	0.0000000000277960470693223	chr1_119	16	SharpPeak	130.308341277826	0
chr1	128410000	128420000	chr1	128590000	128600000	55	15.5827713230477	0.00000000000048299961878263	chr1_119	16	SharpPeak	130.308341277826	0
chr1	128350000	128360000	chr1	128830000	128840000	19	2.65681004201134	0.0000000015621819300549	chr1_120	11	SharpPeak	101.911630604432	0
chr1	128360000	128370000	chr1	128830000	128840000	24	2.6501049358715	0.0000000000000549251893178967	chr1_120	11	SharpPeak	101.911630604432	0
chr1	128470000	128480000	chr1	128830000	128840000	12	3.14727636732714	0.000961111528040003	chr1_121	2	SharpPeak	13.5887463343468	0
chr1	128580000	128590000	chr1	128830000	128840000	16	5.65949007663683	0.00260057851749854	chr1_122	7	SharpPeak	103.513780467668	0
chr1	128590000	128600000	chr1	128830000	128840000	31	8.30322039078577	0.0000000358722458892992	chr1_122	7	SharpPeak	103.513780467668	0
chr1	130870000	130880000	chr1	131060000	131070000	15	4.34440888532651	0.000518110060704972	chr1_123	3	SharpPeak	17.2919508204751	0
chr1	131270000	131280000	chr1	131520000	131530000	35	9.25637214917443	0.00000000291419610077733	chr1_124	17	SharpPeak	167.13095307069	0
chr1	131270000	131280000	chr1	131530000	131540000	18	4.49482465280289	0.0000183749611210982	chr1_124	17	SharpPeak	167.13095307069	0
chr1	131240000	131250000	chr1	131550000	131560000	16	5.45482138596152	0.00179263274986482	chr1_125	2	SharpPeak	9.09350656868701	0
chr1	131270000	131280000	chr1	131550000	131560000	24	3.38364936395856	0.00000000000851772502375445	chr1_126	6	SharpPeak	57.311416023801	0
chr1	132150000	132160000	chr1	132290000	132300000	56	16.4602014955251	0.00000000000114346526599921	chr1_127	16	SharpPeak	106.364414888279	1
chr1	132160000	132170000	chr1	132290000	132300000	44	17.4110479890626	0.0000019362455193772	chr1_127	16	SharpPeak	106.364414888279	0
chr1	132130000	132140000	chr1	132300000	132310000	26	8.64201744235164	0.0000263148775274237	chr1_127	16	SharpPeak	106.364414888279	0
chr1	132140000	132150000	chr1	132300000	132310000	31	8.7156968130623	0.000000102140632670082	chr1_127	16	SharpPeak	106.364414888279	0
chr1	132150000	132160000	chr1	132300000	132310000	32	11.426482095372	0.0000101261750492511	chr1_127	16	SharpPeak	106.364414888279	0
chr1	132160000	132170000	chr1	132300000	132310000	30	12.0385053097088	0.000163097261728846	chr1_127	16	SharpPeak	106.364414888279	0
chr1	132130000	132140000	chr1	132310000	132320000	29	12.4453614279658	0.000651718073774266	chr1_127	16	SharpPeak	106.364414888279	0
chr1	132150000	132160000	chr1	132310000	132320000	42	16.3618366294634	0.00000242073213356438	chr1_127	16	SharpPeak	106.364414888279	0
chr1	132160000	132170000	chr1	132310000	132320000	37	17.1781442533182	0.00039866135314617	chr1_127	16	SharpPeak	106.364414888279	0
chr1	132130000	132140000	chr1	132320000	132330000	23	9.62409837245996	0.00207472424731168	chr1_127	16	SharpPeak	106.364414888279	0
chr1	132150000	132160000	chr1	132320000	132330000	32	12.5858998235468	0.0000636063283969537	chr1_127	16	SharpPeak	106.364414888279	0
chr1	132160000	132170000	chr1	132320000	132330000	31	13.1729631548211	0.000329946252807169	chr1_127	16	SharpPeak	106.364414888279	0
chr1	132150000	132160000	chr1	132360000	132370000	26	8.09867634374688	0.000008843644139771	chr1_128	5	SharpPeak	38.6909704290194	0
chr1	132160000	132170000	chr1	132360000	132370000	30	8.39564006738712	0.000000157190994922412	chr1_128	5	SharpPeak	38.6909704290194	1
chr1	132760000	132770000	chr1	132880000	132890000	46	13.5379245940618	0.000000000178615078191994	chr1_129	2	SharpPeak	16.9774456483349	1
chr1	132760000	132770000	chr1	132870000	132880000	23	8.48874187469769	0.000394057964694601	chr1_129	2	SharpPeak	16.9774456483349	0
chr1	132730000	132740000	chr1	133020000	133030000	19	7.01674119007618	0.00150944717840403	chr1_130	3	SharpPeak	12.0602333400759	1
chr1	132750000	132760000	chr1	133020000	133030000	18	4.53843314805586	0.000020871841411644	chr1_131	2	SharpPeak	11.4702007195784	1
chr1	132760000	132770000	chr1	133020000	133030000	15	4.22837945585119	0.000394139252704619	chr1_131	2	SharpPeak	11.4702007195784	0
chr1	132730000	132740000	chr1	133030000	133040000	18	6.99844719669904	0.00350257880299227	chr1_130	3	SharpPeak	12.0602333400759	0
chr1	132740000	132750000	chr1	133040000	133050000	30	14.7375474185769	0.00387037274421087	chr1_130	3	SharpPeak	12.0602333400759	0
chr1	133180000	133190000	chr1	133290000	133300000	67	18.7809213978985	0.000000000000000523004168353142	chr1_132	22	BroadPeak	210.512661999969	0
chr1	133130000	133140000	chr1	133320000	133330000	29	13.9553990000418	0.00349096789565688	chr1_133	2	SharpPeak	9.92225276962728	0
chr1	133180000	133190000	chr1	133320000	133330000	44	15.8708256691027	0.000000163999021704764	chr1_132	22	BroadPeak	210.512661999969	0
chr1	133130000	133140000	chr1	133360000	133370000	40	16.1114026666624	0.0000100344856606485	chr1_134	3	SharpPeak	17.1661030589417	1
chr1	133160000	133170000	chr1	133360000	133370000	38	12.995177288754	0.000000393815103020322	chr1_132	22	BroadPeak	210.512661999969	0
chr1	133180000	133190000	chr1	133360000	133370000	46	17.4590770250102	0.000000334290722735972	chr1_132	22	BroadPeak	210.512661999969	0
chr1	133120000	133130000	chr1	133380000	133390000	16	6.11791808262845	0.00547334194004744	chr1_134	3	SharpPeak	17.1661030589417	0
chr1	133160000	133170000	chr1	133380000	133390000	27	11.3399883747741	0.000779092387036724	chr1_132	22	BroadPeak	210.512661999969	0
chr1	133180000	133190000	chr1	133380000	133390000	57	15.1117132882079	0.0000000000000111899971180111	chr1_132	22	BroadPeak	210.512661999969	0
chr1	133130000	133140000	chr1	133600000	133610000	43	9.76453226617731	0.000000000000239621091065431	chr1_135	11	SharpPeak	121.976724255868	0
chr1	133160000	133170000	chr1	133600000	133610000	35	7.4093517405531	0.00000000000802283749941211	chr1_135	11	SharpPeak	121.976724255868	0
chr1	133180000	133190000	chr1	133600000	133610000	40	9.47556030228957	0.0000000000063922044312713	chr1_135	11	SharpPeak	121.976724255868	0
chr1	133320000	133330000	chr1	133600000	133610000	21	6.83011976614386	0.000142786422747608	chr1_136	36	BroadPeak	371.182496105444	0
chr1	133360000	133370000	chr1	133600000	133610000	33	10.583604954818	0.000000712779384429239	chr1_136	36	BroadPeak	371.182496105444	0
chr1	133380000	133390000	chr1	133600000	133610000	104	10.7914454161272	0.000000000000000000000000000000000000000000000000000000000000195343225320105	chr1_136	36	BroadPeak	371.182496105444	1
chr1	133390000	133400000	chr1	133600000	133610000	41	10.2994699769892	0.0000000000197959628087659	chr1_136	36	BroadPeak	371.182496105444	0
chr1	133410000	133420000	chr1	133600000	133610000	34	12.0648306146573	0.00000428377920424606	chr1_136	36	BroadPeak	371.182496105444	0
chr1	133420000	133430000	chr1	133600000	133610000	53	20.8086984033048	0.0000000962611914693496	chr1_136	36	BroadPeak	371.182496105444	0
chr1	133130000	133140000	chr1	133610000	133620000	22	7.69434782942437	0.000261563568506837	chr1_135	11	SharpPeak	121.976724255868	0
chr1	133160000	133170000	chr1	133610000	133620000	26	5.84277353093882	0.000000019697272719694	chr1_135	11	SharpPeak	121.976724255868	0
chr1	133180000	133190000	chr1	133610000	133620000	30	7.4516487524219	0.0000000124844384119715	chr1_135	11	SharpPeak	121.976724255868	0
chr1	133290000	133300000	chr1	133610000	133620000	17	4.77103320447722	0.000135699005874471	chr1_136	36	BroadPeak	371.182496105444	0
chr1	133320000	133330000	chr1	133610000	133620000	19	5.33704269095302	0.0000503633872818343	chr1_136	36	BroadPeak	371.182496105444	0
chr1	133360000	133370000	chr1	133610000	133620000	33	8.20114374372357	0.00000000203647828547366	chr1_136	36	BroadPeak	371.182496105444	0
chr1	133380000	133390000	chr1	133610000	133620000	57	8.3370481657505	0.000000000000000000000000024116928823621	chr1_136	36	BroadPeak	371.182496105444	0
chr1	133390000	133400000	chr1	133610000	133620000	35	7.94434862490579	0.0000000000534536604184935	chr1_136	36	BroadPeak	371.182496105444	0
chr1	133410000	133420000	chr1	133610000	133620000	22	9.26788620838232	0.00290415365456046	chr1_136	36	BroadPeak	371.182496105444	0
chr1	133420000	133430000	chr1	133610000	133620000	39	15.9475903069347	0.0000184184869781879	chr1_136	36	BroadPeak	371.182496105444	0
chr1	133730000	133740000	chr1	133880000	133890000	39	8.22992014162304	0.000000000000405987081850704	chr1_137	21	BroadPeak	210.430017356844	0
chr1	133650000	133660000	chr1	133890000	133900000	17	6.15481731490227	0.00232489240997548	chr1_138	3	SharpPeak	13.7261295897246	0
chr1	133730000	133740000	chr1	133890000	133900000	61	9.46692737507138	0.00000000000000000000000000828640505180547	chr1_137	21	BroadPeak	210.430017356844	0
chr1	133800000	133810000	chr1	133890000	133900000	28	13.8914393355939	0.00642017858396061	chr1_139	2	SharpPeak	10.3402512931185	0
chr1	133660000	133670000	chr1	133900000	133910000	23	8.93263999676704	0.000790116729251798	chr1_138	3	SharpPeak	13.7261295897246	1
chr1	133730000	133740000	chr1	133900000	133910000	75	12.1750602518123	0.000000000000000000000000000000109708091576353	chr1_137	21	BroadPeak	210.430017356844	1
chr1	133750000	133760000	chr1	133900000	133910000	29	9.35711973807041	0.00000452976047080448	chr1_137	21	BroadPeak	210.430017356844	0
chr1	133790000	133800000	chr1	133900000	133910000	37	14.3951987748266	0.000011278398805625	chr1_139	2	SharpPeak	10.3402512931185	1
chr1	133730000	133740000	chr1	133920000	133930000	18	6.77707581048043	0.00253818022522908	chr1_137	21	BroadPeak	210.430017356844	0
chr1	133730000	133740000	chr1	134030000	134040000	13	4.09283309534669	0.00281338470554086	chr1_140	19	SharpPeak	149.904325585495	0
chr1	133920000	133930000	chr1	134030000	134040000	16	6.22018724444326	0.00642017858396061	chr1_141	10	SharpPeak	97.1230485395179	0
chr1	133730000	133740000	chr1	134040000	134050000	62	6.87283557051667	0.0000000000000000000000000000000000443102453649009	chr1_140	19	SharpPeak	149.904325585495	1
chr1	133890000	133900000	chr1	134040000	134050000	28	10.2050252014692	0.0000592972061302316	chr1_141	10	SharpPeak	97.1230485395179	0
chr1	133900000	133910000	chr1	134040000	134050000	68	14.6315736879701	0.000000000000000000000467646885914935	chr1_141	10	SharpPeak	97.1230485395179	1
chr1	133920000	133930000	chr1	134040000	134050000	35	10.156550698826	0.0000000281456909371989	chr1_141	10	SharpPeak	97.1230485395179	0
chr1	133730000	133740000	chr1	134060000	134070000	24	8.32413929776242	0.000112612705860367	chr1_140	19	SharpPeak	149.904325585495	0
chr1	133750000	133760000	chr1	134060000	134070000	17	6.09114192748192	0.00208807392762136	chr1_140	19	SharpPeak	149.904325585495	0
chr1	133900000	133910000	chr1	134060000	134070000	39	16.742142086398	0.0000526318513618601	chr1_141	10	SharpPeak	97.1230485395179	0
chr1	133730000	133740000	chr1	134070000	134080000	33	13.411442247187	0.0000888305965376406	chr1_140	19	SharpPeak	149.904325585495	0
chr1	133900000	133910000	chr1	134070000	134080000	59	26.3103231564986	0.00000103626952210589	chr1_141	10	SharpPeak	97.1230485395179	0
chr1	133730000	133740000	chr1	134080000	134090000	18	6.1367112215165	0.000850275139615016	chr1_140	19	SharpPeak	149.904325585495	0
chr1	133730000	133740000	chr1	134090000	134100000	26	5.99821107595	0.0000000326339080838309	chr1_140	19	SharpPeak	149.904325585495	0
chr1	133900000	133910000	chr1	134090000	134100000	29	11.2272045418981	0.000119795980012462	chr1_142	2	SharpPeak	11.826306353173	0
chr1	134060000	134070000	chr1	134090000	134100000	136	57.0039594666	0.0000000000000000784130266695255	chr1_143	4	SharpPeak	42.6862876130989	1
chr1	133730000	133740000	chr1	134100000	134110000	20	5.69110136652048	0.0000357878195566925	chr1_140	19	SharpPeak	149.904325585495	0
chr1	133900000	133910000	chr1	134100000	134110000	29	10.4345061599198	0.0000335712138645967	chr1_142	2	SharpPeak	11.826306353173	1
chr1	134040000	134050000	chr1	134100000	134110000	64	26.2369888647058	0.0000000163872165862267	chr1_143	4	SharpPeak	42.6862876130989	0
chr1	134110000	134120000	chr1	134340000	134350000	17	5.30696016898098	0.000468488948815624	chr1_144	2	SharpPeak	10.9866028152063	0
chr1	134640000	134650000	chr1	134860000	134870000	23	8.58653273222864	0.000460313101934912	chr1_145	6	SharpPeak	40.3948162836554	0
chr1	134980000	134990000	chr1	135100000	135110000	39	12.0063248721741	0.0000000186027363521304	chr1_146	9	SharpPeak	59.9598636662391	0
chr1	134950000	134960000	chr1	135130000	135140000	15	5.44388321386915	0.00461820029686973	chr1_147	2	SharpPeak	8.2205453493829	0
chr1	134960000	134970000	chr1	135130000	135140000	18	6.29733647339034	0.00114158091485574	chr1_147	2	SharpPeak	8.2205453493829	1
chr1	134980000	134990000	chr1	135130000	135140000	22	7.98047868918772	0.000435288275904026	chr1_146	9	SharpPeak	59.9598636662391	0
chr1	134980000	134990000	chr1	135140000	135150000	42	18.5703294274925	0.000047886071840884	chr1_146	9	SharpPeak	59.9598636662391	0
chr1	135140000	135150000	chr1	135240000	135250000	37	17.7918902713587	0.000769131438233287	chr1_148	8	SharpPeak	39.802769558645	0
chr1	135190000	135200000	chr1	135240000	135250000	29	11.1007350605444	0.000100642731354394	chr1_148	8	SharpPeak	39.802769558645	1
chr1	135150000	135160000	chr1	135250000	135260000	30	14.5260806104442	0.0031766256212864	chr1_148	8	SharpPeak	39.802769558645	0
chr1	135140000	135150000	chr1	135360000	135370000	37	14.0252763895599	0.00000635150906081541	chr1_149	8	SharpPeak	47.0606212305699	0
chr1	135150000	135160000	chr1	135360000	135370000	28	8.92831758341728	0.00000555860911546202	chr1_149	8	SharpPeak	47.0606212305699	1
chr1	135130000	135140000	chr1	135370000	135380000	21	7.9231239606334	0.00101050444728414	chr1_149	8	SharpPeak	47.0606212305699	0
chr1	135150000	135160000	chr1	135370000	135380000	31	12.8260203286267	0.000207851654101602	chr1_149	8	SharpPeak	47.0606212305699	0
chr1	135420000	135430000	chr1	135670000	135680000	27	8.33153526081079	0.00000475404318797997	chr1_150	18	SharpPeak	139.199578432802	0
chr1	135570000	135580000	chr1	135670000	135680000	37	15.715634934179	0.0000703039052922224	chr1_151	27	BroadPeak	227.346096176247	0
chr1	135580000	135590000	chr1	135670000	135680000	76	29.1745637293062	0.0000000000270707685604538	chr1_151	27	BroadPeak	227.346096176247	0
chr1	135420000	135430000	chr1	135680000	135690000	32	13.7494687608795	0.000308314614590905	chr1_150	18	SharpPeak	139.199578432802	0
chr1	135430000	135440000	chr1	135680000	135690000	37	11.8609414781481	0.000000124119450283277	chr1_150	18	SharpPeak	139.199578432802	0
chr1	135500000	135510000	chr1	135680000	135690000	31	14.6391955772907	0.00180954483898101	chr1_151	27	BroadPeak	227.346096176247	0
chr1	135510000	135520000	chr1	135680000	135690000	46	16.4414533628939	0.0000000611936367579446	chr1_151	27	BroadPeak	227.346096176247	0
chr1	135550000	135560000	chr1	135680000	135690000	41	18.6952847828604	0.000117089217159331	chr1_151	27	BroadPeak	227.346096176247	0
chr1	135420000	135430000	chr1	135690000	135700000	28	8.61574780191235	0.00000281640042820063	chr1_150	18	SharpPeak	139.199578432802	0
chr1	135430000	135440000	chr1	135690000	135700000	23	7.4262950291044	0.0000568340611512078	chr1_150	18	SharpPeak	139.199578432802	0
chr1	135500000	135510000	chr1	135690000	135700000	21	9.0512355560059	0.00482840005195847	chr1_151	27	BroadPeak	227.346096176247	0
chr1	135510000	135520000	chr1	135690000	135700000	27	10.1396122489433	0.000135699005874471	chr1_151	27	BroadPeak	227.346096176247	0
chr1	135550000	135560000	chr1	135690000	135700000	25	11.3765940457853	0.00370025034472789	chr1_151	27	BroadPeak	227.346096176247	0
chr1	135430000	135440000	chr1	135700000	135710000	27	5.22384426767063	0.000000000431278617548373	chr1_150	18	SharpPeak	139.199578432802	0
chr1	136040000	136050000	chr1	136130000	136140000	79	31.7621446566005	0.000000000089377642255758	chr1_152	5	SharpPeak	39.9921532103776	0
chr1	136050000	136060000	chr1	136130000	136140000	100	42.8796195914	0.00000000000620935949258666	chr1_152	5	SharpPeak	39.9921532103776	1
chr1	136050000	136060000	chr1	136140000	136150000	41	20.0262379722082	0.000475848257653693	chr1_152	5	SharpPeak	39.9921532103776	0
chr1	136050000	136060000	chr1	136230000	136240000	26	12.905652312786	0.0090572232039511	chr1_153	2	SharpPeak	7.21545640897954	1
chr1	136340000	136350000	chr1	136410000	136420000	72	35.6384938923	0.00000210982383475944	chr1_154	2	SharpPeak	16.3292344340652	0
chr1	136340000	136350000	chr1	136420000	136430000	55	22.3702447775092	0.000000161254532343628	chr1_154	2	SharpPeak	16.3292344340652	1
chr1	136050000	136060000	chr1	136460000	136470000	16	5.47713634476508	0.0018685252844951	chr1_155	4	SharpPeak	17.8883118320413	0
chr1	136130000	136140000	chr1	136460000	136470000	29	13.4658296172908	0.00211748942890733	chr1_156	2	SharpPeak	7.52338496803015	1
chr1	136140000	136150000	chr1	136460000	136470000	17	7.10202988312513	0.00944613991838378	chr1_156	2	SharpPeak	7.52338496803015	0
chr1	136170000	136180000	chr1	136460000	136470000	16	5.5223209291457	0.00203736830761029	chr1_157	2	SharpPeak	8.61912532510536	1
chr1	136260000	136270000	chr1	136460000	136470000	34	10.4556273099353	0.000000174718197698365	chr1_158	7	SharpPeak	41.5586010386349	0
chr1	136040000	136050000	chr1	136440000	136450000	11	2.95874436203533	0.00202727122346016	chr1_155	4	SharpPeak	17.8883118320413	0
chr1	136050000	136060000	chr1	136440000	136450000	11	3.59501736791748	0.00856185080524725	chr1_155	4	SharpPeak	17.8883118320413	0
chr1	136220000	136230000	chr1	136440000	136450000	24	5.12027847101768	0.0000000289196119806326	chr1_158	7	SharpPeak	41.5586010386349	1
chr1	136250000	136260000	chr1	136440000	136450000	17	5.54858542348791	0.000775537792204361	chr1_158	7	SharpPeak	41.5586010386349	0
chr1	137260000	137270000	chr1	137890000	137900000	10	2.96131082168643	0.00665781673429235	chr1_159	2	SharpPeak	8.99889151430206	0
chr1	137260000	137270000	chr1	137900000	137910000	15	3.89736068732806	0.000164029111317486	chr1_159	2	SharpPeak	8.99889151430206	1
chr1	137320000	137330000	chr1	137900000	137910000	13	3.11689076028639	0.000234314592254582	chr1_160	5	SharpPeak	32.2810788053114	0
chr1	137320000	137330000	chr1	137920000	137930000	9	1.91230079131511	0.00126678286353671	chr1_161	3	SharpPeak	13.1209598268081	1
chr1	138130000	138140000	chr1	138830000	138840000	27	3.14206385580731	0.00000000000000404800473705935	chr1_162	6	SharpPeak	48.5069015557988	1
chr1	138320000	138330000	chr1	138830000	138840000	21	2.99733876780969	0.000000000269727868293934	chr1_163	11	SharpPeak	89.8973461464837	0
chr1	138340000	138350000	chr1	138830000	138840000	14	3.71635403605188	0.000359142275362585	chr1_163	11	SharpPeak	89.8973461464837	0
chr1	138490000	138500000	chr1	138830000	138840000	16	5.35324762620482	0.00150944717840403	chr1_164	4	SharpPeak	21.7068240309095	0
chr1	138500000	138510000	chr1	138830000	138840000	16	5.88518149165693	0.00374854766162916	chr1_164	4	SharpPeak	21.7068240309095	0
chr1	138130000	138140000	chr1	138840000	138850000	18	3.94264814884558	0.00000309711774520911	chr1_162	6	SharpPeak	48.5069015557988	0
chr1	138320000	138330000	chr1	138840000	138850000	17	3.72905866383834	0.00000637138237925593	chr1_163	11	SharpPeak	89.8973461464837	0
chr1	138340000	138350000	chr1	138840000	138850000	17	4.69972524483804	0.000114476982416478	chr1_163	11	SharpPeak	89.8973461464837	0
chr1	138500000	138510000	chr1	138840000	138850000	27	7.49629247527993	0.000000655559426984311	chr1_164	4	SharpPeak	21.7068240309095	1
chr1	138320000	138330000	chr1	138850000	138860000	16	2.11772170508012	0.0000000178234918029103	chr1_163	11	SharpPeak	89.8973461464837	0
chr1	138320000	138330000	chr1	138610000	138620000	11	2.97997228907631	0.00212757015775714	chr1_165	3	SharpPeak	18.9545024536347	0
chr1	138340000	138350000	chr1	138610000	138620000	15	3.78235194047909	0.000119615920609511	chr1_165	3	SharpPeak	18.9545024536347	0
chr1	138830000	138840000	chr1	138960000	138970000	35	16.7451529515622	0.00102830850028075	chr1_166	3	SharpPeak	19.0646737723782	0
chr1	138840000	138850000	chr1	138960000	138970000	57	23.4394814636499	0.000000129671983207144	chr1_166	3	SharpPeak	19.0646737723782	1
chr1	138850000	138860000	chr1	138960000	138970000	31	12.3378680246848	0.000107428703211615	chr1_166	3	SharpPeak	19.0646737723782	0
chr1	143770000	143780000	chr1	144000000	144010000	26	12.798477210184	0.00824982391492977	chr1_167	3	SharpPeak	12.2954088496956	0
chr1	150530000	150540000	chr1	150990000	151000000	9	1.88185229758906	0.00113624779329538	chr1_168	2	SharpPeak	8.93439006627046	1
chr1	150390000	150400000	chr1	151340000	151350000	19	3.75805180673214	0.000000334966741130482	chr1_169	2	SharpPeak	12.3205062596063	1
chr1	151020000	151030000	chr1	151340000	151350000	14	5.23889194978356	0.00843783132125391	chr1_170	3	SharpPeak	17.885749426284	0
chr1	151040000	151050000	chr1	151340000	151350000	21	5.06548863221565	0.00000178966566677495	chr1_170	3	SharpPeak	17.885749426284	1
chr1	151070000	151080000	chr1	151340000	151350000	46	5.70839717669083	0.00000000000000000000000343125224994254	chr1_171	7	SharpPeak	88.9206637739007	0
chr1	151080000	151090000	chr1	151340000	151350000	54	7.8949309536809	0.000000000000000000000000547309352939322	chr1_171	7	SharpPeak	88.9206637739007	1
chr1	151090000	151100000	chr1	151340000	151350000	24	6.44922889258181	0.00000181896067838821	chr1_171	7	SharpPeak	88.9206637739007	0
chr1	151070000	151080000	chr1	151420000	151430000	15	3.03778715013726	0.000010142639786295	chr1_172	3	SharpPeak	15.8017249459436	1
chr1	151080000	151090000	chr1	151420000	151430000	15	4.02271117409644	0.000229620203627641	chr1_172	3	SharpPeak	15.8017249459436	0
chr1	151090000	151100000	chr1	151420000	151430000	11	3.33010643404239	0.00489238854151619	chr1_172	3	SharpPeak	15.8017249459436	0
chr1	153550000	153560000	chr1	153660000	153670000	22	8.83142383251384	0.00162065298100424	chr1_173	5	SharpPeak	28.3404531401365	0
chr1	153530000	153540000	chr1	153730000	153740000	17	5.05355127837184	0.00026414556529228	chr1_174	30	BroadPeak	443.076451506544	0
chr1	153540000	153550000	chr1	153730000	153740000	41	8.5820084829116	0.000000000000069891535290015	chr1_174	30	BroadPeak	443.076451506544	0
chr1	153550000	153560000	chr1	153730000	153740000	61	7.36034109560374	0.0000000000000000000000000000000144379051217645	chr1_174	30	BroadPeak	443.076451506544	0
chr1	153640000	153650000	chr1	153730000	153740000	41	18.7929035287208	0.000130403796614672	chr1_175	5	SharpPeak	43.7553784126682	0
chr1	153660000	153670000	chr1	153730000	153740000	55	20.3527265221812	0.00000000781343499751999	chr1_175	5	SharpPeak	43.7553784126682	0
chr1	153480000	153490000	chr1	153740000	153750000	57	12.5385194225732	0.00000000000000000392832437826372	chr1_174	30	BroadPeak	443.076451506544	0
chr1	153530000	153540000	chr1	153740000	153750000	30	5.28053048685133	0.00000000000379665293317724	chr1_174	30	BroadPeak	443.076451506544	0
chr1	153540000	153550000	chr1	153740000	153750000	50	8.96112561109777	0.000000000000000000170657469802082	chr1_174	30	BroadPeak	443.076451506544	0
chr1	153550000	153560000	chr1	153740000	153750000	107	7.6674834702808	0.000000000000000000000000000000000000000000000000000000000000000000000000000000821965335246273	chr1_174	30	BroadPeak	443.076451506544	1
chr1	153650000	153660000	chr1	153740000	153750000	51	23.2428399203709	0.0000125978995624251	chr1_175	5	SharpPeak	43.7553784126682	0
chr1	153660000	153670000	chr1	153740000	153750000	64	19.983131198089	0.000000000000308794763445401	chr1_175	5	SharpPeak	43.7553784126682	1
chr1	153480000	153490000	chr1	153750000	153760000	18	6.53082365758141	0.00169216659133086	chr1_174	30	BroadPeak	443.076451506544	0
chr1	153540000	153550000	chr1	153750000	153760000	23	4.66403432606069	0.0000000243841563572563	chr1_174	30	BroadPeak	443.076451506544	0
chr1	153550000	153560000	chr1	153750000	153760000	20	4.02000775999518	0.000000198256994409555	chr1_174	30	BroadPeak	443.076451506544	0
chr1	153550000	153560000	chr1	153650000	153660000	39	12.1956583908506	0.0000000277834762405105	chr1_173	5	SharpPeak	28.3404531401365	1
chr1	153900000	153910000	chr1	154030000	154040000	26	12.4784281066827	0.00602776119023785	chr1_176	5	SharpPeak	23.0723102251578	0
chr1	153890000	153900000	chr1	154110000	154120000	18	4.59902416736761	0.0000246368760706271	chr1_177	6	SharpPeak	40.7273287753843	0
chr1	153900000	153910000	chr1	154110000	154120000	27	7.99901959434296	0.00000220798735914435	chr1_177	6	SharpPeak	40.7273287753843	0
chr1	153900000	153910000	chr1	154200000	154210000	16	5.77123382261552	0.00312982358292793	chr1_178	10	SharpPeak	151.060896078679	0
chr1	153890000	153900000	chr1	154720000	154730000	24	3.31898473384714	0.00000000000587788888259783	chr1_179	3	SharpPeak	31.2006265227249	1
chr1	153900000	153910000	chr1	154720000	154730000	23	5.45415949691484	0.000000374491540117729	chr1_179	3	SharpPeak	31.2006265227249	0
chr1	154200000	154210000	chr1	154720000	154730000	17	3.4784928025458	0.00000253023877341122	chr1_180	7	SharpPeak	46.2522946850352	0
chr1	154780000	154790000	chr1	154880000	154890000	35	13.4205098546035	0.0000154038589570337	chr1_181	2	SharpPeak	13.5719077446373	1
chr1	154780000	154790000	chr1	155020000	155030000	22	4.59925665458126	0.0000000853870338997765	chr1_182	6	SharpPeak	78.4568727807645	0
chr1	154780000	154790000	chr1	155030000	155040000	15	5.69122457160975	0.00697822543240574	chr1_182	6	SharpPeak	78.4568727807645	0
chr1	155020000	155030000	chr1	155150000	155160000	28	10.5426055335942	0.000104352892348316	chr1_183	2	SharpPeak	9.96368325608605	1
chr1	155030000	155040000	chr1	155150000	155160000	31	14.5385657556418	0.00164120831159517	chr1_183	2	SharpPeak	9.96368325608605	0
chr1	154780000	154790000	chr1	155220000	155230000	11	3.54110641360628	0.00767819842477542	chr1_184	2	SharpPeak	8.03737466003756	0
chr1	155020000	155030000	chr1	155220000	155230000	36	6.43413472613413	0.000000000000031437736589385	chr1_185	34	BroadPeak	484.638394504767	0
chr1	155030000	155040000	chr1	155220000	155230000	55	8.66214878903912	0.00000000000000000000000586402981164795	chr1_185	34	BroadPeak	484.638394504767	0
chr1	155040000	155050000	chr1	155220000	155230000	42	7.72009887764612	0.000000000000000445307690039434	chr1_185	34	BroadPeak	484.638394504767	0
chr1	155080000	155090000	chr1	155220000	155230000	53	17.0849240310183	0.000000000145299594697083	chr1_185	34	BroadPeak	484.638394504767	0
chr1	155090000	155100000	chr1	155220000	155230000	97	29.6716953878039	0.0000000000000000000189887666323409	chr1_185	34	BroadPeak	484.638394504767	0
chr1	155020000	155030000	chr1	155240000	155250000	38	7.98123874551294	0.000000000000728248845418409	chr1_185	34	BroadPeak	484.638394504767	0
chr1	155030000	155040000	chr1	155240000	155250000	37	10.7155373530986	0.0000000101501105359359	chr1_185	34	BroadPeak	484.638394504767	0
chr1	155040000	155050000	chr1	155240000	155250000	35	9.50745642755415	0.00000000573966514525259	chr1_185	34	BroadPeak	484.638394504767	0
chr1	155020000	155030000	chr1	155530000	155540000	11	2.36667816987753	0.000333378904563565	chr1_186	7	SharpPeak	37.6275448336836	0
chr1	155030000	155040000	chr1	155530000	155540000	15	2.90741621018536	0.00000602024995785385	chr1_186	7	SharpPeak	37.6275448336836	1
chr1	155040000	155050000	chr1	155530000	155540000	13	2.59933776072079	0.0000392012761858208	chr1_186	7	SharpPeak	37.6275448336836	0
chr1	155240000	155250000	chr1	155530000	155540000	32	5.80945559448277	0.00000000000145660260328135	chr1_187	6	SharpPeak	44.604326974576	1
chr1	155400000	155410000	chr1	155530000	155540000	13	4.74679567364281	0.00944903012043575	chr1_188	5	SharpPeak	25.2384591484402	0
chr1	155410000	155420000	chr1	155530000	155540000	28	11.0044392311512	0.000206877396639277	chr1_188	5	SharpPeak	25.2384591484402	0
chr1	155020000	155030000	chr1	155550000	155560000	12	3.27677722129489	0.00136559658275883	chr1_189	4	SharpPeak	20.3477558485998	0
chr1	155030000	155040000	chr1	155550000	155560000	14	4.18183183260161	0.00113949765947082	chr1_189	4	SharpPeak	20.3477558485998	0
chr1	155040000	155050000	chr1	155550000	155560000	14	3.66518542293432	0.000309254707279692	chr1_189	4	SharpPeak	20.3477558485998	0
chr1	155240000	155250000	chr1	155550000	155560000	31	8.57488491652489	0.0000000714151881518331	chr1_187	6	SharpPeak	44.604326974576	0
chr1	155240000	155250000	chr1	155560000	155570000	17	6.5615836920004	0.00439604020063793	chr1_187	6	SharpPeak	44.604326974576	0
chr1	155560000	155570000	chr1	155730000	155740000	24	10.7577051026441	0.00380108664106811	chr1_190	8	SharpPeak	45.9495163804358	0
chr1	155560000	155570000	chr1	155740000	155750000	30	14.1389861103942	0.0021455228353749	chr1_190	8	SharpPeak	45.9495163804358	0
chr1	156740000	156750000	chr1	156930000	156940000	26	8.61852074125317	0.0000251197749561388	chr1_191	7	SharpPeak	44.9065214739574	0
chr1	156750000	156760000	chr1	156930000	156940000	31	11.4247581855458	0.0000260400369005023	chr1_191	7	SharpPeak	44.9065214739574	0
chr1	156740000	156750000	chr1	156940000	156950000	22	5.23935325853886	0.00000076702922285224	chr1_191	7	SharpPeak	44.9065214739574	1
chr1	156750000	156760000	chr1	156940000	156950000	20	6.90016151271211	0.000462542618744651	chr1_191	7	SharpPeak	44.9065214739574	0
chr1	156710000	156720000	chr1	157030000	157040000	14	3.8242313263909	0.000475848257653693	chr1_192	2	SharpPeak	9.86008209583878	1
chr1	156930000	156940000	chr1	157030000	157040000	30	10.7586364200467	0.0000222520332750999	chr1_193	12	SharpPeak	117.577268590441	0
chr1	156940000	156950000	chr1	157030000	157040000	25	7.40370411210464	0.00000582344045912963	chr1_193	12	SharpPeak	117.577268590441	0
chr1	156710000	156720000	chr1	157080000	157090000	17	5.40103644723942	0.000571502520518082	chr1_194	13	SharpPeak	104.006197551007	0
chr1	156740000	156750000	chr1	157080000	157090000	19	3.07609360146477	0.0000000161212520610414	chr1_194	13	SharpPeak	104.006197551007	0
chr1	156750000	156760000	chr1	157080000	157090000	19	3.86806494178519	0.000000526945444759639	chr1_194	13	SharpPeak	104.006197551007	0
chr1	156930000	156940000	chr1	157080000	157090000	27	12.5771030636319	0.00332478354911356	chr1_193	12	SharpPeak	117.577268590441	0
chr1	156940000	156950000	chr1	157080000	157090000	22	8.41736177473389	0.000878028527888997	chr1_193	12	SharpPeak	117.577268590441	0
chr1	156740000	156750000	chr1	157100000	157110000	10	2.44165543759093	0.00172289280874934	chr1_194	13	SharpPeak	104.006197551007	0
chr1	157550000	157560000	chr1	158350000	158360000	23	2.51536047121983	0.000000000000162444066191588	chr1_195	5	SharpPeak	46.1608665490207	1
chr1	157550000	157560000	chr1	158360000	158370000	19	2.8546993074848	0.00000000502869741433459	chr1_195	5	SharpPeak	46.1608665490207	0
chr1	159390000	159400000	chr1	160040000	160050000	11	1.9680253122929	0.0000692772913280927	chr1_196	2	SharpPeak	11.7349222883517	1
chr1	161960000	161970000	chr1	162310000	162320000	27	3.10310599096684	0.00000000000000304030673809081	chr1_197	16	SharpPeak	145.534258004548	0
chr1	161970000	161980000	chr1	162310000	162320000	17	2.74051314078199	0.0000000948678489025517	chr1_197	16	SharpPeak	145.534258004548	0
chr1	162000000	162010000	chr1	162310000	162320000	27	3.08216526467846	0.00000000000000263238872028385	chr1_197	16	SharpPeak	145.534258004548	1
chr1	162560000	162570000	chr1	162660000	162670000	19	6.94675841294525	0.00134402892658059	chr1_198	4	SharpPeak	19.566219225729	0
chr1	162570000	162580000	chr1	162660000	162670000	28	10.3948059949656	0.0000818730980849708	chr1_198	4	SharpPeak	19.566219225729	1
chr1	163150000	163160000	chr1	163930000	163940000	8	1.75543649341277	0.00309760759562038	chr1_199	3	SharpPeak	15.1310106031387	0
chr1	164450000	164460000	chr1	164890000	164900000	21	4.39635819135081	0.000000179565074311824	chr1_200	2	SharpPeak	16.3203438708193	1
chr1	164450000	164460000	chr1	165100000	165110000	9	2.22364710896602	0.00338485808477024	chr1_201	4	SharpPeak	22.4962286632621	0
chr1	164300000	164310000	chr1	165110000	165120000	12	1.84865583879178	0.00000693012825186442	chr1_202	6	SharpPeak	34.82202378192	0
chr1	164450000	164460000	chr1	165110000	165120000	16	2.48612140793894	0.000000150591243489639	chr1_201	4	SharpPeak	22.4962286632621	1
chr1	164300000	164310000	chr1	165120000	165130000	14	1.97214176085273	0.000000334290722735972	chr1_202	6	SharpPeak	34.82202378192	1
chr1	164450000	164460000	chr1	165120000	165130000	12	2.70608544475084	0.000252111827179326	chr1_201	4	SharpPeak	22.4962286632621	0
chr1	165770000	165780000	chr1	166000000	166010000	30	10.05661390051	0.00000624356985509751	chr1_203	10	SharpPeak	81.9635948634474	0
chr1	165780000	165790000	chr1	166000000	166010000	32	8.16476536344317	0.00000000697560359909482	chr1_203	10	SharpPeak	81.9635948634474	0
chr1	165780000	165790000	chr1	166040000	166050000	21	5.70176873306793	0.0000110492409076503	chr1_204	2	SharpPeak	11.7479554239908	1
chr1	165760000	165770000	chr1	166150000	166160000	22	4.12261434014991	0.0000000133557778011931	chr1_205	18	SharpPeak	164.121469927026	0
chr1	165770000	165780000	chr1	166150000	166160000	51	4.57715805205937	0.00000000000000000000000000000000392382701583663	chr1_205	18	SharpPeak	164.121469927026	1
chr1	165780000	165790000	chr1	166150000	166160000	32	3.72057541806441	0.00000000000000000841064240849422	chr1_205	18	SharpPeak	164.121469927026	0
chr1	165810000	165820000	chr1	166150000	166160000	17	5.57190952484664	0.000807665232381169	chr1_205	18	SharpPeak	164.121469927026	0
chr1	165830000	165840000	chr1	166150000	166160000	14	4.48519494546523	0.00215876177417521	chr1_206	2	SharpPeak	9.83248915894562	0
chr1	165840000	165850000	chr1	166150000	166160000	23	7.71580699439118	0.000101517187337689	chr1_206	2	SharpPeak	9.83248915894562	1
chr1	166000000	166010000	chr1	166150000	166160000	41	15.0074184428943	0.0000007120248947248	chr1_207	3	SharpPeak	27.5564813377921	0
chr1	165760000	165770000	chr1	166160000	166170000	14	3.145076938594	0.0000642918332051105	chr1_205	18	SharpPeak	164.121469927026	0
chr1	165770000	165780000	chr1	166160000	166170000	16	3.4590846593671	0.0000107508871487469	chr1_205	18	SharpPeak	164.121469927026	0
chr1	165780000	165790000	chr1	166160000	166170000	11	2.8655749010245	0.00159521724701528	chr1_205	18	SharpPeak	164.121469927026	0
chr1	165760000	165770000	chr1	166250000	166260000	16	4.2004239417445	0.000107428703211615	chr1_208	3	SharpPeak	14.0305771694596	1
chr1	165770000	165780000	chr1	166250000	166260000	14	4.64531326984596	0.00296929958679898	chr1_208	3	SharpPeak	14.0305771694596	0
chr1	165780000	165790000	chr1	166250000	166260000	13	3.75680353369286	0.00135520200380158	chr1_208	3	SharpPeak	14.0305771694596	0
chr1	165770000	165780000	chr1	166300000	166310000	13	3.90036181695431	0.00185658151959151	chr1_209	2	SharpPeak	8.73187694697079	0
chr1	165780000	165790000	chr1	166300000	166310000	12	3.18449802959031	0.00107148938855566	chr1_209	2	SharpPeak	8.73187694697079	1
chr1	166160000	166170000	chr1	166300000	166310000	28	9.37659062009956	0.0000136201166798458	chr1_210	6	SharpPeak	38.5953977526679	0
chr1	166150000	166160000	chr1	166310000	166320000	29	8.96113680613655	0.0000019362455193772	chr1_210	6	SharpPeak	38.5953977526679	0
chr1	166160000	166170000	chr1	166310000	166320000	27	7.13408867465969	0.000000246929357769436	chr1_210	6	SharpPeak	38.5953977526679	1
chr1	165760000	165770000	chr1	166370000	166380000	12	3.21359332966859	0.00115219278096086	chr1_211	4	SharpPeak	16.3571329770703	1
chr1	165770000	165780000	chr1	166370000	166380000	11	3.51415717117091	0.00729310559156434	chr1_211	4	SharpPeak	16.3571329770703	0
chr1	165780000	165790000	chr1	166370000	166380000	11	2.8889219906528	0.00167355854907682	chr1_211	4	SharpPeak	16.3571329770703	0
chr1	166150000	166160000	chr1	166370000	166380000	28	8.43396582640142	0.00000188394223175423	chr1_212	4	SharpPeak	29.7270772044141	0
chr1	166160000	166170000	chr1	166370000	166380000	24	6.62112001004097	0.00000283024872026245	chr1_212	4	SharpPeak	29.7270772044141	0
chr1	166410000	166420000	chr1	167210000	167220000	10	1.84776358674757	0.00020727053201629	chr1_213	4	SharpPeak	22.9392008219615	0
chr1	166990000	167000000	chr1	167210000	167220000	11	3.5921518379007	0.00851072113128367	chr1_214	2	SharpPeak	13.3076987842465	0
chr1	167000000	167010000	chr1	167210000	167220000	29	7.08389476183926	0.0000000159491161592193	chr1_214	2	SharpPeak	13.3076987842465	1
chr1	166400000	166410000	chr1	167280000	167290000	15	5.63003740238151	0.00633274967001928	chr1_215	2	SharpPeak	11.9561094130048	0
chr1	166410000	166420000	chr1	167280000	167290000	18	3.39959606647746	0.000000375635493722535	chr1_215	2	SharpPeak	11.9561094130048	1
chr1	167210000	167220000	chr1	167300000	167310000	27	13.1937540110623	0.00631366131451304	chr1_216	3	SharpPeak	14.1513940793534	0
chr1	166400000	166410000	chr1	167330000	167340000	10	2.40367039704111	0.00155923331758731	chr1_217	4	SharpPeak	20.1138814470848	0
chr1	167210000	167220000	chr1	167330000	167340000	20	7.64322467733834	0.00161744808656065	chr1_218	7	SharpPeak	38.9800591484528	0
chr1	166400000	166410000	chr1	167340000	167350000	15	2.48602436361873	0.000000890329492254603	chr1_217	4	SharpPeak	20.1138814470848	1
chr1	166410000	166420000	chr1	167350000	167360000	8	2.02502407751253	0.00711830694475995	chr1_217	4	SharpPeak	20.1138814470848	0
chr1	167390000	167400000	chr1	167660000	167670000	14	4.84795050285596	0.00428428073178069	chr1_219	6	SharpPeak	31.4705074391059	0
chr1	167930000	167940000	chr1	168220000	168230000	13	3.67868124231701	0.00111937442563476	chr1_220	2	SharpPeak	10.8700396352498	0
chr1	168220000	168230000	chr1	168410000	168420000	31	7.73963436209744	0.00000000769611200745541	chr1_221	11	SharpPeak	127.84474880094	0
chr1	168280000	168290000	chr1	168410000	168420000	26	10.3237019414098	0.000442087094250115	chr1_222	2	SharpPeak	10.9128094396616	0
chr1	167930000	167940000	chr1	168420000	168430000	17	5.56306055959208	0.000793698066483327	chr1_223	5	SharpPeak	33.6899828162489	0
chr1	168220000	168230000	chr1	168420000	168430000	50	14.4338466561983	0.0000000000120248313934335	chr1_221	11	SharpPeak	127.84474880094	0
chr1	168240000	168250000	chr1	168420000	168430000	56	20.1506376025255	0.00000000209090843403617	chr1_221	11	SharpPeak	127.84474880094	0
chr1	168290000	168300000	chr1	168420000	168430000	47	21.9953852472639	0.0000576206007637959	chr1_222	2	SharpPeak	10.9128094396616	1
chr1	168220000	168230000	chr1	168430000	168440000	41	12.1974666813375	0.00000000290731918074542	chr1_221	11	SharpPeak	127.84474880094	0
chr1	168240000	168250000	chr1	168430000	168440000	50	16.9559888432522	0.00000000286493326821831	chr1_221	11	SharpPeak	127.84474880094	0
chr1	169520000	169530000	chr1	169930000	169940000	19	2.40658519575254	0.000000000314310442516784	chr1_224	10	SharpPeak	81.9324411698788	0
chr1	169530000	169540000	chr1	169930000	169940000	21	2.12424275814526	0.000000000000496322266950775	chr1_224	10	SharpPeak	81.9324411698788	0
chr1	169650000	169660000	chr1	169930000	169940000	11	3.56395727433544	0.00808197224910606	chr1_225	6	SharpPeak	33.4690823833888	0
chr1	169520000	169530000	chr1	169960000	169970000	9	2.61690488241697	0.00943455962947963	chr1_224	10	SharpPeak	81.9324411698788	0
chr1	169530000	169540000	chr1	169960000	169970000	11	2.28768194081016	0.000250327957797965	chr1_224	10	SharpPeak	81.9324411698788	0
chr1	169960000	169970000	chr1	170170000	170180000	27	8.06298760933045	0.0000025572711528471	chr1_226	3	SharpPeak	19.5013211100664	1
chr1	169970000	169980000	chr1	170170000	170180000	25	7.94367186712556	0.0000189177035633257	chr1_226	3	SharpPeak	19.5013211100664	0
chr1	169530000	169540000	chr1	169920000	169930000	22	2.09224427626559	0.0000000000000380544123257088	chr1_224	10	SharpPeak	81.9324411698788	1
chr1	169650000	169660000	chr1	169920000	169930000	14	3.51743838838172	0.000205296475079768	chr1_225	6	SharpPeak	33.4690823833888	0
chr1	170900000	170910000	chr1	170990000	171000000	38	12.0183968095719	0.0000000563391733846783	chr1_227	3	SharpPeak	19.0477956679532	1
chr1	171100000	171110000	chr1	171220000	171230000	51	24.1072405769175	0.0000321243060074593	chr1_228	14	SharpPeak	115.59316470377	0
chr1	171110000	171120000	chr1	171220000	171230000	68	25.0407450593339	0.0000000000672987017954023	chr1_228	14	SharpPeak	115.59316470377	0
chr1	171100000	171110000	chr1	171240000	171250000	38	15.6241090047428	0.0000272372226220165	chr1_228	14	SharpPeak	115.59316470377	0
chr1	171110000	171120000	chr1	171240000	171250000	39	16.069759291662	0.0000218469969444808	chr1_228	14	SharpPeak	115.59316470377	0
chr1	171110000	171120000	chr1	171250000	171260000	62	16.4910702081129	0.000000000000000741065972189523	chr1_228	14	SharpPeak	115.59316470377	1
chr1	171100000	171110000	chr1	171230000	171240000	29	13.9573570140058	0.00349278288860722	chr1_228	14	SharpPeak	115.59316470377	0
chr1	171100000	171110000	chr1	171260000	171270000	45	15.0722824309556	0.0000000145532047453775	chr1_228	14	SharpPeak	115.59316470377	0
chr1	171110000	171120000	chr1	171260000	171270000	45	15.3867733035146	0.0000000258315402569701	chr1_228	14	SharpPeak	115.59316470377	0
chr1	171100000	171110000	chr1	171280000	171290000	52	22.2811306631921	0.00000178966566677495	chr1_229	2	SharpPeak	13.5472639141857	1
chr1	171100000	171110000	chr1	171290000	171300000	39	16.9029268181066	0.0000640302285899227	chr1_229	2	SharpPeak	13.5472639141857	0
chr1	171360000	171370000	chr1	171500000	171510000	32	15.8578204220188	0.00312240546115383	chr1_230	2	SharpPeak	8.76325978853635	0
chr1	171360000	171370000	chr1	171470000	171480000	29	12.806183375456	0.00101050444728414	chr1_231	3	SharpPeak	13.1209779810292	1
chr1	171370000	171380000	chr1	171470000	171480000	21	9.29370542597815	0.0065191129206879	chr1_231	3	SharpPeak	13.1209779810292	0
chr1	172140000	172150000	chr1	172240000	172250000	44	20.5143422736809	0.000100894886271916	chr1_232	6	SharpPeak	35.4508479238299	0
chr1	172150000	172160000	chr1	172240000	172250000	31	13.0393100367255	0.000274952945433603	chr1_232	6	SharpPeak	35.4508479238299	0
chr1	172050000	172060000	chr1	172290000	172300000	30	13.0488304557051	0.000632261466218116	chr1_233	8	SharpPeak	58.9238472847688	0
chr1	172120000	172130000	chr1	172290000	172300000	39	12.401223796275	0.0000000427066629483604	chr1_234	44	BroadPeak	472.811202899425	0
chr1	172140000	172150000	chr1	172290000	172300000	68	18.6858368226365	0.000000000000000119046038082774	chr1_234	44	BroadPeak	472.811202899425	0
chr1	172150000	172160000	chr1	172290000	172300000	34	11.5552193375215	0.00000168487545702742	chr1_234	44	BroadPeak	472.811202899425	0
chr1	172200000	172210000	chr1	172290000	172300000	67	32.9001553745002	0.00000419276612826908	chr1_234	44	BroadPeak	472.811202899425	0
chr1	172210000	172220000	chr1	172290000	172300000	43	20.8160014544724	0.000269753116917155	chr1_234	44	BroadPeak	472.811202899425	0
chr1	172010000	172020000	chr1	172300000	172310000	20	7.60488371170633	0.00153010717337546	chr1_235	5	SharpPeak	39.5656083111901	0
chr1	172020000	172030000	chr1	172300000	172310000	31	11.7921298261946	0.0000471539301776934	chr1_235	5	SharpPeak	39.5656083111901	0
chr1	172040000	172050000	chr1	172300000	172310000	24	6.14620687163622	0.00000077765111548824	chr1_233	8	SharpPeak	58.9238472847688	0
chr1	172050000	172060000	chr1	172300000	172310000	35	10.5549958696165	0.0000000693929450038627	chr1_233	8	SharpPeak	58.9238472847688	0
chr1	172080000	172090000	chr1	172300000	172310000	22	9.52930511522393	0.00398708988372683	chr1_236	3	SharpPeak	13.8438672952189	0
chr1	172120000	172130000	chr1	172300000	172310000	39	9.89925578235082	0.0000000000917330606863966	chr1_234	44	BroadPeak	472.811202899425	0
chr1	172140000	172150000	chr1	172300000	172310000	71	14.8281656878079	0.00000000000000000000000960008541017501	chr1_234	44	BroadPeak	472.811202899425	0
chr1	172150000	172160000	chr1	172300000	172310000	38	9.13855401458991	0.0000000000359805570319086	chr1_234	44	BroadPeak	472.811202899425	0
chr1	172200000	172210000	chr1	172300000	172310000	79	25.3116293454574	0.00000000000000119343803401887	chr1_234	44	BroadPeak	472.811202899425	0
chr1	172210000	172220000	chr1	172300000	172310000	44	15.8716310690696	0.000000163999021704764	chr1_234	44	BroadPeak	472.811202899425	0
chr1	172020000	172030000	chr1	172310000	172320000	64	21.6015350488755	0.00000000000797662907636552	chr1_235	5	SharpPeak	39.5656083111901	1
chr1	172040000	172050000	chr1	172310000	172320000	33	11.2100783549031	0.00000245071965748976	chr1_233	8	SharpPeak	58.9238472847688	0
chr1	172050000	172060000	chr1	172310000	172320000	66	19.2687503444167	0.00000000000000573804508667014	chr1_233	8	SharpPeak	58.9238472847688	1
chr1	172080000	172090000	chr1	172310000	172320000	39	17.3207752752959	0.000107564745760277	chr1_236	3	SharpPeak	13.8438672952189	1
chr1	172120000	172130000	chr1	172310000	172320000	60	17.8538181563143	0.000000000000270990114303277	chr1_234	44	BroadPeak	472.811202899425	0
chr1	172140000	172150000	chr1	172310000	172320000	120	26.6049774559742	0.000000000000000000000000000000000000169293924177392	chr1_234	44	BroadPeak	472.811202899425	1
chr1	172150000	172160000	chr1	172310000	172320000	76	16.344140390745	0.00000000000000000000000128476439050889	chr1_234	44	BroadPeak	472.811202899425	0
chr1	172200000	172210000	chr1	172310000	172320000	111	44.2198683645	0.0000000000000031163806291573	chr1_234	44	BroadPeak	472.811202899425	0
chr1	172010000	172020000	chr1	172320000	172330000	29	10.1678985687136	0.0000211684569138107	chr1_235	5	SharpPeak	39.5656083111901	0
chr1	172020000	172030000	chr1	172320000	172330000	45	15.7432058270758	0.0000000487339283714654	chr1_235	5	SharpPeak	39.5656083111901	0
chr1	172040000	172050000	chr1	172320000	172330000	20	8.15537019154954	0.00334938541274927	chr1_233	8	SharpPeak	58.9238472847688	0
chr1	172050000	172060000	chr1	172320000	172330000	31	13.9982830584127	0.000904895061414512	chr1_233	8	SharpPeak	58.9238472847688	0
chr1	172120000	172130000	chr1	172320000	172330000	33	12.8272964898524	0.0000372820428960006	chr1_234	44	BroadPeak	472.811202899425	0
chr1	172140000	172150000	chr1	172320000	172330000	58	19.0247558438855	0.0000000000309873102465275	chr1_234	44	BroadPeak	472.811202899425	0
chr1	172150000	172160000	chr1	172320000	172330000	31	11.6552907456683	0.0000373984560718016	chr1_234	44	BroadPeak	472.811202899425	0
chr1	172010000	172020000	chr1	172340000	172350000	23	10.2926560186054	0.00467574163765162	chr1_237	10	SharpPeak	57.3577767181468	0
chr1	172020000	172030000	chr1	172340000	172350000	42	15.9094851416968	0.00000120647554998474	chr1_237	10	SharpPeak	57.3577767181468	0
chr1	172040000	172050000	chr1	172340000	172350000	28	8.21073791644714	0.00000112738309860189	chr1_237	10	SharpPeak	57.3577767181468	0
chr1	172050000	172060000	chr1	172340000	172350000	36	14.0646000358197	0.0000167301947320439	chr1_237	10	SharpPeak	57.3577767181468	0
chr1	172120000	172130000	chr1	172340000	172350000	30	12.6375718515841	0.000371951043651464	chr1_234	44	BroadPeak	472.811202899425	0
chr1	172140000	172150000	chr1	172340000	172350000	69	18.5914579012278	0.0000000000000000258322153436222	chr1_234	44	BroadPeak	472.811202899425	0
chr1	172150000	172160000	chr1	172340000	172350000	31	11.3363229286026	0.0000225209494689496	chr1_234	44	BroadPeak	472.811202899425	0
chr1	172020000	172030000	chr1	172360000	172370000	27	9.23374423705027	0.0000287047315145737	chr1_237	10	SharpPeak	57.3577767181468	0
chr1	172050000	172060000	chr1	172360000	172370000	21	8.12317010224445	0.00138019579124145	chr1_237	10	SharpPeak	57.3577767181468	0
chr1	172510000	172520000	chr1	172630000	172640000	28	11.6191063937196	0.000492730258119871	chr1_238	3	SharpPeak	17.3243445148618	0
chr1	172520000	172530000	chr1	172630000	172640000	33	11.9666089360064	0.00000972099902370719	chr1_238	3	SharpPeak	17.3243445148618	1
chr1	172530000	172540000	chr1	172630000	172640000	33	13.6526173873731	0.00012163071962617	chr1_238	3	SharpPeak	17.3243445148618	0
chr1	172500000	172510000	chr1	173320000	173330000	9	2.27100960126005	0.003849516578613	chr1_239	44	BroadPeak	249.66056326759	0
chr1	172630000	172640000	chr1	173320000	173330000	9	2.32220803259109	0.00446047939324215	chr1_240	12	SharpPeak	65.2074364861299	0
chr1	172480000	172490000	chr1	173330000	173340000	18	3.08032397019283	0.0000000901086811664806	chr1_239	44	BroadPeak	249.66056326759	0
chr1	172490000	172500000	chr1	173330000	173340000	8	1.97917027759834	0.00626677917228551	chr1_239	44	BroadPeak	249.66056326759	0
chr1	172630000	172640000	chr1	173330000	173340000	10	2.30497731573381	0.00113949765947082	chr1_240	12	SharpPeak	65.2074364861299	0
chr1	172480000	172490000	chr1	173340000	173350000	17	2.97373722180395	0.00000029600361159985	chr1_239	44	BroadPeak	249.66056326759	0
chr1	172550000	172560000	chr1	173340000	173350000	8	2.08110844707052	0.00830583746540511	chr1_239	44	BroadPeak	249.66056326759	0
chr1	172630000	172640000	chr1	173340000	173350000	9	2.23619140542978	0.00349096789565688	chr1_240	12	SharpPeak	65.2074364861299	0
chr1	172370000	172380000	chr1	173350000	173360000	9	2.61223561082591	0.00933449481383098	chr1_241	7	SharpPeak	30.796841562911	0
chr1	172480000	172490000	chr1	173350000	173360000	15	3.37564221079408	0.0000337321017144392	chr1_239	44	BroadPeak	249.66056326759	0
chr1	172490000	172500000	chr1	173350000	173360000	8	2.11274304665961	0.00899485087092915	chr1_239	44	BroadPeak	249.66056326759	0
chr1	172500000	172510000	chr1	173350000	173360000	11	2.43175688920912	0.000420492875343179	chr1_239	44	BroadPeak	249.66056326759	0
chr1	172520000	172530000	chr1	173350000	173360000	9	2.10588169006902	0.00238572640637555	chr1_239	44	BroadPeak	249.66056326759	0
chr1	172540000	172550000	chr1	173350000	173360000	8	2.07176895113158	0.00810553950961314	chr1_239	44	BroadPeak	249.66056326759	0
chr1	172560000	172570000	chr1	173350000	173360000	10	2.41514921052801	0.00160962421354665	chr1_239	44	BroadPeak	249.66056326759	0
chr1	172630000	172640000	chr1	173350000	173360000	11	2.47940810814025	0.000491762950323588	chr1_240	12	SharpPeak	65.2074364861299	0
chr1	172360000	172370000	chr1	173360000	173370000	11	2.72548762922715	0.00107148938855566	chr1_241	7	SharpPeak	30.796841562911	0
chr1	172370000	172380000	chr1	173360000	173370000	13	4.18616160977465	0.00338485808477024	chr1_241	7	SharpPeak	30.796841562911	0
chr1	172480000	172490000	chr1	173360000	173370000	26	5.65663626866472	0.0000000105190318374965	chr1_239	44	BroadPeak	249.66056326759	0
chr1	172490000	172500000	chr1	173360000	173370000	18	3.1822513667612	0.000000145357606088924	chr1_239	44	BroadPeak	249.66056326759	0
chr1	172500000	172510000	chr1	173360000	173370000	12	3.82277488799001	0.00467574163765162	chr1_239	44	BroadPeak	249.66056326759	0
chr1	172510000	172520000	chr1	173360000	173370000	19	3.25347851360253	0.0000000376713325123721	chr1_239	44	BroadPeak	249.66056326759	0
chr1	172520000	172530000	chr1	173360000	173370000	17	3.16740981739865	0.000000714569284512471	chr1_239	44	BroadPeak	249.66056326759	0
chr1	172530000	172540000	chr1	173360000	173370000	15	3.34746498248939	0.0000305194352189303	chr1_239	44	BroadPeak	249.66056326759	0
chr1	172550000	172560000	chr1	173360000	173370000	12	3.54458496636839	0.00259337358625114	chr1_239	44	BroadPeak	249.66056326759	0
chr1	172560000	172570000	chr1	173360000	173370000	15	3.78700401009238	0.000120987297035687	chr1_239	44	BroadPeak	249.66056326759	0
chr1	172580000	172590000	chr1	173360000	173370000	12	3.13020438546225	0.000914117200230256	chr1_239	44	BroadPeak	249.66056326759	0
chr1	172630000	172640000	chr1	173360000	173370000	17	3.91113303196651	0.0000118344889259016	chr1_240	12	SharpPeak	65.2074364861299	0
chr1	172390000	172400000	chr1	173380000	173390000	7	1.4686339494955	0.00486945102675019	chr1_241	7	SharpPeak	30.796841562911	0
chr1	172480000	172490000	chr1	173380000	173390000	24	3.02137418166359	0.000000000000844587400706716	chr1_239	44	BroadPeak	249.66056326759	1
chr1	172490000	172500000	chr1	173380000	173390000	10	1.95185372715533	0.000318261136016488	chr1_239	44	BroadPeak	249.66056326759	0
chr1	172500000	172510000	chr1	173380000	173390000	14	2.22089455302956	0.00000137114268452484	chr1_239	44	BroadPeak	249.66056326759	0
chr1	172520000	172530000	chr1	173380000	173390000	12	1.94486553728041	0.0000114627528007843	chr1_239	44	BroadPeak	249.66056326759	0
chr1	172550000	172560000	chr1	173380000	173390000	10	2.10188372152577	0.000568259926646814	chr1_239	44	BroadPeak	249.66056326759	0
chr1	172560000	172570000	chr1	173380000	173390000	11	2.20360033349248	0.000182963372456452	chr1_239	44	BroadPeak	249.66056326759	0
chr1	172630000	172640000	chr1	173380000	173390000	15	2.25302503108591	0.000000258825601845842	chr1_240	12	SharpPeak	65.2074364861299	1
chr1	173320000	173330000	chr1	173380000	173390000	29	11.7089922549846	0.000239543459219959	chr1_242	3	SharpPeak	15.0705084500796	0
chr1	172480000	172490000	chr1	173390000	173400000	15	3.05936985757621	0.0000110333505342614	chr1_239	44	BroadPeak	249.66056326759	0
chr1	172510000	172520000	chr1	173390000	173400000	8	1.99846702283127	0.00658551621880055	chr1_239	44	BroadPeak	249.66056326759	0
chr1	172520000	172530000	chr1	173390000	173400000	8	1.9613951383822	0.0059450376725401	chr1_239	44	BroadPeak	249.66056326759	0
chr1	172530000	172540000	chr1	173390000	173400000	8	2.037675938119	0.00736749865231711	chr1_239	44	BroadPeak	249.66056326759	0
chr1	172540000	172550000	chr1	173390000	173400000	9	1.93095946995716	0.00135743967082228	chr1_239	44	BroadPeak	249.66056326759	0
chr1	172560000	172570000	chr1	173390000	173400000	10	2.22431560858741	0.000869456402644155	chr1_239	44	BroadPeak	249.66056326759	0
chr1	172630000	172640000	chr1	173390000	173400000	13	2.2731430056584	0.000010106865855879	chr1_240	12	SharpPeak	65.2074364861299	0
chr1	176920000	176930000	chr1	177150000	177160000	9	2.60171231487286	0.00908948542955803	chr1_243	2	SharpPeak	7.63163002193005	0
chr1	176990000	177000000	chr1	177410000	177420000	17	4.26115433185744	0.0000344741552636581	chr1_244	3	SharpPeak	16.1818507889187	1
chr1	176920000	176930000	chr1	177440000	177450000	30	5.16530132184565	0.00000000000219562120925547	chr1_245	23	BroadPeak	272.050296580879	0
chr1	176930000	176940000	chr1	177440000	177450000	60	8.33857172639549	0.0000000000000000000000000000864451319141891	chr1_245	23	BroadPeak	272.050296580879	1
chr1	176990000	177000000	chr1	177440000	177450000	61	11.1279045842464	0.0000000000000000000000258737720854211	chr1_245	23	BroadPeak	272.050296580879	0
chr1	177150000	177160000	chr1	177440000	177450000	22	8.23407265158859	0.00066375684402215	chr1_246	9	SharpPeak	92.1356421622268	0
chr1	177250000	177260000	chr1	177440000	177450000	74	31.2140438823009	0.00000000308694210307089	chr1_247	3	SharpPeak	21.9243324059118	1
chr1	177260000	177270000	chr1	177440000	177450000	45	19.0287419816935	0.0000079800659144198	chr1_247	3	SharpPeak	21.9243324059118	0
chr1	176930000	176940000	chr1	177450000	177460000	13	3.53926494718697	0.000783629592220925	chr1_245	23	BroadPeak	272.050296580879	0
chr1	176990000	177000000	chr1	177450000	177460000	29	4.60849121184576	0.000000000000810406384354224	chr1_245	23	BroadPeak	272.050296580879	0
chr1	177250000	177260000	chr1	177450000	177460000	28	12.4840446630943	0.00148497318387016	chr1_247	3	SharpPeak	21.9243324059118	0
chr1	176920000	176930000	chr1	177460000	177470000	9	2.19128952017641	0.00309760759562038	chr1_245	23	BroadPeak	272.050296580879	0
chr1	176990000	177000000	chr1	177460000	177470000	20	4.05451341547381	0.000000227770278065697	chr1_245	23	BroadPeak	272.050296580879	0
chr1	177440000	177450000	chr1	177640000	177650000	41	17.6664497233846	0.0000342502932619351	chr1_248	2	SharpPeak	11.906722122772	1
chr1	177450000	177460000	chr1	177640000	177650000	23	7.71247460529443	0.000100989047087135	chr1_248	2	SharpPeak	11.906722122772	0
chr1	176930000	176940000	chr1	177700000	177710000	12	2.30567691674484	0.0000580623795140165	chr1_249	3	SharpPeak	15.8156191250179	1
chr1	177440000	177450000	chr1	177700000	177710000	42	13.7243674369518	0.0000000246158012078215	chr1_250	11	SharpPeak	150.195889691862	0
chr1	177460000	177470000	chr1	177700000	177710000	15	5.483117071839	0.00493991217499372	chr1_250	11	SharpPeak	150.195889691862	0
chr1	178520000	178530000	chr1	178790000	178800000	22	9.14831593159133	0.00249536226787655	chr1_251	3	SharpPeak	13.3609944111766	0
chr1	178520000	178530000	chr1	178800000	178810000	23	8.4942601505993	0.000396882429000009	chr1_251	3	SharpPeak	13.3609944111766	1
chr1	178520000	178530000	chr1	178820000	178830000	24	7.41569635221708	0.000018628552387946	chr1_252	2	SharpPeak	13.4775071650353	1
chr1	178520000	178530000	chr1	178910000	178920000	29	6.88552356731969	0.00000000869677119250254	chr1_253	20	BroadPeak	220.359401353655	0
chr1	178520000	178530000	chr1	179100000	179110000	29	4.58876201090968	0.000000000000733005160900517	chr1_254	36	BroadPeak	449.826734245091	0
chr1	178530000	178540000	chr1	179100000	179110000	10	2.50488386500799	0.00207537212071307	chr1_254	36	BroadPeak	449.826734245091	0
chr1	178520000	178530000	chr1	179050000	179060000	22	4.14143029108736	0.0000000144909958536918	chr1_254	36	BroadPeak	449.826734245091	0
chr1	178520000	178530000	chr1	179060000	179070000	16	4.32506219892387	0.000147385337315355	chr1_254	36	BroadPeak	449.826734245091	0
chr1	178520000	178530000	chr1	179510000	179520000	21	3.30384435416788	0.00000000149621813089397	chr1_255	11	BroadPeak	192.941166085502	0
chr1	179840000	179850000	chr1	180140000	180150000	16	3.7727189292698	0.0000301596171291919	chr1_256	8	SharpPeak	47.8519874352277	0
chr1	179840000	179850000	chr1	180220000	180230000	16	3.52494669504924	0.0000135099065053076	chr1_257	5	SharpPeak	33.5669360830005	0
chr1	179850000	179860000	chr1	180220000	180230000	17	2.80358856214475	0.000000131473125655124	chr1_257	5	SharpPeak	33.5669360830005	1
chr1	180260000	180270000	chr1	180430000	180440000	19	5.57728389092048	0.0000903801937797687	chr1_258	13	SharpPeak	107.715349979062	0
chr1	180250000	180260000	chr1	180400000	180410000	35	11.1657177518312	0.000000260017244859094	chr1_258	13	SharpPeak	107.715349979062	0
chr1	180260000	180270000	chr1	180400000	180410000	29	6.1691064244919	0.00000000076325952572258	chr1_258	13	SharpPeak	107.715349979062	0
chr1	180280000	180290000	chr1	180400000	180410000	39	10.3661114381768	0.000000000345116591914826	chr1_258	13	SharpPeak	107.715349979062	0
chr1	180430000	180440000	chr1	180540000	180550000	26	10.4340208224533	0.000515728378445803	chr1_259	5	SharpPeak	28.8124617845283	0
chr1	180430000	180440000	chr1	180560000	180570000	40	13.079905343866	0.000000056272235698592	chr1_259	5	SharpPeak	28.8124617845283	1
chr1	180430000	180440000	chr1	180570000	180580000	25	10.8649995925255	0.00205990469870614	chr1_259	5	SharpPeak	28.8124617845283	0
chr1	180260000	180270000	chr1	180760000	180770000	11	2.65811238358974	0.000869456402644155	chr1_260	2	SharpPeak	9.91519893406516	0
chr1	180430000	180440000	chr1	180760000	180770000	21	6.10927940456138	0.0000299721839248689	chr1_261	3	SharpPeak	22.997326523201	0
chr1	180250000	180260000	chr1	180770000	180780000	18	5.4670125778197	0.000215210550249558	chr1_260	2	SharpPeak	9.91519893406516	1
chr1	180430000	180440000	chr1	180770000	180780000	30	7.19523637533568	0.00000000573966514525259	chr1_261	3	SharpPeak	22.997326523201	1
chr1	181210000	181220000	chr1	181540000	181550000	15	4.91539448776621	0.00178483333842825	chr1_262	3	SharpPeak	13.0754314981517	0
chr1	181250000	181260000	chr1	181540000	181550000	16	3.68845331955789	0.0000231154658163291	chr1_263	3	SharpPeak	15.1235434642676	1
chr1	181350000	181360000	chr1	181540000	181550000	26	7.33342038706633	0.00000149640141996013	chr1_264	3	SharpPeak	20.2599332588311	1
chr1	181840000	181850000	chr1	182120000	182130000	29	12.026837977394	0.000375417267146417	chr1_265	3	SharpPeak	14.1309673667694	1
chr1	182520000	182530000	chr1	182950000	182960000	13	3.51949550920572	0.000751398590777452	chr1_266	2	SharpPeak	8.38500432573012	1
chr1	182760000	182770000	chr1	182950000	182960000	29	12.5704875881927	0.000765072023255515	chr1_267	4	SharpPeak	30.5301067946695	0
chr1	182510000	182520000	chr1	182960000	182970000	13	4.39730764657275	0.00510958953442108	chr1_266	2	SharpPeak	8.38500432573012	0
chr1	182760000	182770000	chr1	182960000	182970000	45	10.3211311557263	0.0000000000000838096434173996	chr1_267	4	SharpPeak	30.5301067946695	1
chr1	182760000	182770000	chr1	182980000	182990000	23	10.0413661635872	0.00347449787025162	chr1_267	4	SharpPeak	30.5301067946695	0
chr1	182980000	182990000	chr1	183210000	183220000	15	4.44460108027724	0.00066375684402215	chr1_268	9	SharpPeak	93.0463240364507	0
chr1	182980000	182990000	chr1	183220000	183230000	33	5.99913601472137	0.0000000000006776069927297	chr1_268	9	SharpPeak	93.0463240364507	0
chr1	182530000	182540000	chr1	183290000	183300000	10	2.98805059137582	0.00709860143074289	chr1_269	2	SharpPeak	9.4978375344074	0
chr1	182980000	182990000	chr1	183290000	183300000	22	6.29181912943739	0.0000143460784967458	chr1_268	9	SharpPeak	93.0463240364507	0
chr1	183430000	183440000	chr1	184030000	184040000	12	3.63810895340256	0.00316832538169865	chr1_270	2	SharpPeak	17.1154235516695	0
chr1	183430000	183440000	chr1	184230000	184240000	9	1.67115186085465	0.000492730258119871	chr1_271	3	SharpPeak	27.4464567101264	0
chr1	184240000	184250000	chr1	184720000	184730000	14	4.03708354916081	0.000809680485625337	chr1_272	13	SharpPeak	119.662873607794	0
chr1	184230000	184240000	chr1	184730000	184740000	14	3.74517964417891	0.000389219698371074	chr1_272	13	SharpPeak	119.662873607794	0
chr1	184240000	184250000	chr1	184730000	184740000	18	3.78432990518842	0.00000177047403409278	chr1_272	13	SharpPeak	119.662873607794	0
chr1	184440000	184450000	chr1	184730000	184740000	22	5.74923818814262	0.00000348498335319036	chr1_273	4	SharpPeak	22.7372109113461	1
chr1	184840000	184850000	chr1	185200000	185210000	23	5.60722578816035	0.000000613515594251166	chr1_274	6	SharpPeak	41.3130977723801	0
chr1	184850000	184860000	chr1	185200000	185210000	12	3.8249800322076	0.00469334932420604	chr1_274	6	SharpPeak	41.3130977723801	0
chr1	185730000	185740000	chr1	186700000	186710000	9	2.37895409050453	0.00521945099233201	chr1_275	4	SharpPeak	23.8276145147023	0
chr1	186110000	186120000	chr1	186700000	186710000	18	4.87552315072206	0.0000526318513618601	chr1_276	4	SharpPeak	23.3444892292926	0
chr1	186180000	186190000	chr1	186700000	186710000	36	4.53930474040329	0.000000000000000000761945036662786	chr1_277	12	SharpPeak	110.71788918235	1
chr1	186400000	186410000	chr1	186700000	186710000	31	7.09463528420926	0.00000000101735622656307	chr1_278	9	SharpPeak	53.4931933707561	1
chr1	189000000	189010000	chr1	189680000	189690000	23	4.00455025005084	0.0000000014936285478231	chr1_279	6	SharpPeak	55.60825559377	0
chr1	189010000	189020000	chr1	189680000	189690000	14	2.50729853346095	0.00000549027601898646	chr1_279	6	SharpPeak	55.60825559377	0
chr1	189680000	189690000	chr1	189920000	189930000	24	11.3597643841303	0.00746924854268136	chr1_280	4	SharpPeak	22.3909521132692	0
chr1	190160000	190170000	chr1	190680000	190690000	16	4.68573160022244	0.000362658403113956	chr1_281	29	BroadPeak	222.956773743815	0
chr1	190170000	190180000	chr1	190680000	190690000	29	6.10941199411547	0.000000000611372271456243	chr1_281	29	BroadPeak	222.956773743815	0
chr1	190170000	190180000	chr1	190690000	190700000	21	5.83117552503681	0.0000153292978685341	chr1_281	29	BroadPeak	222.956773743815	0
chr1	191310000	191320000	chr1	191570000	191580000	27	8.19212937411516	0.00000345510510562431	chr1_282	7	SharpPeak	37.2129837957565	1
chr1	191320000	191330000	chr1	191570000	191580000	36	13.3869455703949	0.00000581438957453837	chr1_282	7	SharpPeak	37.2129837957565	0
chr1	191390000	191400000	chr1	191570000	191580000	45	17.8704206612203	0.00000159590190239018	chr1_283	4	SharpPeak	26.4080258625715	0
chr1	191310000	191320000	chr1	191820000	191830000	14	3.63182217265631	0.000281563357339074	chr1_284	4	SharpPeak	20.6607398558057	0
chr1	191320000	191330000	chr1	191820000	191830000	16	5.68775387048087	0.00272510200948137	chr1_284	4	SharpPeak	20.6607398558057	0
chr1	191570000	191580000	chr1	191820000	191830000	46	10.577702021018	0.0000000000000471441528037696	chr1_285	5	SharpPeak	50.1733991768493	0
chr1	191320000	191330000	chr1	191830000	191840000	12	3.55522348430624	0.00265082545740803	chr1_284	4	SharpPeak	20.6607398558057	0
chr1	191570000	191580000	chr1	191830000	191840000	19	6.32926619489412	0.000439912797453654	chr1_285	5	SharpPeak	50.1733991768493	0
chr1	191830000	191840000	chr1	191900000	191910000	37	16.0271043400869	0.000105493861014888	chr1_286	3	SharpPeak	13.8651387898197	1
chr1	191830000	191840000	chr1	191910000	191920000	23	10.7817056994415	0.00813029054633675	chr1_286	3	SharpPeak	13.8651387898197	0
chr1	191820000	191830000	chr1	192090000	192100000	27	7.78309484466742	0.00000134733257787313	chr1_287	2	SharpPeak	23.7512100106046	0
chr1	191830000	191840000	chr1	192090000	192100000	32	4.9996975173442	0.000000000000029316883417546	chr1_287	2	SharpPeak	23.7512100106046	1
chr1	191990000	192000000	chr1	192090000	192100000	27	13.1089219456344	0.00580218876416081	chr1_288	9	SharpPeak	95.5209664607701	0
chr1	191990000	192000000	chr1	192070000	192080000	26	8.66940674910677	0.0000276021692469263	chr1_288	9	SharpPeak	95.5209664607701	0
chr1	192750000	192760000	chr1	193120000	193130000	13	3.46437195201402	0.000647253139499961	chr1_289	3	SharpPeak	16.7511832025754	0
chr1	192760000	192770000	chr1	193130000	193140000	16	3.83393171289229	0.0000363174482786939	chr1_289	3	SharpPeak	16.7511832025754	1
chr1	192770000	192780000	chr1	193130000	193140000	19	5.52728604611829	0.0000797720930477092	chr1_289	3	SharpPeak	16.7511832025754	0
chr1	193700000	193710000	chr1	194610000	194620000	17	2.46538878796729	0.0000000218538644159741	chr1_290	25	BroadPeak	232.956750812427	0
chr1	193980000	193990000	chr1	194610000	194620000	10	2.50986687678557	0.00210308971480661	chr1_291	8	SharpPeak	47.5831658204706	0
chr1	194200000	194210000	chr1	194610000	194620000	11	3.49643311289938	0.00706555484926029	chr1_292	3	SharpPeak	14.6697814649048	0
chr1	193700000	193710000	chr1	194620000	194630000	45	4.39877310433769	0.000000000000000000000000000898460450261599	chr1_290	25	BroadPeak	232.956750812427	0
chr1	193980000	193990000	chr1	194620000	194630000	20	4.48411873916732	0.00000110638163504758	chr1_291	8	SharpPeak	47.5831658204706	0
chr1	194200000	194210000	chr1	194620000	194630000	19	6.63014990224379	0.000775537792204361	chr1_292	3	SharpPeak	14.6697814649048	0
chr1	16100000	16110000	chr1	16400000	16410000	16	5.44525285704224	0.00430311587819936	chr1_293	4	SharpPeak	27.9303132231611	0
chr1	16100000	16110000	chr1	16410000	16420000	17	3.97343932534159	0.0000408190523921352	chr1_293	4	SharpPeak	27.9303132231611	0
chr1	16100000	16110000	chr1	16420000	16430000	10	2.24464583766793	0.00234214507699635	chr1_293	4	SharpPeak	27.9303132231611	0
chr1	16100000	16110000	chr1	16430000	16440000	29	5.52518904043975	0.000000000220912711319062	chr1_293	4	SharpPeak	27.9303132231611	1
chr1	16610000	16620000	chr1	17130000	17140000	12	2.65125458980899	0.000565792077480131	chr1_3	2	SharpPeak	9.4708309678606	1
chr1	16660000	16670000	chr1	17130000	17140000	10	2.02769079642076	0.00112270175517307	chr1_4	2	SharpPeak	9.55195618684967	0
chr1	19100000	19110000	chr1	19220000	19230000	40	13.3485810071285	0.000000318498975933473	chr1_5	6	SharpPeak	35.2697235785691	1
chr1	19110000	19120000	chr1	19220000	19230000	27	10.5209163645884	0.000654414609133194	chr1_5	6	SharpPeak	35.2697235785691	0
chr1	19210000	19220000	chr1	19960000	19970000	10	2.14453082922615	0.0016855950994989	chr1_294	4	SharpPeak	22.4440309701404	0
chr1	19200000	19210000	chr1	19970000	19980000	11	1.64644946891106	0.0000402300369405265	chr1_294	4	SharpPeak	22.4440309701404	0
chr1	19210000	19220000	chr1	19970000	19980000	12	1.85085388930377	0.0000202840221037733	chr1_294	4	SharpPeak	22.4440309701404	1
chr1	19240000	19250000	chr1	19970000	19980000	12	1.67741282190693	0.00000773754786453437	chr1_295	2	SharpPeak	13.8851212941536	1
chr1	19200000	19210000	chr1	19980000	19990000	8	1.69750894513728	0.00608242385680734	chr1_294	4	SharpPeak	22.4440309701404	0
chr1	19240000	19250000	chr1	19980000	19990000	11	1.7306476824816	0.0000627400010366271	chr1_295	2	SharpPeak	13.8851212941536	0
chr1	23760000	23770000	chr1	24110000	24120000	14	3.63318902798822	0.000756552481331412	chr1_8	2	SharpPeak	9.46650251389079	1
chr1	23760000	23770000	chr1	24160000	24170000	18	4.60710541598713	0.0000709221974891217	chr1_9	2	SharpPeak	15.3919981921046	0
chr1	23760000	23770000	chr1	24220000	24230000	13	3.99982188580939	0.00553925726918384	chr1_296	4	SharpPeak	30.0230073507314	0
chr1	23760000	23770000	chr1	24230000	24240000	18	3.6223936757112	0.00000287938500376923	chr1_296	4	SharpPeak	30.0230073507314	0
chr1	23760000	23770000	chr1	24240000	24250000	23	3.56303758536469	0.000000000571273265350777	chr1_296	4	SharpPeak	30.0230073507314	1
chr1	23760000	23770000	chr1	24250000	24260000	14	3.11439373916937	0.000161415334659927	chr1_296	4	SharpPeak	30.0230073507314	0
chr1	35870000	35880000	chr1	36050000	36060000	14	4.09056064110169	0.00231452903720527	chr1_12	5	SharpPeak	22.7937462344981	0
chr1	36540000	36550000	chr1	36620000	36630000	32	12.2413373241587	0.000105965033713882	chr1_13	21	BroadPeak	275.176028961152	0
chr1	36550000	36560000	chr1	36620000	36630000	85	35.1285339122	0.000000000210477153920279	chr1_13	21	BroadPeak	275.176028961152	0
chr1	36540000	36550000	chr1	36630000	36640000	42	14.5564832201969	0.000000392189664096335	chr1_13	21	BroadPeak	275.176028961152	0
chr1	36550000	36560000	chr1	36630000	36640000	167	41.3394849669	0.00000000000000000000000000000000000000000000354384855815473	chr1_13	21	BroadPeak	275.176028961152	1
chr1	36550000	36560000	chr1	36660000	36670000	52	19.6522415227525	0.000000135859584595374	chr1_13	21	BroadPeak	275.176028961152	0
chr1	36510000	36520000	chr1	36680000	36690000	29	9.91417832543825	0.0000376937374213597	chr1_297	2	SharpPeak	11.6741313461307	1
chr1	36540000	36550000	chr1	36680000	36690000	34	8.95290005589322	0.0000000149961007247687	chr1_13	21	BroadPeak	275.176028961152	0
chr1	36550000	36560000	chr1	36680000	36690000	113	24.6587296544817	0.0000000000000000000000000000000000421835725077131	chr1_13	21	BroadPeak	275.176028961152	0
chr1	36550000	36560000	chr1	36650000	36660000	71	23.142702507259	0.000000000000382387425357523	chr1_13	21	BroadPeak	275.176028961152	0
chr1	36510000	36520000	chr1	36670000	36680000	23	8.50559600262039	0.0010519435356645	chr1_297	2	SharpPeak	11.6741313461307	0
chr1	36540000	36550000	chr1	36670000	36680000	21	7.7586357321562	0.0019684634788904	chr1_13	21	BroadPeak	275.176028961152	0
chr1	36550000	36560000	chr1	36670000	36680000	59	21.4548482205229	0.00000000353094850354362	chr1_13	21	BroadPeak	275.176028961152	0
chr1	36540000	36550000	chr1	36640000	36650000	26	11.0227610872883	0.00286023307250255	chr1_13	21	BroadPeak	275.176028961152	0
chr1	36550000	36560000	chr1	36640000	36650000	95	31.040709401901	0.0000000000000000143240360231162	chr1_13	21	BroadPeak	275.176028961152	0
chr1	36770000	36780000	chr1	37230000	37240000	9	2.23046598386701	0.00820560038379827	chr1_298	7	SharpPeak	61.4028446311236	0
chr1	36780000	36790000	chr1	37230000	37240000	13	3.03320781875435	0.000491939801999293	chr1_298	7	SharpPeak	61.4028446311236	0
chr1	36930000	36940000	chr1	37230000	37240000	18	5.21592093379713	0.000332979211627507	chr1_299	6	SharpPeak	34.3348351779589	0
chr1	36770000	36780000	chr1	37240000	37250000	11	2.25131566653468	0.000589523404182629	chr1_298	7	SharpPeak	61.4028446311236	0
chr1	36780000	36790000	chr1	37240000	37250000	24	3.06746758475868	0.00000000000453718275471279	chr1_298	7	SharpPeak	61.4028446311236	0
chr1	36920000	36930000	chr1	37240000	37250000	11	2.81170489844079	0.00336162833903669	chr1_299	6	SharpPeak	34.3348351779589	0
chr1	36930000	36940000	chr1	37240000	37250000	23	5.24113474296345	0.000000616920819333731	chr1_299	6	SharpPeak	34.3348351779589	1
chr1	36940000	36950000	chr1	37240000	37250000	15	4.32966602876179	0.00130038974340281	chr1_299	6	SharpPeak	34.3348351779589	0
chr1	36780000	36790000	chr1	37250000	37260000	26	2.63393087707802	0.0000000000000024073095511873	chr1_298	7	SharpPeak	61.4028446311236	1
chr1	36930000	36940000	chr1	37250000	37260000	14	4.32999343883418	0.00384793411900255	chr1_299	6	SharpPeak	34.3348351779589	0
chr1	36780000	36790000	chr1	37270000	37280000	14	2.7505096420626	0.0000432276457996835	chr1_298	7	SharpPeak	61.4028446311236	0
chr1	36780000	36790000	chr1	37260000	37270000	16	2.75145956592163	0.00000178982427433486	chr1_298	7	SharpPeak	61.4028446311236	0
chr1	36930000	36940000	chr1	37260000	37270000	18	4.53465153262471	0.0000580456137845513	chr1_299	6	SharpPeak	34.3348351779589	0
chr1	38130000	38140000	chr1	38770000	38780000	9	1.67506833179118	0.00130185059365468	chr1_17	5	SharpPeak	28.6868023954441	0
chr1	38620000	38630000	chr1	38770000	38780000	23	7.8968747762481	0.000378797668471019	chr1_300	4	SharpPeak	20.8143266952204	0
chr1	38120000	38130000	chr1	38780000	38790000	20	3.49134526779076	0.0000000697739752389923	chr1_17	5	SharpPeak	28.6868023954441	1
chr1	38620000	38630000	chr1	38780000	38790000	30	10.362376478424	0.0000311533733038272	chr1_300	4	SharpPeak	20.8143266952204	1
chr1	38120000	38130000	chr1	38790000	38800000	14	2.62290767913332	0.0000258610995817596	chr1_17	5	SharpPeak	28.6868023954441	0
chr1	39020000	39030000	chr1	39330000	39340000	11	3.18371072462207	0.00832504890347535	chr1_301	4	SharpPeak	18.8962787207132	0
chr1	39030000	39040000	chr1	39330000	39340000	10	2.73699357970994	0.00908599326507122	chr1_301	4	SharpPeak	18.8962787207132	0
chr1	39020000	39030000	chr1	39340000	39350000	16	3.17026242684712	0.0000105162028262418	chr1_301	4	SharpPeak	18.8962787207132	1
chr1	39030000	39040000	chr1	39340000	39350000	10	2.7246176647893	0.00882234316295322	chr1_301	4	SharpPeak	18.8962787207132	0
chr1	39390000	39400000	chr1	39490000	39500000	22	6.52733918889386	0.0000698374649366216	chr1_21	9	SharpPeak	46.1668094559016	0
chr1	39360000	39370000	chr1	39510000	39520000	21	6.87312270047923	0.000425244168226155	chr1_21	9	SharpPeak	46.1668094559016	0
chr1	39370000	39380000	chr1	39510000	39520000	15	5.07711764799319	0.00582778887725306	chr1_21	9	SharpPeak	46.1668094559016	0
chr1	39390000	39400000	chr1	39510000	39520000	21	5.44062058880215	0.0000158046803435208	chr1_21	9	SharpPeak	46.1668094559016	1
chr1	39370000	39380000	chr1	39520000	39530000	14	4.64020836634521	0.00703082801897435	chr1_21	9	SharpPeak	46.1668094559016	0
chr1	39390000	39400000	chr1	39520000	39530000	15	4.9295884992866	0.00446428694421988	chr1_21	9	SharpPeak	46.1668094559016	0
chr1	39390000	39400000	chr1	39500000	39510000	18	6.32748170316414	0.0029900300987802	chr1_21	9	SharpPeak	46.1668094559016	0
chr1	40870000	40880000	chr1	41140000	41150000	16	3.41979419643131	0.0000263122457359271	chr1_22	4	SharpPeak	24.623854966629	0
chr1	41270000	41280000	chr1	41640000	41650000	13	3.06167685201742	0.000534917681483604	chr1_24	3	SharpPeak	17.1412385324641	0
chr1	41270000	41280000	chr1	41750000	41760000	20	3.0171792615093	0.00000000659708618311016	chr1_27	3	SharpPeak	24.1523530103363	1
chr1	41150000	41160000	chr1	41730000	41740000	10	2.63903635743137	0.00715956356296063	chr1_26	3	SharpPeak	17.9304013627114	0
chr1	41150000	41160000	chr1	41790000	41800000	12	2.10782541280938	0.0000697063440638259	chr1_28	7	SharpPeak	54.0475996067838	0
chr1	41150000	41160000	chr1	41800000	41810000	17	2.91820915393862	0.000000749935443223219	chr1_28	7	SharpPeak	54.0475996067838	0
chr1	41270000	41280000	chr1	41800000	41810000	12	3.04741816796153	0.00185745663255164	chr1_29	2	SharpPeak	10.6568176269866	0
chr1	41150000	41160000	chr1	41820000	41830000	11	2.79282304376146	0.00319746806596397	chr1_28	7	SharpPeak	54.0475996067838	0
chr1	41150000	41160000	chr1	41900000	41910000	11	2.26612999718203	0.000622598824773436	chr1_30	3	SharpPeak	15.0815504964189	0
chr1	41890000	41900000	chr1	42270000	42280000	14	4.05150900117313	0.00212643191524546	chr1_33	7	SharpPeak	40.9383951423939	0
chr1	41810000	41820000	chr1	42500000	42510000	11	2.7046546104668	0.00251000258444139	chr1_35	3	SharpPeak	20.0075468431561	0
chr1	41810000	41820000	chr1	42510000	42520000	14	2.21393912782407	0.00000392024571493873	chr1_35	3	SharpPeak	20.0075468431561	0
chr1	41810000	41820000	chr1	42550000	42560000	11	2.56007404767329	0.00163899203564523	chr1_36	3	SharpPeak	20.1392483521695	0
chr1	42250000	42260000	chr1	42620000	42630000	14	4.68028410769369	0.00754438483413653	chr1_302	4	SharpPeak	20.1883253842757	0
chr1	42250000	42260000	chr1	42630000	42640000	14	3.97108070256643	0.00176241675596866	chr1_302	4	SharpPeak	20.1883253842757	0
chr1	41890000	41900000	chr1	42640000	42650000	13	2.24664572020455	0.0000252572107199865	chr1_303	3	SharpPeak	16.9588428809152	1
chr1	42240000	42250000	chr1	42640000	42650000	16	3.04321990838171	0.00000635735186237758	chr1_302	4	SharpPeak	20.1883253842757	1
chr1	42250000	42260000	chr1	42640000	42650000	12	3.62366388304066	0.00732673845985648	chr1_302	4	SharpPeak	20.1883253842757	0
chr1	41890000	41900000	chr1	42650000	42660000	10	2.52104839343401	0.00521792149352645	chr1_303	3	SharpPeak	16.9588428809152	0
chr1	41890000	41900000	chr1	42660000	42670000	12	2.31375520650516	0.000166819770784139	chr1_303	3	SharpPeak	16.9588428809152	0
chr1	42240000	42250000	chr1	42660000	42670000	14	3.10780177397228	0.000157886716036221	chr1_40	40	BroadPeak	655.262791923611	0
chr1	42250000	42260000	chr1	42660000	42670000	18	3.70328302914922	0.00000388106125832286	chr1_40	40	BroadPeak	655.262791923611	0
chr1	42260000	42270000	chr1	42660000	42670000	16	4.05560454673225	0.000196814133803518	chr1_40	40	BroadPeak	655.262791923611	0
chr1	41810000	41820000	chr1	42720000	42730000	10	2.3907514019452	0.0036465171735071	chr1_39	105	BroadPeak	1725.22031544927	0
chr1	41890000	41900000	chr1	42720000	42730000	13	2.24456740711249	0.0000250929787280486	chr1_39	105	BroadPeak	1725.22031544927	0
chr1	41810000	41820000	chr1	42730000	42740000	10	2.38161081761668	0.00354720944095347	chr1_39	105	BroadPeak	1725.22031544927	0
chr1	43440000	43450000	chr1	43580000	43590000	30	10.430301410635	0.0000353157190031687	chr1_304	2	SharpPeak	12.0921105560824	1
chr1	43440000	43450000	chr1	43570000	43580000	30	12.1270517325179	0.000501779194596992	chr1_304	2	SharpPeak	12.0921105560824	0
chr1	43440000	43450000	chr1	43680000	43690000	19	5.61406917756114	0.000265248812799027	chr1_305	2	SharpPeak	12.7248609933832	0
chr1	43440000	43450000	chr1	43690000	43700000	25	7.45574623587681	0.0000189722724372583	chr1_305	2	SharpPeak	12.7248609933832	1
chr1	43440000	43450000	chr1	43730000	43740000	25	4.80434740489471	0.00000000631395940090452	chr1_306	2	SharpPeak	15.658257338491	1
chr1	43440000	43450000	chr1	43740000	43750000	18	5.97622059272904	0.00160632675524806	chr1_306	2	SharpPeak	15.658257338491	0
chr1	50920000	50930000	chr1	51320000	51330000	14	3.44654844965688	0.000453759857035057	chr1_42	8	SharpPeak	66.5167705876125	0
chr1	50920000	50930000	chr1	51340000	51350000	12	3.39972588662985	0.00445860435330873	chr1_42	8	SharpPeak	66.5167705876125	0
chr1	50930000	50940000	chr1	51340000	51350000	8	1.78910116548694	0.00819743567795087	chr1_42	8	SharpPeak	66.5167705876125	0
chr1	50930000	50940000	chr1	51580000	51590000	8	1.63863882668102	0.00495206998089468	chr1_307	3	SharpPeak	13.882381528463	0
chr1	50920000	50930000	chr1	51590000	51600000	11	2.45461118272745	0.0011829438376932	chr1_307	3	SharpPeak	13.882381528463	1
chr1	50920000	50930000	chr1	51600000	51610000	11	2.55480013028653	0.00161560305829528	chr1_307	3	SharpPeak	13.882381528463	0
chr1	51330000	51340000	chr1	51610000	51620000	10	2.77803983063399	0.00999921941365485	chr1_308	2	SharpPeak	7.68730547281215	0
chr1	51330000	51340000	chr1	51620000	51630000	11	3.17568741763534	0.00819298398715565	chr1_308	2	SharpPeak	7.68730547281215	1
chr1	52500000	52510000	chr1	52640000	52650000	15	5.16577998611446	0.00684475361799102	chr1_43	3	SharpPeak	13.2269454015653	0
chr1	54550000	54560000	chr1	54650000	54660000	26	11.2377518538393	0.00369229949557706	chr1_309	2	SharpPeak	9.31851749999568	0
chr1	54550000	54560000	chr1	54660000	54670000	27	10.8771078779261	0.00107564329183371	chr1_309	2	SharpPeak	9.31851749999568	1
chr1	54550000	54560000	chr1	54960000	54970000	12	3.42700471107202	0.00473749523512538	chr1_310	3	SharpPeak	16.83352062272	0
chr1	54550000	54560000	chr1	54970000	54980000	18	3.60123943643845	0.00000266539059135815	chr1_310	3	SharpPeak	16.83352062272	1
chr1	54550000	54560000	chr1	54980000	54990000	13	3.54413620764616	0.00200927004251343	chr1_310	3	SharpPeak	16.83352062272	0
chr1	55400000	55410000	chr1	55660000	55670000	29	6.8076615706272	0.0000000220153122536615	chr1_311	4	SharpPeak	26.1261739750438	1
chr1	55400000	55410000	chr1	55690000	55700000	19	5.78002554830677	0.000380641427258553	chr1_312	7	SharpPeak	113.538896847052	0
chr1	55400000	55410000	chr1	55650000	55660000	18	5.19984185522814	0.000320043141693584	chr1_311	4	SharpPeak	26.1261739750438	0
chr1	55400000	55410000	chr1	55670000	55680000	14	4.58587214849171	0.00633928171673046	chr1_311	4	SharpPeak	26.1261739750438	0
chr1	55400000	55410000	chr1	55700000	55710000	18	5.82252996702585	0.00120028261824142	chr1_312	7	SharpPeak	113.538896847052	0
chr1	55400000	55410000	chr1	55720000	55730000	24	3.99192137271891	0.000000000885314563719257	chr1_312	7	SharpPeak	113.538896847052	0
chr1	55400000	55410000	chr1	55820000	55830000	16	3.51881820852108	0.0000371550715695057	chr1_45	8	SharpPeak	79.5782276357738	0
chr1	55400000	55410000	chr1	55830000	55840000	19	3.12624326531891	0.0000000671172575193088	chr1_45	8	SharpPeak	79.5782276357738	0
chr1	55230000	55240000	chr1	55860000	55870000	12	2.24842056370889	0.000127624091741973	chr1_313	2	SharpPeak	16.7671955483947	0
chr1	55400000	55410000	chr1	55860000	55870000	14	2.82183365641324	0.0000570996764945437	chr1_45	8	SharpPeak	79.5782276357738	0
chr1	55400000	55410000	chr1	55640000	55650000	19	5.20438737453768	0.000100226336380815	chr1_311	4	SharpPeak	26.1261739750438	0
chr1	55400000	55410000	chr1	55740000	55750000	37	4.91421496317321	0.00000000000000000552796020455228	chr1_312	7	SharpPeak	113.538896847052	0
chr1	55400000	55410000	chr1	55750000	55760000	21	3.82678665597875	0.0000000608256306507402	chr1_312	7	SharpPeak	113.538896847052	0
chr1	55400000	55410000	chr1	55840000	55850000	16	2.37824356903091	0.000000275055146272109	chr1_45	8	SharpPeak	79.5782276357738	0
chr1	55400000	55410000	chr1	55850000	55860000	26	3.09573069569548	0.000000000000096173711317504	chr1_45	8	SharpPeak	79.5782276357738	0
chr1	55400000	55410000	chr1	55710000	55720000	18	4.86819011202038	0.000142495309738229	chr1_312	7	SharpPeak	113.538896847052	0
chr1	55400000	55410000	chr1	55730000	55740000	70	4.91359861503053	0.00000000000000000000000000000000000000000000000000319906698607047	chr1_312	7	SharpPeak	113.538896847052	1
chr1	55230000	55240000	chr1	55870000	55880000	19	2.75377293833615	0.00000000916626602742024	chr1_313	2	SharpPeak	16.7671955483947	1
chr1	55400000	55410000	chr1	55870000	55880000	32	3.55515935189825	0.0000000000000000100966429842561	chr1_45	8	SharpPeak	79.5782276357738	1
chr1	55400000	55410000	chr1	55810000	55820000	16	3.10934634887275	0.00000830605765011105	chr1_45	8	SharpPeak	79.5782276357738	0
chr1	56970000	56980000	chr1	57190000	57200000	22	6.60964060564594	0.0000840760081992223	chr1_46	5	SharpPeak	54.4424970389935	0
chr1	56970000	56980000	chr1	57270000	57280000	19	5.85303288645643	0.000448962251650372	chr1_47	3	SharpPeak	16.890984252658	0
chr1	56970000	56980000	chr1	57330000	57340000	35	7.38825302934658	0.0000000000296611464079431	chr1_314	2	SharpPeak	18.8205217197375	1
chr1	56980000	56990000	chr1	57330000	57340000	17	4.87932391477415	0.000480938830665814	chr1_314	2	SharpPeak	18.8205217197375	0
chr1	56970000	56980000	chr1	57390000	57400000	24	6.05890849358599	0.00000188961804522592	chr1_315	2	SharpPeak	12.8062529088512	1
chr1	56980000	56990000	chr1	57390000	57400000	14	4.0275523351431	0.00200927004251343	chr1_315	2	SharpPeak	12.8062529088512	0
chr1	57420000	57430000	chr1	57780000	57790000	15	2.55316060775359	0.00000373042508559372	chr1_48	5	SharpPeak	65.0251975927705	0
chr1	57420000	57430000	chr1	57910000	57920000	10	2.04330500912032	0.00118948944981606	chr1_316	2	SharpPeak	10.8035594108892	0
chr1	57430000	57440000	chr1	57910000	57920000	11	1.96906006792177	0.000193242186091301	chr1_316	2	SharpPeak	10.8035594108892	1
chr1	57400000	57410000	chr1	57940000	57950000	24	4.12533788186259	0.0000000016983844235274	chr1_49	26	BroadPeak	192.806485729461	0
chr1	57420000	57430000	chr1	57940000	57950000	23	2.205974646535	0.0000000000000443595551015012	chr1_49	26	BroadPeak	192.806485729461	1
chr1	57430000	57440000	chr1	57940000	57950000	10	2.1179766907927	0.00154552552885424	chr1_49	26	BroadPeak	192.806485729461	0
chr1	57770000	57780000	chr1	57940000	57950000	38	11.4484198441749	0.0000000556412067354751	chr1_50	5	SharpPeak	43.1293120720734	0
chr1	57420000	57430000	chr1	57930000	57940000	16	2.12911234648545	0.0000000626926749109332	chr1_49	26	BroadPeak	192.806485729461	0
chr1	57770000	57780000	chr1	57930000	57940000	33	11.1894298456539	0.00000702368132197794	chr1_50	5	SharpPeak	43.1293120720734	0
chr1	57430000	57440000	chr1	57810000	57820000	9	2.25039696683555	0.00863630273002935	chr1_317	2	SharpPeak	9.4453740609832	0
chr1	57430000	57440000	chr1	57820000	57830000	11	2.10848505371534	0.000341398131850504	chr1_317	2	SharpPeak	9.4453740609832	1
chr1	57400000	57410000	chr1	57950000	57960000	18	3.48046959145711	0.0000016639806519556	chr1_49	26	BroadPeak	192.806485729461	0
chr1	57420000	57430000	chr1	57950000	57960000	17	1.96306521760095	0.00000000279017030879915	chr1_49	26	BroadPeak	192.806485729461	0
chr1	57770000	57780000	chr1	57950000	57960000	44	9.20612304292084	0.0000000000000297619855568441	chr1_50	5	SharpPeak	43.1293120720734	1
chr1	57430000	57440000	chr1	57980000	57990000	8	1.62140380451699	0.00466779632867388	chr1_49	26	BroadPeak	192.806485729461	0
chr1	57400000	57410000	chr1	58000000	58010000	11	2.48334246782764	0.00129252687290711	chr1_49	26	BroadPeak	192.806485729461	0
chr1	57400000	57410000	chr1	58040000	58050000	11	2.68422537649135	0.00236639998376521	chr1_49	26	BroadPeak	192.806485729461	0
chr1	57400000	57410000	chr1	58010000	58020000	12	2.95380381967736	0.00143349822672447	chr1_49	26	BroadPeak	192.806485729461	0
chr1	57420000	57430000	chr1	58010000	58020000	10	1.76479775684967	0.000392914503211614	chr1_51	3	SharpPeak	24.728740270857	0
chr1	57400000	57410000	chr1	58260000	58270000	11	2.56468084686215	0.00166142403081639	chr1_318	2	SharpPeak	11.2213912030636	0
chr1	57400000	57410000	chr1	58270000	58280000	13	2.43844337275903	0.0000581399981043366	chr1_318	2	SharpPeak	11.2213912030636	1
chr1	57420000	57430000	chr1	58270000	58280000	13	1.56863479954146	0.000000575579606866279	chr1_319	3	SharpPeak	24.0397184502135	1
chr1	57420000	57430000	chr1	58280000	58290000	13	1.58428868665243	0.000000638498999109503	chr1_319	3	SharpPeak	24.0397184502135	0
chr1	57420000	57430000	chr1	58290000	58300000	11	1.65555156934394	0.0000421650944263544	chr1_319	3	SharpPeak	24.0397184502135	0
chr1	59310000	59320000	chr1	59470000	59480000	28	6.28191470935416	0.0000000160071274613089	chr1_53	4	SharpPeak	40.2301404347641	0
chr1	59230000	59240000	chr1	59600000	59610000	19	3.94037975073642	0.00000213133070760368	chr1_56	6	SharpPeak	45.8729005956608	0
chr1	59250000	59260000	chr1	59600000	59610000	13	2.59795707730976	0.000109604803411811	chr1_56	6	SharpPeak	45.8729005956608	0
chr1	59310000	59320000	chr1	59600000	59610000	20	3.50660270229871	0.0000000748250150375111	chr1_54	13	SharpPeak	80.2613213288445	1
chr1	59480000	59490000	chr1	59600000	59610000	32	14.5028935658193	0.00195664632421719	chr1_55	9	SharpPeak	68.1914653233455	0
chr1	59230000	59240000	chr1	59630000	59640000	15	3.44086183390538	0.000116928235418569	chr1_320	2	SharpPeak	15.8404241802492	0
chr1	59310000	59320000	chr1	59630000	59640000	12	3.03899026486073	0.0018131941919584	chr1_54	13	SharpPeak	80.2613213288445	0
chr1	59310000	59320000	chr1	59610000	59620000	20	3.79714380555698	0.000000268431531915468	chr1_54	13	SharpPeak	80.2613213288445	0
chr1	59480000	59490000	chr1	59610000	59620000	38	15.313101739767	0.0000502947020406393	chr1_55	9	SharpPeak	68.1914653233455	0
chr1	59230000	59240000	chr1	59620000	59630000	21	3.86529924462031	0.0000000714278824356907	chr1_320	2	SharpPeak	15.8404241802492	1
chr1	59250000	59260000	chr1	59620000	59630000	19	2.55295534052111	0.00000000283890614600653	chr1_321	2	SharpPeak	16.4996408474361	1
chr1	59260000	59270000	chr1	59620000	59630000	11	2.28503212137329	0.000664612027417864	chr1_321	2	SharpPeak	16.4996408474361	0
chr1	59310000	59320000	chr1	59620000	59630000	15	3.40913232186825	0.000105540393781629	chr1_54	13	SharpPeak	80.2613213288445	0
chr1	59480000	59490000	chr1	59620000	59630000	40	13.1485547346503	0.000000216710156369945	chr1_55	9	SharpPeak	68.1914653233455	0
chr1	60400000	60410000	chr1	60840000	60850000	10	2.51259827945712	0.0050973054502334	chr1_58	6	SharpPeak	30.0980469940634	0
chr1	60560000	60570000	chr1	60840000	60850000	31	7.16165897441478	0.0000000042841909608405	chr1_59	4	SharpPeak	35.9655841514815	0
chr1	60400000	60410000	chr1	60850000	60860000	11	2.5467251033989	0.00157665779685524	chr1_58	6	SharpPeak	30.0980469940634	0
chr1	60410000	60420000	chr1	60850000	60860000	19	3.21302165597884	0.000000102652983284482	chr1_58	6	SharpPeak	30.0980469940634	1
chr1	60560000	60570000	chr1	60850000	60860000	22	7.22088316153197	0.000294675090970437	chr1_59	4	SharpPeak	35.9655841514815	0
chr1	60410000	60420000	chr1	60870000	60880000	10	2.63522626563947	0.00709220118221217	chr1_58	6	SharpPeak	30.0980469940634	0
chr1	60560000	60570000	chr1	60870000	60880000	23	5.56526384147653	0.00000166584895920283	chr1_59	4	SharpPeak	35.9655841514815	0
chr1	61130000	61140000	chr1	61760000	61770000	10	2.43851314597517	0.00417140854228717	chr1_322	2	SharpPeak	8.80173824542612	0
chr1	61370000	61380000	chr1	61760000	61770000	15	3.12172574815791	0.0000390573838709777	chr1_323	3	SharpPeak	22.8123425384476	0
chr1	61130000	61140000	chr1	61770000	61780000	10	2.26864673955735	0.00252822638051015	chr1_322	2	SharpPeak	8.80173824542612	1
chr1	61370000	61380000	chr1	61770000	61780000	20	2.84974189241327	0.000000002593209483832	chr1_323	3	SharpPeak	22.8123425384476	1
chr1	61370000	61380000	chr1	61780000	61790000	11	2.51153321064974	0.00141979639216589	chr1_323	3	SharpPeak	22.8123425384476	0
chr1	61370000	61380000	chr1	61910000	61920000	9	2.24223238684803	0.00845749270202472	chr1_324	2	SharpPeak	12.1037348076907	0
chr1	61370000	61380000	chr1	61920000	61930000	16	2.72970526983792	0.00000162369645900174	chr1_324	2	SharpPeak	12.1037348076907	1
chr1	62790000	62800000	chr1	62920000	62930000	13	4.1621351195459	0.00770419857447051	chr1_61	3	SharpPeak	13.6601766127728	0
chr1	62700000	62710000	chr1	62950000	62960000	24	10.5968360664523	0.00756833034085272	chr1_62	5	SharpPeak	37.478626843406	0
chr1	62710000	62720000	chr1	62950000	62960000	14	4.59087828895726	0.00639810199746443	chr1_62	5	SharpPeak	37.478626843406	0
chr1	62700000	62710000	chr1	62960000	62970000	50	12.0076164654187	0.0000000000000651828180055204	chr1_62	5	SharpPeak	37.478626843406	1
chr1	62700000	62710000	chr1	62970000	62980000	27	9.4078799123745	0.000110510081854586	chr1_62	5	SharpPeak	37.478626843406	0
chr1	64120000	64130000	chr1	64280000	64290000	25	10.8641225515488	0.00495374513089947	chr1_66	4	SharpPeak	21.1386799805465	0
chr1	64110000	64120000	chr1	64290000	64300000	29	10.0758088337285	0.0000506473222003718	chr1_66	4	SharpPeak	21.1386799805465	0
chr1	64110000	64120000	chr1	64360000	64370000	21	8.29998365234687	0.00432206783970398	chr1_325	2	SharpPeak	10.4555111914162	0
chr1	64120000	64130000	chr1	64390000	64400000	21	5.68424538620492	0.0000296988202895755	chr1_326	12	BroadPeak	184.299591660744	0
chr1	64110000	64120000	chr1	64400000	64410000	16	5.71227854601052	0.0067883499060585	chr1_326	12	BroadPeak	184.299591660744	0
chr1	64120000	64130000	chr1	64400000	64410000	28	5.93851457153705	0.00000000500675544082451	chr1_326	12	BroadPeak	184.299591660744	0
chr1	64110000	64120000	chr1	64410000	64420000	22	6.41818002474205	0.0000547209081352436	chr1_326	12	BroadPeak	184.299591660744	0
chr1	64110000	64120000	chr1	64420000	64430000	13	3.97388793083275	0.00524631190851878	chr1_326	12	BroadPeak	184.299591660744	0
chr1	64120000	64130000	chr1	64420000	64430000	13	4.11477810136148	0.0070402722790775	chr1_326	12	BroadPeak	184.299591660744	0
chr1	64110000	64120000	chr1	64430000	64440000	20	4.13585486444267	0.00000101073425444574	chr1_326	12	BroadPeak	184.299591660744	0
chr1	64120000	64130000	chr1	64430000	64440000	31	4.28076296485038	0.0000000000000120652084142335	chr1_326	12	BroadPeak	184.299591660744	0
chr1	63660000	63670000	chr1	64440000	64450000	25	2.25471901444179	0.000000000000000691185539846224	chr1_327	4	SharpPeak	47.9076349978942	1
chr1	63720000	63730000	chr1	64440000	64450000	18	2.27129170798043	0.00000000322097608513836	chr1_328	4	SharpPeak	38.0406177604039	1
chr1	63730000	63740000	chr1	64440000	64450000	15	2.67937631066846	0.00000667283031956002	chr1_328	4	SharpPeak	38.0406177604039	0
chr1	64070000	64080000	chr1	64440000	64450000	20	4.7109253327746	0.00000694360096556261	chr1_329	2	SharpPeak	14.4122685039861	1
chr1	64080000	64090000	chr1	64440000	64450000	19	4.68084910347128	0.0000241645754375607	chr1_329	2	SharpPeak	14.4122685039861	0
chr1	64110000	64120000	chr1	64440000	64450000	87	8.47840255447918	0.000000000000000000000000000000000000000000000000000194135492404138	chr1_326	12	BroadPeak	184.299591660744	1
chr1	64120000	64130000	chr1	64440000	64450000	76	8.78991683218489	0.0000000000000000000000000000000000000000712212262443656	chr1_326	12	BroadPeak	184.299591660744	0
chr1	64110000	64120000	chr1	64370000	64380000	20	5.67634697917584	0.0000972668527145821	chr1_325	2	SharpPeak	10.4555111914162	1
chr1	63660000	63670000	chr1	64450000	64460000	19	1.75057926542239	0.00000000000586019579354008	chr1_327	4	SharpPeak	47.9076349978942	0
chr1	63720000	63730000	chr1	64450000	64460000	15	1.75935053108224	0.0000000376600564195975	chr1_328	4	SharpPeak	38.0406177604039	0
chr1	63730000	63740000	chr1	64450000	64460000	15	1.99303783295781	0.000000184100986916035	chr1_328	4	SharpPeak	38.0406177604039	0
chr1	64110000	64120000	chr1	64450000	64460000	26	5.44138307078532	0.0000000156273731738288	chr1_326	12	BroadPeak	184.299591660744	0
chr1	64120000	64130000	chr1	64450000	64460000	28	5.63307672631995	0.00000000164119024664949	chr1_326	12	BroadPeak	184.299591660744	0
chr1	63660000	63670000	chr1	64460000	64470000	15	1.6013229136819	0.0000000111074282949329	chr1_327	4	SharpPeak	47.9076349978942	0
chr1	63660000	63670000	chr1	64470000	64480000	8	1.33220829062347	0.00147428257600621	chr1_327	4	SharpPeak	47.9076349978942	0
chr1	64730000	64740000	chr1	64880000	64890000	21	8.85121646397548	0.00884079462511745	chr1_330	2	SharpPeak	9.80572529935379	0
chr1	64730000	64740000	chr1	64890000	64900000	29	10.7736907540964	0.000163575986694861	chr1_330	2	SharpPeak	9.80572529935379	1
chr1	64730000	64740000	chr1	64930000	64940000	25	7.6391878500108	0.0000281242939742889	chr1_331	3	SharpPeak	38.1514329842901	0
chr1	64730000	64740000	chr1	64970000	64980000	37	8.99324703475281	0.000000000341474318341944	chr1_332	4	SharpPeak	40.5087715418281	0
chr1	64610000	64620000	chr1	64980000	64990000	13	4.13012860379311	0.00724767785169473	chr1_333	2	SharpPeak	9.10984659477962	0
chr1	64730000	64740000	chr1	64980000	64990000	40	8.18638125175226	0.000000000000295694308612852	chr1_332	4	SharpPeak	40.5087715418281	1
chr1	64610000	64620000	chr1	64990000	65000000	11	2.33699607876017	0.000792951406635958	chr1_333	2	SharpPeak	9.10984659477962	1
chr1	64730000	64740000	chr1	64990000	65000000	17	4.1248888633337	0.0000651339274156083	chr1_332	4	SharpPeak	40.5087715418281	0
chr1	64730000	64740000	chr1	65000000	65010000	21	6.10136674200934	0.0000827722776981154	chr1_332	4	SharpPeak	40.5087715418281	0
chr1	64730000	64740000	chr1	64910000	64920000	38	10.6787997378836	0.00000000904736066998673	chr1_331	3	SharpPeak	38.1514329842901	0
chr1	64730000	64740000	chr1	64920000	64930000	52	10.1380384548315	0.00000000000000000433853984538559	chr1_331	3	SharpPeak	38.1514329842901	1
chr1	65310000	65320000	chr1	66070000	66080000	8	1.36388251133978	0.00169117686064586	chr1_334	4	SharpPeak	22.7543005161813	0
chr1	65310000	65320000	chr1	66080000	66090000	11	1.55003021765348	0.0000236753338566604	chr1_334	4	SharpPeak	22.7543005161813	1
chr1	65310000	65320000	chr1	66090000	66100000	10	1.51197228949831	0.00011700321099758	chr1_334	4	SharpPeak	22.7543005161813	0
chr1	65310000	65320000	chr1	66100000	66110000	9	1.63199659605056	0.00109272847691963	chr1_334	4	SharpPeak	22.7543005161813	0
chr1	71650000	71660000	chr1	72110000	72120000	13	2.27790025974785	0.0000289519491619658	chr1_70	2	SharpPeak	11.9408538329657	1
chr1	72300000	72310000	chr1	72520000	72530000	16	5.11407990905122	0.00233535629407707	chr1_71	2	SharpPeak	8.97015301396814	0
chr1	72300000	72310000	chr1	72590000	72600000	15	4.20941789199303	0.000978156603005027	chr1_72	6	SharpPeak	43.7270323878378	0
chr1	72710000	72720000	chr1	72830000	72840000	28	12.478773177701	0.00357073333478415	chr1_73	9	SharpPeak	98.6380644438627	0
chr1	72710000	72720000	chr1	72840000	72850000	38	9.29013513619263	0.000000000215986003654987	chr1_73	9	SharpPeak	98.6380644438627	0
chr1	72710000	72720000	chr1	72850000	72860000	41	7.58117418197435	0.00000000000000490755022512906	chr1_73	9	SharpPeak	98.6380644438627	0
chr1	72710000	72720000	chr1	72810000	72820000	34	13.162480113031	0.0000713590857506326	chr1_73	9	SharpPeak	98.6380644438627	0
chr1	72870000	72880000	chr1	73260000	73270000	21	4.40812440104774	0.000000622136097446965	chr1_335	3	SharpPeak	26.0927137382544	0
chr1	72870000	72880000	chr1	73270000	73280000	26	4.14621429320557	0.0000000000588739452570359	chr1_335	3	SharpPeak	26.0927137382544	1
chr1	72870000	72880000	chr1	73280000	73290000	13	3.82276025603944	0.00383183864404653	chr1_335	3	SharpPeak	26.0927137382544	0
chr1	72870000	72880000	chr1	73500000	73510000	10	2.70977706788559	0.00852143685114991	chr1_336	2	SharpPeak	8.37720485571554	0
chr1	72870000	72880000	chr1	73510000	73520000	12	3.1916419810909	0.00270954743278579	chr1_336	2	SharpPeak	8.37720485571554	1
chr1	72870000	72880000	chr1	73560000	73570000	13	2.82948167966449	0.000252201862765306	chr1_337	11	SharpPeak	91.9694854738818	0
chr1	72870000	72880000	chr1	73570000	73580000	11	2.6323825854582	0.00204169641237201	chr1_337	11	SharpPeak	91.9694854738818	0
chr1	72870000	72880000	chr1	73590000	73600000	16	3.13480531324989	0.0000091682834971011	chr1_337	11	SharpPeak	91.9694854738818	0
chr1	72860000	72870000	chr1	73610000	73620000	12	1.73678637595239	0.0000108462545890469	chr1_337	11	SharpPeak	91.9694854738818	0
chr1	72870000	72880000	chr1	73610000	73620000	23	2.49801031921016	0.000000000000556810522587418	chr1_337	11	SharpPeak	91.9694854738818	1
chr1	72870000	72880000	chr1	73630000	73640000	21	2.93158562098328	0.000000000639644230517386	chr1_337	11	SharpPeak	91.9694854738818	0
chr1	72870000	72880000	chr1	73640000	73650000	15	2.28065396011656	0.000000985780671562832	chr1_337	11	SharpPeak	91.9694854738818	0
chr1	72870000	72880000	chr1	73580000	73590000	12	2.85151061050247	0.00105914515133198	chr1_337	11	SharpPeak	91.9694854738818	0
chr1	72870000	72880000	chr1	73600000	73610000	19	3.24153402720487	0.000000117547495670049	chr1_337	11	SharpPeak	91.9694854738818	0
chr1	72860000	72870000	chr1	73620000	73630000	10	1.76526085275787	0.000393625942093855	chr1_337	11	SharpPeak	91.9694854738818	0
chr1	72870000	72880000	chr1	73620000	73630000	19	2.55869092468598	0.00000000293802775722227	chr1_337	11	SharpPeak	91.9694854738818	0
chr1	72860000	72870000	chr1	73670000	73680000	13	2.04424925571959	0.00000950825717965066	chr1_338	2	SharpPeak	14.694893433643	1
chr1	72870000	72880000	chr1	73670000	73680000	16	3.15463290798967	0.00000988396673493225	chr1_338	2	SharpPeak	14.694893433643	0
chr1	72870000	72880000	chr1	73710000	73720000	9	1.87479264341334	0.00274537034529668	chr1_339	4	SharpPeak	16.6174039569025	1
chr1	72870000	72880000	chr1	73720000	73730000	10	2.50783609020719	0.00503362828950819	chr1_339	4	SharpPeak	16.6174039569025	0
chr1	72870000	72880000	chr1	73730000	73740000	8	1.82434921479606	0.00909817702756134	chr1_339	4	SharpPeak	16.6174039569025	0
chr1	72870000	72880000	chr1	73740000	73750000	10	2.53369595963928	0.00538720855731332	chr1_339	4	SharpPeak	16.6174039569025	0
chr1	72870000	72880000	chr1	73760000	73770000	10	2.55057879540932	0.00564286994901642	chr1_340	17	BroadPeak	235.295390398618	0
chr1	72870000	72880000	chr1	73770000	73780000	10	2.37973966510844	0.00352960989259291	chr1_340	17	BroadPeak	235.295390398618	0
chr1	72870000	72880000	chr1	73780000	73790000	15	2.51708964947789	0.00000316776977998392	chr1_340	17	BroadPeak	235.295390398618	0
chr1	72870000	72880000	chr1	73790000	73800000	15	2.28332834471261	0.0000010003165515824	chr1_340	17	BroadPeak	235.295390398618	0
chr1	72870000	72880000	chr1	73800000	73810000	20	2.26763610274467	0.000000000053840595088234	chr1_340	17	BroadPeak	235.295390398618	0
chr1	72860000	72870000	chr1	73810000	73820000	16	1.72534719488806	0.00000000362460916050833	chr1_340	17	BroadPeak	235.295390398618	0
chr1	72870000	72880000	chr1	73810000	73820000	31	2.46936732371565	0.00000000000000000000368503358381731	chr1_340	17	BroadPeak	235.295390398618	0
chr1	72860000	72870000	chr1	73820000	73830000	25	1.86944562712814	0.0000000000000000100966429842561	chr1_340	17	BroadPeak	235.295390398618	0
chr1	72870000	72880000	chr1	73820000	73830000	48	2.77699901910586	0.00000000000000000000000000000000000000700178745573027	chr1_340	17	BroadPeak	235.295390398618	1
chr1	72940000	72950000	chr1	73820000	73830000	9	1.75939476912299	0.0018121065755957	chr1_341	2	SharpPeak	8.90595960400939	1
chr1	72860000	72870000	chr1	73830000	73840000	12	1.71751206454175	0.00000975606069865804	chr1_340	17	BroadPeak	235.295390398618	0
chr1	72870000	72880000	chr1	73830000	73840000	40	2.45234186282853	0.00000000000000000000000000000018430728929865	chr1_340	17	BroadPeak	235.295390398618	0
chr1	72940000	72950000	chr1	73830000	73840000	8	1.62746173157495	0.00475914737978967	chr1_341	2	SharpPeak	8.90595960400939	0
chr1	72860000	72870000	chr1	73840000	73850000	12	1.76331233308655	0.0000126502403310208	chr1_340	17	BroadPeak	235.295390398618	0
chr1	72870000	72880000	chr1	73840000	73850000	26	2.54987661269492	0.00000000000000114312135146455	chr1_340	17	BroadPeak	235.295390398618	0
chr1	72860000	72870000	chr1	73850000	73860000	10	1.84759986594397	0.000560471925210833	chr1_340	17	BroadPeak	235.295390398618	0
chr1	72870000	72880000	chr1	73850000	73860000	22	2.72974152426932	0.0000000000254893879805892	chr1_340	17	BroadPeak	235.295390398618	0
chr1	72860000	72870000	chr1	73860000	73870000	8	1.59249792536665	0.00421691643370932	chr1_340	17	BroadPeak	235.295390398618	0
chr1	72870000	72880000	chr1	73860000	73870000	16	2.18636496812341	0.0000000898060918461407	chr1_340	17	BroadPeak	235.295390398618	0
chr1	73990000	74000000	chr1	74070000	74080000	28	8.73543495787973	0.0000107640185816009	chr1_75	4	SharpPeak	18.872642652549	1
chr1	74300000	74310000	chr1	74370000	74380000	27	10.4970098125752	0.000632349523198031	chr1_74	10	SharpPeak	63.7543058674134	0
chr1	74880000	74890000	chr1	75010000	75020000	30	11.5063196033216	0.000206946905355353	chr1_342	2	SharpPeak	12.3758483629786	0
chr1	74890000	74900000	chr1	75010000	75020000	30	10.6232940607464	0.0000497901346475191	chr1_342	2	SharpPeak	12.3758483629786	1
chr1	74950000	74960000	chr1	75010000	75020000	41	17.9087279716155	0.000129071435573631	chr1_343	2	SharpPeak	10.6852314263408	1
chr1	74940000	74950000	chr1	75020000	75030000	32	14.6007787557613	0.00217609931058521	chr1_343	2	SharpPeak	10.6852314263408	0
chr1	74880000	74890000	chr1	75040000	75050000	30	9.99253837219237	0.0000160082691420266	chr1_344	3	SharpPeak	16.9857728956925	1
chr1	74890000	74900000	chr1	75040000	75050000	26	9.12240123014631	0.000177960787636651	chr1_344	3	SharpPeak	16.9857728956925	0
chr1	74880000	74890000	chr1	75050000	75060000	18	6.88903074552648	0.00716195297237864	chr1_344	3	SharpPeak	16.9857728956925	0
chr1	74930000	74940000	chr1	75050000	75060000	16	4.88711942232819	0.00147720893527915	chr1_345	2	SharpPeak	8.77644510047039	1
chr1	74940000	74950000	chr1	75050000	75060000	20	8.09909101070158	0.00740361592984537	chr1_345	2	SharpPeak	8.77644510047039	0
chr1	74930000	74940000	chr1	75280000	75290000	15	3.93291558701188	0.000492534906059565	chr1_346	2	SharpPeak	10.4518818007489	1
chr1	74940000	74950000	chr1	75290000	75300000	17	5.18063002198948	0.000929915834672463	chr1_346	2	SharpPeak	10.4518818007489	0
chr1	75650000	75660000	chr1	76500000	76510000	12	1.94765178821608	0.0000326471924703697	chr1_347	2	SharpPeak	11.4644457139075	1
chr1	77520000	77530000	chr1	77860000	77870000	11	2.92306690264025	0.00446787441658012	chr1_348	7	SharpPeak	70.2394657572755	0
chr1	77510000	77520000	chr1	77880000	77890000	21	6.0702503563227	0.0000767274522108629	chr1_348	7	SharpPeak	70.2394657572755	0
chr1	77510000	77520000	chr1	77890000	77900000	51	8.11962318155913	0.00000000000000000000234242118850962	chr1_348	7	SharpPeak	70.2394657572755	1
chr1	77520000	77530000	chr1	77890000	77900000	18	2.68963015132324	0.0000000406183547925306	chr1_348	7	SharpPeak	70.2394657572755	0
chr1	77510000	77520000	chr1	77900000	77910000	38	7.31814570028862	0.000000000000217575130027319	chr1_348	7	SharpPeak	70.2394657572755	0
chr1	77510000	77520000	chr1	77910000	77920000	18	6.88880778487626	0.00716195297237864	chr1_348	7	SharpPeak	70.2394657572755	0
chr1	77510000	77520000	chr1	77870000	77880000	23	7.43110518186778	0.000158605878217788	chr1_348	7	SharpPeak	70.2394657572755	0
chr1	77970000	77980000	chr1	78400000	78410000	10	2.29073963148398	0.00271013365172813	chr1_349	3	SharpPeak	21.0905442572074	0
chr1	78210000	78220000	chr1	78400000	78410000	31	9.74722926243619	0.00000339031755272017	chr1_350	4	SharpPeak	27.3718069222922	0
chr1	77970000	77980000	chr1	78410000	78420000	14	2.03369468379294	0.00000152185957454284	chr1_349	3	SharpPeak	21.0905442572074	0
chr1	78210000	78220000	chr1	78410000	78420000	21	7.92575236331959	0.00253425634981158	chr1_350	4	SharpPeak	27.3718069222922	0
chr1	77970000	77980000	chr1	78420000	78430000	14	2.00508764895133	0.00000129960683808282	chr1_349	3	SharpPeak	21.0905442572074	1
chr1	78200000	78210000	chr1	78420000	78430000	24	7.00098004465572	0.0000211045671471325	chr1_350	4	SharpPeak	27.3718069222922	0
chr1	78210000	78220000	chr1	78420000	78430000	27	7.58429952534773	0.00000250494184491453	chr1_350	4	SharpPeak	27.3718069222922	1
chr1	77970000	77980000	chr1	78440000	78450000	10	2.11888668301494	0.00155070435719871	chr1_351	2	SharpPeak	10.3510738392043	0
chr1	77970000	77980000	chr1	78450000	78460000	11	2.11893305113689	0.000355850836723119	chr1_351	2	SharpPeak	10.3510738392043	1
chr1	82290000	82300000	chr1	82410000	82420000	41	14.693136692984	0.00000130966850031124	chr1_352	10	SharpPeak	80.9565901913328	0
chr1	82280000	82290000	chr1	82420000	82430000	17	6.06488844040045	0.00481593513090129	chr1_352	10	SharpPeak	80.9565901913328	0
chr1	82290000	82300000	chr1	82420000	82430000	28	6.05465963893396	0.00000000744159984301058	chr1_352	10	SharpPeak	80.9565901913328	0
chr1	82280000	82290000	chr1	82430000	82440000	28	11.9318944018675	0.00189970448619137	chr1_352	10	SharpPeak	80.9565901913328	0
chr1	82290000	82300000	chr1	82430000	82440000	55	11.8670698695023	0.0000000000000000304137384963338	chr1_352	10	SharpPeak	80.9565901913328	1
chr1	82290000	82300000	chr1	82440000	82450000	46	11.82753097502	0.00000000000823733614611941	chr1_352	10	SharpPeak	80.9565901913328	0
chr1	82280000	82290000	chr1	82450000	82460000	25	10.7168831811955	0.00417874518219412	chr1_352	10	SharpPeak	80.9565901913328	0
chr1	82290000	82300000	chr1	82450000	82460000	29	10.5929211379845	0.000122072527861029	chr1_352	10	SharpPeak	80.9565901913328	0
chr1	82290000	82300000	chr1	82460000	82470000	22	9.31553160201961	0.00734132632624241	chr1_352	10	SharpPeak	80.9565901913328	0
chr1	82290000	82300000	chr1	82470000	82480000	25	9.80989802496404	0.0012913130013558	chr1_352	10	SharpPeak	80.9565901913328	0
chr1	84840000	84850000	chr1	84920000	84930000	21	8.61196917842088	0.0065743971159049	chr1_87	2	SharpPeak	8.40719536829357	0
chr1	85890000	85900000	chr1	85990000	86000000	29	11.1903515813755	0.000307963401487132	chr1_88	3	SharpPeak	27.3102877151173	0
chr1	85890000	85900000	chr1	86000000	86010000	34	10.7959436513544	0.00000117312170718275	chr1_88	3	SharpPeak	27.3102877151173	0
chr1	86210000	86220000	chr1	86340000	86350000	16	3.60546199064881	0.0000498969262142332	chr1_353	2	SharpPeak	14.3862010312233	0
chr1	86360000	86370000	chr1	86410000	86420000	31	14.8347119104246	0.00532275041817674	chr1_354	2	SharpPeak	8.26075781091327	0
chr1	86430000	86440000	chr1	86490000	86500000	59	21.1440844813813	0.00000000212864697727255	chr1_90	10	SharpPeak	173.007946699455	0
chr1	86440000	86450000	chr1	86490000	86500000	136	41.1477051668	0.000000000000000000000000000290580050864966	chr1_90	10	SharpPeak	173.007946699455	1
chr1	86440000	86450000	chr1	86510000	86520000	55	24.601477163009	0.00000871927382979462	chr1_90	10	SharpPeak	173.007946699455	0
chr1	86360000	86370000	chr1	86400000	86410000	33	16.1791954990267	0.00532038584504567	chr1_354	2	SharpPeak	8.26075781091327	1
chr1	86660000	86670000	chr1	87020000	87030000	15	2.7330722024888	0.00000843680841546956	chr1_355	10	SharpPeak	127.737938690162	0
chr1	86670000	86680000	chr1	87020000	87030000	14	3.56330200098459	0.00062804211569119	chr1_355	10	SharpPeak	127.737938690162	0
chr1	86660000	86670000	chr1	87030000	87040000	19	2.93776598920514	0.0000000253889877881554	chr1_355	10	SharpPeak	127.737938690162	0
chr1	86670000	86680000	chr1	87030000	87040000	33	3.86442951770709	0.0000000000000000130902763627165	chr1_355	10	SharpPeak	127.737938690162	0
chr1	86700000	86710000	chr1	87030000	87040000	21	4.34322768552639	0.000000493472555642551	chr1_356	2	SharpPeak	17.0371646018885	1
chr1	86630000	86640000	chr1	87040000	87050000	10	2.19789499867452	0.00201866239112836	chr1_357	2	SharpPeak	9.5250807012107	0
chr1	86660000	86670000	chr1	87040000	87050000	41	3.14518897894194	0.000000000000000000000000000153464664928449	chr1_355	10	SharpPeak	127.737938690162	1
chr1	86670000	86680000	chr1	87040000	87050000	36	4.1674223091293	0.000000000000000000228344981334346	chr1_355	10	SharpPeak	127.737938690162	0
chr1	86700000	86710000	chr1	87040000	87050000	21	4.68521074497832	0.00000160672949097819	chr1_356	2	SharpPeak	17.0371646018885	0
chr1	86630000	86640000	chr1	87050000	87060000	10	2.07873457890992	0.00134937361619389	chr1_357	2	SharpPeak	9.5250807012107	1
chr1	86660000	86670000	chr1	87050000	87060000	16	2.92252543085188	0.00000380242120748553	chr1_355	10	SharpPeak	127.737938690162	0
chr1	86670000	86680000	chr1	87050000	87060000	19	3.83797067165746	0.00000146726404695304	chr1_355	10	SharpPeak	127.737938690162	0
chr1	86660000	86670000	chr1	87060000	87070000	11	2.85217292142625	0.00373902395790554	chr1_355	10	SharpPeak	127.737938690162	0
chr1	86670000	86680000	chr1	87060000	87070000	22	3.73234003000568	0.00000000747551980088446	chr1_355	10	SharpPeak	127.737938690162	0
chr1	86670000	86680000	chr1	87160000	87170000	18	3.95191698470235	0.00000948118797892133	chr1_93	27	BroadPeak	215.989739538197	0
chr1	86660000	86670000	chr1	87080000	87090000	12	2.29490817425291	0.000154640555200517	chr1_91	2	SharpPeak	10.7888594934561	1
chr1	86630000	86640000	chr1	87190000	87200000	9	1.77059958265458	0.00189128729751595	chr1_93	27	BroadPeak	215.989739538197	0
chr1	86660000	86670000	chr1	87190000	87200000	12	2.33111891008166	0.000178623480861453	chr1_93	27	BroadPeak	215.989739538197	0
chr1	86670000	86680000	chr1	87190000	87200000	11	2.94546407345386	0.00472343747452363	chr1_93	27	BroadPeak	215.989739538197	0
chr1	87470000	87480000	chr1	87710000	87720000	14	3.24873585985694	0.000248364973549454	chr1_358	2	SharpPeak	10.4809682633211	1
chr1	87470000	87480000	chr1	87700000	87710000	13	3.48017012847998	0.00170715062535235	chr1_358	2	SharpPeak	10.4809682633211	0
chr1	88440000	88450000	chr1	88720000	88730000	14	3.84271129153179	0.00129382187729598	chr1_96	43	BroadPeak	492.823663848494	0
chr1	88400000	88410000	chr1	88710000	88720000	11	3.20726430433388	0.00876240580266197	chr1_96	43	BroadPeak	492.823663848494	0
chr1	88440000	88450000	chr1	88710000	88720000	14	4.08605257098658	0.00229532555890405	chr1_96	43	BroadPeak	492.823663848494	0
chr1	88440000	88450000	chr1	88730000	88740000	17	3.85205376514392	0.0000276328076913595	chr1_96	43	BroadPeak	492.823663848494	0
chr1	89060000	89070000	chr1	89170000	89180000	22	8.66635778548407	0.00316542334853252	chr1_359	4	SharpPeak	29.0450226334518	0
chr1	89070000	89080000	chr1	89180000	89190000	46	18.2230741361451	0.00000331198221456746	chr1_359	4	SharpPeak	29.0450226334518	0
chr1	89060000	89070000	chr1	89190000	89200000	20	8.02447559412312	0.00672241852286684	chr1_359	4	SharpPeak	29.0450226334518	0
chr1	89070000	89080000	chr1	89190000	89200000	54	16.9086046343983	0.000000000123101066399934	chr1_359	4	SharpPeak	29.0450226334518	1
chr1	88700000	88710000	chr1	89500000	89510000	12	3.76366394143173	0.00972915716257799	chr1_360	2	SharpPeak	8.22335173960582	0
chr1	89450000	89460000	chr1	89500000	89510000	55	26.8663723617577	0.0000966731634747144	chr1_361	2	SharpPeak	18.2571340023652	0
chr1	88690000	88700000	chr1	89510000	89520000	11	2.78609617631021	0.00314286260470294	chr1_360	2	SharpPeak	8.22335173960582	1
chr1	89450000	89460000	chr1	89510000	89520000	74	29.0836386210068	0.000000000541412059203444	chr1_361	2	SharpPeak	18.2571340023652	1
chr1	89640000	89650000	chr1	89950000	89960000	22	3.44779260506999	0.00000000188598670164838	chr1_97	37	BroadPeak	328.796696619513	0
chr1	90200000	90210000	chr1	90370000	90380000	35	13.0929032447469	0.0000261491098826968	chr1_362	4	SharpPeak	21.7951484171237	1
chr1	90210000	90220000	chr1	90370000	90380000	25	8.44636481819373	0.00014153439765267	chr1_362	4	SharpPeak	21.7951484171237	0
chr1	90200000	90210000	chr1	90410000	90420000	27	11.9638339952075	0.0041100528742483	chr1_363	2	SharpPeak	8.11535337644191	1
chr1	90200000	90210000	chr1	90420000	90430000	22	9.49682539950266	0.00909272994690145	chr1_363	2	SharpPeak	8.11535337644191	0
chr1	90200000	90210000	chr1	90450000	90460000	22	9.53364033782396	0.00951048135113091	chr1_364	5	SharpPeak	34.0511351570155	0
chr1	90200000	90210000	chr1	90460000	90470000	33	10.1736790207754	0.000000962716804923165	chr1_364	5	SharpPeak	34.0511351570155	1
chr1	90200000	90210000	chr1	90470000	90480000	30	8.90749086791781	0.00000168919802262922	chr1_364	5	SharpPeak	34.0511351570155	0
chr1	90200000	90210000	chr1	90480000	90490000	28	8.92185515159355	0.0000159528966662471	chr1_364	5	SharpPeak	34.0511351570155	0
chr1	90210000	90220000	chr1	90490000	90500000	20	5.48838886508327	0.0000612573036317032	chr1_364	5	SharpPeak	34.0511351570155	0
chr1	90200000	90210000	chr1	90530000	90540000	17	6.21371875877363	0.00613699310549609	chr1_99	18	BroadPeak	241.307007072995	0
chr1	90200000	90210000	chr1	90540000	90550000	24	8.1460025221388	0.000222530818293126	chr1_99	18	BroadPeak	241.307007072995	0
chr1	90200000	90210000	chr1	90360000	90370000	26	12.0904887825056	0.00938336470750655	chr1_362	4	SharpPeak	21.7951484171237	0
chr1	90210000	90220000	chr1	90360000	90370000	22	7.82383270312539	0.000869007689573775	chr1_362	4	SharpPeak	21.7951484171237	0
chr1	90200000	90210000	chr1	90550000	90560000	18	5.58470780071913	0.000747009278237497	chr1_99	18	BroadPeak	241.307007072995	0
chr1	90210000	90220000	chr1	90550000	90560000	12	3.61081047329965	0.00713849879865003	chr1_99	18	BroadPeak	241.307007072995	0
chr1	90200000	90210000	chr1	90560000	90570000	35	7.19617628326964	0.0000000000144893189981822	chr1_99	18	BroadPeak	241.307007072995	0
chr1	90280000	90290000	chr1	90560000	90570000	16	4.02877394725742	0.000182203792937738	chr1_365	2	SharpPeak	14.2608483183642	0
chr1	90200000	90210000	chr1	90570000	90580000	43	7.14290972812504	0.0000000000000000223907552033302	chr1_99	18	BroadPeak	241.307007072995	0
chr1	90210000	90220000	chr1	90570000	90580000	22	4.53817359823325	0.000000225539427794565	chr1_99	18	BroadPeak	241.307007072995	0
chr1	90220000	90230000	chr1	90570000	90580000	17	3.19237488956978	0.00000244619291806192	chr1_99	18	BroadPeak	241.307007072995	0
chr1	90290000	90300000	chr1	90570000	90580000	19	3.78987912597489	0.00000122732752287686	chr1_365	2	SharpPeak	14.2608483183642	1
chr1	90200000	90210000	chr1	90580000	90590000	81	6.8676800040865	0.000000000000000000000000000000000000000000000000000055353058484088	chr1_99	18	BroadPeak	241.307007072995	1
chr1	90210000	90220000	chr1	90580000	90590000	23	4.36926778787385	0.0000000244752423572823	chr1_99	18	BroadPeak	241.307007072995	0
chr1	90220000	90230000	chr1	90580000	90590000	13	3.08493074038795	0.000573787460180123	chr1_99	18	BroadPeak	241.307007072995	0
chr1	90240000	90250000	chr1	90580000	90590000	15	3.19642841622115	0.0000513353083032104	chr1_366	2	SharpPeak	19.3341750952774	0
chr1	89990000	90000000	chr1	90590000	90600000	17	2.67335625404056	0.000000223997854994717	chr1_98	3	SharpPeak	17.7656712694615	1
chr1	90200000	90210000	chr1	90590000	90600000	67	6.25661573917811	0.0000000000000000000000000000000000000000158306191336805	chr1_99	18	BroadPeak	241.307007072995	0
chr1	90210000	90220000	chr1	90590000	90600000	37	4.00065858289046	0.00000000000000000000783215347995257	chr1_99	18	BroadPeak	241.307007072995	0
chr1	90240000	90250000	chr1	90590000	90600000	22	2.95013911718488	0.000000000107956936421785	chr1_366	2	SharpPeak	19.3341750952774	1
chr1	90200000	90210000	chr1	90610000	90620000	23	5.86106378697731	0.00000388213656284336	chr1_99	18	BroadPeak	241.307007072995	0
chr1	90200000	90210000	chr1	90620000	90630000	9	2.01443456824013	0.00433221514127056	chr1_99	18	BroadPeak	241.307007072995	0
chr1	92170000	92180000	chr1	92360000	92370000	25	6.23232974823827	0.000000860919529021694	chr1_367	3	SharpPeak	24.7757039350492	0
chr1	92180000	92190000	chr1	92360000	92370000	23	5.96623387918388	0.00000524689913752986	chr1_367	3	SharpPeak	24.7757039350492	0
chr1	92170000	92180000	chr1	92350000	92360000	25	6.19601754662473	0.000000771838638676338	chr1_367	3	SharpPeak	24.7757039350492	1
chr1	92180000	92190000	chr1	92430000	92440000	15	4.63313019547846	0.00251174353361009	chr1_368	2	SharpPeak	10.4568373007341	0
chr1	92170000	92180000	chr1	92440000	92450000	17	4.47384349386421	0.000174530660543443	chr1_368	2	SharpPeak	10.4568373007341	1
chr1	92640000	92650000	chr1	92860000	92870000	20	7.02496573320084	0.00149442181313574	chr1_101	25	BroadPeak	358.077163613354	0
chr1	92640000	92650000	chr1	92890000	92900000	25	6.68231852976772	0.00000289034155640605	chr1_102	3	SharpPeak	17.0359687551287	1
chr1	104990000	105000000	chr1	105650000	105660000	8	1.589325150222	0.00416695956749966	chr1_105	3	SharpPeak	16.0125174588475	0
chr1	105660000	105670000	chr1	106030000	106040000	13	3.26648802459938	0.000966351690089718	chr1_369	2	SharpPeak	10.8061760629428	0
chr1	105660000	105670000	chr1	106040000	106050000	14	3.23089928901854	0.000234503450299915	chr1_369	2	SharpPeak	10.8061760629428	1
chr1	106170000	106180000	chr1	106310000	106320000	35	10.7739005100454	0.000000377495799135801	chr1_370	10	SharpPeak	143.20369520427	0
chr1	106170000	106180000	chr1	106330000	106340000	29	9.72868890026478	0.0000267354355958219	chr1_370	10	SharpPeak	143.20369520427	0
chr1	106170000	106180000	chr1	106340000	106350000	46	13.3273677625851	0.000000000393084845233745	chr1_370	10	SharpPeak	143.20369520427	0
chr1	106170000	106180000	chr1	106320000	106330000	26	9.99314919178951	0.000716882744437378	chr1_370	10	SharpPeak	143.20369520427	0
chr1	106170000	106180000	chr1	106350000	106360000	39	10.8472172868017	0.00000000417400100177368	chr1_370	10	SharpPeak	143.20369520427	0
chr1	106170000	106180000	chr1	106360000	106370000	31	7.96885487591211	0.0000000475889996407061	chr1_370	10	SharpPeak	143.20369520427	0
chr1	106170000	106180000	chr1	106370000	106380000	58	10.9404507551493	0.00000000000000000000804867819587285	chr1_370	10	SharpPeak	143.20369520427	0
chr1	106070000	106080000	chr1	106380000	106390000	14	2.61093463202906	0.0000246685575539465	chr1_371	2	SharpPeak	15.287722759133	0
chr1	106170000	106180000	chr1	106380000	106390000	63	11.1294763308901	0.0000000000000000000000047301573387298	chr1_370	10	SharpPeak	143.20369520427	0
chr1	106070000	106080000	chr1	106390000	106400000	16	2.6532459398109	0.00000114464615132443	chr1_371	2	SharpPeak	15.287722759133	1
chr1	106170000	106180000	chr1	106390000	106400000	68	11.2379969816883	0.00000000000000000000000000142784621857383	chr1_370	10	SharpPeak	143.20369520427	1
chr1	106170000	106180000	chr1	106400000	106410000	30	8.99520284649615	0.00000205726758876752	chr1_370	10	SharpPeak	143.20369520427	0
chr1	106170000	106180000	chr1	106720000	106730000	16	4.86874068365367	0.00142395820106345	chr1_106	2	SharpPeak	8.42724300214781	1
chr1	118390000	118400000	chr1	118470000	118480000	25	10.5157290100742	0.00328759405394307	chr1_107	2	SharpPeak	8.79244099511297	0
chr1	118320000	118330000	chr1	118480000	118490000	19	4.72313891174633	0.0000271108702318383	chr1_372	3	SharpPeak	15.2580458503996	1
chr1	118320000	118330000	chr1	118490000	118500000	15	4.55031505148017	0.00212268994226538	chr1_372	3	SharpPeak	15.2580458503996	0
chr1	118310000	118320000	chr1	118500000	118510000	13	4.30351454596374	0.00999921941365485	chr1_372	3	SharpPeak	15.2580458503996	0
chr1	118910000	118920000	chr1	119060000	119070000	21	7.12896678065111	0.000683167655996196	chr1_108	32	BroadPeak	288.484455239046	0
chr1	119180000	119190000	chr1	119360000	119370000	13	3.85563813774413	0.00411572184963501	chr1_373	2	SharpPeak	8.36897581032754	1
chr1	119180000	119190000	chr1	119370000	119380000	14	4.53187853134486	0.00568272635102263	chr1_373	2	SharpPeak	8.36897581032754	0
chr1	119080000	119090000	chr1	119510000	119520000	11	2.05629322668406	0.000276248147894834	chr1_374	3	SharpPeak	14.887432005816	1
chr1	120180000	120190000	chr1	120550000	120560000	10	1.83003378249852	0.000520742639112863	chr1_375	2	SharpPeak	11.1830353412791	0
chr1	120180000	120190000	chr1	120560000	120570000	10	1.62866256654325	0.000212083592919391	chr1_375	2	SharpPeak	11.1830353412791	1
chr1	120610000	120620000	chr1	121040000	121050000	13	3.21708519667827	0.000838488373428743	chr1_376	4	SharpPeak	31.8827472257458	0
chr1	120590000	120600000	chr1	121050000	121060000	16	3.80988549900913	0.0000957547211295918	chr1_376	4	SharpPeak	31.8827472257458	0
chr1	120600000	120610000	chr1	121050000	121060000	22	5.10362440898067	0.00000156614212433018	chr1_376	4	SharpPeak	31.8827472257458	0
chr1	120610000	120620000	chr1	121050000	121060000	24	3.78328113124643	0.000000000308386757501006	chr1_376	4	SharpPeak	31.8827472257458	1
chr1	120590000	120600000	chr1	121070000	121080000	14	3.31024376398155	0.000299209649888103	chr1_113	7	SharpPeak	44.0584657108012	0
chr1	120600000	120610000	chr1	121100000	121110000	13	2.9305654838711	0.000353453961676899	chr1_113	7	SharpPeak	44.0584657108012	0
chr1	120590000	120600000	chr1	121140000	121150000	11	2.41596569447351	0.00103900327709963	chr1_114	25	BroadPeak	400.057843355824	0
chr1	120610000	120620000	chr1	121140000	121150000	10	2.39259136933662	0.00366289337901977	chr1_114	25	BroadPeak	400.057843355824	0
chr1	120590000	120600000	chr1	121150000	121160000	10	2.64391204591364	0.00724767785169473	chr1_114	25	BroadPeak	400.057843355824	0
chr1	120600000	120610000	chr1	121150000	121160000	21	3.40027951025774	0.00000000823860533783096	chr1_114	25	BroadPeak	400.057843355824	0
chr1	120610000	120620000	chr1	121150000	121160000	12	2.61549464657093	0.000503346308112874	chr1_114	25	BroadPeak	400.057843355824	0
chr1	120620000	120630000	chr1	121150000	121160000	12	2.19977275215426	0.000104331836563171	chr1_114	25	BroadPeak	400.057843355824	0
chr1	120590000	120600000	chr1	121160000	121170000	18	2.66661724454708	0.0000000355090219169852	chr1_114	25	BroadPeak	400.057843355824	0
chr1	120600000	120610000	chr1	121160000	121170000	25	3.4328949606916	0.0000000000067436170620331	chr1_114	25	BroadPeak	400.057843355824	0
chr1	120610000	120620000	chr1	121160000	121170000	12	2.63673698187942	0.000539302263656171	chr1_114	25	BroadPeak	400.057843355824	0
chr1	120640000	120650000	chr1	121160000	121170000	11	2.13233924617664	0.000373768998896082	chr1_114	25	BroadPeak	400.057843355824	0
chr1	120590000	120600000	chr1	121180000	121190000	33	2.44607145549853	0.0000000000000000000000188433833544581	chr1_114	25	BroadPeak	400.057843355824	0
chr1	120600000	120610000	chr1	121180000	121190000	29	3.10663516440977	0.000000000000000177232546573178	chr1_114	25	BroadPeak	400.057843355824	0
chr1	120610000	120620000	chr1	121180000	121190000	18	2.41860075953024	0.00000000823337273911707	chr1_114	25	BroadPeak	400.057843355824	0
chr1	120620000	120630000	chr1	121180000	121190000	9	2.05502757864518	0.00489894571385263	chr1_114	25	BroadPeak	400.057843355824	0
chr1	120590000	120600000	chr1	121210000	121220000	13	2.07168395559561	0.0000108741185425616	chr1_377	3	SharpPeak	19.669982505996	1
chr1	120590000	120600000	chr1	121220000	121230000	14	2.43536889185163	0.0000114556507969852	chr1_377	3	SharpPeak	19.669982505996	0
chr1	120590000	120600000	chr1	121230000	121240000	11	2.35205449630355	0.000834833472285836	chr1_377	3	SharpPeak	19.669982505996	0
chr1	120610000	120620000	chr1	121130000	121140000	12	2.30176413746733	0.000158605878217788	chr1_114	25	BroadPeak	400.057843355824	0
chr1	120590000	120600000	chr1	121190000	121200000	14	2.32752540696904	0.00000694360096556261	chr1_114	25	BroadPeak	400.057843355824	0
chr1	120600000	120610000	chr1	121190000	121200000	18	2.93089554012866	0.000000144437462884844	chr1_114	25	BroadPeak	400.057843355824	0
chr1	120610000	120620000	chr1	121190000	121200000	14	2.30168541698192	0.00000613067483978305	chr1_114	25	BroadPeak	400.057843355824	0
chr1	120590000	120600000	chr1	121310000	121320000	9	2.26586397460284	0.00900753684098454	chr1_115	5	SharpPeak	25.9709897372463	0
chr1	120600000	120610000	chr1	121310000	121320000	11	2.83448611500007	0.00356414493637099	chr1_115	5	SharpPeak	25.9709897372463	0
chr1	120600000	120610000	chr1	121330000	121340000	11	3.15301165092594	0.00776965901113259	chr1_115	5	SharpPeak	25.9709897372463	0
chr1	120590000	120600000	chr1	121380000	121390000	10	2.16802529543171	0.00183056465930478	chr1_116	17	SharpPeak	138.229285375379	0
chr1	120600000	120610000	chr1	121380000	121390000	10	2.68791231689805	0.00810194568980463	chr1_116	17	SharpPeak	138.229285375379	0
chr1	120620000	120630000	chr1	121380000	121390000	8	1.84526589801544	0.00970146220295715	chr1_116	17	SharpPeak	138.229285375379	0
chr1	120590000	120600000	chr1	121400000	121410000	15	2.07191597082263	0.000000299080513965552	chr1_116	17	SharpPeak	138.229285375379	0
chr1	120610000	120620000	chr1	121400000	121410000	9	2.04231164991949	0.00472029535869236	chr1_116	17	SharpPeak	138.229285375379	0
chr1	120590000	120600000	chr1	121410000	121420000	12	2.07521228214373	0.000060342424627197	chr1_116	17	SharpPeak	138.229285375379	0
chr1	120600000	120610000	chr1	121410000	121420000	17	2.55022702347926	0.00000011559400459115	chr1_116	17	SharpPeak	138.229285375379	0
chr1	120590000	120600000	chr1	121420000	121430000	11	2.10743271297556	0.000339930113972396	chr1_116	17	SharpPeak	138.229285375379	0
chr1	120600000	120610000	chr1	121420000	121430000	11	2.5975172582083	0.00184217795329265	chr1_116	17	SharpPeak	138.229285375379	0
chr1	120610000	120620000	chr1	121420000	121430000	9	2.07613369038453	0.00521985618235123	chr1_116	17	SharpPeak	138.229285375379	0
chr1	125910000	125920000	chr1	126390000	126400000	13	3.9347082799797	0.00484191320758052	chr1_378	2	SharpPeak	8.3805606170958	0
chr1	125910000	125920000	chr1	126400000	126410000	10	2.48342922938005	0.00472029535869236	chr1_378	2	SharpPeak	8.3805606170958	1
chr1	125910000	125920000	chr1	126420000	126430000	13	2.05426109327244	0.0000099853913894805	chr1_379	4	SharpPeak	28.6398904867018	0
chr1	125910000	125920000	chr1	126430000	126440000	12	2.66938631377792	0.000601483560439457	chr1_379	4	SharpPeak	28.6398904867018	0
chr1	125910000	125920000	chr1	126440000	126450000	17	3.87732494014449	0.0000299151407174543	chr1_379	4	SharpPeak	28.6398904867018	0
chr1	125910000	125920000	chr1	126450000	126460000	19	3.35966475819304	0.000000203547819423398	chr1_379	4	SharpPeak	28.6398904867018	1
chr1	125910000	125920000	chr1	126720000	126730000	16	2.56194862850403	0.00000073203845874076	chr1_117	2	SharpPeak	12.4821365765489	1
chr1	126730000	126740000	chr1	126910000	126920000	22	6.02037279465301	0.0000209515240926445	chr1_380	2	SharpPeak	11.4164041596541	1
chr1	126730000	126740000	chr1	126920000	126930000	17	5.78157110411854	0.0030048790662188	chr1_380	2	SharpPeak	11.4164041596541	0
chr1	127200000	127210000	chr1	127350000	127360000	26	11.3640030294814	0.00427618410287554	chr1_381	3	SharpPeak	20.4747878869934	0
chr1	127200000	127210000	chr1	127360000	127370000	39	11.412024704674	0.0000000158560626236738	chr1_381	3	SharpPeak	20.4747878869934	1
chr1	127200000	127210000	chr1	127370000	127380000	29	10.9792436878061	0.000224621579864863	chr1_381	3	SharpPeak	20.4747878869934	0
chr1	127200000	127210000	chr1	127390000	127400000	30	10.1600917562935	0.0000217641200714852	chr1_382	9	SharpPeak	130.345022642799	0
chr1	127200000	127210000	chr1	127400000	127410000	31	8.7771868303777	0.000000398317313520882	chr1_382	9	SharpPeak	130.345022642799	0
chr1	127200000	127210000	chr1	127410000	127420000	45	10.6187547948026	0.000000000000868468331579329	chr1_382	9	SharpPeak	130.345022642799	0
chr1	127200000	127210000	chr1	127420000	127430000	25	9.72496804789058	0.00114470344180268	chr1_382	9	SharpPeak	130.345022642799	0
chr1	127200000	127210000	chr1	127430000	127440000	26	6.289158779177	0.000000268789802060836	chr1_382	9	SharpPeak	130.345022642799	0
chr1	127200000	127210000	chr1	127440000	127450000	35	7.79297585473397	0.000000000122005135331867	chr1_382	9	SharpPeak	130.345022642799	0
chr1	127200000	127210000	chr1	127450000	127460000	68	8.076029604677	0.00000000000000000000000000000000000787039429548011	chr1_382	9	SharpPeak	130.345022642799	1
chr1	127200000	127210000	chr1	127460000	127470000	36	7.19728577282741	0.0000000000031062244291103	chr1_382	9	SharpPeak	130.345022642799	0
chr1	127200000	127210000	chr1	127470000	127480000	41	6.78748586144375	0.000000000000000129849696350696	chr1_382	9	SharpPeak	130.345022642799	0
chr1	128360000	128370000	chr1	128690000	128700000	12	3.4256883527727	0.00472447103494321	chr1_383	2	SharpPeak	9.22814081212672	0
chr1	128360000	128370000	chr1	128680000	128690000	14	3.73440322209006	0.000981498944679351	chr1_383	2	SharpPeak	9.22814081212672	1
chr1	128410000	128420000	chr1	128790000	128800000	12	3.48585480308726	0.00538954736275442	chr1_384	2	SharpPeak	9.77261799761049	0
chr1	128360000	128370000	chr1	128810000	128820000	18	2.58635512857778	0.0000000224201285023624	chr1_120	11	SharpPeak	101.911630604432	0
chr1	128580000	128590000	chr1	128810000	128820000	17	5.56368930844008	0.00201580017072836	chr1_122	7	SharpPeak	103.513780467668	0
chr1	128590000	128600000	chr1	128810000	128820000	31	8.31706720681007	0.00000012278519642579	chr1_122	7	SharpPeak	103.513780467668	0
chr1	128350000	128360000	chr1	128820000	128830000	17	2.62125953715986	0.000000169896113051168	chr1_120	11	SharpPeak	101.911630604432	0
chr1	128360000	128370000	chr1	128820000	128830000	25	2.59339226186674	0.0000000000000154793627217618	chr1_120	11	SharpPeak	101.911630604432	1
chr1	128410000	128420000	chr1	128820000	128830000	25	3.79921094574938	0.0000000000562656778094057	chr1_385	4	SharpPeak	28.0224521991491	1
chr1	128470000	128480000	chr1	128820000	128830000	18	3.08876037351641	0.000000309276335760877	chr1_121	2	SharpPeak	13.5887463343468	1
chr1	128580000	128590000	chr1	128820000	128830000	44	5.49569240583341	0.000000000000000000000235814854561685	chr1_122	7	SharpPeak	103.513780467668	0
chr1	128590000	128600000	chr1	128820000	128830000	65	8.20138827201001	0.00000000000000000000000000000000829676054341854	chr1_122	7	SharpPeak	103.513780467668	1
chr1	128410000	128420000	chr1	128840000	128850000	11	2.62339347805145	0.0019908736365601	chr1_385	4	SharpPeak	28.0224521991491	0
chr1	128350000	128360000	chr1	128800000	128810000	13	2.84591779537225	0.000266696687881158	chr1_120	11	SharpPeak	101.911630604432	0
chr1	128360000	128370000	chr1	128800000	128810000	16	2.81576579397917	0.00000240212684007216	chr1_120	11	SharpPeak	101.911630604432	0
chr1	128410000	128420000	chr1	128800000	128810000	16	4.207776958207	0.000294173937066994	chr1_384	2	SharpPeak	9.77261799761049	1
chr1	128590000	128600000	chr1	128800000	128810000	42	9.46073961248454	0.00000000000140482648980019	chr1_122	7	SharpPeak	103.513780467668	0
chr1	130870000	130880000	chr1	131050000	131060000	23	5.76794032882623	0.00000299795087640971	chr1_123	3	SharpPeak	17.2919508204751	1
chr1	130870000	130880000	chr1	131040000	131050000	15	4.66626946694251	0.00269250034687612	chr1_123	3	SharpPeak	17.2919508204751	0
chr1	131240000	131250000	chr1	131560000	131570000	16	4.85846875604654	0.00139070189668202	chr1_125	2	SharpPeak	9.09350656868701	1
chr1	132160000	132170000	chr1	132230000	132240000	42	16.8886256566517	0.0000154536317607106	chr1_386	3	SharpPeak	21.3801585393743	0
chr1	132160000	132170000	chr1	132250000	132260000	30	12.2402195817445	0.000582808687834208	chr1_386	3	SharpPeak	21.3801585393743	0
chr1	132150000	132160000	chr1	132240000	132250000	29	7.77664555059202	0.000000364432191032007	chr1_386	3	SharpPeak	21.3801585393743	1
chr1	132150000	132160000	chr1	132270000	132280000	23	8.70388105469233	0.00143349822672447	chr1_127	16	SharpPeak	106.364414888279	0
chr1	132160000	132170000	chr1	132280000	132290000	29	9.49627370868406	0.000017294968657199	chr1_127	16	SharpPeak	106.364414888279	0
chr1	132150000	132160000	chr1	132340000	132350000	24	6.57614556470746	0.00000750470270732494	chr1_128	5	SharpPeak	38.6909704290194	0
chr1	132310000	132320000	chr1	132340000	132350000	90	40.9175405115	0.00000000532858815555043	chr1_387	4	SharpPeak	38.0854758049489	0
chr1	132150000	132160000	chr1	132350000	132360000	29	8.15958019349121	0.000000963398964005985	chr1_128	5	SharpPeak	38.6909704290194	0
chr1	132160000	132170000	chr1	132350000	132360000	27	8.43770976602229	0.000017264671494974	chr1_128	5	SharpPeak	38.6909704290194	0
chr1	132300000	132310000	chr1	132350000	132360000	50	24.1515174827836	0.000187483280980562	chr1_387	4	SharpPeak	38.0854758049489	0
chr1	132310000	132320000	chr1	132350000	132360000	99	43.9127506809	0.000000000193224589873581	chr1_387	4	SharpPeak	38.0854758049489	1
chr1	132320000	132330000	chr1	132350000	132360000	85	42.0922251583	0.000000616920819333731	chr1_387	4	SharpPeak	38.0854758049489	0
chr1	132530000	132540000	chr1	132600000	132610000	58	19.8455468124366	0.000000000561876437091564	chr1_388	7	SharpPeak	93.3584051180929	0
chr1	132540000	132550000	chr1	132570000	132580000	99	45.080556139	0.000000000741445648961366	chr1_388	7	SharpPeak	93.3584051180929	0
chr1	132530000	132540000	chr1	132580000	132590000	76	30.8015017492013	0.00000000112514849337636	chr1_388	7	SharpPeak	93.3584051180929	0
chr1	132540000	132550000	chr1	132580000	132590000	98	43.3031852301	0.000000000199601470284285	chr1_388	7	SharpPeak	93.3584051180929	0
chr1	132540000	132550000	chr1	132560000	132570000	119	57.2228502886	0.000000000210124977301609	chr1_388	7	SharpPeak	93.3584051180929	0
chr1	132530000	132540000	chr1	132590000	132600000	79	24.3946245914206	0.000000000000000698838091555651	chr1_388	7	SharpPeak	93.3584051180929	1
chr1	132540000	132550000	chr1	132590000	132600000	87	33.4951458352001	0.00000000000337789881848144	chr1_388	7	SharpPeak	93.3584051180929	0
chr1	132750000	132760000	chr1	132940000	132950000	18	6.21261200047458	0.00245120672140341	chr1_389	21	SharpPeak	167.592162423785	0
chr1	132760000	132770000	chr1	132940000	132950000	20	5.88595234069358	0.000158605878217788	chr1_389	21	SharpPeak	167.592162423785	0
chr1	132750000	132760000	chr1	132950000	132960000	19	4.61496753004441	0.0000199069892096005	chr1_389	21	SharpPeak	167.592162423785	0
chr1	132760000	132770000	chr1	132950000	132960000	16	4.37286087277936	0.000455563926818034	chr1_389	21	SharpPeak	167.592162423785	0
chr1	132730000	132740000	chr1	132960000	132970000	20	7.95038669458603	0.00606121157017188	chr1_389	21	SharpPeak	167.592162423785	0
chr1	132740000	132750000	chr1	132960000	132970000	24	8.92710742106711	0.000826524868701393	chr1_389	21	SharpPeak	167.592162423785	0
chr1	132750000	132760000	chr1	132960000	132970000	24	5.14114876331626	0.000000103503279169075	chr1_389	21	SharpPeak	167.592162423785	0
chr1	132760000	132770000	chr1	132960000	132970000	38	4.85749807453652	0.000000000000000000526492431939138	chr1_389	21	SharpPeak	167.592162423785	1
chr1	132730000	132740000	chr1	132970000	132980000	22	6.56860311929996	0.0000765101885103881	chr1_389	21	SharpPeak	167.592162423785	0
chr1	132740000	132750000	chr1	132970000	132980000	23	7.36071852567863	0.000137611933476744	chr1_389	21	SharpPeak	167.592162423785	0
chr1	132750000	132760000	chr1	132970000	132980000	20	4.26837606398185	0.00000160672949097819	chr1_389	21	SharpPeak	167.592162423785	0
chr1	132760000	132770000	chr1	132970000	132980000	26	4.03473489795221	0.0000000000334414230021615	chr1_389	21	SharpPeak	167.592162423785	0
chr1	132740000	132750000	chr1	132980000	132990000	21	6.03644046585704	0.0000709355668233395	chr1_389	21	SharpPeak	167.592162423785	0
chr1	132750000	132760000	chr1	132980000	132990000	23	3.55123136878745	0.000000000539447285705185	chr1_389	21	SharpPeak	167.592162423785	0
chr1	132760000	132770000	chr1	132980000	132990000	23	3.36300100907677	0.000000000193224589873581	chr1_389	21	SharpPeak	167.592162423785	0
chr1	132740000	132750000	chr1	133000000	133010000	21	7.05441033168914	0.00059830002535464	chr1_389	21	SharpPeak	167.592162423785	0
chr1	132750000	132760000	chr1	133000000	133010000	18	4.08643142512199	0.0000149453478873895	chr1_389	21	SharpPeak	167.592162423785	0
chr1	132730000	132740000	chr1	132990000	133000000	18	5.75274241159432	0.00104571999493209	chr1_389	21	SharpPeak	167.592162423785	0
chr1	132740000	132750000	chr1	132990000	133000000	25	6.42456189293952	0.00000146726404695304	chr1_389	21	SharpPeak	167.592162423785	0
chr1	132750000	132760000	chr1	132990000	133000000	19	3.75294491649466	0.0000010688130695551	chr1_389	21	SharpPeak	167.592162423785	0
chr1	132760000	132770000	chr1	132990000	133000000	14	3.54547435615441	0.000598609739313555	chr1_389	21	SharpPeak	167.592162423785	0
chr1	133040000	133050000	chr1	133070000	133080000	142	64.8764057805	0.0000000000000482552092551386	chr1_390	8	SharpPeak	106.324491212818	0
chr1	133020000	133030000	chr1	133080000	133090000	45	20.6000427527015	0.000146396768503943	chr1_390	8	SharpPeak	106.324491212818	0
chr1	133030000	133040000	chr1	133080000	133090000	56	23.8709031681253	0.0000016639806519556	chr1_390	8	SharpPeak	106.324491212818	0
chr1	133040000	133050000	chr1	133080000	133090000	175	55.7061681845	0.000000000000000000000000000000000715472439059826	chr1_390	8	SharpPeak	106.324491212818	1
chr1	133040000	133050000	chr1	133100000	133110000	76	26.2361804213058	0.000000000000741779390810509	chr1_390	8	SharpPeak	106.324491212818	0
chr1	133040000	133050000	chr1	133110000	133120000	54	24.7311635365494	0.0000211051706562351	chr1_390	8	SharpPeak	106.324491212818	0
chr1	133030000	133040000	chr1	133090000	133100000	33	15.6273323578291	0.00317136600770707	chr1_390	8	SharpPeak	106.324491212818	0
chr1	133040000	133050000	chr1	133090000	133100000	85	35.6171360542	0.000000000401655163974152	chr1_390	8	SharpPeak	106.324491212818	0
chr1	133180000	133190000	chr1	133280000	133290000	70	21.6491660669768	0.0000000000000495481399235279	chr1_132	22	BroadPeak	210.512661999969	0
chr1	133160000	133170000	chr1	133300000	133310000	42	13.5518873096587	0.0000000570446207999783	chr1_132	22	BroadPeak	210.512661999969	0
chr1	133180000	133190000	chr1	133300000	133310000	96	18.9165030465147	0.00000000000000000000000000000000402807892463176	chr1_132	22	BroadPeak	210.512661999969	1
chr1	133130000	133140000	chr1	133310000	133320000	39	16.7018270200506	0.000138198854340613	chr1_133	2	SharpPeak	9.92225276962728	1
chr1	133160000	133170000	chr1	133310000	133320000	31	13.7055520337067	0.00163916164038554	chr1_132	22	BroadPeak	210.512661999969	0
chr1	133180000	133190000	chr1	133310000	133320000	62	18.9780838739864	0.00000000000130044810977053	chr1_132	22	BroadPeak	210.512661999969	0
chr1	133180000	133190000	chr1	133330000	133340000	29	13.4788670340026	0.00516788617988662	chr1_132	22	BroadPeak	210.512661999969	0
chr1	133180000	133190000	chr1	133340000	133350000	31	13.7230519731992	0.0016728576987132	chr1_132	22	BroadPeak	210.512661999969	0
chr1	133160000	133170000	chr1	133350000	133360000	34	11.7248724546059	0.00000685674260640789	chr1_132	22	BroadPeak	210.512661999969	0
chr1	133180000	133190000	chr1	133350000	133360000	44	15.8562601800283	0.000000530301337737027	chr1_132	22	BroadPeak	210.512661999969	0
chr1	133130000	133140000	chr1	133370000	133380000	35	13.3186914638511	0.0000371550715695057	chr1_134	3	SharpPeak	17.1661030589417	0
chr1	133180000	133190000	chr1	133370000	133380000	31	14.1252885577575	0.00261590271697189	chr1_132	22	BroadPeak	210.512661999969	0
chr1	133420000	133430000	chr1	133560000	133570000	21	8.29537700443292	0.00430018719231238	chr1_136	36	BroadPeak	371.182496105444	0
chr1	133380000	133390000	chr1	133570000	133580000	18	6.81579543757382	0.00642248657320677	chr1_136	36	BroadPeak	371.182496105444	0
chr1	133410000	133420000	chr1	133570000	133580000	20	7.68892828893762	0.00419574902001093	chr1_136	36	BroadPeak	371.182496105444	0
chr1	133380000	133390000	chr1	133580000	133590000	30	8.00622968713561	0.000000190075775484966	chr1_136	36	BroadPeak	371.182496105444	0
chr1	133390000	133400000	chr1	133580000	133590000	19	7.5804704462552	0.00825630364187541	chr1_136	36	BroadPeak	371.182496105444	0
chr1	133410000	133420000	chr1	133580000	133590000	25	8.97263125523103	0.000356380316417665	chr1_136	36	BroadPeak	371.182496105444	0
chr1	133420000	133430000	chr1	133580000	133590000	42	15.7463604112195	0.00000281292246238698	chr1_136	36	BroadPeak	371.182496105444	0
chr1	133430000	133440000	chr1	133580000	133590000	25	8.7519128008555	0.000244739316676185	chr1_136	36	BroadPeak	371.182496105444	0
chr1	133380000	133390000	chr1	133590000	133600000	31	5.44337166450246	0.00000000000591270042068975	chr1_136	36	BroadPeak	371.182496105444	0
chr1	133390000	133400000	chr1	133590000	133600000	18	5.15116717027601	0.000285202642147768	chr1_136	36	BroadPeak	371.182496105444	0
chr1	133420000	133430000	chr1	133590000	133600000	46	10.5675279007932	0.000000000000184753092419325	chr1_136	36	BroadPeak	371.182496105444	0
chr1	133380000	133390000	chr1	133620000	133630000	15	4.64182511722213	0.0025582239965363	chr1_136	36	BroadPeak	371.182496105444	0
chr1	133420000	133430000	chr1	133550000	133560000	38	10.3763393862577	0.00000000430727707666459	chr1_136	36	BroadPeak	371.182496105444	0
chr1	133750000	133760000	chr1	133830000	133840000	23	9.01225286260859	0.00224483185757414	chr1_391	2	SharpPeak	8.62385325846988	1
chr1	133730000	133740000	chr1	133860000	133870000	25	9.16596787136593	0.000491939801999293	chr1_137	21	BroadPeak	210.430017356844	0
chr1	133730000	133740000	chr1	133870000	133880000	28	10.1196573356002	0.000142586265990848	chr1_137	21	BroadPeak	210.430017356844	0
chr1	133730000	133740000	chr1	133910000	133920000	38	9.84496457701696	0.00000000106409704544828	chr1_137	21	BroadPeak	210.430017356844	0
chr1	133730000	133740000	chr1	134050000	134060000	25	5.26390349307273	0.0000000366777278966743	chr1_140	19	SharpPeak	149.904325585495	0
chr1	133900000	133910000	chr1	134050000	134060000	30	10.4815194880169	0.0000386429120814933	chr1_141	10	SharpPeak	97.1230485395179	0
chr1	134110000	134120000	chr1	134330000	134340000	17	4.36579879094985	0.000129785098092168	chr1_144	2	SharpPeak	10.9866028152063	1
chr1	134490000	134500000	chr1	134590000	134600000	23	9.99388600811029	0.0078350091817122	chr1_392	2	SharpPeak	8.95720810836937	0
chr1	134490000	134500000	chr1	134600000	134610000	24	9.03755067883525	0.000978618437160202	chr1_392	2	SharpPeak	8.95720810836937	1
chr1	134640000	134650000	chr1	134810000	134820000	26	10.3456353348028	0.00118722910589887	chr1_145	6	SharpPeak	40.3948162836554	0
chr1	134640000	134650000	chr1	134820000	134830000	26	7.49715552572905	0.00000659644974414505	chr1_145	6	SharpPeak	40.3948162836554	0
chr1	134700000	134710000	chr1	134820000	134830000	24	8.25662271382351	0.000270683930401543	chr1_393	2	SharpPeak	9.49412970845813	1
chr1	134640000	134650000	chr1	134830000	134840000	29	9.43052232176813	0.0000152672174301031	chr1_145	6	SharpPeak	40.3948162836554	0
chr1	134700000	134710000	chr1	134830000	134840000	23	10.1916065995004	0.00977606197879475	chr1_393	2	SharpPeak	9.49412970845813	0
chr1	134640000	134650000	chr1	134840000	134850000	21	7.44597823324503	0.00118722910589887	chr1_145	6	SharpPeak	40.3948162836554	0
chr1	134640000	134650000	chr1	134850000	134860000	30	6.81976489285052	0.00000000579684820415995	chr1_145	6	SharpPeak	40.3948162836554	1
chr1	134980000	134990000	chr1	135090000	135100000	30	10.4128191444578	0.0000341739486949606	chr1_146	9	SharpPeak	59.9598636662391	0
chr1	134980000	134990000	chr1	135110000	135120000	33	7.81117082619822	0.000000002159852448928	chr1_146	9	SharpPeak	59.9598636662391	1
chr1	134980000	134990000	chr1	135120000	135130000	21	7.38374129540695	0.00106557646452571	chr1_146	9	SharpPeak	59.9598636662391	0
chr1	135150000	135160000	chr1	135260000	135270000	27	11.5705265801619	0.00260898212543533	chr1_148	8	SharpPeak	39.802769558645	0
chr1	135140000	135150000	chr1	135270000	135280000	38	16.8764387987638	0.000365027290066114	chr1_148	8	SharpPeak	39.802769558645	0
chr1	135550000	135560000	chr1	135640000	135650000	29	12.2747121810174	0.0013449257539022	chr1_151	27	BroadPeak	227.346096176247	0
chr1	135570000	135580000	chr1	135640000	135650000	35	17.1036981639349	0.00360187486555203	chr1_151	27	BroadPeak	227.346096176247	0
chr1	135580000	135590000	chr1	135640000	135650000	72	34.1058380241001	0.00000138949989065333	chr1_151	27	BroadPeak	227.346096176247	0
chr1	135550000	135560000	chr1	135650000	135660000	32	10.3422216184928	0.00000387448546897441	chr1_151	27	BroadPeak	227.346096176247	0
chr1	135580000	135590000	chr1	135650000	135660000	65	27.8290627795228	0.000000192680606820191	chr1_151	27	BroadPeak	227.346096176247	0
chr1	135550000	135560000	chr1	135660000	135670000	32	12.0731225870322	0.0000816212168102596	chr1_151	27	BroadPeak	227.346096176247	0
chr1	135570000	135580000	chr1	135660000	135670000	37	16.2566089262864	0.0003726834022374	chr1_151	27	BroadPeak	227.346096176247	0
chr1	135580000	135590000	chr1	135660000	135670000	86	31.6598184913006	0.000000000000466613869299696	chr1_151	27	BroadPeak	227.346096176247	0
chr1	136040000	136050000	chr1	136150000	136160000	26	10.0304413348397	0.000756404433287913	chr1_152	5	SharpPeak	39.9921532103776	0
chr1	136040000	136050000	chr1	136160000	136170000	23	9.68720669062448	0.00538358064417163	chr1_152	5	SharpPeak	39.9921532103776	0
chr1	136040000	136050000	chr1	136210000	136220000	20	6.14854108076775	0.000281285940432535	chr1_394	2	SharpPeak	12.9920273257737	0
chr1	136040000	136050000	chr1	136200000	136210000	23	6.22111601417191	0.000010268727845714	chr1_394	2	SharpPeak	12.9920273257737	1
chr1	136050000	136060000	chr1	136450000	136460000	17	4.36472102621751	0.000129428808125051	chr1_155	4	SharpPeak	17.8883118320413	1
chr1	136230000	136240000	chr1	136450000	136460000	24	8.61650640046341	0.000505351119276475	chr1_158	7	SharpPeak	41.5586010386349	0
chr1	136250000	136260000	chr1	136450000	136460000	18	6.42979721273731	0.0035286225113512	chr1_158	7	SharpPeak	41.5586010386349	0
chr1	136260000	136270000	chr1	136450000	136460000	21	8.03172487646069	0.00296813588222375	chr1_158	7	SharpPeak	41.5586010386349	0
chr1	136560000	136570000	chr1	137210000	137220000	9	1.77355535550362	0.00191207423275281	chr1_395	2	SharpPeak	15.8135778779412	0
chr1	137320000	137330000	chr1	137930000	137940000	8	1.73061198501356	0.00680217755823788	chr1_161	3	SharpPeak	13.1209598268081	0
chr1	137320000	137330000	chr1	137940000	137950000	9	1.76874418826174	0.0018769524184185	chr1_161	3	SharpPeak	13.1209598268081	0
chr1	137320000	137330000	chr1	138030000	138040000	8	1.53080823308415	0.00336101551664086	chr1_396	2	SharpPeak	9.17775933645561	0
chr1	137320000	137330000	chr1	138040000	138050000	9	1.71941602317794	0.00155423639530547	chr1_396	2	SharpPeak	9.17775933645561	1
chr1	138320000	138330000	chr1	138820000	138830000	9	2.0307133317331	0.00456159223496086	chr1_163	11	SharpPeak	89.8973461464837	0
chr1	138500000	138510000	chr1	138820000	138830000	14	3.46985760243358	0.000485066691236592	chr1_164	4	SharpPeak	21.7068240309095	0
chr1	138840000	138850000	chr1	139010000	139020000	27	10.2089411332551	0.00041204075404304	chr1_397	4	SharpPeak	19.0525111119005	1
chr1	138840000	138850000	chr1	139020000	139030000	28	11.3619526712982	0.000909792563177451	chr1_397	4	SharpPeak	19.0525111119005	0
chr1	138830000	138840000	chr1	139030000	139040000	21	8.144972264676	0.00349171296507625	chr1_397	4	SharpPeak	19.0525111119005	0
chr1	138840000	138850000	chr1	139030000	139040000	26	11.554195267909	0.00526899430371751	chr1_397	4	SharpPeak	19.0525111119005	0
chr1	138830000	138840000	chr1	139060000	139070000	17	6.41912822224848	0.00839776972199421	chr1_398	13	SharpPeak	141.58267261689	0
chr1	138840000	138850000	chr1	139060000	139070000	28	9.04720026769254	0.000020444206218422	chr1_398	13	SharpPeak	141.58267261689	0
chr1	138830000	138840000	chr1	139070000	139080000	23	7.75718158955813	0.000293741469053446	chr1_398	13	SharpPeak	141.58267261689	0
chr1	138840000	138850000	chr1	139070000	139080000	63	10.9293795700037	0.00000000000000000000000183219299571675	chr1_398	13	SharpPeak	141.58267261689	1
chr1	138850000	138860000	chr1	139070000	139080000	26	5.23534213948674	0.00000000729754738239454	chr1_398	13	SharpPeak	141.58267261689	0
chr1	138830000	138840000	chr1	139080000	139090000	21	5.6341088759264	0.0000261483007188832	chr1_398	13	SharpPeak	141.58267261689	0
chr1	138840000	138850000	chr1	139080000	139090000	41	7.90470560779219	0.0000000000000198339156952291	chr1_398	13	SharpPeak	141.58267261689	0
chr1	138850000	138860000	chr1	139080000	139090000	14	3.84862622108795	0.00131369973099888	chr1_398	13	SharpPeak	141.58267261689	0
chr1	138830000	138840000	chr1	139090000	139100000	25	7.45004860208706	0.0000187500935855002	chr1_398	13	SharpPeak	141.58267261689	0
chr1	138840000	138850000	chr1	139090000	139100000	58	10.4680441906906	0.00000000000000000000104147246253585	chr1_398	13	SharpPeak	141.58267261689	0
chr1	138850000	138860000	chr1	139090000	139100000	24	5.00754833900483	0.0000000636402948977696	chr1_398	13	SharpPeak	141.58267261689	0
chr1	138830000	138840000	chr1	139100000	139110000	17	6.27627400408374	0.0067883499060585	chr1_398	13	SharpPeak	141.58267261689	0
chr1	138840000	138850000	chr1	139100000	139110000	38	8.79808495198041	0.0000000000472887623473739	chr1_398	13	SharpPeak	141.58267261689	0
chr1	138840000	138850000	chr1	139120000	139130000	17	4.67543642030473	0.000291475425534211	chr1_399	11	SharpPeak	106.949476405416	0
chr1	138840000	138850000	chr1	139130000	139140000	21	6.5762509968449	0.000234271444584836	chr1_399	11	SharpPeak	106.949476405416	0
chr1	138840000	138850000	chr1	139140000	139150000	30	5.47552848449808	0.0000000000362770197512808	chr1_399	11	SharpPeak	106.949476405416	0
chr1	138830000	138840000	chr1	139150000	139160000	38	5.21098321459675	0.00000000000000000515301204900163	chr1_399	11	SharpPeak	106.949476405416	0
chr1	138840000	138850000	chr1	139150000	139160000	48	7.2475850797479	0.0000000000000000000050689761360957	chr1_399	11	SharpPeak	106.949476405416	1
chr1	138850000	138860000	chr1	139150000	139160000	19	3.53486617960525	0.000000442620255815322	chr1_399	11	SharpPeak	106.949476405416	0
chr1	138830000	138840000	chr1	139160000	139170000	15	4.7510820033402	0.00318662940464143	chr1_399	11	SharpPeak	106.949476405416	0
chr1	138840000	138850000	chr1	139160000	139170000	25	6.58473041910599	0.00000226023588004895	chr1_399	11	SharpPeak	106.949476405416	0
chr1	138830000	138840000	chr1	139170000	139180000	16	5.32096034788879	0.00344866370748347	chr1_399	11	SharpPeak	106.949476405416	0
chr1	138840000	138850000	chr1	139170000	139180000	27	7.39320362130347	0.00000156891641140132	chr1_399	11	SharpPeak	106.949476405416	0
chr1	138850000	138860000	chr1	139170000	139180000	12	3.59302894440717	0.00687373731275133	chr1_399	11	SharpPeak	106.949476405416	0
chr1	138840000	138850000	chr1	139190000	139200000	17	5.74349395667809	0.00280427850875939	chr1_400	3	SharpPeak	18.3063307769617	0
chr1	138840000	138850000	chr1	139200000	139210000	25	6.37239006988156	0.00000127869863194067	chr1_400	3	SharpPeak	18.3063307769617	1
chr1	138850000	138860000	chr1	139210000	139220000	14	3.41629797062945	0.000413580107401825	chr1_400	3	SharpPeak	18.3063307769617	0
chr1	138830000	138840000	chr1	139260000	139270000	13	3.33378539208178	0.00116940283716422	chr1_401	5	SharpPeak	36.7450053764222	0
chr1	138840000	138850000	chr1	139260000	139270000	23	4.49310895621606	0.0000000408721375503923	chr1_401	5	SharpPeak	36.7450053764222	0
chr1	138850000	138860000	chr1	139260000	139270000	11	2.37838182360751	0.000912094982467078	chr1_401	5	SharpPeak	36.7450053764222	0
chr1	138830000	138840000	chr1	139270000	139280000	21	3.64005475335226	0.0000000260255868580606	chr1_401	5	SharpPeak	36.7450053764222	1
chr1	138840000	138850000	chr1	139270000	139280000	19	4.94148779129827	0.0000502805275824479	chr1_401	5	SharpPeak	36.7450053764222	0
chr1	138840000	138850000	chr1	139330000	139340000	12	3.59591232769863	0.00692070944649643	chr1_402	4	SharpPeak	20.2622000992606	0
chr1	138840000	138850000	chr1	139340000	139350000	22	4.95153984312905	0.000000972123115634405	chr1_402	4	SharpPeak	20.2622000992606	1
chr1	138840000	138850000	chr1	139350000	139360000	14	4.8174817155557	0.00957973017272561	chr1_402	4	SharpPeak	20.2622000992606	0
chr1	138830000	138840000	chr1	139360000	139370000	9	2.17968148098436	0.00712888767827209	chr1_402	4	SharpPeak	20.2622000992606	0
chr1	143770000	143780000	chr1	144010000	144020000	16	5.63203953387597	0.00591515020163709	chr1_167	3	SharpPeak	12.2954088496956	0
chr1	143770000	143780000	chr1	144020000	144030000	18	5.97886269885169	0.00161379356194842	chr1_167	3	SharpPeak	12.2954088496956	1
chr1	151070000	151080000	chr1	151300000	151310000	10	2.53415604744149	0.00539034265445338	chr1_403	2	SharpPeak	8.50187404426554	0
chr1	151080000	151090000	chr1	151300000	151310000	12	3.28251130858756	0.00338708234378645	chr1_403	2	SharpPeak	8.50187404426554	1
chr1	151080000	151090000	chr1	151330000	151340000	12	3.32734050704643	0.00377441757797816	chr1_171	7	SharpPeak	88.9206637739007	0
chr1	150390000	150400000	chr1	151350000	151360000	9	2.23200765781647	0.00824680835717844	chr1_169	2	SharpPeak	12.3205062596063	0
chr1	151080000	151090000	chr1	151360000	151370000	14	3.29200617035738	0.000283618550088007	chr1_404	4	SharpPeak	19.9183170610974	1
chr1	151070000	151080000	chr1	151370000	151380000	11	2.1408414731944	0.000386614403771856	chr1_404	4	SharpPeak	19.9183170610974	0
chr1	151080000	151090000	chr1	151370000	151380000	10	2.67188081406022	0.00776767779150331	chr1_404	4	SharpPeak	19.9183170610974	0
chr1	151080000	151090000	chr1	151380000	151390000	11	2.53289649422136	0.0015177386813127	chr1_404	4	SharpPeak	19.9183170610974	0
chr1	151500000	151510000	chr1	151680000	151690000	19	6.84648671760726	0.00279887810576824	chr1_405	7	SharpPeak	42.4738282332342	0
chr1	151500000	151510000	chr1	151690000	151700000	18	5.50069128695169	0.000627115008913847	chr1_405	7	SharpPeak	42.4738282332342	0
chr1	151490000	151500000	chr1	151700000	151710000	13	4.28858636830904	0.00974497604960474	chr1_405	7	SharpPeak	42.4738282332342	0
chr1	151500000	151510000	chr1	151700000	151710000	27	6.25501981569525	0.0000000609310457594025	chr1_405	7	SharpPeak	42.4738282332342	1
chr1	151490000	151500000	chr1	151710000	151720000	14	3.99205817353181	0.0018533093469377	chr1_405	7	SharpPeak	42.4738282332342	0
chr1	151500000	151510000	chr1	151710000	151720000	25	5.78750359975751	0.000000221600423334653	chr1_405	7	SharpPeak	42.4738282332342	0
chr1	151500000	151510000	chr1	151670000	151680000	20	6.58223533002257	0.000674064909132488	chr1_405	7	SharpPeak	42.4738282332342	0
chr1	152080000	152090000	chr1	152280000	152290000	21	7.5239284063047	0.00135091137242741	chr1_406	2	SharpPeak	9.28585335121751	1
chr1	152080000	152090000	chr1	152290000	152300000	18	6.36108280149426	0.00315710793472088	chr1_406	2	SharpPeak	9.28585335121751	0
chr1	153550000	153560000	chr1	153690000	153700000	16	5.22715398210617	0.00290429222598636	chr1_174	30	BroadPeak	443.076451506544	0
chr1	153550000	153560000	chr1	153700000	153710000	19	6.70409382516947	0.00221932107581231	chr1_174	30	BroadPeak	443.076451506544	0
chr1	153550000	153560000	chr1	153710000	153720000	14	4.49890491137735	0.00533435102198351	chr1_174	30	BroadPeak	443.076451506544	0
chr1	153550000	153560000	chr1	153720000	153730000	15	4.69360207544014	0.00284258344225589	chr1_174	30	BroadPeak	443.076451506544	0
chr1	153890000	153900000	chr1	154070000	154080000	18	4.76525973403377	0.000109206878328439	chr1_176	5	SharpPeak	23.0723102251578	1
chr1	153890000	153900000	chr1	154050000	154060000	17	5.52185555882007	0.00186192364267336	chr1_176	5	SharpPeak	23.0723102251578	0
chr1	153900000	153910000	chr1	154090000	154100000	20	6.80449972879166	0.0010112898486091	chr1_177	6	SharpPeak	40.7273287753843	0
chr1	153900000	153910000	chr1	154100000	154110000	20	7.43373295511513	0.00288185752919805	chr1_177	6	SharpPeak	40.7273287753843	0
chr1	153890000	153900000	chr1	154170000	154180000	37	4.18450159456372	0.0000000000000000000316003447656136	chr1_178	10	SharpPeak	151.060896078679	0
chr1	153900000	153910000	chr1	154170000	154180000	50	7.4271838936995	0.00000000000000000000034370752492466	chr1_178	10	SharpPeak	151.060896078679	1
chr1	153890000	153900000	chr1	154040000	154050000	16	5.22853131753821	0.00291029027471214	chr1_176	5	SharpPeak	23.0723102251578	0
chr1	153890000	153900000	chr1	154060000	154070000	16	5.55262694796512	0.00515797973368122	chr1_176	5	SharpPeak	23.0723102251578	0
chr1	153890000	153900000	chr1	154120000	154130000	24	4.57739517362218	0.0000000117474845656871	chr1_177	6	SharpPeak	40.7273287753843	1
chr1	153900000	153910000	chr1	154120000	154130000	26	8.21862494172382	0.0000318115822185935	chr1_177	6	SharpPeak	40.7273287753843	0
chr1	153890000	153900000	chr1	154150000	154160000	30	4.39490481647209	0.000000000000163561695851024	chr1_178	10	SharpPeak	151.060896078679	0
chr1	153900000	153910000	chr1	154150000	154160000	33	7.8421013707842	0.00000000237122886975309	chr1_178	10	SharpPeak	151.060896078679	0
chr1	153900000	153910000	chr1	154160000	154170000	37	6.41221566653476	0.0000000000000207944921871405	chr1_178	10	SharpPeak	151.060896078679	0
chr1	153890000	153900000	chr1	154180000	154190000	37	3.72732444198659	0.000000000000000000000769633492408828	chr1_178	10	SharpPeak	151.060896078679	0
chr1	153900000	153910000	chr1	154180000	154190000	39	6.54580930843975	0.00000000000000127927197480765	chr1_178	10	SharpPeak	151.060896078679	0
chr1	153890000	153900000	chr1	154190000	154200000	18	3.79645017654857	0.00000548725707889144	chr1_178	10	SharpPeak	151.060896078679	0
chr1	153900000	153910000	chr1	154190000	154200000	20	6.67288163009433	0.000794099197887808	chr1_178	10	SharpPeak	151.060896078679	0
chr1	153900000	153910000	chr1	154730000	154740000	19	3.32865778647124	0.000000176500053319051	chr1_179	3	SharpPeak	31.2006265227249	0
chr1	154780000	154790000	chr1	154980000	154990000	17	4.51111261456939	0.000193499524795842	chr1_182	6	SharpPeak	78.4568727807645	0
chr1	154780000	154790000	chr1	155000000	155010000	47	5.22216856246103	0.0000000000000000000000000578402529072844	chr1_182	6	SharpPeak	78.4568727807645	1
chr1	154780000	154790000	chr1	155010000	155020000	28	4.64489271872689	0.0000000000225697629272489	chr1_182	6	SharpPeak	78.4568727807645	0
chr1	154780000	154790000	chr1	154990000	155000000	31	4.08140876745367	0.00000000000000337391181562163	chr1_182	6	SharpPeak	78.4568727807645	0
chr1	155020000	155030000	chr1	155190000	155200000	23	6.92260690558201	0.0000548853308822161	chr1_185	34	BroadPeak	484.638394504767	0
chr1	155040000	155050000	chr1	155190000	155200000	21	8.39224136479052	0.00488397998841436	chr1_185	34	BroadPeak	484.638394504767	0
chr1	155080000	155090000	chr1	155190000	155200000	40	19.4547406794734	0.00137219740750112	chr1_185	34	BroadPeak	484.638394504767	0
chr1	155090000	155100000	chr1	155190000	155200000	89	34.6801333996	0.00000000000334609219698675	chr1_185	34	BroadPeak	484.638394504767	0
chr1	155020000	155030000	chr1	155200000	155210000	24	7.36466595910492	0.0000473079353208813	chr1_185	34	BroadPeak	484.638394504767	0
chr1	155030000	155040000	chr1	155200000	155210000	51	9.73678330871768	0.00000000000000000416301699791091	chr1_185	34	BroadPeak	484.638394504767	0
chr1	155040000	155050000	chr1	155200000	155210000	23	8.88156528888845	0.00185970475637553	chr1_185	34	BroadPeak	484.638394504767	0
chr1	155080000	155090000	chr1	155200000	155210000	68	20.2582937862506	0.0000000000000221787969511124	chr1_185	34	BroadPeak	484.638394504767	0
chr1	155090000	155100000	chr1	155200000	155210000	115	35.9021200292	0.0000000000000000000000833405768829545	chr1_185	34	BroadPeak	484.638394504767	0
chr1	155020000	155030000	chr1	155210000	155220000	55	6.70250792934619	0.000000000000000000000000000198146564725193	chr1_185	34	BroadPeak	484.638394504767	0
chr1	155030000	155040000	chr1	155210000	155220000	68	8.83619747515114	0.00000000000000000000000000000000146594254535791	chr1_185	34	BroadPeak	484.638394504767	1
chr1	155040000	155050000	chr1	155210000	155220000	39	8.03999844609343	0.000000000000779378800722055	chr1_185	34	BroadPeak	484.638394504767	0
chr1	155080000	155090000	chr1	155210000	155220000	58	18.0765735307117	0.0000000000172234889186319	chr1_185	34	BroadPeak	484.638394504767	0
chr1	155090000	155100000	chr1	155210000	155220000	116	31.8765876581005	0.00000000000000000000000000188905320013848	chr1_185	34	BroadPeak	484.638394504767	0
chr1	155100000	155110000	chr1	155210000	155220000	44	13.6763331494395	0.00000000828614525346128	chr1_185	34	BroadPeak	484.638394504767	0
chr1	155020000	155030000	chr1	155230000	155240000	21	5.91904276749025	0.000053831771286575	chr1_185	34	BroadPeak	484.638394504767	0
chr1	155030000	155040000	chr1	155230000	155240000	34	7.76270854936276	0.000000000452817846747299	chr1_185	34	BroadPeak	484.638394504767	0
chr1	155040000	155050000	chr1	155230000	155240000	25	7.03403772197664	0.00000704558875436408	chr1_185	34	BroadPeak	484.638394504767	0
chr1	155080000	155090000	chr1	155230000	155240000	44	15.4368871042468	0.000000254780188135166	chr1_185	34	BroadPeak	484.638394504767	0
chr1	155090000	155100000	chr1	155230000	155240000	58	27.0041204398505	0.0000143528534336294	chr1_185	34	BroadPeak	484.638394504767	0
chr1	155020000	155030000	chr1	155250000	155260000	21	3.92219840451042	0.0000000916739264803119	chr1_185	34	BroadPeak	484.638394504767	0
chr1	155030000	155040000	chr1	155250000	155260000	19	5.06113724420711	0.0000690701559920002	chr1_185	34	BroadPeak	484.638394504767	0
chr1	155020000	155030000	chr1	155270000	155280000	15	3.52456451556392	0.000152326839498902	chr1_407	6	SharpPeak	57.4749719382582	0
chr1	155020000	155030000	chr1	155280000	155290000	33	4.61874918303838	0.0000000000000020744231163739	chr1_407	6	SharpPeak	57.4749719382582	1
chr1	155030000	155040000	chr1	155280000	155290000	32	5.97985149052121	0.0000000000123582251631438	chr1_407	6	SharpPeak	57.4749719382582	0
chr1	155040000	155050000	chr1	155280000	155290000	24	5.38428699574046	0.000000240894768213221	chr1_407	6	SharpPeak	57.4749719382582	0
chr1	155020000	155030000	chr1	155290000	155300000	16	4.5193850225972	0.000648035371666809	chr1_407	6	SharpPeak	57.4749719382582	0
chr1	155030000	155040000	chr1	155290000	155300000	19	5.84010315696073	0.000435996789303013	chr1_407	6	SharpPeak	57.4749719382582	0
chr1	155030000	155040000	chr1	155510000	155520000	13	3.46112791944958	0.00162700400545079	chr1_186	7	SharpPeak	37.6275448336836	0
chr1	155410000	155420000	chr1	155510000	155520000	31	14.5474236192844	0.00404115467783274	chr1_188	5	SharpPeak	25.2384591484402	0
chr1	155020000	155030000	chr1	155520000	155530000	13	2.94555973776522	0.000370290985614948	chr1_186	7	SharpPeak	37.6275448336836	0
chr1	155030000	155040000	chr1	155520000	155530000	12	3.6515703856464	0.00776767779150331	chr1_186	7	SharpPeak	37.6275448336836	0
chr1	155240000	155250000	chr1	155520000	155530000	24	7.77997094019235	0.000110813115604537	chr1_187	6	SharpPeak	44.604326974576	0
chr1	155400000	155410000	chr1	155520000	155530000	21	6.2883787233626	0.000126561216471527	chr1_188	5	SharpPeak	25.2384591484402	0
chr1	155410000	155420000	chr1	155520000	155530000	36	14.61191816063	0.000102491712935413	chr1_188	5	SharpPeak	25.2384591484402	1
chr1	155240000	155250000	chr1	155540000	155550000	11	2.63018921471458	0.00202740718801671	chr1_187	6	SharpPeak	44.604326974576	0
chr1	155560000	155570000	chr1	155770000	155780000	18	4.56135914446627	0.0000627027450345396	chr1_408	2	SharpPeak	11.9696536163163	1
chr1	155560000	155570000	chr1	155780000	155790000	17	4.76671866572028	0.000365211833342513	chr1_408	2	SharpPeak	11.9696536163163	0
chr1	156740000	156750000	chr1	156910000	156920000	19	4.30245097927904	0.00000743897184973431	chr1_409	2	SharpPeak	14.2794230449113	1
chr1	156750000	156760000	chr1	156910000	156920000	21	5.67665000904362	0.000029118532130994	chr1_409	2	SharpPeak	14.2794230449113	0
chr1	156940000	156950000	chr1	156960000	156970000	74	31.4105943645007	0.0000000130160381651864	chr1_410	3	SharpPeak	21.0109170952884	1
chr1	156940000	156950000	chr1	156970000	156980000	47	22.0847434435599	0.000175821443114768	chr1_410	3	SharpPeak	21.0109170952884	0
chr1	156940000	156950000	chr1	156980000	156990000	38	18.6839312699953	0.00236742855653347	chr1_410	3	SharpPeak	21.0109170952884	0
chr1	156930000	156940000	chr1	157040000	157050000	68	17.6473004380311	0.0000000000000000299746669900748	chr1_193	12	SharpPeak	117.577268590441	1
chr1	156940000	156950000	chr1	157040000	157050000	37	12.2446895179277	0.00000086987749115503	chr1_193	12	SharpPeak	117.577268590441	0
chr1	156740000	156750000	chr1	157050000	157060000	17	3.85308641438212	0.0000277157752631151	chr1_194	13	SharpPeak	104.006197551007	0
chr1	156750000	156760000	chr1	157050000	157060000	16	4.95124617164795	0.00168107377689833	chr1_194	13	SharpPeak	104.006197551007	0
chr1	156930000	156940000	chr1	157050000	157060000	45	17.4094601790783	0.00000241925997906154	chr1_193	12	SharpPeak	117.577268590441	0
chr1	156940000	156950000	chr1	157050000	157060000	40	12.0092882964743	0.0000000196447501330827	chr1_193	12	SharpPeak	117.577268590441	0
chr1	156740000	156750000	chr1	157060000	157070000	17	3.14326893720237	0.0000019901778481182	chr1_194	13	SharpPeak	104.006197551007	0
chr1	156750000	156760000	chr1	157060000	157070000	17	3.97487435009073	0.0000409638011893961	chr1_194	13	SharpPeak	104.006197551007	0
chr1	156930000	156940000	chr1	157060000	157070000	43	13.3115646457175	0.0000000114507763755015	chr1_193	12	SharpPeak	117.577268590441	0
chr1	156940000	156950000	chr1	157060000	157070000	34	9.13782744797321	0.0000000246594154233546	chr1_193	12	SharpPeak	117.577268590441	0
chr1	156740000	156750000	chr1	157070000	157080000	23	3.21343885208638	0.000000000080355066065234	chr1_194	13	SharpPeak	104.006197551007	0
chr1	156750000	156760000	chr1	157070000	157080000	33	4.06885582445961	0.0000000000000000576380069848631	chr1_194	13	SharpPeak	104.006197551007	1
chr1	156930000	156940000	chr1	157070000	157080000	56	13.222552000279	0.000000000000000687776861307351	chr1_193	12	SharpPeak	117.577268590441	0
chr1	156940000	156950000	chr1	157070000	157080000	33	9.03797193249575	0.0000000663065153405398	chr1_193	12	SharpPeak	117.577268590441	0
chr1	156740000	156750000	chr1	157090000	157100000	10	2.220307006514	0.00217628637733384	chr1_194	13	SharpPeak	104.006197551007	0
chr1	157550000	157560000	chr1	158250000	158260000	11	2.15216917980469	0.00040522605847212	chr1_411	2	SharpPeak	14.9956317062606	0
chr1	157550000	157560000	chr1	158260000	158270000	15	1.9183705142456	0.000000113627869337295	chr1_411	2	SharpPeak	14.9956317062606	1
chr1	157550000	157560000	chr1	158300000	158310000	9	1.81152566168012	0.00220109498780154	chr1_412	2	SharpPeak	9.0841018027915	1
chr1	157550000	157560000	chr1	158310000	158320000	9	1.88566834269442	0.00285107201661885	chr1_412	2	SharpPeak	9.0841018027915	0
chr1	158350000	158360000	chr1	158590000	158600000	22	6.0974594956404	0.0000252729032439377	chr1_413	2	SharpPeak	11.136164513114	1
chr1	158350000	158360000	chr1	158600000	158610000	15	4.89786508654401	0.00421364225744735	chr1_413	2	SharpPeak	11.136164513114	0
chr1	158360000	158370000	chr1	158620000	158630000	19	6.52764911111186	0.00163209018462845	chr1_414	2	SharpPeak	10.4473127052174	0
chr1	158360000	158370000	chr1	158630000	158640000	21	6.66043083403257	0.000278071510549546	chr1_414	2	SharpPeak	10.4473127052174	1
chr1	159390000	159400000	chr1	160060000	160070000	12	1.81223625521847	0.0000165643134053578	chr1_415	3	SharpPeak	22.2975540593467	0
chr1	159390000	159400000	chr1	160070000	160080000	8	1.85282156667031	0.00990287907334611	chr1_415	3	SharpPeak	22.2975540593467	0
chr1	159390000	159400000	chr1	160080000	160090000	16	1.65480357194503	0.00000000209704991302009	chr1_415	3	SharpPeak	22.2975540593467	1
chr1	162000000	162010000	chr1	162280000	162290000	12	3.48893064710462	0.00542375709158473	chr1_197	16	SharpPeak	145.534258004548	0
chr1	162000000	162010000	chr1	162290000	162300000	12	2.98022662934603	0.00154317362991384	chr1_197	16	SharpPeak	145.534258004548	0
chr1	161970000	161980000	chr1	162300000	162310000	13	2.50141485037766	0.000074869687876428	chr1_197	16	SharpPeak	145.534258004548	0
chr1	162000000	162010000	chr1	162300000	162310000	15	2.74712957407496	0.00000895110967455053	chr1_197	16	SharpPeak	145.534258004548	0
chr1	161960000	161970000	chr1	162320000	162330000	15	2.94534198712492	0.0000202356544574136	chr1_197	16	SharpPeak	145.534258004548	0
chr1	161970000	161980000	chr1	162320000	162330000	18	2.58590308238285	0.0000000223984083143375	chr1_197	16	SharpPeak	145.534258004548	0
chr1	162000000	162010000	chr1	162320000	162330000	19	2.83589470065215	0.0000000145336601400969	chr1_197	16	SharpPeak	145.534258004548	0
chr1	161960000	161970000	chr1	162330000	162340000	12	2.43936238280653	0.000268704533521823	chr1_197	16	SharpPeak	145.534258004548	0
chr1	161970000	161980000	chr1	162330000	162340000	12	2.17610194287014	0.0000944958689674357	chr1_197	16	SharpPeak	145.534258004548	0
chr1	162000000	162010000	chr1	162330000	162340000	13	2.35499741447104	0.0000408093637912249	chr1_197	16	SharpPeak	145.534258004548	0
chr1	161960000	161970000	chr1	162350000	162360000	11	2.76425307497067	0.00296813588222375	chr1_416	2	SharpPeak	11.6465189993815	0
chr1	161960000	161970000	chr1	162360000	162370000	15	2.84084499557795	0.0000133192531781504	chr1_416	2	SharpPeak	11.6465189993815	1
chr1	164450000	164460000	chr1	165060000	165070000	11	2.88714767675735	0.00409262256370263	chr1_417	3	SharpPeak	20.1520570541023	0
chr1	164450000	164460000	chr1	165070000	165080000	11	3.20168548843186	0.00864392157314776	chr1_417	3	SharpPeak	20.1520570541023	0
chr1	164450000	164460000	chr1	165080000	165090000	21	2.91687561968712	0.000000000584274241594975	chr1_417	3	SharpPeak	20.1520570541023	1
chr1	164300000	164310000	chr1	165130000	165140000	9	1.85812792719842	0.0025900429370181	chr1_202	6	SharpPeak	34.82202378192	0
chr1	165770000	165780000	chr1	165990000	166000000	20	6.0491019059655	0.000227742046765577	chr1_203	10	SharpPeak	81.9635948634474	0
chr1	165780000	165790000	chr1	165990000	166000000	27	5.02792337236458	0.000000000666233134947139	chr1_203	10	SharpPeak	81.9635948634474	1
chr1	165770000	165780000	chr1	165970000	165980000	19	5.69122675248857	0.000314605644910972	chr1_203	10	SharpPeak	81.9635948634474	0
chr1	165780000	165790000	chr1	165970000	165980000	22	4.75334338784837	0.000000495313220528719	chr1_203	10	SharpPeak	81.9635948634474	0
chr1	165840000	165850000	chr1	165970000	165980000	27	11.468536431291	0.00230675559634406	chr1_418	2	SharpPeak	8.75209914302635	1
chr1	165770000	165780000	chr1	165980000	165990000	24	5.81540631922875	0.000000953543916538871	chr1_203	10	SharpPeak	81.9635948634474	0
chr1	165780000	165790000	chr1	165980000	165990000	17	4.84579290924646	0.000443750466762038	chr1_203	10	SharpPeak	81.9635948634474	0
chr1	165840000	165850000	chr1	165980000	165990000	26	11.5046870471476	0.00499701687387788	chr1_418	2	SharpPeak	8.75209914302635	0
chr1	165770000	165780000	chr1	166050000	166060000	16	4.74963172291235	0.00109639265249346	chr1_204	2	SharpPeak	11.7479554239908	0
chr1	165770000	165780000	chr1	165960000	165970000	21	5.41602543748398	0.0000147649631386217	chr1_203	10	SharpPeak	81.9635948634474	0
chr1	165780000	165790000	chr1	165960000	165970000	25	4.53824982132694	0.00000000211026435969518	chr1_203	10	SharpPeak	81.9635948634474	0
chr1	165760000	165770000	chr1	166130000	166140000	17	3.37183772256882	0.00000500933380232184	chr1_205	18	SharpPeak	164.121469927026	0
chr1	165770000	165780000	chr1	166130000	166140000	21	3.61787096386687	0.0000000235548063130757	chr1_205	18	SharpPeak	164.121469927026	0
chr1	165810000	165820000	chr1	166130000	166140000	16	4.37850448648836	0.000461660296189261	chr1_205	18	SharpPeak	164.121469927026	0
chr1	165760000	165770000	chr1	166140000	166150000	12	2.89049768873828	0.00119257695632158	chr1_205	18	SharpPeak	164.121469927026	0
chr1	165770000	165780000	chr1	166140000	166150000	26	3.08487740066311	0.0000000000000888751299864065	chr1_205	18	SharpPeak	164.121469927026	0
chr1	165780000	165790000	chr1	166140000	166150000	12	2.62202881984946	0.00051323750639478	chr1_205	18	SharpPeak	164.121469927026	0
chr1	165810000	165820000	chr1	166140000	166150000	12	3.68507732864293	0.00832489457397032	chr1_205	18	SharpPeak	164.121469927026	0
chr1	166000000	166010000	chr1	166140000	166150000	36	9.53002815396409	0.00000000579684820415995	chr1_207	3	SharpPeak	27.5564813377921	1
chr1	165760000	165770000	chr1	166320000	166330000	14	2.35269659947518	0.00000781371608854203	chr1_419	2	SharpPeak	11.6598517578404	1
chr1	165770000	165780000	chr1	166320000	166330000	10	2.4773127575797	0.00463892785867559	chr1_419	2	SharpPeak	11.6598517578404	0
chr1	166150000	166160000	chr1	166320000	166330000	19	5.95441312059941	0.000551895476780609	chr1_210	6	SharpPeak	38.5953977526679	0
chr1	166160000	166170000	chr1	166320000	166330000	18	4.7899465646054	0.000116723408337324	chr1_210	6	SharpPeak	38.5953977526679	0
chr1	166160000	166170000	chr1	166330000	166340000	14	4.33054655525471	0.00385061400059156	chr1_210	6	SharpPeak	38.5953977526679	0
chr1	165770000	165780000	chr1	166360000	166370000	9	2.10055177549696	0.00561804104237274	chr1_211	4	SharpPeak	16.3571329770703	0
chr1	166150000	166160000	chr1	166360000	166370000	16	4.232870067959	0.000315607812283931	chr1_212	4	SharpPeak	29.7270772044141	0
chr1	166160000	166170000	chr1	166360000	166370000	19	3.42860082829127	0.000000276218264302882	chr1_212	4	SharpPeak	29.7270772044141	1
chr1	166400000	166410000	chr1	167200000	167210000	13	1.99037785758795	0.00000717008847803899	chr1_213	4	SharpPeak	22.9392008219615	1
chr1	166410000	166420000	chr1	167200000	167210000	8	1.52895388514689	0.00333780452931732	chr1_213	4	SharpPeak	22.9392008219615	0
chr1	166400000	166410000	chr1	167220000	167230000	13	2.82759277947754	0.000250623451007122	chr1_213	4	SharpPeak	22.9392008219615	0
chr1	167210000	167220000	chr1	167320000	167330000	17	5.70950908950138	0.00263742592749832	chr1_218	7	SharpPeak	38.9800591484528	0
chr1	167390000	167400000	chr1	167630000	167640000	13	3.59972683560961	0.00230159946551796	chr1_219	6	SharpPeak	31.4705074391059	0
chr1	167390000	167400000	chr1	167640000	167650000	18	4.13293122456214	0.000017294968657199	chr1_219	6	SharpPeak	31.4705074391059	1
chr1	167380000	167390000	chr1	167650000	167660000	14	2.81734058572271	0.0000561279167071816	chr1_219	6	SharpPeak	31.4705074391059	0
chr1	167390000	167400000	chr1	167650000	167660000	12	3.2979746371657	0.00352084759527218	chr1_219	6	SharpPeak	31.4705074391059	0
chr1	167690000	167700000	chr1	167900000	167910000	23	9.13704099380208	0.00266424594500273	chr1_420	3	SharpPeak	22.4120617621172	0
chr1	167380000	167390000	chr1	167890000	167900000	9	2.11085072245486	0.00580039846829932	chr1_421	2	SharpPeak	9.9078296585759	0
chr1	167390000	167400000	chr1	167890000	167900000	12	2.37369824802267	0.000211614313764206	chr1_421	2	SharpPeak	9.9078296585759	1
chr1	167680000	167690000	chr1	167890000	167900000	21	7.16332689542199	0.000726704015581267	chr1_420	3	SharpPeak	22.4120617621172	0
chr1	167690000	167700000	chr1	167890000	167900000	37	8.6820340555405	0.000000000132143095150232	chr1_420	3	SharpPeak	22.4120617621172	1
chr1	167930000	167940000	chr1	168210000	168220000	17	4.14260402077054	0.0000685437792153495	chr1_220	2	SharpPeak	10.8700396352498	1
chr1	168430000	168440000	chr1	168860000	168870000	15	5.14677656740916	0.00662887820220061	chr1_422	2	SharpPeak	8.88126363643747	0
chr1	168430000	168440000	chr1	168870000	168880000	15	4.34795784059952	0.00135920039513274	chr1_422	2	SharpPeak	8.88126363643747	1
chr1	168430000	168440000	chr1	168890000	168900000	14	4.44869628266264	0.0048480594896489	chr1_423	3	SharpPeak	16.0164083231926	0
chr1	168420000	168430000	chr1	168900000	168910000	17	4.94653291678741	0.000559790390846558	chr1_423	3	SharpPeak	16.0164083231926	0
chr1	168430000	168440000	chr1	168900000	168910000	18	4.5039218510009	0.0000532887938721912	chr1_423	3	SharpPeak	16.0164083231926	1
chr1	168420000	168430000	chr1	168940000	168950000	16	5.81103084413417	0.00795221889826057	chr1_424	2	SharpPeak	8.50164681892136	0
chr1	168430000	168440000	chr1	168950000	168960000	14	4.08916546803791	0.00230848209111705	chr1_424	2	SharpPeak	8.50164681892136	1
chr1	168420000	168430000	chr1	169050000	169060000	13	4.01127076498976	0.00566426791645853	chr1_425	4	SharpPeak	22.9337379621906	0
chr1	168430000	168440000	chr1	169050000	169060000	12	3.65570882189997	0.00784087326651547	chr1_425	4	SharpPeak	22.9337379621906	0
chr1	168420000	168430000	chr1	169060000	169070000	23	5.2264560768188	0.000000588683540311616	chr1_425	4	SharpPeak	22.9337379621906	1
chr1	168430000	168440000	chr1	169060000	169070000	18	4.73527771343129	0.000101051091271248	chr1_425	4	SharpPeak	22.9337379621906	0
chr1	168420000	168430000	chr1	169080000	169090000	17	4.92875273814159	0.00053662623897101	chr1_426	6	SharpPeak	32.2306475024788	0
chr1	168430000	168440000	chr1	169080000	169090000	18	4.46816715159197	0.0000480855198867787	chr1_426	6	SharpPeak	32.2306475024788	0
chr1	168420000	168430000	chr1	169090000	169100000	13	3.66559407965091	0.00269057242323684	chr1_426	6	SharpPeak	32.2306475024788	0
chr1	168420000	168430000	chr1	169100000	169110000	10	2.65994541332646	0.00754200605254456	chr1_426	6	SharpPeak	32.2306475024788	0
chr1	168430000	168440000	chr1	169110000	169120000	14	2.48683821736076	0.0000145712414882281	chr1_426	6	SharpPeak	32.2306475024788	1
chr1	168430000	168440000	chr1	169120000	169130000	14	3.97445405258571	0.00177673968353601	chr1_426	6	SharpPeak	32.2306475024788	0
chr1	168430000	168440000	chr1	169240000	169250000	12	3.26525869307522	0.00325517501023842	chr1_427	3	SharpPeak	16.6164523064992	0
chr1	168420000	168430000	chr1	169250000	169260000	16	3.83677816158672	0.000103565299211662	chr1_427	3	SharpPeak	16.6164523064992	1
chr1	168430000	168440000	chr1	169250000	169260000	15	3.4915923556979	0.000136922193079577	chr1_427	3	SharpPeak	16.6164523064992	0
chr1	168430000	168440000	chr1	169310000	169320000	11	2.5677899720139	0.00167842397550304	chr1_428	11	SharpPeak	101.192116784871	0
chr1	168420000	168430000	chr1	169320000	169330000	12	3.17985377716144	0.00263071732475968	chr1_428	11	SharpPeak	101.192116784871	0
chr1	168410000	168420000	chr1	169330000	169340000	10	2.01267618910411	0.00106044362873671	chr1_428	11	SharpPeak	101.192116784871	0
chr1	168420000	168430000	chr1	169330000	169340000	17	3.27665366851356	0.00000343049594157131	chr1_428	11	SharpPeak	101.192116784871	0
chr1	168430000	168440000	chr1	169330000	169340000	21	2.99718815313315	0.000000000949317608502384	chr1_428	11	SharpPeak	101.192116784871	0
chr1	168420000	168430000	chr1	169340000	169350000	18	3.29549556699139	0.000000782966308319425	chr1_428	11	SharpPeak	101.192116784871	0
chr1	168430000	168440000	chr1	169340000	169350000	29	3.01344875650877	0.0000000000000000820849220841953	chr1_428	11	SharpPeak	101.192116784871	0
chr1	168420000	168430000	chr1	169350000	169360000	21	3.70393642405167	0.0000000351392321400797	chr1_428	11	SharpPeak	101.192116784871	0
chr1	168430000	168440000	chr1	169350000	169360000	31	3.37151179557684	0.0000000000000000200605077959602	chr1_428	11	SharpPeak	101.192116784871	1
chr1	168430000	168440000	chr1	169360000	169370000	11	3.12934641651477	0.00735978654176086	chr1_428	11	SharpPeak	101.192116784871	0
chr1	168420000	168430000	chr1	169370000	169380000	14	3.4253027054359	0.000425354477438516	chr1_428	11	SharpPeak	101.192116784871	0
chr1	169520000	169530000	chr1	169900000	169910000	9	2.07746273378781	0.00524182072507817	chr1_224	10	SharpPeak	81.9324411698788	0
chr1	169530000	169540000	chr1	169900000	169910000	10	1.95008865564814	0.000835089741891954	chr1_224	10	SharpPeak	81.9324411698788	0
chr1	169530000	169540000	chr1	169940000	169950000	19	2.06848179788052	0.0000000000950848256283674	chr1_224	10	SharpPeak	81.9324411698788	0
chr1	169530000	169540000	chr1	169950000	169960000	10	1.99092170010203	0.00097614016516457	chr1_224	10	SharpPeak	81.9324411698788	0
chr1	169530000	169540000	chr1	169910000	169920000	8	1.76876580539889	0.00768226976573305	chr1_224	10	SharpPeak	81.9324411698788	0
chr1	170210000	170220000	chr1	170600000	170610000	15	3.61263497260612	0.000200002409838705	chr1_429	2	SharpPeak	10.8874661161393	1
chr1	170210000	170220000	chr1	170610000	170620000	13	3.2687264367005	0.000971977034736789	chr1_429	2	SharpPeak	10.8874661161393	0
chr1	170640000	170650000	chr1	170830000	170840000	14	3.77686006460019	0.00109892820018659	chr1_430	2	SharpPeak	10.6719250913533	0
chr1	170900000	170910000	chr1	170980000	170990000	30	12.1098092000171	0.000490742235893104	chr1_227	3	SharpPeak	19.0477956679532	0
chr1	171110000	171120000	chr1	171200000	171210000	36	17.2358160024536	0.00216460692913192	chr1_228	14	SharpPeak	115.59316470377	0
chr1	171110000	171120000	chr1	171210000	171220000	55	18.9564622961355	0.00000000237122886975309	chr1_228	14	SharpPeak	115.59316470377	0
chr1	171140000	171150000	chr1	171210000	171220000	33	14.4223350590741	0.000857495904483496	chr1_228	14	SharpPeak	115.59316470377	0
chr1	171350000	171360000	chr1	171490000	171500000	20	7.03167181539271	0.00151312075408377	chr1_230	2	SharpPeak	8.76325978853635	1
chr1	171370000	171380000	chr1	171480000	171490000	11	2.40998133311765	0.00101702590863463	chr1_231	3	SharpPeak	13.1209779810292	0
chr1	172010000	172020000	chr1	172130000	172140000	28	12.5186891256061	0.0037385035687361	chr1_431	2	SharpPeak	9.5434960554956	0
chr1	172020000	172030000	chr1	172130000	172140000	43	20.7652483938115	0.000688746183495605	chr1_431	2	SharpPeak	9.5434960554956	1
chr1	172150000	172160000	chr1	172220000	172230000	37	17.180434497836	0.00104244789463915	chr1_232	6	SharpPeak	35.4508479238299	0
chr1	172150000	172160000	chr1	172230000	172240000	27	12.3311335977801	0.00612401436359659	chr1_232	6	SharpPeak	35.4508479238299	0
chr1	172140000	172150000	chr1	172250000	172260000	46	17.8626196237103	0.00000196091900294139	chr1_232	6	SharpPeak	35.4508479238299	1
chr1	172140000	172150000	chr1	172270000	172280000	40	15.9431540948148	0.0000222997624284693	chr1_234	44	BroadPeak	472.811202899425	0
chr1	172150000	172160000	chr1	172280000	172290000	23	8.46364894372425	0.000981498944679351	chr1_234	44	BroadPeak	472.811202899425	0
chr1	172140000	172150000	chr1	172330000	172340000	27	11.6913969925002	0.00301610203861389	chr1_234	44	BroadPeak	472.811202899425	0
chr1	172020000	172030000	chr1	172350000	172360000	35	11.0613267357965	0.000000691038480836505	chr1_237	10	SharpPeak	57.3577767181468	1
chr1	172040000	172050000	chr1	172350000	172360000	16	5.50072112957326	0.00472455811752886	chr1_237	10	SharpPeak	57.3577767181468	0
chr1	172120000	172130000	chr1	172350000	172360000	32	8.28470016454021	0.0000000314700305649334	chr1_234	44	BroadPeak	472.811202899425	0
chr1	172140000	172150000	chr1	172350000	172360000	36	12.0166094456834	0.00000156614212433018	chr1_234	44	BroadPeak	472.811202899425	0
chr1	172150000	172160000	chr1	172350000	172360000	19	7.20145919342943	0.00480140428285235	chr1_234	44	BroadPeak	472.811202899425	0
chr1	172370000	172380000	chr1	173370000	173380000	11	2.68736818422284	0.00238521510827921	chr1_241	7	SharpPeak	30.796841562911	0
chr1	172480000	172490000	chr1	173370000	173380000	18	3.53335748356292	0.00000205073429682143	chr1_239	44	BroadPeak	249.66056326759	0
chr1	172490000	172500000	chr1	173370000	173380000	12	2.18059970164768	0.0000962692259415855	chr1_239	44	BroadPeak	249.66056326759	0
chr1	172510000	172520000	chr1	173370000	173380000	10	2.15339491639013	0.00174035116114284	chr1_239	44	BroadPeak	249.66056326759	0
chr1	172530000	172540000	chr1	173370000	173380000	12	2.208948054787	0.000108403561249452	chr1_239	44	BroadPeak	249.66056326759	0
chr1	172550000	172560000	chr1	173370000	173380000	10	2.32028712431364	0.00296813588222375	chr1_239	44	BroadPeak	249.66056326759	0
chr1	172630000	172640000	chr1	173370000	173380000	11	2.47628062154908	0.00126421095895662	chr1_240	12	SharpPeak	65.2074364861299	0
chr1	173330000	173340000	chr1	173370000	173380000	37	15.5290869797614	0.000153026802089806	chr1_242	3	SharpPeak	15.0705084500796	1
chr1	172560000	172570000	chr1	173400000	173410000	8	1.78924035158979	0.00819954747189864	chr1_239	44	BroadPeak	249.66056326759	0
chr1	175930000	175940000	chr1	176690000	176700000	8	1.34164303191415	0.0015377530122412	chr1_432	2	SharpPeak	8.59486418145314	1
chr1	175930000	175940000	chr1	176700000	176710000	7	1.42840557775029	0.00987417655461637	chr1_432	2	SharpPeak	8.59486418145314	0
chr1	176930000	176940000	chr1	177140000	177150000	14	4.39243850102329	0.00435458992206132	chr1_243	2	SharpPeak	7.63163002193005	1
chr1	177250000	177260000	chr1	177420000	177430000	30	10.8540108883719	0.0000729299884732425	chr1_433	2	SharpPeak	12.2261250124806	1
chr1	177260000	177270000	chr1	177420000	177430000	21	6.47181689447661	0.000189950757182516	chr1_433	2	SharpPeak	12.2261250124806	0
chr1	177440000	177450000	chr1	177660000	177670000	41	13.1018546065791	0.0000000671172575193088	chr1_250	11	SharpPeak	150.195889691862	0
chr1	176990000	177000000	chr1	177670000	177680000	11	2.56095174415615	0.00164283780938199	chr1_434	5	SharpPeak	33.9272992004763	0
chr1	177440000	177450000	chr1	177670000	177680000	36	12.75869588506	0.0000059125004865682	chr1_250	11	SharpPeak	150.195889691862	0
chr1	177450000	177460000	chr1	177670000	177680000	15	5.29701926938039	0.00852785768258179	chr1_250	11	SharpPeak	150.195889691862	0
chr1	177460000	177470000	chr1	177670000	177680000	20	4.98771815096012	0.0000159961611017874	chr1_250	11	SharpPeak	150.195889691862	0
chr1	176990000	177000000	chr1	177680000	177690000	22	2.99780092789633	0.000000000145597991471345	chr1_434	5	SharpPeak	33.9272992004763	1
chr1	177250000	177260000	chr1	177680000	177690000	21	5.47543519943131	0.000017294968657199	chr1_435	2	SharpPeak	12.0650256417019	1
chr1	177260000	177270000	chr1	177680000	177690000	13	3.29469190832411	0.00104600721730174	chr1_435	2	SharpPeak	12.0650256417019	0
chr1	177440000	177450000	chr1	177680000	177690000	117	15.25702366936	0.00000000000000000000000000000000000000000000000000000000288199042410436	chr1_250	11	SharpPeak	150.195889691862	1
chr1	177450000	177460000	chr1	177680000	177690000	34	6.30416373523036	0.00000000000191260514543125	chr1_250	11	SharpPeak	150.195889691862	0
chr1	177460000	177470000	chr1	177680000	177690000	16	5.92040335940186	0.00939456055005492	chr1_250	11	SharpPeak	150.195889691862	0
chr1	176990000	177000000	chr1	177690000	177700000	12	2.33743125686944	0.00018346758787816	chr1_434	5	SharpPeak	33.9272992004763	0
chr1	177440000	177450000	chr1	177690000	177700000	57	10.7624312809755	0.0000000000000000000187363539173755	chr1_250	11	SharpPeak	150.195889691862	0
chr1	177450000	177460000	chr1	177690000	177700000	16	4.48603528426359	0.000599150907232066	chr1_250	11	SharpPeak	150.195889691862	0
chr1	178520000	178530000	chr1	178690000	178700000	25	10.7062097104958	0.00413103957921877	chr1_436	4	SharpPeak	17.5494265188813	0
chr1	178520000	178530000	chr1	178700000	178710000	20	8.19410054747042	0.00837578831356224	chr1_436	4	SharpPeak	17.5494265188813	0
chr1	178520000	178530000	chr1	178710000	178720000	28	11.9472481477996	0.00193694348166034	chr1_436	4	SharpPeak	17.5494265188813	0
chr1	178520000	178530000	chr1	178780000	178790000	19	7.08412117095167	0.00404717270572408	chr1_251	3	SharpPeak	13.3609944111766	0
chr1	178520000	178530000	chr1	178830000	178840000	28	9.06721888439929	0.000021216766202629	chr1_252	2	SharpPeak	13.4775071650353	0
chr1	178520000	178530000	chr1	178850000	178860000	23	8.05127124352077	0.000501779194596992	chr1_437	2	SharpPeak	12.91849976398	0
chr1	178520000	178530000	chr1	178860000	178870000	27	7.99841486843113	0.00000661510165639881	chr1_437	2	SharpPeak	12.91849976398	1
chr1	178520000	178530000	chr1	178880000	178890000	32	6.97059397163775	0.000000000546952056800934	chr1_253	20	BroadPeak	220.359401353655	0
chr1	178520000	178530000	chr1	178890000	178900000	32	7.44178563176264	0.00000000264510137944932	chr1_253	20	BroadPeak	220.359401353655	0
chr1	178520000	178530000	chr1	178900000	178910000	29	6.53564499809101	0.00000000904736066998673	chr1_253	20	BroadPeak	220.359401353655	0
chr1	178520000	178530000	chr1	178950000	178960000	40	5.00543311978193	0.000000000000000000025287459278384	chr1_253	20	BroadPeak	220.359401353655	0
chr1	178530000	178540000	chr1	178950000	178960000	15	2.64718389390685	0.00000577447150402319	chr1_253	20	BroadPeak	220.359401353655	0
chr1	178520000	178530000	chr1	178960000	178970000	51	5.14537217482331	0.00000000000000000000000000000478072715760009	chr1_253	20	BroadPeak	220.359401353655	1
chr1	178530000	178540000	chr1	178960000	178970000	13	2.70484754189894	0.000163575986694861	chr1_253	20	BroadPeak	220.359401353655	0
chr1	178520000	178530000	chr1	178970000	178980000	29	4.97552000709052	0.0000000000200463042945925	chr1_253	20	BroadPeak	220.359401353655	0
chr1	178530000	178540000	chr1	178970000	178980000	10	2.63300550188761	0.00705908375099683	chr1_253	20	BroadPeak	220.359401353655	0
chr1	178520000	178530000	chr1	178980000	178990000	30	5.51828691073567	0.000000000043416684091456	chr1_253	20	BroadPeak	220.359401353655	0
chr1	178520000	178530000	chr1	178680000	178690000	26	10.6633511447943	0.00181705278362003	chr1_436	4	SharpPeak	17.5494265188813	1
chr1	178520000	178530000	chr1	178920000	178930000	23	5.73957330136748	0.00000277037161753087	chr1_253	20	BroadPeak	220.359401353655	0
chr1	178530000	178540000	chr1	178920000	178930000	12	2.96105229694767	0.00146335700551306	chr1_253	20	BroadPeak	220.359401353655	0
chr1	178520000	178530000	chr1	179000000	179010000	21	4.83929205900011	0.00000264884020452786	chr1_253	20	BroadPeak	220.359401353655	0
chr1	178520000	178530000	chr1	179010000	179020000	23	4.40749737056352	0.0000000285922684602278	chr1_253	20	BroadPeak	220.359401353655	0
chr1	178530000	178540000	chr1	179010000	179020000	11	2.39609749398185	0.000969592933990819	chr1_253	20	BroadPeak	220.359401353655	0
chr1	178520000	178530000	chr1	179040000	179050000	23	4.79344975728195	0.000000129308296162387	chr1_254	36	BroadPeak	449.826734245091	0
chr1	178520000	178530000	chr1	179080000	179090000	32	3.90075280584451	0.000000000000000135806720627848	chr1_254	36	BroadPeak	449.826734245091	0
chr1	178520000	178530000	chr1	179110000	179120000	40	5.53875538770681	0.000000000000000000809692971252811	chr1_254	36	BroadPeak	449.826734245091	0
chr1	178520000	178530000	chr1	179120000	179130000	34	4.52370080246597	0.000000000000000164577258993233	chr1_254	36	BroadPeak	449.826734245091	0
chr1	178530000	178540000	chr1	179120000	179130000	13	2.43818906933102	0.0000581142953181699	chr1_254	36	BroadPeak	449.826734245091	0
chr1	178520000	178530000	chr1	179130000	179140000	41	3.55728083212012	0.0000000000000000000000000139724681179441	chr1_254	36	BroadPeak	449.826734245091	0
chr1	178530000	178540000	chr1	179130000	179140000	12	2.04950750120826	0.0000537141224732303	chr1_254	36	BroadPeak	449.826734245091	0
chr1	178520000	178530000	chr1	179140000	179150000	69	4.97726541648587	0.0000000000000000000000000000000000000000000000000950876903237931	chr1_254	36	BroadPeak	449.826734245091	1
chr1	178530000	178540000	chr1	179140000	179150000	11	2.62373638474711	0.00199250342408161	chr1_254	36	BroadPeak	449.826734245091	0
chr1	178520000	178530000	chr1	179150000	179160000	30	4.10390628077677	0.0000000000000282078067911322	chr1_254	36	BroadPeak	449.826734245091	0
chr1	178520000	178530000	chr1	179160000	179170000	21	3.46933424622257	0.0000000114562599238054	chr1_254	36	BroadPeak	449.826734245091	0
chr1	178520000	178530000	chr1	179170000	179180000	25	3.62627478231526	0.0000000000218397889610758	chr1_254	36	BroadPeak	449.826734245091	0
chr1	178530000	178540000	chr1	179170000	179180000	9	2.07582320362106	0.00521789156124017	chr1_254	36	BroadPeak	449.826734245091	0
chr1	178520000	178530000	chr1	178930000	178940000	28	5.50657429760856	0.000000000986546247525899	chr1_253	20	BroadPeak	220.359401353655	0
chr1	178520000	178530000	chr1	178990000	179000000	30	5.37593926836158	0.0000000000235712665066641	chr1_253	20	BroadPeak	220.359401353655	0
chr1	178520000	178530000	chr1	179030000	179040000	26	4.94489375083065	0.00000000237122886975309	chr1_254	36	BroadPeak	449.826734245091	0
chr1	178520000	178530000	chr1	179070000	179080000	24	4.6177916600081	0.0000000139089923374127	chr1_254	36	BroadPeak	449.826734245091	0
chr1	178520000	178530000	chr1	179090000	179100000	23	3.84414357100335	0.00000000241964514339363	chr1_254	36	BroadPeak	449.826734245091	0
chr1	178520000	178530000	chr1	179180000	179190000	26	4.08431753757208	0.0000000000432741387928333	chr1_254	36	BroadPeak	449.826734245091	0
chr1	178530000	178540000	chr1	179180000	179190000	9	2.25834540438428	0.00882234316295322	chr1_254	36	BroadPeak	449.826734245091	0
chr1	178520000	178530000	chr1	179200000	179210000	25	3.6899725671105	0.0000000000311500988559534	chr1_254	36	BroadPeak	449.826734245091	0
chr1	178520000	178530000	chr1	179210000	179220000	23	3.17458308130773	0.0000000000625780211628684	chr1_254	36	BroadPeak	449.826734245091	0
chr1	178520000	178530000	chr1	179220000	179230000	38	3.50504662238215	0.0000000000000000000000103126248719119	chr1_254	36	BroadPeak	449.826734245091	0
chr1	178520000	178530000	chr1	179230000	179240000	40	3.4036759573624	0.0000000000000000000000000303924526519932	chr1_254	36	BroadPeak	449.826734245091	0
chr1	178530000	178540000	chr1	179230000	179240000	9	1.98644096205485	0.00397371119859103	chr1_254	36	BroadPeak	449.826734245091	0
chr1	178520000	178530000	chr1	179240000	179250000	15	2.5422434433164	0.00000354901514829195	chr1_254	36	BroadPeak	449.826734245091	0
chr1	178520000	178530000	chr1	179250000	179260000	29	3.4588283695351	0.0000000000000026460513294598	chr1_254	36	BroadPeak	449.826734245091	0
chr1	178530000	178540000	chr1	179250000	179260000	9	2.00782726585682	0.00424886566231168	chr1_254	36	BroadPeak	449.826734245091	0
chr1	178520000	178530000	chr1	179270000	179280000	15	3.28342517708537	0.0000692847131892437	chr1_254	36	BroadPeak	449.826734245091	0
chr1	178520000	178530000	chr1	179190000	179200000	21	3.94523404470867	0.000000101136712012889	chr1_254	36	BroadPeak	449.826734245091	0
chr1	178520000	178530000	chr1	179260000	179270000	14	3.28896806568847	0.000281204939075394	chr1_254	36	BroadPeak	449.826734245091	0
chr1	178520000	178530000	chr1	179280000	179290000	13	3.19693684755905	0.000793324675591195	chr1_254	36	BroadPeak	449.826734245091	0
chr1	178520000	178530000	chr1	179290000	179300000	11	2.9617408118352	0.0049124245917065	chr1_254	36	BroadPeak	449.826734245091	0
chr1	178520000	178530000	chr1	179310000	179320000	12	3.3556485474248	0.00403363502540873	chr1_438	2	SharpPeak	12.1540747953912	0
chr1	178520000	178530000	chr1	178940000	178950000	26	5.30628552538841	0.00000000942690454953312	chr1_253	20	BroadPeak	220.359401353655	0
chr1	178530000	178540000	chr1	178940000	178950000	10	2.77444132244238	0.00991367571038467	chr1_253	20	BroadPeak	220.359401353655	0
chr1	178520000	178530000	chr1	179320000	179330000	17	3.2686436917197	0.00000333405965966279	chr1_438	2	SharpPeak	12.1540747953912	1
chr1	178520000	178530000	chr1	179360000	179370000	13	3.44620577726955	0.00156950427245418	chr1_439	3	SharpPeak	13.7558265426041	0
chr1	178520000	178530000	chr1	179370000	179380000	11	3.10845413008843	0.0070364884863114	chr1_439	3	SharpPeak	13.7558265426041	0
chr1	178520000	178530000	chr1	179380000	179390000	12	2.85862678663667	0.00108342102625736	chr1_439	3	SharpPeak	13.7558265426041	1
chr1	178520000	178530000	chr1	179400000	179410000	17	3.18277266998684	0.00000236077812146957	chr1_440	2	SharpPeak	13.5890539663493	1
chr1	178520000	178530000	chr1	179410000	179420000	13	2.93722124779841	0.000361046224776101	chr1_440	2	SharpPeak	13.5890539663493	0
chr1	178520000	178530000	chr1	179430000	179440000	15	3.16485462373933	0.00004583680011336	chr1_255	11	BroadPeak	192.941166085502	0
chr1	178520000	178530000	chr1	179440000	179450000	23	3.36601375450823	0.000000000195967290227125	chr1_255	11	BroadPeak	192.941166085502	0
chr1	178520000	178530000	chr1	179450000	179460000	36	3.17244435084726	0.0000000000000000000000387834993155868	chr1_255	11	BroadPeak	192.941166085502	0
chr1	178520000	178530000	chr1	179460000	179470000	26	2.75450658144718	0.00000000000000652374103771448	chr1_255	11	BroadPeak	192.941166085502	0
chr1	178520000	178530000	chr1	179470000	179480000	52	2.91537089207558	0.000000000000000000000000000000000000000000840136188958534	chr1_255	11	BroadPeak	192.941166085502	1
chr1	178530000	178540000	chr1	179470000	179480000	13	1.79164704137942	0.00000236790044477421	chr1_255	11	BroadPeak	192.941166085502	0
chr1	178520000	178530000	chr1	179480000	179490000	39	2.56649704466942	0.000000000000000000000000000015093879814179	chr1_255	11	BroadPeak	192.941166085502	0
chr1	178520000	178530000	chr1	179490000	179500000	27	2.65738362890351	0.000000000000000310493374332069	chr1_255	11	BroadPeak	192.941166085502	0
chr1	178520000	178530000	chr1	179500000	179510000	18	2.70120761024476	0.0000000431314260362181	chr1_255	11	BroadPeak	192.941166085502	0
chr1	179840000	179850000	chr1	180120000	180130000	15	2.86267934407936	0.0000145824458804781	chr1_256	8	SharpPeak	47.8519874352277	0
chr1	179840000	179850000	chr1	180130000	180140000	14	3.47355243868091	0.00049059920947653	chr1_256	8	SharpPeak	47.8519874352277	0
chr1	179840000	179850000	chr1	180150000	180160000	12	3.38565193013841	0.0043191395580872	chr1_256	8	SharpPeak	47.8519874352277	0
chr1	179840000	179850000	chr1	180160000	180170000	13	3.57311860936751	0.00216162204974449	chr1_256	8	SharpPeak	47.8519874352277	0
chr1	179840000	179850000	chr1	180170000	180180000	14	3.17841708009497	0.000200002409838705	chr1_256	8	SharpPeak	47.8519874352277	0
chr1	179840000	179850000	chr1	180180000	180190000	21	3.69373638919815	0.000000033523049888135	chr1_256	8	SharpPeak	47.8519874352277	1
chr1	179850000	179860000	chr1	180180000	180190000	11	2.9234271637256	0.00447142375893507	chr1_256	8	SharpPeak	47.8519874352277	0
chr1	179850000	179860000	chr1	180200000	180210000	11	2.90771593550292	0.00430626518008987	chr1_257	5	SharpPeak	33.5669360830005	0
chr1	179840000	179850000	chr1	180210000	180220000	15	3.11516715604806	0.0000380988955749033	chr1_257	5	SharpPeak	33.5669360830005	0
chr1	179850000	179860000	chr1	180210000	180220000	14	2.50887314120698	0.0000160175120444813	chr1_257	5	SharpPeak	33.5669360830005	0
chr1	180280000	180290000	chr1	180390000	180400000	33	8.87109554591027	0.0000000431314260362181	chr1_258	13	SharpPeak	107.715349979062	0
chr1	180240000	180250000	chr1	180420000	180430000	15	4.83180002113968	0.00372336960252428	chr1_258	13	SharpPeak	107.715349979062	0
chr1	180250000	180260000	chr1	180420000	180430000	25	9.51463477251296	0.000835089741891954	chr1_258	13	SharpPeak	107.715349979062	0
chr1	180260000	180270000	chr1	180420000	180430000	22	5.29760592707179	0.00000281739838703388	chr1_258	13	SharpPeak	107.715349979062	0
chr1	180250000	180260000	chr1	180410000	180420000	30	7.63776050037091	0.0000000684943407913144	chr1_258	13	SharpPeak	107.715349979062	0
chr1	180260000	180270000	chr1	180410000	180420000	22	4.30322007555789	0.0000000906049758594173	chr1_258	13	SharpPeak	107.715349979062	0
chr1	180430000	180440000	chr1	180530000	180540000	23	9.52181006112591	0.00440724427072232	chr1_259	5	SharpPeak	28.8124617845283	0
chr1	180430000	180440000	chr1	180550000	180560000	22	6.61980524899432	0.000085957951968692	chr1_259	5	SharpPeak	28.8124617845283	0
chr1	181200000	181210000	chr1	181530000	181540000	12	3.52987542567245	0.00597570491765703	chr1_262	3	SharpPeak	13.0754314981517	0
chr1	181350000	181360000	chr1	181530000	181540000	30	9.2503749631198	0.00000355081985637932	chr1_264	3	SharpPeak	20.2599332588311	0
chr1	181250000	181260000	chr1	181560000	181570000	13	3.89766431637556	0.0044857218288969	chr1_263	3	SharpPeak	15.1235434642676	0
chr1	181210000	181220000	chr1	181550000	181560000	16	4.94110003124775	0.00164447623245473	chr1_262	3	SharpPeak	13.0754314981517	1
chr1	181250000	181260000	chr1	181550000	181560000	13	3.67621688417055	0.00275482976547704	chr1_263	3	SharpPeak	15.1235434642676	0
[truncated: 54,263 more rows]
