# Supplementary material for: Integrative analysis of the 3D genome and epigenome in mouse embryonic tissues
Source: Nat Struct Mol Biol. 2024 Dec 16;32(3):479–90. doi: 10.1038/s41594-024-01431-2 (PMC11919700; doi:10.1038/s41594-024-01431-2)
Supplement: Supplementary file 4 — The list of MAPS interactions using the union H3K4me3 ChIP-seq peaks from all 12 tissues, related to Fig. 2 and Extended Data Figs. 4–6. [file 41594_2024_1431_MOESM4_ESM.zip › MAPS_interaction_combined_downsampled_union_anchor/FB_e125_downsampled.10k.2.peaks.bedpe]

chr1	start1	end1	chr2	start2	end2	count	expected	fdr	ClusterLabel	ClusterSize	ClusterType	ClusterNegLog10P	ClusterSummit
chr1	19210000	19220000	chr1	19230000	19240000	89	43.6573448802	0.0000000661489829094206	chr1_01	1	Singleton	9.24691967180724	1
chr1	21210000	21220000	chr1	21270000	21280000	18	4.29806150345714	0.0000104276807681605	chr1_02	1	Singleton	6.80998474362564	1
chr1	41150000	41160000	chr1	41740000	41750000	17	2.86067085462522	0.000000197032622422135	chr1_03	1	Singleton	8.73648811169048	1
chr1	42260000	42270000	chr1	42490000	42500000	20	5.89566267248756	0.0000614571298893654	chr1_04	1	Singleton	5.9532976316361	1
chr1	60340000	60350000	chr1	60860000	60870000	18	3.02799150932167	0.0000000786033192062908	chr1_05	1	Singleton	9.16598392357545	1
chr1	72300000	72310000	chr1	72820000	72830000	26	8.33030240978769	0.0000146993568647272	chr1_06	1	Singleton	6.64599566437479	1
chr1	72870000	72880000	chr1	73360000	73370000	29	4.81011008398581	0.00000000000250505611368019	chr1_07	1	Singleton	13.9716800664248	1
chr1	74280000	74290000	chr1	74360000	74370000	45	18.3394111746209	0.00000325447886433381	chr1_08	1	Singleton	7.37819732492637	1
chr1	75120000	75130000	chr1	75220000	75230000	36	12.5486083354225	0.00000145400519307023	chr1_09	1	Singleton	7.76896801464421	1
chr1	75120000	75130000	chr1	75250000	75260000	42	9.65884019015329	0.000000000000777414136186117	chr1_010	1	Singleton	14.5172305783378	1
chr1	87090000	87100000	chr1	87180000	87190000	37	12.3185701436753	0.000000348926445041896	chr1_011	1	Singleton	8.46445046367427	1
chr1	91750000	91760000	chr1	92470000	92480000	14	2.72292091928046	0.0000141563942762012	chr1_012	1	Singleton	6.66402415841378	1
chr1	106070000	106080000	chr1	106710000	106720000	14	2.57417746040854	0.00000757922452477911	chr1_013	1	Singleton	6.96516208144176	1
chr1	118980000	118990000	chr1	119050000	119060000	71	30.8329479401013	0.0000000241247737801538	chr1_014	1	Singleton	9.73311709016232	1
chr1	132190000	132200000	chr1	132300000	132310000	73	34.9338882149	0.000000580657993886871	chr1_015	1	Singleton	8.22266112928654	1
chr1	133730000	133740000	chr1	134100000	134110000	20	5.57383776892003	0.0000281571736268867	chr1_016	1	Singleton	6.33329190271504	1
chr1	135150000	135160000	chr1	135250000	135260000	36	12.9855390621181	0.00000310376295397361	chr1_017	1	Singleton	7.40148772513407	1
chr1	135150000	135160000	chr1	135310000	135320000	34	13.8986091148038	0.0000779565611351192	chr1_018	1	Singleton	5.83871174910694	1
chr1	136580000	136590000	chr1	136950000	136960000	19	3.67269358431344	0.000000270409507783765	chr1_019	1	Singleton	8.58764810335046	1
chr1	138380000	138390000	chr1	138610000	138620000	20	4.9521600422785	0.00000515673378578834	chr1_020	1	Singleton	7.15602767393419	1
chr1	138500000	138510000	chr1	138610000	138620000	30	10.7931226870342	0.0000246004750735848	chr1_021	1	Singleton	6.39934339937785	1
chr1	155220000	155230000	chr1	155530000	155540000	20	3.87527406411621	0.000000126800842230322	chr1_022	1	Singleton	8.94457664637587	1
chr1	162570000	162580000	chr1	162660000	162670000	32	11.0654057945791	0.00000546257366246324	chr1_023	1	Singleton	7.12512106198521	1
chr1	164450000	164460000	chr1	164890000	164900000	22	4.07014564917608	0.0000000116361489784462	chr1_024	1	Singleton	10.0716209400477	1
chr1	164450000	164460000	chr1	165010000	165020000	15	2.95996322316043	0.00000764209213962155	chr1_025	1	Singleton	6.96036653231374	1
chr1	165700000	165710000	chr1	166160000	166170000	17	3.76288617746739	0.0000074275443189764	chr1_026	1	Singleton	6.97636783473021	1
chr1	165760000	165770000	chr1	166370000	166380000	18	3.63814207288973	0.00000108630253374482	chr1_027	1	Singleton	7.91061217013754	1
chr1	167390000	167400000	chr1	167660000	167670000	18	4.8265347781544	0.0000480637211225119	chr1_028	1	Singleton	6.07068094146501	1
chr1	170210000	170220000	chr1	170590000	170600000	16	3.73842817967779	0.0000283778051748084	chr1_029	1	Singleton	6.32885440320693	1
chr1	170920000	170930000	chr1	170990000	171000000	23	7.22671932226286	0.0000390537268426953	chr1_030	1	Singleton	6.17072908887173	1
chr1	171080000	171090000	chr1	171220000	171230000	27	9.53393575433814	0.000051930604341205	chr1_031	1	Singleton	6.03512306726341	1
chr1	172140000	172150000	chr1	172210000	172220000	76	35.8416859262	0.000000181138521185608	chr1_032	1	Singleton	8.77638249995884	1
chr1	172480000	172490000	chr1	173320000	173330000	16	3.09069924968924	0.00000274728033077968	chr1_033	1	Singleton	7.46129124325256	1
chr1	172550000	172560000	chr1	173360000	173370000	20	3.54525743049597	0.0000000307856876981378	chr1_034	1	Singleton	9.61706621711936	1
chr1	177410000	177420000	chr1	177640000	177650000	19	5.19226007815374	0.0000359931545714545	chr1_035	1	Singleton	6.21019293563767	1
chr1	182760000	182770000	chr1	182980000	182990000	27	8.67667885251521	0.0000100933525465783	chr1_036	1	Singleton	6.82647195026464	1
chr1	184030000	184040000	chr1	184230000	184240000	30	9.75981842709194	0.00000359796489421222	chr1_037	1	Singleton	7.32531044124878	1
chr1	190140000	190150000	chr1	190680000	190690000	13	2.57345204548172	0.0000371083207048127	chr1_038	1	Singleton	6.19572793683641	1
chr1	193980000	193990000	chr1	194620000	194630000	15	3.66899562015049	0.0000907618527957948	chr1_039	1	Singleton	5.76619960810671	1
chr1	5010000	5020000	chr1	5040000	5050000	32	11.5532130775466	0.000040019871941776	chr1_040	1	Singleton	6.70972778304458	1
chr1	16100000	16110000	chr1	16310000	16320000	19	4.72935274115388	0.0000317116323728478	chr1_041	1	Singleton	6.8309320207797	1
chr1	23760000	23770000	chr1	24220000	24230000	15	3.27784029460586	0.0000757509192510101	chr1_042	1	Singleton	6.38634651992822	1
chr1	36550000	36560000	chr1	36590000	36600000	117	57.0451437043	0.000000000804176956795897	chr1_043	1	Singleton	11.9307134257256	1
chr1	36740000	36750000	chr1	37230000	37240000	12	2.12688508407143	0.0000842991200092403	chr1_044	1	Singleton	6.3314986393214	1
chr1	54550000	54560000	chr1	54980000	54990000	20	3.20783017072486	0.0000000203473192766411	chr1_045	1	Singleton	10.3852063122997	1
chr1	57770000	57780000	chr1	57860000	57870000	36	14.4302018476269	0.0000880669627000227	chr1_046	1	Singleton	6.30905088510624	1
chr1	59310000	59320000	chr1	59440000	59450000	29	8.7485471458	0.00000431084121056047	chr1_047	1	Singleton	7.82293996094245	1
chr1	59230000	59240000	chr1	59540000	59550000	20	5.23998672224788	0.0000362563945263181	chr1_048	1	Singleton	6.75939229777436	1
chr1	61400000	61410000	chr1	61770000	61780000	13	2.4252046509312	0.0000618059719712215	chr1_049	1	Singleton	6.49133140047135	1
chr1	64730000	64740000	chr1	64870000	64880000	29	9.67319394746746	0.0000277171396370078	chr1_050	1	Singleton	6.89773025880387	1
chr1	72870000	72880000	chr1	73710000	73720000	13	2.2861479746465	0.0000345253677753308	chr1_051	1	Singleton	6.78827625715869	1
chr1	74940000	74950000	chr1	75280000	75290000	25	6.05305861489887	0.000000581106767394348	chr1_052	1	Singleton	8.79305551614144	1
chr1	75650000	75660000	chr1	76480000	76490000	13	1.6206818763073	0.000000921153820382744	chr1_053	1	Singleton	8.56352431230457	1
chr1	78210000	78220000	chr1	78420000	78430000	28	7.91678463303408	0.0000019793391645968	chr1_054	1	Singleton	8.19533124378273	1
chr1	77970000	77980000	chr1	78410000	78420000	12	1.87331029349352	0.0000259216882096631	chr1_055	1	Singleton	6.92976834677898	1
chr1	86630000	86640000	chr1	87040000	87050000	18	2.53286411742598	0.0000000189361677249713	chr1_056	1	Singleton	10.4221484636392	1
chr1	89920000	89930000	chr1	90590000	90600000	17	3.70362957765753	0.0000193330847861995	chr1_057	1	Singleton	7.07572431670401	1
chr1	98040000	98050000	chr1	98340000	98350000	12	1.78566976140255	0.0000165348937453628	chr1_058	1	Singleton	7.15799706472035	1
chr1	104990000	105000000	chr1	105620000	105630000	15	1.51831733151773	0.00000000641446135528503	chr1_059	1	Singleton	10.930418455964	1
chr1	120180000	120190000	chr1	120550000	120560000	11	1.76165159043381	0.0000813001025973463	chr1_060	1	Singleton	6.35001676780546	1
chr1	128590000	128600000	chr1	128660000	128670000	55	23.2089741789325	0.00000183538367913933	chr1_061	1	Singleton	8.23091263793817	1
chr1	128410000	128420000	chr1	128800000	128810000	23	4.05733425117237	0.00000000724895122363347	chr1_062	1	Singleton	10.8731275308241	1
chr1	128470000	128480000	chr1	128820000	128830000	20	3.36099549335418	0.0000000439042958151676	chr1_063	1	Singleton	10.0254357049826	1
chr1	134640000	134650000	chr1	134830000	134840000	30	8.39010023290906	0.000000582338894252729	chr1_064	1	Singleton	8.79144354888153	1
chr1	135150000	135160000	chr1	135270000	135280000	29	9.84321597843309	0.0000375615234543033	chr1_065	1	Singleton	6.74121562969296	1
chr1	135550000	135560000	chr1	135640000	135650000	30	10.9368318637185	0.0000933021128980433	chr1_066	1	Singleton	6.28085063305299	1
chr1	135570000	135580000	chr1	135640000	135650000	38	15.0194120677652	0.0000375217472129029	chr1_067	1	Singleton	6.74207329848642	1
chr1	136340000	136350000	chr1	136450000	136460000	49	19.9419744728591	0.00000336454071042643	chr1_068	1	Singleton	7.94319350164225	1
chr1	137320000	137330000	chr1	137930000	137940000	11	1.71758379371664	0.0000657932767085503	chr1_069	1	Singleton	6.46048571247687	1
chr1	151500000	151510000	chr1	151720000	151730000	20	5.00001428001685	0.0000188890753173413	chr1_070	1	Singleton	7.08806297255633	1
chr1	155240000	155250000	chr1	155520000	155530000	24	7.04825524518217	0.0000268008552335868	chr1_071	1	Singleton	6.91401496245733	1
chr1	158350000	158360000	chr1	158490000	158500000	29	8.57960860828521	0.00000294505211688186	chr1_072	1	Singleton	8.00679539760244	1
chr1	160190000	160200000	chr1	160370000	160380000	19	4.96100907778324	0.0000594750292863148	chr1_073	1	Singleton	6.51094631342567	1
chr1	167690000	167700000	chr1	167750000	167760000	51	22.7616344146645	0.0000235034660567302	chr1_074	1	Singleton	6.97783763233005	1
chr1	168220000	168230000	chr1	168380000	168390000	39	7.51946012332771	0.000000000000118007188653523	chr1_075	1	Singleton	16.0421212777562	1
chr1	168430000	168440000	chr1	168750000	168760000	23	6.08572909346788	0.00000832480943141375	chr1_076	1	Singleton	7.49170058335817	1
chr1	168430000	168440000	chr1	169430000	169440000	13	2.18213992791455	0.0000214303360821076	chr1_077	1	Singleton	7.02424332600069	1
chr1	170900000	170910000	chr1	171020000	171030000	41	15.6722841988359	0.0000072437203485981	chr1_078	1	Singleton	7.56468775444564	1
chr1	172050000	172060000	chr1	172070000	172080000	135	66.1007659342	0.000000000032159424330702	chr1_079	1	Singleton	13.4390307587272	1
chr1	172040000	172050000	chr1	172110000	172120000	38	15.5184049112714	0.0000743689517928165	chr1_080	1	Singleton	6.396827499143	1
chr1	172320000	172330000	chr1	172350000	172360000	89	44.3027514466	0.000000425881407671225	chr1_081	1	Singleton	8.94786348683711	1
chr1	177250000	177260000	chr1	177680000	177690000	20	5.09116730334782	0.0000243434867395535	chr1_082	1	Singleton	6.96087525444087	1
chr1	178520000	178530000	chr1	179380000	179390000	15	2.76316592934123	0.0000110242122281672	chr1_083	1	Singleton	7.35366754159235	1
chr1	180690000	180700000	chr1	180710000	180720000	64	30.9368779560011	0.0000151007389443411	chr1_084	1	Singleton	7.2010690976489	1
chr1	180900000	180910000	chr1	180970000	180980000	48	20.0620499295631	0.00000886607008649902	chr1_085	1	Singleton	7.46137924488596	1
chr1	181840000	181850000	chr1	182140000	182150000	30	8.55527242442289	0.000000860303350525773	chr1_086	1	Singleton	8.59775929643365	1
chr1	184440000	184450000	chr1	184750000	184760000	13	2.43230960713411	0.0000635839727973256	chr1_087	1	Singleton	6.47668996283996	1
chr1	189720000	189730000	chr1	189970000	189980000	23	6.49510529131854	0.0000233356742801547	chr1_088	1	Singleton	6.98205493478569	1
chr1	191090000	191100000	chr1	191290000	191300000	24	7.1664249079296	0.0000349134127844846	chr1_089	1	Singleton	6.78223235805997	1
chr1	192130000	192140000	chr1	192590000	192600000	21	5.83449216579883	0.000048971475485673	chr1_090	1	Singleton	6.60620977635866	1
chr1	192190000	192200000	chr1	192680000	192690000	15	2.56398478362602	0.00000462444056829793	chr1_091	1	Singleton	7.78642980069474	1
chr1	13140000	13150000	chr1	13370000	13380000	24	6.43203423911338	0.00000606242157435889	chr1_092	1	Singleton	7.65285476426819	1
chr1	34210000	34220000	chr1	34450000	34460000	17	3.8963136898304	0.0000362563945263181	chr1_093	1	Singleton	6.75950277899901	1
chr1	35720000	35730000	chr1	36060000	36070000	20	4.91993815027769	0.0000150752405943117	chr1_094	1	Singleton	7.20226383529084	1
chr1	35740000	35750000	chr1	36060000	36070000	23	5.33308160191502	0.000000933062797840298	chr1_095	1	Singleton	8.55622473094404	1
chr1	37270000	37280000	chr1	37420000	37430000	23	6.62475581322635	0.0000317874500487469	chr1_096	1	Singleton	6.8294826884988	1
chr1	38390000	38400000	chr1	38620000	38630000	24	6.38220747092909	0.00000533663585888321	chr1_097	1	Singleton	7.71668701513897	1
chr1	39040000	39050000	chr1	39530000	39540000	18	4.24816668148953	0.0000283313625681041	chr1_098	1	Singleton	6.88569598057122	1
chr1	41440000	41450000	chr1	41810000	41820000	17	3.46140092725626	0.00000814985933843496	chr1_099	1	Singleton	7.50291239202179	1
chr1	43300000	43310000	chr1	43440000	43450000	33	10.6527493133533	0.00000294505211688186	chr1_0100	1	Singleton	8.00745136201422	1
chr1	51630000	51640000	chr1	51910000	51920000	21	5.13568665007726	0.00000765552799139851	chr1_0101	1	Singleton	7.53711655348485	1
chr1	59350000	59360000	chr1	59590000	59600000	19	4.48824796684024	0.0000155729449758624	chr1_0102	1	Singleton	7.18585826199828	1
chr1	62300000	62310000	chr1	62700000	62710000	22	4.87502276396227	0.000000847914075789086	chr1_0103	1	Singleton	8.6053691558375	1
chr1	62320000	62330000	chr1	62700000	62710000	22	5.32875928918391	0.00000361825175695259	chr1_0104	1	Singleton	7.90454275076593	1
chr1	63200000	63210000	chr1	63240000	63250000	64	26.9515833338532	0.000000160095877740592	chr1_0105	1	Singleton	9.40825976282536	1
chr1	63760000	63770000	chr1	64070000	64080000	19	3.59989526233513	0.000000660062743612473	chr1_0106	1	Singleton	8.73085433751447	1
chr1	63850000	63860000	chr1	64110000	64120000	26	5.42437634161217	0.0000000169703242882137	chr1_0107	1	Singleton	10.4707123068364	1
chr1	64030000	64040000	chr1	64110000	64120000	46	18.331090237192	0.00000453538013756027	chr1_0108	1	Singleton	7.79814479391472	1
chr1	68170000	68180000	chr1	69100000	69110000	16	2.55373165282713	0.000000792882171610281	chr1_0109	1	Singleton	8.63714444387716	1
chr1	68890000	68900000	chr1	69100000	69110000	25	7.63307633021626	0.0000318224691828819	chr1_0110	1	Singleton	6.8281811973208	1
chr1	69220000	69230000	chr1	69680000	69690000	15	2.08748746182901	0.000000382152935777833	chr1_0111	1	Singleton	8.99928709646504	1
chr1	71510000	71520000	chr1	72140000	72150000	11	1.57235439842884	0.0000306248436152347	chr1_0112	1	Singleton	6.84814382778773	1
chr1	72750000	72760000	chr1	72820000	72830000	84	32.3835731972003	0.0000000000112395912250253	chr1_0113	1	Singleton	13.9327606112552	1
chr1	76600000	76610000	chr1	77510000	77520000	22	3.51625422955661	0.00000000298757524354659	chr1_0114	1	Singleton	11.2983351624142	1
chr1	77160000	77170000	chr1	77510000	77520000	28	9.21038257849848	0.0000319681013867937	chr1_0115	1	Singleton	6.8257620137147	1
chr1	77200000	77210000	chr1	77510000	77520000	30	9.7392775276327	0.0000111690661165515	chr1_0116	1	Singleton	7.34514103423561	1
chr1	77410000	77420000	chr1	77510000	77520000	59	28.8637180461084	0.0000537000973180945	chr1_0117	1	Singleton	6.56127055840013	1
chr1	81400000	81410000	chr1	82290000	82300000	16	3.06014475580603	0.00000786073713815143	chr1_0118	1	Singleton	7.52159782430831	1
chr1	82070000	82080000	chr1	82290000	82300000	25	7.49234524335586	0.0000233994748574828	chr1_0119	1	Singleton	6.98019236673004	1
chr1	81310000	81320000	chr1	82310000	82320000	12	1.59397471261612	0.0000054926709662797	chr1_0120	1	Singleton	7.70363779759918	1
chr1	86490000	86500000	chr1	86530000	86540000	62	29.7354533215036	0.000017451443006845	chr1_0121	1	Singleton	7.12822033348702	1
chr1	87480000	87490000	chr1	87750000	87760000	19	4.78543143603098	0.0000368296985458758	chr1_0122	1	Singleton	6.7516577293239	1
chr1	89240000	89250000	chr1	89450000	89460000	33	9.79250307092281	0.000000472750266961342	chr1_0123	1	Singleton	8.89177883619934	1
chr1	89530000	89540000	chr1	89570000	89580000	56	24.6070501084062	0.00000481262054466482	chr1_0124	1	Singleton	7.7680230011253	1
chr1	92700000	92710000	chr1	92730000	92740000	60	29.4327183360049	0.0000481268682091407	chr1_0125	1	Singleton	6.61490574421407	1
chr1	92960000	92970000	chr1	93300000	93310000	16	2.52729599220081	0.000000695202509793625	chr1_0126	1	Singleton	8.70223514079116	1
chr1	106540000	106550000	chr1	106710000	106720000	36	7.34145384316384	0.0000000000065442712956666	chr1_0127	1	Singleton	14.2002612015918	1
chr1	106560000	106570000	chr1	106710000	106720000	24	7.21223775326951	0.0000382327838674255	chr1_0128	1	Singleton	6.7319364408043	1
chr1	106590000	106600000	chr1	106710000	106720000	28	7.37320883748374	0.000000501662410108361	chr1_0129	1	Singleton	8.86529231404961	1
chr1	118800000	118810000	chr1	119050000	119060000	34	8.3363397073337	0.00000000305020640227077	chr1_0130	1	Singleton	11.2870509878256	1
chr1	119090000	119100000	chr1	119500000	119510000	15	3.32183508175005	0.0000875718783601034	chr1_0131	1	Singleton	6.31218859485213	1
chr1	127010000	127020000	chr1	127200000	127210000	29	9.14289353606745	0.00000979402539232516	chr1_0132	1	Singleton	7.41228024565678	1
chr1	131390000	131400000	chr1	131520000	131530000	34	12.2718891612123	0.0000201883628940472	chr1_0133	1	Singleton	7.05384269275349	1
chr1	134150000	134160000	chr1	134340000	134350000	23	6.19568411224871	0.0000110891184602132	chr1_0134	1	Singleton	7.35046208074567	1
chr1	135000000	135010000	chr1	135100000	135110000	28	8.42859450714945	0.00000652527396389603	chr1_0135	1	Singleton	7.61881418920053	1
chr1	151150000	151160000	chr1	151340000	151350000	29	10.2830964240845	0.0000807074671363734	chr1_0136	1	Singleton	6.35389349065925	1
chr1	153130000	153140000	chr1	153330000	153340000	27	8.68119749173342	0.0000321560436073371	chr1_0137	1	Singleton	6.82201051589377	1
chr1	154170000	154180000	chr1	154720000	154730000	18	3.34181797169491	0.00000108055307096507	chr1_0138	1	Singleton	8.48651218446535	1
chr1	154430000	154440000	chr1	154720000	154730000	22	5.19670681001384	0.00000242089601255732	chr1_0139	1	Singleton	8.10052456572624	1
chr1	157010000	157020000	chr1	157030000	157040000	47	18.7543626698341	0.00000349045179272721	chr1_0140	1	Singleton	7.92351785192203	1
chr1	163090000	163100000	chr1	163920000	163930000	10	1.44432531912213	0.0000896051359612242	chr1_0141	1	Singleton	6.30015556145039	1
chr1	165580000	165590000	chr1	165630000	165640000	59	20.8657790445943	0.00000000147352695542748	chr1_0142	1	Singleton	11.6359925521818	1
chr1	165850000	165860000	chr1	166000000	166010000	39	13.8230455823682	0.00000235404236012268	chr1_0143	1	Singleton	8.11470835473354	1
chr1	168180000	168190000	chr1	168420000	168430000	27	8.72373694237121	0.0000350118051816145	chr1_0144	1	Singleton	6.7801697015162	1
chr1	172270000	172280000	chr1	172290000	172300000	82	38.2062435192	0.000000103616715304831	chr1_0145	1	Singleton	9.61160791223013	1
chr1	177220000	177230000	chr1	177440000	177450000	37	12.2066397104197	0.000000913929133323885	chr1_0146	1	Singleton	8.56824035078041	1
chr1	182600000	182610000	chr1	182760000	182770000	30	10.7324197768741	0.0000671033893845859	chr1_0147	1	Singleton	6.45010335356266	1
chr1	183440000	183450000	chr1	184030000	184040000	21	4.85092798946462	0.00000323194599697671	chr1_0148	1	Singleton	7.96430130234442	1
chr1	183550000	183560000	chr1	184030000	184040000	19	3.97949319147407	0.00000286930604709234	chr1_0149	1	Singleton	8.01943077062144	1
chr1	183440000	183450000	chr1	184230000	184240000	13	1.86132698707857	0.00000415238983807295	chr1_0150	1	Singleton	7.840858324518	1
chr1	184260000	184270000	chr1	184770000	184780000	12	1.77920937133029	0.0000159116490600959	chr1_0151	1	Singleton	7.17531183826727	1
chr1	184860000	184870000	chr1	184880000	184890000	54	25.8970394920467	0.0000801084356031683	chr1_0152	1	Singleton	6.35747905423724	1
chr1	186030000	186040000	chr1	186700000	186710000	15	2.89930975148734	0.0000192610978111649	chr1_0153	1	Singleton	7.07822894605384	1
chr1	193340000	193350000	chr1	193360000	193370000	59	28.4179227425129	0.0000350680357134034	chr1_0154	1	Singleton	6.77896094265823	1
chr1	193950000	193960000	chr1	194620000	194630000	18	3.61208047316486	0.00000325891834018124	chr1_0155	1	Singleton	7.95898097381039	1
chr1	194350000	194360000	chr1	194620000	194630000	26	8.34615414016776	0.0000466193265438649	chr1_0156	1	Singleton	6.63025252994155	1
chr1	9540000	9550000	chr1	9690000	9700000	21	7.39124353170496	0.000446092150118933	chr1_1	2	SharpPeak	8.56013904910217	1
chr1	9540000	9550000	chr1	9700000	9710000	22	9.92124262090968	0.00726011411351181	chr1_1	2	SharpPeak	8.56013904910217	0
chr1	13780000	13790000	chr1	14300000	14310000	8	1.89144954531179	0.00540535129860533	chr1_2	2	SharpPeak	9.8757997718541	0
chr1	14300000	14310000	chr1	14500000	14510000	24	8.28249442553777	0.000109959943676874	chr1_3	2	SharpPeak	10.1783769729838	1
chr1	14310000	14320000	chr1	14500000	14510000	19	6.81689117345788	0.00116320563921439	chr1_3	2	SharpPeak	10.1783769729838	0
chr1	16100000	16110000	chr1	16650000	16660000	19	7.43483800222597	0.00315139332589585	chr1_4	2	SharpPeak	8.4143799737482	0
chr1	16100000	16110000	chr1	16660000	16670000	20	7.50371647538754	0.00140119436015975	chr1_4	2	SharpPeak	8.4143799737482	1
chr1	19100000	19110000	chr1	19210000	19220000	33	13.9106792207218	0.000182222517700467	chr1_5	5	SharpPeak	32.3064206988831	0
chr1	19100000	19110000	chr1	19230000	19240000	29	9.69046903027445	0.00000902481279221093	chr1_5	5	SharpPeak	32.3064206988831	0
chr1	19090000	19100000	chr1	19240000	19250000	18	6.56744258191475	0.00196027231910303	chr1_5	5	SharpPeak	32.3064206988831	0
chr1	23760000	23770000	chr1	24170000	24180000	13	3.47766520383329	0.000725543754967458	chr1_6	2	SharpPeak	9.78231836810776	1
chr1	34230000	34240000	chr1	34430000	34440000	25	9.89282883361304	0.000608644876116636	chr1_7	2	SharpPeak	9.20082271169596	1
chr1	34000000	34010000	chr1	34160000	34170000	20	8.02977577184914	0.00315139332589585	chr1_8	4	SharpPeak	19.1221923950392	0
chr1	34010000	34020000	chr1	34160000	34170000	24	8.43434546900651	0.000144951585409717	chr1_8	4	SharpPeak	19.1221923950392	0
chr1	34000000	34010000	chr1	34170000	34180000	19	7.46228108207735	0.00328176390077642	chr1_8	4	SharpPeak	19.1221923950392	0
chr1	34010000	34020000	chr1	34170000	34180000	23	7.81374430250063	0.000127304672948809	chr1_8	4	SharpPeak	19.1221923950392	1
chr1	35840000	35850000	chr1	36060000	36070000	32	8.41958244040859	0.0000000155172836938419	chr1_9	7	SharpPeak	53.1319259013946	0
chr1	35850000	35860000	chr1	36060000	36070000	31	8.74029289542097	0.000000124322346152135	chr1_9	7	SharpPeak	53.1319259013946	0
chr1	35870000	35880000	chr1	36060000	36070000	21	9.42163399380617	0.00856308025712491	chr1_10	2	SharpPeak	10.9334499159347	0
chr1	36540000	36550000	chr1	36690000	36700000	48	14.2935267910386	0.000000000102778079012067	chr1_11	19	BroadPeak	234.607440876589	0
chr1	36550000	36560000	chr1	36690000	36700000	112	36.9507648709	0.00000000000000000000479839862520483	chr1_11	19	BroadPeak	234.607440876589	0
chr1	36540000	36550000	chr1	36700000	36710000	47	14.2487222237878	0.000000000291777794357988	chr1_11	19	BroadPeak	234.607440876589	0
chr1	36540000	36550000	chr1	36740000	36750000	15	5.83657638984192	0.00973001551813384	chr1_12	2	SharpPeak	9.45174483719676	0
chr1	36550000	36560000	chr1	36740000	36750000	36	14.8352140143183	0.000052071682886117	chr1_12	2	SharpPeak	9.45174483719676	1
chr1	36550000	36560000	chr1	36710000	36720000	47	21.4733861700421	0.000033696970627242	chr1_11	19	BroadPeak	234.607440876589	0
chr1	38620000	38630000	chr1	38760000	38770000	27	8.62175664228832	0.00000902481279221093	chr1_13	3	SharpPeak	17.4792301622798	1
chr1	39020000	39030000	chr1	39310000	39320000	13	2.81711602760099	0.0000932384447109646	chr1_14	4	SharpPeak	18.9866441379694	1
chr1	39020000	39030000	chr1	39370000	39380000	11	3.14240805367812	0.00356972922645913	chr1_15	9	SharpPeak	61.9918456575611	0
chr1	39020000	39030000	chr1	39530000	39540000	13	3.73852186963307	0.00138875637621207	chr1_16	7	SharpPeak	54.4090542093419	0
chr1	39360000	39370000	chr1	39530000	39540000	31	14.5285988385268	0.00175384202870566	chr1_17	8	SharpPeak	40.4602796846915	0
chr1	41160000	41170000	chr1	41600000	41610000	11	2.4921734858954	0.000553874551632244	chr1_18	3	SharpPeak	15.8329148609135	0
chr1	41270000	41280000	chr1	41600000	41610000	17	3.39801249179271	0.00000197850836467202	chr1_19	3	SharpPeak	19.2921986689235	1
chr1	41270000	41280000	chr1	41650000	41660000	13	3.37991631730504	0.000549231607194581	chr1_20	3	SharpPeak	20.3065705693811	0
chr1	41270000	41280000	chr1	41740000	41750000	12	3.08496271537339	0.000880687963991092	chr1_21	2	SharpPeak	10.191987434451	0
chr1	41150000	41160000	chr1	41810000	41820000	26	3.02943612416665	0.0000000000000160896718881459	chr1_22	5	SharpPeak	42.8260632321704	1
chr1	41160000	41170000	chr1	41810000	41820000	10	2.53099339788475	0.00244770695966983	chr1_22	5	SharpPeak	42.8260632321704	0
chr1	41270000	41280000	chr1	41810000	41820000	22	3.21123957570307	0.000000000149834833214538	chr1_23	2	SharpPeak	17.1263964669097	1
chr1	41150000	41160000	chr1	41890000	41900000	14	2.47942026247054	0.00000506422731933659	chr1_24	5	SharpPeak	25.418473430262	1
chr1	41810000	41820000	chr1	42230000	42240000	16	2.95317172966427	0.00000155455885248913	chr1_25	9	SharpPeak	78.1114788071423	0
chr1	41810000	41820000	chr1	42240000	42250000	24	3.94230997040296	0.000000000202279347049834	chr1_25	9	SharpPeak	78.1114788071423	0
chr1	41890000	41900000	chr1	42240000	42250000	16	4.01508516639691	0.0000664935330133634	chr1_26	10	SharpPeak	52.5166498073245	1
chr1	41600000	41610000	chr1	42250000	42260000	10	2.38491868851755	0.00157674698445294	chr1_27	2	SharpPeak	8.7310618268118	1
chr1	41810000	41820000	chr1	42250000	42260000	31	4.26976664607892	0.00000000000000304443428736159	chr1_25	9	SharpPeak	78.1114788071423	1
chr1	41890000	41900000	chr1	42250000	42260000	16	4.33243878785114	0.000160868759329163	chr1_26	10	SharpPeak	52.5166498073245	0
chr1	41810000	41820000	chr1	42260000	42270000	23	4.48641986819326	0.0000000134764031338447	chr1_25	9	SharpPeak	78.1114788071423	0
chr1	41890000	41900000	chr1	42260000	42270000	17	4.53507981319973	0.0000782323421370221	chr1_26	10	SharpPeak	52.5166498073245	0
chr1	41810000	41820000	chr1	42530000	42540000	12	2.62009296039119	0.000201252486978313	chr1_28	4	SharpPeak	20.1070463778698	0
chr1	41890000	41900000	chr1	42530000	42540000	11	2.51474558847743	0.000599454575870326	chr1_29	2	SharpPeak	9.23422924340362	1
chr1	42250000	42260000	chr1	42530000	42540000	16	4.98908084052925	0.00077589772292876	chr1_30	3	SharpPeak	16.1562219118949	0
chr1	42260000	42270000	chr1	42530000	42540000	17	5.51463315555	0.000778916996609306	chr1_30	3	SharpPeak	16.1562219118949	0
chr1	41810000	41820000	chr1	42540000	42550000	12	2.209124513603	0.0000403359208163902	chr1_28	4	SharpPeak	20.1070463778698	1
chr1	42250000	42260000	chr1	42540000	42550000	17	3.90927495597997	0.0000120869710255593	chr1_30	3	SharpPeak	16.1562219118949	1
chr1	41810000	41820000	chr1	42670000	42680000	15	2.5895896083849	0.00000158462635608128	chr1_31	116	BroadPeak	1962.8518874896	0
chr1	41890000	41900000	chr1	42670000	42680000	14	2.45520171178856	0.0000045340709230719	chr1_31	116	BroadPeak	1962.8518874896	0
chr1	42240000	42250000	chr1	42670000	42680000	13	3.64802400479449	0.00112471230168712	chr1_32	45	BroadPeak	749.117048644922	0
chr1	42250000	42260000	chr1	42670000	42680000	18	4.09304707755792	0.00000544808327314048	chr1_32	45	BroadPeak	749.117048644922	0
chr1	42260000	42270000	chr1	42670000	42680000	20	4.46493051844588	0.0000011119341674548	chr1_32	45	BroadPeak	749.117048644922	0
chr1	42540000	42550000	chr1	42670000	42680000	21	7.49559446395409	0.000536337321619929	chr1_33	12	SharpPeak	87.0357848152068	0
chr1	41740000	41750000	chr1	42680000	42690000	30	5.11883158066299	0.00000000000198889435971239	chr1_31	116	BroadPeak	1962.8518874896	0
chr1	41810000	41820000	chr1	42680000	42690000	103	6.45172163994501	0.00000000000000000000000000000000000000000000000000000000000000000000000000000000110017133732525	chr1_31	116	BroadPeak	1962.8518874896	0
chr1	41890000	41900000	chr1	42680000	42690000	57	6.00059476946342	0.00000000000000000000000000000000183272518134589	chr1_31	116	BroadPeak	1962.8518874896	0
chr1	42220000	42230000	chr1	42680000	42690000	27	7.70666656378717	0.00000119045348547789	chr1_32	45	BroadPeak	749.117048644922	0
chr1	42230000	42240000	chr1	42680000	42690000	31	6.66305313534328	0.000000000233374212051936	chr1_32	45	BroadPeak	749.117048644922	0
chr1	42240000	42250000	chr1	42680000	42690000	42	9.65638926751648	0.000000000000777414136186117	chr1_32	45	BroadPeak	749.117048644922	0
chr1	42250000	42260000	chr1	42680000	42690000	83	10.9513725256147	0.000000000000000000000000000000000000000022511628575464	chr1_32	45	BroadPeak	749.117048644922	0
chr1	42260000	42270000	chr1	42680000	42690000	73	12.0112265432723	0.00000000000000000000000000000163684599625355	chr1_32	45	BroadPeak	749.117048644922	0
chr1	42350000	42360000	chr1	42680000	42690000	25	9.64320122139275	0.000417738598354404	chr1_34	8	SharpPeak	46.2766669871788	0
chr1	42490000	42500000	chr1	42680000	42690000	52	17.832508509809	0.00000000194168017194337	chr1_33	12	SharpPeak	87.0357848152068	1
chr1	42530000	42540000	chr1	42680000	42690000	53	23.2666685178287	0.00000292947426601373	chr1_33	12	SharpPeak	87.0357848152068	0
chr1	42540000	42550000	chr1	42680000	42690000	53	19.5954683609274	0.0000000165062702632632	chr1_33	12	SharpPeak	87.0357848152068	0
chr1	41740000	41750000	chr1	42690000	42700000	56	7.2826785892576	0.000000000000000000000000000246131842853894	chr1_31	116	BroadPeak	1962.8518874896	0
chr1	41810000	41820000	chr1	42690000	42700000	143	9.20911825180988	0.00000000000000000000000000000000000000000000000000000000000000000000000000000000000000000000000000000000000000170212898395652	chr1_31	116	BroadPeak	1962.8518874896	0
chr1	41890000	41900000	chr1	42690000	42700000	119	8.54958023585369	0.00000000000000000000000000000000000000000000000000000000000000000000000000000000000000177661627492088	chr1_31	116	BroadPeak	1962.8518874896	0
chr1	42220000	42230000	chr1	42690000	42700000	53	10.9173851111871	0.00000000000000000461228530027554	chr1_32	45	BroadPeak	749.117048644922	0
chr1	42230000	42240000	chr1	42690000	42700000	66	9.4278900310333	0.000000000000000000000000000000496564040646511	chr1_32	45	BroadPeak	749.117048644922	0
chr1	42240000	42250000	chr1	42690000	42700000	97	13.6732496237294	0.00000000000000000000000000000000000000000000056653028670761	chr1_32	45	BroadPeak	749.117048644922	0
chr1	42250000	42260000	chr1	42690000	42700000	148	15.5008434880965	0.00000000000000000000000000000000000000000000000000000000000000000000000000000000000000785898428603017	chr1_32	45	BroadPeak	749.117048644922	1
chr1	42260000	42270000	chr1	42690000	42700000	129	16.9934021265738	0.000000000000000000000000000000000000000000000000000000000000000229435918807056	chr1_32	45	BroadPeak	749.117048644922	0
chr1	42350000	42360000	chr1	42690000	42700000	41	13.5700748864728	0.0000000585750333516121	chr1_34	8	SharpPeak	46.2766669871788	1
chr1	42490000	42500000	chr1	42690000	42700000	59	24.6595205323814	0.000000142941307355741	chr1_33	12	SharpPeak	87.0357848152068	0
chr1	42530000	42540000	chr1	42690000	42700000	65	31.8386503265005	0.00000580749978463523	chr1_33	12	SharpPeak	87.0357848152068	0
chr1	42540000	42550000	chr1	42690000	42700000	61	26.7221093198663	0.00000039743693150356	chr1_33	12	SharpPeak	87.0357848152068	0
chr1	41740000	41750000	chr1	42700000	42710000	33	5.65403374255703	0.000000000000159431309134205	chr1_31	116	BroadPeak	1962.8518874896	0
chr1	41810000	41820000	chr1	42700000	42710000	143	7.12894205333556	0.00000000000000000000000000000000000000000000000000000000000000000000000000000000000000000000000000000000000000000000000000000261428255945934	chr1_31	116	BroadPeak	1962.8518874896	1
chr1	41890000	41900000	chr1	42700000	42710000	77	6.61495148382768	0.00000000000000000000000000000000000000000000000000295962238937288	chr1_31	116	BroadPeak	1962.8518874896	0
chr1	42220000	42230000	chr1	42700000	42710000	35	8.3767991561356	0.000000000230428361293814	chr1_32	45	BroadPeak	749.117048644922	0
chr1	42230000	42240000	chr1	42700000	42710000	35	7.234272163619	0.00000000000476985757657974	chr1_32	45	BroadPeak	749.117048644922	0
chr1	42240000	42250000	chr1	42700000	42710000	64	10.4811636883152	0.00000000000000000000000000694677273411177	chr1_32	45	BroadPeak	749.117048644922	0
chr1	42250000	42260000	chr1	42700000	42710000	74	11.8768844431227	0.000000000000000000000000000000145136520128609	chr1_32	45	BroadPeak	749.117048644922	0
chr1	42260000	42270000	chr1	42700000	42710000	81	13.0147420204505	0.000000000000000000000000000000000168735212150935	chr1_32	45	BroadPeak	749.117048644922	0
chr1	42350000	42360000	chr1	42700000	42710000	29	10.3409022352141	0.0000299217936538007	chr1_34	8	SharpPeak	46.2766669871788	0
chr1	42540000	42550000	chr1	42700000	42710000	41	19.7856876910285	0.000405238159531315	chr1_33	12	SharpPeak	87.0357848152068	0
chr1	41740000	41750000	chr1	42710000	42720000	28	3.844793847792	0.0000000000000793837375970076	chr1_31	116	BroadPeak	1962.8518874896	0
chr1	41810000	41820000	chr1	42710000	42720000	95	4.78575365385039	0.00000000000000000000000000000000000000000000000000000000000000000000000000000000000845180136193233	chr1_31	116	BroadPeak	1962.8518874896	0
chr1	41890000	41900000	chr1	42710000	42720000	38	4.45036560990793	0.00000000000000000000704542634614846	chr1_31	116	BroadPeak	1962.8518874896	0
chr1	42220000	42230000	chr1	42710000	42720000	22	5.55466831659202	0.0000021257250433419	chr1_32	45	BroadPeak	749.117048644922	0
chr1	42230000	42240000	chr1	42710000	42720000	24	4.8146261572562	0.0000000103260690696203	chr1_32	45	BroadPeak	749.117048644922	0
chr1	42240000	42250000	chr1	42710000	42720000	43	6.92562348833564	0.00000000000000000177647814601326	chr1_32	45	BroadPeak	749.117048644922	0
chr1	42250000	42260000	chr1	42710000	42720000	52	7.84022756027304	0.0000000000000000000000183351056054661	chr1_32	45	BroadPeak	749.117048644922	0
chr1	42260000	42270000	chr1	42710000	42720000	56	8.58601552054585	0.00000000000000000000000067199267518434	chr1_32	45	BroadPeak	749.117048644922	0
chr1	50920000	50930000	chr1	51330000	51340000	26	3.88745734188558	0.00000000000428224946474272	chr1_35	2	SharpPeak	21.0793291946071	1
chr1	52230000	52240000	chr1	52630000	52640000	15	5.16579912355775	0.00318757197314774	chr1_36	2	SharpPeak	11.7206823120682	0
chr1	55400000	55410000	chr1	55880000	55890000	12	3.30436851767325	0.0015711642489529	chr1_37	7	SharpPeak	47.058705815115	0
chr1	56970000	56980000	chr1	57200000	57210000	28	8.43879090117414	0.00000203125152129376	chr1_38	5	SharpPeak	37.6798181553061	0
chr1	56980000	56990000	chr1	57200000	57210000	33	5.86513242449607	0.000000000000431508448176829	chr1_38	5	SharpPeak	37.6798181553061	1
chr1	56970000	56980000	chr1	57210000	57220000	18	7.48458038680593	0.0079257949118622	chr1_38	5	SharpPeak	37.6798181553061	0
chr1	57420000	57430000	chr1	57770000	57780000	28	4.99227454395655	0.0000000000328830997019838	chr1_39	6	SharpPeak	51.4789650177562	0
chr1	57430000	57440000	chr1	57770000	57780000	30	4.82756012241765	0.000000000000499919459336507	chr1_39	6	SharpPeak	51.4789650177562	1
chr1	57400000	57410000	chr1	57960000	57970000	22	3.76663984558563	0.00000000281336862393676	chr1_40	22	SharpPeak	161.298548737307	0
chr1	57420000	57430000	chr1	57960000	57970000	19	2.14366721178683	0.000000000048900305418896	chr1_40	22	SharpPeak	161.298548737307	0
chr1	57430000	57440000	chr1	57960000	57970000	12	2.08556961124612	0.0000233380840388152	chr1_40	22	SharpPeak	161.298548737307	0
chr1	57770000	57780000	chr1	57960000	57970000	31	9.32306185746059	0.000000496429027919275	chr1_41	6	SharpPeak	44.7693180406321	0
chr1	57400000	57410000	chr1	57970000	57980000	16	2.97500536065955	0.00000170121650033031	chr1_40	22	SharpPeak	161.298548737307	0
chr1	57420000	57430000	chr1	57970000	57980000	9	1.82678853601935	0.00100356927208184	chr1_40	22	SharpPeak	161.298548737307	0
chr1	57770000	57780000	chr1	57970000	57980000	21	6.9050153911544	0.000177255838047019	chr1_41	6	SharpPeak	44.7693180406321	0
chr1	57400000	57410000	chr1	57990000	58000000	32	6.09285577561001	0.00000000000568903277026296	chr1_40	22	SharpPeak	161.298548737307	1
chr1	57420000	57430000	chr1	57990000	58000000	23	3.11169601943896	0.0000000000120811537189851	chr1_40	22	SharpPeak	161.298548737307	0
chr1	57430000	57440000	chr1	57990000	58000000	18	2.99920116205494	0.0000000680829993566956	chr1_40	22	SharpPeak	161.298548737307	0
chr1	57400000	57410000	chr1	58020000	58030000	12	2.92301587127666	0.000544744014917557	chr1_42	3	SharpPeak	25.4086944383453	0
chr1	57420000	57430000	chr1	58020000	58030000	9	1.80377276716556	0.000916821654788092	chr1_43	5	SharpPeak	26.1879046668967	0
chr1	57400000	57410000	chr1	58030000	58040000	24	2.92754986087034	0.000000000000515411822943451	chr1_42	3	SharpPeak	25.4086944383453	1
chr1	57420000	57430000	chr1	58030000	58040000	11	1.80514258506208	0.000033690843296967	chr1_43	5	SharpPeak	26.1879046668967	0
chr1	57430000	57440000	chr1	58030000	58040000	12	1.76367490302918	0.00000455933237555617	chr1_43	5	SharpPeak	26.1879046668967	1
chr1	59250000	59260000	chr1	59480000	59490000	26	9.5450572024199	0.000140123626288431	chr1_44	3	SharpPeak	23.4918268915534	0
chr1	59260000	59270000	chr1	59480000	59490000	32	8.22574349783224	0.00000000893506675842332	chr1_44	3	SharpPeak	23.4918268915534	1
chr1	59310000	59320000	chr1	59480000	59490000	62	15.6020161748406	0.0000000000000000592565700747075	chr1_45	5	SharpPeak	52.5601313389582	1
chr1	59260000	59270000	chr1	59570000	59580000	11	2.79828495118237	0.00141793748994628	chr1_46	31	BroadPeak	209.926222798583	0
chr1	59310000	59320000	chr1	59570000	59580000	15	4.64041779733862	0.00111403260210462	chr1_46	31	BroadPeak	209.926222798583	0
chr1	59340000	59350000	chr1	59570000	59580000	11	3.24204773735278	0.00450629783068767	chr1_47	4	SharpPeak	17.9571437479153	0
chr1	59480000	59490000	chr1	59570000	59580000	51	24.4411617125936	0.0000476029479628398	chr1_48	7	SharpPeak	69.3558460621002	0
chr1	59250000	59260000	chr1	59580000	59590000	17	3.22710013349366	0.000000998842624643022	chr1_46	31	BroadPeak	209.926222798583	0
chr1	59260000	59270000	chr1	59580000	59590000	10	2.82816249778288	0.005486567129357	chr1_46	31	BroadPeak	209.926222798583	0
chr1	59270000	59280000	chr1	59580000	59590000	11	3.50668609232591	0.00809460478192421	chr1_46	31	BroadPeak	209.926222798583	0
chr1	59310000	59320000	chr1	59580000	59590000	15	4.67797214858502	0.00120200381527506	chr1_46	31	BroadPeak	209.926222798583	0
chr1	59480000	59490000	chr1	59580000	59590000	88	23.3949273142175	0.000000000000000000000265524703648045	chr1_48	7	SharpPeak	69.3558460621002	1
chr1	59230000	59240000	chr1	59590000	59600000	21	4.95482942165923	0.00000135716558255611	chr1_46	31	BroadPeak	209.926222798583	0
chr1	59250000	59260000	chr1	59590000	59600000	12	3.22185609058965	0.00127702340128665	chr1_46	31	BroadPeak	209.926222798583	0
chr1	59270000	59280000	chr1	59590000	59600000	11	3.49591743854561	0.0079257949118622	chr1_46	31	BroadPeak	209.926222798583	0
chr1	59310000	59320000	chr1	59590000	59600000	26	4.64543926988252	0.000000000191513516072597	chr1_46	31	BroadPeak	209.926222798583	0
chr1	59480000	59490000	chr1	59590000	59600000	62	22.1806798325645	0.000000000193974067950293	chr1_48	7	SharpPeak	69.3558460621002	0
chr1	60410000	60420000	chr1	60860000	60870000	13	3.51504727657046	0.000792889750684924	chr1_49	3	SharpPeak	15.8221079545372	0
chr1	62420000	62430000	chr1	62700000	62710000	30	10.5696278580784	0.0000166991168077794	chr1_50	2	SharpPeak	10.9226563359767	1
chr1	62430000	62440000	chr1	62700000	62710000	23	9.38047176710988	0.00161978210634064	chr1_50	2	SharpPeak	10.9226563359767	0
chr1	62700000	62710000	chr1	62930000	62940000	41	13.871262957442	0.000000104119212153245	chr1_51	6	SharpPeak	45.8760666775365	0
chr1	63660000	63670000	chr1	64120000	64130000	17	4.09062492774062	0.0000216805137062395	chr1_52	3	SharpPeak	16.565226920234	1
chr1	64110000	64120000	chr1	64300000	64310000	19	8.24735668995705	0.00950377113874243	chr1_53	2	SharpPeak	7.81651133733882	0
chr1	63660000	63670000	chr1	64530000	64540000	18	2.86073900982403	0.0000000347438163717129	chr1_54	3	SharpPeak	22.7373176222219	1
chr1	64730000	64740000	chr1	64950000	64960000	31	11.1824742590731	0.0000181860666613125	chr1_55	7	SharpPeak	54.2932667652948	0
chr1	66170000	66180000	chr1	66320000	66330000	35	11.7352218472722	0.000000912224937448916	chr1_56	2	SharpPeak	12.0237950700051	1
chr1	69240000	69250000	chr1	69680000	69690000	18	2.97178515515452	0.0000000598734629813104	chr1_57	3	SharpPeak	22.108388315315	1
chr1	69330000	69340000	chr1	69680000	69690000	18	3.06900473710079	0.0000000961285009933206	chr1_58	2	SharpPeak	13.629220382545	1
chr1	72300000	72310000	chr1	72560000	72570000	17	4.59603712657012	0.0000921513923088733	chr1_59	8	SharpPeak	43.2288471592352	0
chr1	72280000	72290000	chr1	72580000	72590000	22	6.66636554931996	0.0000353742704040949	chr1_59	8	SharpPeak	43.2288471592352	0
chr1	72300000	72310000	chr1	72580000	72590000	24	7.09597489375298	0.000009410112376941	chr1_59	8	SharpPeak	43.2288471592352	1
chr1	72280000	72290000	chr1	72820000	72830000	20	8.03123914931683	0.00315361480555719	chr1_60	2	SharpPeak	7.8672099219828	1
chr1	72710000	72720000	chr1	72820000	72830000	94	34.4571075685	0.00000000000000571270547694127	chr1_61	10	SharpPeak	122.458347568011	0
chr1	72300000	72310000	chr1	72860000	72870000	14	3.70641868492266	0.000374069536001008	chr1_62	2	SharpPeak	9.361282694049	1
chr1	72710000	72720000	chr1	72860000	72870000	48	12.3325846227756	0.000000000000726611835521192	chr1_61	10	SharpPeak	122.458347568011	0
chr1	72300000	72310000	chr1	72870000	72880000	18	6.50361979924955	0.00175408279302271	chr1_62	2	SharpPeak	9.361282694049	0
chr1	73960000	73970000	chr1	74120000	74130000	19	6.59460417677092	0.000778916996609306	chr1_63	2	SharpPeak	9.9299767177958	0
chr1	74080000	74090000	chr1	74120000	74130000	54	23.2977575819751	0.00000140115299456681	chr1_64	2	SharpPeak	12.6554275201541	1
chr1	74300000	74310000	chr1	74360000	74370000	38	18.8158064366424	0.00116670228044894	chr1_65	2	SharpPeak	8.65762824876999	1
chr1	74290000	74300000	chr1	74390000	74400000	50	19.4026370487779	0.000000197032622422135	chr1_66	2	SharpPeak	16.6993810307672	1
chr1	74300000	74310000	chr1	74390000	74400000	63	28.793401491309	0.000000979542708718638	chr1_66	2	SharpPeak	16.6993810307672	0
chr1	75120000	75130000	chr1	75310000	75320000	23	10.3626247976202	0.00576307449811439	chr1_67	2	SharpPeak	7.16716188306927	1
chr1	75130000	75140000	chr1	75310000	75320000	21	9.45456305577001	0.00889169362740863	chr1_67	2	SharpPeak	7.16716188306927	0
chr1	75310000	75320000	chr1	75460000	75470000	31	11.5659897889122	0.0000340448418047452	chr1_68	16	SharpPeak	139.480722832422	0
chr1	75360000	75370000	chr1	75470000	75480000	53	26.40457889739	0.00008808260185206	chr1_68	16	SharpPeak	139.480722832422	0
chr1	75370000	75380000	chr1	75470000	75480000	59	23.9842041147199	0.0000000568998488062484	chr1_68	16	SharpPeak	139.480722832422	0
chr1	75460000	75470000	chr1	75550000	75560000	31	13.209541689237	0.000372856312668869	chr1_69	2	SharpPeak	13.495859920813	0
chr1	75470000	75480000	chr1	75550000	75560000	66	29.9096194194031	0.00000037977443726484	chr1_69	2	SharpPeak	13.495859920813	1
chr1	76630000	76640000	chr1	77500000	77510000	9	2.49234638346185	0.0079257949118622	chr1_70	9	SharpPeak	80.7596451070481	0
chr1	76630000	76640000	chr1	77510000	77520000	28	3.99097916135356	0.000000000000191268298407227	chr1_70	9	SharpPeak	80.7596451070481	1
chr1	76860000	76870000	chr1	77510000	77520000	15	3.93883209900634	0.000196270106221381	chr1_71	6	SharpPeak	38.1274760114865	0
chr1	77100000	77110000	chr1	77510000	77520000	40	6.99732866613918	0.000000000000000494995458989681	chr1_72	6	SharpPeak	70.6773483927168	0
chr1	77250000	77260000	chr1	77510000	77520000	48	12.8512294831429	0.00000000000293401798261294	chr1_73	7	SharpPeak	45.9969506637418	1
chr1	77260000	77270000	chr1	77510000	77520000	33	11.7190622818522	0.00000642327585622235	chr1_73	7	SharpPeak	45.9969506637418	0
chr1	77280000	77290000	chr1	77510000	77520000	30	11.316037136669	0.0000580386074894172	chr1_73	7	SharpPeak	45.9969506637418	0
chr1	77360000	77370000	chr1	77510000	77520000	29	14.252253892497	0.00533789283492729	chr1_74	5	SharpPeak	38.0362959738892	0
chr1	76630000	76640000	chr1	77520000	77530000	8	1.73373430651515	0.00319311453485432	chr1_70	9	SharpPeak	80.7596451070481	0
chr1	77970000	77980000	chr1	78190000	78200000	31	8.25464865874562	0.0000000358125964089242	chr1_75	11	SharpPeak	81.0164054052	1
chr1	78130000	78140000	chr1	78190000	78200000	65	29.6012657791041	0.000000565799273288084	chr1_76	3	SharpPeak	39.1297144043191	0
chr1	77970000	77980000	chr1	78200000	78210000	23	7.20330607125325	0.0000371083207048127	chr1_75	11	SharpPeak	81.0164054052	0
chr1	77970000	77980000	chr1	78210000	78220000	22	6.60714823457985	0.0000312729255780653	chr1_75	11	SharpPeak	81.0164054052	0
chr1	81570000	81580000	chr1	82280000	82290000	12	2.73964939337716	0.000303343812165701	chr1_77	25	BroadPeak	230.117388471259	0
chr1	81590000	81600000	chr1	82280000	82290000	28	4.40652469426694	0.00000000000186693828106153	chr1_77	25	BroadPeak	230.117388471259	0
chr1	81570000	81580000	chr1	82290000	82300000	18	2.71220784032669	0.0000000155172836938419	chr1_77	25	BroadPeak	230.117388471259	0
chr1	81590000	81600000	chr1	82290000	82300000	41	4.35165182790328	0.00000000000000000000000493806432948233	chr1_77	25	BroadPeak	230.117388471259	1
chr1	85890000	85900000	chr1	86010000	86020000	25	10.2468715771446	0.00100762830986969	chr1_78	2	SharpPeak	10.3074528548641	0
chr1	86210000	86220000	chr1	86300000	86310000	23	10.0917479716036	0.00416212327257237	chr1_79	6	SharpPeak	24.1132164421511	0
chr1	86430000	86440000	chr1	86500000	86510000	94	31.2738880575008	0.0000000000000000157257533517192	chr1_80	11	SharpPeak	159.680135032646	0
chr1	86440000	86450000	chr1	86500000	86510000	145	57.9941547237	0.00000000000000000012779440989483	chr1_80	11	SharpPeak	159.680135032646	0
chr1	86430000	86440000	chr1	86520000	86530000	93	38.7646438565	0.00000000000988470830559529	chr1_80	11	SharpPeak	159.680135032646	0
chr1	86440000	86450000	chr1	86520000	86530000	191	70.1137359351	0.00000000000000000000000000000361258286298627	chr1_80	11	SharpPeak	159.680135032646	1
chr1	86210000	86220000	chr1	86310000	86320000	12	4.12958629000323	0.00960986556222037	chr1_79	6	SharpPeak	24.1132164421511	0
chr1	86430000	86440000	chr1	86530000	86540000	61	16.3481801150098	0.00000000000000195777405236932	chr1_80	11	SharpPeak	159.680135032646	0
chr1	86440000	86450000	chr1	86530000	86540000	90	29.3069852972055	0.0000000000000000230218741637532	chr1_80	11	SharpPeak	159.680135032646	0
chr1	86630000	86640000	chr1	87090000	87100000	12	2.11732137428713	0.0000270657086158895	chr1_81	2	SharpPeak	12.1625262164419	1
chr1	86660000	86670000	chr1	87090000	87100000	12	2.57748082363418	0.000173602167967776	chr1_82	3	SharpPeak	15.3740257993638	0
chr1	86670000	86680000	chr1	87090000	87100000	14	3.23196474122592	0.0000909938306191115	chr1_82	3	SharpPeak	15.3740257993638	1
chr1	86580000	86590000	chr1	87120000	87130000	17	4.14114314699939	0.0000253733456703469	chr1_83	2	SharpPeak	10.3791744969906	1
chr1	86670000	86680000	chr1	87150000	87160000	16	5.98395830100685	0.00500518796292898	chr1_84	2	SharpPeak	8.11926599757107	0
chr1	86580000	86590000	chr1	87170000	87180000	16	3.92446370376591	0.0000505994156692278	chr1_85	23	SharpPeak	150.472463780042	0
chr1	86630000	86640000	chr1	87170000	87180000	9	2.24924284098938	0.00409473172329625	chr1_85	23	SharpPeak	150.472463780042	0
chr1	86660000	86670000	chr1	87170000	87180000	15	2.74873256483676	0.00000322277847944061	chr1_85	23	SharpPeak	150.472463780042	0
chr1	86580000	86590000	chr1	87180000	87190000	19	5.27798307182982	0.0000451130465939183	chr1_85	23	SharpPeak	150.472463780042	0
chr1	86630000	86640000	chr1	87180000	87190000	11	2.82620073287423	0.00153276931805205	chr1_85	23	SharpPeak	150.472463780042	0
chr1	86660000	86670000	chr1	87180000	87190000	26	3.56399290331223	0.000000000000653939511744944	chr1_85	23	SharpPeak	150.472463780042	1
chr1	86670000	86680000	chr1	87180000	87190000	17	4.60864003594688	0.0000950725751182797	chr1_85	23	SharpPeak	150.472463780042	0
chr1	86700000	86710000	chr1	87180000	87190000	19	5.62198399319097	0.000103958657168663	chr1_85	23	SharpPeak	150.472463780042	0
chr1	86580000	86590000	chr1	87210000	87220000	15	4.93698490588986	0.00202151665559776	chr1_86	2	SharpPeak	12.6524701465014	0
chr1	86660000	86670000	chr1	87210000	87220000	14	3.33671841726593	0.000126861892603358	chr1_85	23	SharpPeak	150.472463780042	0
chr1	86580000	86590000	chr1	87200000	87210000	18	3.36881098803685	0.000000374837344358112	chr1_86	2	SharpPeak	12.6524701465014	1
chr1	86660000	86670000	chr1	87200000	87210000	9	2.40777394212144	0.00636713664280478	chr1_85	23	SharpPeak	150.472463780042	0
chr1	88440000	88450000	chr1	88690000	88700000	30	6.62394968777462	0.000000000910037322182426	chr1_87	43	BroadPeak	501.733512649758	0
chr1	88480000	88490000	chr1	88690000	88700000	37	7.00034123546317	0.0000000000000836394192506835	chr1_87	43	BroadPeak	501.733512649758	0
chr1	88400000	88410000	chr1	88700000	88710000	35	8.31684290915019	0.000000000193768221798401	chr1_87	43	BroadPeak	501.733512649758	0
chr1	88440000	88450000	chr1	88700000	88710000	75	11.0572285249229	0.000000000000000000000000000000000242346263962035	chr1_87	43	BroadPeak	501.733512649758	0
chr1	88480000	88490000	chr1	88700000	88710000	59	11.6211178400742	0.00000000000000000000624527678603732	chr1_87	43	BroadPeak	501.733512649758	0
chr1	88490000	88500000	chr1	88700000	88710000	29	10.7260945909069	0.0000571435540193946	chr1_87	43	BroadPeak	501.733512649758	0
chr1	88570000	88580000	chr1	88700000	88710000	38	13.4000522808611	0.000000918741216743975	chr1_87	43	BroadPeak	501.733512649758	0
chr1	89640000	89650000	chr1	89920000	89930000	30	7.81577061060502	0.0000000383253439716529	chr1_88	25	BroadPeak	233.365638749434	0
chr1	89640000	89650000	chr1	89930000	89940000	46	8.55966013858083	0.0000000000000000222701182670605	chr1_88	25	BroadPeak	233.365638749434	1
chr1	89750000	89760000	chr1	89930000	89940000	40	13.7944956318519	0.000000255016859239181	chr1_89	8	SharpPeak	50.7093058554015	1
chr1	89640000	89650000	chr1	89940000	89950000	22	4.12669715628623	0.0000000149677232819968	chr1_88	25	BroadPeak	233.365638749434	0
chr1	89640000	89650000	chr1	89960000	89970000	12	3.95819158290783	0.00699210813471206	chr1_88	25	BroadPeak	233.365638749434	0
chr1	89990000	90000000	chr1	90600000	90610000	16	3.32470778516334	0.0000067104802470536	chr1_90	5	SharpPeak	29.416061088927	1
chr1	90200000	90210000	chr1	90600000	90610000	32	9.27445887121721	0.00000013692248490137	chr1_91	14	BroadPeak	239.879027169027	0
chr1	90210000	90220000	chr1	90600000	90610000	17	5.6418548201973	0.00100544523030784	chr1_91	14	BroadPeak	239.879027169027	0
chr1	90290000	90300000	chr1	90600000	90610000	15	4.65774541018351	0.0011565513437122	chr1_92	4	SharpPeak	19.4393148955231	0
chr1	92640000	92650000	chr1	92830000	92840000	90	25.1985311816869	0.00000000000000000000232042475155275	chr1_93	25	BroadPeak	419.576794438958	0
chr1	92730000	92740000	chr1	92830000	92840000	134	33.7763181762001	0.00000000000000000000000000000000000360613404909605	chr1_93	25	BroadPeak	419.576794438958	0
chr1	92640000	92650000	chr1	92840000	92850000	42	11.8777358252847	0.000000000417081764084497	chr1_93	25	BroadPeak	419.576794438958	0
chr1	92730000	92740000	chr1	92840000	92850000	31	15.3910141699622	0.0042765244942723	chr1_93	25	BroadPeak	419.576794438958	0
chr1	92640000	92650000	chr1	92900000	92910000	31	12.6593375482126	0.000177255838047019	chr1_94	2	SharpPeak	9.73624718498555	1
chr1	104990000	105000000	chr1	105660000	105670000	19	2.60199957509396	0.00000000117001420730208	chr1_95	2	SharpPeak	16.3318319882121	1
chr1	106170000	106180000	chr1	106750000	106760000	20	5.75520676268677	0.0000439295820806736	chr1_96	2	SharpPeak	9.88978364455538	1
chr1	106170000	106180000	chr1	106760000	106770000	14	4.85706216393048	0.00496384507680726	chr1_96	2	SharpPeak	9.88978364455538	0
chr1	118320000	118330000	chr1	118450000	118460000	20	8.24960227368843	0.0042765244942723	chr1_97	3	SharpPeak	13.1001548032153	0
chr1	118320000	118330000	chr1	118460000	118470000	23	8.99513118110859	0.000942351351531029	chr1_97	3	SharpPeak	13.1001548032153	1
chr1	118910000	118920000	chr1	119040000	119050000	45	12.6942760100838	0.0000000000826848635115245	chr1_98	16	BroadPeak	200.519273890011	0
chr1	118820000	118830000	chr1	119050000	119060000	53	9.5023543432732	0.0000000000000000000135501688549774	chr1_98	16	BroadPeak	200.519273890011	0
chr1	118910000	118920000	chr1	119050000	119060000	68	17.70552644919	0.0000000000000000083808494621028	chr1_98	16	BroadPeak	200.519273890011	0
chr1	119080000	119090000	chr1	119410000	119420000	12	3.90910428407438	0.00631914481333861	chr1_99	10	SharpPeak	99.0024774814269	0
chr1	119180000	119190000	chr1	119410000	119420000	21	5.56766648087261	0.00000791958719700465	chr1_100	8	SharpPeak	70.8709711246457	0
chr1	119080000	119090000	chr1	119420000	119430000	31	5.36629090181079	0.00000000000116020484985234	chr1_99	10	SharpPeak	99.0024774814269	0
chr1	119180000	119190000	chr1	119420000	119430000	26	7.66884646006116	0.00000349979632387941	chr1_100	8	SharpPeak	70.8709711246457	0
chr1	119080000	119090000	chr1	119450000	119460000	9	2.26637768033329	0.00429515058725798	chr1_101	4	SharpPeak	17.9000632232169	0
chr1	120590000	120600000	chr1	121080000	121090000	12	2.59943956796951	0.000187471727011756	chr1_102	4	SharpPeak	24.3207011571544	0
chr1	120610000	120620000	chr1	121080000	121090000	14	2.49698844198155	0.00000544808327314048	chr1_102	4	SharpPeak	24.3207011571544	0
chr1	120590000	120600000	chr1	121090000	121100000	11	3.42948843465072	0.00691774346492523	chr1_102	4	SharpPeak	24.3207011571544	0
chr1	120600000	120610000	chr1	121090000	121100000	20	4.29658708202688	0.000000634020290421827	chr1_102	4	SharpPeak	24.3207011571544	1
chr1	120590000	120600000	chr1	121170000	121180000	65	3.81309464129478	0.0000000000000000000000000000000000000000000000000000255530554694838	chr1_103	27	BroadPeak	353.006869761727	1
chr1	120600000	120610000	chr1	121170000	121180000	64	4.79903128736215	0.000000000000000000000000000000000000000000000428053617128446	chr1_103	27	BroadPeak	353.006869761727	0
chr1	120610000	120620000	chr1	121170000	121180000	49	3.61331730347722	0.0000000000000000000000000000000000107480854779268	chr1_103	27	BroadPeak	353.006869761727	0
chr1	120620000	120630000	chr1	121170000	121180000	22	3.0861816981884	0.0000000000718418489145454	chr1_103	27	BroadPeak	353.006869761727	0
chr1	120640000	120650000	chr1	121170000	121180000	19	3.1222727305447	0.0000000227680613988981	chr1_103	27	BroadPeak	353.006869761727	0
chr1	120590000	120600000	chr1	121390000	121400000	19	2.13909429585823	0.0000000000474500923687919	chr1_104	13	SharpPeak	83.8226581745938	1
chr1	120600000	120610000	chr1	121390000	121400000	14	2.5261633552502	0.00000610091528570862	chr1_104	13	SharpPeak	83.8226581745938	0
chr1	120610000	120620000	chr1	121390000	121400000	8	2.04990494109994	0.00861042952137136	chr1_104	13	SharpPeak	83.8226581745938	0
chr1	120590000	120600000	chr1	121430000	121440000	14	2.94751482326913	0.000033690843296967	chr1_104	13	SharpPeak	83.8226581745938	0
chr1	120600000	120610000	chr1	121430000	121440000	18	3.62220795305949	0.00000102210809166223	chr1_104	13	SharpPeak	83.8226581745938	0
chr1	120640000	120650000	chr1	121430000	121440000	12	2.42808553266294	0.0000995638818175179	chr1_105	2	SharpPeak	9.64266223649451	1
chr1	127530000	127540000	chr1	127670000	127680000	67	15.4300743497462	0.0000000000000000000340784154412552	chr1_106	7	SharpPeak	131.651634834335	0
chr1	127530000	127540000	chr1	127770000	127780000	22	8.27966855479006	0.000771602841006003	chr1_107	5	SharpPeak	34.0134005180965	0
chr1	128360000	128370000	chr1	128580000	128590000	24	6.53729804394844	0.00000240686051941272	chr1_108	18	SharpPeak	150.688146412596	0
chr1	128410000	128420000	chr1	128580000	128590000	39	11.4410010989483	0.00000000556922537614743	chr1_108	18	SharpPeak	150.688146412596	0
chr1	128450000	128460000	chr1	128580000	128590000	21	8.57260408946958	0.00288737918660948	chr1_109	3	SharpPeak	19.5019770312542	0
chr1	128470000	128480000	chr1	128580000	128590000	28	11.5312690901409	0.00047042259811192	chr1_110	2	SharpPeak	10.0966717234677	0
chr1	128350000	128360000	chr1	128590000	128600000	28	11.5167984018719	0.000462210119063596	chr1_108	18	SharpPeak	150.688146412596	0
chr1	128360000	128370000	chr1	128590000	128600000	37	9.90626125607353	0.00000000135609248222108	chr1_108	18	SharpPeak	150.688146412596	0
chr1	128410000	128420000	chr1	128590000	128600000	47	17.1853626880861	0.0000000939345209338509	chr1_108	18	SharpPeak	150.688146412596	0
chr1	128450000	128460000	chr1	128590000	128600000	27	12.7054606513318	0.0042765244942723	chr1_109	3	SharpPeak	19.5019770312542	0
chr1	128470000	128480000	chr1	128590000	128600000	37	16.9270602918945	0.000323117132013965	chr1_110	2	SharpPeak	10.0966717234677	1
chr1	128350000	128360000	chr1	128830000	128840000	17	3.42638383896	0.00000217752749710782	chr1_111	16	SharpPeak	158.06114408307	0
chr1	128360000	128370000	chr1	128830000	128840000	26	2.97090882310707	0.0000000000000102076948007784	chr1_111	16	SharpPeak	158.06114408307	0
chr1	128410000	128420000	chr1	128830000	128840000	22	4.39295828226856	0.0000000437983132162984	chr1_111	16	SharpPeak	158.06114408307	0
chr1	128580000	128590000	chr1	128830000	128840000	16	6.36137397403883	0.00890560422417987	chr1_112	9	SharpPeak	129.518251496723	0
chr1	128590000	128600000	chr1	128830000	128840000	53	10.3606067838356	0.000000000000000000541728055046558	chr1_112	9	SharpPeak	129.518251496723	0
chr1	131270000	131280000	chr1	131520000	131530000	32	9.58035814509615	0.000000279276475403267	chr1_113	14	SharpPeak	113.95323411988	0
chr1	131270000	131280000	chr1	131530000	131540000	17	4.55049288359233	0.0000817828729126924	chr1_113	14	SharpPeak	113.95323411988	0
chr1	131270000	131280000	chr1	131550000	131560000	15	3.52236089281627	0.0000571435540193946	chr1_114	4	SharpPeak	28.1291777050959	0
chr1	132150000	132160000	chr1	132210000	132220000	41	19.0760044181567	0.00018916393062235	chr1_115	3	SharpPeak	17.8558906544599	0
chr1	132160000	132170000	chr1	132210000	132220000	53	23.8569863521391	0.00000582840259481897	chr1_115	3	SharpPeak	17.8558906544599	1
chr1	132150000	132160000	chr1	132290000	132300000	40	15.3967483805337	0.0000035693852561318	chr1_116	9	SharpPeak	65.5204027590279	0
chr1	132160000	132170000	chr1	132290000	132300000	46	17.8568087757271	0.00000069887737697478	chr1_116	9	SharpPeak	65.5204027590279	0
chr1	132150000	132160000	chr1	132300000	132310000	43	11.7648384683076	0.0000000000930244868910024	chr1_116	9	SharpPeak	65.5204027590279	1
chr1	132160000	132170000	chr1	132300000	132310000	37	13.5907939664266	0.00000327245910732115	chr1_116	9	SharpPeak	65.5204027590279	0
chr1	132160000	132170000	chr1	132310000	132320000	48	20.9801460283273	0.0000087876131365548	chr1_116	9	SharpPeak	65.5204027590279	0
chr1	132150000	132160000	chr1	132320000	132330000	32	13.9973916468682	0.000455601835491426	chr1_116	9	SharpPeak	65.5204027590279	0
chr1	132160000	132170000	chr1	132320000	132330000	39	16.0646018405388	0.0000225400253680428	chr1_116	9	SharpPeak	65.5204027590279	0
chr1	132530000	132540000	chr1	132730000	132740000	23	9.16529810637565	0.00120680841583217	chr1_117	2	SharpPeak	9.50817790474008	0
chr1	132750000	132760000	chr1	132870000	132880000	23	8.27274680265308	0.000291439084864792	chr1_118	2	SharpPeak	8.94004061948246	1
chr1	132760000	132770000	chr1	132870000	132880000	19	7.78172400766568	0.00522822243367075	chr1_118	2	SharpPeak	8.94004061948246	0
chr1	132740000	132750000	chr1	133020000	133030000	18	7.53940226556044	0.00856237421037424	chr1_119	3	SharpPeak	13.4421326800236	0
chr1	132750000	132760000	chr1	133020000	133030000	16	5.26434207807193	0.00135628041707326	chr1_119	3	SharpPeak	13.4421326800236	0
chr1	132760000	132770000	chr1	133020000	133030000	17	4.7797447192474	0.000147938847864628	chr1_119	3	SharpPeak	13.4421326800236	1
chr1	133180000	133190000	chr1	133290000	133300000	64	18.2054500936746	0.00000000000000546100090184142	chr1_120	27	BroadPeak	254.832723568694	0
chr1	133180000	133190000	chr1	133240000	133250000	66	30.2901118166021	0.000000585507951823083	chr1_120	27	BroadPeak	254.832723568694	0
chr1	133160000	133170000	chr1	133320000	133330000	44	10.7550528087067	0.000000000001484483000088	chr1_120	27	BroadPeak	254.832723568694	0
chr1	133180000	133190000	chr1	133320000	133330000	40	14.5188016119862	0.000000905484256971313	chr1_120	27	BroadPeak	254.832723568694	0
chr1	133180000	133190000	chr1	133360000	133370000	37	17.3386947881842	0.000510206280636764	chr1_120	27	BroadPeak	254.832723568694	0
chr1	133160000	133170000	chr1	133380000	133390000	26	11.4557547749319	0.00212738461908746	chr1_120	27	BroadPeak	254.832723568694	0
chr1	133180000	133190000	chr1	133380000	133390000	55	15.0036144121025	0.000000000000127776429972737	chr1_120	27	BroadPeak	254.832723568694	0
chr1	133130000	133140000	chr1	133600000	133610000	35	12.5473776142096	0.00000383631491900809	chr1_121	11	SharpPeak	106.601554275849	0
chr1	133160000	133170000	chr1	133600000	133610000	36	7.9751145435437	0.0000000000150380613629149	chr1_121	11	SharpPeak	106.601554275849	0
chr1	133180000	133190000	chr1	133600000	133610000	49	10.0294977800707	0.0000000000000000738549657174766	chr1_121	11	SharpPeak	106.601554275849	1
chr1	133320000	133330000	chr1	133600000	133610000	33	6.99223824035287	0.0000000000394318569380108	chr1_122	39	BroadPeak	415.834625629213	0
chr1	133360000	133370000	chr1	133600000	133610000	37	11.7302742136796	0.000000106132761163171	chr1_122	39	BroadPeak	415.834625629213	0
chr1	133380000	133390000	chr1	133600000	133610000	101	11.9412804437589	0.00000000000000000000000000000000000000000000000000000154639368761074	chr1_122	39	BroadPeak	415.834625629213	1
chr1	133390000	133400000	chr1	133600000	133610000	48	11.8122502707755	0.000000000000162869101497898	chr1_122	39	BroadPeak	415.834625629213	0
chr1	133410000	133420000	chr1	133600000	133610000	38	12.7802145144093	0.000000296812345335062	chr1_122	39	BroadPeak	415.834625629213	0
chr1	133420000	133430000	chr1	133600000	133610000	72	24.7945511928229	0.0000000000008679002636847	chr1_122	39	BroadPeak	415.834625629213	0
chr1	133430000	133440000	chr1	133600000	133610000	32	12.7644161922219	0.000087882925200429	chr1_122	39	BroadPeak	415.834625629213	0
chr1	133120000	133130000	chr1	133610000	133620000	14	4.42382604346346	0.0020750364356774	chr1_121	11	SharpPeak	106.601554275849	0
chr1	133160000	133170000	chr1	133610000	133620000	30	6.30314172765388	0.000000000281858405267901	chr1_121	11	SharpPeak	106.601554275849	0
chr1	133360000	133370000	chr1	133610000	133620000	29	9.11770874094531	0.00000288198040370185	chr1_122	39	BroadPeak	415.834625629213	0
chr1	133380000	133390000	chr1	133610000	133620000	66	9.25419870410054	0.000000000000000000000000000000176519860336742	chr1_122	39	BroadPeak	415.834625629213	0
chr1	133390000	133400000	chr1	133610000	133620000	30	9.13897529655281	0.000000998842624643022	chr1_122	39	BroadPeak	415.834625629213	0
chr1	133410000	133420000	chr1	133610000	133620000	32	9.84946445372359	0.000000510538676095185	chr1_122	39	BroadPeak	415.834625629213	0
chr1	133420000	133430000	chr1	133610000	133620000	39	19.0654152231557	0.000768186456859603	chr1_122	39	BroadPeak	415.834625629213	0
chr1	133730000	133740000	chr1	133890000	133900000	52	9.15221708870514	0.0000000000000000000145670501640686	chr1_123	14	SharpPeak	123.972211227652	1
chr1	133750000	133760000	chr1	133890000	133900000	18	7.20043292698966	0.00537299027019381	chr1_123	14	SharpPeak	123.972211227652	0
chr1	133730000	133740000	chr1	133900000	133910000	57	12.0283643441746	0.000000000000000000653174635933096	chr1_123	14	SharpPeak	123.972211227652	0
chr1	133750000	133760000	chr1	133900000	133910000	29	9.39623660473771	0.00000512442551184569	chr1_123	14	SharpPeak	123.972211227652	0
chr1	133730000	133740000	chr1	133880000	133890000	27	8.63046333752902	0.00000918171851742486	chr1_123	14	SharpPeak	123.972211227652	0
chr1	133730000	133740000	chr1	134030000	134040000	18	4.39672387503615	0.0000141563942762012	chr1_124	6	SharpPeak	60.0119219686072	0
chr1	133650000	133660000	chr1	134040000	134050000	16	4.96985850861314	0.000745106082063859	chr1_125	2	SharpPeak	8.29465844737594	1
chr1	133660000	133670000	chr1	134040000	134050000	16	6.23942934116533	0.00745360329355688	chr1_125	2	SharpPeak	8.29465844737594	0
chr1	133730000	133740000	chr1	134040000	134050000	52	6.56205192984752	0.00000000000000000000000000633588703824793	chr1_124	6	SharpPeak	60.0119219686072	1
chr1	133890000	133900000	chr1	134040000	134050000	28	9.58757535518853	0.0000210120272737717	chr1_126	7	SharpPeak	48.8315908372236	0
chr1	133900000	133910000	chr1	134040000	134050000	49	14.0349202775648	0.0000000000170108327385135	chr1_126	7	SharpPeak	48.8315908372236	1
chr1	133920000	133930000	chr1	134040000	134050000	25	10.059308985718	0.00077589772292876	chr1_126	7	SharpPeak	48.8315908372236	0
chr1	133730000	133740000	chr1	134060000	134070000	25	8.53659866821592	0.0000634478296481702	chr1_124	6	SharpPeak	60.0119219686072	0
chr1	133900000	133910000	chr1	134060000	134070000	35	17.2650023411674	0.00184922954039497	chr1_126	7	SharpPeak	48.8315908372236	0
chr1	133730000	133740000	chr1	134070000	134080000	35	14.150603110331	0.0000469433953794861	chr1_124	6	SharpPeak	60.0119219686072	0
chr1	134060000	134070000	chr1	134090000	134100000	117	58.4967399848	0.000000000866618646279008	chr1_127	3	SharpPeak	36.4093915194624	0
chr1	133900000	133910000	chr1	134100000	134110000	30	10.279087933626	0.00000976795449720033	chr1_128	2	SharpPeak	10.961474601037	1
chr1	134060000	134070000	chr1	134100000	134110000	99	45.657058131	0.000000000417081764084497	chr1_127	3	SharpPeak	36.4093915194624	0
chr1	133900000	133910000	chr1	134110000	134120000	20	7.87684100230951	0.00249591183703947	chr1_128	2	SharpPeak	10.961474601037	0
chr1	134640000	134650000	chr1	134860000	134870000	22	7.43517258039809	0.000174481120606349	chr1_129	2	SharpPeak	20.1199112909273	0
chr1	134980000	134990000	chr1	135100000	135110000	33	10.2535961231962	0.00000039545260427127	chr1_130	2	SharpPeak	13.7711878952934	1
chr1	134980000	134990000	chr1	135130000	135140000	26	7.45785525943895	0.0000021257250433419	chr1_131	2	SharpPeak	12.303461012752	1
chr1	135140000	135150000	chr1	135370000	135380000	38	18.7163221833596	0.00106085528273997	chr1_132	6	SharpPeak	36.8532033657817	0
chr1	135150000	135160000	chr1	135370000	135380000	38	11.8260714064942	0.0000000430289254812439	chr1_132	6	SharpPeak	36.8532033657817	1
chr1	135150000	135160000	chr1	135360000	135370000	28	8.04891642652307	0.000000854346252834277	chr1_132	6	SharpPeak	36.8532033657817	0
chr1	135500000	135510000	chr1	135670000	135680000	22	7.24432973750896	0.000120692452261862	chr1_133	16	SharpPeak	148.512013990084	0
chr1	135550000	135560000	chr1	135670000	135680000	35	9.94078508612967	0.0000000189335581180604	chr1_133	16	SharpPeak	148.512013990084	0
chr1	135570000	135580000	chr1	135670000	135680000	41	13.1133568674922	0.0000000237833664934201	chr1_133	16	SharpPeak	148.512013990084	0
chr1	135580000	135590000	chr1	135670000	135680000	58	25.2962491254612	0.000000729669708591806	chr1_133	16	SharpPeak	148.512013990084	0
chr1	135420000	135430000	chr1	135680000	135690000	37	16.4661028986626	0.000188056574833839	chr1_134	19	SharpPeak	132.740547457982	0
chr1	135500000	135510000	chr1	135680000	135690000	35	13.5948704856856	0.0000210120272737717	chr1_133	16	SharpPeak	148.512013990084	0
chr1	135550000	135560000	chr1	135680000	135690000	60	18.3391815841641	0.0000000000008679002636847	chr1_133	16	SharpPeak	148.512013990084	0
chr1	135420000	135430000	chr1	135690000	135700000	41	9.8663463978331	0.00000000000604177429538051	chr1_134	19	SharpPeak	132.740547457982	1
chr1	135430000	135440000	chr1	135690000	135700000	33	8.11627166518113	0.000000001646375713475	chr1_134	19	SharpPeak	132.740547457982	0
chr1	135510000	135520000	chr1	135690000	135700000	24	10.2258589516528	0.00221026484103499	chr1_133	16	SharpPeak	148.512013990084	0
chr1	135420000	135430000	chr1	135700000	135710000	21	6.85239494156824	0.000160393136423277	chr1_134	19	SharpPeak	132.740547457982	0
chr1	135430000	135440000	chr1	135700000	135710000	15	5.64356603334506	0.00726599254019873	chr1_134	19	SharpPeak	132.740547457982	0
chr1	135500000	135510000	chr1	135730000	135740000	14	5.16300979231714	0.00843817405999982	chr1_135	2	SharpPeak	7.62071537108621	0
chr1	136040000	136050000	chr1	136140000	136150000	26	12.4910339947997	0.00689745980876832	chr1_136	4	SharpPeak	17.1311313693627	0
chr1	136040000	136050000	chr1	136170000	136180000	18	7.10151797142867	0.0046208577848318	chr1_136	4	SharpPeak	17.1311313693627	0
chr1	136040000	136050000	chr1	136460000	136470000	18	4.12169160802651	0.00000591410722036977	chr1_137	2	SharpPeak	13.2611118108574	1
chr1	136050000	136060000	chr1	136460000	136470000	19	5.2174990610565	0.0000384562194888112	chr1_137	2	SharpPeak	13.2611118108574	0
chr1	136130000	136140000	chr1	136460000	136470000	36	12.7867356197175	0.00000217752749710782	chr1_138	3	SharpPeak	16.2301682107607	1
chr1	136170000	136180000	chr1	136460000	136470000	15	5.06775546217603	0.00262547768082442	chr1_139	2	SharpPeak	9.87317019927209	0
chr1	136230000	136240000	chr1	136460000	136470000	33	12.4276593807672	0.0000212190171702412	chr1_140	4	SharpPeak	28.7105751177	0
chr1	136230000	136240000	chr1	136440000	136450000	24	8.32401097929131	0.000118826845274768	chr1_140	4	SharpPeak	28.7105751177	0
chr1	136130000	136140000	chr1	136470000	136480000	17	5.90009509512863	0.00161978210634064	chr1_138	3	SharpPeak	16.2301682107607	0
chr1	137320000	137330000	chr1	137890000	137900000	10	2.36981568908966	0.00150416451156124	chr1_141	4	SharpPeak	28.6724911045499	0
chr1	137320000	137330000	chr1	137900000	137910000	13	3.01971259512381	0.000185190127161617	chr1_141	4	SharpPeak	28.6724911045499	0
chr1	137650000	137660000	chr1	137900000	137910000	23	7.13934929250344	0.0000325055218653858	chr1_142	3	SharpPeak	18.0321249538202	1
chr1	138340000	138350000	chr1	138610000	138620000	16	3.76944710900631	0.0000314007537179126	chr1_143	3	SharpPeak	16.9475074765776	1
chr1	138130000	138140000	chr1	138830000	138840000	14	2.635666902568	0.00000984928641750229	chr1_144	6	SharpPeak	49.5149988158433	0
chr1	138320000	138330000	chr1	138830000	138840000	15	3.06936589722207	0.0000117141508123959	chr1_145	15	SharpPeak	114.791869857953	0
chr1	138340000	138350000	chr1	138830000	138840000	14	3.14143284523873	0.0000671206876427326	chr1_145	15	SharpPeak	114.791869857953	0
chr1	138490000	138500000	chr1	138830000	138840000	13	4.54166690899383	0.00757842870665045	chr1_146	5	SharpPeak	26.2660499531373	0
chr1	138500000	138510000	chr1	138830000	138840000	21	5.83850437721797	0.0000162509621269706	chr1_146	5	SharpPeak	26.2660499531373	1
chr1	138580000	138590000	chr1	138830000	138840000	18	6.9360699713649	0.00359379921777901	chr1_147	2	SharpPeak	8.90872230749682	0
chr1	138130000	138140000	chr1	138840000	138850000	21	3.35172612476075	0.00000000202979525999813	chr1_144	6	SharpPeak	49.5149988158433	0
chr1	138320000	138330000	chr1	138840000	138850000	21	3.96036704605917	0.0000000367961716217355	chr1_145	15	SharpPeak	114.791869857953	0
chr1	138340000	138350000	chr1	138840000	138850000	26	4.06046348512466	0.0000000000107307705592506	chr1_145	15	SharpPeak	114.791869857953	0
chr1	138380000	138390000	chr1	138840000	138850000	20	5.03467396079761	0.00000646098321082686	chr1_145	15	SharpPeak	114.791869857953	0
chr1	138490000	138500000	chr1	138840000	138850000	20	5.97186507780113	0.0000732911828346587	chr1_146	5	SharpPeak	26.2660499531373	0
chr1	138500000	138510000	chr1	138840000	138850000	20	7.71894091922471	0.00195713389435022	chr1_146	5	SharpPeak	26.2660499531373	0
chr1	138580000	138590000	chr1	138840000	138850000	24	9.11425548022446	0.000455601835491426	chr1_147	2	SharpPeak	8.90872230749682	1
chr1	138130000	138140000	chr1	138850000	138860000	8	2.06441024859159	0.00894403130291878	chr1_144	6	SharpPeak	49.5149988158433	0
chr1	138320000	138330000	chr1	138850000	138860000	11	2.3255226887792	0.000308528175978287	chr1_145	15	SharpPeak	114.791869857953	0
chr1	138840000	138850000	chr1	139000000	139010000	24	11.2742340148731	0.0076867576017001	chr1_148	4	SharpPeak	16.6568226942338	0
chr1	143770000	143780000	chr1	144000000	144010000	30	12.7491136215966	0.000460491808212656	chr1_149	5	SharpPeak	35.3076339090974	0
chr1	151020000	151030000	chr1	151340000	151350000	19	5.36946176915579	0.0000569279843933606	chr1_150	14	SharpPeak	128.528722279822	0
chr1	151040000	151050000	chr1	151340000	151350000	17	5.69546124239523	0.00112195299748363	chr1_150	14	SharpPeak	128.528722279822	0
chr1	151070000	151080000	chr1	151340000	151350000	44	6.98994504019348	0.000000000000000000439926762914401	chr1_150	14	SharpPeak	128.528722279822	1
chr1	151080000	151090000	chr1	151340000	151350000	48	8.48575089839712	0.000000000000000000608701448656945	chr1_150	14	SharpPeak	128.528722279822	0
chr1	151090000	151100000	chr1	151340000	151350000	35	6.77666673615598	0.000000000000777414136186117	chr1_150	14	SharpPeak	128.528722279822	0
chr1	151750000	151760000	chr1	152380000	152390000	17	3.19961843752541	0.000000905484256971313	chr1_151	2	SharpPeak	12.6501337558843	1
chr1	151750000	151760000	chr1	152390000	152400000	12	3.08795670407759	0.000885423633993888	chr1_151	2	SharpPeak	12.6501337558843	0
chr1	152900000	152910000	chr1	153070000	153080000	24	9.79749372811579	0.00125812941105986	chr1_152	2	SharpPeak	8.68571941958426	1
chr1	153550000	153560000	chr1	153640000	153650000	34	10.9373259450584	0.00000055303451010449	chr1_153	6	SharpPeak	39.9364500979579	1
chr1	153550000	153560000	chr1	153650000	153660000	33	11.0923600868712	0.00000209195313608451	chr1_153	6	SharpPeak	39.9364500979579	0
chr1	153550000	153560000	chr1	153660000	153670000	26	8.28376691651703	0.0000133463088289152	chr1_153	6	SharpPeak	39.9364500979579	0
chr1	153480000	153490000	chr1	153740000	153750000	50	14.2699141470013	0.00000000000914333690957004	chr1_154	30	BroadPeak	400.416902043399	0
chr1	153530000	153540000	chr1	153740000	153750000	33	5.87272376979002	0.000000000000442631013010727	chr1_154	30	BroadPeak	400.416902043399	0
chr1	153540000	153550000	chr1	153740000	153750000	59	8.73190508522721	0.00000000000000000000000000573588763823083	chr1_154	30	BroadPeak	400.416902043399	0
chr1	153550000	153560000	chr1	153740000	153750000	90	7.65727445682346	0.00000000000000000000000000000000000000000000000000000000000338035790954864	chr1_154	30	BroadPeak	400.416902043399	1
chr1	153640000	153650000	chr1	153740000	153750000	47	17.5375928726216	0.0000001691119283489	chr1_155	7	SharpPeak	57.3865781468434	0
chr1	153650000	153660000	chr1	153740000	153750000	51	21.0571683622795	0.000000891816540411007	chr1_155	7	SharpPeak	57.3865781468434	0
chr1	153660000	153670000	chr1	153740000	153750000	42	18.6419059169216	0.0000545764160996367	chr1_155	7	SharpPeak	57.3865781468434	0
chr1	153540000	153550000	chr1	153750000	153760000	19	4.91242525911244	0.0000170317539738359	chr1_154	30	BroadPeak	400.416902043399	0
chr1	153550000	153560000	chr1	153750000	153760000	19	4.32582503288346	0.00000288198040370185	chr1_154	30	BroadPeak	400.416902043399	0
chr1	153480000	153490000	chr1	153730000	153740000	32	12.6294597132475	0.0000714624963424687	chr1_154	30	BroadPeak	400.416902043399	0
chr1	153540000	153550000	chr1	153730000	153740000	33	7.80599993709025	0.000000000623874117779641	chr1_154	30	BroadPeak	400.416902043399	0
chr1	153550000	153560000	chr1	153730000	153740000	52	6.86279398266299	0.0000000000000000000000000475557893307371	chr1_154	30	BroadPeak	400.416902043399	0
chr1	153640000	153650000	chr1	153730000	153740000	46	16.3333283654458	0.000000058412052437282	chr1_155	7	SharpPeak	57.3865781468434	0
chr1	153650000	153660000	chr1	153730000	153740000	58	19.7865555371869	0.000000000149834833214538	chr1_155	7	SharpPeak	57.3865781468434	1
chr1	153660000	153670000	chr1	153730000	153740000	45	17.7108120361892	0.00000134264114311252	chr1_155	7	SharpPeak	57.3865781468434	0
chr1	153890000	153900000	chr1	154030000	154040000	19	6.41535631413903	0.000556929571746637	chr1_156	4	SharpPeak	21.2709604614327	0
chr1	153900000	153910000	chr1	154030000	154040000	30	11.8619733601392	0.000134661143626504	chr1_156	4	SharpPeak	21.2709604614327	0
chr1	153890000	153900000	chr1	154110000	154120000	27	4.41858674647431	0.0000000000115378992628774	chr1_157	20	BroadPeak	209.722786610123	0
chr1	153900000	153910000	chr1	154110000	154120000	33	7.90831166543901	0.000000000869023841583815	chr1_157	20	BroadPeak	209.722786610123	0
chr1	153890000	153900000	chr1	154200000	154210000	13	3.40901135200765	0.000598366786129139	chr1_157	20	BroadPeak	209.722786610123	0
chr1	153890000	153900000	chr1	154720000	154730000	18	2.95687904181651	0.0000000565665359873742	chr1_158	3	SharpPeak	28.5839045748994	0
chr1	153900000	153910000	chr1	154720000	154730000	28	4.91832685731684	0.0000000000230973236798205	chr1_158	3	SharpPeak	28.5839045748994	1
chr1	155030000	155040000	chr1	155160000	155170000	29	8.60055724008553	0.000000941363892879475	chr1_159	4	SharpPeak	22.2169879399185	1
chr1	155040000	155050000	chr1	155160000	155170000	22	8.01811314903369	0.000497785788664486	chr1_159	4	SharpPeak	22.2169879399185	0
chr1	155020000	155030000	chr1	155220000	155230000	41	6.54399123723645	0.00000000000000000873795241100344	chr1_160	42	BroadPeak	411.132525860637	0
chr1	155030000	155040000	chr1	155220000	155230000	49	7.67889749339508	0.00000000000000000000201779129594108	chr1_160	42	BroadPeak	411.132525860637	0
chr1	155040000	155050000	chr1	155220000	155230000	30	7.01772234761358	0.00000000345178375374111	chr1_160	42	BroadPeak	411.132525860637	0
chr1	155080000	155090000	chr1	155220000	155230000	34	15.1090758061025	0.000372856312668869	chr1_160	42	BroadPeak	411.132525860637	0
chr1	155090000	155100000	chr1	155220000	155230000	92	28.8092419814089	0.000000000000000000936008977423166	chr1_160	42	BroadPeak	411.132525860637	0
chr1	155020000	155030000	chr1	155240000	155250000	25	8.06611618177721	0.0000253733456703469	chr1_160	42	BroadPeak	411.132525860637	0
chr1	155030000	155040000	chr1	155240000	155250000	32	9.43581898132864	0.00000019925072945011	chr1_160	42	BroadPeak	411.132525860637	0
chr1	155040000	155050000	chr1	155240000	155250000	32	8.58415610594464	0.0000000241247737801538	chr1_160	42	BroadPeak	411.132525860637	0
chr1	155020000	155030000	chr1	155530000	155540000	11	2.41982955573507	0.000433267209452172	chr1_161	5	SharpPeak	25.2725728450619	0
chr1	155040000	155050000	chr1	155530000	155540000	10	2.44868924064683	0.001910880911957	chr1_161	5	SharpPeak	25.2725728450619	0
chr1	155090000	155100000	chr1	155530000	155540000	20	7.46887373809582	0.00132805422452036	chr1_162	2	SharpPeak	9.07395111568769	1
chr1	155400000	155410000	chr1	155530000	155540000	14	5.07394350472142	0.00726011411351181	chr1_163	3	SharpPeak	13.7812007716614	0
chr1	155410000	155420000	chr1	155530000	155540000	23	10.5426933186777	0.00707104481696605	chr1_163	3	SharpPeak	13.7812007716614	0
chr1	155030000	155040000	chr1	155550000	155560000	14	3.98796970940847	0.000778916996609306	chr1_164	2	SharpPeak	8.14661835446792	1
chr1	155040000	155050000	chr1	155550000	155560000	11	3.58083435907825	0.00936267107348171	chr1_164	2	SharpPeak	8.14661835446792	0
chr1	155240000	155250000	chr1	155550000	155560000	26	8.39221239820193	0.0000167951513846328	chr1_165	6	SharpPeak	41.7649524522016	0
chr1	155560000	155570000	chr1	155720000	155730000	19	8.00867410331508	0.00707030062771498	chr1_166	2	SharpPeak	12.8433581797875	0
chr1	156740000	156750000	chr1	156940000	156950000	16	5.362442176565	0.00163787966036075	chr1_167	3	SharpPeak	15.0425494208286	0
chr1	156750000	156760000	chr1	156940000	156950000	18	6.5183709764562	0.00179885044044625	chr1_167	3	SharpPeak	15.0425494208286	0
chr1	156740000	156750000	chr1	157030000	157040000	10	2.53022634891672	0.0024446002721359	chr1_168	12	SharpPeak	66.1481780485964	0
chr1	156750000	156760000	chr1	157030000	157040000	12	2.92077201742707	0.000541407511464246	chr1_168	12	SharpPeak	66.1481780485964	0
chr1	156930000	156940000	chr1	157030000	157040000	26	10.6723419018157	0.000778916996609306	chr1_169	11	SharpPeak	121.878001039841	0
chr1	156710000	156720000	chr1	157080000	157090000	15	5.23258175933216	0.00359379921777901	chr1_170	2	SharpPeak	13.1167774294544	0
chr1	156740000	156750000	chr1	157080000	157090000	11	3.07521707142572	0.00302223965803824	chr1_168	12	SharpPeak	66.1481780485964	0
chr1	156750000	156760000	chr1	157080000	157090000	11	3.59434698246887	0.00960986556222037	chr1_168	12	SharpPeak	66.1481780485964	0
chr1	156940000	156950000	chr1	157080000	157090000	24	8.45533655658152	0.000150616007034758	chr1_169	11	SharpPeak	121.878001039841	0
chr1	157550000	157560000	chr1	158350000	158360000	12	2.14128644066246	0.0000301832103874545	chr1_171	4	SharpPeak	23.700864357288	0
chr1	162000000	162010000	chr1	162210000	162220000	19	4.07106774336713	0.00000120353906434736	chr1_172	3	SharpPeak	23.2737944173388	0
chr1	162000000	162010000	chr1	162220000	162230000	23	4.2140247827808	0.00000000407605584648467	chr1_172	3	SharpPeak	23.2737944173388	1
chr1	162540000	162550000	chr1	162660000	162670000	26	7.07775973096438	0.000000857841905783565	chr1_173	2	SharpPeak	19.1829943501674	0
chr1	161960000	161970000	chr1	162310000	162320000	15	3.05714811187094	0.0000111815495295309	chr1_174	17	SharpPeak	123.482863609611	0
chr1	161970000	161980000	chr1	162310000	162320000	17	2.94405372822706	0.000000293809967880398	chr1_174	17	SharpPeak	123.482863609611	0
chr1	162000000	162010000	chr1	162310000	162320000	25	3.29113904257147	0.000000000000777414136186117	chr1_174	17	SharpPeak	123.482863609611	1
chr1	164890000	164900000	chr1	165100000	165110000	14	3.22656926569161	0.0000897721834618028	chr1_175	3	SharpPeak	13.2107292657386	1
chr1	164300000	164310000	chr1	165110000	165120000	13	1.93076311972879	0.00000184943561977612	chr1_176	9	SharpPeak	61.9392752202093	0
chr1	164450000	164460000	chr1	165110000	165120000	13	2.49513251180867	0.0000272008458660273	chr1_177	2	SharpPeak	11.548884949946	1
chr1	164890000	164900000	chr1	165110000	165120000	12	3.68635959569169	0.00394864433410961	chr1_175	3	SharpPeak	13.2107292657386	0
chr1	164300000	164310000	chr1	165120000	165130000	18	2.07110498608915	0.000000000229910169586223	chr1_176	9	SharpPeak	61.9392752202093	1
chr1	164450000	164460000	chr1	165120000	165130000	12	2.7229110538833	0.000286827021412196	chr1_177	2	SharpPeak	11.548884949946	0
chr1	164890000	164900000	chr1	165120000	165130000	12	4.00577808224497	0.00764701082028544	chr1_175	3	SharpPeak	13.2107292657386	0
chr1	165760000	165770000	chr1	166000000	166010000	23	8.9277670030699	0.000848782041579726	chr1_178	10	SharpPeak	74.9964052943048	0
chr1	165770000	165780000	chr1	166000000	166010000	31	9.57408697866076	0.000000858871149754296	chr1_178	10	SharpPeak	74.9964052943048	0
chr1	165780000	165790000	chr1	166000000	166010000	40	8.72404651334566	0.000000000000613924046030894	chr1_178	10	SharpPeak	74.9964052943048	1
chr1	165760000	165770000	chr1	166110000	166120000	11	3.56168279881475	0.00902943492065235	chr1_179	20	BroadPeak	184.661130554886	0
chr1	165780000	165790000	chr1	166110000	166120000	14	3.41938736795205	0.000163897361717921	chr1_179	20	BroadPeak	184.661130554886	0
chr1	165760000	165770000	chr1	166120000	166130000	11	2.97505289089976	0.00230301451037037	chr1_179	20	BroadPeak	184.661130554886	0
chr1	165780000	165790000	chr1	166120000	166130000	16	2.86232004182467	0.00000104261763269247	chr1_179	20	BroadPeak	184.661130554886	0
chr1	165630000	165640000	chr1	166150000	166160000	14	5.20058836398662	0.00894403130291878	chr1_180	3	SharpPeak	14.2940424208081	0
chr1	165640000	165650000	chr1	166150000	166160000	19	6.27103697293817	0.000421185018664191	chr1_180	3	SharpPeak	14.2940424208081	0
chr1	165760000	165770000	chr1	166150000	166160000	25	4.03052411106854	0.000000000054977571932304	chr1_179	20	BroadPeak	184.661130554886	0
chr1	165770000	165780000	chr1	166150000	166160000	38	4.24665263538539	0.00000000000000000000159813252546242	chr1_179	20	BroadPeak	184.661130554886	0
chr1	165780000	165790000	chr1	166150000	166160000	39	3.84461206970693	0.0000000000000000000000051095873009232	chr1_179	20	BroadPeak	184.661130554886	1
chr1	165810000	165820000	chr1	166150000	166160000	16	5.3184280442604	0.00150416451156124	chr1_179	20	BroadPeak	184.661130554886	0
chr1	165840000	165850000	chr1	166150000	166160000	25	7.00474178310337	0.00000231439304463635	chr1_181	2	SharpPeak	18.3323774316606	0
chr1	166000000	166010000	chr1	166150000	166160000	52	14.2254330211334	0.000000000000720254771549482	chr1_182	5	SharpPeak	36.8946400504601	1
chr1	165760000	165770000	chr1	166160000	166170000	12	3.27961100641403	0.00147736937115101	chr1_179	20	BroadPeak	184.661130554886	0
chr1	165770000	165780000	chr1	166160000	166170000	16	3.44170165973681	0.0000103223817939196	chr1_179	20	BroadPeak	184.661130554886	0
chr1	165780000	165790000	chr1	166160000	166170000	19	3.13620115171919	0.0000000241247737801538	chr1_179	20	BroadPeak	184.661130554886	0
chr1	165780000	165790000	chr1	166300000	166310000	11	3.2343179736102	0.00442685156243246	chr1_183	5	SharpPeak	27.8159374778419	0
chr1	166150000	166160000	chr1	166300000	166310000	31	10.5437800588289	0.00000576375575675441	chr1_184	10	SharpPeak	53.2176722907159	1
chr1	166160000	166170000	chr1	166300000	166310000	28	9.05655637762802	0.00000744461943680325	chr1_184	10	SharpPeak	53.2176722907159	0
chr1	166250000	166260000	chr1	166300000	166310000	70	34.2266047127	0.00000213725140240021	chr1_185	2	SharpPeak	18.1305273466147	0
chr1	165770000	165780000	chr1	166310000	166320000	14	2.92778552632715	0.0000314154016555172	chr1_183	5	SharpPeak	27.8159374778419	0
chr1	166150000	166160000	chr1	166310000	166320000	20	8.04045647119628	0.00319069296041183	chr1_184	10	SharpPeak	53.2176722907159	0
chr1	166160000	166170000	chr1	166310000	166320000	24	6.88667328362431	0.00000576375575675441	chr1_184	10	SharpPeak	53.2176722907159	1
chr1	166250000	166260000	chr1	166310000	166320000	62	24.01858961049	0.00000000402698401345318	chr1_185	2	SharpPeak	18.1305273466147	1
chr1	166150000	166160000	chr1	166370000	166380000	21	9.12357619772265	0.00598524318832771	chr1_186	3	SharpPeak	19.3374185407426	0
chr1	166160000	166170000	chr1	166370000	166380000	33	7.70046155575405	0.000000000437598542942457	chr1_186	3	SharpPeak	19.3374185407426	1
chr1	166400000	166410000	chr1	167210000	167220000	9	2.34584864152064	0.00540535129860533	chr1_187	2	SharpPeak	8.37327398774161	0
chr1	166410000	166420000	chr1	167210000	167220000	9	1.79527022754702	0.000885423633993888	chr1_187	2	SharpPeak	8.37327398774161	1
chr1	166990000	167000000	chr1	167210000	167220000	12	3.30699496532578	0.0015790953581083	chr1_188	5	SharpPeak	29.685668061906	0
chr1	167210000	167220000	chr1	167340000	167350000	18	6.93477367054251	0.00359241325225131	chr1_189	11	SharpPeak	67.478720230961	0
chr1	167680000	167690000	chr1	167880000	167890000	20	7.00231208493135	0.000601116983181786	chr1_190	7	SharpPeak	40.1811438985192	0
chr1	167690000	167700000	chr1	167880000	167890000	20	7.79980729747628	0.0022137752862117	chr1_190	7	SharpPeak	40.1811438985192	0
chr1	168220000	168230000	chr1	168350000	168360000	23	10.3371980463948	0.00559602789233085	chr1_191	2	SharpPeak	8.65081835193202	0
chr1	168220000	168230000	chr1	168410000	168420000	23	7.13283627216319	0.0000320738178854496	chr1_192	15	SharpPeak	109.105105078116	0
chr1	168240000	168250000	chr1	168410000	168420000	26	9.81639829448032	0.000217190503323575	chr1_192	15	SharpPeak	109.105105078116	0
chr1	168220000	168230000	chr1	168420000	168430000	39	12.1428397406966	0.0000000280691423105917	chr1_192	15	SharpPeak	109.105105078116	0
chr1	168240000	168250000	chr1	168420000	168430000	47	16.6457523833768	0.0000000373340936916903	chr1_192	15	SharpPeak	109.105105078116	0
chr1	167930000	167940000	chr1	168430000	168440000	14	4.90038949432777	0.00537299027019381	chr1_193	4	SharpPeak	17.6215869818587	0
chr1	168220000	168230000	chr1	168430000	168440000	31	11.2680280608843	0.0000210120272737717	chr1_192	15	SharpPeak	109.105105078116	0
chr1	168240000	168250000	chr1	168430000	168440000	41	15.3812639741261	0.00000141212957149	chr1_192	15	SharpPeak	109.105105078116	0
chr1	169520000	169530000	chr1	169920000	169930000	10	2.28768439209978	0.00116896067627085	chr1_194	8	SharpPeak	68.2784112274273	0
chr1	169530000	169540000	chr1	169920000	169930000	16	2.22445561194963	0.0000000383253439716529	chr1_194	8	SharpPeak	68.2784112274273	0
chr1	169530000	169540000	chr1	169930000	169940000	28	2.5173813555514	0.00000000000000000192266474796676	chr1_194	8	SharpPeak	68.2784112274273	1
chr1	170900000	170910000	chr1	170990000	171000000	38	12.4508588824113	0.000000156961788704457	chr1_195	2	SharpPeak	16.1279199325649	1
chr1	171100000	171110000	chr1	171220000	171230000	61	30.4273611641019	0.0000212728389741753	chr1_196	19	SharpPeak	155.599687588079	0
chr1	171110000	171120000	chr1	171220000	171230000	89	28.7235441574096	0.0000000000000000215057300202883	chr1_196	19	SharpPeak	155.599687588079	1
chr1	171090000	171100000	chr1	171250000	171260000	22	9.35727168515155	0.00362509766898619	chr1_196	19	SharpPeak	155.599687588079	0
chr1	171100000	171110000	chr1	171250000	171260000	57	20.4348101961675	0.0000000013284563427023	chr1_196	19	SharpPeak	155.599687588079	0
chr1	171110000	171120000	chr1	171250000	171260000	57	19.027474662118	0.0000000000992939300830096	chr1_196	19	SharpPeak	155.599687588079	0
chr1	171100000	171110000	chr1	171230000	171240000	39	18.6033928059678	0.00047310198139455	chr1_196	19	SharpPeak	155.599687588079	0
chr1	171110000	171120000	chr1	171230000	171240000	45	17.4696133193961	0.000000941363892879475	chr1_196	19	SharpPeak	155.599687588079	0
chr1	171110000	171120000	chr1	171240000	171250000	43	18.4507278020459	0.0000197318976497505	chr1_196	19	SharpPeak	155.599687588079	0
chr1	171110000	171120000	chr1	171270000	171280000	57	21.0686322208158	0.00000000397007935675035	chr1_196	19	SharpPeak	155.599687588079	0
chr1	171110000	171120000	chr1	171280000	171290000	63	26.114527382419	0.0000000358765353358798	chr1_196	19	SharpPeak	155.599687588079	0
chr1	171100000	171110000	chr1	171260000	171270000	41	18.2266430393974	0.0000714853171487579	chr1_196	19	SharpPeak	155.599687588079	0
chr1	171110000	171120000	chr1	171260000	171270000	49	16.9126588021782	0.0000000079445293878424	chr1_196	19	SharpPeak	155.599687588079	0
chr1	172140000	172150000	chr1	172240000	172250000	54	22.5111533064664	0.000000518938567615968	chr1_197	5	SharpPeak	33.6643790787748	0
chr1	172150000	172160000	chr1	172240000	172250000	33	14.3943092309031	0.000338472989292121	chr1_197	5	SharpPeak	33.6643790787748	0
chr1	172020000	172030000	chr1	172290000	172300000	34	15.0349638632219	0.000339738052022382	chr1_198	24	BroadPeak	184.53005864086	0
chr1	172040000	172050000	chr1	172290000	172300000	25	6.89228598749931	0.00000177019214545083	chr1_198	24	BroadPeak	184.53005864086	0
chr1	172050000	172060000	chr1	172290000	172300000	26	12.1404881466335	0.00473688567564001	chr1_198	24	BroadPeak	184.53005864086	0
chr1	172120000	172130000	chr1	172290000	172300000	37	12.8738966685578	0.0000009699276749419	chr1_199	41	BroadPeak	453.506055013877	0
chr1	172140000	172150000	chr1	172290000	172300000	70	19.5254663987843	0.0000000000000000798662860521268	chr1_199	41	BroadPeak	453.506055013877	0
chr1	172150000	172160000	chr1	172290000	172300000	37	12.1495784247221	0.000000253192813691972	chr1_199	41	BroadPeak	453.506055013877	0
chr1	172200000	172210000	chr1	172290000	172300000	81	33.7679083044001	0.000000000277581045544683	chr1_200	12	SharpPeak	114.967972627924	0
chr1	172020000	172030000	chr1	172300000	172310000	27	12.3604987556825	0.00292916056990021	chr1_198	24	BroadPeak	184.53005864086	0
chr1	172050000	172060000	chr1	172300000	172310000	36	9.94485166045232	0.00000000541148941752872	chr1_198	24	BroadPeak	184.53005864086	0
chr1	172080000	172090000	chr1	172300000	172310000	22	10.0611747486112	0.00853133318390917	chr1_201	3	SharpPeak	15.1170433487434	0
chr1	172120000	172130000	chr1	172300000	172310000	42	10.4077156793567	0.00000000000795489502268059	chr1_199	41	BroadPeak	453.506055013877	0
chr1	172140000	172150000	chr1	172300000	172310000	76	15.693245904269	0.000000000000000000000000117777147426539	chr1_199	41	BroadPeak	453.506055013877	0
chr1	172150000	172160000	chr1	172300000	172310000	39	9.73174344263334	0.0000000000605766492790968	chr1_199	41	BroadPeak	453.506055013877	0
chr1	172200000	172210000	chr1	172300000	172310000	87	26.3193256335977	0.00000000000000000120494867810443	chr1_200	12	SharpPeak	114.967972627924	0
chr1	172210000	172220000	chr1	172300000	172310000	41	15.3962730252418	0.00000144507157410191	chr1_200	12	SharpPeak	114.967972627924	0
chr1	172240000	172250000	chr1	172300000	172310000	36	17.5829481015634	0.00131281350433361	chr1_200	12	SharpPeak	114.967972627924	0
chr1	172020000	172030000	chr1	172310000	172320000	66	23.4473653963383	0.0000000000335675641702494	chr1_198	24	BroadPeak	184.53005864086	0
chr1	172040000	172050000	chr1	172310000	172320000	48	10.6893969525762	0.00000000000000406913389429964	chr1_198	24	BroadPeak	184.53005864086	1
chr1	172050000	172060000	chr1	172310000	172320000	59	18.8001329491373	0.00000000000735086949022933	chr1_198	24	BroadPeak	184.53005864086	0
chr1	172120000	172130000	chr1	172310000	172320000	101	19.4407509157974	0.00000000000000000000000000000000000203785766903947	chr1_199	41	BroadPeak	453.506055013877	0
chr1	172140000	172150000	chr1	172310000	172320000	131	29.1626922866063	0.0000000000000000000000000000000000000000943073612189187	chr1_199	41	BroadPeak	453.506055013877	1
chr1	172150000	172160000	chr1	172310000	172320000	65	18.0279603051949	0.000000000000000984214404579455	chr1_199	41	BroadPeak	453.506055013877	0
chr1	172200000	172210000	chr1	172310000	172320000	132	47.6329701561	0.00000000000000000000195080206890857	chr1_200	12	SharpPeak	114.967972627924	1
chr1	172210000	172220000	chr1	172310000	172320000	63	27.6602784920269	0.000000263949801899326	chr1_200	12	SharpPeak	114.967972627924	0
chr1	172020000	172030000	chr1	172320000	172330000	52	17.4827663524233	0.00000000099074340805982	chr1_198	24	BroadPeak	184.53005864086	0
chr1	172040000	172050000	chr1	172320000	172330000	22	7.95658682898759	0.000449373482879034	chr1_198	24	BroadPeak	184.53005864086	0
chr1	172120000	172130000	chr1	172320000	172330000	45	14.2914196155235	0.0000000032088362173532	chr1_199	41	BroadPeak	453.506055013877	0
chr1	172140000	172150000	chr1	172320000	172330000	77	21.3383104559359	0.00000000000000000133606285207902	chr1_199	41	BroadPeak	453.506055013877	0
chr1	172010000	172020000	chr1	172340000	172350000	40	10.5156326156535	0.000000000149834833214538	chr1_198	24	BroadPeak	184.53005864086	0
chr1	172020000	172030000	chr1	172340000	172350000	39	16.9292528230411	0.0000697302511424571	chr1_198	24	BroadPeak	184.53005864086	0
chr1	172040000	172050000	chr1	172340000	172350000	21	7.67714164276117	0.000736770619054256	chr1_198	24	BroadPeak	184.53005864086	0
chr1	172050000	172060000	chr1	172340000	172350000	35	13.4536373883226	0.0000168453747629014	chr1_198	24	BroadPeak	184.53005864086	0
chr1	172120000	172130000	chr1	172340000	172350000	32	13.4946116566629	0.000238433833969214	chr1_199	41	BroadPeak	453.506055013877	0
chr1	172140000	172150000	chr1	172340000	172350000	44	19.9866589795489	0.0000577747982230975	chr1_199	41	BroadPeak	453.506055013877	0
chr1	172020000	172030000	chr1	172360000	172370000	33	9.59090580070621	0.0000000880424520175982	chr1_198	24	BroadPeak	184.53005864086	0
chr1	172050000	172060000	chr1	172360000	172370000	21	7.58683803855844	0.000630302081993655	chr1_198	24	BroadPeak	184.53005864086	0
chr1	172120000	172130000	chr1	172360000	172370000	22	7.48441840333945	0.000190927055282095	chr1_199	41	BroadPeak	453.506055013877	0
chr1	172140000	172150000	chr1	172360000	172370000	53	11.0047782096497	0.00000000000000000640819496558329	chr1_199	41	BroadPeak	453.506055013877	0
chr1	172150000	172160000	chr1	172360000	172370000	21	6.73482956980229	0.000126155702381761	chr1_199	41	BroadPeak	453.506055013877	0
chr1	172010000	172020000	chr1	172370000	172380000	27	10.2152566979008	0.00016356766972722	chr1_198	24	BroadPeak	184.53005864086	0
chr1	172050000	172060000	chr1	172370000	172380000	29	12.9453609000022	0.00128756928509548	chr1_198	24	BroadPeak	184.53005864086	0
chr1	172150000	172160000	chr1	172370000	172380000	29	11.3454779292824	0.000151885962902038	chr1_199	41	BroadPeak	453.506055013877	0
chr1	172520000	172530000	chr1	172630000	172640000	29	11.9739245904451	0.000373971310181968	chr1_202	3	SharpPeak	17.2086849504651	0
chr1	172530000	172540000	chr1	172630000	172640000	31	12.9156119035689	0.000252029429033782	chr1_202	3	SharpPeak	17.2086849504651	0
chr1	172490000	172500000	chr1	173340000	173350000	8	1.91720315882076	0.00584635606926186	chr1_203	14	SharpPeak	71.8667388380751	0
chr1	172480000	172490000	chr1	173350000	173360000	13	3.82732186936474	0.00170630520772299	chr1_203	14	SharpPeak	71.8667388380751	0
chr1	172500000	172510000	chr1	173350000	173360000	11	2.39468132191565	0.000398177586351214	chr1_203	14	SharpPeak	71.8667388380751	0
chr1	172630000	172640000	chr1	173350000	173360000	13	2.62393785658624	0.0000453788995953276	chr1_204	3	SharpPeak	15.4793120943598	1
chr1	172480000	172490000	chr1	173360000	173370000	19	6.14913792190683	0.000329060354406268	chr1_203	14	SharpPeak	71.8667388380751	0
chr1	172490000	172500000	chr1	173360000	173370000	14	3.35382581057667	0.000133935835652977	chr1_203	14	SharpPeak	71.8667388380751	0
chr1	172500000	172510000	chr1	173360000	173370000	11	3.56443034836592	0.00905259914622449	chr1_203	14	SharpPeak	71.8667388380751	0
chr1	172510000	172520000	chr1	173360000	173370000	16	3.38945555794143	0.0000085788618619563	chr1_203	14	SharpPeak	71.8667388380751	0
chr1	172520000	172530000	chr1	173360000	173370000	18	3.19492963190459	0.000000174355616627652	chr1_203	14	SharpPeak	71.8667388380751	1
chr1	172530000	172540000	chr1	173360000	173370000	12	3.21979691736811	0.00127080212404839	chr1_203	14	SharpPeak	71.8667388380751	0
chr1	172630000	172640000	chr1	173360000	173370000	15	3.98351885986079	0.000221154643912661	chr1_204	3	SharpPeak	15.4793120943598	0
chr1	172480000	172490000	chr1	173380000	173390000	17	3.16019098805144	0.000000772756764817464	chr1_205	5	SharpPeak	31.8085860082036	0
chr1	172520000	172530000	chr1	173380000	173390000	10	1.92195504461688	0.000303343812165701	chr1_203	14	SharpPeak	71.8667388380751	0
chr1	172530000	172540000	chr1	173380000	173390000	11	1.9316784420598	0.0000616350182474049	chr1_203	14	SharpPeak	71.8667388380751	0
chr1	172550000	172560000	chr1	173380000	173390000	9	2.0620974940547	0.00227289360089521	chr1_206	2	SharpPeak	10.3150966949858	0
chr1	172560000	172570000	chr1	173380000	173390000	12	2.21121085492536	0.0000406521549245404	chr1_206	2	SharpPeak	10.3150966949858	1
chr1	172630000	172640000	chr1	173380000	173390000	12	2.23652036852355	0.0000454950061162197	chr1_207	2	SharpPeak	10.8770939715555	1
chr1	172480000	172490000	chr1	173390000	173400000	18	2.97019175111472	0.0000000596419430519506	chr1_205	5	SharpPeak	31.8085860082036	1
chr1	172490000	172500000	chr1	173390000	173400000	9	1.90318502399483	0.00132223005774116	chr1_205	5	SharpPeak	31.8085860082036	0
chr1	172520000	172530000	chr1	173390000	173400000	8	1.8440231144003	0.0046208577848318	chr1_203	14	SharpPeak	71.8667388380751	0
chr1	172530000	172540000	chr1	173390000	173400000	9	1.85274458092635	0.00111061283342519	chr1_203	14	SharpPeak	71.8667388380751	0
chr1	172630000	172640000	chr1	173390000	173400000	10	2.1278043036388	0.000678252183924369	chr1_207	2	SharpPeak	10.8770939715555	0
chr1	176920000	176930000	chr1	177440000	177450000	19	4.39712975080706	0.00000359796489421222	chr1_208	4	SharpPeak	24.8437149331878	1
chr1	176930000	176940000	chr1	177440000	177450000	22	6.37561634522948	0.0000182311051423195	chr1_208	4	SharpPeak	24.8437149331878	0
chr1	176990000	177000000	chr1	177440000	177450000	52	9.58912971965216	0.000000000000000000105767081489143	chr1_209	8	SharpPeak	78.2364947743793	1
chr1	177150000	177160000	chr1	177440000	177450000	27	8.3819975905415	0.00000546257366246324	chr1_210	8	SharpPeak	64.9694664458548	0
chr1	177250000	177260000	chr1	177440000	177450000	70	28.5570235954113	0.0000000025715265011989	chr1_211	5	SharpPeak	36.5930276321961	1
chr1	177260000	177270000	chr1	177440000	177450000	41	16.8737725949492	0.0000125809216900542	chr1_211	5	SharpPeak	36.5930276321961	0
chr1	176990000	177000000	chr1	177450000	177460000	16	3.64090040987355	0.0000208325222453046	chr1_209	8	SharpPeak	78.2364947743793	0
chr1	177440000	177450000	chr1	177640000	177650000	55	15.3568909041967	0.000000000000318013046551232	chr1_212	17	SharpPeak	151.788954280514	0
chr1	177450000	177460000	chr1	177640000	177650000	17	6.03942505144843	0.0020750364356774	chr1_212	17	SharpPeak	151.788954280514	0
chr1	177460000	177470000	chr1	177640000	177650000	20	5.65756523706074	0.0000344167246087977	chr1_212	17	SharpPeak	151.788954280514	0
chr1	176930000	176940000	chr1	177700000	177710000	8	2.00024500328403	0.00748580142483844	chr1_213	2	SharpPeak	8.94614248669278	0
chr1	177440000	177450000	chr1	177700000	177710000	37	12.5930203634042	0.000000585586706580243	chr1_212	17	SharpPeak	151.788954280514	0
chr1	177460000	177470000	chr1	177700000	177710000	13	4.57850210399302	0.0080629608879528	chr1_212	17	SharpPeak	151.788954280514	0
chr1	178520000	178530000	chr1	178790000	178800000	18	7.64817755307031	0.00977148860414202	chr1_214	6	SharpPeak	34.8805094449108	0
chr1	178520000	178530000	chr1	178820000	178830000	29	7.6042121834922	0.0000000776230485684155	chr1_214	6	SharpPeak	34.8805094449108	1
chr1	178530000	178540000	chr1	178820000	178830000	12	4.09324259245809	0.00899853611276202	chr1_214	6	SharpPeak	34.8805094449108	0
chr1	178520000	178530000	chr1	178800000	178810000	28	7.54572708387799	0.000000240568331117611	chr1_214	6	SharpPeak	34.8805094449108	0
chr1	178520000	178530000	chr1	178910000	178920000	24	6.38322568474642	0.00000162288963881516	chr1_215	18	BroadPeak	177.918206525707	0
chr1	178520000	178530000	chr1	179050000	179060000	15	3.95670995902278	0.000206307955018406	chr1_216	31	BroadPeak	317.327222569117	0
chr1	178530000	178540000	chr1	179050000	179060000	10	2.33194903119372	0.00133697021723754	chr1_216	31	BroadPeak	317.327222569117	0
chr1	178520000	178530000	chr1	179060000	179070000	18	3.95998059589985	0.00000348544030948022	chr1_216	31	BroadPeak	317.327222569117	0
chr1	178520000	178530000	chr1	179100000	179110000	20	4.65988129696705	0.00000210239453042749	chr1_216	31	BroadPeak	317.327222569117	0
chr1	178530000	178540000	chr1	179100000	179110000	10	2.64481609330626	0.00340073404788994	chr1_216	31	BroadPeak	317.327222569117	0
chr1	179840000	179850000	chr1	180140000	180150000	19	3.8031003570082	0.000000456125700818043	chr1_217	2	SharpPeak	12.4633800907461	1
chr1	179840000	179850000	chr1	180220000	180230000	15	3.75750722392487	0.000117931432092454	chr1_218	5	SharpPeak	33.9474649756014	0
chr1	179850000	179860000	chr1	180220000	180230000	11	3.02008420009018	0.00259710283228915	chr1_218	5	SharpPeak	33.9474649756014	0
chr1	179850000	179860000	chr1	180240000	180250000	10	2.22728485058319	0.000958983142968476	chr1_219	2	SharpPeak	9.68706418458784	0
chr1	179840000	179850000	chr1	180250000	180260000	16	4.65950259858589	0.000366686072686839	chr1_219	2	SharpPeak	9.68706418458784	1
chr1	180260000	180270000	chr1	180380000	180390000	16	5.87444464934168	0.00416339701863017	chr1_220	7	SharpPeak	60.7072965179069	0
chr1	180250000	180260000	chr1	180400000	180410000	41	10.8196193579361	0.0000000000951246425020879	chr1_220	7	SharpPeak	60.7072965179069	0
chr1	180260000	180270000	chr1	180400000	180410000	29	5.97505422818205	0.000000000380361538131467	chr1_220	7	SharpPeak	60.7072965179069	0
chr1	180430000	180440000	chr1	180760000	180770000	27	6.61367600105756	0.000000062695056999469	chr1_221	3	SharpPeak	18.3825527154955	1
chr1	180430000	180440000	chr1	180770000	180780000	22	7.84367756029252	0.000369872138161355	chr1_221	3	SharpPeak	18.3825527154955	0
chr1	181250000	181260000	chr1	181540000	181550000	12	3.58274499438129	0.00313704033870201	chr1_222	3	SharpPeak	16.2704551360143	0
chr1	181840000	181850000	chr1	182120000	182130000	33	13.3935082515786	0.0000907318053081787	chr1_223	3	SharpPeak	14.8228483143926	1
chr1	182120000	182130000	chr1	182530000	182540000	13	4.34034025832541	0.00522220015340941	chr1_224	2	SharpPeak	9.02738251758889	0
chr1	182530000	182540000	chr1	182950000	182960000	11	3.55568763932458	0.00894403130291878	chr1_225	11	SharpPeak	70.9262337673112	0
chr1	182580000	182590000	chr1	182950000	182960000	18	3.51857788360076	0.000000698083602451184	chr1_225	11	SharpPeak	70.9262337673112	0
chr1	182760000	182770000	chr1	182950000	182960000	54	11.6627556571969	0.0000000000000000156022834343828	chr1_226	3	SharpPeak	33.1642318817096	1
chr1	182760000	182770000	chr1	182960000	182970000	28	9.6389155150196	0.0000230713617125596	chr1_226	3	SharpPeak	33.1642318817096	0
chr1	182960000	182970000	chr1	183220000	183230000	16	5.58711910625676	0.00250058549231155	chr1_227	8	SharpPeak	58.9509410977783	0
chr1	182980000	182990000	chr1	183220000	183230000	31	5.83031852182791	0.00000000000926266258800835	chr1_227	8	SharpPeak	58.9509410977783	1
chr1	182960000	182970000	chr1	183290000	183300000	20	6.21624945800388	0.000126716527453349	chr1_228	3	SharpPeak	22.5707686844136	0
chr1	182980000	182990000	chr1	183290000	183300000	32	6.39687666434684	0.0000000000189315610999062	chr1_228	3	SharpPeak	22.5707686844136	1
chr1	184230000	184240000	chr1	184710000	184720000	11	2.86129094754086	0.00168953610972051	chr1_229	2	SharpPeak	8.15586408646922	1
chr1	184240000	184250000	chr1	184710000	184720000	10	2.73554014616806	0.00430277587356256	chr1_229	2	SharpPeak	8.15586408646922	0
chr1	184440000	184450000	chr1	184720000	184730000	16	5.23615601932319	0.00128756928509548	chr1_230	3	SharpPeak	14.1210039026893	0
chr1	184440000	184450000	chr1	184730000	184740000	14	4.97860165165158	0.00615374694916769	chr1_230	3	SharpPeak	14.1210039026893	0
chr1	184810000	184820000	chr1	185200000	185210000	13	3.05649502919847	0.000207729692473157	chr1_231	13	SharpPeak	82.7551470321473	0
chr1	184820000	184830000	chr1	185200000	185210000	11	3.37648954371183	0.00614588342438542	chr1_231	13	SharpPeak	82.7551470321473	0
chr1	184840000	184850000	chr1	185200000	185210000	23	5.95635643930668	0.00000181592357126136	chr1_231	13	SharpPeak	82.7551470321473	0
chr1	184850000	184860000	chr1	185200000	185210000	15	3.80847566517717	0.000136058901386377	chr1_231	13	SharpPeak	82.7551470321473	0
chr1	184880000	184890000	chr1	185200000	185210000	19	4.47897621997406	0.00000472990512953082	chr1_232	5	SharpPeak	28.0658485943314	1
chr1	185730000	185740000	chr1	186700000	186710000	9	2.38578235697774	0.00601735056322936	chr1_233	3	SharpPeak	16.93014760677	0
chr1	186110000	186120000	chr1	186700000	186710000	17	4.41228526299263	0.0000558738586631211	chr1_234	19	BroadPeak	169.788452264452	0
chr1	186180000	186190000	chr1	186700000	186710000	51	4.21807195499547	0.0000000000000000000000000000000000852946314279366	chr1_234	19	BroadPeak	169.788452264452	1
chr1	186400000	186410000	chr1	186700000	186710000	26	6.74461428388407	0.000000348926445041896	chr1_235	13	SharpPeak	97.5837334387472	0
chr1	189000000	189010000	chr1	189680000	189690000	23	4.69479252764747	0.0000000307788373184869	chr1_236	5	SharpPeak	37.7984615548683	0
chr1	189010000	189020000	chr1	189680000	189690000	10	2.94398669454955	0.00722951096393087	chr1_236	5	SharpPeak	37.7984615548683	0
chr1	189680000	189690000	chr1	189980000	189990000	15	5.10396485622224	0.0028341374960331	chr1_237	2	SharpPeak	10.6783152118814	0
chr1	190170000	190180000	chr1	190680000	190690000	27	5.60626441883537	0.00000000204191683198316	chr1_238	19	SharpPeak	156.133403688783	0
chr1	190160000	190170000	chr1	190690000	190700000	12	3.95519127055302	0.00695811074454258	chr1_238	19	SharpPeak	156.133403688783	0
chr1	190170000	190180000	chr1	190690000	190700000	22	5.45540062919634	0.0000016025708808872	chr1_238	19	SharpPeak	156.133403688783	0
chr1	191310000	191320000	chr1	191570000	191580000	33	10.3982526234132	0.000000541127013070725	chr1_239	7	SharpPeak	48.4296743796223	0
chr1	191390000	191400000	chr1	191570000	191580000	54	22.10717204784	0.000000296812345335062	chr1_240	4	SharpPeak	42.0449738305264	0
chr1	191310000	191320000	chr1	191820000	191830000	14	4.34795056722969	0.00176022985575511	chr1_241	3	SharpPeak	17.8320523770655	0
chr1	191320000	191330000	chr1	191820000	191830000	24	6.80973535269621	0.00000483261108448101	chr1_241	3	SharpPeak	17.8320523770655	1
chr1	191570000	191580000	chr1	191820000	191830000	49	14.3139203118244	0.0000000000335675641702494	chr1_242	5	SharpPeak	57.6378530610766	0
chr1	191570000	191580000	chr1	191830000	191840000	22	8.82844615265645	0.00174183968470563	chr1_242	5	SharpPeak	57.6378530610766	0
chr1	191820000	191830000	chr1	192090000	192100000	24	8.48935645517793	0.000160393136423277	chr1_243	3	SharpPeak	18.1642149226553	0
chr1	191830000	191840000	chr1	192090000	192100000	19	5.61018550401525	0.000101209987493503	chr1_243	3	SharpPeak	18.1642149226553	0
chr1	191990000	192000000	chr1	192090000	192100000	37	13.241801485503	0.00000182790312059953	chr1_244	7	SharpPeak	65.5892582689233	0
chr1	191990000	192000000	chr1	192070000	192080000	24	10.0163016223843	0.00167499371066952	chr1_244	7	SharpPeak	65.5892582689233	0
chr1	192790000	192800000	chr1	192850000	192860000	63	30.4770624652018	0.00000579682168310292	chr1_245	3	SharpPeak	16.9953859357427	1
chr1	192780000	192790000	chr1	193030000	193040000	19	6.08449122939677	0.000287616490625604	chr1_246	2	SharpPeak	8.68350170287541	1
chr1	192790000	192800000	chr1	193030000	193040000	20	8.79285052206932	0.0086249550017126	chr1_246	2	SharpPeak	8.68350170287541	0
chr1	192770000	192780000	chr1	193120000	193130000	18	5.58302601143097	0.000299561973797663	chr1_247	2	SharpPeak	9.61240842084727	1
chr1	192790000	192800000	chr1	193120000	193130000	18	5.00472958426319	0.0000770817202566429	chr1_248	2	SharpPeak	11.4574402479337	1
chr1	192770000	192780000	chr1	193130000	193140000	16	5.25579461506838	0.00133563138305828	chr1_247	2	SharpPeak	9.61240842084727	0
chr1	192790000	192800000	chr1	193130000	193140000	17	4.70931678980079	0.000123953300003209	chr1_248	2	SharpPeak	11.4574402479337	0
chr1	193270000	193280000	chr1	193360000	193370000	30	11.6669878916831	0.000100621239199047	chr1_249	3	SharpPeak	15.318969020242	1
chr1	193270000	193280000	chr1	193370000	193380000	26	9.92937714435235	0.000259900213157406	chr1_249	3	SharpPeak	15.318969020242	0
chr1	193700000	193710000	chr1	194610000	194620000	14	2.12661176921211	0.000000905484256971313	chr1_250	16	SharpPeak	146.658607349675	0
chr1	193700000	193710000	chr1	194620000	194630000	34	3.51504775978762	0.0000000000000000000220309809961938	chr1_250	16	SharpPeak	146.658607349675	1
chr1	16100000	16110000	chr1	16410000	16420000	18	4.37068327933335	0.0000406159796671871	chr1_251	4	SharpPeak	23.6298203618955	0
chr1	16100000	16110000	chr1	16420000	16430000	10	2.39975816326866	0.00403276247115707	chr1_251	4	SharpPeak	23.6298203618955	0
chr1	16100000	16110000	chr1	16430000	16440000	20	5.96471097445481	0.000207459528346441	chr1_251	4	SharpPeak	23.6298203618955	0
chr1	16100000	16110000	chr1	16440000	16450000	21	5.73671983572333	0.0000385931130066187	chr1_251	4	SharpPeak	23.6298203618955	1
chr1	19090000	19100000	chr1	19220000	19230000	20	7.39353601246889	0.00293088380784947	chr1_5	5	SharpPeak	32.3064206988831	0
chr1	19100000	19110000	chr1	19220000	19230000	40	11.1762939865299	0.00000000319293448148703	chr1_5	5	SharpPeak	32.3064206988831	1
chr1	19230000	19240000	chr1	19980000	19990000	9	1.82207431341043	0.0024891929256565	chr1_252	2	SharpPeak	12.3522476112918	0
chr1	19200000	19210000	chr1	19960000	19970000	9	1.7290476875272	0.00174036123464982	chr1_253	4	SharpPeak	26.7071054596933	0
chr1	19210000	19220000	chr1	19960000	19970000	12	2.03614261824464	0.0000565450626628581	chr1_253	4	SharpPeak	26.7071054596933	0
chr1	19200000	19210000	chr1	19970000	19980000	11	1.75622626203606	0.0000792703913258628	chr1_253	4	SharpPeak	26.7071054596933	0
chr1	19210000	19220000	chr1	19970000	19980000	15	2.07570476999135	0.000000357742684502119	chr1_253	4	SharpPeak	26.7071054596933	1
chr1	19240000	19250000	chr1	19970000	19980000	13	1.89034788427206	0.00000486978539943466	chr1_252	2	SharpPeak	12.3522476112918	1
chr1	23760000	23770000	chr1	24160000	24170000	14	3.7312458283032	0.00105618374319704	chr1_6	2	SharpPeak	9.78231836810776	0
chr1	35870000	35880000	chr1	36050000	36060000	19	4.3231453670821	0.00000922825868438522	chr1_10	2	SharpPeak	10.9334499159347	1
chr1	36540000	36550000	chr1	36630000	36640000	34	14.8310873274518	0.000722348486854431	chr1_11	19	BroadPeak	234.607440876589	0
chr1	36550000	36560000	chr1	36630000	36640000	135	41.705236555	0.00000000000000000000000000447050652062869	chr1_11	19	BroadPeak	234.607440876589	1
chr1	36550000	36560000	chr1	36650000	36660000	68	24.2120103505394	0.0000000000714476136499882	chr1_11	19	BroadPeak	234.607440876589	0
chr1	36540000	36550000	chr1	36660000	36670000	22	7.36768766927876	0.000430350697568914	chr1_11	19	BroadPeak	234.607440876589	0
chr1	36550000	36560000	chr1	36660000	36670000	61	20.2693068026147	0.0000000000658359150055488	chr1_11	19	BroadPeak	234.607440876589	0
chr1	36540000	36550000	chr1	36670000	36680000	22	9.39299274690175	0.00870821858695428	chr1_11	19	BroadPeak	234.607440876589	0
chr1	36550000	36560000	chr1	36670000	36680000	77	25.7268350590727	0.000000000000117361556637402	chr1_11	19	BroadPeak	234.607440876589	0
chr1	36540000	36550000	chr1	36620000	36630000	33	13.031612251153	0.000156391109048655	chr1_11	19	BroadPeak	234.607440876589	0
chr1	36550000	36560000	chr1	36620000	36630000	104	37.0293414804	0.000000000000000120335191112043	chr1_11	19	BroadPeak	234.607440876589	0
chr1	36550000	36560000	chr1	36680000	36690000	94	26.114299159619	0.000000000000000000000947262445027178	chr1_11	19	BroadPeak	234.607440876589	0
chr1	36550000	36560000	chr1	36720000	36730000	33	16.169360721135	0.00573926117976814	chr1_11	19	BroadPeak	234.607440876589	0
chr1	36540000	36550000	chr1	36640000	36650000	28	11.9150855326225	0.00201698006496296	chr1_11	19	BroadPeak	234.607440876589	0
chr1	36550000	36560000	chr1	36640000	36650000	113	33.2235637926001	0.000000000000000000000002817731284515	chr1_11	19	BroadPeak	234.607440876589	0
chr1	36940000	36950000	chr1	37170000	37180000	16	4.60602280810778	0.000864312694079239	chr1_254	3	SharpPeak	13.1853501849503	1
chr1	36940000	36950000	chr1	37180000	37190000	14	4.64214963234319	0.00758680429298931	chr1_254	3	SharpPeak	13.1853501849503	0
chr1	36930000	36940000	chr1	37190000	37200000	16	5.65122374201673	0.0066240236266058	chr1_254	3	SharpPeak	13.1853501849503	0
chr1	36770000	36780000	chr1	37240000	37250000	10	2.04317505810058	0.00128904496213138	chr1_255	9	SharpPeak	79.9596339554722	0
chr1	36780000	36790000	chr1	37240000	37250000	24	2.85636132114405	0.0000000000012534419973057	chr1_255	9	SharpPeak	79.9596339554722	0
chr1	36940000	36950000	chr1	37240000	37250000	13	3.89628112610255	0.00484686157828219	chr1_256	2	SharpPeak	8.13030656786244	1
chr1	36780000	36790000	chr1	37230000	37240000	17	3.02193280562145	0.00000136110173216967	chr1_255	9	SharpPeak	79.9596339554722	0
chr1	36940000	36950000	chr1	37230000	37240000	13	4.19051885209778	0.00878564495887948	chr1_256	2	SharpPeak	8.13030656786244	0
chr1	36770000	36780000	chr1	37250000	37260000	9	2.01854873381898	0.00476036568664958	chr1_255	9	SharpPeak	79.9596339554722	0
chr1	36780000	36790000	chr1	37250000	37260000	33	2.8102899333833	0.00000000000000000000163616100417779	chr1_255	9	SharpPeak	79.9596339554722	1
chr1	36780000	36790000	chr1	37260000	37270000	16	3.03736163119027	0.0000072217400495446	chr1_255	9	SharpPeak	79.9596339554722	0
chr1	36770000	36780000	chr1	37270000	37280000	10	2.00306796876856	0.00110626945562158	chr1_255	9	SharpPeak	79.9596339554722	0
chr1	36780000	36790000	chr1	37270000	37280000	12	2.78034539874026	0.00092757761318443	chr1_255	9	SharpPeak	79.9596339554722	0
chr1	36780000	36790000	chr1	37280000	37290000	11	2.20076224067305	0.000533203905393624	chr1_255	9	SharpPeak	79.9596339554722	0
chr1	38620000	38630000	chr1	38750000	38760000	24	9.59736846730353	0.00240626134986842	chr1_13	3	SharpPeak	17.4792301622798	0
chr1	38120000	38130000	chr1	38770000	38780000	11	2.61615635741739	0.00211261147539029	chr1_257	2	SharpPeak	8.94639647591918	1
chr1	38120000	38130000	chr1	38780000	38790000	12	3.36682847111931	0.00446782211286118	chr1_257	2	SharpPeak	8.94639647591918	0
chr1	38980000	38990000	chr1	39340000	39350000	13	3.53458771731306	0.002131749376729	chr1_258	2	SharpPeak	9.7815767302862	0
chr1	39020000	39030000	chr1	39340000	39350000	13	2.83891769912385	0.000284290183558184	chr1_15	9	SharpPeak	61.9918456575611	0
chr1	39030000	39040000	chr1	39340000	39350000	13	2.60886062132836	0.000126667813817874	chr1_15	9	SharpPeak	61.9918456575611	0
chr1	38980000	38990000	chr1	39350000	39360000	13	3.21867988938857	0.000920860511441354	chr1_258	2	SharpPeak	9.7815767302862	1
chr1	39020000	39030000	chr1	39350000	39360000	10	2.6056620309338	0.00707737113921181	chr1_15	9	SharpPeak	61.9918456575611	0
chr1	39020000	39030000	chr1	39490000	39500000	10	2.21031020050288	0.00228444335321401	chr1_259	2	SharpPeak	9.4278874408128	0
chr1	39390000	39400000	chr1	39490000	39500000	18	6.49796223422886	0.00425048386388332	chr1_17	8	SharpPeak	40.4602796846915	0
chr1	38980000	38990000	chr1	39510000	39520000	14	2.67476913200717	0.0000362563945263181	chr1_16	7	SharpPeak	54.4090542093419	0
chr1	39390000	39400000	chr1	39510000	39520000	20	5.71343575706067	0.000117946749973644	chr1_17	8	SharpPeak	40.4602796846915	1
chr1	39020000	39030000	chr1	39500000	39510000	10	2.12032703865597	0.00168135473361728	chr1_259	2	SharpPeak	9.4278874408128	1
chr1	39390000	39400000	chr1	39500000	39510000	20	5.77208189754377	0.000134521718849905	chr1_17	8	SharpPeak	40.4602796846915	0
chr1	38980000	38990000	chr1	39520000	39530000	14	2.56321678993179	0.0000230887257960535	chr1_16	7	SharpPeak	54.4090542093419	0
chr1	39360000	39370000	chr1	39520000	39530000	22	7.10003488358432	0.000256963769472639	chr1_17	8	SharpPeak	40.4602796846915	0
chr1	39370000	39380000	chr1	39520000	39530000	17	5.8801669215752	0.00384012759141846	chr1_17	8	SharpPeak	40.4602796846915	0
chr1	39390000	39400000	chr1	39520000	39530000	16	5.16647848798511	0.00281163739091543	chr1_17	8	SharpPeak	40.4602796846915	0
chr1	41150000	41160000	chr1	41610000	41620000	12	2.77007062195944	0.000899061973100614	chr1_18	3	SharpPeak	15.8329148609135	0
chr1	41160000	41170000	chr1	41610000	41620000	12	2.36744284198119	0.000224098328189776	chr1_18	3	SharpPeak	15.8329148609135	1
chr1	41270000	41280000	chr1	41610000	41620000	16	3.10376699774115	0.00000934846192583348	chr1_19	3	SharpPeak	19.2921986689235	0
chr1	41270000	41280000	chr1	41640000	41650000	14	2.72111323142587	0.0000433529386132093	chr1_20	3	SharpPeak	20.3065705693811	0
chr1	41270000	41280000	chr1	41730000	41740000	12	2.52262405317414	0.000398658248791787	chr1_21	2	SharpPeak	10.191987434451	1
chr1	41270000	41280000	chr1	41780000	41790000	11	2.18305490695956	0.000499625575350605	chr1_260	2	SharpPeak	9.90292236142271	1
chr1	41270000	41280000	chr1	41790000	41800000	9	1.88486081081491	0.00306890006761654	chr1_260	2	SharpPeak	9.90292236142271	0
chr1	41150000	41160000	chr1	41800000	41810000	13	2.48558207533811	0.0000784870547861086	chr1_22	5	SharpPeak	42.8260632321704	0
chr1	41160000	41170000	chr1	41800000	41810000	11	2.14328771868301	0.00043040693394409	chr1_22	5	SharpPeak	42.8260632321704	0
chr1	41150000	41160000	chr1	41860000	41870000	9	1.61086787939512	0.00107844084834373	chr1_24	5	SharpPeak	25.418473430262	0
chr1	41150000	41160000	chr1	41870000	41880000	9	2.03707217301055	0.00503395919756271	chr1_24	5	SharpPeak	25.418473430262	0
chr1	41150000	41160000	chr1	41880000	41890000	9	2.24305224892718	0.00915975195117453	chr1_24	5	SharpPeak	25.418473430262	0
chr1	41810000	41820000	chr1	42270000	42280000	17	3.15954656729049	0.00000247162331454909	chr1_25	9	SharpPeak	78.1114788071423	0
chr1	41810000	41820000	chr1	42500000	42510000	10	2.29022647821654	0.00292622227401848	chr1_261	2	SharpPeak	8.51468136551965	1
chr1	41810000	41820000	chr1	42520000	42530000	9	2.10000357095466	0.00609406835442527	chr1_28	4	SharpPeak	20.1070463778698	0
chr1	41810000	41820000	chr1	42610000	42620000	10	2.09672262908733	0.00154852954775487	chr1_31	116	BroadPeak	1962.8518874896	0
chr1	41810000	41820000	chr1	42620000	42630000	12	2.53564779839232	0.0004178936091635	chr1_31	116	BroadPeak	1962.8518874896	0
chr1	42260000	42270000	chr1	42620000	42630000	15	4.48167971724833	0.00198664105801773	chr1_32	45	BroadPeak	749.117048644922	0
chr1	41810000	41820000	chr1	42630000	42640000	10	2.48890252283745	0.0052116463214547	chr1_31	116	BroadPeak	1962.8518874896	0
chr1	42260000	42270000	chr1	42630000	42640000	15	4.32573997434084	0.00140220994363453	chr1_32	45	BroadPeak	749.117048644922	0
chr1	41810000	41820000	chr1	42640000	42650000	11	2.08172753925433	0.000335513319744873	chr1_31	116	BroadPeak	1962.8518874896	0
chr1	42250000	42260000	chr1	42640000	42650000	12	3.14117850706821	0.00259546860062055	chr1_32	45	BroadPeak	749.117048644922	0
chr1	41810000	41820000	chr1	42650000	42660000	14	2.40118261694102	0.0000112298120863035	chr1_31	116	BroadPeak	1962.8518874896	0
chr1	42250000	42260000	chr1	42650000	42660000	13	3.75348331168053	0.0035537618464787	chr1_32	45	BroadPeak	749.117048644922	0
chr1	41810000	41820000	chr1	42660000	42670000	15	2.24900045171767	0.000000933062797840298	chr1_31	116	BroadPeak	1962.8518874896	0
chr1	42260000	42270000	chr1	42660000	42670000	13	3.67014436794258	0.00293874997919556	chr1_32	45	BroadPeak	749.117048644922	0
chr1	42230000	42240000	chr1	42720000	42730000	9	2.0144319349975	0.00470141089298425	chr1_32	45	BroadPeak	749.117048644922	0
chr1	42250000	42260000	chr1	42720000	42730000	15	2.88120196412086	0.0000179217264878297	chr1_32	45	BroadPeak	749.117048644922	0
chr1	42260000	42270000	chr1	42720000	42730000	11	3.07057868557926	0.00692034277264223	chr1_32	45	BroadPeak	749.117048644922	0
chr1	41810000	41820000	chr1	42730000	42740000	11	2.05850901598909	0.000304592542152405	chr1_262	2	SharpPeak	9.6917348618117	1
chr1	41810000	41820000	chr1	42740000	42750000	9	2.15615949014913	0.00717054079001242	chr1_262	2	SharpPeak	9.6917348618117	0
chr1	50920000	50930000	chr1	51320000	51330000	16	3.14879416728385	0.0000111131814296189	chr1_35	2	SharpPeak	21.0793291946071	0
chr1	52000000	52010000	chr1	52080000	52090000	18	6.4738451909154	0.00408825205676667	chr1_263	3	SharpPeak	15.4415281415431	0
chr1	52000000	52010000	chr1	52090000	52100000	16	5.2207448026263	0.00309482644963895	chr1_263	3	SharpPeak	15.4415281415431	0
chr1	52000000	52010000	chr1	52070000	52080000	26	8.32237066816287	0.0000445416369959845	chr1_263	3	SharpPeak	15.4415281415431	1
chr1	52230000	52240000	chr1	52620000	52630000	17	3.34434532404849	0.00000528592069867811	chr1_36	2	SharpPeak	11.7206823120682	1
chr1	55230000	55240000	chr1	55370000	55380000	18	4.51634143302408	0.0000618059719712215	chr1_264	3	SharpPeak	19.7461426128427	0
chr1	55230000	55240000	chr1	55380000	55390000	20	3.93367056858829	0.00000053728786429969	chr1_264	3	SharpPeak	19.7461426128427	1
chr1	55230000	55240000	chr1	55390000	55400000	16	5.26773407785846	0.0033802797022976	chr1_264	3	SharpPeak	19.7461426128427	0
chr1	55400000	55410000	chr1	55670000	55680000	20	3.79752700076328	0.000000314913804660172	chr1_265	2	SharpPeak	14.1718477610364	1
chr1	55400000	55410000	chr1	55690000	55700000	20	5.09566481314894	0.0000246208671464429	chr1_266	7	SharpPeak	94.9268014988941	0
chr1	55400000	55410000	chr1	55740000	55750000	33	4.11829979681288	0.000000000000000104742804731071	chr1_266	7	SharpPeak	94.9268014988941	0
chr1	55400000	55410000	chr1	55660000	55670000	18	5.68054162989449	0.000980954684837773	chr1_265	2	SharpPeak	14.1718477610364	0
chr1	55400000	55410000	chr1	55700000	55710000	20	4.9721539892611	0.0000174611131542356	chr1_266	7	SharpPeak	94.9268014988941	0
chr1	55400000	55410000	chr1	55710000	55720000	23	4.48514977546629	0.0000000455250087418156	chr1_266	7	SharpPeak	94.9268014988941	0
chr1	55230000	55240000	chr1	55720000	55730000	13	2.61705503518387	0.000130292464703477	chr1_267	2	SharpPeak	11.5400348122158	1
chr1	55400000	55410000	chr1	55720000	55730000	21	3.31897055635486	0.00000000619034968893748	chr1_266	7	SharpPeak	94.9268014988941	0
chr1	55230000	55240000	chr1	55730000	55740000	14	3.45160872463387	0.000500871854153304	chr1_267	2	SharpPeak	11.5400348122158	0
chr1	55400000	55410000	chr1	55730000	55740000	44	4.47689132920889	0.000000000000000000000000118492269734123	chr1_266	7	SharpPeak	94.9268014988941	1
chr1	55400000	55410000	chr1	55840000	55850000	13	2.47929698995373	0.0000765480039444474	chr1_37	7	SharpPeak	47.058705815115	0
chr1	55400000	55410000	chr1	55750000	55760000	22	3.27156475206897	0.000000000825879325459003	chr1_266	7	SharpPeak	94.9268014988941	0
chr1	55400000	55410000	chr1	55850000	55860000	12	2.80961070367322	0.00101162560374949	chr1_37	7	SharpPeak	47.058705815115	0
chr1	55400000	55410000	chr1	55860000	55870000	14	2.50706498368593	0.0000181070527308995	chr1_37	7	SharpPeak	47.058705815115	0
chr1	55400000	55410000	chr1	55870000	55880000	20	3.2134666905491	0.000000020948284219204	chr1_37	7	SharpPeak	47.058705815115	1
chr1	55400000	55410000	chr1	55820000	55830000	17	3.2920427900304	0.00000431070572002339	chr1_37	7	SharpPeak	47.058705815115	0
chr1	55400000	55410000	chr1	55830000	55840000	13	2.69675014244058	0.000175425328944935	chr1_37	7	SharpPeak	47.058705815115	0
chr1	56970000	56980000	chr1	57190000	57200000	17	6.2246794669705	0.00675494248169443	chr1_38	5	SharpPeak	37.6798181553061	0
chr1	56980000	56990000	chr1	57190000	57200000	19	4.17734946042236	0.0000057448145038869	chr1_38	5	SharpPeak	37.6798181553061	0
chr1	56970000	56980000	chr1	57330000	57340000	18	5.76219887125653	0.00115490211375838	chr1_268	2	SharpPeak	8.91843756356785	1
chr1	56980000	56990000	chr1	57340000	57350000	11	3.15333006555635	0.00839217494476987	chr1_268	2	SharpPeak	8.91843756356785	0
chr1	57400000	57410000	chr1	57950000	57960000	15	3.64425483727785	0.000238929889870798	chr1_40	22	SharpPeak	161.298548737307	0
chr1	57420000	57430000	chr1	57950000	57960000	10	2.0732616693327	0.00143655871607953	chr1_40	22	SharpPeak	161.298548737307	0
chr1	57770000	57780000	chr1	57950000	57960000	33	9.02919555114356	0.0000000741140541882538	chr1_41	6	SharpPeak	44.7693180406321	0
chr1	57420000	57430000	chr1	57760000	57770000	9	2.15169921166621	0.00707783694713741	chr1_39	6	SharpPeak	51.4789650177562	0
chr1	57770000	57780000	chr1	57920000	57930000	19	7.51454786683626	0.00815943824950053	chr1_41	6	SharpPeak	44.7693180406321	0
chr1	57400000	57410000	chr1	57940000	57950000	17	4.10405272086683	0.0000684727509796741	chr1_40	22	SharpPeak	161.298548737307	0
chr1	57430000	57440000	chr1	57940000	57950000	18	2.21477151603265	0.00000000248717515318128	chr1_40	22	SharpPeak	161.298548737307	0
chr1	57770000	57780000	chr1	57940000	57950000	42	10.6020370661186	0.0000000000572748964695251	chr1_41	6	SharpPeak	44.7693180406321	1
chr1	57430000	57440000	chr1	57780000	57790000	12	2.49638425156324	0.000362882188148993	chr1_39	6	SharpPeak	51.4789650177562	0
chr1	57400000	57410000	chr1	57930000	57940000	16	3.65972846710463	0.0000666814636030671	chr1_40	22	SharpPeak	161.298548737307	0
chr1	57420000	57430000	chr1	57930000	57940000	14	2.08083323437284	0.00000228521667086939	chr1_40	22	SharpPeak	161.298548737307	0
chr1	57430000	57440000	chr1	57930000	57940000	10	2.04614232814908	0.00130123734159761	chr1_40	22	SharpPeak	161.298548737307	0
chr1	57770000	57780000	chr1	57930000	57940000	23	9.66017987091371	0.00567617432490335	chr1_41	6	SharpPeak	44.7693180406321	0
chr1	57400000	57410000	chr1	57980000	57990000	12	2.84378908605464	0.00111856217600607	chr1_40	22	SharpPeak	161.298548737307	0
chr1	57420000	57430000	chr1	57980000	57990000	9	1.75913400869586	0.00196871806815601	chr1_40	22	SharpPeak	161.298548737307	0
chr1	57400000	57410000	chr1	58010000	58020000	13	2.78851625914248	0.000239803869649368	chr1_42	3	SharpPeak	25.4086944383453	0
chr1	57430000	57440000	chr1	58010000	58020000	8	1.71167933898499	0.00688645227131937	chr1_43	5	SharpPeak	26.1879046668967	0
chr1	57400000	57410000	chr1	58070000	58080000	11	2.95293043230092	0.00523793921213527	chr1_269	2	SharpPeak	10.6432561719868	0
chr1	57420000	57430000	chr1	58070000	58080000	8	1.79793734930788	0.00908453431506772	chr1_270	2	SharpPeak	9.30762156996816	0
chr1	57420000	57430000	chr1	58040000	58050000	8	1.69611056708792	0.00655010278011843	chr1_43	5	SharpPeak	26.1879046668967	0
chr1	57420000	57430000	chr1	58060000	58070000	10	1.80177738761684	0.000504615703877481	chr1_270	2	SharpPeak	9.30762156996816	1
chr1	57400000	57410000	chr1	58080000	58090000	13	2.44227619508461	0.000066273502601493	chr1_269	2	SharpPeak	10.6432561719868	1
chr1	57400000	57410000	chr1	58140000	58150000	12	2.65727880909973	0.00062977799713476	chr1_271	2	SharpPeak	10.2136409308179	1
chr1	57400000	57410000	chr1	58150000	58160000	11	2.47470872212573	0.00136573852654148	chr1_271	2	SharpPeak	10.2136409308179	0
chr1	57400000	57410000	chr1	58260000	58270000	10	2.46623155733876	0.0048788263942646	chr1_272	2	SharpPeak	8.69011906969715	0
chr1	57400000	57410000	chr1	58270000	58280000	10	2.31092300073195	0.00311013133172707	chr1_272	2	SharpPeak	8.69011906969715	1
chr1	59310000	59320000	chr1	59470000	59480000	26	7.23317181983754	0.00000408936512225203	chr1_45	5	SharpPeak	52.5601313389582	0
chr1	59310000	59320000	chr1	59490000	59500000	27	6.06451047046246	0.0000000374813079907507	chr1_45	5	SharpPeak	52.5601313389582	0
chr1	59310000	59320000	chr1	59540000	59550000	19	4.8622073500928	0.0000452988917481386	chr1_273	2	SharpPeak	12.0288989747412	1
chr1	59310000	59320000	chr1	59550000	59560000	15	3.93921865995704	0.000543476007909845	chr1_273	2	SharpPeak	12.0288989747412	0
chr1	59510000	59520000	chr1	59560000	59570000	31	13.0329694060133	0.00079921591309131	chr1_274	2	SharpPeak	9.43898468529866	1
chr1	59230000	59240000	chr1	59610000	59620000	24	4.2452741084603	0.00000000326877473175873	chr1_46	31	BroadPeak	209.926222798583	0
chr1	59250000	59260000	chr1	59610000	59620000	15	2.76603697675541	0.000011115686121526	chr1_46	31	BroadPeak	209.926222798583	0
chr1	59260000	59270000	chr1	59610000	59620000	13	2.40730540281088	0.0000572736635372152	chr1_46	31	BroadPeak	209.926222798583	0
chr1	59310000	59320000	chr1	59610000	59620000	17	3.77949057476624	0.0000249033887609291	chr1_46	31	BroadPeak	209.926222798583	0
chr1	59480000	59490000	chr1	59610000	59620000	41	16.8795402122605	0.0000395022332235152	chr1_48	7	SharpPeak	69.3558460621002	0
chr1	59230000	59240000	chr1	59620000	59630000	25	4.40802558453341	0.00000000131616019219965	chr1_46	31	BroadPeak	209.926222798583	0
chr1	59250000	59260000	chr1	59620000	59630000	14	2.85256667439641	0.0000714834920195105	chr1_46	31	BroadPeak	209.926222798583	0
chr1	59260000	59270000	chr1	59620000	59630000	12	2.47445450232479	0.000334767533231458	chr1_46	31	BroadPeak	209.926222798583	0
chr1	59270000	59280000	chr1	59620000	59630000	11	3.00450014963062	0.00592545379610973	chr1_46	31	BroadPeak	209.926222798583	0
chr1	59310000	59320000	chr1	59620000	59630000	27	3.90052761767468	0.00000000000302774184884945	chr1_46	31	BroadPeak	209.926222798583	0
chr1	59480000	59490000	chr1	59620000	59630000	47	16.9366214325435	0.00000020942265086931	chr1_48	7	SharpPeak	69.3558460621002	0
chr1	59230000	59240000	chr1	59630000	59640000	17	3.80979856882523	0.0000276862039530154	chr1_46	31	BroadPeak	209.926222798583	0
chr1	59230000	59240000	chr1	59640000	59650000	14	3.11121419158705	0.00017659856797863	chr1_46	31	BroadPeak	209.926222798583	0
chr1	59230000	59240000	chr1	59600000	59610000	15	4.3671160573666	0.00153229680133147	chr1_46	31	BroadPeak	209.926222798583	0
chr1	59250000	59260000	chr1	59600000	59610000	26	2.83541002167049	0.0000000000000161974377753845	chr1_46	31	BroadPeak	209.926222798583	1
chr1	59260000	59270000	chr1	59600000	59610000	14	2.46317603324731	0.0000150531500051642	chr1_46	31	BroadPeak	209.926222798583	0
chr1	59310000	59320000	chr1	59600000	59610000	19	3.90490921551001	0.00000216917822046685	chr1_46	31	BroadPeak	209.926222798583	0
chr1	59480000	59490000	chr1	59600000	59610000	42	18.1140371941438	0.0000849156917436727	chr1_48	7	SharpPeak	69.3558460621002	0
chr1	60560000	60570000	chr1	60840000	60850000	26	6.7318192025306	0.00000108873056577469	chr1_275	2	SharpPeak	14.082915420091	1
chr1	60410000	60420000	chr1	60850000	60860000	16	3.29399416069648	0.0000192854519912872	chr1_49	3	SharpPeak	15.8221079545372	1
chr1	60560000	60570000	chr1	60850000	60860000	21	6.73873151876841	0.000356618400245617	chr1_275	2	SharpPeak	14.082915420091	0
chr1	60400000	60410000	chr1	60870000	60880000	9	2.13431988165549	0.00674645492066298	chr1_49	3	SharpPeak	15.8221079545372	0
chr1	61370000	61380000	chr1	61760000	61770000	11	2.87255084181998	0.00425048386388332	chr1_276	2	SharpPeak	14.4452686505421	0
chr1	61370000	61380000	chr1	61770000	61780000	18	2.63253821463777	0.0000000337305599033799	chr1_276	2	SharpPeak	14.4452686505421	1
chr1	61370000	61380000	chr1	61900000	61910000	9	2.0290287566068	0.00491228291192827	chr1_277	3	SharpPeak	18.6291988226494	0
chr1	61180000	61190000	chr1	61910000	61920000	8	1.67539091189563	0.00609908092912614	chr1_278	2	SharpPeak	9.45292754291087	0
chr1	61370000	61380000	chr1	61910000	61920000	13	2.14452429579663	0.0000179540082385611	chr1_277	3	SharpPeak	18.6291988226494	0
chr1	61180000	61190000	chr1	61920000	61930000	10	1.83535200996885	0.000581192158535302	chr1_278	2	SharpPeak	9.45292754291087	1
chr1	61370000	61380000	chr1	61920000	61930000	14	2.42131818893779	0.0000123868934832058	chr1_277	3	SharpPeak	18.6291988226494	1
chr1	62700000	62710000	chr1	62940000	62950000	24	9.02711652191073	0.0010470941577445	chr1_51	6	SharpPeak	45.8760666775365	0
chr1	62700000	62710000	chr1	62950000	62960000	34	10.48114304661	0.000000694116984545767	chr1_51	6	SharpPeak	45.8760666775365	0
chr1	62690000	62700000	chr1	62960000	62970000	12	3.41951696032022	0.00505459010324869	chr1_51	6	SharpPeak	45.8760666775365	0
chr1	62700000	62710000	chr1	62960000	62970000	43	10.47727800148	0.000000000010458652797267	chr1_51	6	SharpPeak	45.8760666775365	1
chr1	62710000	62720000	chr1	62960000	62970000	15	4.30175215119463	0.00132354424256477	chr1_51	6	SharpPeak	45.8760666775365	0
chr1	63240000	63250000	chr1	63570000	63580000	19	5.09316146785085	0.0000833905283672743	chr1_279	2	SharpPeak	14.9247206795626	0
chr1	63250000	63260000	chr1	63570000	63580000	24	5.74974798347689	0.000000877574322665277	chr1_279	2	SharpPeak	14.9247206795626	1
chr1	64110000	64120000	chr1	64290000	64300000	23	9.30958597814171	0.00362701940983639	chr1_53	2	SharpPeak	7.81651133733882	1
chr1	64120000	64130000	chr1	64330000	64340000	19	7.14976850850133	0.00482730368657951	chr1_280	2	SharpPeak	9.15961262539798	0
chr1	64110000	64120000	chr1	64340000	64350000	18	5.82110437693866	0.00129933216985817	chr1_280	2	SharpPeak	9.15961262539798	1
chr1	64110000	64120000	chr1	64400000	64410000	21	5.41905914874149	0.000017019024485536	chr1_281	13	SharpPeak	159.151820096975	0
chr1	64120000	64130000	chr1	64400000	64410000	17	5.68101870324209	0.00272262006390801	chr1_281	13	SharpPeak	159.151820096975	0
chr1	64110000	64120000	chr1	64410000	64420000	19	5.81275072407299	0.00045058960019704	chr1_281	13	SharpPeak	159.151820096975	0
chr1	63660000	63670000	chr1	64440000	64450000	19	1.95985790793789	0.0000000000448516596620518	chr1_282	2	SharpPeak	31.0684069518552	0
chr1	63720000	63730000	chr1	64440000	64450000	10	2.07814932395522	0.00145832490747306	chr1_283	4	SharpPeak	23.7520335931311	0
chr1	63730000	63740000	chr1	64440000	64450000	15	2.55471915846857	0.00000444435100943107	chr1_283	4	SharpPeak	23.7520335931311	1
chr1	64070000	64080000	chr1	64440000	64450000	18	4.00131534594805	0.0000128896323963804	chr1_284	4	SharpPeak	23.8841469684193	0
chr1	64080000	64090000	chr1	64440000	64450000	19	3.75673729917271	0.0000012281671808109	chr1_284	4	SharpPeak	23.8841469684193	1
chr1	64110000	64120000	chr1	64440000	64450000	49	6.72096337235019	0.0000000000000000000000467633547907187	chr1_281	13	SharpPeak	159.151820096975	0
chr1	64120000	64130000	chr1	64440000	64450000	73	7.02717610747895	0.000000000000000000000000000000000000000000030760790898605	chr1_281	13	SharpPeak	159.151820096975	1
chr1	64110000	64120000	chr1	64390000	64400000	15	5.294692003429	0.0091767826873761	chr1_281	13	SharpPeak	159.151820096975	0
chr1	64080000	64090000	chr1	64430000	64440000	10	2.50007351862409	0.00538010972580797	chr1_284	4	SharpPeak	23.8841469684193	0
chr1	64110000	64120000	chr1	64430000	64440000	19	4.17053103420556	0.00000563083581777571	chr1_281	13	SharpPeak	159.151820096975	0
chr1	64120000	64130000	chr1	64430000	64440000	36	4.35255024361571	0.00000000000000000133430261787466	chr1_281	13	SharpPeak	159.151820096975	0
chr1	63660000	63670000	chr1	64450000	64460000	22	1.69017611859216	0.0000000000000028845728310257	chr1_282	2	SharpPeak	31.0684069518552	1
chr1	63720000	63730000	chr1	64450000	64460000	10	1.77210217421576	0.000447609664698524	chr1_283	4	SharpPeak	23.7520335931311	0
chr1	63730000	63740000	chr1	64450000	64460000	11	2.10347303601076	0.00036591294694404	chr1_283	4	SharpPeak	23.7520335931311	0
chr1	64070000	64080000	chr1	64450000	64460000	11	3.08998004413052	0.0072372116460044	chr1_284	4	SharpPeak	23.8841469684193	0
chr1	64110000	64120000	chr1	64450000	64460000	24	5.02600835503431	0.0000000775065758832193	chr1_281	13	SharpPeak	159.151820096975	0
chr1	64120000	64130000	chr1	64450000	64460000	21	5.24563565986697	0.0000104528100052041	chr1_281	13	SharpPeak	159.151820096975	0
chr1	63660000	63670000	chr1	64520000	64530000	8	1.68051201785286	0.00618893584363225	chr1_54	3	SharpPeak	22.7373176222219	0
chr1	64110000	64120000	chr1	64380000	64390000	12	2.93138033950394	0.0014551538108311	chr1_281	13	SharpPeak	159.151820096975	0
chr1	64110000	64120000	chr1	64420000	64430000	19	3.94063919880062	0.00000247162331454909	chr1_281	13	SharpPeak	159.151820096975	0
chr1	64120000	64130000	chr1	64420000	64430000	15	4.11319638109575	0.000847809268451647	chr1_281	13	SharpPeak	159.151820096975	0
chr1	64730000	64740000	chr1	64890000	64900000	32	12.3323507869534	0.000134004384072243	chr1_55	7	SharpPeak	54.2932667652948	0
chr1	64690000	64700000	chr1	64980000	64990000	20	5.19859684763661	0.0000326725500636037	chr1_285	2	SharpPeak	10.7030533245092	1
chr1	64730000	64740000	chr1	64980000	64990000	40	9.0908775564189	0.00000000000859166303946891	chr1_286	4	SharpPeak	42.5613328088906	1
chr1	64690000	64700000	chr1	64990000	65000000	10	2.70151439210568	0.0090238782915457	chr1_285	2	SharpPeak	10.7030533245092	0
chr1	64730000	64740000	chr1	64990000	65000000	21	4.39003071387459	0.000000663418539621675	chr1_286	4	SharpPeak	42.5613328088906	0
chr1	64730000	64740000	chr1	64900000	64910000	36	8.81082886360896	0.000000000875538257862451	chr1_55	7	SharpPeak	54.2932667652948	0
chr1	64730000	64740000	chr1	64910000	64920000	31	11.7772426761979	0.000140769453235983	chr1_55	7	SharpPeak	54.2932667652948	0
chr1	64730000	64740000	chr1	64920000	64930000	43	10.3961082699766	0.00000000000832908561424408	chr1_55	7	SharpPeak	54.2932667652948	1
chr1	64730000	64740000	chr1	64930000	64940000	21	7.06488041494633	0.000663203898228884	chr1_55	7	SharpPeak	54.2932667652948	0
chr1	64730000	64740000	chr1	64940000	64950000	18	6.4688767054931	0.00405231430907982	chr1_55	7	SharpPeak	54.2932667652948	0
chr1	64730000	64740000	chr1	64970000	64980000	35	8.93639367526497	0.00000000457840938267321	chr1_286	4	SharpPeak	42.5613328088906	0
chr1	64730000	64740000	chr1	65000000	65010000	26	6.58543372236147	0.000000728014665937587	chr1_286	4	SharpPeak	42.5613328088906	0
chr1	65310000	65320000	chr1	66100000	66110000	12	1.63146643634121	0.00000689216432803059	chr1_287	2	SharpPeak	12.4318678741999	1
chr1	65310000	65320000	chr1	66110000	66120000	9	1.69698377925881	0.00153600989094608	chr1_287	2	SharpPeak	12.4318678741999	0
chr1	69240000	69250000	chr1	69690000	69700000	12	1.79149737963647	0.0000169950563477135	chr1_57	3	SharpPeak	22.108388315315	0
chr1	72300000	72310000	chr1	72600000	72610000	16	4.20929464507794	0.000324144638835913	chr1_288	2	SharpPeak	10.226872239949	1
chr1	72300000	72310000	chr1	72610000	72620000	13	3.60581351574408	0.00253960601929306	chr1_288	2	SharpPeak	10.226872239949	0
chr1	72710000	72720000	chr1	72800000	72810000	35	14.4372795711875	0.000202219241108692	chr1_61	10	SharpPeak	122.458347568011	0
chr1	72710000	72720000	chr1	72810000	72820000	38	16.2487286741926	0.000189545638824392	chr1_61	10	SharpPeak	122.458347568011	0
chr1	72710000	72720000	chr1	72840000	72850000	49	12.0126287892081	0.000000000000314045835414105	chr1_61	10	SharpPeak	122.458347568011	0
chr1	72710000	72720000	chr1	72850000	72860000	35	9.48406341984346	0.0000000201999322373114	chr1_61	10	SharpPeak	122.458347568011	0
chr1	72280000	72290000	chr1	72830000	72840000	13	4.22906427776784	0.00945416777468592	chr1_60	2	SharpPeak	7.8672099219828	0
chr1	72710000	72720000	chr1	72830000	72840000	66	15.7910269974571	0.0000000000000000025879140117465	chr1_61	10	SharpPeak	122.458347568011	1
chr1	72870000	72880000	chr1	73160000	73170000	23	7.33761405114655	0.000145484445790354	chr1_289	4	SharpPeak	20.5086583850182	1
chr1	72870000	72880000	chr1	73170000	73180000	20	7.35606313298194	0.00278065413078413	chr1_289	4	SharpPeak	20.5086583850182	0
chr1	72870000	72880000	chr1	73180000	73190000	19	6.50764173064344	0.00170301829831064	chr1_289	4	SharpPeak	20.5086583850182	0
chr1	72870000	72880000	chr1	73190000	73200000	18	5.62413909578503	0.000879103288114198	chr1_289	4	SharpPeak	20.5086583850182	0
chr1	72870000	72880000	chr1	73230000	73240000	22	5.73089167617287	0.0000111864140321397	chr1_290	2	SharpPeak	12.5631851289472	1
chr1	72870000	72880000	chr1	73240000	73250000	17	5.03840415373374	0.000748778547699799	chr1_290	2	SharpPeak	12.5631851289472	0
chr1	72870000	72880000	chr1	73280000	73290000	16	3.97556549035024	0.000172476553263351	chr1_291	3	SharpPeak	21.3528967696146	0
chr1	72870000	72880000	chr1	73260000	73270000	20	5.47416482382414	0.00006622278315439	chr1_291	3	SharpPeak	21.3528967696146	0
chr1	72870000	72880000	chr1	73270000	73280000	24	5.52787332289117	0.000000445028837654141	chr1_291	3	SharpPeak	21.3528967696146	1
chr1	72870000	72880000	chr1	73300000	73310000	16	4.6609382459443	0.000973026703047017	chr1_292	2	SharpPeak	10.3203251188861	0
chr1	72870000	72880000	chr1	73380000	73390000	14	4.34173695575851	0.00425048386388332	chr1_293	5	SharpPeak	25.7025154406476	0
chr1	72870000	72880000	chr1	73410000	73420000	16	4.70779653182294	0.00107765961214172	chr1_293	5	SharpPeak	25.7025154406476	0
chr1	72870000	72880000	chr1	73450000	73460000	20	3.77820792222087	0.000000289788765956999	chr1_294	2	SharpPeak	14.6004084539802	1
chr1	72870000	72880000	chr1	73460000	73470000	13	2.98805715911235	0.000466554432198411	chr1_294	2	SharpPeak	14.6004084539802	0
chr1	72870000	72880000	chr1	73500000	73510000	14	3.10727397516206	0.000174196159658996	chr1_295	3	SharpPeak	14.6962529408096	1
chr1	72870000	72880000	chr1	73510000	73520000	12	3.5723629898151	0.00707783694713741	chr1_295	3	SharpPeak	14.6962529408096	0
chr1	72870000	72880000	chr1	73530000	73540000	18	4.01111002617797	0.0000133476447518502	chr1_296	3	SharpPeak	17.7906451049511	1
chr1	72870000	72880000	chr1	73390000	73400000	18	4.32008901272673	0.0000351445100938622	chr1_293	5	SharpPeak	25.7025154406476	1
chr1	72860000	72870000	chr1	73540000	73550000	11	2.07693694794663	0.000329059242875143	chr1_296	3	SharpPeak	17.7906451049511	0
chr1	72870000	72880000	chr1	73540000	73550000	13	3.37335309840085	0.0014088343863666	chr1_296	3	SharpPeak	17.7906451049511	0
chr1	72870000	72880000	chr1	73310000	73320000	15	4.0468147181952	0.000719988472612421	chr1_292	2	SharpPeak	10.3203251188861	1
chr1	72870000	72880000	chr1	73420000	73430000	10	2.38933833365786	0.00391556438078721	chr1_293	5	SharpPeak	25.7025154406476	0
chr1	72870000	72880000	chr1	73490000	73500000	13	3.50678030688573	0.00198773373705515	chr1_295	3	SharpPeak	14.6962529408096	0
chr1	72870000	72880000	chr1	73570000	73580000	13	2.78554943141525	0.000237745141014683	chr1_297	11	SharpPeak	123.362930163925	0
chr1	72870000	72880000	chr1	73580000	73590000	16	3.01401641247655	0.00000659011273320292	chr1_297	11	SharpPeak	123.362930163925	0
chr1	72870000	72880000	chr1	73400000	73410000	16	4.50911087136713	0.000690791399506412	chr1_293	5	SharpPeak	25.7025154406476	0
chr1	72870000	72880000	chr1	73590000	73600000	14	3.41333715783558	0.00045020334417105	chr1_297	11	SharpPeak	123.362930163925	0
chr1	72860000	72870000	chr1	73610000	73620000	11	1.8417408519883	0.00011977812677242	chr1_297	11	SharpPeak	123.362930163925	0
chr1	72870000	72880000	chr1	73610000	73620000	28	2.83325902105309	0.00000000000000019891917583851	chr1_297	11	SharpPeak	123.362930163925	0
chr1	72860000	72870000	chr1	73620000	73630000	14	1.89408592125151	0.000000770294135743052	chr1_297	11	SharpPeak	123.362930163925	0
chr1	72870000	72880000	chr1	73620000	73630000	34	2.95257843466323	0.000000000000000000000671858793742644	chr1_297	11	SharpPeak	123.362930163925	1
chr1	72860000	72870000	chr1	73630000	73640000	12	2.08041606754312	0.0000689757959104927	chr1_297	11	SharpPeak	123.362930163925	0
chr1	72870000	72880000	chr1	73630000	73640000	20	3.37709659673637	0.0000000472906398194178	chr1_297	11	SharpPeak	123.362930163925	0
chr1	72870000	72880000	chr1	73600000	73610000	30	3.66503575144601	0.00000000000000195407826960713	chr1_297	11	SharpPeak	123.362930163925	0
chr1	72870000	72880000	chr1	73640000	73650000	19	2.47463829821919	0.00000000196241674202319	chr1_297	11	SharpPeak	123.362930163925	0
chr1	72870000	72880000	chr1	73660000	73670000	11	3.19945646060402	0.00930831264343289	chr1_298	5	SharpPeak	26.4568823083146	0
chr1	72870000	72880000	chr1	73670000	73680000	13	3.45629566769723	0.00173828046271567	chr1_298	5	SharpPeak	26.4568823083146	0
chr1	72870000	72880000	chr1	73680000	73690000	15	3.17802618045642	0.0000539166910842411	chr1_298	5	SharpPeak	26.4568823083146	1
chr1	72860000	72870000	chr1	73690000	73700000	10	1.92990221687679	0.000847475114459165	chr1_298	5	SharpPeak	26.4568823083146	0
chr1	72870000	72880000	chr1	73690000	73700000	14	3.03210350252604	0.000134521718849905	chr1_298	5	SharpPeak	26.4568823083146	0
chr1	72870000	72880000	chr1	73730000	73740000	17	2.08450019945956	0.00000000740564186535884	chr1_299	24	BroadPeak	306.929396197271	0
chr1	72860000	72870000	chr1	73740000	73750000	12	1.93725194385814	0.000035555049104201	chr1_299	24	BroadPeak	306.929396197271	0
chr1	72870000	72880000	chr1	73740000	73750000	17	3.04743588757317	0.00000151995101776638	chr1_299	24	BroadPeak	306.929396197271	0
chr1	72860000	72870000	chr1	73750000	73760000	9	1.86458135149683	0.00287063140798208	chr1_299	24	BroadPeak	306.929396197271	0
chr1	72870000	72880000	chr1	73750000	73760000	11	2.88144726027293	0.00434879545995724	chr1_299	24	BroadPeak	306.929396197271	0
chr1	72870000	72880000	chr1	73760000	73770000	17	2.90279620144159	0.000000789213089803359	chr1_299	24	BroadPeak	306.929396197271	0
chr1	72860000	72870000	chr1	73770000	73780000	11	1.85785484286991	0.000128590334980971	chr1_299	24	BroadPeak	306.929396197271	0
chr1	72870000	72880000	chr1	73780000	73790000	12	2.67333773609756	0.000663203898228884	chr1_299	24	BroadPeak	306.929396197271	0
chr1	72860000	72870000	chr1	73790000	73800000	8	1.78367299406935	0.00869217175601726	chr1_299	24	BroadPeak	306.929396197271	0
chr1	72870000	72880000	chr1	73790000	73800000	19	2.69605598407824	0.00000000754160273514337	chr1_299	24	BroadPeak	306.929396197271	0
chr1	72860000	72870000	chr1	73800000	73810000	15	1.84563590591791	0.0000000787670661475334	chr1_299	24	BroadPeak	306.929396197271	0
chr1	72870000	72880000	chr1	73800000	73810000	18	2.83710518793527	0.000000101901967110103	chr1_299	24	BroadPeak	306.929396197271	0
chr1	72820000	72830000	chr1	73810000	73820000	18	3.09323971738556	0.000000367767146901834	chr1_300	2	SharpPeak	17.3454042773824	1
chr1	72860000	72870000	chr1	73810000	73820000	10	1.81725312316766	0.000538352980585699	chr1_299	24	BroadPeak	306.929396197271	0
chr1	72870000	72880000	chr1	73810000	73820000	43	2.7721949430342	0.00000000000000000000000000000000838431178408788	chr1_299	24	BroadPeak	306.929396197271	0
chr1	72820000	72830000	chr1	73820000	73830000	18	3.42079971700848	0.0000015062926148711	chr1_300	2	SharpPeak	17.3454042773824	0
chr1	72860000	72870000	chr1	73820000	73830000	21	1.93823166999005	0.000000000000415642272683105	chr1_299	24	BroadPeak	306.929396197271	0
chr1	72870000	72880000	chr1	73820000	73830000	49	3.04768235558625	0.0000000000000000000000000000000000000389157443281612	chr1_299	24	BroadPeak	306.929396197271	1
chr1	72860000	72870000	chr1	73830000	73840000	13	1.75840652151752	0.00000224756313466389	chr1_299	24	BroadPeak	306.929396197271	0
chr1	72870000	72880000	chr1	73830000	73840000	41	2.63774535378032	0.000000000000000000000000000000249936254093125	chr1_299	24	BroadPeak	306.929396197271	0
chr1	72860000	72870000	chr1	73840000	73850000	12	1.7711006871283	0.0000152217194740328	chr1_299	24	BroadPeak	306.929396197271	0
chr1	72870000	72880000	chr1	73840000	73850000	34	2.66647425673068	0.0000000000000000000000280013437871043	chr1_299	24	BroadPeak	306.929396197271	0
chr1	72860000	72870000	chr1	73850000	73860000	16	1.95024675041781	0.0000000218533723726032	chr1_299	24	BroadPeak	306.929396197271	0
chr1	72870000	72880000	chr1	73850000	73860000	31	3.0743692375671	0.00000000000000000222932370125517	chr1_299	24	BroadPeak	306.929396197271	0
chr1	72860000	72870000	chr1	73860000	73870000	9	1.69227713778924	0.0015088535819549	chr1_299	24	BroadPeak	306.929396197271	0
chr1	72870000	72880000	chr1	73860000	73870000	14	2.4868549436548	0.0000167129164928912	chr1_299	24	BroadPeak	306.929396197271	0
chr1	74300000	74310000	chr1	74370000	74380000	29	13.47122048299	0.00560150357007881	chr1_65	2	SharpPeak	8.65762824876999	0
chr1	75470000	75480000	chr1	75580000	75590000	37	17.7738054776024	0.00206350850511093	chr1_301	2	SharpPeak	12.92005433308	0
chr1	75470000	75480000	chr1	75590000	75600000	44	16.5461401673495	0.00000183538367913933	chr1_301	2	SharpPeak	12.92005433308	1
chr1	75650000	75660000	chr1	75920000	75930000	12	3.15822711829759	0.00270414319813315	chr1_302	2	SharpPeak	10.2831745706793	0
chr1	75650000	75660000	chr1	75930000	75940000	14	3.24861730288153	0.000271949539364882	chr1_302	2	SharpPeak	10.2831745706793	1
chr1	77510000	77520000	chr1	77870000	77880000	21	6.80364171952566	0.000406061347842445	chr1_303	6	SharpPeak	63.6999155912014	0
chr1	77510000	77520000	chr1	77880000	77890000	19	6.15189871646086	0.000887371108308335	chr1_303	6	SharpPeak	63.6999155912014	0
chr1	77500000	77510000	chr1	77890000	77900000	13	4.24543478403495	0.00977265590019401	chr1_303	6	SharpPeak	63.6999155912014	0
chr1	77510000	77520000	chr1	77890000	77900000	59	7.79445978847889	0.000000000000000000000000000133203593522802	chr1_303	6	SharpPeak	63.6999155912014	1
chr1	77500000	77510000	chr1	77900000	77910000	15	4.00574838953469	0.000646501705657827	chr1_303	6	SharpPeak	63.6999155912014	0
chr1	77510000	77520000	chr1	77900000	77910000	33	7.31942915954759	0.000000000492845522850155	chr1_303	6	SharpPeak	63.6999155912014	0
chr1	78190000	78200000	chr1	78390000	78400000	22	8.85386328200487	0.0043997918022875	chr1_304	6	SharpPeak	25.3273598755341	0
chr1	78210000	78220000	chr1	78390000	78400000	21	8.24721960634829	0.00434054922932111	chr1_304	6	SharpPeak	25.3273598755341	0
chr1	78190000	78200000	chr1	78400000	78410000	23	9.78474480183235	0.00660987998644645	chr1_304	6	SharpPeak	25.3273598755341	0
chr1	78200000	78210000	chr1	78400000	78410000	23	9.12680443379618	0.00284895501855698	chr1_304	6	SharpPeak	25.3273598755341	1
chr1	78190000	78200000	chr1	78420000	78430000	21	8.59242700015472	0.00690531698517323	chr1_304	6	SharpPeak	25.3273598755341	0
chr1	78190000	78200000	chr1	78410000	78420000	19	7.24548938366596	0.00559445223743637	chr1_304	6	SharpPeak	25.3273598755341	0
chr1	81590000	81600000	chr1	82270000	82280000	12	2.41371033363007	0.000268190483506116	chr1_77	25	BroadPeak	230.117388471259	0
chr1	81590000	81600000	chr1	82300000	82310000	9	1.88722568846623	0.00309474613045333	chr1_77	25	BroadPeak	230.117388471259	0
chr1	82280000	82290000	chr1	82430000	82440000	29	11.7786040289086	0.000771212314258073	chr1_305	7	SharpPeak	50.2502938685156	0
chr1	82290000	82300000	chr1	82430000	82440000	49	12.3595823877095	0.000000000000867236523553148	chr1_305	7	SharpPeak	50.2502938685156	1
chr1	82290000	82300000	chr1	82440000	82450000	37	13.7126543043056	0.00001287973736394	chr1_305	7	SharpPeak	50.2502938685156	0
chr1	82290000	82300000	chr1	82450000	82460000	33	13.2312883192418	0.000205537109127642	chr1_305	7	SharpPeak	50.2502938685156	0
chr1	82290000	82300000	chr1	82460000	82470000	25	10.9510639431864	0.00594655931427626	chr1_305	7	SharpPeak	50.2502938685156	0
chr1	82280000	82290000	chr1	82470000	82480000	24	10.6032758724524	0.00824079959242863	chr1_305	7	SharpPeak	50.2502938685156	0
chr1	82290000	82300000	chr1	82470000	82480000	35	11.0031449225651	0.000000694750357479344	chr1_305	7	SharpPeak	50.2502938685156	0
chr1	85890000	85900000	chr1	86000000	86010000	29	11.0566103523451	0.000276285332332242	chr1_78	2	SharpPeak	10.3074528548641	1
chr1	86150000	86160000	chr1	86320000	86330000	14	4.62660113811605	0.00736185988475997	chr1_306	2	SharpPeak	11.4080686312103	0
chr1	86210000	86220000	chr1	86320000	86330000	12	3.44531154343216	0.00538156298981556	chr1_79	6	SharpPeak	24.1132164421511	0
chr1	86150000	86160000	chr1	86330000	86340000	21	5.22458062734052	0.0000098264776378871	chr1_306	2	SharpPeak	11.4080686312103	1
chr1	86210000	86220000	chr1	86330000	86340000	13	3.78140693878064	0.00377084170782533	chr1_79	6	SharpPeak	24.1132164421511	1
chr1	86430000	86440000	chr1	86490000	86500000	48	23.5674681759712	0.000431731437836464	chr1_80	11	SharpPeak	159.680135032646	0
chr1	86440000	86450000	chr1	86490000	86500000	96	44.4460762448	0.00000000375716905409813	chr1_80	11	SharpPeak	159.680135032646	0
chr1	86430000	86440000	chr1	86510000	86520000	34	15.0408170588213	0.000916752475233093	chr1_80	11	SharpPeak	159.680135032646	0
chr1	86440000	86450000	chr1	86510000	86520000	62	27.512301887031	0.00000154495439267858	chr1_80	11	SharpPeak	159.680135032646	0
chr1	86430000	86440000	chr1	86540000	86550000	31	11.3426165362145	0.000071612746906835	chr1_80	11	SharpPeak	159.680135032646	0
chr1	86660000	86670000	chr1	87010000	87020000	13	2.54289135957655	0.0000984089803970912	chr1_307	13	SharpPeak	128.050325577785	0
chr1	86670000	86680000	chr1	87010000	87020000	11	3.16436283181438	0.00860887800203894	chr1_307	13	SharpPeak	128.050325577785	0
chr1	86670000	86680000	chr1	87000000	87010000	19	4.65281461921255	0.0000253183465093775	chr1_307	13	SharpPeak	128.050325577785	0
chr1	86660000	86670000	chr1	87040000	87050000	35	3.20670378059103	0.00000000000000000000081442920205012	chr1_307	13	SharpPeak	128.050325577785	1
chr1	86670000	86680000	chr1	87040000	87050000	32	4.09105932024384	0.000000000000000639974300696505	chr1_307	13	SharpPeak	128.050325577785	0
chr1	86700000	86710000	chr1	87040000	87050000	17	5.08546931514332	0.000830149871869889	chr1_308	2	SharpPeak	9.4922191115072	1
chr1	86660000	86670000	chr1	87020000	87030000	13	2.93852654016255	0.000397514365877182	chr1_307	13	SharpPeak	128.050325577785	0
chr1	86670000	86680000	chr1	87020000	87030000	17	3.72047633782826	0.0000204554520183807	chr1_307	13	SharpPeak	128.050325577785	0
chr1	86660000	86670000	chr1	87030000	87040000	19	3.06121001479176	0.0000000557929797384739	chr1_307	13	SharpPeak	128.050325577785	0
chr1	86670000	86680000	chr1	87030000	87040000	32	3.89021696950985	0.000000000000000162833367161774	chr1_307	13	SharpPeak	128.050325577785	0
chr1	86700000	86710000	chr1	87030000	87040000	15	4.83327263919677	0.00402370620384201	chr1_308	2	SharpPeak	9.4922191115072	0
chr1	86670000	86680000	chr1	87050000	87060000	15	3.87689580671302	0.000463665487881812	chr1_307	13	SharpPeak	128.050325577785	0
chr1	86660000	86670000	chr1	87060000	87070000	14	2.72011389830908	0.0000431962160779771	chr1_307	13	SharpPeak	128.050325577785	0
chr1	86670000	86680000	chr1	87060000	87070000	20	3.40637068485489	0.0000000543073948930373	chr1_307	13	SharpPeak	128.050325577785	0
chr1	86630000	86640000	chr1	87080000	87090000	11	1.99621113653119	0.000235988589598463	chr1_81	2	SharpPeak	12.1625262164419	0
chr1	86670000	86680000	chr1	87080000	87090000	11	2.97080932397306	0.00548678542511353	chr1_82	3	SharpPeak	15.3740257993638	0
chr1	86580000	86590000	chr1	87110000	87120000	12	3.59412957871013	0.00741479167902522	chr1_83	2	SharpPeak	10.3791744969906	0
chr1	86660000	86670000	chr1	87140000	87150000	11	2.83519904899024	0.00385796116519925	chr1_84	2	SharpPeak	8.11926599757107	1
chr1	86660000	86670000	chr1	87190000	87200000	18	2.41294048624965	0.00000000898851941914043	chr1_85	23	SharpPeak	150.472463780042	0
chr1	86670000	86680000	chr1	87190000	87200000	12	2.96066987440567	0.00157272358964836	chr1_85	23	SharpPeak	150.472463780042	0
chr1	86670000	86680000	chr1	86990000	87000000	13	3.98215130640537	0.00581376173419108	chr1_307	13	SharpPeak	128.050325577785	0
chr1	88440000	88450000	chr1	88550000	88560000	23	6.98141697745287	0.0000695628898443338	chr1_309	2	SharpPeak	11.275386284362	1
chr1	88440000	88450000	chr1	88560000	88570000	22	8.11782661811127	0.00152276160690044	chr1_309	2	SharpPeak	11.275386284362	0
chr1	88440000	88450000	chr1	88710000	88720000	22	3.99090574420529	0.0000000280426883252605	chr1_87	43	BroadPeak	501.733512649758	0
chr1	88480000	88490000	chr1	88710000	88720000	16	4.12587286096477	0.000260136606746424	chr1_87	43	BroadPeak	501.733512649758	0
chr1	88490000	88500000	chr1	88710000	88720000	15	3.87265797039994	0.000458563259063351	chr1_87	43	BroadPeak	501.733512649758	0
chr1	88400000	88410000	chr1	88720000	88730000	12	2.92406287471922	0.00142630686161796	chr1_310	2	SharpPeak	9.93044065200701	0
chr1	88440000	88450000	chr1	88720000	88730000	13	3.70722115278522	0.00319486992550714	chr1_87	43	BroadPeak	501.733512649758	0
chr1	88480000	88490000	chr1	88720000	88730000	13	3.81311447832411	0.00403983535803597	chr1_87	43	BroadPeak	501.733512649758	0
chr1	88400000	88410000	chr1	88730000	88740000	12	2.81693944363932	0.00103369828565082	chr1_310	2	SharpPeak	9.93044065200701	1
chr1	89070000	89080000	chr1	89170000	89180000	45	19.4380166788795	0.0000426322018031943	chr1_311	4	SharpPeak	29.6959124372083	0
chr1	89060000	89070000	chr1	89190000	89200000	20	7.97775896960806	0.00679949451385791	chr1_311	4	SharpPeak	29.6959124372083	0
chr1	89070000	89080000	chr1	89190000	89200000	54	17.4467481321492	0.000000000427054717800958	chr1_311	4	SharpPeak	29.6959124372083	1
chr1	88440000	88450000	chr1	88680000	88690000	17	4.61440592434988	0.000274223093240933	chr1_87	43	BroadPeak	501.733512649758	0
chr1	89070000	89080000	chr1	89180000	89190000	43	18.0653360068332	0.0000368690683470558	chr1_311	4	SharpPeak	29.6959124372083	0
chr1	89640000	89650000	chr1	89950000	89960000	16	3.1309614924557	0.0000103983287930155	chr1_88	25	BroadPeak	233.365638749434	0
chr1	89750000	89760000	chr1	89950000	89960000	16	4.69816708771202	0.00105600638690039	chr1_89	8	SharpPeak	50.7093058554015	0
chr1	90200000	90210000	chr1	90320000	90330000	37	16.827795302778	0.00077917892124694	chr1_312	3	SharpPeak	14.6938741945848	0
chr1	90200000	90210000	chr1	90330000	90340000	28	12.6051137890192	0.00443342014957649	chr1_312	3	SharpPeak	14.6938741945848	0
chr1	90200000	90210000	chr1	90340000	90350000	33	14.2281533959842	0.000747529244846386	chr1_312	3	SharpPeak	14.6938741945848	1
chr1	90200000	90210000	chr1	90400000	90410000	26	10.3259471496607	0.00125180241328072	chr1_313	14	SharpPeak	120.466841498232	0
chr1	90200000	90210000	chr1	90410000	90420000	49	11.6944174950673	0.000000000000117080207634224	chr1_313	14	SharpPeak	120.466841498232	0
chr1	90200000	90210000	chr1	90420000	90430000	25	9.43989761891886	0.000817451484367986	chr1_313	14	SharpPeak	120.466841498232	0
chr1	90200000	90210000	chr1	90430000	90440000	28	9.63037578460922	0.0000685894966480186	chr1_313	14	SharpPeak	120.466841498232	0
chr1	90200000	90210000	chr1	90450000	90460000	32	9.36706715259614	0.00000056644742851047	chr1_313	14	SharpPeak	120.466841498232	0
chr1	90200000	90210000	chr1	90460000	90470000	29	10.1246351946986	0.0000618556798291124	chr1_313	14	SharpPeak	120.466841498232	0
chr1	90210000	90220000	chr1	90460000	90470000	19	5.98920770417164	0.000645735886192525	chr1_313	14	SharpPeak	120.466841498232	0
chr1	90200000	90210000	chr1	90470000	90480000	44	9.40009598209661	0.0000000000000735436452850213	chr1_313	14	SharpPeak	120.466841498232	1
chr1	90210000	90220000	chr1	90470000	90480000	16	5.56167576500503	0.00569990768773121	chr1_313	14	SharpPeak	120.466841498232	0
chr1	90200000	90210000	chr1	90480000	90490000	30	9.51275041408585	0.00000721672947464693	chr1_313	14	SharpPeak	120.466841498232	0
chr1	90200000	90210000	chr1	90490000	90500000	39	8.48398359873354	0.00000000000476637674358967	chr1_313	14	SharpPeak	120.466841498232	0
chr1	90210000	90220000	chr1	90490000	90500000	31	5.02319025072196	0.000000000000934526071909457	chr1_313	14	SharpPeak	120.466841498232	0
chr1	90200000	90210000	chr1	90530000	90540000	20	6.48823226295867	0.000613669594530782	chr1_91	14	BroadPeak	239.879027169027	0
chr1	90200000	90210000	chr1	90540000	90550000	26	7.63630575324766	0.0000104594825125251	chr1_91	14	BroadPeak	239.879027169027	0
chr1	90200000	90210000	chr1	90440000	90450000	16	5.5516282652437	0.00562215726272739	chr1_313	14	SharpPeak	120.466841498232	0
chr1	90200000	90210000	chr1	90500000	90510000	25	8.81836898787216	0.000299598421570915	chr1_313	14	SharpPeak	120.466841498232	0
chr1	90200000	90210000	chr1	90550000	90560000	25	5.06835700524878	0.0000000202612258430926	chr1_91	14	BroadPeak	239.879027169027	0
chr1	90200000	90210000	chr1	90520000	90530000	19	6.83449405029983	0.00296474808096216	chr1_91	14	BroadPeak	239.879027169027	0
chr1	90150000	90160000	chr1	90560000	90570000	11	2.77838747759255	0.00332305198107243	chr1_314	2	SharpPeak	10.2175369363768	0
chr1	90200000	90210000	chr1	90560000	90570000	40	7.28375624330196	0.00000000000000911754549796059	chr1_91	14	BroadPeak	239.879027169027	0
chr1	90200000	90210000	chr1	90580000	90590000	75	6.51501762930096	0.00000000000000000000000000000000000000000000000200076065720125	chr1_91	14	BroadPeak	239.879027169027	0
chr1	90210000	90220000	chr1	90580000	90590000	25	3.88770572760353	0.000000000103962608070453	chr1_91	14	BroadPeak	239.879027169027	0
chr1	90220000	90230000	chr1	90580000	90590000	13	2.92943485933489	0.000385938049648283	chr1_91	14	BroadPeak	239.879027169027	0
chr1	90270000	90280000	chr1	90580000	90590000	13	3.38428837999344	0.00144838139152649	chr1_92	4	SharpPeak	19.4393148955231	0
chr1	90150000	90160000	chr1	90570000	90580000	13	2.79676261622115	0.000246909155425928	chr1_314	2	SharpPeak	10.2175369363768	1
chr1	90200000	90210000	chr1	90570000	90580000	52	7.32542115701216	0.00000000000000000000000557934449526748	chr1_91	14	BroadPeak	239.879027169027	0
chr1	90210000	90220000	chr1	90570000	90580000	15	4.33973966075315	0.00144686686157267	chr1_91	14	BroadPeak	239.879027169027	0
chr1	90000000	90010000	chr1	90590000	90600000	13	2.23687389041014	0.0000276944828692376	chr1_90	5	SharpPeak	29.416061088927	0
chr1	90200000	90210000	chr1	90590000	90600000	86	5.99967612462382	0.00000000000000000000000000000000000000000000000000000000000000712755571103481	chr1_91	14	BroadPeak	239.879027169027	1
chr1	90210000	90220000	chr1	90590000	90600000	23	3.60406397329205	0.000000000825431938669723	chr1_91	14	BroadPeak	239.879027169027	0
chr1	90270000	90280000	chr1	90590000	90600000	14	3.13895496413241	0.000191877479552123	chr1_92	4	SharpPeak	19.4393148955231	1
chr1	90280000	90290000	chr1	90590000	90600000	11	2.98984037764582	0.00572373329806893	chr1_92	4	SharpPeak	19.4393148955231	0
chr1	91540000	91550000	chr1	91880000	91890000	15	3.99906340996042	0.000635589986679871	chr1_315	5	SharpPeak	25.7670674398901	0
chr1	91530000	91540000	chr1	91890000	91900000	12	2.85251044750443	0.00115124484610306	chr1_315	5	SharpPeak	25.7670674398901	0
chr1	91540000	91550000	chr1	91890000	91900000	15	4.26829227940104	0.00122506318865193	chr1_315	5	SharpPeak	25.7670674398901	0
chr1	91530000	91540000	chr1	91870000	91880000	10	2.69268124682795	0.0088202990259595	chr1_315	5	SharpPeak	25.7670674398901	0
chr1	91540000	91550000	chr1	91870000	91880000	17	3.9917935166791	0.0000486037165359138	chr1_315	5	SharpPeak	25.7670674398901	1
chr1	92170000	92180000	chr1	92360000	92370000	20	6.63768526048728	0.000815249448460702	chr1_316	2	SharpPeak	9.25120042649774	1
chr1	92180000	92190000	chr1	92360000	92370000	17	6.191011334928	0.0064000213554107	chr1_316	2	SharpPeak	9.25120042649774	0
chr1	92640000	92650000	chr1	92820000	92830000	29	10.9267332569205	0.000226764700889721	chr1_93	25	BroadPeak	419.576794438958	0
chr1	92730000	92740000	chr1	92820000	92830000	38	14.504581529766	0.0000177952019130111	chr1_93	25	BroadPeak	419.576794438958	0
chr1	105660000	105670000	chr1	106040000	106050000	15	3.48755662897655	0.000149936803385917	chr1_317	2	SharpPeak	10.5657685656677	1
chr1	106170000	106180000	chr1	106240000	106250000	46	19.302011099055	0.0000166946998723803	chr1_318	2	SharpPeak	20.1609608075591	0
chr1	106170000	106180000	chr1	106310000	106320000	28	11.6690631699614	0.00147990203989422	chr1_319	2	SharpPeak	12.4320378445147	0
chr1	106170000	106180000	chr1	106350000	106360000	44	10.5778095211731	0.00000000000372532864930097	chr1_320	8	SharpPeak	161.434372195644	0
chr1	105660000	105670000	chr1	106050000	106060000	12	3.17500563361945	0.00282198289718533	chr1_317	2	SharpPeak	10.5657685656677	0
chr1	106170000	106180000	chr1	106250000	106260000	51	15.1044589125084	0.0000000000815645187222909	chr1_318	2	SharpPeak	20.1609608075591	1
chr1	106170000	106180000	chr1	106300000	106310000	36	12.7817814254647	0.00000718284891956232	chr1_319	2	SharpPeak	12.4320378445147	1
chr1	106170000	106180000	chr1	106330000	106340000	37	9.92624923568845	0.0000000052450860046741	chr1_320	8	SharpPeak	161.434372195644	0
chr1	106170000	106180000	chr1	106340000	106350000	54	14.2420837646938	0.00000000000024454099493446	chr1_320	8	SharpPeak	161.434372195644	0
chr1	106170000	106180000	chr1	106360000	106370000	31	7.86658287339638	0.0000000413426636908967	chr1_320	8	SharpPeak	161.434372195644	0
chr1	106190000	106200000	chr1	106360000	106370000	11	3.0583635765864	0.00674551584454379	chr1_321	4	SharpPeak	20.4335266963671	0
chr1	106170000	106180000	chr1	106370000	106380000	68	11.0342378669413	0.000000000000000000000000000682597044243621	chr1_320	8	SharpPeak	161.434372195644	0
chr1	106200000	106210000	chr1	106370000	106380000	18	4.93669212801396	0.000187485935226411	chr1_321	4	SharpPeak	20.4335266963671	1
chr1	106070000	106080000	chr1	106380000	106390000	19	2.41249105876922	0.00000000131270509310699	chr1_322	3	SharpPeak	24.3231988085703	1
chr1	106170000	106180000	chr1	106380000	106390000	77	10.4708337077918	0.00000000000000000000000000000000000124327203221742	chr1_320	8	SharpPeak	161.434372195644	1
chr1	106190000	106200000	chr1	106380000	106390000	14	3.89929354852942	0.00160300556313782	chr1_321	4	SharpPeak	20.4335266963671	0
chr1	106070000	106080000	chr1	106390000	106400000	15	2.45134476897958	0.00000269691670609326	chr1_322	3	SharpPeak	24.3231988085703	0
chr1	106170000	106180000	chr1	106390000	106400000	65	10.5847137539659	0.0000000000000000000000000147505475960963	chr1_320	8	SharpPeak	161.434372195644	0
chr1	106200000	106210000	chr1	106390000	106400000	17	4.68892043219349	0.000330439155138718	chr1_321	4	SharpPeak	20.4335266963671	0
chr1	106070000	106080000	chr1	106400000	106410000	10	2.24049030287933	0.00252085686707554	chr1_322	3	SharpPeak	24.3231988085703	0
chr1	106170000	106180000	chr1	106400000	106410000	33	9.20046723313522	0.000000114204298159041	chr1_320	8	SharpPeak	161.434372195644	0
chr1	118320000	118330000	chr1	118470000	118480000	18	6.12055795025234	0.00227048979120528	chr1_97	3	SharpPeak	13.1001548032153	0
chr1	118310000	118320000	chr1	118490000	118500000	13	3.96456342292682	0.00562266629902621	chr1_323	2	SharpPeak	9.62955575532468	0
chr1	118320000	118330000	chr1	118490000	118500000	16	4.33588842401254	0.000453217561535173	chr1_323	2	SharpPeak	9.62955575532468	1
chr1	119080000	119090000	chr1	119430000	119440000	10	2.38789450121867	0.00390563099026096	chr1_99	10	SharpPeak	99.0024774814269	0
chr1	120600000	120610000	chr1	121040000	121050000	19	3.56603720929996	0.000000574604284049661	chr1_324	5	SharpPeak	33.9719122871536	0
chr1	120590000	120600000	chr1	121050000	121060000	16	3.77457190872013	0.0000948260191473239	chr1_324	5	SharpPeak	33.9719122871536	0
chr1	120600000	120610000	chr1	121050000	121060000	25	4.83757064916567	0.0000000081374265309478	chr1_324	5	SharpPeak	33.9719122871536	1
chr1	120610000	120620000	chr1	121050000	121060000	12	3.57962979896113	0.00718498271568951	chr1_324	5	SharpPeak	33.9719122871536	0
chr1	120590000	120600000	chr1	121060000	121070000	10	2.5699591590584	0.00645828576259796	chr1_324	5	SharpPeak	33.9719122871536	0
chr1	120600000	120610000	chr1	121120000	121130000	18	3.44194046023447	0.00000163397400284922	chr1_103	27	BroadPeak	353.006869761727	0
chr1	120590000	120600000	chr1	121130000	121140000	9	2.17563272437243	0.00758651638029861	chr1_103	27	BroadPeak	353.006869761727	0
chr1	120590000	120600000	chr1	121180000	121190000	24	2.40964676422274	0.0000000000000359837334092005	chr1_103	27	BroadPeak	353.006869761727	0
chr1	120600000	120610000	chr1	121180000	121190000	26	2.94150923190008	0.0000000000000369116257947615	chr1_103	27	BroadPeak	353.006869761727	0
chr1	120610000	120620000	chr1	121180000	121190000	17	2.29937641663365	0.000000030569246598597	chr1_103	27	BroadPeak	353.006869761727	0
chr1	120620000	120630000	chr1	121180000	121190000	10	2.01185780784016	0.00114550550686694	chr1_103	27	BroadPeak	353.006869761727	0
chr1	120590000	120600000	chr1	121140000	121150000	11	2.4568204075924	0.00129012524418935	chr1_103	27	BroadPeak	353.006869761727	0
chr1	120620000	120630000	chr1	121140000	121150000	10	2.04891214850332	0.00131305269414655	chr1_103	27	BroadPeak	353.006869761727	0
chr1	120590000	120600000	chr1	121160000	121170000	21	2.6691236012023	0.000000000139735851396503	chr1_103	27	BroadPeak	353.006869761727	0
chr1	120600000	120610000	chr1	121160000	121170000	22	3.3042513932235	0.000000000987228279207123	chr1_103	27	BroadPeak	353.006869761727	0
chr1	120610000	120620000	chr1	121160000	121170000	20	2.5393136635309	0.000000000427991007561397	chr1_103	27	BroadPeak	353.006869761727	0
chr1	120620000	120630000	chr1	121160000	121170000	12	2.19616814217855	0.000113916112278158	chr1_103	27	BroadPeak	353.006869761727	0
chr1	120590000	120600000	chr1	121190000	121200000	13	2.42827766856542	0.0000626039318481291	chr1_103	27	BroadPeak	353.006869761727	0
chr1	120600000	120610000	chr1	121190000	121200000	13	2.96694090440669	0.000437285076899312	chr1_103	27	BroadPeak	353.006869761727	0
chr1	120610000	120620000	chr1	121190000	121200000	18	2.31571053707331	0.00000000484959448665017	chr1_103	27	BroadPeak	353.006869761727	0
chr1	120590000	120600000	chr1	121210000	121220000	15	1.91688350270303	0.000000128487801255567	chr1_325	3	SharpPeak	21.2499889117617	1
chr1	120590000	120600000	chr1	121150000	121160000	10	2.7283001767487	0.00966067525557392	chr1_103	27	BroadPeak	353.006869761727	0
chr1	120600000	120610000	chr1	121150000	121160000	20	3.38722534398118	0.0000000497602827978307	chr1_103	27	BroadPeak	353.006869761727	0
chr1	120610000	120620000	chr1	121150000	121160000	10	2.59472050400564	0.00688645227131937	chr1_103	27	BroadPeak	353.006869761727	0
chr1	120590000	120600000	chr1	121220000	121230000	14	2.35944006413953	0.00000932697158162387	chr1_325	3	SharpPeak	21.2499889117617	0
chr1	120600000	120610000	chr1	121220000	121230000	11	2.86937312311505	0.00421700456289755	chr1_325	3	SharpPeak	21.2499889117617	0
chr1	120590000	120600000	chr1	121380000	121390000	10	1.87011697099118	0.000669298615824973	chr1_104	13	SharpPeak	83.8226581745938	0
chr1	120600000	120610000	chr1	121380000	121390000	11	2.18217166170198	0.000498548191703163	chr1_104	13	SharpPeak	83.8226581745938	0
chr1	120610000	120620000	chr1	121380000	121390000	13	1.79757079546571	0.00000286095348672599	chr1_104	13	SharpPeak	83.8226581745938	0
chr1	120590000	120600000	chr1	121400000	121410000	15	1.85585504817073	0.0000000842783479058327	chr1_104	13	SharpPeak	83.8226581745938	0
chr1	120610000	120620000	chr1	121400000	121410000	8	1.78410975659461	0.00870450510300084	chr1_104	13	SharpPeak	83.8226581745938	0
chr1	120600000	120610000	chr1	121410000	121420000	11	2.29443276923565	0.000748678520726923	chr1_104	13	SharpPeak	83.8226581745938	0
chr1	120600000	120610000	chr1	121420000	121430000	11	2.40351884306551	0.00107623731847753	chr1_104	13	SharpPeak	83.8226581745938	0
chr1	120600000	120610000	chr1	121440000	121450000	9	2.23986050574941	0.00908453431506772	chr1_104	13	SharpPeak	83.8226581745938	0
chr1	125910000	125920000	chr1	126410000	126420000	11	2.59579314724668	0.00198810616107219	chr1_326	2	SharpPeak	9.93757548575948	0
chr1	125910000	125920000	chr1	126420000	126430000	10	1.8932574866876	0.00073404420772479	chr1_326	2	SharpPeak	9.93757548575948	1
chr1	127200000	127210000	chr1	127370000	127380000	22	9.30939296543179	0.00786804628764713	chr1_327	11	SharpPeak	119.224660571183	0
chr1	127200000	127210000	chr1	127390000	127400000	29	7.68912924386823	0.000000335971610579429	chr1_327	11	SharpPeak	119.224660571183	0
chr1	127200000	127210000	chr1	127400000	127410000	34	8.17780279734032	0.00000000190988174538849	chr1_327	11	SharpPeak	119.224660571183	0
chr1	127200000	127210000	chr1	127420000	127430000	22	8.64856086294364	0.0033298733734845	chr1_327	11	SharpPeak	119.224660571183	0
chr1	127200000	127210000	chr1	127430000	127440000	37	6.53100790850102	0.0000000000000441169156572257	chr1_327	11	SharpPeak	119.224660571183	0
chr1	127200000	127210000	chr1	127440000	127450000	26	7.62407377446876	0.0000101988590610534	chr1_327	11	SharpPeak	119.224660571183	0
chr1	127200000	127210000	chr1	127460000	127470000	38	6.34603186304831	0.0000000000000034783855357357	chr1_327	11	SharpPeak	119.224660571183	1
chr1	127200000	127210000	chr1	127470000	127480000	28	6.14167128288256	0.0000000114317582672283	chr1_327	11	SharpPeak	119.224660571183	0
chr1	127200000	127210000	chr1	127380000	127390000	32	10.0330514850995	0.00000242506295190293	chr1_327	11	SharpPeak	119.224660571183	0
chr1	127200000	127210000	chr1	127450000	127460000	41	7.46027291898012	0.00000000000000381390737750194	chr1_327	11	SharpPeak	119.224660571183	0
chr1	127200000	127210000	chr1	127410000	127420000	38	9.44565677295802	0.000000000395685242865545	chr1_327	11	SharpPeak	119.224660571183	0
chr1	128410000	128420000	chr1	128540000	128550000	24	9.55511064457687	0.0022611081585404	chr1_328	2	SharpPeak	8.95752451969754	1
chr1	128410000	128420000	chr1	128550000	128560000	22	8.80121033260063	0.00409667740543236	chr1_328	2	SharpPeak	8.95752451969754	0
chr1	128360000	128370000	chr1	128570000	128580000	16	5.30594926082037	0.00362711170051775	chr1_108	18	SharpPeak	150.688146412596	0
chr1	128360000	128370000	chr1	128600000	128610000	13	3.47350721929444	0.00182205018407959	chr1_108	18	SharpPeak	150.688146412596	0
chr1	128590000	128600000	chr1	128790000	128800000	35	9.22993907691996	0.0000000101544724539033	chr1_112	9	SharpPeak	129.518251496723	0
chr1	128580000	128590000	chr1	128800000	128810000	25	5.89855715494989	0.000000366107172542481	chr1_112	9	SharpPeak	129.518251496723	0
chr1	128590000	128600000	chr1	128800000	128810000	39	9.8450439572578	0.000000000336714581239907	chr1_112	9	SharpPeak	129.518251496723	0
chr1	128350000	128360000	chr1	128820000	128830000	26	3.27399296778631	0.000000000000403786910333313	chr1_111	16	SharpPeak	158.06114408307	0
chr1	128360000	128370000	chr1	128820000	128830000	41	2.79382170693149	0.00000000000000000000000000000220442556515547	chr1_111	16	SharpPeak	158.06114408307	1
chr1	128410000	128420000	chr1	128820000	128830000	24	4.19405178061884	0.00000000259660060942552	chr1_111	16	SharpPeak	158.06114408307	0
chr1	128580000	128590000	chr1	128820000	128830000	27	5.93725756981488	0.0000000242427599870265	chr1_112	9	SharpPeak	129.518251496723	0
chr1	128590000	128600000	chr1	128820000	128830000	69	9.880518643318	0.000000000000000000000000000000193511127562122	chr1_112	9	SharpPeak	129.518251496723	1
chr1	128360000	128370000	chr1	128840000	128850000	13	1.93960764826731	0.00000639914196021148	chr1_111	16	SharpPeak	158.06114408307	0
chr1	128410000	128420000	chr1	128840000	128850000	12	2.64434688670834	0.00060349290840344	chr1_111	16	SharpPeak	158.06114408307	0
chr1	128350000	128360000	chr1	128810000	128820000	18	3.00343840036466	0.000000239437931604534	chr1_111	16	SharpPeak	158.06114408307	0
chr1	128360000	128370000	chr1	128810000	128820000	16	2.58235416060092	0.000000914062427328912	chr1_111	16	SharpPeak	158.06114408307	0
chr1	128580000	128590000	chr1	128810000	128820000	23	5.45663615653544	0.00000138670938444883	chr1_112	9	SharpPeak	129.518251496723	0
chr1	128590000	128600000	chr1	128810000	128820000	48	9.0791194908509	0.0000000000000000446342839266381	chr1_112	9	SharpPeak	129.518251496723	0
chr1	131270000	131280000	chr1	131560000	131570000	17	3.19297631840431	0.00000286768015372103	chr1_114	4	SharpPeak	28.1291777050959	1
chr1	132160000	132170000	chr1	132220000	132230000	35	15.2622208632732	0.000566942028044092	chr1_115	3	SharpPeak	17.8558906544599	0
chr1	132310000	132320000	chr1	132330000	132340000	176	83.975420239	0.00000000000000123999072305951	chr1_329	6	SharpPeak	73.3248590442938	1
chr1	132300000	132310000	chr1	132340000	132350000	53	24.6788512438725	0.0000455570361636248	chr1_329	6	SharpPeak	73.3248590442938	0
chr1	132310000	132320000	chr1	132340000	132350000	116	50.7212527371	0.00000000000149233982495502	chr1_329	6	SharpPeak	73.3248590442938	0
chr1	132320000	132330000	chr1	132340000	132350000	110	51.1637662145	0.000000000235900932201509	chr1_329	6	SharpPeak	73.3248590442938	0
chr1	132300000	132310000	chr1	132350000	132360000	57	26.7935222251619	0.000026275495789779	chr1_329	6	SharpPeak	73.3248590442938	0
chr1	132310000	132320000	chr1	132350000	132360000	118	53.211471971	0.00000000000644718430890718	chr1_329	6	SharpPeak	73.3248590442938	0
chr1	132530000	132540000	chr1	132570000	132580000	51	21.4147074408256	0.00000460736232379503	chr1_330	6	SharpPeak	49.4697161533671	0
chr1	132530000	132540000	chr1	132580000	132590000	66	23.6690525211441	0.000000000199130700631334	chr1_330	6	SharpPeak	49.4697161533671	1
chr1	132540000	132550000	chr1	132580000	132590000	71	32.8635882706002	0.000000857346722437178	chr1_330	6	SharpPeak	49.4697161533671	0
chr1	132530000	132540000	chr1	132590000	132600000	48	17.5131685084027	0.000000210803748328662	chr1_330	6	SharpPeak	49.4697161533671	0
chr1	132540000	132550000	chr1	132590000	132600000	51	23.7478158195537	0.0000689757959104927	chr1_330	6	SharpPeak	49.4697161533671	0
chr1	132530000	132540000	chr1	132600000	132610000	33	14.9670079166366	0.00172391818629512	chr1_330	6	SharpPeak	49.4697161533671	0
chr1	132740000	132750000	chr1	132950000	132960000	23	7.03447462654947	0.0000779164507839565	chr1_331	16	SharpPeak	145.63174410936	0
chr1	132750000	132760000	chr1	132950000	132960000	17	4.82693668281177	0.000464096962225914	chr1_331	16	SharpPeak	145.63174410936	0
chr1	132760000	132770000	chr1	132950000	132960000	21	4.44698884491783	0.000000808821062689632	chr1_331	16	SharpPeak	145.63174410936	0
chr1	132740000	132750000	chr1	132960000	132970000	20	6.98132818903241	0.00149538887430469	chr1_331	16	SharpPeak	145.63174410936	0
chr1	132750000	132760000	chr1	132960000	132970000	40	4.78375828114347	0.00000000000000000000734877742380521	chr1_331	16	SharpPeak	145.63174410936	1
chr1	132760000	132770000	chr1	132960000	132970000	30	4.39990889585712	0.000000000000199168089822753	chr1_331	16	SharpPeak	145.63174410936	0
chr1	132750000	132760000	chr1	132940000	132950000	23	5.74945205924754	0.00000335988051239421	chr1_331	16	SharpPeak	145.63174410936	0
chr1	132760000	132770000	chr1	132940000	132950000	17	5.29654181172118	0.00129220398961242	chr1_331	16	SharpPeak	145.63174410936	0
chr1	132730000	132740000	chr1	132970000	132980000	16	5.72875451482041	0.00750045245108987	chr1_331	16	SharpPeak	145.63174410936	0
chr1	132740000	132750000	chr1	132970000	132980000	23	6.08467743668943	0.0000083081316404325	chr1_331	16	SharpPeak	145.63174410936	0
chr1	132750000	132760000	chr1	132970000	132980000	21	4.18874623533548	0.000000317994769131931	chr1_331	16	SharpPeak	145.63174410936	0
chr1	132760000	132770000	chr1	132970000	132980000	25	3.85633474666385	0.0000000000890434781988062	chr1_331	16	SharpPeak	145.63174410936	0
chr1	132750000	132760000	chr1	132980000	132990000	24	3.73289203749786	0.000000000276824317827783	chr1_331	16	SharpPeak	145.63174410936	0
chr1	132760000	132770000	chr1	132980000	132990000	18	3.44201585683616	0.00000163397400284922	chr1_331	16	SharpPeak	145.63174410936	0
chr1	132740000	132750000	chr1	132990000	133000000	24	5.85902953315141	0.00000122362115159486	chr1_331	16	SharpPeak	145.63174410936	0
chr1	132750000	132760000	chr1	132990000	133000000	15	4.03175658699824	0.000692613583175192	chr1_331	16	SharpPeak	145.63174410936	0
chr1	133040000	133050000	chr1	133070000	133080000	144	71.7085789547	0.0000000000184361248139799	chr1_332	5	SharpPeak	78.2493925953773	0
chr1	133040000	133050000	chr1	133080000	133090000	191	62.8648142499	0.0000000000000000000000000000000000441780281338687	chr1_332	5	SharpPeak	78.2493925953773	1
chr1	133030000	133040000	chr1	133090000	133100000	41	19.6145761446397	0.000905027203142393	chr1_332	5	SharpPeak	78.2493925953773	0
chr1	133040000	133050000	chr1	133090000	133100000	98	42.7363627164	0.000000000114781116210921	chr1_332	5	SharpPeak	78.2493925953773	0
chr1	133040000	133050000	chr1	133100000	133110000	72	34.3045452024	0.00000195417298113448	chr1_332	5	SharpPeak	78.2493925953773	0
chr1	133180000	133190000	chr1	133250000	133260000	54	26.9525929902531	0.000218821315069551	chr1_120	27	BroadPeak	254.832723568694	0
chr1	133180000	133190000	chr1	133270000	133280000	64	22.9835421657977	0.000000000428348985862555	chr1_120	27	BroadPeak	254.832723568694	0
chr1	133180000	133190000	chr1	133280000	133290000	64	22.567784747968	0.00000000021095557360812	chr1_120	27	BroadPeak	254.832723568694	0
chr1	133160000	133170000	chr1	133300000	133310000	44	13.7457593471893	0.0000000108578078134567	chr1_120	27	BroadPeak	254.832723568694	0
chr1	133180000	133190000	chr1	133300000	133310000	73	18.8849873994055	0.00000000000000000194212280222207	chr1_120	27	BroadPeak	254.832723568694	1
chr1	133160000	133170000	chr1	133310000	133320000	39	13.1194042630597	0.000000663169231379653	chr1_120	27	BroadPeak	254.832723568694	0
chr1	133180000	133190000	chr1	133310000	133320000	61	17.8801550120861	0.000000000000410085579016283	chr1_120	27	BroadPeak	254.832723568694	0
chr1	133160000	133170000	chr1	133330000	133340000	23	9.28375958878781	0.00351196551461366	chr1_120	27	BroadPeak	254.832723568694	0
chr1	133180000	133190000	chr1	133330000	133340000	29	12.4853019516468	0.00188480102515119	chr1_120	27	BroadPeak	254.832723568694	0
chr1	133180000	133190000	chr1	133260000	133270000	55	24.5577929186307	0.00000953609864805	chr1_120	27	BroadPeak	254.832723568694	0
chr1	133130000	133140000	chr1	133340000	133350000	35	15.7528893767991	0.000987599126793948	chr1_333	3	SharpPeak	15.6418809680149	0
chr1	133160000	133170000	chr1	133340000	133350000	25	10.4221992640385	0.00315911433700008	chr1_120	27	BroadPeak	254.832723568694	0
chr1	133180000	133190000	chr1	133340000	133350000	38	13.9401988249693	0.00000738940529990287	chr1_120	27	BroadPeak	254.832723568694	0
chr1	133130000	133140000	chr1	133350000	133360000	35	17.0436014111911	0.00368598204363648	chr1_333	3	SharpPeak	15.6418809680149	0
chr1	133160000	133170000	chr1	133350000	133360000	32	11.2113548680184	0.0000225911360131095	chr1_120	27	BroadPeak	254.832723568694	0
chr1	133180000	133190000	chr1	133350000	133360000	53	14.9222821655983	0.00000000000507852397408528	chr1_120	27	BroadPeak	254.832723568694	0
chr1	133160000	133170000	chr1	133370000	133380000	27	10.7504089062825	0.000978349869177876	chr1_120	27	BroadPeak	254.832723568694	0
chr1	133360000	133370000	chr1	133570000	133580000	18	6.80664374059445	0.00684897923377032	chr1_334	2	SharpPeak	8.06342519438606	1
chr1	133410000	133420000	chr1	133570000	133580000	22	7.4677873551604	0.000513980762826139	chr1_122	39	BroadPeak	415.834625629213	0
chr1	133420000	133430000	chr1	133570000	133580000	38	15.0480343301614	0.0000390662128475688	chr1_122	39	BroadPeak	415.834625629213	0
chr1	133360000	133370000	chr1	133580000	133590000	19	7.40957924682213	0.00702287998460415	chr1_334	2	SharpPeak	8.06342519438606	0
chr1	133380000	133390000	chr1	133580000	133590000	32	7.48719906051576	0.00000000342975736043661	chr1_122	39	BroadPeak	415.834625629213	0
chr1	133390000	133400000	chr1	133580000	133590000	24	7.39541328616497	0.0000565911860802283	chr1_122	39	BroadPeak	415.834625629213	0
chr1	133410000	133420000	chr1	133580000	133590000	25	8.04504514426285	0.0000732254659270187	chr1_122	39	BroadPeak	415.834625629213	0
chr1	133420000	133430000	chr1	133580000	133590000	66	16.168193514418	0.00000000000000000811828954409063	chr1_122	39	BroadPeak	415.834625629213	0
chr1	133430000	133440000	chr1	133580000	133590000	22	8.0040047364471	0.00127730427885891	chr1_122	39	BroadPeak	415.834625629213	0
chr1	133380000	133390000	chr1	133590000	133600000	31	5.77654333493175	0.0000000000301015308878619	chr1_122	39	BroadPeak	415.834625629213	0
chr1	133390000	133400000	chr1	133590000	133600000	21	5.69608710826603	0.0000350680357134034	chr1_122	39	BroadPeak	415.834625629213	0
chr1	133410000	133420000	chr1	133590000	133600000	17	6.1628824993619	0.00611134732260074	chr1_122	39	BroadPeak	415.834625629213	0
chr1	133420000	133430000	chr1	133590000	133600000	36	12.3311374555872	0.00000325891834018124	chr1_122	39	BroadPeak	415.834625629213	0
chr1	133120000	133130000	chr1	133620000	133630000	11	2.84733492747972	0.00398421391417568	chr1_121	11	SharpPeak	106.601554275849	0
chr1	133380000	133390000	chr1	133620000	133630000	17	5.31905878043047	0.00135307108664651	chr1_122	39	BroadPeak	415.834625629213	0
chr1	133420000	133430000	chr1	133560000	133570000	34	10.7844220918257	0.00000130476515513638	chr1_122	39	BroadPeak	415.834625629213	0
chr1	133750000	133760000	chr1	133870000	133880000	21	7.5608396288608	0.0015470713444562	chr1_123	14	SharpPeak	123.972211227652	0
chr1	133730000	133740000	chr1	133910000	133920000	23	9.05652815050635	0.0025959130869784	chr1_123	14	SharpPeak	123.972211227652	0
chr1	133730000	133740000	chr1	134050000	134060000	17	5.36892656646128	0.00149141135113359	chr1_124	6	SharpPeak	60.0119219686072	0
chr1	133900000	133910000	chr1	134050000	134060000	26	10.7764666608377	0.00228503433544281	chr1_126	7	SharpPeak	48.8315908372236	0
chr1	134640000	134650000	chr1	134850000	134860000	34	6.3067468105981	0.0000000000023494962834451	chr1_129	2	SharpPeak	20.1199112909273	1
chr1	135550000	135560000	chr1	135660000	135670000	35	10.8609527552717	0.000000521430620073628	chr1_133	16	SharpPeak	148.512013990084	0
chr1	135580000	135590000	chr1	135660000	135670000	75	29.2862608929056	0.00000000034883963181576	chr1_133	16	SharpPeak	148.512013990084	0
chr1	135510000	135520000	chr1	135740000	135750000	17	6.13750834813275	0.00589015128988528	chr1_135	2	SharpPeak	7.62071537108621	1
chr1	136050000	136060000	chr1	136150000	136160000	27	11.9748031171596	0.00448851560036388	chr1_136	4	SharpPeak	17.1311313693627	0
chr1	136040000	136050000	chr1	136160000	136170000	23	7.97724211464919	0.000481470339846049	chr1_136	4	SharpPeak	17.1311313693627	1
chr1	136130000	136140000	chr1	136450000	136460000	23	9.38770217254948	0.004006526114354	chr1_138	3	SharpPeak	16.2301682107607	0
chr1	136170000	136180000	chr1	136450000	136460000	15	3.6588496389739	0.000249602851843707	chr1_139	2	SharpPeak	9.87317019927209	1
chr1	136220000	136230000	chr1	136450000	136460000	19	5.74517351984889	0.000388257901641874	chr1_140	4	SharpPeak	28.7105751177	0
chr1	136230000	136240000	chr1	136450000	136460000	35	8.96788500301781	0.00000000499116222457136	chr1_140	4	SharpPeak	28.7105751177	1
chr1	136950000	136960000	chr1	137190000	137200000	14	4.15869041513259	0.00291028747065677	chr1_335	2	SharpPeak	8.50598333437456	1
chr1	136950000	136960000	chr1	137200000	137210000	13	4.09740121525951	0.00730502096720031	chr1_335	2	SharpPeak	8.50598333437456	0
chr1	137320000	137330000	chr1	138040000	138050000	10	1.68430661060323	0.000298993395315387	chr1_336	2	SharpPeak	11.9104787901493	0
chr1	137320000	137330000	chr1	138030000	138040000	10	1.47258096729779	0.00010516542004457	chr1_336	2	SharpPeak	11.9104787901493	1
chr1	138340000	138350000	chr1	138810000	138820000	10	1.91551953452103	0.000800846724456984	chr1_145	15	SharpPeak	114.791869857953	0
chr1	138340000	138350000	chr1	138820000	138830000	10	2.12331126875486	0.00169758471838665	chr1_145	15	SharpPeak	114.791869857953	0
chr1	138840000	138850000	chr1	138990000	139000000	29	13.7263016772144	0.00718202743435904	chr1_148	4	SharpPeak	16.6568226942338	0
chr1	138830000	138840000	chr1	139010000	139020000	19	7.23915523873736	0.00554168745163307	chr1_148	4	SharpPeak	16.6568226942338	0
chr1	138840000	138850000	chr1	139020000	139030000	29	12.1661215075667	0.00127399972665121	chr1_148	4	SharpPeak	16.6568226942338	1
chr1	138840000	138850000	chr1	139040000	139050000	33	9.82734651641282	0.000000514182300847758	chr1_337	15	SharpPeak	138.850415744058	0
chr1	138830000	138840000	chr1	139050000	139060000	22	6.5670478769877	0.0000848709952949316	chr1_337	15	SharpPeak	138.850415744058	0
chr1	138840000	138850000	chr1	139050000	139060000	28	9.51823758769154	0.0000561656922564054	chr1_337	15	SharpPeak	138.850415744058	0
chr1	138830000	138840000	chr1	139060000	139070000	17	6.27125635762112	0.0072372116460044	chr1_337	15	SharpPeak	138.850415744058	0
chr1	138840000	138850000	chr1	139060000	139070000	39	9.07097759563489	0.0000000000321756489190857	chr1_337	15	SharpPeak	138.850415744058	0
chr1	138850000	138860000	chr1	139060000	139070000	18	4.72096438691481	0.000107930772400772	chr1_337	15	SharpPeak	138.850415744058	0
chr1	138830000	138840000	chr1	139070000	139080000	24	6.95166153537722	0.0000214303360821076	chr1_337	15	SharpPeak	138.850415744058	0
chr1	138840000	138850000	chr1	139070000	139080000	52	10.0493041163649	0.00000000000000000409407927391589	chr1_337	15	SharpPeak	138.850415744058	0
chr1	138850000	138860000	chr1	139070000	139080000	19	5.20307186074561	0.000111023169252651	chr1_337	15	SharpPeak	138.850415744058	0
chr1	138840000	138850000	chr1	139080000	139090000	28	7.8022712154762	0.0000014962110615496	chr1_337	15	SharpPeak	138.850415744058	0
chr1	138830000	138840000	chr1	139090000	139100000	29	6.57783681119591	0.0000000119254194838982	chr1_337	15	SharpPeak	138.850415744058	0
chr1	138840000	138850000	chr1	139090000	139100000	55	9.48045990158084	0.00000000000000000000236698779912735	chr1_337	15	SharpPeak	138.850415744058	1
chr1	138850000	138860000	chr1	139090000	139100000	17	4.90467030219386	0.000553123684933853	chr1_337	15	SharpPeak	138.850415744058	0
chr1	138840000	138850000	chr1	139100000	139110000	25	8.00483163073676	0.0000677853028269529	chr1_337	15	SharpPeak	138.850415744058	0
chr1	138850000	138860000	chr1	139100000	139110000	14	4.17214044724	0.00298977365831514	chr1_337	15	SharpPeak	138.850415744058	0
chr1	138840000	138850000	chr1	139120000	139130000	15	4.98291389828277	0.00536128577997556	chr1_338	18	BroadPeak	173.398309330746	0
chr1	138840000	138850000	chr1	139130000	139140000	21	6.84838899772723	0.000444766363028926	chr1_338	18	BroadPeak	173.398309330746	0
chr1	138830000	138840000	chr1	139140000	139150000	19	4.10833393802864	0.00000454782769445768	chr1_338	18	BroadPeak	173.398309330746	0
chr1	138840000	138850000	chr1	139140000	139150000	28	5.81276877174594	0.00000000358755085841194	chr1_338	18	BroadPeak	173.398309330746	0
chr1	138850000	138860000	chr1	139140000	139150000	12	3.12104507495835	0.00246391402262774	chr1_338	18	BroadPeak	173.398309330746	0
chr1	138830000	138840000	chr1	139170000	139180000	18	5.10451452093753	0.000279437874435127	chr1_338	18	BroadPeak	173.398309330746	0
chr1	138840000	138850000	chr1	139170000	139180000	25	7.27207518772574	0.0000143300778591592	chr1_338	18	BroadPeak	173.398309330746	0
chr1	138850000	138860000	chr1	139170000	139180000	14	3.79533492308576	0.00125047392762372	chr1_338	18	BroadPeak	173.398309330746	0
chr1	138830000	138840000	chr1	139150000	139160000	33	4.89101566745759	0.0000000000000129670191886092	chr1_338	18	BroadPeak	173.398309330746	0
chr1	138840000	138850000	chr1	139150000	139160000	65	6.96928560507485	0.00000000000000000000000000000000000108432565676149	chr1_338	18	BroadPeak	173.398309330746	1
chr1	138850000	138860000	chr1	139150000	139160000	16	3.65710666093373	0.0000662060320895082	chr1_338	18	BroadPeak	173.398309330746	0
chr1	138830000	138840000	chr1	139160000	139170000	30	4.87666067711562	0.00000000000260861085632667	chr1_338	18	BroadPeak	173.398309330746	0
chr1	138840000	138850000	chr1	139160000	139170000	31	6.94283373727656	0.00000000239205073778962	chr1_338	18	BroadPeak	173.398309330746	0
chr1	138850000	138860000	chr1	139160000	139170000	17	3.64192987577995	0.0000157221996453954	chr1_338	18	BroadPeak	173.398309330746	0
chr1	138850000	138860000	chr1	139180000	139190000	11	3.00638081728078	0.00594915225690325	chr1_338	18	BroadPeak	173.398309330746	0
chr1	138830000	138840000	chr1	139200000	139210000	14	4.36943229054872	0.00449811796287664	chr1_338	18	BroadPeak	173.398309330746	0
chr1	138840000	138850000	chr1	139200000	139210000	30	6.17668758391028	0.000000000708882549781445	chr1_338	18	BroadPeak	173.398309330746	0
chr1	138830000	138840000	chr1	139260000	139270000	11	3.1645962506884	0.00860927169576044	chr1_339	3	SharpPeak	16.649838247187	0
chr1	138840000	138850000	chr1	139260000	139270000	18	4.34786047500684	0.0000379541446086811	chr1_339	3	SharpPeak	16.649838247187	1
chr1	138830000	138840000	chr1	139270000	139280000	15	3.51486001713924	0.000162964714003721	chr1_339	3	SharpPeak	16.649838247187	0
chr1	138840000	138850000	chr1	139190000	139200000	19	6.24548648527813	0.00105600638690039	chr1_338	18	BroadPeak	173.398309330746	0
chr1	151070000	151080000	chr1	151280000	151290000	12	3.20142323622627	0.00299741822423307	chr1_340	5	SharpPeak	23.090002942333	0
chr1	151080000	151090000	chr1	151280000	151290000	13	3.80464303898868	0.00397203018016051	chr1_340	5	SharpPeak	23.090002942333	0
chr1	151070000	151080000	chr1	151310000	151320000	12	2.66486538255373	0.000645371970950807	chr1_340	5	SharpPeak	23.090002942333	1
chr1	151070000	151080000	chr1	151330000	151340000	11	3.08328501846174	0.00713271986935887	chr1_150	14	SharpPeak	128.528722279822	0
chr1	151080000	151090000	chr1	151330000	151340000	16	3.63037143953071	0.0000607245992087849	chr1_150	14	SharpPeak	128.528722279822	0
chr1	151040000	151050000	chr1	151350000	151360000	10	2.6564768286796	0.00807563166519978	chr1_150	14	SharpPeak	128.528722279822	0
chr1	151080000	151090000	chr1	151350000	151360000	15	3.67257348290489	0.000260136606746424	chr1_150	14	SharpPeak	128.528722279822	0
chr1	151080000	151090000	chr1	151290000	151300000	13	3.68235461321999	0.00301845509573761	chr1_340	5	SharpPeak	23.090002942333	0
chr1	151070000	151080000	chr1	151300000	151310000	11	2.73870607941772	0.00298331051827274	chr1_340	5	SharpPeak	23.090002942333	0
chr1	151500000	151510000	chr1	151690000	151700000	18	6.07504326502179	0.00209143976622829	chr1_341	3	SharpPeak	13.3721122943973	1
chr1	151490000	151500000	chr1	151700000	151710000	14	4.02701300656136	0.0021796368818688	chr1_341	3	SharpPeak	13.3721122943973	0
chr1	151500000	151510000	chr1	151700000	151710000	16	5.68113837919376	0.00693409435780431	chr1_341	3	SharpPeak	13.3721122943973	0
chr1	151550000	151560000	chr1	151700000	151710000	12	3.44057581271544	0.00532959646342676	chr1_342	4	SharpPeak	17.3384898752783	0
chr1	151560000	151570000	chr1	151700000	151710000	13	4.25235827662114	0.00990117626322087	chr1_342	4	SharpPeak	17.3384898752783	0
chr1	151570000	151580000	chr1	151700000	151710000	16	4.87209424682751	0.00154204135719515	chr1_342	4	SharpPeak	17.3384898752783	1
chr1	151560000	151570000	chr1	151710000	151720000	15	4.68553505068667	0.0030204876382314	chr1_342	4	SharpPeak	17.3384898752783	0
chr1	152900000	152910000	chr1	153060000	153070000	26	11.420526463397	0.0049309518968981	chr1_152	2	SharpPeak	8.68571941958426	0
chr1	152900000	152910000	chr1	153090000	153100000	28	9.52425970869302	0.0000566347065984075	chr1_343	2	SharpPeak	10.8814436991474	1
chr1	152900000	152910000	chr1	153100000	153110000	22	8.75921483823949	0.00387422132765929	chr1_343	2	SharpPeak	10.8814436991474	0
chr1	153550000	153560000	chr1	153700000	153710000	22	6.60986894655593	0.0000933021128980433	chr1_154	30	BroadPeak	400.416902043399	0
chr1	153540000	153550000	chr1	153710000	153720000	15	4.57134481599314	0.00241484812128362	chr1_154	30	BroadPeak	400.416902043399	0
chr1	153480000	153490000	chr1	153720000	153730000	22	9.3367674567273	0.00814996314241079	chr1_154	30	BroadPeak	400.416902043399	0
chr1	153530000	153540000	chr1	153720000	153730000	18	3.81988650461844	0.00000698615829598014	chr1_154	30	BroadPeak	400.416902043399	0
chr1	153550000	153560000	chr1	153720000	153730000	17	4.95979865511247	0.000628775846979032	chr1_154	30	BroadPeak	400.416902043399	0
chr1	153900000	153910000	chr1	154040000	154050000	30	11.1073233312547	0.000123143775628138	chr1_156	4	SharpPeak	21.2709604614327	1
chr1	153900000	153910000	chr1	154050000	154060000	27	11.3177682108407	0.00207979106681209	chr1_156	4	SharpPeak	21.2709604614327	0
chr1	153900000	153910000	chr1	154090000	154100000	23	7.70927272047594	0.000294833810319125	chr1_157	20	BroadPeak	209.722786610123	0
chr1	153900000	153910000	chr1	154100000	154110000	28	6.61672444760031	0.000000055296845336249	chr1_157	20	BroadPeak	209.722786610123	0
chr1	153890000	153900000	chr1	154120000	154130000	20	4.28896401390947	0.0000019895638266816	chr1_157	20	BroadPeak	209.722786610123	0
chr1	153900000	153910000	chr1	154120000	154130000	35	7.91844397680694	0.000000000213192181010599	chr1_157	20	BroadPeak	209.722786610123	0
chr1	153890000	153900000	chr1	154150000	154160000	18	4.37180730675299	0.0000407345076321518	chr1_157	20	BroadPeak	209.722786610123	0
chr1	153900000	153910000	chr1	154150000	154160000	49	8.04835361829717	0.0000000000000000000766801835939347	chr1_157	20	BroadPeak	209.722786610123	1
chr1	153900000	153910000	chr1	154080000	154090000	24	8.91242856733657	0.000881257717679886	chr1_157	20	BroadPeak	209.722786610123	0
chr1	153900000	153910000	chr1	154140000	154150000	26	6.08288200157929	0.000000162301432038767	chr1_157	20	BroadPeak	209.722786610123	0
chr1	153890000	153900000	chr1	154160000	154170000	11	3.07615358716591	0.00700975449491085	chr1_157	20	BroadPeak	209.722786610123	0
chr1	153900000	153910000	chr1	154160000	154170000	27	5.44286806735863	0.00000000400340679427865	chr1_157	20	BroadPeak	209.722786610123	0
chr1	153890000	153900000	chr1	154170000	154180000	36	4.10329992556391	0.000000000000000000205640257964145	chr1_157	20	BroadPeak	209.722786610123	0
chr1	153900000	153910000	chr1	154170000	154180000	44	7.50555075089814	0.0000000000000000312889388211183	chr1_157	20	BroadPeak	209.722786610123	0
chr1	153890000	153900000	chr1	154180000	154190000	26	3.46118647490442	0.00000000000139800420774476	chr1_157	20	BroadPeak	209.722786610123	0
chr1	153900000	153910000	chr1	154180000	154190000	30	6.21964979014643	0.000000000825431938669723	chr1_157	20	BroadPeak	209.722786610123	0
chr1	153890000	153900000	chr1	154190000	154200000	13	3.70588929008285	0.00318537350810657	chr1_157	20	BroadPeak	209.722786610123	0
chr1	153900000	153910000	chr1	154190000	154200000	23	6.70525803507933	0.0000378801379145275	chr1_157	20	BroadPeak	209.722786610123	0
chr1	153900000	153910000	chr1	154130000	154140000	13	3.35483359335079	0.00133919172526053	chr1_157	20	BroadPeak	209.722786610123	0
chr1	153900000	153910000	chr1	154730000	154740000	15	3.32126399899834	0.0000874489856336588	chr1_158	3	SharpPeak	28.5839045748994	0
chr1	154200000	154210000	chr1	154730000	154740000	9	2.15899119297105	0.00722302386313759	chr1_344	2	SharpPeak	9.04274736319871	0
chr1	154780000	154790000	chr1	155010000	155020000	20	3.7819551999896	0.000000294297143812342	chr1_345	4	SharpPeak	34.2493277721611	0
chr1	154780000	154790000	chr1	155000000	155010000	26	3.85747978921492	0.000000000014520121091257	chr1_345	4	SharpPeak	34.2493277721611	1
chr1	154780000	154790000	chr1	154990000	155000000	16	3.41822426241498	0.0000301169437159688	chr1_345	4	SharpPeak	34.2493277721611	0
chr1	155020000	155030000	chr1	155200000	155210000	20	7.16078281615659	0.00202965088802914	chr1_160	42	BroadPeak	411.132525860637	0
chr1	155030000	155040000	chr1	155200000	155210000	39	8.31517559063424	0.0000000000025990712469789	chr1_160	42	BroadPeak	411.132525860637	0
chr1	155040000	155050000	chr1	155200000	155210000	20	7.72113021721034	0.00476164484047936	chr1_160	42	BroadPeak	411.132525860637	0
chr1	155080000	155090000	chr1	155200000	155210000	40	17.3069791048036	0.000148582928099402	chr1_160	42	BroadPeak	411.132525860637	0
chr1	155090000	155100000	chr1	155200000	155210000	92	34.1026928146	0.0000000000000991889816025277	chr1_160	42	BroadPeak	411.132525860637	0
chr1	155100000	155110000	chr1	155200000	155210000	35	14.1227225846947	0.000133064961857404	chr1_160	42	BroadPeak	411.132525860637	0
chr1	155030000	155040000	chr1	155170000	155180000	21	8.13943492802337	0.00373620091708997	chr1_159	4	SharpPeak	22.2169879399185	0
chr1	155030000	155040000	chr1	155190000	155200000	26	7.44320217960672	0.00000679086427053215	chr1_160	42	BroadPeak	411.132525860637	0
chr1	155080000	155090000	chr1	155190000	155200000	41	15.7872946831268	0.00000854238459244429	chr1_160	42	BroadPeak	411.132525860637	0
chr1	155090000	155100000	chr1	155190000	155200000	69	31.2908132466008	0.00000064862218686288	chr1_160	42	BroadPeak	411.132525860637	0
chr1	155020000	155030000	chr1	155210000	155220000	35	7.45365593587877	0.0000000000431050554639205	chr1_160	42	BroadPeak	411.132525860637	0
chr1	155030000	155040000	chr1	155210000	155220000	54	8.63625901822129	0.000000000000000000000217924185302423	chr1_160	42	BroadPeak	411.132525860637	1
chr1	155040000	155050000	chr1	155210000	155220000	50	7.99815913299381	0.00000000000000000000990233027251697	chr1_160	42	BroadPeak	411.132525860637	0
chr1	155080000	155090000	chr1	155210000	155220000	44	17.6764504838577	0.00000975330713580404	chr1_160	42	BroadPeak	411.132525860637	0
chr1	155090000	155100000	chr1	155210000	155220000	110	34.6575462256	0.00000000000000000000223371544334583	chr1_160	42	BroadPeak	411.132525860637	0
chr1	155100000	155110000	chr1	155210000	155220000	30	14.2687439402648	0.00638394450665304	chr1_160	42	BroadPeak	411.132525860637	0
chr1	155020000	155030000	chr1	155230000	155240000	19	5.87829569832155	0.00051427012889147	chr1_160	42	BroadPeak	411.132525860637	0
chr1	155030000	155040000	chr1	155230000	155240000	27	6.77492202472022	0.000000348175940751119	chr1_160	42	BroadPeak	411.132525860637	0
chr1	155040000	155050000	chr1	155230000	155240000	19	6.25062703027015	0.00106388309303052	chr1_160	42	BroadPeak	411.132525860637	0
chr1	155080000	155090000	chr1	155230000	155240000	30	13.4694994301	0.00281486180151668	chr1_160	42	BroadPeak	411.132525860637	0
chr1	155090000	155100000	chr1	155230000	155240000	65	26.1977023947098	0.0000000246068631524183	chr1_160	42	BroadPeak	411.132525860637	0
chr1	155030000	155040000	chr1	155250000	155260000	14	4.42408977077858	0.00502486641982061	chr1_160	42	BroadPeak	411.132525860637	0
chr1	155020000	155030000	chr1	155280000	155290000	23	4.61328636225006	0.0000000743924162698431	chr1_160	42	BroadPeak	411.132525860637	0
chr1	155030000	155040000	chr1	155280000	155290000	21	5.25995993419688	0.0000109006605117953	chr1_160	42	BroadPeak	411.132525860637	0
chr1	155040000	155050000	chr1	155280000	155290000	15	4.82481691341822	0.00396738437431191	chr1_160	42	BroadPeak	411.132525860637	0
chr1	155030000	155040000	chr1	155520000	155530000	12	3.27141634925588	0.00356393471800539	chr1_161	5	SharpPeak	25.2725728450619	0
chr1	155040000	155050000	chr1	155520000	155530000	13	2.99465849149522	0.000475871174198065	chr1_161	5	SharpPeak	25.2725728450619	0
chr1	155090000	155100000	chr1	155520000	155530000	25	10.1639098344087	0.0022785658748294	chr1_162	2	SharpPeak	9.07395111568769	0
chr1	155410000	155420000	chr1	155520000	155530000	36	14.0023199569854	0.0000481433017229173	chr1_163	3	SharpPeak	13.7812007716614	1
chr1	155030000	155040000	chr1	155260000	155270000	14	2.96169672000086	0.000105942116926783	chr1_160	42	BroadPeak	411.132525860637	0
chr1	155020000	155030000	chr1	155270000	155280000	17	3.88252436992742	0.0000349382295254925	chr1_160	42	BroadPeak	411.132525860637	0
chr1	155030000	155040000	chr1	155270000	155280000	21	4.41147818681117	0.000000713422364337493	chr1_160	42	BroadPeak	411.132525860637	0
chr1	155040000	155050000	chr1	155270000	155280000	15	4.06313505847279	0.000748678520726923	chr1_160	42	BroadPeak	411.132525860637	0
chr1	155560000	155570000	chr1	155750000	155760000	15	4.85049126210538	0.0041586771305603	chr1_346	4	SharpPeak	20.2638259475015	0
chr1	156740000	156750000	chr1	156900000	156910000	14	4.55583251352262	0.00646693547438795	chr1_347	2	SharpPeak	8.14720353348244	0
chr1	156750000	156760000	chr1	156910000	156920000	15	5.08310139013542	0.00638394450665304	chr1_347	2	SharpPeak	8.14720353348244	1
chr1	156930000	156940000	chr1	156990000	157000000	37	18.4888801708999	0.00397203018016051	chr1_348	2	SharpPeak	10.9995236947853	0
chr1	156940000	156950000	chr1	156990000	157000000	38	15.1282470779661	0.0000435478981249494	chr1_348	2	SharpPeak	10.9995236947853	1
chr1	156940000	156950000	chr1	157010000	157020000	29	13.942677807983	0.00887324595866123	chr1_169	11	SharpPeak	121.878001039841	0
chr1	156930000	156940000	chr1	157020000	157030000	27	12.351090279754	0.00675858954646886	chr1_169	11	SharpPeak	121.878001039841	0
chr1	156740000	156750000	chr1	157040000	157050000	13	3.66368354271897	0.00289650378870866	chr1_168	12	SharpPeak	66.1481780485964	0
chr1	156930000	156940000	chr1	157040000	157050000	43	15.5665177435394	0.00000095033973283027	chr1_169	11	SharpPeak	121.878001039841	0
chr1	156740000	156750000	chr1	157050000	157060000	13	3.48110144739314	0.00186004943470262	chr1_168	12	SharpPeak	66.1481780485964	0
chr1	156750000	156760000	chr1	157050000	157060000	18	4.11376763200525	0.0000186145701197563	chr1_168	12	SharpPeak	66.1481780485964	0
chr1	156930000	156940000	chr1	157050000	157060000	51	14.1111457964322	0.00000000000772286246507846	chr1_169	11	SharpPeak	121.878001039841	0
chr1	156940000	156950000	chr1	157050000	157060000	31	10.8497031612046	0.0000318224691828819	chr1_169	11	SharpPeak	121.878001039841	0
chr1	156740000	156750000	chr1	157060000	157070000	16	3.0739989669505	0.0000082966337510587	chr1_168	12	SharpPeak	66.1481780485964	0
chr1	156750000	156760000	chr1	157060000	157070000	14	3.60175092774322	0.000759186325849464	chr1_168	12	SharpPeak	66.1481780485964	0
chr1	156930000	156940000	chr1	157060000	157070000	38	11.7669641358782	0.000000127682260607716	chr1_169	11	SharpPeak	121.878001039841	0
chr1	156940000	156950000	chr1	157060000	157070000	42	9.0032095610029	0.000000000000347742840399992	chr1_169	11	SharpPeak	121.878001039841	0
chr1	156710000	156720000	chr1	157070000	157080000	24	5.364437773079	0.000000262600590858621	chr1_170	2	SharpPeak	13.1167774294544	1
chr1	156740000	156750000	chr1	157070000	157080000	18	3.07379132416397	0.00000033714703398044	chr1_168	12	SharpPeak	66.1481780485964	1
chr1	156750000	156760000	chr1	157070000	157080000	17	3.5990175560648	0.0000134798504844199	chr1_168	12	SharpPeak	66.1481780485964	0
chr1	156930000	156940000	chr1	157070000	157080000	64	11.3855676922589	0.00000000000000000000000360858264797168	chr1_169	11	SharpPeak	121.878001039841	1
chr1	156940000	156950000	chr1	157070000	157080000	50	8.67443513334801	0.000000000000000000286255931299859	chr1_169	11	SharpPeak	121.878001039841	0
chr1	157550000	157560000	chr1	158340000	158350000	10	1.70962935388341	0.000336537444263142	chr1_171	4	SharpPeak	23.700864357288	0
chr1	158350000	158360000	chr1	158650000	158660000	16	3.53505315760629	0.0000442548848073742	chr1_349	2	SharpPeak	11.5169182741086	1
chr1	158350000	158360000	chr1	158660000	158670000	14	3.86584889411629	0.0014841848725702	chr1_349	2	SharpPeak	11.5169182741086	0
chr1	159390000	159400000	chr1	160060000	160070000	15	1.60013766574945	0.0000000126103415608856	chr1_350	3	SharpPeak	21.3049349708912	1
chr1	159390000	159400000	chr1	160070000	160080000	9	1.70316104494082	0.00157272358964836	chr1_350	3	SharpPeak	21.3049349708912	0
chr1	159390000	159400000	chr1	160080000	160090000	10	1.60910582092272	0.00021017262611542	chr1_350	3	SharpPeak	21.3049349708912	0
chr1	162000000	162010000	chr1	162200000	162210000	14	3.85817823091869	0.00145869679391462	chr1_172	3	SharpPeak	23.2737944173388	0
chr1	162000000	162010000	chr1	162280000	162290000	13	3.35534176997658	0.00134073203160333	chr1_174	17	SharpPeak	123.482863609611	0
chr1	162000000	162010000	chr1	162290000	162300000	11	3.05684396438351	0.00672315504513286	chr1_174	17	SharpPeak	123.482863609611	0
chr1	161960000	161970000	chr1	162320000	162330000	13	2.83701461926379	0.000282527819065054	chr1_174	17	SharpPeak	123.482863609611	0
chr1	161970000	161980000	chr1	162320000	162330000	15	2.72420080033918	0.00000934846192583348	chr1_174	17	SharpPeak	123.482863609611	0
chr1	162000000	162010000	chr1	162320000	162330000	16	2.97667949275995	0.00000564689567899081	chr1_174	17	SharpPeak	123.482863609611	0
chr1	162000000	162010000	chr1	162270000	162280000	10	2.67109952325827	0.00836072747533877	chr1_174	17	SharpPeak	123.482863609611	0
chr1	161960000	161970000	chr1	162330000	162340000	18	2.30265308750636	0.00000000444908929892432	chr1_174	17	SharpPeak	123.482863609611	0
chr1	161970000	161980000	chr1	162330000	162340000	12	2.22308580388872	0.000127147964727502	chr1_174	17	SharpPeak	123.482863609611	0
chr1	162000000	162010000	chr1	162330000	162340000	13	2.39560130142187	0.0000546067414282969	chr1_174	17	SharpPeak	123.482863609611	0
chr1	161960000	161970000	chr1	162300000	162310000	10	2.58483631668397	0.00672315504513286	chr1_174	17	SharpPeak	123.482863609611	0
chr1	162000000	162010000	chr1	162300000	162310000	13	2.71694766139527	0.000187921424425188	chr1_174	17	SharpPeak	123.482863609611	0
chr1	165640000	165650000	chr1	165730000	165740000	43	18.7831605447211	0.0000886090310278967	chr1_351	3	SharpPeak	16.8113074272679	1
chr1	165640000	165650000	chr1	165750000	165760000	35	15.2223378339554	0.000540095912026282	chr1_351	3	SharpPeak	16.8113074272679	0
chr1	165770000	165780000	chr1	165970000	165980000	19	5.52022124769184	0.0002347497247011	chr1_178	10	SharpPeak	74.9964052943048	0
chr1	165780000	165790000	chr1	165970000	165980000	30	5.13390341463845	0.00000000000895401593564711	chr1_178	10	SharpPeak	74.9964052943048	0
chr1	165840000	165850000	chr1	165970000	165980000	29	10.9480864469609	0.0002347497247011	chr1_352	2	SharpPeak	13.0081790547439	0
chr1	165780000	165790000	chr1	165960000	165970000	16	4.83012909243027	0.00141842290680115	chr1_178	10	SharpPeak	74.9964052943048	0
chr1	165640000	165650000	chr1	165740000	165750000	32	13.7630757513056	0.000907077825224812	chr1_351	3	SharpPeak	16.8113074272679	0
chr1	165760000	165770000	chr1	165990000	166000000	16	5.6575120220075	0.00669327722703825	chr1_178	10	SharpPeak	74.9964052943048	0
chr1	165770000	165780000	chr1	165990000	166000000	21	5.94160805166384	0.0000635839727973256	chr1_178	10	SharpPeak	74.9964052943048	0
chr1	165780000	165790000	chr1	165990000	166000000	22	5.50300843036257	0.00000603712660179911	chr1_178	10	SharpPeak	74.9964052943048	0
chr1	165810000	165820000	chr1	165990000	166000000	25	8.00762283500352	0.0000681645913086403	chr1_353	3	SharpPeak	16.8795378935009	1
chr1	165780000	165790000	chr1	165980000	165990000	17	5.49401903584231	0.0019167791358741	chr1_178	10	SharpPeak	74.9964052943048	0
chr1	165810000	165820000	chr1	165980000	165990000	23	8.0449680352816	0.000538870306745646	chr1_353	3	SharpPeak	16.8795378935009	0
chr1	165840000	165850000	chr1	165980000	165990000	33	11.5405385595858	0.0000152648960715161	chr1_352	2	SharpPeak	13.0081790547439	1
chr1	165770000	165780000	chr1	166130000	166140000	17	3.33752658393863	0.00000513555181865472	chr1_179	20	BroadPeak	184.661130554886	0
chr1	165780000	165790000	chr1	166130000	166140000	19	3.08541449104491	0.0000000628787264700316	chr1_179	20	BroadPeak	184.661130554886	0
chr1	165640000	165650000	chr1	166140000	166150000	17	4.55023427417323	0.000232994913552896	chr1_180	3	SharpPeak	14.2940424208081	1
chr1	165760000	165770000	chr1	166140000	166150000	17	2.99642568571077	0.00000121407631090078	chr1_179	20	BroadPeak	184.661130554886	0
chr1	165770000	165780000	chr1	166140000	166150000	21	3.08691311008634	0.00000000181498134900448	chr1_179	20	BroadPeak	184.661130554886	0
chr1	165780000	165790000	chr1	166140000	166150000	21	2.8607585061476	0.000000000480570951173229	chr1_179	20	BroadPeak	184.661130554886	0
chr1	165810000	165820000	chr1	166140000	166150000	14	3.78395858595725	0.00121492812204711	chr1_179	20	BroadPeak	184.661130554886	0
chr1	166000000	166010000	chr1	166140000	166150000	28	10.0287334964459	0.000135280534480734	chr1_182	5	SharpPeak	36.8946400504601	0
chr1	165780000	165790000	chr1	166170000	166180000	8	1.72752927822483	0.0072372116460044	chr1_179	20	BroadPeak	184.661130554886	0
chr1	165760000	165770000	chr1	166320000	166330000	14	2.33493713655861	0.0000082966337510587	chr1_183	5	SharpPeak	27.8159374778419	1
chr1	165770000	165780000	chr1	166320000	166330000	10	2.38273862089938	0.00384680290051924	chr1_183	5	SharpPeak	27.8159374778419	0
chr1	166150000	166160000	chr1	166320000	166330000	18	5.61980905597989	0.00087174550861364	chr1_184	10	SharpPeak	53.2176722907159	0
chr1	166150000	166160000	chr1	166340000	166350000	18	4.77030749946278	0.000122943407065724	chr1_354	2	SharpPeak	10.7307837662978	1
chr1	166160000	166170000	chr1	166340000	166350000	14	4.08802752004146	0.00250862835036294	chr1_354	2	SharpPeak	10.7307837662978	0
chr1	166990000	167000000	chr1	167170000	167180000	14	3.79063805538583	0.00123535836898021	chr1_188	5	SharpPeak	29.685668061906	0
chr1	167000000	167010000	chr1	167180000	167190000	25	7.0994531651594	0.00000953609864805	chr1_188	5	SharpPeak	29.685668061906	0
chr1	167000000	167010000	chr1	167190000	167200000	14	4.57940730101515	0.00676358970740323	chr1_188	5	SharpPeak	29.685668061906	0
chr1	167000000	167010000	chr1	167200000	167210000	21	4.2875764467187	0.000000457591978514473	chr1_188	5	SharpPeak	29.685668061906	1
chr1	167210000	167220000	chr1	167310000	167320000	19	7.31186757052063	0.00611134732260074	chr1_189	11	SharpPeak	67.478720230961	0
chr1	167210000	167220000	chr1	167320000	167330000	15	5.29376343821512	0.00916173991695275	chr1_189	11	SharpPeak	67.478720230961	0
chr1	167390000	167400000	chr1	167620000	167630000	18	4.4599488824546	0.000052648850753593	chr1_355	3	SharpPeak	16.4482660365975	1
chr1	167390000	167400000	chr1	167640000	167650000	16	3.99643069847279	0.000183122936117864	chr1_355	3	SharpPeak	16.4482660365975	0
chr1	167680000	167690000	chr1	167890000	167900000	33	7.76835379480783	0.00000000210402296827356	chr1_190	7	SharpPeak	40.1811438985192	1
chr1	167690000	167700000	chr1	167890000	167900000	27	8.43100280086406	0.0000193872719823267	chr1_190	7	SharpPeak	40.1811438985192	0
chr1	167690000	167700000	chr1	167900000	167910000	22	8.15655250536749	0.00161452705582618	chr1_190	7	SharpPeak	40.1811438985192	0
chr1	167390000	167400000	chr1	167630000	167640000	12	3.64709897808073	0.00830294370277704	chr1_355	3	SharpPeak	16.4482660365975	0
chr1	167680000	167690000	chr1	167870000	167880000	22	9.29205823730572	0.00770561558999926	chr1_190	7	SharpPeak	40.1811438985192	0
chr1	167690000	167700000	chr1	167870000	167880000	23	10.1267468454365	0.00987878842073318	chr1_190	7	SharpPeak	40.1811438985192	0
chr1	168220000	168230000	chr1	168400000	168410000	17	5.3957391270657	0.0015701011465008	chr1_192	15	SharpPeak	109.105105078116	0
chr1	168220000	168230000	chr1	168440000	168450000	13	3.99871127492342	0.00600239499075002	chr1_192	15	SharpPeak	109.105105078116	0
chr1	168420000	168430000	chr1	168900000	168910000	20	4.53319200130677	0.00000460736232379503	chr1_356	5	SharpPeak	32.4400716584187	1
chr1	168430000	168440000	chr1	168900000	168910000	19	4.48745085542151	0.0000155459262870587	chr1_356	5	SharpPeak	32.4400716584187	0
chr1	168410000	168420000	chr1	168910000	168920000	16	3.15875537431426	0.0000115292591987081	chr1_356	5	SharpPeak	32.4400716584187	0
chr1	168420000	168430000	chr1	168910000	168920000	16	5.48509498255805	0.00499639961146308	chr1_356	5	SharpPeak	32.4400716584187	0
chr1	168430000	168440000	chr1	168910000	168920000	19	5.42624659151965	0.000189471331478057	chr1_356	5	SharpPeak	32.4400716584187	0
chr1	168420000	168430000	chr1	169080000	169090000	15	4.2075390366079	0.00105600638690039	chr1_357	5	SharpPeak	25.2843282379465	0
chr1	168430000	168440000	chr1	169080000	169090000	17	4.14766572648199	0.0000775837406565797	chr1_357	5	SharpPeak	25.2843282379465	1
chr1	168430000	168440000	chr1	169090000	169100000	14	3.70335833184279	0.000985500789004012	chr1_357	5	SharpPeak	25.2843282379465	0
chr1	168420000	168430000	chr1	169100000	169110000	10	2.51666769622352	0.00562666308188283	chr1_357	5	SharpPeak	25.2843282379465	0
chr1	168430000	168440000	chr1	169110000	169120000	11	2.63133105585772	0.00221027485433323	chr1_357	5	SharpPeak	25.2843282379465	0
chr1	168420000	168430000	chr1	169320000	169330000	11	2.70403927199489	0.0027251699062058	chr1_358	8	SharpPeak	53.4194093320428	0
chr1	168430000	168440000	chr1	169320000	169330000	12	2.66534488556204	0.000645847373639807	chr1_358	8	SharpPeak	53.4194093320428	0
chr1	168430000	168440000	chr1	169330000	169340000	12	3.04532427553296	0.00200399740376105	chr1_358	8	SharpPeak	53.4194093320428	0
chr1	168420000	168430000	chr1	169340000	169350000	13	2.83225006194874	0.000278495492846988	chr1_358	8	SharpPeak	53.4194093320428	0
chr1	168430000	168440000	chr1	169340000	169350000	14	2.79009606110406	0.0000566061402566422	chr1_358	8	SharpPeak	53.4194093320428	0
chr1	168420000	168430000	chr1	169350000	169360000	16	3.12990366192844	0.0000103609899931319	chr1_358	8	SharpPeak	53.4194093320428	0
chr1	168430000	168440000	chr1	169350000	169360000	22	3.08048861902552	0.000000000276824317827783	chr1_358	8	SharpPeak	53.4194093320428	1
chr1	168430000	168440000	chr1	169360000	169370000	15	3.04359561159064	0.0000334793304265147	chr1_358	8	SharpPeak	53.4194093320428	0
chr1	169520000	169530000	chr1	169910000	169920000	9	1.95788807840115	0.00391128182394618	chr1_194	8	SharpPeak	68.2784112274273	0
chr1	169530000	169540000	chr1	169910000	169920000	16	1.96861984259846	0.0000000248470405424712	chr1_194	8	SharpPeak	68.2784112274273	0
chr1	169520000	169530000	chr1	169940000	169950000	10	2.35866926875292	0.00359309388624888	chr1_194	8	SharpPeak	68.2784112274273	0
chr1	169530000	169540000	chr1	169940000	169950000	18	2.37176874979741	0.00000000697781896565216	chr1_194	8	SharpPeak	68.2784112274273	0
chr1	169520000	169530000	chr1	169950000	169960000	9	2.15567943855345	0.00716044566049712	chr1_194	8	SharpPeak	68.2784112274273	0
chr1	171110000	171120000	chr1	171210000	171220000	50	22.263217469873	0.0000279287069379846	chr1_196	19	SharpPeak	155.599687588079	0
chr1	172140000	172150000	chr1	172230000	172240000	62	22.1426720367554	0.000000000719668968258501	chr1_197	5	SharpPeak	33.6643790787748	1
chr1	172150000	172160000	chr1	172250000	172260000	26	11.4986459551963	0.00540690515869583	chr1_197	5	SharpPeak	33.6643790787748	0
chr1	172140000	172150000	chr1	172270000	172280000	36	17.3388017602327	0.0025959130869784	chr1_199	41	BroadPeak	453.506055013877	0
chr1	172150000	172160000	chr1	172270000	172280000	28	10.594429030264	0.000332865842335242	chr1_199	41	BroadPeak	453.506055013877	0
chr1	172140000	172150000	chr1	172280000	172290000	34	14.58547838873	0.000537402229064029	chr1_199	41	BroadPeak	453.506055013877	0
chr1	172150000	172160000	chr1	172280000	172290000	22	8.87489447724494	0.00452160413888822	chr1_199	41	BroadPeak	453.506055013877	0
chr1	172020000	172030000	chr1	172330000	172340000	26	10.8640949641575	0.0025606131931851	chr1_198	24	BroadPeak	184.53005864086	0
chr1	172140000	172150000	chr1	172330000	172340000	27	12.4857280885392	0.00777107037406171	chr1_199	41	BroadPeak	453.506055013877	0
chr1	172010000	172020000	chr1	172350000	172360000	21	7.3588070544943	0.00110345056663313	chr1_198	24	BroadPeak	184.53005864086	0
chr1	172020000	172030000	chr1	172350000	172360000	45	12.1700610377365	0.0000000000874645497167702	chr1_198	24	BroadPeak	184.53005864086	0
chr1	172040000	172050000	chr1	172350000	172360000	20	5.2728342118622	0.0000395253512014748	chr1_198	24	BroadPeak	184.53005864086	0
chr1	172120000	172130000	chr1	172350000	172360000	31	9.21653503236067	0.0000012556398995891	chr1_199	41	BroadPeak	453.506055013877	0
chr1	172140000	172150000	chr1	172350000	172360000	45	13.5852207707071	0.0000000025505022051	chr1_199	41	BroadPeak	453.506055013877	0
chr1	172520000	172530000	chr1	172620000	172630000	27	8.62653002331482	0.0000289015706872859	chr1_202	3	SharpPeak	17.2086849504651	1
chr1	172530000	172540000	chr1	173370000	173380000	10	1.98828697281142	0.00104904619188235	chr1_203	14	SharpPeak	71.8667388380751	0
chr1	172480000	172490000	chr1	173400000	173410000	12	2.6420416377032	0.000598739390552334	chr1_205	5	SharpPeak	31.8085860082036	0
chr1	172500000	172510000	chr1	173400000	173410000	9	1.79372568994954	0.00223719636906492	chr1_205	5	SharpPeak	31.8085860082036	0
chr1	176990000	177000000	chr1	177170000	177180000	17	6.14879907500987	0.00598347915282209	chr1_359	3	SharpPeak	13.9342556367119	0
chr1	176990000	177000000	chr1	177180000	177190000	16	5.56335077281792	0.0057182729738302	chr1_359	3	SharpPeak	13.9342556367119	0
chr1	176990000	177000000	chr1	177190000	177200000	21	6.65693059606008	0.000301446024820586	chr1_359	3	SharpPeak	13.9342556367119	1
chr1	176990000	177000000	chr1	177420000	177430000	13	3.84518212488387	0.00434054922932111	chr1_209	8	SharpPeak	78.2364947743793	0
chr1	177260000	177270000	chr1	177420000	177430000	18	6.54355980839162	0.00457036059148065	chr1_211	5	SharpPeak	36.5930276321961	0
chr1	176990000	177000000	chr1	177430000	177440000	20	3.43631891821934	0.0000000623752521922621	chr1_209	8	SharpPeak	78.2364947743793	0
chr1	177260000	177270000	chr1	177430000	177440000	18	5.61649128403621	0.000866810482224757	chr1_211	5	SharpPeak	36.5930276321961	0
chr1	177440000	177450000	chr1	177600000	177610000	50	18.5027744469449	0.000000160095877740592	chr1_212	17	SharpPeak	151.788954280514	0
chr1	177440000	177450000	chr1	177620000	177630000	38	13.8880439001301	0.00000684131658874452	chr1_212	17	SharpPeak	151.788954280514	0
chr1	177440000	177450000	chr1	177630000	177640000	36	13.4115488950043	0.0000199519413510167	chr1_212	17	SharpPeak	151.788954280514	0
chr1	177440000	177450000	chr1	177660000	177670000	38	11.2877414625572	0.0000000446034052219438	chr1_212	17	SharpPeak	151.788954280514	0
chr1	177440000	177450000	chr1	177670000	177680000	44	11.425598634868	0.0000000000425575731001264	chr1_212	17	SharpPeak	151.788954280514	0
chr1	177460000	177470000	chr1	177670000	177680000	13	3.97775237475646	0.00575372065991195	chr1_212	17	SharpPeak	151.788954280514	0
chr1	176990000	177000000	chr1	177680000	177690000	17	2.61761743846743	0.000000191213465332747	chr1_360	3	SharpPeak	18.5510071447987	1
chr1	177440000	177450000	chr1	177680000	177690000	80	13.473289913008	0.0000000000000000000000000000000841201402791372	chr1_212	17	SharpPeak	151.788954280514	1
chr1	177450000	177460000	chr1	177680000	177690000	19	4.96320249671606	0.0000597767594080194	chr1_212	17	SharpPeak	151.788954280514	0
chr1	176990000	177000000	chr1	177690000	177700000	11	2.20744863250394	0.000545331464494832	chr1_360	3	SharpPeak	18.5510071447987	0
chr1	177440000	177450000	chr1	177690000	177700000	34	10.3696214288715	0.000000550201931428584	chr1_212	17	SharpPeak	151.788954280514	0
chr1	177450000	177460000	chr1	177690000	177700000	14	3.87481922020891	0.0015144015938197	chr1_212	17	SharpPeak	151.788954280514	0
chr1	177440000	177450000	chr1	177610000	177620000	28	13.3782846684428	0.00984543965487266	chr1_212	17	SharpPeak	151.788954280514	0
chr1	177440000	177450000	chr1	177650000	177660000	14	4.56395311263762	0.00658109267865888	chr1_212	17	SharpPeak	151.788954280514	0
chr1	178520000	178530000	chr1	178670000	178680000	31	13.190849712202	0.000966873208801812	chr1_361	2	SharpPeak	9.12118167521747	1
chr1	178520000	178530000	chr1	178660000	178670000	27	12.3666259646443	0.0068690826865148	chr1_361	2	SharpPeak	9.12118167521747	0
chr1	178520000	178530000	chr1	178810000	178820000	21	6.47840285086382	0.000209635009668821	chr1_214	6	SharpPeak	34.8805094449108	0
chr1	178520000	178530000	chr1	178830000	178840000	20	7.6249135108031	0.00413071161904713	chr1_214	6	SharpPeak	34.8805094449108	0
chr1	178520000	178530000	chr1	178850000	178860000	25	7.46248862735865	0.000021916181681596	chr1_215	18	BroadPeak	177.918206525707	0
chr1	178520000	178530000	chr1	178870000	178880000	17	6.27557309968722	0.00728655242877279	chr1_215	18	BroadPeak	177.918206525707	0
chr1	178520000	178530000	chr1	178890000	178900000	27	7.07236909479901	0.000000778978886545545	chr1_215	18	BroadPeak	177.918206525707	0
chr1	178520000	178530000	chr1	178900000	178910000	20	5.91563898561331	0.000187186067373359	chr1_215	18	BroadPeak	177.918206525707	0
chr1	178520000	178530000	chr1	178930000	178940000	22	5.40459322230471	0.00000455934222209304	chr1_215	18	BroadPeak	177.918206525707	0
chr1	178520000	178530000	chr1	178950000	178960000	26	4.59188755485616	0.000000000584655409492516	chr1_215	18	BroadPeak	177.918206525707	0
chr1	178520000	178530000	chr1	178960000	178970000	46	4.93955420905655	0.0000000000000000000000000741990283576141	chr1_215	18	BroadPeak	177.918206525707	1
chr1	178530000	178540000	chr1	178960000	178970000	16	2.74575388372093	0.00000201539687312951	chr1_215	18	BroadPeak	177.918206525707	0
chr1	178520000	178530000	chr1	178980000	178990000	33	5.06058415988907	0.0000000000000323125229388679	chr1_215	18	BroadPeak	177.918206525707	0
chr1	178520000	178530000	chr1	178860000	178870000	30	6.89572170100838	0.00000000826514218331432	chr1_215	18	BroadPeak	177.918206525707	0
chr1	178520000	178530000	chr1	178920000	178930000	21	5.40876364575505	0.0000166378208415901	chr1_215	18	BroadPeak	177.918206525707	0
chr1	178520000	178530000	chr1	178940000	178950000	32	5.0932475296356	0.000000000000228852150305799	chr1_215	18	BroadPeak	177.918206525707	0
chr1	178520000	178530000	chr1	178970000	178980000	32	4.46051487395641	0.00000000000000698125477925875	chr1_215	18	BroadPeak	177.918206525707	0
chr1	178520000	178530000	chr1	178990000	179000000	15	4.80949444331798	0.00384949861622253	chr1_215	18	BroadPeak	177.918206525707	0
chr1	178520000	178530000	chr1	179000000	179010000	17	4.67116962048457	0.000315844505696001	chr1_215	18	BroadPeak	177.918206525707	0
chr1	178520000	178530000	chr1	179020000	179030000	14	4.32802304528605	0.00413071161904713	chr1_362	2	SharpPeak	10.5485294402338	0
chr1	178520000	178530000	chr1	179030000	179040000	18	4.70124359104005	0.000102347546694865	chr1_362	2	SharpPeak	10.5485294402338	1
chr1	178520000	178530000	chr1	179070000	179080000	25	4.20360485904269	0.000000000511909543694	chr1_216	31	BroadPeak	317.327222569117	0
chr1	178530000	178540000	chr1	179070000	179080000	12	2.41186725091657	0.000266439595327948	chr1_216	31	BroadPeak	317.327222569117	0
chr1	178520000	178530000	chr1	179090000	179100000	17	3.93679243699853	0.0000410166203560168	chr1_216	31	BroadPeak	317.327222569117	0
chr1	178520000	178530000	chr1	179110000	179120000	38	5.00894580878171	0.00000000000000000202641549558433	chr1_216	31	BroadPeak	317.327222569117	0
chr1	178520000	178530000	chr1	179120000	179130000	23	3.82519495904639	0.0000000024694261781996	chr1_216	31	BroadPeak	317.327222569117	0
chr1	178520000	178530000	chr1	179140000	179150000	54	4.44464160360268	0.00000000000000000000000000000000000491579033210423	chr1_216	31	BroadPeak	317.327222569117	1
chr1	178530000	178540000	chr1	179140000	179150000	13	2.51460972831126	0.0000878181104406617	chr1_216	31	BroadPeak	317.327222569117	0
chr1	178520000	178530000	chr1	179150000	179160000	33	4.20217223850257	0.000000000000000183026737753588	chr1_216	31	BroadPeak	317.327222569117	0
chr1	178530000	178540000	chr1	179150000	179160000	11	2.40797425832891	0.00109218518521564	chr1_216	31	BroadPeak	317.327222569117	0
chr1	178520000	178530000	chr1	179170000	179180000	28	3.61578455199756	0.0000000000000746190941109229	chr1_216	31	BroadPeak	317.327222569117	0
chr1	178520000	178530000	chr1	179180000	179190000	12	3.72992104080134	0.00988216743047687	chr1_216	31	BroadPeak	317.327222569117	0
chr1	178520000	178530000	chr1	178880000	178890000	20	6.60340114902327	0.000764250619165181	chr1_215	18	BroadPeak	177.918206525707	0
chr1	178530000	178540000	chr1	178880000	178890000	13	3.5281825835436	0.00209688250229022	chr1_215	18	BroadPeak	177.918206525707	0
chr1	178520000	178530000	chr1	179080000	179090000	29	3.84251253416192	0.000000000000045749626564288	chr1_216	31	BroadPeak	317.327222569117	0
chr1	178520000	178530000	chr1	179130000	179140000	34	3.51053298013553	0.00000000000000000012707649907941	chr1_216	31	BroadPeak	317.327222569117	0
chr1	178530000	178540000	chr1	179130000	179140000	15	2.10956515956002	0.00000043356501453563	chr1_216	31	BroadPeak	317.327222569117	0
chr1	178520000	178530000	chr1	179160000	179170000	23	3.38194999625625	0.000000000248422735938038	chr1_216	31	BroadPeak	317.327222569117	0
chr1	178520000	178530000	chr1	179190000	179200000	16	3.41903614520604	0.0000301861854760416	chr1_216	31	BroadPeak	317.327222569117	0
chr1	178520000	178530000	chr1	179220000	179230000	19	3.28728706225775	0.000000166837176346356	chr1_216	31	BroadPeak	317.327222569117	0
chr1	178520000	178530000	chr1	179230000	179240000	23	3.76509934196277	0.00000000185010179568305	chr1_216	31	BroadPeak	317.327222569117	0
chr1	178530000	178540000	chr1	179230000	179240000	9	2.21623368441725	0.00851129403531407	chr1_216	31	BroadPeak	317.327222569117	0
chr1	178520000	178530000	chr1	179240000	179250000	10	2.50777035105486	0.00549764918369366	chr1_216	31	BroadPeak	317.327222569117	0
chr1	178520000	178530000	chr1	179250000	179260000	21	3.46857888532547	0.0000000131089637858399	chr1_216	31	BroadPeak	317.327222569117	0
chr1	178530000	178540000	chr1	179250000	179260000	9	2.08867922359985	0.00589707341368556	chr1_216	31	BroadPeak	317.327222569117	0
chr1	178520000	178530000	chr1	179260000	179270000	15	3.20659476958308	0.0000596874625750239	chr1_216	31	BroadPeak	317.327222569117	0
chr1	178520000	178530000	chr1	179270000	179280000	13	3.16109831236182	0.000783031921221972	chr1_216	31	BroadPeak	317.327222569117	0
chr1	178520000	178530000	chr1	179200000	179210000	12	3.45971748540184	0.00556550533623413	chr1_216	31	BroadPeak	317.327222569117	0
chr1	178520000	178530000	chr1	179210000	179220000	26	3.43913434995778	0.00000000000122085058029295	chr1_216	31	BroadPeak	317.327222569117	0
chr1	178520000	178530000	chr1	179290000	179300000	15	2.76231521858735	0.0000110035676874713	chr1_363	4	SharpPeak	29.227713068497	0
chr1	178520000	178530000	chr1	179310000	179320000	16	2.99524043959211	0.00000606582953740729	chr1_363	4	SharpPeak	29.227713068497	0
chr1	178520000	178530000	chr1	179300000	179310000	12	3.24310561306102	0.00332363086727766	chr1_363	4	SharpPeak	29.227713068497	0
chr1	178520000	178530000	chr1	179320000	179330000	19	3.11147205977019	0.0000000715098783632182	chr1_363	4	SharpPeak	29.227713068497	1
chr1	178520000	178530000	chr1	179420000	179430000	12	2.72005642344957	0.000770606199754288	chr1_364	12	SharpPeak	142.316332582924	0
chr1	178520000	178530000	chr1	179430000	179440000	14	2.84212597048657	0.0000688134471105124	chr1_364	12	SharpPeak	142.316332582924	0
chr1	178520000	178530000	chr1	179440000	179450000	13	3.22374530326385	0.000933407201955805	chr1_364	12	SharpPeak	142.316332582924	0
chr1	178520000	178530000	chr1	179450000	179460000	30	3.01665789548216	0.0000000000000000121978554467805	chr1_364	12	SharpPeak	142.316332582924	0
chr1	178520000	178530000	chr1	179460000	179470000	25	2.48517271534271	0.00000000000000775324972778486	chr1_364	12	SharpPeak	142.316332582924	0
chr1	178530000	178540000	chr1	179460000	179470000	8	1.6686442757843	0.00596057460457697	chr1_364	12	SharpPeak	142.316332582924	0
chr1	178520000	178530000	chr1	179470000	179480000	49	3.11728137508422	0.000000000000000000000000000000000000105453652422321	chr1_364	12	SharpPeak	142.316332582924	1
chr1	178530000	178540000	chr1	179470000	179480000	12	1.93614016014004	0.0000353661677887003	chr1_364	12	SharpPeak	142.316332582924	0
chr1	178520000	178530000	chr1	179480000	179490000	15	2.42234745317075	0.0000023373674076405	chr1_364	12	SharpPeak	142.316332582924	0
chr1	178520000	178530000	chr1	179490000	179500000	26	2.57314913807599	0.00000000000000181324277796254	chr1_364	12	SharpPeak	142.316332582924	0
chr1	178530000	178540000	chr1	179490000	179500000	8	1.70574043297144	0.00675814824869433	chr1_364	12	SharpPeak	142.316332582924	0
chr1	178520000	178530000	chr1	179500000	179510000	13	2.78768098441353	0.000239157190862101	chr1_364	12	SharpPeak	142.316332582924	0
chr1	179840000	179850000	chr1	180130000	180140000	12	3.48520006369955	0.00587214214818939	chr1_217	2	SharpPeak	12.4633800907461	0
chr1	179850000	179860000	chr1	180160000	180170000	15	2.75573886379827	0.0000106852072359228	chr1_365	3	SharpPeak	17.3960409758498	1
chr1	179850000	179860000	chr1	180170000	180180000	11	2.54568595302346	0.00169758471838665	chr1_365	3	SharpPeak	17.3960409758498	0
chr1	179850000	179860000	chr1	180180000	180190000	13	3.13249843211511	0.000722348486854431	chr1_365	3	SharpPeak	17.3960409758498	0
chr1	179840000	179850000	chr1	180200000	180210000	20	3.64341889024715	0.000000160095877740592	chr1_218	5	SharpPeak	33.9474649756014	0
chr1	179840000	179850000	chr1	180210000	180220000	19	3.05437504499784	0.0000000540418354845583	chr1_218	5	SharpPeak	33.9474649756014	1
chr1	179850000	179860000	chr1	180210000	180220000	11	2.49093598740578	0.00144014111844687	chr1_218	5	SharpPeak	33.9474649756014	0
chr1	180250000	180260000	chr1	180390000	180400000	25	9.34462009908663	0.000708396560192716	chr1_220	7	SharpPeak	60.7072965179069	0
chr1	180280000	180290000	chr1	180390000	180400000	25	7.24406355469025	0.0000134266440952623	chr1_220	7	SharpPeak	60.7072965179069	0
chr1	180250000	180260000	chr1	180420000	180430000	35	9.22548359808015	0.000000010045525716939	chr1_366	3	SharpPeak	26.1405068330489	1
chr1	180260000	180270000	chr1	180420000	180430000	24	5.10092996317973	0.000000102261480986555	chr1_366	3	SharpPeak	26.1405068330489	0
chr1	180430000	180440000	chr1	180550000	180560000	20	7.31189458526879	0.0025959130869784	chr1_367	2	SharpPeak	9.00370027809429	1
chr1	181250000	181260000	chr1	181530000	181540000	19	4.25719532739329	0.00000746354737963298	chr1_222	3	SharpPeak	16.2704551360143	1
chr1	181250000	181260000	chr1	181550000	181560000	12	3.03880791452215	0.00197182997513415	chr1_222	3	SharpPeak	16.2704551360143	0
chr1	181840000	181850000	chr1	182100000	182110000	21	8.77166496554486	0.00867825161548042	chr1_223	3	SharpPeak	14.8228483143926	0
chr1	181840000	181850000	chr1	182110000	182120000	27	10.6549200949216	0.000862890114041801	chr1_223	3	SharpPeak	14.8228483143926	0
chr1	182120000	182130000	chr1	182540000	182550000	15	4.01898219489137	0.000669298615824973	chr1_224	2	SharpPeak	9.02738251758889	1
chr1	182580000	182590000	chr1	182940000	182950000	12	2.97514105276379	0.00163720664294044	chr1_225	11	SharpPeak	70.9262337673112	0
chr1	182760000	182770000	chr1	182940000	182950000	30	9.74457051759327	0.0000112644740687268	chr1_226	3	SharpPeak	33.1642318817096	0
chr1	182980000	182990000	chr1	183040000	183050000	45	13.0404723607292	0.000000000752926796860486	chr1_368	2	SharpPeak	19.7349827124383	1
chr1	182980000	182990000	chr1	183030000	183040000	17	3.31735687890811	0.00000474891175645931	chr1_368	2	SharpPeak	19.7349827124383	0
chr1	182980000	182990000	chr1	183230000	183240000	21	3.65388130411899	0.0000000321186457934076	chr1_227	8	SharpPeak	58.9509410977783	0
chr1	182980000	182990000	chr1	183240000	183250000	18	3.77730053488746	0.00000598870110262861	chr1_227	8	SharpPeak	58.9509410977783	0
chr1	182980000	182990000	chr1	183260000	183270000	14	3.5315932829062	0.000627220634476296	chr1_227	8	SharpPeak	58.9509410977783	0
chr1	182980000	182990000	chr1	183270000	183280000	13	2.61251473897077	0.000128220761328599	chr1_227	8	SharpPeak	58.9509410977783	0
chr1	182980000	182990000	chr1	183250000	183260000	16	3.31162021786073	0.00002052828199804	chr1_227	8	SharpPeak	58.9509410977783	0
chr1	184880000	184890000	chr1	185170000	185180000	13	3.19303109515536	0.000859154004879328	chr1_232	5	SharpPeak	28.0658485943314	0
chr1	185000000	185010000	chr1	185170000	185180000	15	5.17743531331728	0.0075173845851939	chr1_369	3	SharpPeak	15.1080263325672	0
chr1	184820000	184830000	chr1	185180000	185190000	15	2.53293281891263	0.00000401269348243786	chr1_231	13	SharpPeak	82.7551470321473	0
chr1	184840000	184850000	chr1	185180000	185190000	23	4.32283914116122	0.0000000231689510551361	chr1_231	13	SharpPeak	82.7551470321473	1
chr1	184850000	184860000	chr1	185180000	185190000	12	2.82620637712328	0.00106040735157053	chr1_231	13	SharpPeak	82.7551470321473	0
chr1	184880000	184890000	chr1	185180000	185190000	12	3.28139523016908	0.00365010926055576	chr1_232	5	SharpPeak	28.0658485943314	0
chr1	185000000	185010000	chr1	185180000	185190000	17	5.24902911263873	0.00116756278218804	chr1_369	3	SharpPeak	15.1080263325672	0
chr1	184810000	184820000	chr1	185190000	185200000	15	2.66126090418199	0.00000718284891956232	chr1_231	13	SharpPeak	82.7551470321473	0
chr1	184840000	184850000	chr1	185190000	185200000	20	5.07175347913642	0.0000230887538740063	chr1_231	13	SharpPeak	82.7551470321473	0
chr1	184850000	184860000	chr1	185190000	185200000	17	3.2428358174661	0.00000351091876445057	chr1_231	13	SharpPeak	82.7551470321473	0
chr1	184880000	184890000	chr1	185190000	185200000	14	3.79420189793731	0.00124683446642205	chr1_232	5	SharpPeak	28.0658485943314	0
chr1	184990000	185000000	chr1	185190000	185200000	23	7.26052372909526	0.000125035931245	chr1_369	3	SharpPeak	15.1080263325672	1
chr1	184850000	184860000	chr1	185210000	185220000	11	2.97877814329523	0.00559445223743637	chr1_231	13	SharpPeak	82.7551470321473	0
chr1	185440000	185450000	chr1	185490000	185500000	29	12.1070196585712	0.00117774174070906	chr1_370	2	SharpPeak	10.8364171229767	0
chr1	185450000	185460000	chr1	185490000	185500000	51	24.8847203618878	0.000215068538014751	chr1_370	2	SharpPeak	10.8364171229767	1
chr1	186180000	186190000	chr1	186690000	186700000	11	2.23054567917421	0.000594687882373231	chr1_234	19	BroadPeak	169.788452264452	0
chr1	186180000	186190000	chr1	186710000	186720000	9	2.01943034265272	0.00476312320635465	chr1_234	19	BroadPeak	169.788452264452	0
chr1	187600000	187610000	chr1	187970000	187980000	12	3.72257683154234	0.00973372827886327	chr1_371	2	SharpPeak	9.79643757693024	0
chr1	187610000	187620000	chr1	187970000	187980000	13	2.70598788732614	0.000181439679137254	chr1_371	2	SharpPeak	9.79643757693024	1
chr1	189000000	189010000	chr1	189630000	189640000	14	2.00551481435788	0.00000149054483855958	chr1_372	10	SharpPeak	73.7127718246402	0
chr1	189000000	189010000	chr1	189640000	189650000	12	2.76746125347926	0.00089133071703554	chr1_372	10	SharpPeak	73.7127718246402	0
chr1	189010000	189020000	chr1	189640000	189650000	12	1.90950572108456	0.0000311896491152761	chr1_372	10	SharpPeak	73.7127718246402	0
chr1	189000000	189010000	chr1	189610000	189620000	10	2.56171009158962	0.00630579997960786	chr1_372	10	SharpPeak	73.7127718246402	0
chr1	189000000	189010000	chr1	189620000	189630000	26	2.86993650204186	0.0000000000000210877555487738	chr1_372	10	SharpPeak	73.7127718246402	1
chr1	189010000	189020000	chr1	189620000	189630000	12	1.96058962747938	0.0000396598769361205	chr1_372	10	SharpPeak	73.7127718246402	0
chr1	189000000	189010000	chr1	189650000	189660000	15	2.70999370087994	0.00000879080390752084	chr1_372	10	SharpPeak	73.7127718246402	0
chr1	189010000	189020000	chr1	189650000	189660000	10	1.8809210254589	0.000699228606470115	chr1_372	10	SharpPeak	73.7127718246402	0
chr1	189000000	189010000	chr1	189660000	189670000	15	2.60866111995056	0.00000568465990076695	chr1_372	10	SharpPeak	73.7127718246402	0
chr1	189010000	189020000	chr1	189660000	189670000	10	1.8306961789976	0.000569290823072398	chr1_372	10	SharpPeak	73.7127718246402	0
chr1	189680000	189690000	chr1	189930000	189940000	22	6.97542781380048	0.000200961782529008	chr1_373	4	SharpPeak	27.2778003348174	0
chr1	189680000	189690000	chr1	189970000	189980000	23	6.80736854758846	0.0000475093864820461	chr1_237	2	SharpPeak	10.6783152118814	1
chr1	190170000	190180000	chr1	190540000	190550000	15	4.63680843775299	0.00275448530636445	chr1_374	5	SharpPeak	23.9960444157152	0
chr1	190170000	190180000	chr1	190550000	190560000	16	5.59766804249393	0.00604647104137062	chr1_374	5	SharpPeak	23.9960444157152	0
chr1	190170000	190180000	chr1	190560000	190570000	18	6.52074097655323	0.00441072182253331	chr1_374	5	SharpPeak	23.9960444157152	0
chr1	190170000	190180000	chr1	190570000	190580000	18	5.4569818990544	0.000621825876289139	chr1_374	5	SharpPeak	23.9960444157152	0
chr1	190170000	190180000	chr1	190580000	190590000	20	6.06835323669812	0.000260136606746424	chr1_374	5	SharpPeak	23.9960444157152	1
chr1	190170000	190180000	chr1	190640000	190650000	17	4.07673461996271	0.0000632114853696604	chr1_375	5	SharpPeak	23.0350280818793	1
chr1	190160000	190170000	chr1	190650000	190660000	11	3.19776069251523	0.00926980102315372	chr1_375	5	SharpPeak	23.0350280818793	0
chr1	190170000	190180000	chr1	190650000	190660000	14	4.48042081670292	0.00562666308188283	chr1_375	5	SharpPeak	23.0350280818793	0
chr1	190170000	190180000	chr1	190660000	190670000	16	5.7188213382343	0.00737118364922146	chr1_375	5	SharpPeak	23.0350280818793	0
chr1	190170000	190180000	chr1	190630000	190640000	17	5.68750304649853	0.00275448530636445	chr1_375	5	SharpPeak	23.0350280818793	0
chr1	190170000	190180000	chr1	190700000	190710000	13	4.14983929316109	0.00813105083921501	chr1_238	19	SharpPeak	156.133403688783	0
chr1	190170000	190180000	chr1	190710000	190720000	26	5.11852593892102	0.00000000525359691556707	chr1_238	19	SharpPeak	156.133403688783	0
chr1	190190000	190200000	chr1	190710000	190720000	10	2.54487849438758	0.00604282937238718	chr1_376	2	SharpPeak	8.20821427183689	1
chr1	190160000	190170000	chr1	190720000	190730000	18	4.41805897188598	0.0000464378565355031	chr1_238	19	SharpPeak	156.133403688783	0
chr1	190170000	190180000	chr1	190720000	190730000	27	6.33775861078158	0.0000000900916501635877	chr1_238	19	SharpPeak	156.133403688783	0
chr1	190190000	190200000	chr1	190720000	190730000	11	3.01766208017135	0.0061084959690769	chr1_376	2	SharpPeak	8.20821427183689	0
chr1	190170000	190180000	chr1	190740000	190750000	26	5.98789606584906	0.000000119020095709002	chr1_238	19	SharpPeak	156.133403688783	0
chr1	190170000	190180000	chr1	190750000	190760000	19	4.24030639646514	0.00000710501146074746	chr1_238	19	SharpPeak	156.133403688783	0
chr1	190160000	190170000	chr1	190730000	190740000	19	4.4618615167435	0.0000143300778591592	chr1_238	19	SharpPeak	156.133403688783	0
chr1	190170000	190180000	chr1	190730000	190740000	27	6.40192085214119	0.000000110857616646894	chr1_238	19	SharpPeak	156.133403688783	0
chr1	190160000	190170000	chr1	190760000	190770000	19	4.0497993645045	0.00000367982008755111	chr1_238	19	SharpPeak	156.133403688783	0
chr1	190170000	190180000	chr1	190760000	190770000	28	5.77614672944953	0.00000000313418452172709	chr1_238	19	SharpPeak	156.133403688783	0
chr1	190170000	190180000	chr1	190770000	190780000	17	4.35174549660823	0.000137956796281289	chr1_238	19	SharpPeak	156.133403688783	0
chr1	190170000	190180000	chr1	190780000	190790000	19	3.76925343040023	0.00000129123980373038	chr1_238	19	SharpPeak	156.133403688783	0
chr1	190160000	190170000	chr1	190790000	190800000	18	3.22521953967751	0.000000660459452610026	chr1_238	19	SharpPeak	156.133403688783	0
chr1	190170000	190180000	chr1	190790000	190800000	30	4.50733115445279	0.000000000000364336856184813	chr1_238	19	SharpPeak	156.133403688783	1
chr1	190160000	190170000	chr1	190800000	190810000	12	2.74056821640063	0.000821693677744989	chr1_238	19	SharpPeak	156.133403688783	0
chr1	190170000	190180000	chr1	190800000	190810000	15	3.7460246886531	0.000320287279091201	chr1_238	19	SharpPeak	156.133403688783	0
chr1	190170000	190180000	chr1	190860000	190870000	13	3.89047220050918	0.00478636550771615	chr1_377	2	SharpPeak	8.73723362426866	0
chr1	190170000	190180000	chr1	190870000	190880000	15	4.66605568040346	0.00291028747065677	chr1_377	2	SharpPeak	8.73723362426866	1
chr1	191310000	191320000	chr1	191550000	191560000	14	4.39141197195344	0.00471680704314031	chr1_239	7	SharpPeak	48.4296743796223	0
chr1	191390000	191400000	chr1	191550000	191560000	27	9.13031611090452	0.000074666984577702	chr1_240	4	SharpPeak	42.0449738305264	0
chr1	191310000	191320000	chr1	191560000	191570000	19	5.44610645464122	0.000198244683618902	chr1_239	7	SharpPeak	48.4296743796223	0
chr1	191320000	191330000	chr1	191560000	191570000	34	8.70180633208521	0.00000000863365219068695	chr1_239	7	SharpPeak	48.4296743796223	1
chr1	191390000	191400000	chr1	191560000	191570000	58	11.2511052512894	0.0000000000000000000390390860320035	chr1_240	4	SharpPeak	42.0449738305264	1
chr1	191570000	191580000	chr1	191800000	191810000	25	8.46420558487522	0.000161895542271558	chr1_242	5	SharpPeak	57.6378530610766	0
chr1	191320000	191330000	chr1	191810000	191820000	17	4.16306097156673	0.0000809393550784379	chr1_241	3	SharpPeak	17.8320523770655	0
chr1	191570000	191580000	chr1	191810000	191820000	54	8.50525043180683	0.000000000000000000000108897815533525	chr1_242	5	SharpPeak	57.6378530610766	1
chr1	191820000	191830000	chr1	191960000	191970000	29	8.11599729259034	0.000000968699516196313	chr1_378	2	SharpPeak	12.5479590024783	1
chr1	191830000	191840000	chr1	191970000	191980000	19	7.42789575011741	0.00720387006516765	chr1_378	2	SharpPeak	12.5479590024783	0
chr1	191980000	191990000	chr1	192050000	192060000	21	7.06985491993311	0.000669298615824973	chr1_244	7	SharpPeak	65.5892582689233	0
chr1	191990000	192000000	chr1	192050000	192060000	56	7.42290176814204	0.0000000000000000000000000045848006757699	chr1_244	7	SharpPeak	65.5892582689233	1
chr1	191990000	192000000	chr1	192060000	192070000	26	9.91934639497102	0.000700696358770374	chr1_244	7	SharpPeak	65.5892582689233	0
chr1	191990000	192000000	chr1	192080000	192090000	24	7.29220719437157	0.0000452988917481386	chr1_244	7	SharpPeak	65.5892582689233	0
chr1	192190000	192200000	chr1	192550000	192560000	11	2.71297331524078	0.00279438809916822	chr1_379	2	SharpPeak	8.3679216427998	1
chr1	192190000	192200000	chr1	192540000	192550000	11	3.22503285404572	0.00988507260415094	chr1_379	2	SharpPeak	8.3679216427998	0
chr1	192190000	192200000	chr1	192590000	192600000	17	2.85428723848253	0.000000633864119135783	chr1_380	3	SharpPeak	25.2229647823844	0
chr1	192190000	192200000	chr1	192600000	192610000	15	2.73554529705276	0.00000980106407896498	chr1_380	3	SharpPeak	25.2229647823844	0
chr1	192190000	192200000	chr1	192650000	192660000	13	2.50647621150222	0.0000849537477074813	chr1_381	2	SharpPeak	12.9842493072857	0
chr1	192190000	192200000	chr1	192660000	192670000	13	2.34622835694565	0.00004425169213309	chr1_381	2	SharpPeak	12.9842493072857	1
chr1	192130000	192140000	chr1	192680000	192690000	16	5.19251316873619	0.00294016498534006	chr1_382	4	SharpPeak	29.1226756124556	0
chr1	192130000	192140000	chr1	192690000	192700000	16	4.49113476974465	0.00066116770140762	chr1_382	4	SharpPeak	29.1226756124556	0
chr1	192130000	192140000	chr1	192700000	192710000	25	4.75651584050108	0.00000000583613705728195	chr1_382	4	SharpPeak	29.1226756124556	1
chr1	192190000	192200000	chr1	192700000	192710000	23	2.39400735068126	0.000000000000284067569846823	chr1_383	2	SharpPeak	24.2869283447925	1
chr1	192130000	192140000	chr1	192710000	192720000	18	3.40145770448182	0.0000013919817539416	chr1_382	4	SharpPeak	29.1226756124556	0
chr1	192190000	192200000	chr1	192710000	192720000	14	1.89895530213423	0.000000791388215452717	chr1_383	2	SharpPeak	24.2869283447925	0
chr1	192190000	192200000	chr1	192580000	192590000	16	2.38730198792291	0.000000337759435928212	chr1_380	3	SharpPeak	25.2229647823844	1
chr1	192790000	192800000	chr1	192840000	192850000	44	21.5274044679329	0.000815946312468367	chr1_245	3	SharpPeak	16.9953859357427	0
chr1	192790000	192800000	chr1	192860000	192870000	33	15.0617140553861	0.00192541391259543	chr1_245	3	SharpPeak	16.9953859357427	0
chr1	193700000	193710000	chr1	194220000	194230000	10	2.43965277788953	0.00452160413888822	chr1_384	2	SharpPeak	8.25214333309351	1
chr1	193700000	193710000	chr1	194230000	194240000	9	2.17201298398657	0.00750334736703194	chr1_384	2	SharpPeak	8.25214333309351	0
chr1	193700000	193710000	chr1	194630000	194640000	9	1.89048155661836	0.00313000486624347	chr1_250	16	SharpPeak	146.658607349675	0
chr1	194620000	194630000	chr1	194710000	194720000	51	24.7625519589361	0.000191822190436321	chr1_385	2	SharpPeak	15.7222351257648	0
chr1	194620000	194630000	chr1	194720000	194730000	55	20.8972372078604	0.0000000690109935338686	chr1_385	2	SharpPeak	15.7222351257648	1
chr1	194620000	194630000	chr1	194740000	194750000	42	15.9296502135038	0.00000440807279787382	chr1_386	6	SharpPeak	42.36981224359	0
chr1	194620000	194630000	chr1	194750000	194760000	34	15.5404377993964	0.0015860259659315	chr1_386	6	SharpPeak	42.36981224359	0
chr1	194620000	194630000	chr1	194760000	194770000	54	15.1884002998562	0.000000000002886260073152	chr1_386	6	SharpPeak	42.36981224359	1
chr1	194620000	194630000	chr1	194770000	194780000	36	15.2483655637799	0.000258927687672772	chr1_386	6	SharpPeak	42.36981224359	0
chr1	194620000	194630000	chr1	194790000	194800000	33	13.7141271192674	0.000393165183348279	chr1_386	6	SharpPeak	42.36981224359	0
chr1	194610000	194620000	chr1	194780000	194790000	16	5.90030897306507	0.0098894843774311	chr1_386	6	SharpPeak	42.36981224359	0
chr1	9560000	9570000	chr1	9700000	9710000	20	6.91264223593493	0.0013318054665421	chr1_387	4	SharpPeak	24.2049852965392	0
chr1	9570000	9580000	chr1	9700000	9710000	21	6.3148877272819	0.000148582928099402	chr1_387	4	SharpPeak	24.2049852965392	0
chr1	9560000	9570000	chr1	9690000	9700000	23	5.16263729963105	0.000000546338419990588	chr1_387	4	SharpPeak	24.2049852965392	1
chr1	9570000	9580000	chr1	9690000	9700000	15	4.74762844995415	0.00341697434542091	chr1_387	4	SharpPeak	24.2049852965392	0
chr1	13790000	13800000	chr1	14300000	14310000	12	2.21334353872283	0.000122601833844153	chr1_2	2	SharpPeak	9.8757997718541	1
chr1	20920000	20930000	chr1	21160000	21170000	11	2.33530376668337	0.000862890114041801	chr1_388	3	SharpPeak	19.6572612795476	0
chr1	20930000	20940000	chr1	21160000	21170000	18	2.60381742706157	0.0000000285594899742764	chr1_388	3	SharpPeak	19.6572612795476	1
chr1	20940000	20950000	chr1	21160000	21170000	10	2.42523944488819	0.00434054922932111	chr1_388	3	SharpPeak	19.6572612795476	0
chr1	21420000	21430000	chr1	21950000	21960000	8	1.53025749864553	0.00362696618591757	chr1_389	2	SharpPeak	8.47111983381104	1
chr1	21410000	21420000	chr1	21960000	21970000	8	1.68386790014681	0.00626475550703413	chr1_389	2	SharpPeak	8.47111983381104	0
chr1	21400000	21410000	chr1	22260000	22270000	13	1.39291090134882	0.000000175526360427402	chr1_390	2	SharpPeak	14.106076844566	1
chr1	21410000	21420000	chr1	22260000	22270000	8	1.36663982324626	0.00186152595356889	chr1_390	2	SharpPeak	14.106076844566	0
chr1	34240000	34250000	chr1	34430000	34440000	20	7.55201482370331	0.00371942977035604	chr1_7	2	SharpPeak	9.20082271169596	0
chr1	35800000	35810000	chr1	36060000	36070000	19	5.59735422004618	0.000278918850911248	chr1_9	7	SharpPeak	53.1319259013946	0
chr1	35810000	35820000	chr1	36060000	36070000	21	6.77009434338959	0.000379420324630839	chr1_9	7	SharpPeak	53.1319259013946	0
chr1	35820000	35830000	chr1	36060000	36070000	22	7.14302116954064	0.000278495492846988	chr1_9	7	SharpPeak	53.1319259013946	0
chr1	35830000	35840000	chr1	36060000	36070000	32	7.24868236331141	0.00000000160748011899669	chr1_9	7	SharpPeak	53.1319259013946	1
chr1	35820000	35830000	chr1	36070000	36080000	17	4.6981045748036	0.000338047912641944	chr1_9	7	SharpPeak	53.1319259013946	0
chr1	36560000	36570000	chr1	36690000	36700000	29	13.6878000217496	0.00692034277264223	chr1_11	19	BroadPeak	234.607440876589	0
chr1	36530000	36540000	chr1	36700000	36710000	23	9.50001905443597	0.00463662967231096	chr1_11	19	BroadPeak	234.607440876589	0
chr1	38170000	38180000	chr1	38620000	38630000	13	3.96848548274316	0.00565579527059144	chr1_391	2	SharpPeak	9.23188107846404	0
chr1	38180000	38190000	chr1	38620000	38630000	14	3.69271036118725	0.000961337263284826	chr1_391	2	SharpPeak	9.23188107846404	1
chr1	38170000	38180000	chr1	38760000	38770000	17	1.98850721787233	0.00000000376180944030569	chr1_392	4	SharpPeak	39.0852228067798	0
chr1	38180000	38190000	chr1	38760000	38770000	17	1.89551496242922	0.00000000190676198200441	chr1_392	4	SharpPeak	39.0852228067798	1
chr1	38190000	38200000	chr1	38760000	38770000	15	2.18551662217223	0.000000663522852697114	chr1_392	4	SharpPeak	39.0852228067798	0
chr1	38200000	38210000	chr1	38760000	38770000	14	2.26530085110187	0.00000598248030882232	chr1_392	4	SharpPeak	39.0852228067798	0
chr1	38380000	38390000	chr1	38760000	38770000	10	2.582621401028	0.00668567698352638	chr1_393	2	SharpPeak	10.4475534204813	0
chr1	38390000	38400000	chr1	38760000	38770000	13	2.47263597578142	0.000074666984577702	chr1_393	2	SharpPeak	10.4475534204813	1
chr1	38610000	38620000	chr1	38760000	38770000	16	3.9648577166204	0.00016727107940218	chr1_13	3	SharpPeak	17.4792301622798	0
chr1	38140000	38150000	chr1	38840000	38850000	8	1.77771012198194	0.00852611959919256	chr1_394	2	SharpPeak	8.43305171235663	0
chr1	38150000	38160000	chr1	38840000	38850000	9	1.86332238870476	0.00285872409417314	chr1_394	2	SharpPeak	8.43305171235663	1
chr1	38990000	39000000	chr1	39310000	39320000	11	2.96989600307509	0.0054733007368066	chr1_14	4	SharpPeak	18.9866441379694	0
chr1	39000000	39010000	chr1	39310000	39320000	10	2.66735927442687	0.0082888986543346	chr1_14	4	SharpPeak	18.9866441379694	0
chr1	39010000	39020000	chr1	39310000	39320000	12	2.76135412966775	0.000875461315667826	chr1_14	4	SharpPeak	18.9866441379694	0
chr1	39000000	39010000	chr1	39360000	39370000	29	3.81134943774099	0.0000000000000376532664910613	chr1_15	9	SharpPeak	61.9918456575611	1
chr1	39010000	39020000	chr1	39360000	39370000	20	3.95688545325821	0.000000585029303469585	chr1_15	9	SharpPeak	61.9918456575611	0
chr1	38990000	39000000	chr1	39370000	39380000	14	3.41255582169871	0.00044974187436122	chr1_15	9	SharpPeak	61.9918456575611	0
chr1	39000000	39010000	chr1	39370000	39380000	14	3.03062894961415	0.000134004384072243	chr1_15	9	SharpPeak	61.9918456575611	0
chr1	39010000	39020000	chr1	39370000	39380000	13	3.13445190812393	0.000725033156043231	chr1_15	9	SharpPeak	61.9918456575611	0
chr1	38970000	38980000	chr1	39530000	39540000	14	3.38688215146139	0.000415686185166308	chr1_16	7	SharpPeak	54.4090542093419	0
chr1	38990000	39000000	chr1	39530000	39540000	27	4.3611162126849	0.0000000000354370669251324	chr1_16	7	SharpPeak	54.4090542093419	1
chr1	39000000	39010000	chr1	39530000	39540000	22	3.80980872284449	0.0000000122472948583013	chr1_16	7	SharpPeak	54.4090542093419	0
chr1	39010000	39020000	chr1	39530000	39540000	17	3.92883839187774	0.0000401408280276516	chr1_16	7	SharpPeak	54.4090542093419	0
chr1	39380000	39390000	chr1	39530000	39540000	27	10.9090397618822	0.00121889042093807	chr1_17	8	SharpPeak	40.4602796846915	0
chr1	39690000	39700000	chr1	39900000	39910000	20	7.72272797243094	0.00476312320635465	chr1_395	2	SharpPeak	10.1285931682922	0
chr1	39690000	39700000	chr1	39890000	39900000	17	4.49251843291096	0.000200961782529008	chr1_395	2	SharpPeak	10.1285931682922	1
chr1	41260000	41270000	chr1	41600000	41610000	11	2.91700319681563	0.00476443968208087	chr1_19	3	SharpPeak	19.2921986689235	0
chr1	41260000	41270000	chr1	41650000	41660000	17	2.85081126291818	0.000000623257342118823	chr1_20	3	SharpPeak	20.3065705693811	1
chr1	41140000	41150000	chr1	41810000	41820000	19	2.81192298275206	0.0000000146193988288157	chr1_22	5	SharpPeak	42.8260632321704	0
chr1	41260000	41270000	chr1	41810000	41820000	12	2.81398659729818	0.00102578832259744	chr1_23	2	SharpPeak	17.1263964669097	0
chr1	41140000	41150000	chr1	41890000	41900000	11	2.33840984719618	0.000870286666505011	chr1_24	5	SharpPeak	25.418473430262	0
chr1	41820000	41830000	chr1	42220000	42230000	10	2.69266013330758	0.0088202990259595	chr1_25	9	SharpPeak	78.1114788071423	0
chr1	41900000	41910000	chr1	42230000	42240000	11	2.67087279105052	0.0024891929256565	chr1_26	10	SharpPeak	52.5166498073245	0
chr1	41910000	41920000	chr1	42230000	42240000	11	2.35042153567516	0.000906549935016638	chr1_26	10	SharpPeak	52.5166498073245	0
chr1	41910000	41920000	chr1	42240000	42250000	13	3.01610013883097	0.000507062678508424	chr1_26	10	SharpPeak	52.5166498073245	0
chr1	41610000	41620000	chr1	42250000	42260000	10	2.36321408859972	0.00363626337856132	chr1_27	2	SharpPeak	8.7310618268118	0
chr1	41800000	41810000	chr1	42250000	42260000	14	3.31670370217753	0.000335513319744873	chr1_25	9	SharpPeak	78.1114788071423	0
chr1	41820000	41830000	chr1	42250000	42260000	15	3.36478117945213	0.000101412269342425	chr1_25	9	SharpPeak	78.1114788071423	0
chr1	41880000	41890000	chr1	42250000	42260000	14	3.65185195284326	0.000866810482224757	chr1_26	10	SharpPeak	52.5166498073245	0
chr1	41910000	41920000	chr1	42250000	42260000	15	3.27599479278795	0.0000753284933137764	chr1_26	10	SharpPeak	52.5166498073245	0
chr1	41800000	41810000	chr1	42260000	42270000	17	3.44029855956906	0.00000758179852055324	chr1_25	9	SharpPeak	78.1114788071423	0
chr1	41880000	41890000	chr1	42260000	42270000	13	3.78017216313587	0.0037642475985091	chr1_26	10	SharpPeak	52.5166498073245	0
chr1	41910000	41920000	chr1	42260000	42270000	12	3.38092515261044	0.00462069851941283	chr1_26	10	SharpPeak	52.5166498073245	0
chr1	41800000	41810000	chr1	42490000	42500000	9	2.15552799270138	0.00715886489498523	chr1_261	2	SharpPeak	8.51468136551965	0
chr1	41820000	41830000	chr1	42540000	42550000	9	1.88317585372306	0.00305077966526476	chr1_28	4	SharpPeak	20.1070463778698	0
chr1	41880000	41890000	chr1	42540000	42550000	9	1.92776785005301	0.0035537618464787	chr1_29	2	SharpPeak	9.23422924340362	0
chr1	41800000	41810000	chr1	42670000	42680000	11	2.17449269940806	0.000484892926930163	chr1_31	116	BroadPeak	1962.8518874896	0
chr1	41820000	41830000	chr1	42670000	42680000	9	2.17254959158778	0.00751536121351992	chr1_31	116	BroadPeak	1962.8518874896	0
chr1	41690000	41700000	chr1	42680000	42690000	14	3.63961792854296	0.000839760249820017	chr1_396	3	SharpPeak	18.8484382763013	0
chr1	41720000	41730000	chr1	42680000	42690000	16	3.48686599103816	0.000037785063903228	chr1_31	116	BroadPeak	1962.8518874896	0
chr1	41730000	41740000	chr1	42680000	42690000	14	4.23381127177849	0.00340925143443362	chr1_31	116	BroadPeak	1962.8518874896	0
chr1	41750000	41760000	chr1	42680000	42690000	21	4.63772433886957	0.00000157777814898467	chr1_31	116	BroadPeak	1962.8518874896	0
chr1	41770000	41780000	chr1	42680000	42690000	14	3.67753644304797	0.000924534272645174	chr1_31	116	BroadPeak	1962.8518874896	0
chr1	41790000	41800000	chr1	42680000	42690000	15	3.24263090203302	0.0000675388021960965	chr1_31	116	BroadPeak	1962.8518874896	0
chr1	41800000	41810000	chr1	42680000	42690000	60	5.22926749446303	0.0000000000000000000000000000000000000125123421368665	chr1_31	116	BroadPeak	1962.8518874896	0
chr1	41820000	41830000	chr1	42680000	42690000	38	5.22116004283818	0.00000000000000000756842389561939	chr1_31	116	BroadPeak	1962.8518874896	0
chr1	41830000	41840000	chr1	42680000	42690000	21	4.27308963234205	0.00000043356501453563	chr1_31	116	BroadPeak	1962.8518874896	0
chr1	41840000	41850000	chr1	42680000	42690000	18	4.86105981881094	0.000154971062434953	chr1_31	116	BroadPeak	1962.8518874896	0
chr1	41870000	41880000	chr1	42680000	42690000	22	4.55034255979278	0.000000275443458678677	chr1_31	116	BroadPeak	1962.8518874896	0
chr1	41880000	41890000	chr1	42680000	42690000	47	5.3747060084393	0.000000000000000000000000252561130759045	chr1_31	116	BroadPeak	1962.8518874896	0
chr1	41900000	41910000	chr1	42680000	42690000	34	5.52211482901294	0.0000000000000598831553545125	chr1_31	116	BroadPeak	1962.8518874896	0
chr1	41910000	41920000	chr1	42680000	42690000	31	4.60087194809261	0.0000000000000985612357297786	chr1_31	116	BroadPeak	1962.8518874896	0
chr1	41920000	41930000	chr1	42680000	42690000	28	4.83230265872643	0.0000000000637139933865964	chr1_31	116	BroadPeak	1962.8518874896	0
chr1	41930000	41940000	chr1	42680000	42690000	24	5.00829565363765	0.0000000730151466465806	chr1_31	116	BroadPeak	1962.8518874896	0
chr1	41940000	41950000	chr1	42680000	42690000	22	5.15075807693853	0.00000208580931134432	chr1_31	116	BroadPeak	1962.8518874896	0
chr1	41950000	41960000	chr1	42680000	42690000	21	4.06440315638978	0.000000190359412518964	chr1_31	116	BroadPeak	1962.8518874896	0
chr1	41980000	41990000	chr1	42680000	42690000	17	5.38121780891071	0.00152691414761373	chr1_31	116	BroadPeak	1962.8518874896	0
chr1	42000000	42010000	chr1	42680000	42690000	16	4.38876004414236	0.00051427012889147	chr1_31	116	BroadPeak	1962.8518874896	0
chr1	42010000	42020000	chr1	42680000	42690000	16	4.41489005439979	0.000548278675245469	chr1_31	116	BroadPeak	1962.8518874896	0
chr1	42040000	42050000	chr1	42680000	42690000	21	5.14686530524047	0.0000078631815311871	chr1_397	8	SharpPeak	53.0328686170515	0
chr1	42050000	42060000	chr1	42680000	42690000	18	5.55845984559225	0.000770392288430586	chr1_397	8	SharpPeak	53.0328686170515	0
chr1	42100000	42110000	chr1	42680000	42690000	23	7.02142395885548	0.0000757509192510101	chr1_398	10	SharpPeak	84.5914604138258	0
chr1	42130000	42140000	chr1	42680000	42690000	15	4.7425540057097	0.00338250248673239	chr1_398	10	SharpPeak	84.5914604138258	0
chr1	42270000	42280000	chr1	42680000	42690000	35	8.83028191113417	0.00000000341880987601595	chr1_32	45	BroadPeak	749.117048644922	0
chr1	42280000	42290000	chr1	42680000	42690000	25	9.08879372390641	0.000474076870726014	chr1_32	45	BroadPeak	749.117048644922	0
chr1	42290000	42300000	chr1	42680000	42690000	23	9.2281791041344	0.00325357440941703	chr1_32	45	BroadPeak	749.117048644922	0
chr1	42360000	42370000	chr1	42680000	42690000	26	9.68052766283066	0.00048803968188609	chr1_34	8	SharpPeak	46.2766669871788	0
chr1	42370000	42380000	chr1	42680000	42690000	28	10.4877790952071	0.000281514136692843	chr1_34	8	SharpPeak	46.2766669871788	0
chr1	42400000	42410000	chr1	42680000	42690000	28	10.6362528982012	0.000355000760095377	chr1_399	3	SharpPeak	17.9007565090766	0
chr1	42420000	42430000	chr1	42680000	42690000	37	12.9052159938928	0.00000336606144648777	chr1_400	2	SharpPeak	15.5317985590749	1
chr1	42500000	42510000	chr1	42680000	42690000	33	15.7675182811146	0.00391731070924672	chr1_33	12	SharpPeak	87.0357848152068	0
chr1	42510000	42520000	chr1	42680000	42690000	42	16.3041761532856	0.0000076766891608747	chr1_33	12	SharpPeak	87.0357848152068	0
chr1	42520000	42530000	chr1	42680000	42690000	34	15.5237345735114	0.00155924593291729	chr1_33	12	SharpPeak	87.0357848152068	0
chr1	41690000	41700000	chr1	42690000	42700000	21	5.28492951506286	0.0000116215403000068	chr1_396	3	SharpPeak	18.8484382763013	1
chr1	41700000	41710000	chr1	42690000	42700000	20	5.54915407987916	0.0000792703913258628	chr1_396	3	SharpPeak	18.8484382763013	0
chr1	41720000	41730000	chr1	42690000	42700000	23	5.04166287690035	0.000000366107172542481	chr1_31	116	BroadPeak	1962.8518874896	0
chr1	41730000	41740000	chr1	42690000	42700000	33	6.21265799075922	0.00000000000788064045593538	chr1_31	116	BroadPeak	1962.8518874896	0
chr1	41750000	41760000	chr1	42690000	42700000	36	6.83448507071682	0.000000000000860063359490179	chr1_31	116	BroadPeak	1962.8518874896	0
chr1	41760000	41770000	chr1	42690000	42700000	30	4.73236333549198	0.00000000000123091517348057	chr1_31	116	BroadPeak	1962.8518874896	0
chr1	41770000	41780000	chr1	42690000	42700000	17	5.3410427795051	0.00141668364025514	chr1_31	116	BroadPeak	1962.8518874896	0
chr1	41790000	41800000	chr1	42690000	42700000	29	4.64901259907194	0.00000000000479394354946752	chr1_31	116	BroadPeak	1962.8518874896	0
chr1	41800000	41810000	chr1	42690000	42700000	96	7.73345231016207	0.000000000000000000000000000000000000000000000000000000000000000166310346672887	chr1_31	116	BroadPeak	1962.8518874896	0
chr1	41820000	41830000	chr1	42690000	42700000	84	7.71949729631426	0.000000000000000000000000000000000000000000000000000273046812135332	chr1_31	116	BroadPeak	1962.8518874896	0
chr1	41830000	41840000	chr1	42690000	42700000	45	6.26729360134335	0.00000000000000000000652271229249439	chr1_31	116	BroadPeak	1962.8518874896	0
[truncated: 45,608 more rows]
