# Supplementary material for: Integrative analysis of the 3D genome and epigenome in mouse embryonic tissues
Source: Nat Struct Mol Biol. 2024 Dec 16;32(3):479–90. doi: 10.1038/s41594-024-01431-2 (PMC11919700; doi:10.1038/s41594-024-01431-2)
Supplement: Supplementary file 4 — The list of MAPS interactions using the union H3K4me3 ChIP-seq peaks from all 12 tissues, related to Fig. 2 and Extended Data Figs. 4–6. [file 41594_2024_1431_MOESM4_ESM.zip › MAPS_interaction_combined_downsampled_union_anchor/FB_e145_downsampled.10k.2.peaks.bedpe]

chr1	start1	end1	chr2	start2	end2	count	expected	fdr	ClusterLabel	ClusterSize	ClusterType	ClusterNegLog10P	ClusterSummit
chr1	23320000	23330000	chr1	24000000	24010000	11	1.91291381676914	0.0000567559326850385	chr1_01	1	Singleton	5.99313221399064	1
chr1	36360000	36370000	chr1	36470000	36480000	52	21.1312192227525	0.000000371051156662547	chr1_02	1	Singleton	8.37455858942286	1
chr1	39760000	39770000	chr1	39900000	39910000	26	9.20741178482907	0.0000782737681689914	chr1_03	1	Singleton	5.83410726527602	1
chr1	41150000	41160000	chr1	41600000	41610000	14	3.06669682293587	0.0000517049203640563	chr1_04	1	Singleton	6.0365197250616	1
chr1	41810000	41820000	chr1	42540000	42550000	12	2.3381297634016	0.0000699990724651136	chr1_05	1	Singleton	5.89209334926273	1
chr1	42490000	42500000	chr1	42690000	42700000	42	18.674075145841	0.0000567559326850385	chr1_06	1	Singleton	5.9928472524193	1
chr1	60180000	60190000	chr1	60860000	60870000	14	2.55858443614231	0.00000701639489377822	chr1_07	1	Singleton	6.99789911059783	1
chr1	64020000	64030000	chr1	64110000	64120000	44	20.0553810675102	0.0000628460285349888	chr1_08	1	Singleton	5.9437173082047	1
chr1	64120000	64130000	chr1	64300000	64310000	27	9.31651313799954	0.0000347567292824929	chr1_09	1	Singleton	6.22583672966172	1
chr1	72280000	72290000	chr1	72580000	72590000	25	7.91849705378179	0.0000186387297267555	chr1_010	1	Singleton	6.53145641276405	1
chr1	72280000	72290000	chr1	72710000	72720000	20	5.6864420671084	0.0000369616535484794	chr1_011	1	Singleton	6.19708049641894	1
chr1	72300000	72310000	chr1	72860000	72870000	19	3.29342299791973	0.0000000453936955580079	chr1_012	1	Singleton	9.37363396694184	1
chr1	74280000	74290000	chr1	74390000	74400000	62	25.2835940716644	0.0000000233604990438595	chr1_013	1	Singleton	9.68333669040345	1
chr1	74890000	74900000	chr1	75120000	75130000	35	9.83792275854645	0.0000000125927335353354	chr1_014	1	Singleton	9.96574187033667	1
chr1	86500000	86510000	chr1	86530000	86540000	94	46.8748916901	0.0000000478482555980236	chr1_015	1	Singleton	9.34515952072291	1
chr1	86530000	86540000	chr1	87180000	87190000	15	3.5828839080137	0.0000696040388233073	chr1_016	1	Singleton	5.89550884488032	1
chr1	87090000	87100000	chr1	87180000	87190000	32	11.8865861834115	0.0000223578704140436	chr1_017	1	Singleton	6.44058499973491	1
chr1	89990000	90000000	chr1	90600000	90610000	17	3.2864122289865	0.00000117431570772616	chr1_018	1	Singleton	7.83449813798014	1
chr1	132160000	132170000	chr1	132380000	132390000	31	8.25943673152645	0.0000000319893210559502	chr1_019	1	Singleton	9.54093160175029	1
chr1	133380000	133390000	chr1	133420000	133430000	105	51.7539464438	0.00000000355403561441587	chr1_020	1	Singleton	10.5740067677739	1
chr1	137260000	137270000	chr1	137900000	137910000	16	3.89720773259012	0.0000467940081475934	chr1_021	1	Singleton	6.08756334478164	1
chr1	143770000	143780000	chr1	144170000	144180000	17	4.0338185009586	0.0000181505694067268	chr1_022	1	Singleton	6.54540163218914	1
chr1	151070000	151080000	chr1	151420000	151430000	15	3.54922308694701	0.0000624965982531973	chr1_023	1	Singleton	5.94710709453657	1
chr1	153180000	153190000	chr1	153330000	153340000	37	14.0744036535282	0.00000701147394472863	chr1_024	1	Singleton	6.99942890095535	1
chr1	155020000	155030000	chr1	155090000	155100000	64	31.6558428850006	0.00000940557316985453	chr1_025	1	Singleton	6.85619015689362	1
chr1	155030000	155040000	chr1	155550000	155560000	16	3.70370955078082	0.0000248796186039562	chr1_026	1	Singleton	6.38331076871305	1
chr1	157410000	157420000	chr1	157440000	157450000	82	38.2855094115	0.0000000300117242893284	chr1_027	1	Singleton	9.57059756499209	1
chr1	162540000	162550000	chr1	162660000	162670000	27	6.02939944857316	0.00000000844663794974039	chr1_028	1	Singleton	10.153690387795	1
chr1	165640000	165650000	chr1	166150000	166160000	22	5.83965751623989	0.00000458881532247751	chr1_029	1	Singleton	7.20106199063195	1
chr1	165760000	165770000	chr1	166370000	166380000	15	3.29533625125091	0.0000262713148367293	chr1_030	1	Singleton	6.35671158170059	1
chr1	166430000	166440000	chr1	167210000	167220000	12	1.65291308908094	0.00000229397206081283	chr1_031	1	Singleton	7.52850338500343	1
chr1	167210000	167220000	chr1	167390000	167400000	21	5.96360572312689	0.0000219256586512148	chr1_032	1	Singleton	6.45014446632946	1
chr1	168040000	168050000	chr1	168420000	168430000	21	5.79446943612633	0.0000145338563908186	chr1_033	1	Singleton	6.65551927266156	1
chr1	172540000	172550000	chr1	173320000	173330000	12	1.86171665404208	0.00000764755826019217	chr1_034	1	Singleton	6.95926869531799	1
chr1	176810000	176820000	chr1	177440000	177450000	26	8.56639204987254	0.000023437546351424	chr1_035	1	Singleton	6.41580330994235	1
chr1	178330000	178340000	chr1	178400000	178410000	93	45.4578817697	0.0000000233604990438595	chr1_036	1	Singleton	9.68407259401958	1
chr1	180810000	180820000	chr1	180840000	180850000	67	33.1269721807001	0.00000534434205985789	chr1_037	1	Singleton	7.12978879791718	1
chr1	182530000	182540000	chr1	182980000	182990000	15	3.21798186881144	0.0000202929893185842	chr1_038	1	Singleton	6.48920027477801	1
chr1	192780000	192790000	chr1	192850000	192860000	50	20.1289478448695	0.000000503753310475325	chr1_039	1	Singleton	8.22813058531489	1
chr1	19240000	19250000	chr1	19880000	19890000	12	1.9736571358249	0.0000375857276965533	chr1_040	1	Singleton	6.68267842153298	1
chr1	19240000	19250000	chr1	19970000	19980000	12	2.0134554936996	0.0000457356960352755	chr1_041	1	Singleton	6.58856939438245	1
chr1	23760000	23770000	chr1	24040000	24050000	20	5.62667499393106	0.0000865535892260003	chr1_042	1	Singleton	6.26892756179035	1
chr1	32170000	32180000	chr1	32550000	32560000	18	2.9902647455342	0.000000204672495748361	chr1_043	1	Singleton	9.25315045346562	1
chr1	32170000	32180000	chr1	32580000	32590000	14	2.65370406716401	0.0000296928262815648	chr1_044	1	Singleton	6.80170638173784	1
chr1	36550000	36560000	chr1	36600000	36610000	90	43.7802181963	0.000000120468811755126	chr1_045	1	Singleton	9.51126911831035	1
chr1	41890000	41900000	chr1	42500000	42510000	14	2.40884398293218	0.0000103350519117442	chr1_046	1	Singleton	7.32450324602958	1
chr1	55230000	55240000	chr1	55870000	55880000	17	3.01093442172736	0.00000116661181553104	chr1_047	1	Singleton	8.40122874634641	1
chr1	57430000	57440000	chr1	57880000	57890000	13	2.18417564801819	0.0000193322239461782	chr1_048	1	Singleton	7.01950282942996	1
chr1	57400000	57410000	chr1	58290000	58300000	13	2.55938529102366	0.000094528557595099	chr1_049	1	Singleton	6.22291348937231	1
chr1	59120000	59130000	chr1	59620000	59630000	20	3.39732398692793	0.0000000493357389620564	chr1_050	1	Singleton	9.94288759315627	1
chr1	59230000	59240000	chr1	59620000	59630000	28	4.22806050199763	0.00000000000264306647359601	chr1_051	1	Singleton	14.5526833419367	1
chr1	61370000	61380000	chr1	61900000	61910000	16	2.28802707695462	0.00000017508301917697	chr1_052	1	Singleton	9.3288689243184	1
chr1	61370000	61380000	chr1	61920000	61930000	15	2.61050505420775	0.0000050362051791399	chr1_053	1	Singleton	7.68196067935104	1
chr1	63660000	63670000	chr1	64410000	64420000	11	1.80956643145759	0.0000926073163226705	chr1_054	1	Singleton	6.23335528750937	1
chr1	63730000	63740000	chr1	64480000	64490000	14	1.8189969026997	0.000000437258223231643	chr1_055	1	Singleton	8.88014189154268	1
chr1	64610000	64620000	chr1	65000000	65010000	18	3.04774469851481	0.000000268426588461748	chr1_056	1	Singleton	9.1208437651118	1
chr1	69240000	69250000	chr1	69780000	69790000	11	1.78219389619744	0.0000817738467354847	chr1_057	1	Singleton	6.29957123448638	1
chr1	72280000	72290000	chr1	72630000	72640000	18	4.53661006617139	0.0000586470430733832	chr1_058	1	Singleton	6.46269828827619	1
chr1	74280000	74290000	chr1	74440000	74450000	25	8.22923838947178	0.0000942171238042274	chr1_059	1	Singleton	6.22496052207879	1
chr1	75120000	75130000	chr1	75290000	75300000	27	6.49208663380671	0.000000137901792167042	chr1_060	1	Singleton	9.44729129978359	1
chr1	75650000	75660000	chr1	75920000	75930000	15	3.33187314277922	0.0000823163586780469	chr1_061	1	Singleton	6.29543518904272	1
chr1	77510000	77520000	chr1	77920000	77930000	28	8.34164649015004	0.00000472400465736214	chr1_062	1	Singleton	7.71333398302266	1
chr1	88440000	88450000	chr1	88740000	88750000	15	3.26754577863227	0.0000662464205672044	chr1_063	1	Singleton	6.40387313156303	1
chr1	91540000	91550000	chr1	91870000	91880000	17	4.13987694305591	0.0000688142747159047	chr1_064	1	Singleton	6.38637997121122	1
chr1	91540000	91550000	chr1	91930000	91940000	17	3.67552635234489	0.0000155520218559158	chr1_065	1	Singleton	7.12352565511437	1
chr1	92180000	92190000	chr1	92450000	92460000	19	4.1005287818143	0.0000038729557108333	chr1_066	1	Singleton	7.8096742078421	1
chr1	104990000	105000000	chr1	105630000	105640000	11	1.77468092256729	0.0000787883747607118	chr1_067	1	Singleton	6.31794498043785	1
chr1	118380000	118390000	chr1	118490000	118500000	30	8.99015340878618	0.00000209064459451122	chr1_068	1	Singleton	8.11122922713457	1
chr1	120600000	120610000	chr1	121070000	121080000	18	4.31413408273697	0.0000305957225976429	chr1_069	1	Singleton	6.78582998523208	1
chr1	125910000	125920000	chr1	126740000	126750000	15	2.7276248233947	0.00000836507455098805	chr1_070	1	Singleton	7.42818709955352	1
chr1	127200000	127210000	chr1	127330000	127340000	40	12.4012723044998	0.0000000506837721853658	chr1_071	1	Singleton	9.92783312032845	1
chr1	132190000	132200000	chr1	132350000	132360000	46	18.5263871744798	0.00000521962088572339	chr1_072	1	Singleton	7.66388509956608	1
chr1	133130000	133140000	chr1	133300000	133310000	41	14.7440351884368	0.00000143983775825671	chr1_073	1	Singleton	8.28922332414809	1
chr1	133130000	133140000	chr1	133580000	133590000	22	6.60984092673889	0.0000846897579263399	chr1_074	1	Singleton	6.28057279218007	1
chr1	134640000	134650000	chr1	134850000	134860000	28	5.27899738633221	0.000000000413030009192187	chr1_075	1	Singleton	12.1995320607531	1
chr1	136130000	136140000	chr1	136450000	136460000	35	10.6617597383759	0.000000307703450731069	chr1_076	1	Singleton	9.05319643421864	1
chr1	143770000	143780000	chr1	144370000	144380000	15	2.79535844999636	0.0000111766924175438	chr1_077	1	Singleton	7.28712615296421	1
chr1	151750000	151760000	chr1	152410000	152420000	15	3.20145054813278	0.0000525127094341439	chr1_078	1	Singleton	6.51801283351373	1
chr1	152900000	152910000	chr1	153100000	153110000	31	8.74655099151524	0.000000381009252567412	chr1_079	1	Singleton	8.94774626199129	1
chr1	153550000	153560000	chr1	153820000	153830000	15	2.78223698525418	0.0000105537570515349	chr1_080	1	Singleton	7.31413956668377	1
chr1	161960000	161970000	chr1	162360000	162370000	15	2.72774206885634	0.00000836507455098805	chr1_081	1	Singleton	7.42793941668959	1
chr1	163150000	163160000	chr1	163910000	163920000	18	1.40724309580349	0.00000000000186119618238374	chr1_082	1	Singleton	14.7237217635534	1
chr1	164300000	164310000	chr1	165080000	165090000	15	2.20934764438387	0.000000691652805968805	chr1_083	1	Singleton	8.66146251363906	1
chr1	168220000	168230000	chr1	168330000	168340000	25	7.7113347391412	0.0000332784222632989	chr1_084	1	Singleton	6.74531011139697	1
chr1	168240000	168250000	chr1	168380000	168390000	29	10.0843742514674	0.0000517784489139903	chr1_085	1	Singleton	6.52581219041793	1
chr1	169740000	169750000	chr1	169910000	169920000	16	3.33659089707508	0.0000201131085100378	chr1_086	1	Singleton	7.00034651823414	1
chr1	175620000	175630000	chr1	175920000	175930000	16	3.54607304531451	0.0000410747881204719	chr1_087	1	Singleton	6.63870759527761	1
chr1	178310000	178320000	chr1	178450000	178460000	28	7.02818691489557	0.000000176221167439855	chr1_088	1	Singleton	9.32533044936198	1
chr1	180280000	180290000	chr1	180300000	180310000	59	27.7065758481257	0.000015100198686921	chr1_089	1	Singleton	7.13955283070185	1
chr1	186180000	186190000	chr1	186650000	186660000	13	2.33726211371608	0.0000380091897658968	chr1_090	1	Singleton	6.67676812218331	1
chr1	189010000	189020000	chr1	189580000	189590000	12	2.02350273700512	0.0000479283864596597	chr1_091	1	Singleton	6.56514324441269	1
chr1	189340000	189350000	chr1	189620000	189630000	21	5.92452828655083	0.0000549159047292114	chr1_092	1	Singleton	6.49690165479978	1
chr1	190170000	190180000	chr1	190450000	190460000	29	9.18195124451811	0.00000939993176473513	chr1_093	1	Singleton	7.3729545406766	1
chr1	190010000	190020000	chr1	190790000	190800000	12	1.84480687742919	0.0000200239980142098	chr1_094	1	Singleton	7.00266600148238	1
chr1	191390000	191400000	chr1	191520000	191530000	31	10.2830947572142	0.0000100590795796633	chr1_095	1	Singleton	7.33838135807371	1
chr1	192190000	192200000	chr1	192430000	192440000	18	3.96924642187646	0.0000102376670806852	chr1_096	1	Singleton	7.33031302911775	1
chr1	192190000	192200000	chr1	192490000	192500000	15	3.00968878645604	0.0000261436426746989	chr1_097	1	Singleton	6.86584774938226	1
chr1	192190000	192200000	chr1	192540000	192550000	14	2.80909383750645	0.0000548156418797847	chr1_098	1	Singleton	6.49824378112445	1
chr1	192190000	192200000	chr1	192560000	192570000	14	2.85357643894498	0.0000648143041835043	chr1_099	1	Singleton	6.41499798792901	1
chr1	192130000	192140000	chr1	192590000	192600000	21	5.73936896140804	0.0000346250577849493	chr1_0100	1	Singleton	6.7241455613246	1
chr1	35620000	35630000	chr1	36060000	36070000	18	4.23447974129731	0.0000241511962588172	chr1_0101	1	Singleton	6.90665923861174	1
chr1	35700000	35710000	chr1	36060000	36070000	18	4.52664055698927	0.0000570409129270067	chr1_0102	1	Singleton	6.47674556212662	1
chr1	40880000	40890000	chr1	41810000	41820000	13	2.15151742116478	0.0000164616709670717	chr1_0103	1	Singleton	7.09616424331188	1
chr1	52300000	52310000	chr1	52630000	52640000	26	4.01069345321069	0.0000000000302376319689108	chr1_0104	1	Singleton	13.4172055614698	1
chr1	54530000	54540000	chr1	55020000	55030000	19	3.57706619039381	0.000000544640583151477	chr1_0105	1	Singleton	8.77647303766879	1
chr1	56320000	56330000	chr1	56970000	56980000	15	2.5608948577073	0.0000040069845130812	chr1_0106	1	Singleton	7.79344577323665	1
chr1	60310000	60320000	chr1	60860000	60870000	13	2.2859414451299	0.0000304906539044874	chr1_0107	1	Singleton	6.78873259175754	1
chr1	62410000	62420000	chr1	62680000	62690000	15	3.03774066121773	0.0000290301061755241	chr1_0108	1	Singleton	6.8133394471777	1
chr1	62090000	62100000	chr1	62700000	62710000	17	2.99546736057125	0.0000010883293461919	chr1_0109	1	Singleton	8.434832482333	1
chr1	62780000	62790000	chr1	62930000	62940000	30	9.06187171768605	0.00000244966643781586	chr1_0110	1	Singleton	8.03409037508667	1
chr1	63280000	63290000	chr1	63440000	63450000	24	6.73063302538518	0.0000112363711846867	chr1_0111	1	Singleton	7.28355394104756	1
chr1	66180000	66190000	chr1	66380000	66390000	21	6.07162680939495	0.0000780491893821025	chr1_0112	1	Singleton	6.32299426937839	1
chr1	66110000	66120000	chr1	66810000	66820000	14	2.81144825534641	0.0000552245142065466	chr1_0113	1	Singleton	6.49379871852472	1
chr1	68170000	68180000	chr1	69100000	69110000	16	2.82603613773919	0.00000258338275470382	chr1_0114	1	Singleton	8.00844332742494	1
chr1	68280000	68290000	chr1	69100000	69110000	14	2.5999254974949	0.0000239193807733954	chr1_0115	1	Singleton	6.91160522375269	1
chr1	69220000	69230000	chr1	69240000	69250000	30	9.83037189207404	0.0000118356556676615	chr1_0116	1	Singleton	7.25764695330297	1
chr1	71500000	71510000	chr1	72120000	72130000	11	1.56168726275121	0.0000255222572354394	chr1_0117	1	Singleton	6.87816270302143	1
chr1	71290000	71300000	chr1	72140000	72150000	10	1.44040558209849	0.0000799290782201997	chr1_0118	1	Singleton	6.31106645472206	1
chr1	73900000	73910000	chr1	74120000	74130000	20	4.13787741547106	0.00000104123733903128	chr1_0119	1	Singleton	8.45656735450928	1
chr1	74310000	74320000	chr1	74360000	74370000	34	10.5510341906956	0.000000733221856393843	chr1_0120	1	Singleton	8.63243477083111	1
chr1	78730000	78740000	chr1	79580000	79590000	11	1.80363872706804	0.0000903891424081037	chr1_0121	1	Singleton	6.24759911368141	1
chr1	78730000	78740000	chr1	79670000	79680000	13	1.75385428744734	0.00000193267300602128	chr1_0122	1	Singleton	8.15009749120997	1
chr1	81730000	81740000	chr1	82280000	82290000	18	4.1322488621037	0.0000174817944141377	chr1_0123	1	Singleton	7.06595607274854	1
chr1	81400000	81410000	chr1	82290000	82300000	14	2.71825939851182	0.0000382399641445222	chr1_0124	1	Singleton	6.67316730489949	1
chr1	81470000	81480000	chr1	82290000	82300000	14	2.77614452373568	0.0000482859888255837	chr1_0125	1	Singleton	6.56091606899717	1
chr1	81310000	81320000	chr1	82310000	82320000	11	1.61772054817546	0.0000346932524638344	chr1_0126	1	Singleton	6.72293492662472	1
chr1	84310000	84320000	chr1	84690000	84700000	17	3.28591002271608	0.00000369076774756775	chr1_0127	1	Singleton	7.83547978630622	1
chr1	84480000	84490000	chr1	84690000	84700000	19	4.83932647425805	0.0000380091897658968	chr1_0128	1	Singleton	6.67657985548856	1
chr1	85850000	85860000	chr1	86010000	86020000	19	4.27291040865879	0.00000686837530669968	chr1_0129	1	Singleton	7.52368113993299	1
chr1	88840000	88850000	chr1	89070000	89080000	30	9.4850367257814	0.00000596073908154055	chr1_0130	1	Singleton	7.5956027134715	1
chr1	89230000	89240000	chr1	89540000	89550000	18	4.37206271987758	0.000036302330285501	chr1_0131	1	Singleton	6.69970015860129	1
chr1	91600000	91610000	chr1	92470000	92480000	15	2.7506003854525	0.00000926028761781031	chr1_0132	1	Singleton	7.37988582748366	1
chr1	91910000	91920000	chr1	92470000	92480000	14	2.76806227026202	0.000046847125403247	chr1_0133	1	Singleton	6.5764231209164	1
chr1	105090000	105100000	chr1	105350000	105360000	21	4.47925734004764	0.000000821626927900546	chr1_0134	1	Singleton	8.57154224934278	1
chr1	106420000	106430000	chr1	106790000	106800000	15	3.31759423002948	0.0000786032310355567	chr1_0135	1	Singleton	6.31928500512368	1
chr1	118830000	118840000	chr1	118980000	118990000	21	5.88588006669514	0.0000500171193869179	chr1_0136	1	Singleton	6.54355055333011	1
chr1	126440000	126450000	chr1	126680000	126690000	19	4.08278133465038	0.00000365706595279263	chr1_0137	1	Singleton	7.83995471616131	1
chr1	127490000	127500000	chr1	127750000	127760000	14	2.32643650844966	0.00000701050404833832	chr1_0138	1	Singleton	7.51434071169843	1
chr1	127820000	127830000	chr1	128240000	128250000	17	3.1464729028618	0.00000207455693798235	chr1_0139	1	Singleton	8.11510890533688	1
chr1	131180000	131190000	chr1	131240000	131250000	48	22.1276588596327	0.0000910744946876577	chr1_0140	1	Singleton	6.24333188691685	1
chr1	131460000	131470000	chr1	131520000	131530000	58	28.1653212368165	0.0000473837279876536	chr1_0141	1	Singleton	6.57079129373722	1
chr1	132120000	132130000	chr1	132290000	132300000	33	10.8819309827241	0.00000403993469877366	chr1_0142	1	Singleton	7.78870734089883	1
chr1	133280000	133290000	chr1	133600000	133610000	24	5.78073032547189	0.000000875211149445551	chr1_0143	1	Singleton	8.542322957592	1
chr1	137540000	137550000	chr1	137900000	137910000	20	5.13510864405782	0.000024426562642317	chr1_0144	1	Singleton	6.90060209373733	1
chr1	151480000	151490000	chr1	151750000	151760000	22	5.29940205977872	0.00000291671342201611	chr1_0145	1	Singleton	7.94757617971479	1
chr1	153580000	153590000	chr1	153650000	153660000	34	13.1451620426811	0.000070772208007104	chr1_0146	1	Singleton	6.37257223015715	1
chr1	154330000	154340000	chr1	154720000	154730000	17	3.38777788310306	0.00000545689067661832	chr1_0147	1	Singleton	7.63992892832193	1
chr1	155280000	155290000	chr1	155490000	155500000	21	4.76370795429826	0.00000212777091935683	chr1_0148	1	Singleton	8.1014915784984	1
chr1	155340000	155350000	chr1	155530000	155540000	18	4.22857668057788	0.0000237556495520209	chr1_0149	1	Singleton	6.91572663354944	1
chr1	155010000	155020000	chr1	155550000	155560000	14	2.81839123418037	0.0000566951647707246	chr1_0150	1	Singleton	6.4807161606	1
chr1	162360000	162370000	chr1	162660000	162670000	15	2.34670627907483	0.00000140659262413098	chr1_0151	1	Singleton	8.30484522057388	1
chr1	166780000	166790000	chr1	167000000	167010000	22	6.43365076634067	0.0000569161658164957	chr1_0152	1	Singleton	6.47802855026793	1
chr1	168210000	168220000	chr1	168350000	168360000	31	11.1993808905585	0.0000510615656960305	chr1_0153	1	Singleton	6.53288062266353	1
chr1	170380000	170390000	chr1	170580000	170590000	26	7.86319181690981	0.0000153661733582719	chr1_0154	1	Singleton	7.12956944228416	1
chr1	170290000	170300000	chr1	170840000	170850000	12	1.82339934980717	0.0000177625509200429	chr1_0155	1	Singleton	7.05824711889556	1
chr1	176910000	176920000	chr1	177700000	177710000	15	2.09577718408293	0.00000035895250610299	chr1_0156	1	Singleton	8.97561736940732	1
chr1	177220000	177230000	chr1	177700000	177710000	13	2.57158884144703	0.0000990368978226668	chr1_0157	1	Singleton	6.19931877239781	1
chr1	185970000	185980000	chr1	186700000	186710000	19	2.52646948875653	0.00000000255902779562424	chr1_0158	1	Singleton	11.3415816985978	1
chr1	186500000	186510000	chr1	186700000	186710000	28	8.04971325579282	0.00000241772813069485	chr1_0159	1	Singleton	8.04082021868595	1
chr1	189690000	189700000	chr1	189920000	189930000	27	5.93894542002218	0.0000000233665115905866	chr1_0160	1	Singleton	10.2997913634955	1
chr1	193810000	193820000	chr1	194620000	194630000	12	1.81155395051624	0.0000166725537048982	chr1_0161	1	Singleton	7.08931501040801	1
chr1	194920000	194930000	chr1	194940000	194950000	46	19.8496347843517	0.0000290983914641419	chr1_0162	1	Singleton	6.81122007264833	1
chr1	9540000	9550000	chr1	9700000	9710000	25	8.90142026792243	0.000123710830658494	chr1_1	4	SharpPeak	23.846526849171	0
chr1	13780000	13790000	chr1	14300000	14310000	10	2.09268990255825	0.000585881977956508	chr1_2	3	SharpPeak	15.7157602431367	0
chr1	16100000	16110000	chr1	16650000	16660000	26	6.84078747398312	0.000000399504189457642	chr1_3	2	SharpPeak	12.2228534664421	1
chr1	16100000	16110000	chr1	16660000	16670000	17	6.42086086007851	0.00382290915834591	chr1_3	2	SharpPeak	12.2228534664421	0
chr1	19100000	19110000	chr1	19200000	19210000	34	15.5595294251687	0.000622104412658212	chr1_4	2	SharpPeak	9.36826176867607	1
chr1	19100000	19110000	chr1	19210000	19220000	38	18.7132785200614	0.00102954052679967	chr1_4	2	SharpPeak	9.36826176867607	0
chr1	21460000	21470000	chr1	21960000	21970000	9	1.96096383831394	0.00157524927825083	chr1_5	8	SharpPeak	50.8037485453277	0
chr1	23320000	23330000	chr1	23760000	23770000	17	3.13609407160706	0.000000611569250151199	chr1_6	2	SharpPeak	16.4220526686778	0
chr1	23330000	23340000	chr1	23760000	23770000	19	3.83211524152052	0.000000445964682318327	chr1_6	2	SharpPeak	16.4220526686778	1
chr1	23760000	23770000	chr1	24170000	24180000	22	4.76569806557655	0.000000155284128326047	chr1_7	4	SharpPeak	23.1744816294595	1
chr1	23760000	23770000	chr1	24190000	24200000	14	3.37002943042308	0.000141480630197443	chr1_7	4	SharpPeak	23.1744816294595	0
chr1	34000000	34010000	chr1	34160000	34170000	24	8.22298591468127	0.0000989288402282711	chr1_8	2	SharpPeak	9.88804644055158	1
chr1	34010000	34020000	chr1	34160000	34170000	21	8.41177859206506	0.0022067937777074	chr1_8	2	SharpPeak	9.88804644055158	0
chr1	35840000	35850000	chr1	36060000	36070000	22	8.63385118848277	0.00126929687961461	chr1_9	4	SharpPeak	22.9298491207431	0
chr1	35850000	35860000	chr1	36060000	36070000	34	8.91599962845964	0.00000000407150249025923	chr1_9	4	SharpPeak	22.9298491207431	1
chr1	35840000	35850000	chr1	36070000	36080000	15	5.51711293953202	0.00560825443103912	chr1_9	4	SharpPeak	22.9298491207431	0
chr1	36510000	36520000	chr1	36690000	36700000	43	14.355832412814	0.0000000291562084434131	chr1_10	25	BroadPeak	258.789982774937	0
chr1	36540000	36550000	chr1	36690000	36700000	42	13.8847971889056	0.0000000332297035164652	chr1_10	25	BroadPeak	258.789982774937	0
chr1	36550000	36560000	chr1	36690000	36700000	94	35.3844027183	0.0000000000000250516846277103	chr1_10	25	BroadPeak	258.789982774937	0
chr1	36540000	36550000	chr1	36700000	36710000	47	13.5601540929037	0.0000000000550870847025878	chr1_10	25	BroadPeak	258.789982774937	0
chr1	36550000	36560000	chr1	36700000	36710000	76	34.4341338459	0.0000000332297035164652	chr1_10	25	BroadPeak	258.789982774937	0
chr1	36550000	36560000	chr1	36710000	36720000	54	19.6796705690786	0.00000000636807452100125	chr1_10	25	BroadPeak	258.789982774937	0
chr1	36360000	36370000	chr1	36440000	36450000	48	22.8572822744054	0.0000748988802333199	chr1_11	2	SharpPeak	11.7865880846258	1
chr1	36780000	36790000	chr1	37290000	37300000	10	2.96111091071756	0.00715541323601901	chr1_12	8	SharpPeak	83.0522681895472	0
chr1	36780000	36790000	chr1	37420000	37430000	14	3.41969744579146	0.000163548891589582	chr1_13	2	SharpPeak	10.188999413247	1
chr1	36780000	36790000	chr1	37430000	37440000	11	2.59172044558457	0.0007525149435326	chr1_13	2	SharpPeak	10.188999413247	0
chr1	38440000	38450000	chr1	38620000	38630000	22	8.88381306530148	0.00183184618619231	chr1_14	2	SharpPeak	9.33247408894394	0
chr1	38620000	38630000	chr1	38760000	38770000	28	8.54119142727611	0.00000244340689917805	chr1_15	2	SharpPeak	12.1987283149214	1
chr1	39020000	39030000	chr1	39360000	39370000	12	3.83389300391536	0.00517852339109875	chr1_16	6	SharpPeak	48.1363249429238	0
chr1	39020000	39030000	chr1	39310000	39320000	12	3.15782322158874	0.0010494617785661	chr1_17	3	SharpPeak	12.2765649006839	1
chr1	38980000	38990000	chr1	39530000	39540000	28	4.18479870714045	0.00000000000049311976963504	chr1_18	5	SharpPeak	55.2805646739271	0
chr1	39360000	39370000	chr1	39530000	39540000	31	12.9511140903614	0.000261144070838312	chr1_19	2	SharpPeak	11.4480812891006	0
chr1	39390000	39400000	chr1	39530000	39540000	32	10.4627242478941	0.0000016718562520057	chr1_20	5	SharpPeak	33.4003022610504	0
chr1	41270000	41280000	chr1	41600000	41610000	16	3.43626004953439	0.00000999794407738628	chr1_21	2	SharpPeak	12.9874908684374	1
chr1	41150000	41160000	chr1	41740000	41750000	26	3.1185512721706	0.0000000000000285804064887126	chr1_22	2	SharpPeak	22.4523132304158	1
chr1	41150000	41160000	chr1	41810000	41820000	19	3.29768594101484	0.0000000461886314238665	chr1_23	4	SharpPeak	24.646078360766	1
chr1	41150000	41160000	chr1	41890000	41900000	20	2.84548606759608	0.000000000704431462073105	chr1_24	2	SharpPeak	15.7747216673806	1
chr1	41810000	41820000	chr1	42230000	42240000	14	3.38054050676835	0.000145730737962597	chr1_25	9	SharpPeak	77.7598899475859	0
chr1	41810000	41820000	chr1	42240000	42250000	21	3.96577154073914	0.0000000332297035164652	chr1_25	9	SharpPeak	77.7598899475859	0
chr1	41740000	41750000	chr1	42250000	42260000	18	3.48537916465396	0.00000053350975433808	chr1_26	2	SharpPeak	15.6360379436952	1
chr1	41810000	41820000	chr1	42250000	42260000	30	4.58190811329685	0.000000000000111856071223679	chr1_25	9	SharpPeak	77.7598899475859	0
chr1	41890000	41900000	chr1	42250000	42260000	19	5.05814062061996	0.0000248796186039562	chr1_27	9	SharpPeak	42.6094810915349	1
chr1	41810000	41820000	chr1	42260000	42270000	34	4.80813972084821	0.000000000000000251495439728738	chr1_25	9	SharpPeak	77.7598899475859	1
chr1	41890000	41900000	chr1	42260000	42270000	14	5.28988481223833	0.00982569165696618	chr1_27	9	SharpPeak	42.6094810915349	0
chr1	42250000	42260000	chr1	42530000	42540000	14	4.98330701258489	0.0058892552448055	chr1_28	3	SharpPeak	14.5999521085291	0
chr1	42260000	42270000	chr1	42540000	42550000	14	4.55495446277563	0.00265104829543632	chr1_28	3	SharpPeak	14.5999521085291	0
chr1	41810000	41820000	chr1	42670000	42680000	25	2.60452976709479	0.00000000000000437121731600764	chr1_29	101	BroadPeak	1581.23337842641	0
chr1	41890000	41900000	chr1	42670000	42680000	14	2.62966656333903	0.00000950362121411161	chr1_29	101	BroadPeak	1581.23337842641	0
chr1	42240000	42250000	chr1	42670000	42680000	11	3.37522194460213	0.00581091772670272	chr1_30	37	BroadPeak	587.697980502747	0
chr1	42250000	42260000	chr1	42670000	42680000	15	4.02276844854266	0.000247028067463079	chr1_30	37	BroadPeak	587.697980502747	0
chr1	42260000	42270000	chr1	42670000	42680000	22	4.38265811629503	0.0000000373773063230059	chr1_30	37	BroadPeak	587.697980502747	0
chr1	41740000	41750000	chr1	42680000	42690000	29	4.74074678993834	0.00000000000153820197852786	chr1_29	101	BroadPeak	1581.23337842641	0
chr1	41810000	41820000	chr1	42680000	42690000	107	5.96318551711099	0.00000000000000000000000000000000000000000000000000000000000000000000000000000000000000000960375407028738	chr1_29	101	BroadPeak	1581.23337842641	0
chr1	41890000	41900000	chr1	42680000	42690000	69	6.03203230842206	0.00000000000000000000000000000000000000000000194528914234287	chr1_29	101	BroadPeak	1581.23337842641	0
chr1	42220000	42230000	chr1	42680000	42690000	22	7.39958228977111	0.000163188426976667	chr1_30	37	BroadPeak	587.697980502747	0
chr1	42230000	42240000	chr1	42680000	42690000	37	6.51303061584086	0.00000000000000824102253592642	chr1_30	37	BroadPeak	587.697980502747	0
chr1	42240000	42250000	chr1	42680000	42690000	56	8.10118139750642	0.0000000000000000000000000366801427996924	chr1_30	37	BroadPeak	587.697980502747	0
chr1	42250000	42260000	chr1	42680000	42690000	77	9.84599106611041	0.00000000000000000000000000000000000000232103646141061	chr1_30	37	BroadPeak	587.697980502747	0
chr1	42260000	42270000	chr1	42680000	42690000	89	10.7880644178902	0.0000000000000000000000000000000000000000000000327612498719859	chr1_30	37	BroadPeak	587.697980502747	0
chr1	42350000	42360000	chr1	42680000	42690000	32	9.37404367470515	0.000000152462143903659	chr1_31	6	SharpPeak	42.1235263051979	0
chr1	42540000	42550000	chr1	42680000	42690000	45	18.4890804957672	0.00000386259037665753	chr1_32	4	SharpPeak	23.2416619817306	1
chr1	41740000	41750000	chr1	42690000	42700000	69	5.28914456148682	0.000000000000000000000000000000000000000000000000491530099080182	chr1_29	101	BroadPeak	1581.23337842641	0
chr1	41810000	41820000	chr1	42690000	42700000	138	6.66548517665246	0.00000000000000000000000000000000000000000000000000000000000000000000000000000000000000000000000000000000000000000000000000112414718019759	chr1_29	101	BroadPeak	1581.23337842641	1
chr1	41890000	41900000	chr1	42690000	42700000	84	6.73614268783754	0.000000000000000000000000000000000000000000000000000000000368757518223071	chr1_29	101	BroadPeak	1581.23337842641	0
chr1	42220000	42230000	chr1	42690000	42700000	30	8.20603158620988	0.0000000953721092998088	chr1_30	37	BroadPeak	587.697980502747	0
chr1	42230000	42240000	chr1	42690000	42700000	58	7.21684581491705	0.00000000000000000000000000000233972458368896	chr1_30	37	BroadPeak	587.697980502747	0
chr1	42240000	42250000	chr1	42690000	42700000	75	8.9779924726409	0.000000000000000000000000000000000000000345982474764679	chr1_30	37	BroadPeak	587.697980502747	0
chr1	42250000	42260000	chr1	42690000	42700000	93	10.9083006507496	0.0000000000000000000000000000000000000000000000000185472044772659	chr1_30	37	BroadPeak	587.697980502747	1
chr1	42260000	42270000	chr1	42690000	42700000	74	11.9466406921902	0.000000000000000000000000000000183574261492463	chr1_30	37	BroadPeak	587.697980502747	0
chr1	42350000	42360000	chr1	42690000	42700000	43	10.3238342770583	0.00000000000137803387847036	chr1_31	6	SharpPeak	42.1235263051979	1
chr1	42530000	42540000	chr1	42690000	42700000	46	21.9886752524035	0.000123261767070453	chr1_32	4	SharpPeak	23.2416619817306	0
chr1	42540000	42550000	chr1	42690000	42700000	41	19.7148928230412	0.000371521820206828	chr1_32	4	SharpPeak	23.2416619817306	0
chr1	41740000	41750000	chr1	42700000	42710000	51	4.51768220068503	0.00000000000000000000000000000000200619794713713	chr1_29	101	BroadPeak	1581.23337842641	0
chr1	41810000	41820000	chr1	42700000	42710000	80	5.66573967365561	0.000000000000000000000000000000000000000000000000000000000023533641930199	chr1_29	101	BroadPeak	1581.23337842641	0
chr1	41890000	41900000	chr1	42700000	42710000	45	5.71951143288419	0.0000000000000000000000283828111692855	chr1_29	101	BroadPeak	1581.23337842641	0
chr1	42220000	42230000	chr1	42700000	42710000	22	6.90501110638241	0.0000601900176810029	chr1_30	37	BroadPeak	587.697980502747	0
chr1	42230000	42240000	chr1	42700000	42710000	37	6.07547283915695	0.00000000000000107169034264572	chr1_30	37	BroadPeak	587.697980502747	0
chr1	42240000	42250000	chr1	42700000	42710000	41	7.54597484737987	0.00000000000000113163015531642	chr1_30	37	BroadPeak	587.697980502747	0
chr1	42250000	42260000	chr1	42700000	42710000	57	9.16153955592765	0.00000000000000000000000214655781319728	chr1_30	37	BroadPeak	587.697980502747	0
chr1	42260000	42270000	chr1	42700000	42710000	50	10.028604522264	0.0000000000000000168249516113761	chr1_30	37	BroadPeak	587.697980502747	0
chr1	41740000	41750000	chr1	42710000	42720000	40	3.25919042165358	0.00000000000000000000000000106016481485778	chr1_29	101	BroadPeak	1581.23337842641	0
chr1	41810000	41820000	chr1	42710000	42720000	56	4.01303946127836	0.0000000000000000000000000000000000000000216041066961204	chr1_29	101	BroadPeak	1581.23337842641	0
chr1	41890000	41900000	chr1	42710000	42720000	33	4.04522484647707	0.0000000000000000123955020050838	chr1_29	101	BroadPeak	1581.23337842641	0
chr1	42220000	42230000	chr1	42710000	42720000	15	4.80830483880639	0.00152496865835846	chr1_30	37	BroadPeak	587.697980502747	0
chr1	42230000	42240000	chr1	42710000	42720000	20	4.25210964381659	0.000000474231051693556	chr1_30	37	BroadPeak	587.697980502747	0
chr1	42240000	42250000	chr1	42710000	42720000	31	5.23707633927697	0.000000000000557196226670887	chr1_30	37	BroadPeak	587.697980502747	0
chr1	42250000	42260000	chr1	42710000	42720000	35	6.33497732630364	0.000000000000104024500988084	chr1_30	37	BroadPeak	587.697980502747	0
chr1	42260000	42270000	chr1	42710000	42720000	34	6.9263830789417	0.00000000000595687834607488	chr1_30	37	BroadPeak	587.697980502747	0
chr1	50920000	50930000	chr1	51330000	51340000	28	4.72071119126507	0.00000000000796034495162905	chr1_33	4	SharpPeak	34.5452511954638	1
chr1	50930000	50940000	chr1	51330000	51340000	14	2.40623460093157	0.00000347854279557558	chr1_33	4	SharpPeak	34.5452511954638	0
chr1	55400000	55410000	chr1	55880000	55890000	15	4.17867884048632	0.000369798285350186	chr1_34	9	SharpPeak	86.9318951697371	0
chr1	56960000	56970000	chr1	57200000	57210000	14	4.37157466359999	0.00181407344191318	chr1_35	9	SharpPeak	78.5344166330632	0
chr1	56970000	56980000	chr1	57200000	57210000	48	8.64724980355722	0.0000000000000000013170620005698	chr1_35	9	SharpPeak	78.5344166330632	0
chr1	56980000	56990000	chr1	57200000	57210000	45	7.1759200702097	0.000000000000000000183472300531126	chr1_35	9	SharpPeak	78.5344166330632	1
chr1	56960000	56970000	chr1	57210000	57220000	12	4.02446496014419	0.00756391203846533	chr1_35	9	SharpPeak	78.5344166330632	0
chr1	56980000	56990000	chr1	57210000	57220000	18	6.55095061369014	0.00184832635842926	chr1_35	9	SharpPeak	78.5344166330632	0
chr1	56970000	56980000	chr1	57220000	57230000	23	7.55176243918401	0.0000768708331319263	chr1_35	9	SharpPeak	78.5344166330632	0
chr1	56980000	56990000	chr1	57220000	57230000	18	6.25299120267125	0.00110472292288641	chr1_35	9	SharpPeak	78.5344166330632	0
chr1	56970000	56980000	chr1	57260000	57270000	19	7.37713690855453	0.00275644640504417	chr1_36	4	SharpPeak	21.3853615018452	0
chr1	56980000	56990000	chr1	57260000	57270000	23	6.08053341148778	0.00000244340689917805	chr1_36	4	SharpPeak	21.3853615018452	1
chr1	57420000	57430000	chr1	57770000	57780000	29	5.19817332228332	0.0000000000136964784639427	chr1_37	4	SharpPeak	62.9760922328947	0
chr1	57430000	57440000	chr1	57770000	57780000	48	4.40224835695834	0.000000000000000000000000000000711629307504612	chr1_37	4	SharpPeak	62.9760922328947	1
chr1	57400000	57410000	chr1	57960000	57970000	14	3.91483624725112	0.000638859396251882	chr1_38	29	BroadPeak	224.406807169181	0
chr1	57420000	57430000	chr1	57960000	57970000	22	2.19747975862981	0.0000000000000977385975646597	chr1_38	29	BroadPeak	224.406807169181	1
chr1	57430000	57440000	chr1	57960000	57970000	18	1.96312336393191	0.0000000000930179069266165	chr1_38	29	BroadPeak	224.406807169181	0
chr1	57770000	57780000	chr1	57960000	57970000	25	9.06538928952506	0.000163188426976667	chr1_39	4	SharpPeak	39.1075324404701	0
chr1	57400000	57410000	chr1	57990000	58000000	20	5.99573622340089	0.0000775845468498394	chr1_38	29	BroadPeak	224.406807169181	0
chr1	57420000	57430000	chr1	57990000	58000000	21	3.05900991864973	0.00000000037442143604745	chr1_38	29	BroadPeak	224.406807169181	0
chr1	57430000	57440000	chr1	57990000	58000000	15	2.64350499191268	0.0000019172081310339	chr1_38	29	BroadPeak	224.406807169181	0
chr1	57400000	57410000	chr1	57970000	57980000	14	3.21721442141091	0.0000863391264470382	chr1_38	29	BroadPeak	224.406807169181	0
chr1	57420000	57430000	chr1	57970000	57980000	16	1.91860509302515	0.00000000449487526583087	chr1_38	29	BroadPeak	224.406807169181	0
chr1	57430000	57440000	chr1	57970000	57980000	10	1.74184003481203	0.000139863584729998	chr1_38	29	BroadPeak	224.406807169181	0
chr1	57770000	57780000	chr1	57970000	57980000	31	7.06153672576303	0.00000000088234318311868	chr1_39	4	SharpPeak	39.1075324404701	0
chr1	57420000	57430000	chr1	58020000	58030000	8	1.69631429748345	0.00268430790392797	chr1_38	29	BroadPeak	224.406807169181	0
chr1	57400000	57410000	chr1	58030000	58040000	12	3.25605061722549	0.00134833754089873	chr1_38	29	BroadPeak	224.406807169181	0
chr1	57420000	57430000	chr1	58030000	58040000	9	1.93063954609613	0.00140950085822517	chr1_38	29	BroadPeak	224.406807169181	0
chr1	57430000	57440000	chr1	58030000	58040000	10	1.74999653583509	0.000145021580337444	chr1_38	29	BroadPeak	224.406807169181	0
chr1	59230000	59240000	chr1	59480000	59490000	36	11.7973349783239	0.000000316327330591938	chr1_40	4	SharpPeak	23.1329299332745	1
chr1	59250000	59260000	chr1	59480000	59490000	20	7.41561118548258	0.00118050487007819	chr1_40	4	SharpPeak	23.1329299332745	0
chr1	59310000	59320000	chr1	59480000	59490000	40	12.1322122889888	0.00000000753528426857708	chr1_41	5	SharpPeak	35.6152547083594	1
chr1	59230000	59240000	chr1	59570000	59580000	14	4.96642501660803	0.00571565540276949	chr1_42	2	SharpPeak	8.07839458911457	0
chr1	59310000	59320000	chr1	59570000	59580000	13	4.64166404093099	0.00853389887552745	chr1_43	21	SharpPeak	127.742921191922	0
chr1	59480000	59490000	chr1	59570000	59580000	51	20.5935136492467	0.000000410835312590279	chr1_44	7	SharpPeak	63.4113599443341	0
chr1	59250000	59260000	chr1	59580000	59590000	11	2.98687500806457	0.00230263365322457	chr1_45	2	SharpPeak	8.06533294187024	1
chr1	59310000	59320000	chr1	59580000	59590000	21	4.28210969758178	0.000000117494577612244	chr1_43	21	SharpPeak	127.742921191922	0
chr1	59360000	59370000	chr1	59580000	59590000	14	4.8006976980877	0.00425765327398497	chr1_43	21	SharpPeak	127.742921191922	0
chr1	59480000	59490000	chr1	59580000	59590000	64	17.9217952290514	0.00000000000000256446249816495	chr1_44	7	SharpPeak	63.4113599443341	1
chr1	59510000	59520000	chr1	59580000	59590000	34	12.8758896349312	0.0000172162911869018	chr1_46	2	SharpPeak	11.8080452417441	1
chr1	59230000	59240000	chr1	59590000	59600000	16	4.91941706036912	0.000649045039252989	chr1_47	2	SharpPeak	11.2692656658528	0
chr1	59250000	59260000	chr1	59590000	59600000	11	3.15666111624356	0.00354273049802645	chr1_45	2	SharpPeak	8.06533294187024	0
chr1	59270000	59280000	chr1	59590000	59600000	11	3.47856157233821	0.00727667969752113	chr1_43	21	SharpPeak	127.742921191922	0
chr1	59310000	59320000	chr1	59590000	59600000	16	4.53546616014716	0.000265951129416747	chr1_43	21	SharpPeak	127.742921191922	0
chr1	59340000	59350000	chr1	59590000	59600000	11	3.02079598468884	0.00251273200045514	chr1_43	21	SharpPeak	127.742921191922	0
chr1	59480000	59490000	chr1	59590000	59600000	52	18.1686735391592	0.00000000337493782982729	chr1_44	7	SharpPeak	63.4113599443341	0
chr1	60340000	60350000	chr1	60860000	60870000	17	2.88802787970008	0.000000195952886503019	chr1_48	2	SharpPeak	14.172698577406	1
chr1	60400000	60410000	chr1	60860000	60870000	13	2.62223970635605	0.0000453931954359942	chr1_49	2	SharpPeak	17.7298255757409	0
chr1	60410000	60420000	chr1	60860000	60870000	22	3.38307360082614	0.000000000367952915914144	chr1_49	2	SharpPeak	17.7298255757409	1
chr1	60560000	60570000	chr1	60860000	60870000	29	6.84361398730726	0.0000000072342986681291	chr1_50	3	SharpPeak	43.1839611671064	0
chr1	63660000	63670000	chr1	64110000	64120000	16	4.7008781872869	0.000399027482477949	chr1_51	2	SharpPeak	11.4543382603264	0
chr1	63660000	63670000	chr1	64120000	64130000	17	4.11614149979922	0.0000231880591657645	chr1_51	2	SharpPeak	11.4543382603264	1
chr1	63660000	63670000	chr1	64530000	64540000	18	2.66526911154799	0.0000000103660104375258	chr1_52	3	SharpPeak	24.7530494078995	0
chr1	63720000	63730000	chr1	64530000	64540000	17	2.90914202006495	0.000000215533548357824	chr1_53	6	SharpPeak	41.5792286556503	1
chr1	63730000	63740000	chr1	64530000	64540000	16	3.59122556312463	0.0000176099259331704	chr1_53	6	SharpPeak	41.5792286556503	0
chr1	64730000	64740000	chr1	64950000	64960000	25	11.6391833016397	0.00534902380567102	chr1_54	3	SharpPeak	12.8016356858237	0
chr1	66170000	66180000	chr1	66320000	66330000	40	14.5408040547516	0.00000083720819924436	chr1_55	2	SharpPeak	22.552806217723	0
chr1	69240000	69250000	chr1	69680000	69690000	28	3.26449331211791	0.00000000000000134315804805405	chr1_56	3	SharpPeak	31.5772899431646	1
chr1	71550000	71560000	chr1	72140000	72150000	11	2.52321894588506	0.00060891426688103	chr1_57	2	SharpPeak	8.84162677397038	1
chr1	72300000	72310000	chr1	72530000	72540000	31	9.64896927468354	0.000000895910242349318	chr1_58	3	SharpPeak	19.4298445490784	1
chr1	72300000	72310000	chr1	72570000	72580000	21	5.88752820071894	0.0000182651794719691	chr1_59	5	SharpPeak	30.9637767591758	0
chr1	72300000	72310000	chr1	72580000	72590000	29	7.48814309943432	0.0000000498515726270964	chr1_59	5	SharpPeak	30.9637767591758	1
chr1	72300000	72310000	chr1	72710000	72720000	18	5.28770259413964	0.000153873613849952	chr1_60	2	SharpPeak	9.6281776386724	1
chr1	72250000	72260000	chr1	72820000	72830000	14	4.95476692992792	0.00559911723892675	chr1_61	2	SharpPeak	8.1556286086422	0
chr1	72710000	72720000	chr1	72820000	72830000	80	24.4206690238053	0.000000000000000059339628320442	chr1_62	9	SharpPeak	99.5544811832978	1
chr1	72710000	72720000	chr1	72870000	72880000	38	17.4032255438989	0.000260740821393382	chr1_62	9	SharpPeak	99.5544811832978	0
chr1	72710000	72720000	chr1	72860000	72870000	38	9.93949814872759	0.000000000376687708523437	chr1_62	9	SharpPeak	99.5544811832978	0
chr1	74280000	74290000	chr1	74360000	74370000	42	17.8200899384952	0.0000193999367104707	chr1_63	3	SharpPeak	16.2872162693536	1
chr1	74290000	74300000	chr1	74360000	74370000	26	12.4448482818898	0.00620055824033886	chr1_63	3	SharpPeak	16.2872162693536	0
chr1	75120000	75130000	chr1	75250000	75260000	29	10.2028925503461	0.0000231831805423769	chr1_64	2	SharpPeak	11.3775206890056	1
chr1	75310000	75320000	chr1	75450000	75460000	29	14.0094581154392	0.00399665325430486	chr1_65	21	BroadPeak	199.007451939119	0
chr1	75360000	75370000	chr1	75450000	75460000	38	17.3671025682705	0.000252615671180847	chr1_65	21	BroadPeak	199.007451939119	0
chr1	75310000	75320000	chr1	75460000	75470000	32	11.4015187762599	0.00000977148059684203	chr1_65	21	BroadPeak	199.007451939119	0
chr1	75370000	75380000	chr1	75460000	75470000	26	11.7345924567968	0.00287213852416133	chr1_65	21	BroadPeak	199.007451939119	0
chr1	75310000	75320000	chr1	75470000	75480000	53	23.1970141353548	0.00000259872672583714	chr1_65	21	BroadPeak	199.007451939119	0
chr1	75650000	75660000	chr1	76630000	76640000	9	1.62731629568857	0.000435098649054355	chr1_66	3	SharpPeak	13.5867668492466	1
chr1	76490000	76500000	chr1	77490000	77500000	8	2.0534316536383	0.00824923911413868	chr1_67	10	SharpPeak	68.5573270950423	0
chr1	77100000	77110000	chr1	77500000	77510000	13	4.17627221517068	0.00358293184431166	chr1_68	14	SharpPeak	96.0336407658837	0
chr1	77250000	77260000	chr1	77500000	77510000	19	8.09236414011755	0.00749677536933	chr1_69	2	SharpPeak	8.44708657069378	0
chr1	76630000	76640000	chr1	77510000	77520000	20	3.79626339188662	0.0000000795365977420218	chr1_70	4	SharpPeak	30.4599607542081	0
chr1	76860000	76870000	chr1	77510000	77520000	12	4.16743050264573	0.00983620527713264	chr1_71	3	SharpPeak	17.011015078857	0
chr1	77100000	77110000	chr1	77510000	77520000	26	6.60646252934541	0.000000205881900245296	chr1_68	14	SharpPeak	96.0336407658837	0
chr1	77250000	77260000	chr1	77510000	77520000	30	12.8333095853087	0.000507657081521916	chr1_69	2	SharpPeak	8.44708657069378	1
chr1	77360000	77370000	chr1	77510000	77520000	27	12.4909944291094	0.00324697673178608	chr1_72	3	SharpPeak	20.6548430778704	0
chr1	77970000	77980000	chr1	78180000	78190000	19	6.26102753310986	0.000407877955987349	chr1_73	5	SharpPeak	34.4984685643129	0
chr1	77970000	77980000	chr1	78200000	78210000	26	8.36777123006097	0.0000160548639030117	chr1_73	5	SharpPeak	34.4984685643129	0
chr1	81570000	81580000	chr1	82280000	82290000	12	2.47190269482774	0.000118633373177216	chr1_74	34	BroadPeak	260.621867595682	0
chr1	81590000	81600000	chr1	82280000	82290000	28	3.76546682335961	0.0000000000000412552502252144	chr1_74	34	BroadPeak	260.621867595682	0
chr1	81570000	81580000	chr1	82290000	82300000	19	2.50786039909149	0.00000000060161919208467	chr1_74	34	BroadPeak	260.621867595682	0
chr1	81590000	81600000	chr1	82290000	82300000	33	3.83243314278691	0.00000000000000000261300165214827	chr1_74	34	BroadPeak	260.621867595682	1
chr1	84280000	84290000	chr1	84690000	84700000	36	5.78949517143105	0.00000000000000143406006370761	chr1_75	2	SharpPeak	23.2518331866189	1
chr1	85890000	85900000	chr1	86010000	86020000	31	11.2191202970813	0.000019197561136434	chr1_76	4	SharpPeak	31.004223505259	0
chr1	86150000	86160000	chr1	86350000	86360000	23	10.8062507880171	0.00891310257625356	chr1_77	2	SharpPeak	7.49465745973084	0
chr1	86430000	86440000	chr1	86500000	86510000	71	25.6949445403781	0.000000000010471319879164	chr1_78	10	SharpPeak	136.496581030581	0
chr1	86440000	86450000	chr1	86500000	86510000	130	42.9836599806	0.00000000000000000000000219152844775018	chr1_78	10	SharpPeak	136.496581030581	1
chr1	86430000	86440000	chr1	86520000	86530000	76	28.9882814125075	0.0000000000196820453778671	chr1_78	10	SharpPeak	136.496581030581	0
chr1	86440000	86450000	chr1	86520000	86530000	115	47.2649108601	0.00000000000000762212307199982	chr1_78	10	SharpPeak	136.496581030581	0
chr1	86210000	86220000	chr1	86310000	86320000	13	3.89826239785776	0.00195716955483699	chr1_79	4	SharpPeak	30.2279297378246	0
chr1	86430000	86440000	chr1	86530000	86540000	52	14.7328228297468	0.00000000000219885226383311	chr1_78	10	SharpPeak	136.496581030581	0
chr1	86440000	86450000	chr1	86530000	86540000	82	23.8028007743945	0.00000000000000000135634104292586	chr1_78	10	SharpPeak	136.496581030581	0
chr1	86660000	86670000	chr1	87150000	87160000	16	4.69026320778255	0.00038985383145891	chr1_80	29	BroadPeak	223.510909067321	0
chr1	86670000	86680000	chr1	87150000	87160000	20	5.79599174419431	0.0000485060538867237	chr1_80	29	BroadPeak	223.510909067321	0
chr1	86580000	86590000	chr1	87180000	87190000	23	5.21778308390146	0.000000171071021935386	chr1_80	29	BroadPeak	223.510909067321	0
chr1	86630000	86640000	chr1	87180000	87190000	17	2.68424479708091	0.0000000707693495116702	chr1_80	29	BroadPeak	223.510909067321	0
chr1	86660000	86670000	chr1	87180000	87190000	27	3.72786783466348	0.000000000000213106110555012	chr1_80	29	BroadPeak	223.510909067321	0
chr1	86670000	86680000	chr1	87180000	87190000	40	4.55936119587651	0.000000000000000000000216695707628186	chr1_80	29	BroadPeak	223.510909067321	1
chr1	86580000	86590000	chr1	87170000	87180000	16	3.84287445889084	0.0000391787926741163	chr1_80	29	BroadPeak	223.510909067321	0
chr1	86660000	86670000	chr1	87170000	87180000	10	2.83486135128326	0.00529690857061007	chr1_80	29	BroadPeak	223.510909067321	0
chr1	86670000	86680000	chr1	87170000	87180000	17	3.39908628595898	0.00000188160738016043	chr1_80	29	BroadPeak	223.510909067321	0
chr1	86580000	86590000	chr1	87200000	87210000	13	3.24631246464374	0.000371155838572383	chr1_80	29	BroadPeak	223.510909067321	0
chr1	87470000	87480000	chr1	87750000	87760000	34	4.91739314017557	0.000000000000000475032274860438	chr1_81	4	SharpPeak	40.0268246232107	1
chr1	87500000	87510000	chr1	87750000	87760000	20	8.01050040784209	0.00292810965479881	chr1_81	4	SharpPeak	40.0268246232107	0
chr1	88440000	88450000	chr1	88690000	88700000	22	6.12274362855927	0.00000960175427368292	chr1_82	35	BroadPeak	456.170771974934	0
chr1	88480000	88490000	chr1	88690000	88700000	39	7.16740903859365	0.00000000000000567327175787528	chr1_82	35	BroadPeak	456.170771974934	0
chr1	88490000	88500000	chr1	88690000	88700000	17	5.76481214130128	0.00122399941585459	chr1_82	35	BroadPeak	456.170771974934	0
chr1	88400000	88410000	chr1	88700000	88710000	38	7.46796507659166	0.0000000000000977385975646597	chr1_82	35	BroadPeak	456.170771974934	0
chr1	88440000	88450000	chr1	88700000	88710000	70	9.01730948553944	0.0000000000000000000000000000000000130583603160929	chr1_82	35	BroadPeak	456.170771974934	1
chr1	88480000	88490000	chr1	88700000	88710000	49	10.5057657603665	0.000000000000000475032274860438	chr1_82	35	BroadPeak	456.170771974934	0
chr1	88490000	88500000	chr1	88700000	88710000	26	8.41520771191319	0.0000176449455361013	chr1_82	35	BroadPeak	456.170771974934	0
chr1	89640000	89650000	chr1	89920000	89930000	38	8.19264735197648	0.0000000000015040700560772	chr1_83	39	BroadPeak	393.740849685849	0
chr1	89750000	89760000	chr1	89920000	89930000	35	12.425171514907	0.00000301207369147897	chr1_83	39	BroadPeak	393.740849685849	0
chr1	89640000	89650000	chr1	89930000	89940000	51	8.71038975200742	0.0000000000000000000104944627440045	chr1_83	39	BroadPeak	393.740849685849	0
chr1	89750000	89760000	chr1	89930000	89940000	28	12.9714884964309	0.00268430790392797	chr1_83	39	BroadPeak	393.740849685849	0
chr1	89640000	89650000	chr1	89940000	89950000	48	4.01524534715991	0.0000000000000000000000000000000135113699650435	chr1_83	39	BroadPeak	393.740849685849	1
chr1	89750000	89760000	chr1	89940000	89950000	17	5.78395580670427	0.00126415139607796	chr1_83	39	BroadPeak	393.740849685849	0
chr1	89640000	89650000	chr1	89960000	89970000	20	3.97546474978638	0.000000166772860232736	chr1_84	3	SharpPeak	19.4994191266862	1
chr1	90200000	90210000	chr1	90600000	90610000	25	7.70534943809312	0.0000117112471772077	chr1_85	19	BroadPeak	199.070362836732	0
chr1	91530000	91540000	chr1	92470000	92480000	13	2.3931976250199	0.0000177723076440173	chr1_86	3	SharpPeak	17.4246087739168	0
chr1	91540000	91550000	chr1	92470000	92480000	16	3.40760333163051	0.00000908636784092587	chr1_86	3	SharpPeak	17.4246087739168	1
chr1	92640000	92650000	chr1	92830000	92840000	85	19.5208945336655	0.00000000000000000000000011398304044641	chr1_87	18	BroadPeak	287.45744659984	0
chr1	92730000	92740000	chr1	92830000	92840000	90	25.0901383507184	0.00000000000000000000168158523132866	chr1_87	18	BroadPeak	287.45744659984	0
chr1	92640000	92650000	chr1	92840000	92850000	39	11.264626803852	0.00000000338862969989126	chr1_87	18	BroadPeak	287.45744659984	0
chr1	92730000	92740000	chr1	92840000	92850000	31	13.9830371523512	0.000939697747419733	chr1_87	18	BroadPeak	287.45744659984	0
chr1	92640000	92650000	chr1	92910000	92920000	24	8.73831812495493	0.000245534624770293	chr1_88	2	SharpPeak	11.0578242144695	0
chr1	104990000	105000000	chr1	105350000	105360000	25	4.26263671677682	0.000000000164470147840134	chr1_89	2	SharpPeak	17.7384621445293	1
chr1	104990000	105000000	chr1	105660000	105670000	13	3.44844020181102	0.000649045039252989	chr1_90	3	SharpPeak	15.4684768463692	0
chr1	106170000	106180000	chr1	106710000	106720000	20	8.02007742025921	0.00296845740060844	chr1_91	2	SharpPeak	7.99284370387782	1
chr1	118320000	118330000	chr1	118460000	118470000	22	9.51427893415613	0.00424830439165036	chr1_92	2	SharpPeak	9.25696980071069	0
chr1	118820000	118830000	chr1	119050000	119060000	32	8.09289364160957	0.00000000543597651182596	chr1_93	12	SharpPeak	112.305844982953	0
chr1	118910000	118920000	chr1	119050000	119060000	46	13.6713080490235	0.000000000246903815165001	chr1_94	7	SharpPeak	68.2147427330969	0
chr1	119080000	119090000	chr1	119410000	119420000	12	4.01460320415388	0.00740888987052595	chr1_95	22	BroadPeak	201.982156947809	0
chr1	119180000	119190000	chr1	119410000	119420000	23	6.44873563537218	0.00000649468213273491	chr1_95	22	BroadPeak	201.982156947809	0
chr1	119080000	119090000	chr1	119420000	119430000	23	5.17164982715556	0.000000148947150504861	chr1_95	22	BroadPeak	201.982156947809	0
chr1	119180000	119190000	chr1	119420000	119430000	23	8.32159331483329	0.000314151373582685	chr1_95	22	BroadPeak	201.982156947809	0
chr1	119190000	119200000	chr1	119420000	119430000	26	6.50108556396104	0.000000152617470779613	chr1_95	22	BroadPeak	201.982156947809	0
chr1	120590000	120600000	chr1	121090000	121100000	14	4.27894287227842	0.00148197448390087	chr1_96	5	SharpPeak	32.0382568808549	0
chr1	120600000	120610000	chr1	121090000	121100000	24	4.99206779702218	0.0000000178742636419013	chr1_96	5	SharpPeak	32.0382568808549	1
chr1	120610000	120620000	chr1	121090000	121100000	17	4.34182027700018	0.0000458620159639025	chr1_96	5	SharpPeak	32.0382568808549	0
chr1	120620000	120630000	chr1	121090000	121100000	13	3.22191443146708	0.000344894569842649	chr1_96	5	SharpPeak	32.0382568808549	0
chr1	120590000	120600000	chr1	121170000	121180000	96	4.53219595788128	0.00000000000000000000000000000000000000000000000000000000000000000000000000000000000000269782669228221	chr1_97	29	BroadPeak	502.670216237595	0
chr1	120600000	120610000	chr1	121170000	121180000	104	5.2832424755982	0.000000000000000000000000000000000000000000000000000000000000000000000000000000000000000000493973284570014	chr1_97	29	BroadPeak	502.670216237595	1
chr1	120610000	120620000	chr1	121170000	121180000	75	4.577698129226	0.00000000000000000000000000000000000000000000000000000000000391617905285404	chr1_97	29	BroadPeak	502.670216237595	0
chr1	120620000	120630000	chr1	121170000	121180000	24	3.37295094826832	0.00000000000788623456307052	chr1_97	29	BroadPeak	502.670216237595	0
chr1	120640000	120650000	chr1	121170000	121180000	22	3.34934396724855	0.000000000310504049975654	chr1_97	29	BroadPeak	502.670216237595	0
chr1	120590000	120600000	chr1	121320000	121330000	15	3.88233934184932	0.000168260094251832	chr1_98	4	SharpPeak	24.7849865366438	0
chr1	120590000	120600000	chr1	121390000	121400000	29	2.51620208276942	0.000000000000000000183472300531126	chr1_99	21	BroadPeak	194.109555407106	1
chr1	120600000	120610000	chr1	121390000	121400000	24	2.83380654705395	0.000000000000213106110555012	chr1_99	21	BroadPeak	194.109555407106	0
chr1	120610000	120620000	chr1	121390000	121400000	18	2.51969084392555	0.00000000448393764200221	chr1_99	21	BroadPeak	194.109555407106	0
chr1	120590000	120600000	chr1	121430000	121440000	16	3.2278917632931	0.00000459769947318517	chr1_99	21	BroadPeak	194.109555407106	0
chr1	120610000	120620000	chr1	121430000	121440000	11	3.2300909745019	0.00421153852960426	chr1_99	21	BroadPeak	194.109555407106	0
chr1	120590000	120600000	chr1	121520000	121530000	10	2.11819625604819	0.000639217070154832	chr1_100	2	SharpPeak	8.81214087728856	1
chr1	127530000	127540000	chr1	127670000	127680000	46	14.7079527319092	0.0000000023623071792566	chr1_101	9	SharpPeak	110.965991663626	0
chr1	128360000	128370000	chr1	128590000	128600000	23	8.62542198410436	0.000518849501348898	chr1_102	12	SharpPeak	89.1498117751945	0
chr1	128410000	128420000	chr1	128590000	128600000	36	16.2316129953799	0.00030204493481617	chr1_102	12	SharpPeak	89.1498117751945	0
chr1	128350000	128360000	chr1	128830000	128840000	21	2.7005645525737	0.0000000000395861233119686	chr1_103	10	SharpPeak	93.5943070915342	0
chr1	128360000	128370000	chr1	128830000	128840000	27	2.54379130860756	0.0000000000000000281042943169969	chr1_103	10	SharpPeak	93.5943070915342	0
chr1	128410000	128420000	chr1	128830000	128840000	12	3.92690674644214	0.00620352115302235	chr1_104	5	SharpPeak	38.8345649383316	0
chr1	128590000	128600000	chr1	128830000	128840000	30	8.30563810033802	0.000000124514562980057	chr1_105	8	SharpPeak	79.2179742586875	0
chr1	130870000	130880000	chr1	131060000	131070000	17	4.18199873282066	0.0000282171966309952	chr1_106	3	SharpPeak	21.2718545944742	0
chr1	131270000	131280000	chr1	131520000	131530000	30	9.09364127497462	0.000000823163796902672	chr1_107	23	BroadPeak	218.302616373377	0
chr1	132160000	132170000	chr1	132210000	132220000	48	23.255698466448	0.000113470091790868	chr1_108	4	SharpPeak	30.8186320486552	0
chr1	132150000	132160000	chr1	132290000	132300000	32	13.9570827840897	0.000427995674249278	chr1_109	10	SharpPeak	66.1606868290701	0
chr1	132140000	132150000	chr1	132300000	132310000	26	8.49999728078908	0.0000206213736857307	chr1_109	10	SharpPeak	66.1606868290701	0
chr1	132150000	132160000	chr1	132300000	132310000	35	11.1855591601178	0.000000270728646818108	chr1_109	10	SharpPeak	66.1606868290701	0
chr1	132180000	132190000	chr1	132300000	132310000	28	12.5455648056788	0.00166297069494695	chr1_109	10	SharpPeak	66.1606868290701	0
chr1	132190000	132200000	chr1	132300000	132310000	70	29.2397291275058	0.00000000601466322633037	chr1_109	10	SharpPeak	66.1606868290701	1
chr1	132150000	132160000	chr1	132310000	132320000	35	13.8575960931701	0.0000304703924672796	chr1_109	10	SharpPeak	66.1606868290701	0
chr1	132160000	132170000	chr1	132310000	132320000	37	15.67569611743	0.0000703410467809832	chr1_109	10	SharpPeak	66.1606868290701	0
chr1	132160000	132170000	chr1	132320000	132330000	32	12.989294825859	0.000121182813427045	chr1_109	10	SharpPeak	66.1606868290701	0
chr1	132150000	132160000	chr1	132360000	132370000	20	6.63109673843578	0.000294407746185708	chr1_110	3	SharpPeak	17.4516344682084	0
chr1	132360000	132370000	chr1	132470000	132480000	29	11.6094493680431	0.000224144199791438	chr1_111	2	SharpPeak	10.8577628233639	0
chr1	132370000	132380000	chr1	132470000	132480000	28	10.7234429719046	0.000145219735896393	chr1_111	2	SharpPeak	10.8577628233639	1
chr1	132760000	132770000	chr1	132880000	132890000	61	13.1370013683757	0.0000000000000000000888565894865094	chr1_112	2	SharpPeak	30.0969773734252	1
chr1	132760000	132770000	chr1	132870000	132880000	28	7.79363998000642	0.000000398871903698736	chr1_112	2	SharpPeak	30.0969773734252	0
chr1	132740000	132750000	chr1	133020000	133030000	27	7.20748046942096	0.000000299728693984943	chr1_113	24	BroadPeak	193.067634458886	0
chr1	132750000	132760000	chr1	133020000	133030000	29	4.26178237918779	0.000000000000117194750724904	chr1_113	24	BroadPeak	193.067634458886	0
chr1	132740000	132750000	chr1	133030000	133040000	19	6.99944280695082	0.00152496865835846	chr1_113	24	BroadPeak	193.067634458886	0
chr1	133160000	133170000	chr1	133290000	133300000	27	11.7767744608533	0.00141112085198616	chr1_114	31	BroadPeak	320.643622907366	0
chr1	133180000	133190000	chr1	133290000	133300000	58	15.9882562737989	0.000000000000032173544853885	chr1_114	31	BroadPeak	320.643622907366	0
chr1	133160000	133170000	chr1	133320000	133330000	31	10.816044140727	0.000009398859962947	chr1_114	31	BroadPeak	320.643622907366	0
chr1	133180000	133190000	chr1	133320000	133330000	45	14.3013083522309	0.00000000304394613587004	chr1_114	31	BroadPeak	320.643622907366	0
chr1	133180000	133190000	chr1	133360000	133370000	44	15.4358431213269	0.0000000762700074140318	chr1_114	31	BroadPeak	320.643622907366	0
chr1	133130000	133140000	chr1	133380000	133390000	26	12.7134624915195	0.00813853596732315	chr1_115	2	SharpPeak	7.97717866196396	0
chr1	133180000	133190000	chr1	133380000	133390000	51	12.5071347041318	0.0000000000000190409768461916	chr1_114	31	BroadPeak	320.643622907366	0
chr1	133160000	133170000	chr1	133390000	133400000	22	9.17744626342783	0.00274411703398613	chr1_114	31	BroadPeak	320.643622907366	0
chr1	133180000	133190000	chr1	133390000	133400000	26	11.7195315126252	0.00282091186938208	chr1_114	31	BroadPeak	320.643622907366	0
chr1	133420000	133430000	chr1	133490000	133500000	67	30.1754476912024	0.000000211863907129914	chr1_116	3	SharpPeak	22.4482606887766	1
chr1	133120000	133130000	chr1	133600000	133610000	13	4.35904294248274	0.00514856419025613	chr1_117	16	SharpPeak	161.887649441763	0
chr1	133130000	133140000	chr1	133600000	133610000	49	9.29701760163684	0.00000000000000000426140996490298	chr1_117	16	SharpPeak	161.887649441763	0
chr1	133160000	133170000	chr1	133600000	133610000	35	6.77550897570216	0.000000000000675032523007632	chr1_117	16	SharpPeak	161.887649441763	0
chr1	133180000	133190000	chr1	133600000	133610000	49	8.32430730606268	0.0000000000000000000522944425032633	chr1_117	16	SharpPeak	161.887649441763	1
chr1	133320000	133330000	chr1	133600000	133610000	26	6.53895814567356	0.000000170064993530715	chr1_118	35	BroadPeak	377.087613814208	0
chr1	133360000	133370000	chr1	133600000	133610000	32	10.0048282314832	0.000000622311809832342	chr1_118	35	BroadPeak	377.087613814208	0
chr1	133380000	133390000	chr1	133600000	133610000	79	9.58057899594506	0.00000000000000000000000000000000000000000677208428329174	chr1_118	35	BroadPeak	377.087613814208	1
chr1	133390000	133400000	chr1	133600000	133610000	48	9.75235700562601	0.000000000000000130416639147308	chr1_118	35	BroadPeak	377.087613814208	0
chr1	133410000	133420000	chr1	133600000	133610000	48	10.4682032694469	0.00000000000000181228969385348	chr1_118	35	BroadPeak	377.087613814208	0
chr1	133420000	133430000	chr1	133600000	133610000	65	19.6124682291587	0.0000000000000425377464178828	chr1_118	35	BroadPeak	377.087613814208	0
chr1	133430000	133440000	chr1	133600000	133610000	27	11.1643593069335	0.000649045039252989	chr1_118	35	BroadPeak	377.087613814208	0
chr1	133120000	133130000	chr1	133610000	133620000	12	3.43122798298871	0.00209752992106568	chr1_117	16	SharpPeak	161.887649441763	0
chr1	133130000	133140000	chr1	133610000	133620000	34	7.14894925946984	0.0000000000136964784639427	chr1_117	16	SharpPeak	161.887649441763	0
chr1	133160000	133170000	chr1	133610000	133620000	18	5.22295860635906	0.000132301571826699	chr1_117	16	SharpPeak	161.887649441763	0
chr1	133180000	133190000	chr1	133610000	133620000	29	6.39199430079434	0.00000000168169801287769	chr1_117	16	SharpPeak	161.887649441763	0
chr1	133360000	133370000	chr1	133610000	133620000	24	7.56234338173417	0.0000260427320765896	chr1_118	35	BroadPeak	377.087613814208	0
chr1	133380000	133390000	chr1	133610000	133620000	41	7.22105275993671	0.000000000000000262407992938474	chr1_118	35	BroadPeak	377.087613814208	0
chr1	133390000	133400000	chr1	133610000	133620000	21	7.33735760456377	0.000399121710637232	chr1_118	35	BroadPeak	377.087613814208	0
chr1	133410000	133420000	chr1	133610000	133620000	21	7.84307919292984	0.000939697747419733	chr1_118	35	BroadPeak	377.087613814208	0
chr1	133420000	133430000	chr1	133610000	133620000	38	14.6554261012761	0.00000693298291098684	chr1_118	35	BroadPeak	377.087613814208	0
chr1	133160000	133170000	chr1	133650000	133660000	14	4.75759788443365	0.00394766798636222	chr1_119	2	SharpPeak	9.3129289461828	0
chr1	133730000	133740000	chr1	133880000	133890000	35	8.55942185484365	0.000000000376687708523437	chr1_120	15	SharpPeak	152.927714969055	0
chr1	133730000	133740000	chr1	133890000	133900000	57	9.55055578177515	0.0000000000000000000000155372057154515	chr1_120	15	SharpPeak	152.927714969055	0
chr1	133750000	133760000	chr1	133890000	133900000	19	6.7284439141981	0.000969155686420462	chr1_120	15	SharpPeak	152.927714969055	0
chr1	133730000	133740000	chr1	133900000	133910000	71	12.1615402257577	0.000000000000000000000000000104351520532672	chr1_120	15	SharpPeak	152.927714969055	1
chr1	133750000	133760000	chr1	133900000	133910000	21	8.50254912734033	0.00251150273799032	chr1_120	15	SharpPeak	152.927714969055	0
chr1	133730000	133740000	chr1	134030000	134040000	16	4.41884344543496	0.000201614277893417	chr1_121	14	SharpPeak	115.819106726243	0
chr1	133660000	133670000	chr1	134040000	134050000	16	5.16326048551475	0.00108212914612857	chr1_122	2	SharpPeak	9.4407692456215	1
chr1	133730000	133740000	chr1	134040000	134050000	59	6.61450543334144	0.00000000000000000000000000000000346074873813308	chr1_121	14	SharpPeak	115.819106726243	1
chr1	133890000	133900000	chr1	134040000	134050000	29	9.61763049448086	0.00000779530346895897	chr1_123	8	SharpPeak	89.6960906183771	0
chr1	133900000	133910000	chr1	134040000	134050000	77	13.6820029324476	0.00000000000000000000000000000434358889289751	chr1_123	8	SharpPeak	89.6960906183771	1
chr1	133920000	133930000	chr1	134040000	134050000	23	9.1072295074146	0.00107694660760407	chr1_123	8	SharpPeak	89.6960906183771	0
chr1	133730000	133740000	chr1	134060000	134070000	23	7.93989996322645	0.000161877977955831	chr1_121	14	SharpPeak	115.819106726243	0
chr1	133730000	133740000	chr1	134070000	134080000	27	11.7627096862412	0.00138877809403391	chr1_121	14	SharpPeak	115.819106726243	0
chr1	133900000	133910000	chr1	134070000	134080000	47	22.3915706614223	0.0000927501960979332	chr1_123	8	SharpPeak	89.6960906183771	0
chr1	133730000	133740000	chr1	134080000	134090000	18	6.21939349510858	0.0010494617785661	chr1_121	14	SharpPeak	115.819106726243	0
chr1	133730000	133740000	chr1	134100000	134110000	16	5.5020326649917	0.00207672874299642	chr1_124	2	SharpPeak	10.181306875767	0
chr1	134060000	134070000	chr1	134100000	134110000	97	42.0213062116	0.0000000000231689876250399	chr1_125	3	SharpPeak	34.91784582535	0
chr1	134070000	134080000	chr1	134100000	134110000	160	78.3450229222	0.0000000000000539545304082895	chr1_125	3	SharpPeak	34.91784582535	1
chr1	134110000	134120000	chr1	134340000	134350000	13	4.52199390122239	0.00693540853484807	chr1_126	7	SharpPeak	31.6985237139949	0
chr1	134110000	134120000	chr1	134360000	134370000	18	5.77672052267774	0.000445819688226341	chr1_127	3	SharpPeak	15.3248632650584	0
chr1	134700000	134710000	chr1	134860000	134870000	21	8.4462888178329	0.00231102749778312	chr1_128	3	SharpPeak	13.794261623338	0
chr1	134980000	134990000	chr1	135100000	135110000	41	10.6530975745698	0.0000000000550870847025878	chr1_129	9	SharpPeak	66.7498793307338	0
chr1	134980000	134990000	chr1	135140000	135150000	32	15.2482368884174	0.00181615710976013	chr1_129	9	SharpPeak	66.7498793307338	0
chr1	135140000	135150000	chr1	135250000	135260000	38	18.787428230994	0.00109447190798116	chr1_130	5	SharpPeak	32.6059715585803	0
chr1	135150000	135160000	chr1	135250000	135260000	37	13.6673425356741	0.00000360363957683152	chr1_130	5	SharpPeak	32.6059715585803	0
chr1	135150000	135160000	chr1	135360000	135370000	24	7.88375338246349	0.0000512651821472574	chr1_131	9	SharpPeak	62.3987656851298	0
chr1	135130000	135140000	chr1	135370000	135380000	20	7.2124298878885	0.000854715716150081	chr1_131	9	SharpPeak	62.3987656851298	0
chr1	135140000	135150000	chr1	135370000	135380000	44	16.443785066491	0.000000423247050343276	chr1_131	9	SharpPeak	62.3987656851298	0
chr1	135150000	135160000	chr1	135370000	135380000	37	11.4880239780176	0.0000000558732754674777	chr1_131	9	SharpPeak	62.3987656851298	1
chr1	135420000	135430000	chr1	135680000	135690000	29	14.2236896137492	0.00491967106613316	chr1_132	23	SharpPeak	146.658225269889	0
chr1	135430000	135440000	chr1	135680000	135690000	24	11.5296341259572	0.00952321468923588	chr1_132	23	SharpPeak	146.658225269889	0
chr1	135500000	135510000	chr1	135680000	135690000	32	13.6830051837279	0.00030204493481617	chr1_133	31	BroadPeak	288.676955761424	0
chr1	135510000	135520000	chr1	135680000	135690000	45	16.8616666802265	0.000000323418243547391	chr1_133	31	BroadPeak	288.676955761424	0
chr1	135550000	135560000	chr1	135680000	135690000	46	16.6336269182333	0.0000000851691364903031	chr1_133	31	BroadPeak	288.676955761424	0
chr1	135420000	135430000	chr1	135690000	135700000	25	9.14871273636189	0.00018870366897836	chr1_132	23	SharpPeak	146.658225269889	0
chr1	135430000	135440000	chr1	135690000	135700000	26	7.41027388404079	0.00000181780583585509	chr1_132	23	SharpPeak	146.658225269889	0
chr1	135500000	135510000	chr1	135690000	135700000	20	8.68269594944914	0.0071782688381911	chr1_133	31	BroadPeak	288.676955761424	0
chr1	135550000	135560000	chr1	135690000	135700000	32	10.3848793584641	0.00000141704757373415	chr1_133	31	BroadPeak	288.676955761424	0
chr1	135430000	135440000	chr1	135700000	135710000	15	4.89640848536444	0.0018206602602454	chr1_132	23	SharpPeak	146.658225269889	0
chr1	135510000	135520000	chr1	135700000	135710000	22	6.91289130523337	0.0000611943249255851	chr1_133	31	BroadPeak	288.676955761424	0
chr1	135420000	135430000	chr1	135670000	135680000	23	7.97081538552922	0.000170558555518312	chr1_132	23	SharpPeak	146.658225269889	0
chr1	135430000	135440000	chr1	135670000	135680000	20	6.4775679830009	0.000219857543988312	chr1_132	23	SharpPeak	146.658225269889	0
chr1	135500000	135510000	chr1	135670000	135680000	21	7.78321257502672	0.000856771357474606	chr1_133	31	BroadPeak	288.676955761424	0
chr1	135510000	135520000	chr1	135670000	135680000	30	9.61497382852341	0.00000261378597444762	chr1_133	31	BroadPeak	288.676955761424	0
chr1	135550000	135560000	chr1	135670000	135680000	29	9.63243866826631	0.00000800405361179801	chr1_133	31	BroadPeak	288.676955761424	0
chr1	135570000	135580000	chr1	135670000	135680000	35	14.9071412717853	0.000132070435780127	chr1_133	31	BroadPeak	288.676955761424	0
chr1	135580000	135590000	chr1	135670000	135680000	77	27.5974983884285	0.000000000000736308653675799	chr1_133	31	BroadPeak	288.676955761424	0
chr1	136040000	136050000	chr1	136130000	136140000	73	31.067661796601	0.0000000056274685415743	chr1_134	13	SharpPeak	92.8154181929804	0
chr1	136050000	136060000	chr1	136130000	136140000	97	40.9272356854	0.00000000000560273221317311	chr1_134	13	SharpPeak	92.8154181929804	1
chr1	136040000	136050000	chr1	136140000	136150000	35	13.703298870196	0.0000241324160629036	chr1_134	13	SharpPeak	92.8154181929804	0
chr1	136050000	136060000	chr1	136140000	136150000	41	17.8876953421085	0.0000472939569207652	chr1_134	13	SharpPeak	92.8154181929804	0
chr1	136040000	136050000	chr1	136170000	136180000	18	7.55338467817793	0.00825838073531315	chr1_134	13	SharpPeak	92.8154181929804	0
chr1	136050000	136060000	chr1	136170000	136180000	29	9.66688177865329	0.00000857269065534906	chr1_134	13	SharpPeak	92.8154181929804	0
chr1	136040000	136050000	chr1	136230000	136240000	26	9.15100239361495	0.0000711813037361068	chr1_135	3	SharpPeak	16.2992518165992	1
chr1	136050000	136060000	chr1	136230000	136240000	27	11.4749716823146	0.000975689894201255	chr1_135	3	SharpPeak	16.2992518165992	0
chr1	136340000	136350000	chr1	136410000	136420000	75	30.2412544139022	0.000000000340459002411006	chr1_136	2	SharpPeak	17.8402397814623	1
chr1	136340000	136350000	chr1	136420000	136430000	45	20.2999469548984	0.0000390490078475486	chr1_136	2	SharpPeak	17.8402397814623	0
chr1	136050000	136060000	chr1	136460000	136470000	17	4.92606877718635	0.000212685615535061	chr1_137	3	SharpPeak	16.4740236682487	0
chr1	136170000	136180000	chr1	136460000	136470000	15	5.05145644258638	0.00247017688237552	chr1_138	3	SharpPeak	12.7385566729663	0
chr1	136230000	136240000	chr1	136460000	136470000	24	10.3116717064276	0.0023938158002427	chr1_139	2	SharpPeak	10.2008115356343	0
chr1	136770000	136780000	chr1	136940000	136950000	23	9.93350824034292	0.00327330238772073	chr1_140	2	SharpPeak	7.38115143085371	1
chr1	136560000	136570000	chr1	136950000	136960000	13	4.23559795412975	0.00404420535435334	chr1_141	3	SharpPeak	12.4632833820819	0
chr1	136770000	136780000	chr1	136950000	136960000	19	8.26853452942167	0.00930187534777742	chr1_140	2	SharpPeak	7.38115143085371	0
chr1	136560000	136570000	chr1	137220000	137230000	15	1.84659466832987	0.000000020859588227601	chr1_142	2	SharpPeak	18.1172878368257	1
chr1	137320000	137330000	chr1	137890000	137900000	10	2.20160494800211	0.000856771357474606	chr1_143	4	SharpPeak	22.0059208777293	0
chr1	137650000	137660000	chr1	137900000	137910000	22	7.36970220762233	0.000153936072210142	chr1_144	4	SharpPeak	19.1329501573337	1
chr1	138340000	138350000	chr1	138610000	138620000	12	3.76408362031316	0.00447144589151805	chr1_145	2	SharpPeak	8.18198195048098	0
chr1	138130000	138140000	chr1	138830000	138840000	17	2.60489401273351	0.000000046809096613982	chr1_146	4	SharpPeak	34.0974776798725	0
chr1	138320000	138330000	chr1	138830000	138840000	19	2.75399251117092	0.00000000275704213118975	chr1_147	11	SharpPeak	77.1327064377684	1
chr1	138340000	138350000	chr1	138830000	138840000	18	3.31934192208458	0.000000265365179890966	chr1_147	11	SharpPeak	77.1327064377684	0
chr1	138380000	138390000	chr1	138830000	138840000	21	3.55862787713856	0.0000000052888117818859	chr1_148	2	SharpPeak	16.7889753201143	1
chr1	138490000	138500000	chr1	138830000	138840000	20	4.27714045381581	0.000000520124947187235	chr1_149	3	SharpPeak	18.7937415485615	1
chr1	138500000	138510000	chr1	138830000	138840000	20	5.13722833940335	0.00000866605746991457	chr1_149	3	SharpPeak	18.7937415485615	0
chr1	138130000	138140000	chr1	138840000	138850000	25	3.26511777342385	0.000000000000574444124031991	chr1_146	4	SharpPeak	34.0974776798725	1
chr1	138320000	138330000	chr1	138840000	138850000	15	3.46298051860076	0.0000471675783755373	chr1_147	11	SharpPeak	77.1327064377684	0
chr1	138340000	138350000	chr1	138840000	138850000	23	4.25237004361207	0.00000000444001059591548	chr1_147	11	SharpPeak	77.1327064377684	0
chr1	138380000	138390000	chr1	138840000	138850000	18	4.57721126936698	0.0000238609455775961	chr1_148	2	SharpPeak	16.7889753201143	0
chr1	138500000	138510000	chr1	138840000	138850000	17	6.67368295580627	0.00559911723892675	chr1_149	3	SharpPeak	18.7937415485615	0
chr1	138320000	138330000	chr1	138850000	138860000	12	2.24287025467025	0.0000470349975243341	chr1_147	11	SharpPeak	77.1327064377684	0
chr1	138340000	138350000	chr1	138850000	138860000	11	2.6347898125602	0.000858675415649529	chr1_147	11	SharpPeak	77.1327064377684	0
chr1	138840000	138850000	chr1	138960000	138970000	41	20.309233196626	0.000662796461227587	chr1_150	2	SharpPeak	10.1731182428294	0
chr1	138850000	138860000	chr1	138960000	138970000	31	12.7127072752607	0.00019209969558636	chr1_150	2	SharpPeak	10.1731182428294	1
chr1	143770000	143780000	chr1	144000000	144010000	30	13.5622961911044	0.00120602444559341	chr1_151	7	SharpPeak	57.0453820784552	0
chr1	151040000	151050000	chr1	151340000	151350000	19	5.05654246280588	0.0000248796186039562	chr1_152	18	SharpPeak	140.067606581739	0
chr1	151070000	151080000	chr1	151340000	151350000	55	5.91323110015584	0.0000000000000000000000000000000732676418031522	chr1_152	18	SharpPeak	140.067606581739	1
chr1	151080000	151090000	chr1	151340000	151350000	37	8.23490494498694	0.0000000000076347801843689	chr1_152	18	SharpPeak	140.067606581739	0
chr1	152080000	152090000	chr1	152380000	152390000	20	6.79343048930642	0.000402636805095781	chr1_153	4	SharpPeak	27.4769123772463	0
chr1	152900000	152910000	chr1	153330000	153340000	19	7.63512090584202	0.00405343517296788	chr1_154	3	SharpPeak	12.1325994229078	0
chr1	153070000	153080000	chr1	153330000	153340000	15	5.77343916673229	0.00842472795899922	chr1_155	2	SharpPeak	7.93436877942349	0
chr1	152900000	152910000	chr1	153340000	153350000	11	3.52403254444852	0.00797677860494595	chr1_154	3	SharpPeak	12.1325994229078	0
chr1	153070000	153080000	chr1	153340000	153350000	11	2.75514536545674	0.00121657082872822	chr1_155	2	SharpPeak	7.93436877942349	1
chr1	153550000	153560000	chr1	153640000	153650000	24	10.9611422961393	0.00520153634920595	chr1_156	5	SharpPeak	30.666112816549	0
chr1	153550000	153560000	chr1	153650000	153660000	33	11.4584511210126	0.00000395705427923876	chr1_156	5	SharpPeak	30.666112816549	0
chr1	153550000	153560000	chr1	153660000	153670000	29	8.33897876910176	0.000000452832746086016	chr1_156	5	SharpPeak	30.666112816549	1
chr1	153480000	153490000	chr1	153730000	153740000	28	10.7510076294158	0.000151483182190545	chr1_157	35	BroadPeak	439.457666887102	0
chr1	153530000	153540000	chr1	153730000	153740000	16	4.73287118565741	0.000428616145273909	chr1_157	35	BroadPeak	439.457666887102	0
chr1	153540000	153550000	chr1	153730000	153740000	34	7.46864462808964	0.0000000000444672608444189	chr1_157	35	BroadPeak	439.457666887102	0
chr1	153550000	153560000	chr1	153730000	153740000	53	6.88415725072711	0.00000000000000000000000000648631017808094	chr1_157	35	BroadPeak	439.457666887102	0
chr1	153640000	153650000	chr1	153730000	153740000	36	16.8709963629218	0.000621994040300995	chr1_158	10	SharpPeak	67.8648421067649	0
chr1	153650000	153660000	chr1	153730000	153740000	64	21.1720547799163	0.0000000000034221054175544	chr1_158	10	SharpPeak	67.8648421067649	1
chr1	153660000	153670000	chr1	153730000	153740000	59	18.5622393885211	0.00000000000391986337361116	chr1_158	10	SharpPeak	67.8648421067649	0
chr1	153480000	153490000	chr1	153740000	153750000	49	12.151203733407	0.0000000000000977385975646597	chr1_157	35	BroadPeak	439.457666887102	0
chr1	153530000	153540000	chr1	153740000	153750000	23	5.28550127539863	0.00000021447728248811	chr1_157	35	BroadPeak	439.457666887102	0
chr1	153540000	153550000	chr1	153740000	153750000	60	8.35416556151911	0.0000000000000000000000000000738052680838396	chr1_157	35	BroadPeak	439.457666887102	0
chr1	153550000	153560000	chr1	153740000	153750000	115	7.68107358377648	0.000000000000000000000000000000000000000000000000000000000000000000000000000000000000000461691700229647	chr1_157	35	BroadPeak	439.457666887102	1
chr1	153640000	153650000	chr1	153740000	153750000	37	18.0947914274603	0.00108256146463222	chr1_158	10	SharpPeak	67.8648421067649	0
chr1	153650000	153660000	chr1	153740000	153750000	47	22.5009972930031	0.000104136201626623	chr1_158	10	SharpPeak	67.8648421067649	0
chr1	153660000	153670000	chr1	153740000	153750000	46	19.5054965494216	0.00000668545704237441	chr1_158	10	SharpPeak	67.8648421067649	0
chr1	153480000	153490000	chr1	153750000	153760000	19	6.87012998130995	0.00122343837696191	chr1_157	35	BroadPeak	439.457666887102	0
chr1	153530000	153540000	chr1	153750000	153760000	10	3.11109649500654	0.00995496335683097	chr1_157	35	BroadPeak	439.457666887102	0
chr1	153540000	153550000	chr1	153750000	153760000	26	4.71794851014039	0.0000000002518890341733	chr1_157	35	BroadPeak	439.457666887102	0
chr1	153550000	153560000	chr1	153750000	153760000	29	4.34720881974277	0.000000000000188616492088847	chr1_157	35	BroadPeak	439.457666887102	0
chr1	153890000	153900000	chr1	154110000	154120000	18	4.48871920305964	0.0000186387297267555	chr1_159	11	SharpPeak	79.995137789495	0
chr1	153900000	153910000	chr1	154110000	154120000	29	7.55494041229405	0.0000000592677289531791	chr1_159	11	SharpPeak	79.995137789495	0
chr1	153900000	153910000	chr1	154200000	154210000	16	6.04438100999301	0.00524128285724194	chr1_160	12	SharpPeak	166.474109257364	0
chr1	153890000	153900000	chr1	154720000	154730000	25	3.29223977450886	0.000000000000675032523007632	chr1_161	3	SharpPeak	30.3030101749839	1
chr1	153900000	153910000	chr1	154720000	154730000	26	5.23713982309552	0.00000000218473980999237	chr1_161	3	SharpPeak	30.3030101749839	0
chr1	154200000	154210000	chr1	154720000	154730000	25	3.8056194658975	0.0000000000146401420952027	chr1_162	7	SharpPeak	64.0380427130636	1
chr1	155040000	155050000	chr1	155100000	155110000	35	16.72196216808	0.00105855942139716	chr1_163	3	SharpPeak	31.3681627098027	0
chr1	155020000	155030000	chr1	155160000	155170000	18	7.0311252646777	0.00399665325430486	chr1_164	3	SharpPeak	14.1830223246565	0
chr1	155030000	155040000	chr1	155160000	155170000	25	10.0824422806464	0.000781823180300722	chr1_164	3	SharpPeak	14.1830223246565	0
chr1	155020000	155030000	chr1	155220000	155230000	39	5.90617814406212	0.0000000000000000118811582788038	chr1_165	29	BroadPeak	313.545708074183	0
chr1	155030000	155040000	chr1	155220000	155230000	45	8.30102465279314	0.0000000000000000410580514558507	chr1_165	29	BroadPeak	313.545708074183	0
chr1	155040000	155050000	chr1	155220000	155230000	29	6.5180759037523	0.00000000255829590620495	chr1_165	29	BroadPeak	313.545708074183	0
chr1	155080000	155090000	chr1	155220000	155230000	44	15.4374830612469	0.0000000762700074140318	chr1_166	12	SharpPeak	136.465233786733	0
chr1	155090000	155100000	chr1	155220000	155230000	82	25.3244579860543	0.0000000000000000438946226602586	chr1_166	12	SharpPeak	136.465233786733	0
chr1	155020000	155030000	chr1	155240000	155250000	27	7.21666862402781	0.000000306793299796379	chr1_165	29	BroadPeak	313.545708074183	0
chr1	155030000	155040000	chr1	155240000	155250000	36	10.1213559630911	0.00000000753528426857708	chr1_165	29	BroadPeak	313.545708074183	0
chr1	155020000	155030000	chr1	155530000	155540000	10	2.31999097806737	0.00124203332862926	chr1_167	4	SharpPeak	21.4668593192613	0
chr1	155030000	155040000	chr1	155530000	155540000	14	2.94275579664992	0.0000327531274050066	chr1_167	4	SharpPeak	21.4668593192613	0
chr1	155080000	155090000	chr1	155530000	155540000	15	4.39104122451539	0.000621486283045202	chr1_168	3	SharpPeak	13.831454441464	0
chr1	155090000	155100000	chr1	155530000	155540000	20	6.8184070945459	0.00042262415675177	chr1_168	3	SharpPeak	13.831454441464	1
chr1	155220000	155230000	chr1	155530000	155540000	17	4.22760855065392	0.0000323799718128925	chr1_169	5	SharpPeak	29.5797777602587	0
chr1	155560000	155570000	chr1	155740000	155750000	36	13.7971771073574	0.0000113600765449799	chr1_170	8	SharpPeak	41.1562007983876	0
chr1	155550000	155560000	chr1	155810000	155820000	19	6.24576101208525	0.000396781022084995	chr1_171	2	SharpPeak	9.64968036119125	1
chr1	155560000	155570000	chr1	155810000	155820000	17	5.60763216139301	0.000918371732586979	chr1_171	2	SharpPeak	9.64968036119125	0
chr1	156740000	156750000	chr1	156930000	156940000	27	6.7277215080951	0.0000000775863147687411	chr1_172	4	SharpPeak	24.2313540016266	1
chr1	156740000	156750000	chr1	156940000	156950000	17	5.12947633458457	0.000336916423293998	chr1_172	4	SharpPeak	24.2313540016266	0
chr1	156930000	156940000	chr1	157030000	157040000	32	11.1017894549365	0.00000579708988026405	chr1_173	13	BroadPeak	176.810936704135	0
chr1	156940000	156950000	chr1	157030000	157040000	37	9.60427607273479	0.000000000556085726501955	chr1_173	13	BroadPeak	176.810936704135	0
chr1	156710000	156720000	chr1	157080000	157090000	25	4.83206156688516	0.00000000209130134328795	chr1_174	13	SharpPeak	107.688465647253	0
chr1	156740000	156750000	chr1	157080000	157090000	18	2.59219936245679	0.00000000682162742588456	chr1_174	13	SharpPeak	107.688465647253	0
chr1	156750000	156760000	chr1	157080000	157090000	14	3.32584075846641	0.00012347356166822	chr1_174	13	SharpPeak	107.688465647253	0
chr1	156930000	156940000	chr1	157080000	157090000	27	10.3891127098094	0.000215379440974658	chr1_173	13	BroadPeak	176.810936704135	0
chr1	156940000	156950000	chr1	157080000	157090000	20	8.74008904571998	0.00765587675436402	chr1_173	13	BroadPeak	176.810936704135	0
chr1	157550000	157560000	chr1	158350000	158360000	23	2.37287695660807	0.0000000000000489903000135561	chr1_175	2	SharpPeak	22.4687772202784	1
chr1	159390000	159400000	chr1	160190000	160200000	10	2.08999900334327	0.00058118749584995	chr1_176	2	SharpPeak	9.90680078362866	1
chr1	161960000	161970000	chr1	162310000	162320000	16	3.22990568333967	0.00000462403094109922	chr1_177	12	SharpPeak	102.630438531428	0
chr1	161970000	161980000	chr1	162310000	162320000	13	2.65781185407455	0.0000517049203640563	chr1_177	12	SharpPeak	102.630438531428	0
chr1	162000000	162010000	chr1	162310000	162320000	27	3.2848833386999	0.000000000000011887351308597	chr1_177	12	SharpPeak	102.630438531428	1
chr1	162570000	162580000	chr1	162660000	162670000	30	10.2458847646683	0.00000910166859453464	chr1_178	2	SharpPeak	10.6912989513218	1
chr1	163300000	163310000	chr1	163920000	163930000	8	2.06223379570271	0.00842472795899922	chr1_179	3	SharpPeak	10.7760475426809	0
chr1	163310000	163320000	chr1	163930000	163940000	12	4.0534342884789	0.0079603437574691	chr1_179	3	SharpPeak	10.7760475426809	1
chr1	164450000	164460000	chr1	164890000	164900000	23	4.5818052104804	0.0000000172873467557193	chr1_180	2	SharpPeak	16.7172588475692	1
chr1	164890000	164900000	chr1	165100000	165110000	12	3.85831744177695	0.00541943956259756	chr1_181	2	SharpPeak	8.23776246505822	0
chr1	164270000	164280000	chr1	165120000	165130000	9	2.06874630760835	0.00225334142002573	chr1_182	3	SharpPeak	14.2375436590188	0
chr1	164300000	164310000	chr1	165120000	165130000	23	2.03693616707716	0.00000000000000220469162340916	chr1_183	6	SharpPeak	66.2410694490136	1
chr1	164450000	164460000	chr1	165120000	165130000	15	2.71738814243979	0.00000269875737673541	chr1_184	5	SharpPeak	43.9549481480753	0
chr1	164300000	164310000	chr1	165110000	165120000	15	1.94622567536371	0.0000000412076663049711	chr1_183	6	SharpPeak	66.2410694490136	0
chr1	164450000	164460000	chr1	165110000	165120000	27	2.56725226022369	0.000000000000000034888677925394	chr1_184	5	SharpPeak	43.9549481480753	1
chr1	164890000	164900000	chr1	165110000	165120000	15	4.63580041264633	0.00106447648366034	chr1_181	2	SharpPeak	8.23776246505822	1
chr1	165760000	165770000	chr1	166000000	166010000	20	7.91154303733528	0.00253312679539411	chr1_185	6	SharpPeak	40.9726056726307	0
chr1	165770000	165780000	chr1	166000000	166010000	32	7.77827367731007	0.00000000218473980999237	chr1_185	6	SharpPeak	40.9726056726307	0
chr1	165780000	165790000	chr1	166000000	166010000	32	7.17396764317796	0.000000000310504049975654	chr1_185	6	SharpPeak	40.9726056726307	1
chr1	165760000	165770000	chr1	166110000	166120000	13	3.55249743913036	0.000857343471957644	chr1_186	17	SharpPeak	168.842951711506	0
chr1	165770000	165780000	chr1	166110000	166120000	12	3.46415881994352	0.00226659107490323	chr1_186	17	SharpPeak	168.842951711506	0
chr1	165760000	165770000	chr1	166150000	166160000	35	3.8716936887801	0.0000000000000000000502245605656156	chr1_186	17	SharpPeak	168.842951711506	0
chr1	165770000	165780000	chr1	166150000	166160000	46	3.76370028165884	0.00000000000000000000000000000011183512639099	chr1_186	17	SharpPeak	168.842951711506	1
chr1	165780000	165790000	chr1	166150000	166160000	40	3.45432564658271	0.00000000000000000000000000890402986320892	chr1_186	17	SharpPeak	168.842951711506	0
chr1	165810000	165820000	chr1	166150000	166160000	18	4.94658419575633	0.0000663652394183473	chr1_187	2	SharpPeak	10.7660292930198	1
chr1	165840000	165850000	chr1	166150000	166160000	21	6.53690654631977	0.0000827047101720276	chr1_188	2	SharpPeak	12.5835722645766	0
chr1	166000000	166010000	chr1	166150000	166160000	49	12.3662737098991	0.000000000000179988580006301	chr1_189	6	SharpPeak	39.7670281583713	1
chr1	165780000	165790000	chr1	166120000	166130000	11	2.60343580668653	0.000779096394471776	chr1_186	17	SharpPeak	168.842951711506	0
chr1	165760000	165770000	chr1	166160000	166170000	12	3.18856583890776	0.00112860465407266	chr1_186	17	SharpPeak	168.842951711506	0
chr1	165770000	165780000	chr1	166160000	166170000	19	3.10457508919264	0.0000000178742636419013	chr1_186	17	SharpPeak	168.842951711506	0
chr1	165780000	165790000	chr1	166160000	166170000	11	2.86771738299299	0.00167941101045307	chr1_186	17	SharpPeak	168.842951711506	0
chr1	166000000	166010000	chr1	166160000	166170000	23	9.6017906204289	0.0021275751000549	chr1_189	6	SharpPeak	39.7670281583713	0
chr1	166160000	166170000	chr1	166250000	166260000	30	13.5776623769867	0.00122399941585459	chr1_190	2	SharpPeak	8.67393583189763	1
chr1	166150000	166160000	chr1	166300000	166310000	24	10.2029028089444	0.00208493141387064	chr1_191	8	SharpPeak	57.9384698069944	0
chr1	166160000	166170000	chr1	166300000	166310000	27	8.87863321516603	0.0000153646981031919	chr1_191	8	SharpPeak	57.9384698069944	0
chr1	166150000	166160000	chr1	166310000	166320000	31	8.43881157937924	0.0000000503860898083732	chr1_191	8	SharpPeak	57.9384698069944	0
chr1	166160000	166170000	chr1	166310000	166320000	25	7.31992287080771	0.00000486516051542246	chr1_191	8	SharpPeak	57.9384698069944	0
chr1	166250000	166260000	chr1	166310000	166320000	49	22.4939905683287	0.0000240762536685765	chr1_192	2	SharpPeak	11.2523743040702	1
chr1	166150000	166160000	chr1	166370000	166380000	27	8.10741006019839	0.00000290003325187604	chr1_193	5	SharpPeak	35.7718134222181	0
chr1	166160000	166170000	chr1	166370000	166380000	30	6.93127967043419	0.00000000242336612389518	chr1_193	5	SharpPeak	35.7718134222181	1
chr1	166160000	166170000	chr1	166380000	166390000	16	5.88324296407167	0.00405423818327927	chr1_193	5	SharpPeak	35.7718134222181	0
chr1	166410000	166420000	chr1	167210000	167220000	10	1.86883927570222	0.00024346742777673	chr1_194	3	SharpPeak	16.7761167953995	0
chr1	166990000	167000000	chr1	167210000	167220000	21	4.07125610994442	0.0000000505906232114932	chr1_195	5	SharpPeak	29.2254235467749	1
chr1	167000000	167010000	chr1	167210000	167220000	17	6.30504469778559	0.00317594186074619	chr1_195	5	SharpPeak	29.2254235467749	0
chr1	166410000	166420000	chr1	167290000	167300000	7	1.64746493610381	0.0095119822420496	chr1_196	2	SharpPeak	9.33003333378007	0
chr1	166400000	166410000	chr1	167300000	167310000	14	3.13476967461311	0.0000657397252180505	chr1_196	2	SharpPeak	9.33003333378007	1
chr1	167210000	167220000	chr1	167330000	167340000	24	7.35048245792394	0.0000169589120986895	chr1_197	4	SharpPeak	22.1370890471564	1
chr1	167690000	167700000	chr1	167920000	167930000	22	9.95498256266431	0.00717949724863835	chr1_198	8	SharpPeak	40.822197910149	0
chr1	167680000	167690000	chr1	167880000	167890000	20	6.92541405761878	0.00051418592261574	chr1_198	8	SharpPeak	40.822197910149	0
chr1	168220000	168230000	chr1	168410000	168420000	16	6.2187186981067	0.00684777589966188	chr1_199	21	BroadPeak	176.0876288962	0
chr1	168280000	168290000	chr1	168410000	168420000	26	8.43102672087152	0.0000181441710183401	chr1_199	21	BroadPeak	176.0876288962	0
chr1	168220000	168230000	chr1	168420000	168430000	43	11.9471839184547	0.000000000139086716122681	chr1_199	21	BroadPeak	176.0876288962	0
chr1	168240000	168250000	chr1	168420000	168430000	55	16.7069189667013	0.00000000000642180181840522	chr1_199	21	BroadPeak	176.0876288962	0
chr1	168280000	168290000	chr1	168420000	168430000	33	15.9307327718534	0.00183333732087702	chr1_199	21	BroadPeak	176.0876288962	0
chr1	168300000	168310000	chr1	168420000	168430000	45	21.3397640817199	0.000125130642375767	chr1_200	5	SharpPeak	35.3343604966501	0
chr1	167930000	167940000	chr1	168430000	168440000	18	4.24354636379646	0.00000874121351246653	chr1_201	4	SharpPeak	27.2640688149615	0
chr1	168220000	168230000	chr1	168430000	168440000	34	9.96040107556804	0.0000000565965244123679	chr1_199	21	BroadPeak	176.0876288962	0
chr1	168240000	168250000	chr1	168430000	168440000	44	13.8676499486987	0.00000000368333314920426	chr1_199	21	BroadPeak	176.0876288962	0
chr1	168420000	168430000	chr1	168700000	168710000	20	7.74008859890272	0.00196362653859658	chr1_202	2	SharpPeak	9.61065320825621	0
chr1	168430000	168440000	chr1	168700000	168710000	21	6.95405753557107	0.000196226896476042	chr1_202	2	SharpPeak	9.61065320825621	1
chr1	169530000	169540000	chr1	169920000	169930000	23	2.16981895088856	0.0000000000000078683903673396	chr1_203	8	SharpPeak	66.5728159563661	1
chr1	169650000	169660000	chr1	169920000	169930000	15	3.22388720410576	0.0000206213736857307	chr1_204	7	SharpPeak	39.3890005861959	0
chr1	169520000	169530000	chr1	169960000	169970000	14	2.59133842116898	0.00000810104445313656	chr1_203	8	SharpPeak	66.5728159563661	0
chr1	169530000	169540000	chr1	169960000	169970000	9	2.5266260636725	0.00820329780850942	chr1_203	8	SharpPeak	66.5728159563661	0
chr1	169530000	169540000	chr1	169930000	169940000	23	2.41633351244798	0.0000000000000708250340831379	chr1_203	8	SharpPeak	66.5728159563661	0
chr1	170640000	170650000	chr1	170840000	170850000	12	3.72610134437271	0.00412354628425467	chr1_205	6	SharpPeak	29.7540875354301	0
chr1	170640000	170650000	chr1	170850000	170860000	12	3.3674308450982	0.00179734898758432	chr1_205	6	SharpPeak	29.7540875354301	0
chr1	170900000	170910000	chr1	170990000	171000000	41	13.0407484776131	0.0000000177198007145618	chr1_206	6	SharpPeak	40.3125150772896	1
chr1	171110000	171120000	chr1	171220000	171230000	61	26.1522923895147	0.000000170064993530715	chr1_207	3	SharpPeak	24.9007456824041	1
chr1	171100000	171110000	chr1	171250000	171260000	38	17.9660600756689	0.000482900606177892	chr1_208	9	SharpPeak	70.4897226288377	0
chr1	171110000	171120000	chr1	171250000	171260000	55	16.5462151967734	0.0000000000045119310954875	chr1_208	9	SharpPeak	70.4897226288377	1
chr1	171100000	171110000	chr1	171240000	171250000	36	16.3227424006994	0.000336916423293998	chr1_208	9	SharpPeak	70.4897226288377	0
chr1	171110000	171120000	chr1	171240000	171250000	49	15.0938611898016	0.00000000018659218042743	chr1_208	9	SharpPeak	70.4897226288377	0
chr1	171100000	171110000	chr1	171260000	171270000	42	17.010990916247	0.0000064946370103442	chr1_208	9	SharpPeak	70.4897226288377	0
chr1	171110000	171120000	chr1	171260000	171270000	48	15.6108960416056	0.00000000169313924565418	chr1_208	9	SharpPeak	70.4897226288377	0
chr1	171360000	171370000	chr1	171460000	171470000	26	12.6588567419321	0.00768174687635761	chr1_209	4	SharpPeak	23.9614311904287	0
chr1	171360000	171370000	chr1	171470000	171480000	42	13.3257596564089	0.0000000105278273322735	chr1_209	4	SharpPeak	23.9614311904287	1
chr1	171370000	171380000	chr1	171470000	171480000	26	10.3890539442959	0.000514523783077416	chr1_209	4	SharpPeak	23.9614311904287	0
chr1	172140000	172150000	chr1	172240000	172250000	51	19.8102842935621	0.000000130237220059754	chr1_210	2	SharpPeak	13.482528909147	1
chr1	172150000	172160000	chr1	172240000	172250000	29	12.6850127316395	0.000922047064113645	chr1_210	2	SharpPeak	13.482528909147	0
chr1	172020000	172030000	chr1	172290000	172300000	41	15.0915459823989	0.000000807416909426944	chr1_211	17	SharpPeak	119.666615201969	0
chr1	172140000	172150000	chr1	172290000	172300000	51	19.5871071753095	0.0000000915265449875415	chr1_212	29	BroadPeak	313.089700634736	0
chr1	172150000	172160000	chr1	172290000	172300000	35	12.1956124090519	0.00000198534220985396	chr1_212	29	BroadPeak	313.089700634736	0
chr1	172200000	172210000	chr1	172290000	172300000	69	32.7435945878002	0.000000865556217454943	chr1_213	8	SharpPeak	67.6602438319666	0
chr1	172210000	172220000	chr1	172290000	172300000	43	21.3235278855995	0.00047562899469647	chr1_213	8	SharpPeak	67.6602438319666	0
chr1	172020000	172030000	chr1	172300000	172310000	29	11.1377348693533	0.000111536076601942	chr1_211	17	SharpPeak	119.666615201969	0
chr1	172040000	172050000	chr1	172300000	172310000	20	5.34427549183948	0.0000155970198134786	chr1_211	17	SharpPeak	119.666615201969	0
chr1	172050000	172060000	chr1	172300000	172310000	27	9.31910468449923	0.0000348599815694532	chr1_211	17	SharpPeak	119.666615201969	0
chr1	172120000	172130000	chr1	172300000	172310000	22	9.70481699265207	0.00535283370291331	chr1_212	29	BroadPeak	313.089700634736	0
chr1	172140000	172150000	chr1	172300000	172310000	56	14.1231372307933	0.00000000000000264117012561598	chr1_212	29	BroadPeak	313.089700634736	0
chr1	172150000	172160000	chr1	172300000	172310000	40	8.76359570541751	0.000000000000582919610219501	chr1_212	29	BroadPeak	313.089700634736	0
chr1	172200000	172210000	chr1	172300000	172310000	57	22.8755501059586	0.0000000575677035516835	chr1_213	8	SharpPeak	67.6602438319666	0
chr1	172210000	172220000	chr1	172300000	172310000	32	14.7614939696845	0.00108212914612857	chr1_213	8	SharpPeak	67.6602438319666	0
chr1	172010000	172020000	chr1	172310000	172320000	32	12.7665871161258	0.000087242162102431	chr1_211	17	SharpPeak	119.666615201969	0
chr1	172020000	172030000	chr1	172310000	172320000	47	20.0681044653402	0.00000618049309514027	chr1_211	17	SharpPeak	119.666615201969	0
chr1	172040000	172050000	chr1	172310000	172320000	32	9.56149630885003	0.000000232204846471144	chr1_211	17	SharpPeak	119.666615201969	0
chr1	172050000	172060000	chr1	172310000	172320000	61	16.7314312906772	0.000000000000005172898365697	chr1_211	17	SharpPeak	119.666615201969	1
chr1	172120000	172130000	chr1	172310000	172320000	70	17.2107427487242	0.000000000000000000141550566386888	chr1_212	29	BroadPeak	313.089700634736	0
chr1	172140000	172150000	chr1	172310000	172320000	115	24.9143995778769	0.000000000000000000000000000000000000718920292086949	chr1_212	29	BroadPeak	313.089700634736	1
chr1	172150000	172160000	chr1	172310000	172320000	81	15.4086074474035	0.0000000000000000000000000000108078634177157	chr1_212	29	BroadPeak	313.089700634736	0
chr1	172200000	172210000	chr1	172310000	172320000	95	39.2723281913	0.00000000000324702642114017	chr1_213	8	SharpPeak	67.6602438319666	1
chr1	172210000	172220000	chr1	172310000	172320000	70	25.1514908324002	0.0000000000109478533675166	chr1_213	8	SharpPeak	67.6602438319666	0
chr1	172020000	172030000	chr1	172320000	172330000	33	14.9973759381076	0.000679461726747576	chr1_211	17	SharpPeak	119.666615201969	0
chr1	172050000	172060000	chr1	172320000	172330000	29	12.4631780622709	0.000696855895678359	chr1_211	17	SharpPeak	119.666615201969	0
chr1	172120000	172130000	chr1	172320000	172330000	43	12.6760192713878	0.000000000813150483824018	chr1_212	29	BroadPeak	313.089700634736	0
chr1	172140000	172150000	chr1	172320000	172330000	66	18.2618894956464	0.000000000000000511153127635183	chr1_212	29	BroadPeak	313.089700634736	0
chr1	172150000	172160000	chr1	172320000	172330000	31	11.2626825073742	0.0000206213736857307	chr1_212	29	BroadPeak	313.089700634736	0
chr1	172040000	172050000	chr1	172340000	172350000	30	7.46948552368855	0.0000000125173304297047	chr1_211	17	SharpPeak	119.666615201969	0
chr1	172050000	172060000	chr1	172340000	172350000	28	13.0216473750372	0.00282389721052757	chr1_211	17	SharpPeak	119.666615201969	0
chr1	172140000	172150000	chr1	172340000	172350000	52	18.547685069955	0.00000000644686343975289	chr1_212	29	BroadPeak	313.089700634736	0
chr1	172020000	172030000	chr1	172360000	172370000	23	8.88444886027514	0.000776555396614552	chr1_214	2	SharpPeak	8.805761813991	1
chr1	172120000	172130000	chr1	172360000	172370000	25	7.16014426660245	0.00000329681045322344	chr1_215	2	SharpPeak	11.8739120915661	1
chr1	172140000	172150000	chr1	172360000	172370000	27	10.1521772069174	0.000147882033882639	chr1_212	29	BroadPeak	313.089700634736	0
chr1	172140000	172150000	chr1	172370000	172380000	34	15.2599155181194	0.000438674496280283	chr1_212	29	BroadPeak	313.089700634736	0
chr1	172480000	172490000	chr1	172630000	172640000	51	17.7540677660836	0.00000000433563177773833	chr1_216	3	SharpPeak	18.7134363112081	1
chr1	172510000	172520000	chr1	172630000	172640000	25	12.1791905321797	0.00931171789303279	chr1_217	2	SharpPeak	16.9608208362171	0
chr1	172520000	172530000	chr1	172630000	172640000	43	10.7871679797864	0.00000000000560273221317311	chr1_217	2	SharpPeak	16.9608208362171	1
chr1	172500000	172510000	chr1	173320000	173330000	8	2.08238081656097	0.00891310257625356	chr1_218	4	SharpPeak	15.1548593335259	0
chr1	172510000	172520000	chr1	173320000	173330000	9	2.10386422150734	0.00251273200045514	chr1_218	4	SharpPeak	15.1548593335259	1
chr1	172630000	172640000	chr1	173320000	173330000	9	2.23771986483024	0.00380163746927313	chr1_219	2	SharpPeak	8.36726603038227	0
chr1	172480000	172490000	chr1	173330000	173340000	11	3.23430181879749	0.00424830439165036	chr1_218	4	SharpPeak	15.1548593335259	0
chr1	172490000	172500000	chr1	173330000	173340000	8	1.85509587481004	0.00459571023527646	chr1_218	4	SharpPeak	15.1548593335259	0
chr1	172630000	172640000	chr1	173330000	173340000	10	2.30314502886678	0.00118452526429521	chr1_219	2	SharpPeak	8.36726603038227	1
chr1	172370000	172380000	chr1	173350000	173360000	11	2.51129581905279	0.000585881977956508	chr1_220	6	SharpPeak	30.2659495282191	0
chr1	172390000	172400000	chr1	173350000	173360000	9	1.58323654046967	0.00035962743505041	chr1_220	6	SharpPeak	30.2659495282191	0
chr1	172480000	172490000	chr1	173350000	173360000	13	3.46780309192028	0.000681548034958875	chr1_221	35	BroadPeak	222.607617871604	0
chr1	172490000	172500000	chr1	173350000	173360000	9	1.93988722023729	0.00145994655014117	chr1_221	35	BroadPeak	222.607617871604	0
chr1	172510000	172520000	chr1	173350000	173360000	14	2.28187105306309	0.00000188075070717388	chr1_221	35	BroadPeak	222.607617871604	0
chr1	172520000	172530000	chr1	173350000	173360000	10	2.02866910412915	0.000457240495943476	chr1_221	35	BroadPeak	222.607617871604	0
chr1	172550000	172560000	chr1	173350000	173360000	12	2.3883011677972	0.0000852041021748768	chr1_221	35	BroadPeak	222.607617871604	0
chr1	172560000	172570000	chr1	173350000	173360000	9	2.48408107642351	0.00740320578911657	chr1_221	35	BroadPeak	222.607617871604	0
chr1	172630000	172640000	chr1	173350000	173360000	14	2.42933704629364	0.00000386259037665753	chr1_222	8	SharpPeak	73.6794716860563	0
chr1	172370000	172380000	chr1	173360000	173370000	17	4.30688228980726	0.0000411801800304086	chr1_220	6	SharpPeak	30.2659495282191	1
chr1	172390000	172400000	chr1	173360000	173370000	9	2.22935424663033	0.00371500162393656	chr1_220	6	SharpPeak	30.2659495282191	0
chr1	172480000	172490000	chr1	173360000	173370000	31	6.32946266476773	0.0000000000631173985717319	chr1_221	35	BroadPeak	222.607617871604	0
chr1	172490000	172500000	chr1	173360000	173370000	18	3.02996318432407	0.0000000703351234489364	chr1_221	35	BroadPeak	222.607617871604	0
chr1	172500000	172510000	chr1	173360000	173370000	17	3.74072596752532	0.00000682967074241483	chr1_221	35	BroadPeak	222.607617871604	0
chr1	172510000	172520000	chr1	173360000	173370000	12	3.79500986411449	0.00475586314234044	chr1_221	35	BroadPeak	222.607617871604	0
chr1	172520000	172530000	chr1	173360000	173370000	17	3.22875943602236	0.000000915327359540273	chr1_221	35	BroadPeak	222.607617871604	0
chr1	172530000	172540000	chr1	173360000	173370000	14	3.50202888208018	0.000211017193854304	chr1_221	35	BroadPeak	222.607617871604	0
chr1	172540000	172550000	chr1	173360000	173370000	13	3.15573996055061	0.000281876769266493	chr1_221	35	BroadPeak	222.607617871604	0
chr1	172550000	172560000	chr1	173360000	173370000	19	4.0286406852771	0.000000944470466249515	chr1_221	35	BroadPeak	222.607617871604	0
chr1	172630000	172640000	chr1	173360000	173370000	30	4.11434979365976	0.00000000000000762212307199982	chr1_222	8	SharpPeak	73.6794716860563	1
chr1	172390000	172400000	chr1	173380000	173390000	8	1.52611860634551	0.00140427529930332	chr1_223	7	SharpPeak	40.0476565748954	0
chr1	172480000	172490000	chr1	173380000	173390000	24	3.19796624992425	0.00000000000268286959906437	chr1_221	35	BroadPeak	222.607617871604	1
chr1	172490000	172500000	chr1	173380000	173390000	8	1.84130134130376	0.00438975927551727	chr1_221	35	BroadPeak	222.607617871604	0
chr1	172500000	172510000	chr1	173380000	173390000	11	2.12216715785032	0.000141480630197443	chr1_221	35	BroadPeak	222.607617871604	0
chr1	172510000	172520000	chr1	173380000	173390000	18	2.14347247334677	0.000000000370229860207592	chr1_221	35	BroadPeak	222.607617871604	0
chr1	172520000	172530000	chr1	173380000	173390000	13	1.91887138843112	0.00000165263718234085	chr1_221	35	BroadPeak	222.607617871604	0
chr1	172530000	172540000	chr1	173380000	173390000	13	2.02648460254032	0.00000298351421914745	chr1_221	35	BroadPeak	222.607617871604	0
chr1	172540000	172550000	chr1	173380000	173390000	11	1.88957723651932	0.0000508969944813811	chr1_221	35	BroadPeak	222.607617871604	0
chr1	172550000	172560000	chr1	173380000	173390000	11	2.23539825522009	0.000220884035390309	chr1_221	35	BroadPeak	222.607617871604	0
chr1	172630000	172640000	chr1	173380000	173390000	14	2.2662013054912	0.00000174054573612258	chr1_222	8	SharpPeak	73.6794716860563	0
chr1	172390000	172400000	chr1	173390000	173400000	9	1.50689660125268	0.000252615671180847	chr1_223	7	SharpPeak	40.0476565748954	0
chr1	172480000	172490000	chr1	173390000	173400000	16	3.10779659559082	0.00000283036166741744	chr1_221	35	BroadPeak	222.607617871604	0
chr1	172490000	172500000	chr1	173390000	173400000	8	1.80844570911629	0.0039628634175753	chr1_221	35	BroadPeak	222.607617871604	0
chr1	172510000	172520000	chr1	173390000	173400000	9	2.09746703504773	0.0024722849940303	chr1_221	35	BroadPeak	222.607617871604	0
chr1	172520000	172530000	chr1	173390000	173400000	10	1.88237805120309	0.000255908880140956	chr1_221	35	BroadPeak	222.607617871604	0
chr1	172560000	172570000	chr1	173390000	173400000	10	2.26483854088099	0.00105438530282431	chr1_221	35	BroadPeak	222.607617871604	0
chr1	172630000	172640000	chr1	173390000	173400000	18	2.21254821028487	0.000000000605389610279434	chr1_222	8	SharpPeak	73.6794716860563	0
chr1	176990000	177000000	chr1	177410000	177420000	15	4.48303366017382	0.000762141005240282	chr1_224	2	SharpPeak	9.45303978571522	1
chr1	176920000	176930000	chr1	177440000	177450000	29	4.34761091214745	0.000000000000188616492088847	chr1_225	24	BroadPeak	277.372286215503	0
chr1	176930000	176940000	chr1	177440000	177450000	45	6.93923777277811	0.0000000000000000000535342360600079	chr1_225	24	BroadPeak	277.372286215503	0
chr1	176990000	177000000	chr1	177440000	177450000	78	9.91345738196635	0.000000000000000000000000000000000000000492357632212454	chr1_225	24	BroadPeak	277.372286215503	1
chr1	177150000	177160000	chr1	177440000	177450000	28	7.49880590512845	0.000000183208345569316	chr1_226	6	SharpPeak	41.9820104000716	0
chr1	177250000	177260000	chr1	177440000	177450000	63	25.3901687954387	0.0000000112961963237113	chr1_227	3	SharpPeak	19.3653518086595	1
chr1	177260000	177270000	chr1	177440000	177450000	36	17.2594701668328	0.00092683732073424	chr1_227	3	SharpPeak	19.3653518086595	0
chr1	176920000	176930000	chr1	177450000	177460000	11	2.34478383838692	0.00032853859094482	chr1_225	24	BroadPeak	277.372286215503	0
chr1	176930000	176940000	chr1	177450000	177460000	18	3.42352489265237	0.000000413087988078648	chr1_225	24	BroadPeak	277.372286215503	0
chr1	176990000	177000000	chr1	177450000	177460000	25	4.74675828010559	0.00000000146218127029567	chr1_225	24	BroadPeak	277.372286215503	0
chr1	176990000	177000000	chr1	177460000	177470000	12	3.85972812671432	0.00542619949079505	chr1_225	24	BroadPeak	277.372286215503	0
chr1	177440000	177450000	chr1	177640000	177650000	36	14.6079881371977	0.0000377969256786504	chr1_228	2	SharpPeak	10.6854058012514	1
chr1	177450000	177460000	chr1	177640000	177650000	20	7.39427154663351	0.00113852804063245	chr1_228	2	SharpPeak	10.6854058012514	0
chr1	176810000	176820000	chr1	177700000	177710000	13	2.74572486250747	0.0000721099878268801	chr1_229	2	SharpPeak	12.8331874723661	0
chr1	176990000	177000000	chr1	177700000	177710000	10	2.85332173789589	0.00552196512561943	chr1_230	3	SharpPeak	19.1011928721917	0
chr1	177440000	177450000	chr1	177700000	177710000	45	13.2522755632108	0.000000000303013800589592	chr1_231	10	SharpPeak	126.790430398273	0
chr1	178180000	178190000	chr1	178270000	178280000	16	6.29589910471891	0.00765587675436402	chr1_232	2	SharpPeak	11.1759962366808	0
chr1	178530000	178540000	chr1	178820000	178830000	12	4.0795141014239	0.00833627352205901	chr1_233	2	SharpPeak	10.6816560199027	0
chr1	178520000	178530000	chr1	178910000	178920000	24	6.08627153002015	0.000000643950484290291	chr1_234	19	BroadPeak	184.637684066978	0
chr1	178520000	178530000	chr1	179050000	179060000	21	3.74782704189992	0.0000000125768447300042	chr1_235	30	BroadPeak	314.898448841287	0
chr1	178530000	178540000	chr1	179060000	179070000	9	2.26489989373341	0.00411014966901674	chr1_235	30	BroadPeak	314.898448841287	0
chr1	178520000	178530000	chr1	179100000	179110000	18	4.47652797722108	0.0000181373908390696	chr1_235	30	BroadPeak	314.898448841287	0
chr1	179850000	179860000	chr1	180140000	180150000	10	2.9348356431338	0.00672149770805542	chr1_236	4	SharpPeak	18.5065833489041	0
chr1	179840000	179850000	chr1	180220000	180230000	23	3.51458382389508	0.000000000122267063076844	chr1_237	6	SharpPeak	43.1771383010164	0
chr1	179850000	179860000	chr1	180220000	180230000	10	2.82903912824611	0.00523061400165787	chr1_237	6	SharpPeak	43.1771383010164	0
chr1	180250000	180260000	chr1	180400000	180410000	36	10.7852254681423	0.0000000373773063230059	chr1_238	16	SharpPeak	144.708586462023	0
chr1	180260000	180270000	chr1	180400000	180410000	38	5.4437826105375	0.00000000000000000536863272048511	chr1_238	16	SharpPeak	144.708586462023	1
chr1	180280000	180290000	chr1	180400000	180410000	39	8.48466113577118	0.000000000000952307489489618	chr1_238	16	SharpPeak	144.708586462023	0
chr1	180260000	180270000	chr1	180380000	180390000	15	5.42323557768012	0.00480964121597184	chr1_238	16	SharpPeak	144.708586462023	0
chr1	180250000	180260000	chr1	180430000	180440000	27	10.9105623280845	0.000457240495943476	chr1_238	16	SharpPeak	144.708586462023	0
chr1	180430000	180440000	chr1	180560000	180570000	40	13.3088621336618	0.0000000881297524055607	chr1_239	4	SharpPeak	21.3063585864919	1
chr1	180260000	180270000	chr1	180760000	180770000	10	2.62744667864083	0.00311700227373594	chr1_240	4	SharpPeak	16.9583693262264	0
chr1	180280000	180290000	chr1	180760000	180770000	12	3.51690053944071	0.00256862944919733	chr1_240	4	SharpPeak	16.9583693262264	0
chr1	180430000	180440000	chr1	180760000	180770000	25	6.5220054376917	0.000000601808115679605	chr1_241	5	SharpPeak	31.4887603658539	0
chr1	180250000	180260000	chr1	180770000	180780000	18	5.95861687463175	0.000642773857661474	chr1_240	4	SharpPeak	16.9583693262264	1
chr1	180430000	180440000	chr1	180770000	180780000	32	7.75714839452701	0.00000000206732813205682	chr1_241	5	SharpPeak	31.4887603658539	1
chr1	181210000	181220000	chr1	181540000	181550000	17	4.79456438335596	0.000153779961500236	chr1_242	4	SharpPeak	21.3150056521469	1
chr1	181250000	181260000	chr1	181540000	181550000	14	3.68457909723266	0.000349870223718723	chr1_243	2	SharpPeak	10.5245503455431	1
chr1	181350000	181360000	chr1	181540000	181550000	25	7.1461661342254	0.00000318506354101951	chr1_244	6	SharpPeak	32.1664853635388	1
chr1	181840000	181850000	chr1	182120000	182130000	24	11.4869283320128	0.00909617135885607	chr1_245	4	SharpPeak	19.0881525449925	0
chr1	182760000	182770000	chr1	182950000	182960000	38	11.109407535117	0.00000000748446785658184	chr1_246	5	SharpPeak	41.7560902532765	0
chr1	182760000	182770000	chr1	182980000	182990000	32	9.24472039644547	0.000000111738588463882	chr1_246	5	SharpPeak	41.7560902532765	0
chr1	182510000	182520000	chr1	182960000	182970000	15	4.08773972338255	0.000291000331190774	chr1_247	3	SharpPeak	15.4506073064271	0
chr1	182520000	182530000	chr1	182960000	182970000	13	2.8323851061653	0.0000989288402282711	chr1_247	3	SharpPeak	15.4506073064271	1
chr1	182530000	182540000	chr1	182960000	182970000	12	3.16335426701559	0.00106126884060008	chr1_247	3	SharpPeak	15.4506073064271	0
chr1	182580000	182590000	chr1	182960000	182970000	11	2.87097953762663	0.00169481140704166	chr1_248	8	SharpPeak	65.0934171600997	0
chr1	182610000	182620000	chr1	182960000	182970000	12	3.19838390012336	0.0011569436552088	chr1_249	4	SharpPeak	25.3304633578201	0
chr1	182760000	182770000	chr1	182960000	182970000	37	9.45152506828877	0.000000000363816624043287	chr1_246	5	SharpPeak	41.7560902532765	1
chr1	182760000	182770000	chr1	183220000	183230000	14	5.18504858064448	0.00826525154313061	chr1_250	2	SharpPeak	8.22041690064292	0
chr1	182980000	182990000	chr1	183220000	183230000	26	5.54852501968818	0.00000000682162742588456	chr1_251	12	SharpPeak	103.164256233504	0
chr1	182510000	182520000	chr1	183290000	183300000	12	4.11032728280867	0.00883762348322759	chr1_252	2	SharpPeak	9.17937921349515	0
chr1	182520000	182530000	chr1	183290000	183300000	13	2.82683517845547	0.0000970845404529711	chr1_252	2	SharpPeak	9.17937921349515	1
chr1	183430000	183440000	chr1	184030000	184040000	11	3.40384325241262	0.0061801876323744	chr1_253	2	SharpPeak	13.5342939588771	0
chr1	183430000	183440000	chr1	184230000	184240000	13	1.63668503331405	0.000000276322117281955	chr1_254	2	SharpPeak	15.3920786622845	1
chr1	184030000	184040000	chr1	184230000	184240000	27	9.65098860172825	0.0000639676439495508	chr1_255	2	SharpPeak	9.93536712551947	1
chr1	184030000	184040000	chr1	184720000	184730000	19	6.74960836781612	0.00100721334113878	chr1_256	3	SharpPeak	12.6466146444803	1
chr1	184440000	184450000	chr1	184720000	184730000	23	6.44322066571926	0.00000643284583369235	chr1_257	4	SharpPeak	21.76586042411	1
chr1	184030000	184040000	chr1	184730000	184740000	17	6.35923296742704	0.00347649397614608	chr1_256	3	SharpPeak	12.6466146444803	0
chr1	184230000	184240000	chr1	184730000	184740000	16	3.76531231019312	0.0000304703924672796	chr1_258	14	SharpPeak	124.201538195713	0
chr1	184240000	184250000	chr1	184730000	184740000	16	3.94826721012458	0.0000544823075334377	chr1_258	14	SharpPeak	124.201538195713	0
chr1	184440000	184450000	chr1	184730000	184740000	18	5.96512965252003	0.000649045039252989	chr1_257	4	SharpPeak	21.76586042411	0
chr1	184840000	184850000	chr1	185200000	185210000	20	5.867482761659	0.0000576009741098274	chr1_259	14	SharpPeak	87.9314773021851	0
chr1	186110000	186120000	chr1	186700000	186710000	27	4.68841938756171	0.0000000000395033526249013	chr1_260	4	SharpPeak	42.6194945235039	1
chr1	186180000	186190000	chr1	186700000	186710000	39	4.87022680422667	0.0000000000000000000188068716828269	chr1_261	7	SharpPeak	71.1690454965356	1
chr1	186270000	186280000	chr1	186700000	186710000	17	3.39592133526546	0.00000186780562574249	chr1_262	9	SharpPeak	54.7653185071369	0
chr1	186400000	186410000	chr1	186700000	186710000	25	7.99434930168485	0.000021731248026883	chr1_263	4	SharpPeak	20.7407856864281	1
chr1	189000000	189010000	chr1	189680000	189690000	18	3.52779466758238	0.0000006334413433897	chr1_264	14	SharpPeak	102.495610851096	0
chr1	189010000	189020000	chr1	189680000	189690000	13	2.52330239286536	0.0000301724703072136	chr1_264	14	SharpPeak	102.495610851096	0
chr1	189720000	189730000	chr1	189860000	189870000	19	7.01995637632539	0.00157885764281991	chr1_265	3	SharpPeak	13.9305995112288	0
chr1	189000000	189010000	chr1	189920000	189930000	13	3.08540150502578	0.000228336756013263	chr1_266	2	SharpPeak	14.1423679237871	0
chr1	190160000	190170000	chr1	190680000	190690000	16	4.07306446441599	0.0000782737681689914	chr1_267	6	SharpPeak	39.9421123017852	0
chr1	190170000	190180000	chr1	190680000	190690000	33	5.63924722442926	0.000000000000120524953993355	chr1_267	6	SharpPeak	39.9421123017852	1
chr1	190160000	190170000	chr1	190690000	190700000	12	4.09971666913794	0.00865543204254329	chr1_267	6	SharpPeak	39.9421123017852	0
chr1	190930000	190940000	chr1	191060000	191070000	26	9.82173249221342	0.000220884035390309	chr1_268	2	SharpPeak	9.62525146133813	1
chr1	191310000	191320000	chr1	191570000	191580000	22	8.15948187265759	0.000622104412658212	chr1_269	8	SharpPeak	57.5065093432655	0
chr1	191320000	191330000	chr1	191570000	191580000	42	15.0841548955723	0.000000299148128175086	chr1_269	8	SharpPeak	57.5065093432655	0
chr1	191390000	191400000	chr1	191570000	191580000	51	19.2031843278084	0.0000000503860898083732	chr1_270	7	SharpPeak	61.4524178279243	0
chr1	191570000	191580000	chr1	191820000	191830000	41	11.3280012210532	0.000000000344345900981596	chr1_271	7	SharpPeak	63.2941993230027	0
chr1	191830000	191840000	chr1	191910000	191920000	24	11.4046721483356	0.00834937687688641	chr1_272	2	SharpPeak	8.21398255575493	0
chr1	191980000	191990000	chr1	192070000	192080000	18	7.57629112299706	0.00848673430640142	chr1_273	14	SharpPeak	144.941678389076	0
chr1	191990000	192000000	chr1	192070000	192080000	24	7.59989469278615	0.0000282400125530793	chr1_273	14	SharpPeak	144.941678389076	0
chr1	191820000	191830000	chr1	192090000	192100000	31	6.96303116700934	0.000000000630007899731038	chr1_274	3	SharpPeak	29.9295073433164	1
chr1	191830000	191840000	chr1	192090000	192100000	25	4.69846934466957	0.00000000118116265431581	chr1_274	3	SharpPeak	29.9295073433164	0
chr1	191980000	191990000	chr1	192090000	192100000	28	11.4447267590439	0.000414251783701957	chr1_273	14	SharpPeak	144.941678389076	0
chr1	191990000	192000000	chr1	192090000	192100000	34	11.2903326394556	0.000000989475487213314	chr1_273	14	SharpPeak	144.941678389076	0
chr1	192770000	192780000	chr1	193030000	193040000	22	9.94303679492091	0.00709188568382671	chr1_275	2	SharpPeak	6.98221425021745	1
chr1	192780000	192790000	chr1	193030000	193040000	17	7.03079644391042	0.009292988464343	chr1_275	2	SharpPeak	6.98221425021745	0
chr1	192770000	192780000	chr1	193120000	193130000	16	4.91898625562229	0.000649045039252989	chr1_276	5	SharpPeak	31.9367015316028	0
chr1	192780000	192790000	chr1	193120000	193130000	12	3.5347887195303	0.00268430790392797	chr1_276	5	SharpPeak	31.9367015316028	0
chr1	192770000	192780000	chr1	193130000	193140000	25	4.98802559279815	0.00000000384808724841002	chr1_276	5	SharpPeak	31.9367015316028	1
chr1	192780000	192790000	chr1	193130000	193140000	14	3.57815726597321	0.000259011268931056	chr1_276	5	SharpPeak	31.9367015316028	0
chr1	192790000	192800000	chr1	193130000	193140000	20	4.84898949911843	0.00000366232240710685	chr1_276	5	SharpPeak	31.9367015316028	0
chr1	193700000	193710000	chr1	194200000	194210000	9	2.38427652727726	0.00567984164344545	chr1_277	2	SharpPeak	8.15042110006739	0
chr1	193700000	193710000	chr1	194610000	194620000	12	2.36171787731224	0.0000768708331319263	chr1_278	17	BroadPeak	202.667548989645	0
chr1	193700000	193710000	chr1	194620000	194630000	54	4.03903812611396	0.00000000000000000000000000000000000000464116252695949	chr1_278	17	BroadPeak	202.667548989645	1
chr1	193980000	193990000	chr1	194620000	194630000	23	4.43690349912044	0.00000000950237690247556	chr1_279	13	SharpPeak	78.8476933777203	1
chr1	194200000	194210000	chr1	194620000	194630000	25	6.02573622331935	0.00000014174613226713	chr1_280	14	SharpPeak	123.508357832602	0
chr1	13780000	13790000	chr1	14720000	14730000	14	1.2711210892934	0.00000000608214932135685	chr1_281	2	SharpPeak	15.9382961983765	1
chr1	13780000	13790000	chr1	14730000	14740000	8	1.25597880144219	0.00100828254099337	chr1_281	2	SharpPeak	15.9382961983765	0
chr1	16100000	16110000	chr1	16400000	16410000	16	5.1687266489168	0.00252139061044206	chr1_282	2	SharpPeak	10.4956426024532	0
chr1	16100000	16110000	chr1	16410000	16420000	18	4.90212893556256	0.000154075531487611	chr1_282	2	SharpPeak	10.4956426024532	1
chr1	16090000	16100000	chr1	16430000	16440000	10	2.49610129527954	0.00475527172367808	chr1_283	2	SharpPeak	15.7095066252321	0
chr1	16100000	16110000	chr1	16430000	16440000	28	5.63279244405248	0.00000000172950293052573	chr1_283	2	SharpPeak	15.7095066252321	1
chr1	19200000	19210000	chr1	19920000	19930000	9	2.00402169381284	0.00407419360577516	chr1_284	2	SharpPeak	8.60757176907737	0
chr1	19210000	19220000	chr1	19930000	19940000	9	1.95647151352826	0.00349253861273599	chr1_284	2	SharpPeak	8.60757176907737	1
chr1	19210000	19220000	chr1	19950000	19960000	8	1.83994839361288	0.0093000945311024	chr1_285	6	SharpPeak	43.2634729362605	0
chr1	19200000	19210000	chr1	19960000	19970000	11	1.82857119452344	0.000101500596020024	chr1_285	6	SharpPeak	43.2634729362605	0
chr1	19210000	19220000	chr1	19960000	19970000	14	2.21098567222158	0.0000040069845130812	chr1_285	6	SharpPeak	43.2634729362605	0
chr1	19200000	19210000	chr1	19970000	19980000	14	1.80188924307152	0.000000391501447855127	chr1_285	6	SharpPeak	43.2634729362605	0
chr1	19210000	19220000	chr1	19970000	19980000	16	2.17065881898115	0.0000000874054077790925	chr1_285	6	SharpPeak	43.2634729362605	1
chr1	19210000	19220000	chr1	19980000	19990000	13	2.24914233222229	0.0000258914845590486	chr1_285	6	SharpPeak	43.2634729362605	0
chr1	20950000	20960000	chr1	21170000	21180000	11	2.77406397821155	0.00294870083806208	chr1_286	3	SharpPeak	14.0269976658557	0
chr1	23760000	23770000	chr1	24160000	24170000	17	5.91707569869687	0.00366310816474071	chr1_7	4	SharpPeak	23.1744816294595	0
chr1	23760000	23770000	chr1	24180000	24190000	13	3.65307985838172	0.00253206998134846	chr1_7	4	SharpPeak	23.1744816294595	0
chr1	23760000	23770000	chr1	24220000	24230000	23	4.00255055955686	0.00000000528867995528543	chr1_287	4	SharpPeak	29.8168376415056	1
chr1	23760000	23770000	chr1	24230000	24240000	13	4.24018387189481	0.00869891062452677	chr1_287	4	SharpPeak	29.8168376415056	0
chr1	23760000	23770000	chr1	24240000	24250000	16	3.75844328009998	0.0000819394877900291	chr1_287	4	SharpPeak	29.8168376415056	0
chr1	23760000	23770000	chr1	24250000	24260000	18	3.25079324304706	0.000000672280422620408	chr1_287	4	SharpPeak	29.8168376415056	0
chr1	33810000	33820000	chr1	33950000	33960000	23	7.95224134535075	0.000416299493456871	chr1_288	2	SharpPeak	10.8104269844298	1
chr1	33900000	33910000	chr1	33950000	33960000	31	15.3382771716065	0.00833114201399477	chr1_289	2	SharpPeak	10.30866286158	0
chr1	33810000	33820000	chr1	33960000	33970000	27	10.3949654091247	0.000540184436169064	chr1_288	2	SharpPeak	10.8104269844298	0
chr1	33900000	33910000	chr1	33960000	33970000	43	18.5697960188732	0.0000622189692506292	chr1_289	2	SharpPeak	10.30866286158	1
chr1	36540000	36550000	chr1	36630000	36640000	36	14.7476705273271	0.000122200650276171	chr1_10	25	BroadPeak	258.789982774937	0
chr1	36550000	36560000	chr1	36630000	36640000	126	41.0285089333	0.0000000000000000000000204299967771003	chr1_10	25	BroadPeak	258.789982774937	0
chr1	36540000	36550000	chr1	36640000	36650000	30	11.70413513515	0.000272790678320546	chr1_10	25	BroadPeak	258.789982774937	0
chr1	36550000	36560000	chr1	36640000	36650000	72	32.2810371837003	0.000000197073593574998	chr1_10	25	BroadPeak	258.789982774937	0
chr1	36550000	36560000	chr1	36650000	36660000	56	24.0344391007766	0.00000209420831475149	chr1_10	25	BroadPeak	258.789982774937	0
chr1	36510000	36520000	chr1	36670000	36680000	24	8.88125425944206	0.000756258924020368	chr1_290	2	SharpPeak	11.8743015296325	0
chr1	36540000	36550000	chr1	36670000	36680000	27	8.48918007859796	0.0000195195858136268	chr1_10	25	BroadPeak	258.789982774937	0
chr1	36550000	36560000	chr1	36670000	36680000	73	22.9866365719906	0.00000000000003171100778693	chr1_10	25	BroadPeak	258.789982774937	0
chr1	36540000	36550000	chr1	36720000	36730000	16	5.29953422898695	0.00321040472429195	chr1_10	25	BroadPeak	258.789982774937	0
chr1	36550000	36560000	chr1	36720000	36730000	43	14.0353662727975	0.0000000560361003522746	chr1_10	25	BroadPeak	258.789982774937	0
chr1	36540000	36550000	chr1	36730000	36740000	18	5.41762309711319	0.000518698374312199	chr1_10	25	BroadPeak	258.789982774937	0
chr1	36550000	36560000	chr1	36620000	36630000	89	37.4550378531	0.000000000177813742093246	chr1_10	25	BroadPeak	258.789982774937	0
chr1	36510000	36520000	chr1	36660000	36670000	23	6.72342674542646	0.000035169677543896	chr1_290	2	SharpPeak	11.8743015296325	1
chr1	36540000	36550000	chr1	36660000	36670000	23	6.50303490237792	0.0000212674354921408	chr1_10	25	BroadPeak	258.789982774937	0
chr1	36550000	36560000	chr1	36660000	36670000	47	17.6755196483846	0.00000063416655311344	chr1_10	25	BroadPeak	258.789982774937	0
chr1	36540000	36550000	chr1	36680000	36690000	35	9.65315855896726	0.0000000297622994022035	chr1_10	25	BroadPeak	258.789982774937	0
chr1	36550000	36560000	chr1	36680000	36690000	104	26.0274591673294	0.00000000000000000000000000135207541900449	chr1_10	25	BroadPeak	258.789982774937	1
chr1	36360000	36370000	chr1	36430000	36440000	36	14.9944940450964	0.000168571199565707	chr1_11	2	SharpPeak	11.7865880846258	0
chr1	36930000	36940000	chr1	37120000	37130000	19	6.61442562471894	0.00184891822312434	chr1_291	3	SharpPeak	14.6359760200125	0
chr1	36930000	36940000	chr1	37130000	37140000	20	5.93112959116905	0.00017365570232298	chr1_291	3	SharpPeak	14.6359760200125	1
chr1	36770000	36780000	chr1	37200000	37210000	10	1.90867538414601	0.000703835595526527	chr1_292	4	SharpPeak	25.8535941909837	0
chr1	36780000	36790000	chr1	37200000	37210000	18	2.71349741671756	0.0000000501767918223003	chr1_292	4	SharpPeak	25.8535941909837	1
chr1	36930000	36940000	chr1	37200000	37210000	15	3.79818930250975	0.00033718015089727	chr1_293	3	SharpPeak	19.1215501663788	0
chr1	36770000	36780000	chr1	37210000	37220000	11	2.27381107834124	0.00063235115262107	chr1_292	4	SharpPeak	25.8535941909837	0
chr1	36780000	36790000	chr1	37210000	37220000	14	3.42686812713446	0.000422785078163226	chr1_292	4	SharpPeak	25.8535941909837	0
chr1	36930000	36940000	chr1	37210000	37220000	18	4.90146406458296	0.00015387515017093	chr1_293	3	SharpPeak	19.1215501663788	0
chr1	36940000	36950000	chr1	37210000	37220000	20	4.6741019415191	0.00000627749789019125	chr1_293	3	SharpPeak	19.1215501663788	1
chr1	36780000	36790000	chr1	37240000	37250000	33	3.12967274225705	0.000000000000000000030042494681481	chr1_12	8	SharpPeak	83.0522681895472	1
chr1	36910000	36920000	chr1	37240000	37250000	10	2.65883139209535	0.00726972161557338	chr1_294	6	SharpPeak	34.6669474672947	0
chr1	36920000	36930000	chr1	37240000	37250000	13	2.69130533517465	0.000153866167578359	chr1_294	6	SharpPeak	34.6669474672947	0
chr1	36930000	36940000	chr1	37240000	37250000	20	4.31582470026384	0.00000194292076152265	chr1_294	6	SharpPeak	34.6669474672947	1
chr1	37020000	37030000	chr1	37240000	37250000	14	4.77110896985094	0.00862671432490683	chr1_295	3	SharpPeak	15.4832369843735	0
chr1	36940000	36950000	chr1	37110000	37120000	17	6.23870010945421	0.00617204359209688	chr1_291	3	SharpPeak	14.6359760200125	0
chr1	36770000	36780000	chr1	37230000	37240000	10	2.06553547407204	0.00125731487859768	chr1_12	8	SharpPeak	83.0522681895472	0
chr1	36780000	36790000	chr1	37230000	37240000	15	3.01806172065899	0.0000269003075199247	chr1_12	8	SharpPeak	83.0522681895472	0
chr1	37020000	37030000	chr1	37230000	37240000	20	4.66314506981019	0.00000607621583981489	chr1_295	3	SharpPeak	15.4832369843735	1
chr1	37030000	37040000	chr1	37230000	37240000	13	4.06068421034655	0.00609805374505615	chr1_295	3	SharpPeak	15.4832369843735	0
chr1	36780000	36790000	chr1	37270000	37280000	22	2.69491879429551	0.0000000000205724646372183	chr1_12	8	SharpPeak	83.0522681895472	0
chr1	36780000	36790000	chr1	37260000	37270000	21	2.95819110174032	0.000000000804079877073772	chr1_12	8	SharpPeak	83.0522681895472	0
chr1	36780000	36790000	chr1	37250000	37260000	24	2.68886579027132	0.000000000000301819414805086	chr1_12	8	SharpPeak	83.0522681895472	0
chr1	36910000	36920000	chr1	37250000	37260000	11	2.30765347411563	0.000706564994138647	chr1_294	6	SharpPeak	34.6669474672947	0
chr1	36930000	36940000	chr1	37250000	37260000	13	3.60376741054686	0.00225756649448584	chr1_294	6	SharpPeak	34.6669474672947	0
chr1	36940000	36950000	chr1	37250000	37260000	16	3.43820677994956	0.0000285077210725626	chr1_294	6	SharpPeak	34.6669474672947	0
chr1	36780000	36790000	chr1	37280000	37290000	9	2.2986286154419	0.0095556526018976	chr1_12	8	SharpPeak	83.0522681895472	0
chr1	37290000	37300000	chr1	37650000	37660000	11	2.73376914263011	0.00264065786491921	chr1_296	2	SharpPeak	8.70765962385333	1
chr1	37290000	37300000	chr1	37660000	37670000	10	2.47461290630145	0.00448111434712235	chr1_296	2	SharpPeak	8.70765962385333	0
chr1	38120000	38130000	chr1	38780000	38790000	14	3.1538779646213	0.000181359484722981	chr1_297	3	SharpPeak	15.7417120758041	1
chr1	38120000	38130000	chr1	38790000	38800000	12	2.47362615063423	0.000302665094338107	chr1_297	3	SharpPeak	15.7417120758041	0
chr1	38130000	38140000	chr1	38790000	38800000	8	1.61445653354879	0.00443210183104346	chr1_297	3	SharpPeak	15.7417120758041	0
chr1	39020000	39030000	chr1	39300000	39310000	10	2.76913800648858	0.00954704682207493	chr1_17	3	SharpPeak	12.2765649006839	0
chr1	39190000	39200000	chr1	39510000	39520000	13	4.00060468280193	0.00540676603311022	chr1_298	2	SharpPeak	8.47925542158756	0
chr1	39390000	39400000	chr1	39510000	39520000	18	6.03869274496077	0.00175767453951593	chr1_20	5	SharpPeak	33.4003022610504	0
chr1	39020000	39030000	chr1	39330000	39340000	11	2.88778672325901	0.00396909480471404	chr1_299	2	SharpPeak	8.11779091194305	1
chr1	39020000	39030000	chr1	39340000	39350000	11	3.22372567163042	0.00886002335544915	chr1_299	2	SharpPeak	8.11779091194305	0
chr1	39190000	39200000	chr1	39500000	39510000	14	4.27538945548339	0.00333648911119051	chr1_298	2	SharpPeak	8.47925542158756	1
chr1	39390000	39400000	chr1	39500000	39510000	19	6.75843578101206	0.00236233223235067	chr1_20	5	SharpPeak	33.4003022610504	0
chr1	38980000	38990000	chr1	39520000	39530000	12	2.54975243352051	0.000396685019366348	chr1_18	5	SharpPeak	55.2805646739271	0
chr1	39360000	39370000	chr1	39520000	39530000	23	7.19001850576602	0.0000972863684241008	chr1_19	2	SharpPeak	11.4480812891006	1
chr1	39390000	39400000	chr1	39520000	39530000	23	5.65051163542519	0.00000220146114133082	chr1_20	5	SharpPeak	33.4003022610504	0
chr1	41270000	41280000	chr1	41590000	41600000	12	2.20540545653621	0.000106448104609878	chr1_21	2	SharpPeak	12.9874908684374	0
chr1	41150000	41160000	chr1	41660000	41670000	10	2.42605538317235	0.00389975480759135	chr1_300	2	SharpPeak	9.23967924405345	0
chr1	41160000	41170000	chr1	41670000	41680000	10	2.0325787676512	0.0011211228014407	chr1_300	2	SharpPeak	9.23967924405345	1
chr1	41150000	41160000	chr1	41800000	41810000	13	2.62216386586877	0.000119384779356128	chr1_23	4	SharpPeak	24.646078360766	0
chr1	41150000	41160000	chr1	41880000	41890000	10	2.31893664160897	0.00286244287062998	chr1_24	2	SharpPeak	15.7747216673806	0
chr1	41810000	41820000	chr1	42270000	42280000	15	3.11467853198576	0.0000382677308269569	chr1_25	9	SharpPeak	77.7598899475859	0
chr1	41890000	41900000	chr1	42270000	42280000	12	3.37212955256828	0.00406447332485518	chr1_27	9	SharpPeak	42.6094810915349	0
chr1	41810000	41820000	chr1	42480000	42490000	10	2.45001180954989	0.00418348260192244	chr1_301	2	SharpPeak	10.1048309721936	0
chr1	42260000	42270000	chr1	42520000	42530000	17	3.82676802014291	0.0000258794478441075	chr1_28	3	SharpPeak	14.5999521085291	1
chr1	41810000	41820000	chr1	42660000	42670000	14	2.42292546887347	0.0000110421149723196	chr1_29	101	BroadPeak	1581.23337842641	0
chr1	42240000	42250000	chr1	42660000	42670000	13	3.08020023350116	0.000560516724924299	chr1_30	37	BroadPeak	587.697980502747	0
chr1	41740000	41750000	chr1	42720000	42730000	8	1.77569245408831	0.00757555904782967	chr1_29	101	BroadPeak	1581.23337842641	0
chr1	41810000	41820000	chr1	42720000	42730000	17	2.01709748723277	0.00000000433910314026003	chr1_29	101	BroadPeak	1581.23337842641	0
chr1	41890000	41900000	chr1	42720000	42730000	11	2.03043953911455	0.000246450331891028	chr1_29	101	BroadPeak	1581.23337842641	0
chr1	43440000	43450000	chr1	43720000	43730000	20	5.41062354382443	0.00005066224712877	chr1_302	2	SharpPeak	11.9518787130897	1
chr1	43440000	43450000	chr1	43730000	43740000	16	4.38727650651325	0.000465174438156388	chr1_302	2	SharpPeak	11.9518787130897	0
chr1	50920000	50930000	chr1	51310000	51320000	17	3.21070850859301	0.00000271058054941	chr1_33	4	SharpPeak	34.5452511954638	0
chr1	50920000	50930000	chr1	51320000	51330000	16	4.05645419731536	0.000194127484868332	chr1_33	4	SharpPeak	34.5452511954638	0
chr1	50920000	50930000	chr1	51620000	51630000	13	3.32529042549685	0.00111867770359906	chr1_303	3	SharpPeak	12.9281359098195	1
chr1	50930000	50940000	chr1	51620000	51630000	8	1.83214697939702	0.0091003669018566	chr1_303	3	SharpPeak	12.9281359098195	0
chr1	50920000	50930000	chr1	51630000	51640000	11	2.98439686717732	0.00505826567192592	chr1_303	3	SharpPeak	12.9281359098195	0
chr1	54550000	54560000	chr1	54970000	54980000	12	3.46699720697146	0.00505212362918265	chr1_304	3	SharpPeak	19.3164870975982	0
chr1	54550000	54560000	chr1	54980000	54990000	18	3.3832804321029	0.00000116511401846689	chr1_304	3	SharpPeak	19.3164870975982	1
chr1	54550000	54560000	chr1	54960000	54970000	15	3.062199136804	0.0000317138334730285	chr1_304	3	SharpPeak	19.3164870975982	0
chr1	55400000	55410000	chr1	55680000	55690000	13	4.06740038480105	0.00617204359209688	chr1_305	11	SharpPeak	160.940834750386	0
chr1	55400000	55410000	chr1	55690000	55700000	24	5.63753187954558	0.00000056942168647261	chr1_305	11	SharpPeak	160.940834750386	0
chr1	55400000	55410000	chr1	55660000	55670000	25	7.34207011114326	0.0000148888339473515	chr1_305	11	SharpPeak	160.940834750386	0
chr1	55400000	55410000	chr1	55670000	55680000	19	4.51462880395506	0.0000149100625531979	chr1_305	11	SharpPeak	160.940834750386	0
chr1	55400000	55410000	chr1	55710000	55720000	23	4.99381034142296	0.000000279304883286735	chr1_305	11	SharpPeak	160.940834750386	0
chr1	55230000	55240000	chr1	55730000	55740000	13	3.89128997050157	0.00429909202975249	chr1_306	2	SharpPeak	11.3300107313492	0
chr1	55240000	55250000	chr1	55730000	55740000	14	2.5119077749937	0.0000164443943132738	chr1_306	2	SharpPeak	11.3300107313492	1
chr1	55400000	55410000	chr1	55730000	55740000	67	5.43573694609524	0.00000000000000000000000000000000000000000000608603363424448	chr1_305	11	SharpPeak	160.940834750386	1
chr1	55400000	55410000	chr1	55740000	55750000	60	5.28286909843755	0.0000000000000000000000000000000000000218512292935881	chr1_305	11	SharpPeak	160.940834750386	0
chr1	55230000	55240000	chr1	55810000	55820000	10	2.66742603537755	0.00741853342478134	chr1_307	3	SharpPeak	13.4353778028451	0
chr1	55400000	55410000	chr1	55810000	55820000	16	3.400447393419	0.0000251012371807873	chr1_34	9	SharpPeak	86.9318951697371	0
chr1	55400000	55410000	chr1	55570000	55580000	21	8.30338834360245	0.00421540085594358	chr1_308	2	SharpPeak	8.04579816248261	1
chr1	55400000	55410000	chr1	55700000	55710000	22	5.3527268926074	0.00000342713500303402	chr1_305	11	SharpPeak	160.940834750386	0
chr1	55400000	55410000	chr1	55750000	55760000	24	4.19914260883239	0.00000000250001575708468	chr1_305	11	SharpPeak	160.940834750386	0
chr1	55230000	55240000	chr1	55790000	55800000	10	2.7701356443528	0.00955941721853455	chr1_307	3	SharpPeak	13.4353778028451	0
chr1	55400000	55410000	chr1	55840000	55850000	21	2.63672332015913	0.000000000102916602858338	chr1_34	9	SharpPeak	86.9318951697371	0
chr1	55230000	55240000	chr1	55800000	55810000	13	2.84471744770731	0.000263553216016915	chr1_307	3	SharpPeak	13.4353778028451	1
chr1	55400000	55410000	chr1	55800000	55810000	14	3.67664187760394	0.000832788653966947	chr1_34	9	SharpPeak	86.9318951697371	0
chr1	55400000	55410000	chr1	55830000	55840000	26	3.0189654708516	0.0000000000000565235498502239	chr1_34	9	SharpPeak	86.9318951697371	0
chr1	55400000	55410000	chr1	55850000	55860000	18	3.18810165339647	0.000000507635214528742	chr1_34	9	SharpPeak	86.9318951697371	0
chr1	55400000	55410000	chr1	55860000	55870000	12	2.90497041438636	0.00121873628212251	chr1_34	9	SharpPeak	86.9318951697371	0
chr1	55400000	55410000	chr1	55870000	55880000	33	3.78606282546315	0.00000000000000000735605003710326	chr1_34	9	SharpPeak	86.9318951697371	1
chr1	55400000	55410000	chr1	55720000	55730000	21	3.91477375899243	0.0000000952823668213954	chr1_305	11	SharpPeak	160.940834750386	0
chr1	55400000	55410000	chr1	55820000	55830000	15	3.16757114307763	0.0000467861982035688	chr1_34	9	SharpPeak	86.9318951697371	0
chr1	55400000	55410000	chr1	55580000	55590000	18	7.10986928818822	0.00949250907400291	chr1_308	2	SharpPeak	8.04579816248261	0
chr1	55400000	55410000	chr1	55760000	55770000	15	3.98030366963356	0.000551093154406331	chr1_305	11	SharpPeak	160.940834750386	0
chr1	56970000	56980000	chr1	57190000	57200000	22	7.33402751309194	0.000364865084728775	chr1_35	9	SharpPeak	78.5344166330632	0
chr1	56970000	56980000	chr1	57270000	57280000	18	5.35524869556117	0.000452401434728554	chr1_36	4	SharpPeak	21.3853615018452	0
chr1	56980000	56990000	chr1	57270000	57280000	14	4.24169285792845	0.00311671200382118	chr1_36	4	SharpPeak	21.3853615018452	0
chr1	56970000	56980000	chr1	57320000	57330000	18	6.72808281702727	0.00544978166636378	chr1_309	3	SharpPeak	25.1963371486374	0
chr1	56970000	56980000	chr1	57330000	57340000	36	6.45353388022407	0.000000000000138679193146468	chr1_309	3	SharpPeak	25.1963371486374	1
chr1	56980000	56990000	chr1	57330000	57340000	17	5.05947382551781	0.000706725874030092	chr1_309	3	SharpPeak	25.1963371486374	0
chr1	57400000	57410000	chr1	57900000	57910000	14	3.83523599907663	0.0012450493757593	chr1_310	2	SharpPeak	11.0746461329739	0
chr1	57400000	57410000	chr1	57940000	57950000	15	4.05166356530133	0.000658688248770034	chr1_38	29	BroadPeak	224.406807169181	0
chr1	57420000	57430000	chr1	57940000	57950000	16	2.24811920385396	0.000000139646931114714	chr1_38	29	BroadPeak	224.406807169181	0
chr1	57430000	57440000	chr1	57940000	57950000	16	2.02017374090504	0.0000000339832974382791	chr1_38	29	BroadPeak	224.406807169181	0
chr1	57770000	57780000	chr1	57940000	57950000	42	9.8511529059289	0.00000000000530765491587106	chr1_39	4	SharpPeak	39.1075324404701	1
chr1	57400000	57410000	chr1	57950000	57960000	22	3.80741329667597	0.0000000116689545175532	chr1_38	29	BroadPeak	224.406807169181	0
chr1	57420000	57430000	chr1	57950000	57960000	17	2.14943159474313	0.0000000110893034466022	chr1_38	29	BroadPeak	224.406807169181	0
chr1	57430000	57440000	chr1	57950000	57960000	18	1.94029931012215	0.000000000298438364660023	chr1_38	29	BroadPeak	224.406807169181	0
chr1	57770000	57780000	chr1	57950000	57960000	30	8.92444915755371	0.00000180634792773648	chr1_39	4	SharpPeak	39.1075324404701	0
chr1	57400000	57410000	chr1	57910000	57920000	16	3.83835265225268	0.000103735198013991	chr1_310	2	SharpPeak	11.0746461329739	1
chr1	57420000	57430000	chr1	57930000	57940000	12	2.24165731820931	0.000123303227512315	chr1_38	29	BroadPeak	224.406807169181	0
chr1	57400000	57410000	chr1	57980000	57990000	12	3.01118873041743	0.00164157239301698	chr1_38	29	BroadPeak	224.406807169181	0
chr1	57420000	57430000	chr1	57980000	57990000	11	1.83259030740938	0.000103241117893716	chr1_38	29	BroadPeak	224.406807169181	0
chr1	57400000	57410000	chr1	58000000	58010000	12	2.54072780943282	0.000384771913090421	chr1_38	29	BroadPeak	224.406807169181	0
chr1	57400000	57410000	chr1	58010000	58020000	23	2.81073365374383	0.00000000000611825643455885	chr1_38	29	BroadPeak	224.406807169181	0
chr1	57420000	57430000	chr1	58010000	58020000	12	1.7525249123773	0.0000120901503188741	chr1_38	29	BroadPeak	224.406807169181	0
chr1	57430000	57440000	chr1	58260000	58270000	8	1.53034191492252	0.00324822303867685	chr1_311	4	SharpPeak	19.8586848109288	0
chr1	57430000	57440000	chr1	58270000	58280000	9	1.50628646405361	0.000625085840078489	chr1_311	4	SharpPeak	19.8586848109288	0
chr1	57430000	57440000	chr1	58280000	58290000	8	1.50580963606477	0.00296203532672168	chr1_311	4	SharpPeak	19.8586848109288	0
chr1	57420000	57430000	chr1	58290000	58300000	10	1.64715260039375	0.000229128858714533	chr1_311	4	SharpPeak	19.8586848109288	1
chr1	59310000	59320000	chr1	59460000	59470000	24	7.43066160623054	0.0000548156418797847	chr1_41	5	SharpPeak	35.6152547083594	0
chr1	59250000	59260000	chr1	59470000	59480000	13	4.12237299349816	0.00688953682492253	chr1_40	4	SharpPeak	23.1329299332745	0
chr1	59310000	59320000	chr1	59470000	59480000	24	6.49246581325034	0.00000617964806687974	chr1_41	5	SharpPeak	35.6152547083594	0
chr1	59230000	59240000	chr1	59560000	59570000	14	4.24439359595746	0.00312863345369911	chr1_42	2	SharpPeak	8.07839458911457	1
chr1	59310000	59320000	chr1	59560000	59570000	12	3.78491646941489	0.0098724149170546	chr1_43	21	SharpPeak	127.742921191922	0
chr1	59480000	59490000	chr1	59560000	59570000	36	17.8067481684124	0.00356251667702636	chr1_44	7	SharpPeak	63.4113599443341	0
chr1	59250000	59260000	chr1	59610000	59620000	14	2.92309087713639	0.0000833856500682277	chr1_312	6	SharpPeak	38.1228260408514	0
chr1	59260000	59270000	chr1	59610000	59620000	17	2.47942253392954	0.0000000832230137996944	chr1_312	6	SharpPeak	38.1228260408514	1
chr1	59310000	59320000	chr1	59610000	59620000	14	4.00617021160789	0.00185764053701342	chr1_43	21	SharpPeak	127.742921191922	0
chr1	59480000	59490000	chr1	59610000	59620000	32	15.0781325727916	0.00343499662379757	chr1_44	7	SharpPeak	63.4113599443341	0
chr1	59250000	59260000	chr1	59620000	59630000	15	2.69919372075433	0.00000737783244941574	chr1_312	6	SharpPeak	38.1228260408514	0
chr1	59260000	59270000	chr1	59620000	59630000	9	2.30810152114368	0.00979708939473325	chr1_312	6	SharpPeak	38.1228260408514	0
chr1	59270000	59280000	chr1	59620000	59630000	14	2.87064677243611	0.0000692267808802247	chr1_312	6	SharpPeak	38.1228260408514	0
chr1	59310000	59320000	chr1	59620000	59630000	33	3.64161045963036	0.00000000000000000240001008296742	chr1_43	21	SharpPeak	127.742921191922	1
chr1	59480000	59490000	chr1	59620000	59630000	45	13.1464164306141	0.000000000885452280920938	chr1_44	7	SharpPeak	63.4113599443341	0
chr1	59230000	59240000	chr1	59600000	59610000	17	4.07495343938828	0.0000564266892871355	chr1_47	2	SharpPeak	11.2692656658528	1
chr1	59310000	59320000	chr1	59600000	59610000	20	3.55109493770672	0.0000000990922824120816	chr1_43	21	SharpPeak	127.742921191922	0
chr1	59480000	59490000	chr1	59600000	59610000	36	13.6723063891172	0.0000263625827777154	chr1_44	7	SharpPeak	63.4113599443341	0
chr1	59250000	59260000	chr1	59630000	59640000	10	2.29537818219683	0.00266067624213529	chr1_312	6	SharpPeak	38.1228260408514	0
chr1	59310000	59320000	chr1	59630000	59640000	12	2.99692959438624	0.00157756381691087	chr1_43	21	SharpPeak	127.742921191922	0
chr1	60560000	60570000	chr1	60840000	60850000	38	6.02002196186593	0.000000000000000538421675035423	chr1_50	3	SharpPeak	43.1839611671064	1
chr1	60560000	60570000	chr1	60850000	60860000	32	5.64459806525339	0.00000000000290413346937574	chr1_50	3	SharpPeak	43.1839611671064	0
chr1	60340000	60350000	chr1	60870000	60880000	12	2.5481400674407	0.000395342756342124	chr1_48	2	SharpPeak	14.172698577406	0
chr1	61400000	61410000	chr1	61740000	61750000	11	2.54194521108615	0.0015179233059586	chr1_313	2	SharpPeak	10.1096752117676	0
chr1	61370000	61380000	chr1	61760000	61770000	23	2.9192455575333	0.0000000000127862415876012	chr1_314	5	SharpPeak	40.7099200319968	1
chr1	61370000	61380000	chr1	61820000	61830000	11	2.78900230558262	0.00307080081897793	chr1_315	2	SharpPeak	8.75178252825892	1
chr1	61370000	61380000	chr1	61750000	61760000	15	2.84471245795414	0.0000137604888710831	chr1_314	5	SharpPeak	40.7099200319968	0
chr1	61400000	61410000	chr1	61750000	61760000	12	2.65337103977962	0.000564422126138181	chr1_313	2	SharpPeak	10.1096752117676	1
chr1	61370000	61380000	chr1	61770000	61780000	19	2.47906900258222	0.0000000018926122519315	chr1_314	5	SharpPeak	40.7099200319968	0
chr1	61370000	61380000	chr1	61780000	61790000	10	2.33690336175496	0.00302271166443664	chr1_314	5	SharpPeak	40.7099200319968	0
chr1	61370000	61380000	chr1	61790000	61800000	9	2.29898181583347	0.00955941721853455	chr1_314	5	SharpPeak	40.7099200319968	0
chr1	61370000	61380000	chr1	61810000	61820000	10	2.39293532099145	0.00354747903974394	chr1_315	2	SharpPeak	8.75178252825892	0
chr1	62700000	62710000	chr1	62950000	62960000	28	10.0234768065155	0.000120833706179994	chr1_316	3	SharpPeak	29.5584420117056	0
chr1	62700000	62710000	chr1	62960000	62970000	42	9.84220304844753	0.00000000000516962060906339	chr1_316	3	SharpPeak	29.5584420117056	1
chr1	62700000	62710000	chr1	62970000	62980000	30	8.04092534538581	0.00000021999024017541	chr1_316	3	SharpPeak	29.5584420117056	0
chr1	64120000	64130000	chr1	64220000	64230000	45	17.8356581348558	0.0000046338609548837	chr1_317	3	SharpPeak	16.6040600021429	1
chr1	64120000	64130000	chr1	64230000	64240000	26	12.1593701912186	0.00977535685533381	chr1_317	3	SharpPeak	16.6040600021429	0
chr1	64120000	64130000	chr1	64240000	64250000	34	15.0693757602113	0.000852103336126947	chr1_317	3	SharpPeak	16.6040600021429	0
chr1	64120000	64130000	chr1	64390000	64400000	17	5.01265641184345	0.000642490030060175	chr1_318	5	SharpPeak	31.9781601594073	0
chr1	64110000	64120000	chr1	64400000	64410000	22	6.43946743370642	0.0000576160824924999	chr1_318	5	SharpPeak	31.9781601594073	0
chr1	64120000	64130000	chr1	64400000	64410000	19	5.99158595773955	0.00058883113300559	chr1_318	5	SharpPeak	31.9781601594073	0
chr1	64110000	64120000	chr1	64410000	64420000	28	6.65009711869225	0.0000000578875128508194	chr1_318	5	SharpPeak	31.9781601594073	1
chr1	64120000	64130000	chr1	64410000	64420000	19	6.18082845334734	0.000845209526632978	chr1_318	5	SharpPeak	31.9781601594073	0
chr1	64070000	64080000	chr1	64420000	64430000	9	2.3004480425679	0.00959497147755808	chr1_319	3	SharpPeak	13.622522186336	0
chr1	63660000	63670000	chr1	64430000	64440000	8	1.59780278733903	0.00417159577439167	chr1_320	4	SharpPeak	47.5313345545482	0
chr1	64070000	64080000	chr1	64430000	64440000	10	2.67911945048161	0.00763520404970236	chr1_319	3	SharpPeak	13.622522186336	0
chr1	64110000	64120000	chr1	64430000	64440000	25	4.9830761703127	0.0000000138330433482433	chr1_321	6	SharpPeak	108.305822775987	0
chr1	64120000	64130000	chr1	64430000	64440000	25	4.63415145844036	0.00000000330482696373482	chr1_321	6	SharpPeak	108.305822775987	0
chr1	63660000	63670000	chr1	64440000	64450000	28	2.09404231944231	0.000000000000000000082691342930861	chr1_320	4	SharpPeak	47.5313345545482	1
chr1	63720000	63730000	chr1	64440000	64450000	14	2.24172233659709	0.00000468250307091713	chr1_322	6	SharpPeak	45.1530761095977	0
chr1	63730000	63740000	chr1	64440000	64450000	20	2.70617381174445	0.00000000115525650885709	chr1_322	6	SharpPeak	45.1530761095977	1
chr1	64080000	64090000	chr1	64440000	64450000	17	4.48047050921576	0.0001752714435589	chr1_319	3	SharpPeak	13.622522186336	1
chr1	64110000	64120000	chr1	64440000	64450000	77	8.18552791439101	0.000000000000000000000000000000000000000000126679304699756	chr1_321	6	SharpPeak	108.305822775987	1
chr1	64120000	64130000	chr1	64440000	64450000	44	7.58448012697075	0.0000000000000000351075126616556	chr1_321	6	SharpPeak	108.305822775987	0
chr1	63730000	63740000	chr1	64520000	64530000	10	1.8472371585768	0.000553832725808346	chr1_53	6	SharpPeak	41.5792286556503	0
chr1	63660000	63670000	chr1	64450000	64460000	16	1.72726983412513	0.00000000389420829442035	chr1_320	4	SharpPeak	47.5313345545482	0
chr1	63720000	63730000	chr1	64450000	64460000	10	1.82133246409548	0.000494784543383932	chr1_322	6	SharpPeak	45.1530761095977	0
chr1	63730000	63740000	chr1	64450000	64460000	18	2.11841792335751	0.00000000117735470648291	chr1_322	6	SharpPeak	45.1530761095977	0
chr1	64110000	64120000	chr1	64450000	64460000	30	5.72150118589559	0.000000000106541085289803	chr1_321	6	SharpPeak	108.305822775987	0
chr1	64120000	64130000	chr1	64450000	64460000	20	5.30559683183481	0.0000382399641445222	chr1_321	6	SharpPeak	108.305822775987	0
chr1	63660000	63670000	chr1	64460000	64470000	14	1.57791190633331	0.0000000833083144338597	chr1_320	4	SharpPeak	47.5313345545482	0
chr1	63720000	63730000	chr1	64460000	64470000	8	1.65052517918414	0.00503209995678062	chr1_322	6	SharpPeak	45.1530761095977	0
chr1	63730000	63740000	chr1	64460000	64470000	9	1.88055292301383	0.00270943038400518	chr1_322	6	SharpPeak	45.1530761095977	0
chr1	63660000	63670000	chr1	64620000	64630000	8	1.66286818331199	0.00523913611480767	chr1_323	2	SharpPeak	8.55582553558047	0
chr1	64730000	64740000	chr1	64890000	64900000	25	10.646528297063	0.0037212652835955	chr1_324	5	SharpPeak	50.0723871148634	0
chr1	64730000	64740000	chr1	64900000	64910000	25	8.19129326346549	0.0000878561349742173	chr1_324	5	SharpPeak	50.0723871148634	0
chr1	64730000	64740000	chr1	64920000	64930000	36	9.604852947243	0.00000000749038048069216	chr1_324	5	SharpPeak	50.0723871148634	0
chr1	64730000	64740000	chr1	64930000	64940000	26	7.41197349603184	0.00000549757431513431	chr1_324	5	SharpPeak	50.0723871148634	0
chr1	64690000	64700000	chr1	64970000	64980000	17	5.10555058993221	0.000778315179071661	chr1_325	2	SharpPeak	16.279254888092	0
chr1	64730000	64740000	chr1	64970000	64980000	28	9.36069841910349	0.0000375054786019466	chr1_326	5	SharpPeak	38.7458389233966	0
chr1	64690000	64700000	chr1	64980000	64990000	26	5.05874373089878	0.00000000389420829442035	chr1_325	2	SharpPeak	16.279254888092	1
chr1	64730000	64740000	chr1	64980000	64990000	38	9.22983091267331	0.000000000189038962876836	chr1_326	5	SharpPeak	38.7458389233966	1
chr1	64730000	64740000	chr1	65000000	65010000	21	6.06452447642305	0.0000768031328731849	chr1_326	5	SharpPeak	38.7458389233966	0
chr1	64730000	64740000	chr1	65010000	65020000	16	4.26010585773484	0.000337168205958809	chr1_326	5	SharpPeak	38.7458389233966	0
chr1	64730000	64740000	chr1	64910000	64920000	54	10.7057382804892	0.00000000000000000182037981360601	chr1_324	5	SharpPeak	50.0723871148634	1
chr1	64730000	64740000	chr1	64990000	65000000	19	4.23315896586444	0.00000604200118697034	chr1_326	5	SharpPeak	38.7458389233966	0
chr1	65310000	65320000	chr1	66100000	66110000	18	1.73161797664954	0.0000000000501050416672139	chr1_327	2	SharpPeak	28.1921881992441	0
chr1	65310000	65320000	chr1	66090000	66100000	19	1.57113050254654	0.000000000000976999366333229	chr1_327	2	SharpPeak	28.1921881992441	1
chr1	69240000	69250000	chr1	69690000	69700000	12	2.05552465913015	0.0000554939761673638	chr1_56	3	SharpPeak	31.5772899431646	0
chr1	71550000	71560000	chr1	72150000	72160000	9	2.1535450504642	0.00637165366444695	chr1_57	2	SharpPeak	8.84162677397038	0
chr1	72300000	72310000	chr1	72600000	72610000	27	3.82591308194235	0.00000000000172579368527524	chr1_328	3	SharpPeak	24.3765238374914	1
chr1	72300000	72310000	chr1	72610000	72620000	12	3.37947131256761	0.00413483094866499	chr1_328	3	SharpPeak	24.3765238374914	0
chr1	72300000	72310000	chr1	72720000	72730000	10	2.53487284605699	0.00527117843668019	chr1_60	2	SharpPeak	9.6281776386724	0
chr1	72250000	72260000	chr1	72810000	72820000	11	2.75050271463915	0.00275691181029726	chr1_61	2	SharpPeak	8.1556286086422	1
chr1	72300000	72310000	chr1	72620000	72630000	15	3.95431449832216	0.000514547221737048	chr1_328	3	SharpPeak	24.3765238374914	0
chr1	72280000	72290000	chr1	72830000	72840000	16	4.1836776367967	0.000275080169311102	chr1_329	3	SharpPeak	14.8314501147212	1
chr1	72710000	72720000	chr1	72830000	72840000	36	12.5944641011031	0.00000458075786615006	chr1_62	9	SharpPeak	99.5544811832978	0
chr1	72710000	72720000	chr1	72850000	72860000	42	7.14189794680773	0.000000000000000130192425513094	chr1_62	9	SharpPeak	99.5544811832978	0
chr1	72280000	72290000	chr1	72840000	72850000	13	3.44318400040816	0.00151896632272738	chr1_329	3	SharpPeak	14.8314501147212	0
chr1	72710000	72720000	chr1	72840000	72850000	41	9.67578208483396	0.0000000000121680225265789	chr1_62	9	SharpPeak	99.5544811832978	0
chr1	72870000	72880000	chr1	73250000	73260000	15	4.39270565743303	0.00146617170170418	chr1_330	2	SharpPeak	9.19129730013166	1
chr1	72870000	72880000	chr1	73260000	73270000	15	4.78270045117788	0.00328178321603064	chr1_330	2	SharpPeak	9.19129730013166	0
chr1	72870000	72880000	chr1	73580000	73590000	15	2.91306857428919	0.0000180187560653768	chr1_331	11	SharpPeak	98.2631175833469	0
chr1	72870000	72880000	chr1	73590000	73600000	21	3.42602651852096	0.0000000102747584766063	chr1_331	11	SharpPeak	98.2631175833469	0
chr1	72860000	72870000	chr1	73610000	73620000	8	1.65531090360246	0.00511139237268595	chr1_331	11	SharpPeak	98.2631175833469	0
chr1	72870000	72880000	chr1	73610000	73620000	20	2.42278715280235	0.000000000176415896805747	chr1_331	11	SharpPeak	98.2631175833469	0
chr1	72860000	72870000	chr1	73620000	73630000	13	1.81771712984919	0.00000282578866783367	chr1_331	11	SharpPeak	98.2631175833469	0
chr1	72870000	72880000	chr1	73620000	73630000	20	2.79727411866823	0.00000000200779203933642	chr1_331	11	SharpPeak	98.2631175833469	0
chr1	72860000	72870000	chr1	73630000	73640000	9	1.91506918124413	0.00305344884449775	chr1_331	11	SharpPeak	98.2631175833469	0
chr1	72870000	72880000	chr1	73630000	73640000	16	3.02189933762682	0.00000593915275684491	chr1_331	11	SharpPeak	98.2631175833469	0
chr1	72860000	72870000	chr1	73600000	73610000	14	2.01058076373359	0.00000137037304294498	chr1_331	11	SharpPeak	98.2631175833469	0
chr1	72870000	72880000	chr1	73600000	73610000	20	3.24348709659386	0.0000000233665115905866	chr1_331	11	SharpPeak	98.2631175833469	0
chr1	72870000	72880000	chr1	73640000	73650000	21	2.37508184773891	0.0000000000155006346738874	chr1_331	11	SharpPeak	98.2631175833469	1
chr1	72870000	72880000	chr1	73660000	73670000	12	2.71292904757115	0.00068102256024343	chr1_332	2	SharpPeak	10.2149563446688	1
chr1	72870000	72880000	chr1	73670000	73680000	12	2.8481490005399	0.00103020759665664	chr1_332	2	SharpPeak	10.2149563446688	0
chr1	72870000	72880000	chr1	73730000	73740000	11	2.02554199871246	0.000242105341618495	chr1_333	2	SharpPeak	15.8207709983128	0
chr1	72870000	72880000	chr1	73740000	73750000	18	2.66049630616512	0.0000000376885302593966	chr1_333	2	SharpPeak	15.8207709983128	1
chr1	72870000	72880000	chr1	73760000	73770000	13	2.67146702549984	0.000143253202891855	chr1_334	18	BroadPeak	242.35851589382	0
chr1	72870000	72880000	chr1	73770000	73780000	17	2.62086601373105	0.000000178921968870838	chr1_334	18	BroadPeak	242.35851589382	0
chr1	72870000	72880000	chr1	73780000	73790000	10	2.61509306697742	0.00648340154184436	chr1_334	18	BroadPeak	242.35851589382	0
chr1	72870000	72880000	chr1	73790000	73800000	14	2.33273648000476	0.0000072162546739011	chr1_334	18	BroadPeak	242.35851589382	0
chr1	72860000	72870000	chr1	73800000	73810000	8	1.65242293644539	0.00505826567192592	chr1_334	18	BroadPeak	242.35851589382	0
chr1	72870000	72880000	chr1	73800000	73810000	17	2.41220923098216	0.0000000571964851271419	chr1_334	18	BroadPeak	242.35851589382	0
chr1	72820000	72830000	chr1	73810000	73820000	13	2.56693005853805	0.0000972863684241008	chr1_335	2	SharpPeak	13.1794417566155	0
chr1	72860000	72870000	chr1	73810000	73820000	18	1.73438067984568	0.0000000000513054875979179	chr1_334	18	BroadPeak	242.35851589382	0
chr1	72870000	72880000	chr1	73810000	73820000	27	2.60037832423108	0.000000000000000188765165528827	chr1_334	18	BroadPeak	242.35851589382	0
chr1	72820000	72830000	chr1	73820000	73830000	14	2.57132617827568	0.0000213017784593107	chr1_335	2	SharpPeak	13.1794417566155	1
chr1	72860000	72870000	chr1	73820000	73830000	17	1.73603114054536	0.000000000485893796000925	chr1_334	18	BroadPeak	242.35851589382	0
chr1	72870000	72880000	chr1	73820000	73830000	48	2.60399399617955	0.000000000000000000000000000000000000000654759915389628	chr1_334	18	BroadPeak	242.35851589382	1
chr1	72860000	72870000	chr1	73830000	73840000	24	1.65736726160562	0.00000000000000000894429709066559	chr1_334	18	BroadPeak	242.35851589382	0
chr1	72870000	72880000	chr1	73830000	73840000	37	2.42306754851239	0.000000000000000000000000000447351298505027	chr1_334	18	BroadPeak	242.35851589382	0
chr1	72860000	72870000	chr1	73840000	73850000	14	1.71208222386108	0.000000218490712878218	chr1_334	18	BroadPeak	242.35851589382	0
chr1	72870000	72880000	chr1	73840000	73850000	21	2.5485577714149	0.0000000000556192177105691	chr1_334	18	BroadPeak	242.35851589382	0
chr1	72860000	72870000	chr1	73850000	73860000	14	1.78449515995036	0.000000352621209641975	chr1_334	18	BroadPeak	242.35851589382	0
chr1	72870000	72880000	chr1	73850000	73860000	20	2.71502598870004	0.00000000121630765552169	chr1_334	18	BroadPeak	242.35851589382	0
chr1	72860000	72870000	chr1	73860000	73870000	15	1.56813490862062	0.00000000935229814492642	chr1_334	18	BroadPeak	242.35851589382	0
chr1	72870000	72880000	chr1	73860000	73870000	15	2.21863504637577	0.000000728315554621529	chr1_334	18	BroadPeak	242.35851589382	0
chr1	74280000	74290000	chr1	74350000	74360000	38	15.8958183368608	0.000109716532173009	chr1_63	3	SharpPeak	16.2872162693536	0
chr1	74880000	74890000	chr1	75010000	75020000	28	12.6513806415183	0.00418405339035216	chr1_336	2	SharpPeak	11.8858531984497	0
chr1	74890000	74900000	chr1	75010000	75020000	36	12.7016553724426	0.00000547395058632576	chr1_336	2	SharpPeak	11.8858531984497	1
chr1	74890000	74900000	chr1	75030000	75040000	26	10.4151614327217	0.00127618883312065	chr1_337	6	SharpPeak	30.4144209887687	0
chr1	74880000	74890000	chr1	75040000	75050000	25	10.0997607030987	0.00187151440704766	chr1_337	6	SharpPeak	30.4144209887687	0
chr1	74890000	74900000	chr1	75040000	75050000	32	10.0231228655967	0.00000209420831475149	chr1_337	6	SharpPeak	30.4144209887687	1
chr1	74900000	74910000	chr1	75040000	75050000	22	8.12132188630873	0.00138277436953115	chr1_337	6	SharpPeak	30.4144209887687	0
chr1	74890000	74900000	chr1	75050000	75060000	19	7.33353074492074	0.00565764601173509	chr1_337	6	SharpPeak	30.4144209887687	0
chr1	74900000	74910000	chr1	75050000	75060000	16	5.9327007967969	0.00931783240891985	chr1_337	6	SharpPeak	30.4144209887687	0
chr1	75130000	75140000	chr1	75240000	75250000	20	6.87168818355457	0.00112130762620983	chr1_64	2	SharpPeak	11.3775206890056	0
chr1	75480000	75490000	chr1	75580000	75590000	31	14.7484750049744	0.00478059887365748	chr1_338	5	SharpPeak	33.633259633237	0
chr1	75460000	75470000	chr1	75590000	75600000	19	7.4597819658972	0.006753592756678	chr1_338	5	SharpPeak	33.633259633237	0
chr1	75470000	75480000	chr1	75590000	75600000	54	17.4981984269721	0.000000000431017632068605	chr1_338	5	SharpPeak	33.633259633237	1
chr1	75480000	75490000	chr1	75590000	75600000	29	13.3442269173668	0.00438259128025205	chr1_338	5	SharpPeak	33.633259633237	0
chr1	75470000	75480000	chr1	75600000	75610000	46	16.6284218366047	0.000000296538651261088	chr1_338	5	SharpPeak	33.633259633237	0
chr1	75650000	75660000	chr1	76620000	76630000	8	1.51689435524634	0.00309548779667569	chr1_66	3	SharpPeak	13.5867668492466	0
chr1	75650000	75660000	chr1	76640000	76650000	8	1.63054287833015	0.00468641169597981	chr1_66	3	SharpPeak	13.5867668492466	0
chr1	77520000	77530000	chr1	77840000	77850000	14	3.06976503096954	0.000137348547597521	chr1_339	3	SharpPeak	15.1378693920053	1
chr1	77510000	77520000	chr1	77850000	77860000	20	8.12083529834191	0.00736231113504516	chr1_339	3	SharpPeak	15.1378693920053	0
chr1	77510000	77520000	chr1	77860000	77870000	24	8.86997687035565	0.00074444748266116	chr1_339	3	SharpPeak	15.1378693920053	0
chr1	77500000	77510000	chr1	77890000	77900000	17	4.59572698326468	0.000237745543889252	chr1_340	5	SharpPeak	69.0409524045976	0
chr1	77510000	77520000	chr1	77890000	77900000	57	7.87102702489711	0.00000000000000000000000000849707007461569	chr1_340	5	SharpPeak	69.0409524045976	1
chr1	77520000	77530000	chr1	77890000	77900000	15	2.71298625012965	0.00000784685725816814	chr1_340	5	SharpPeak	69.0409524045976	0
chr1	77500000	77510000	chr1	77900000	77910000	14	3.74145778222349	0.000986752357585304	chr1_340	5	SharpPeak	69.0409524045976	0
chr1	77510000	77520000	chr1	77900000	77910000	42	6.31293738991082	0.00000000000000000178392383124596	chr1_340	5	SharpPeak	69.0409524045976	0
chr1	78190000	78200000	chr1	78410000	78420000	21	7.2965922117422	0.000899582989867763	chr1_341	5	SharpPeak	26.5357464640821	0
chr1	78200000	78210000	chr1	78410000	78420000	18	7.11955117521931	0.00960487439527638	chr1_341	5	SharpPeak	26.5357464640821	0
chr1	77970000	77980000	chr1	78420000	78430000	12	2.11024819451882	0.0000713793364419112	chr1_342	4	SharpPeak	27.2937472261496	0
chr1	78190000	78200000	chr1	78420000	78430000	21	8.40760413796197	0.00486052624269749	chr1_341	5	SharpPeak	26.5357464640821	0
chr1	78200000	78210000	chr1	78420000	78430000	27	8.1896383350366	0.0000102984289951164	chr1_341	5	SharpPeak	26.5357464640821	1
chr1	78210000	78220000	chr1	78420000	78430000	24	7.7444296940614	0.000103241117893716	chr1_341	5	SharpPeak	26.5357464640821	0
chr1	77970000	77980000	chr1	78430000	78440000	15	1.96691986662935	0.00000016506283081408	chr1_342	4	SharpPeak	27.2937472261496	1
chr1	77970000	77980000	chr1	78450000	78460000	11	2.08688242267322	0.000310827719744316	chr1_342	4	SharpPeak	27.2937472261496	0
chr1	78210000	78220000	chr1	78450000	78460000	21	7.19900015503632	0.000757496555035837	chr1_343	2	SharpPeak	9.50206417867087	1
chr1	77970000	77980000	chr1	78440000	78450000	11	1.93239602251461	0.000161450663556575	chr1_342	4	SharpPeak	27.2937472261496	0
chr1	78210000	78220000	chr1	78440000	78450000	18	6.44360673418528	0.00349256964243566	chr1_343	2	SharpPeak	9.50206417867087	0
chr1	82290000	82300000	chr1	82410000	82420000	34	14.8146477317385	0.000642490030060175	chr1_344	8	SharpPeak	54.5296909858456	0
chr1	82290000	82300000	chr1	82420000	82430000	22	6.25608807768439	0.0000374997949710025	chr1_344	8	SharpPeak	54.5296909858456	0
chr1	82280000	82290000	chr1	82430000	82440000	39	12.0721108840488	0.0000000760891334765374	chr1_344	8	SharpPeak	54.5296909858456	1
chr1	82290000	82300000	chr1	82430000	82440000	40	13.1778868839144	0.000000241010550213133	chr1_344	8	SharpPeak	54.5296909858456	0
chr1	82280000	82290000	chr1	82440000	82450000	28	10.5122594983036	0.000265803196139549	chr1_344	8	SharpPeak	54.5296909858456	0
chr1	82290000	82300000	chr1	82450000	82460000	27	11.4077514965146	0.0020834078285278	chr1_344	8	SharpPeak	54.5296909858456	0
chr1	82280000	82290000	chr1	82460000	82470000	28	8.88070246314256	0.0000148706068920276	chr1_344	8	SharpPeak	54.5296909858456	0
chr1	82280000	82290000	chr1	82470000	82480000	27	9.32548242918508	0.0000955715585765209	chr1_344	8	SharpPeak	54.5296909858456	0
chr1	85890000	85900000	chr1	85990000	86000000	40	14.1449496502491	0.00000137663310044652	chr1_76	4	SharpPeak	31.004223505259	0
chr1	85890000	85900000	chr1	86000000	86010000	34	11.6864852733634	0.00000646994060817215	chr1_76	4	SharpPeak	31.004223505259	0
chr1	86210000	86220000	chr1	86320000	86330000	14	3.47333700816138	0.000481186717452614	chr1_79	4	SharpPeak	30.2279297378246	0
chr1	86150000	86160000	chr1	86340000	86350000	14	4.57105942527164	0.00596671224763499	chr1_77	2	SharpPeak	7.49465745973084	1
chr1	85890000	85900000	chr1	85980000	85990000	37	12.153607038787	0.000000749746043186318	chr1_76	4	SharpPeak	31.004223505259	1
chr1	86210000	86220000	chr1	86330000	86340000	28	3.66000358578348	0.0000000000000859419947111363	chr1_79	4	SharpPeak	30.2279297378246	1
chr1	86440000	86450000	chr1	86510000	86520000	62	20.918040203816	0.0000000000714135868898762	chr1_78	10	SharpPeak	136.496581030581	0
chr1	86440000	86450000	chr1	86540000	86550000	37	16.6630691812209	0.00059036614949183	chr1_78	10	SharpPeak	136.496581030581	0
chr1	86440000	86450000	chr1	86490000	86500000	76	34.0984430805	0.0000000804504037747323	chr1_78	10	SharpPeak	136.496581030581	0
chr1	86660000	86670000	chr1	87000000	87010000	17	3.70110629901607	0.0000170185078286771	chr1_345	2	SharpPeak	12.3465602504473	1
chr1	86670000	86680000	chr1	87000000	87010000	16	4.50551194878585	0.000620787616586654	chr1_345	2	SharpPeak	12.3465602504473	0
chr1	86630000	86640000	chr1	87030000	87040000	10	2.0978286934467	0.00140651318598487	chr1_346	2	SharpPeak	9.26365786268646	1
chr1	86660000	86670000	chr1	87030000	87040000	16	2.83482411348917	0.00000269011000544448	chr1_347	9	SharpPeak	111.73721333597	0
chr1	86670000	86680000	chr1	87030000	87040000	28	3.37885355431566	0.0000000000000124048493106653	chr1_347	9	SharpPeak	111.73721333597	0
chr1	86660000	86670000	chr1	87020000	87030000	14	2.7025708589832	0.0000359677616116492	chr1_347	9	SharpPeak	111.73721333597	0
chr1	86670000	86680000	chr1	87020000	87030000	19	3.20830854554396	0.000000107664608058563	chr1_347	9	SharpPeak	111.73721333597	0
chr1	86630000	86640000	chr1	87040000	87050000	10	2.33368534102955	0.00299437113847534	chr1_346	2	SharpPeak	9.26365786268646	0
chr1	86660000	86670000	chr1	87040000	87050000	34	3.23488149408185	0.00000000000000000000852291615596858	chr1_347	9	SharpPeak	111.73721333597	0
chr1	86670000	86680000	chr1	87040000	87050000	40	3.8953661246866	0.00000000000000000000000437592009905864	chr1_347	9	SharpPeak	111.73721333597	1
chr1	86660000	86670000	chr1	87050000	87060000	14	3.0151375718535	0.000114594052016799	chr1_347	9	SharpPeak	111.73721333597	0
chr1	86670000	86680000	chr1	87050000	87060000	18	3.60934523241611	0.00000282578866783367	chr1_347	9	SharpPeak	111.73721333597	0
chr1	86660000	86670000	chr1	87060000	87070000	13	2.72772651367898	0.0001752714435589	chr1_347	9	SharpPeak	111.73721333597	0
chr1	86660000	86670000	chr1	87160000	87170000	16	2.93786610101961	0.00000418967332631404	chr1_80	29	BroadPeak	223.510909067321	0
chr1	86580000	86590000	chr1	87190000	87200000	13	3.13650411383133	0.000660257237615463	chr1_80	29	BroadPeak	223.510909067321	0
chr1	86630000	86640000	chr1	87190000	87200000	8	1.83519139628178	0.00918215120511561	chr1_80	29	BroadPeak	223.510909067321	0
chr1	86660000	86670000	chr1	87190000	87200000	15	2.35198284748754	0.00000143419556392274	chr1_80	29	BroadPeak	223.510909067321	0
chr1	86670000	86680000	chr1	87190000	87200000	13	2.73375710495051	0.000178778576238188	chr1_80	29	BroadPeak	223.510909067321	0
chr1	87500000	87510000	chr1	87730000	87740000	16	4.44939922945469	0.000543059750104617	chr1_348	2	SharpPeak	12.0080416801739	0
chr1	87500000	87510000	chr1	87720000	87730000	19	4.84273004859655	0.0000382688055245273	chr1_348	2	SharpPeak	12.0080416801739	1
chr1	88400000	88410000	chr1	88710000	88720000	13	3.28022459704279	0.000989452160614247	chr1_82	35	BroadPeak	456.170771974934	0
chr1	88400000	88410000	chr1	88720000	88730000	15	3.00188777046704	0.0000254479756239037	chr1_82	35	BroadPeak	456.170771974934	0
chr1	88400000	88410000	chr1	88730000	88740000	16	2.80675492899056	0.00000237223026634708	chr1_82	35	BroadPeak	456.170771974934	0
chr1	89070000	89080000	chr1	89160000	89170000	35	17.4770007182577	0.00490406036071074	chr1_349	6	SharpPeak	46.299191405444	0
chr1	89070000	89080000	chr1	89170000	89180000	42	17.289003170707	0.0000267723391798005	chr1_349	6	SharpPeak	46.299191405444	0
chr1	89060000	89070000	chr1	89180000	89190000	21	8.7948710378749	0.00800556009274749	chr1_349	6	SharpPeak	46.299191405444	0
chr1	89070000	89080000	chr1	89180000	89190000	53	15.7690421881215	0.0000000000324634762476806	chr1_349	6	SharpPeak	46.299191405444	0
chr1	89060000	89070000	chr1	89190000	89200000	22	8.71461378640397	0.00327369253846302	chr1_349	6	SharpPeak	46.299191405444	0
chr1	89070000	89080000	chr1	89190000	89200000	53	15.5454633200061	0.0000000000194289547581151	chr1_349	6	SharpPeak	46.299191405444	1
chr1	89750000	89760000	chr1	89910000	89920000	24	7.59903783867435	0.0000779630831016599	chr1_83	39	BroadPeak	393.740849685849	0
chr1	89640000	89650000	chr1	89970000	89980000	18	4.20423272074956	0.0000220185919090421	chr1_84	3	SharpPeak	19.4994191266862	0
chr1	90200000	90210000	chr1	90360000	90370000	26	11.4616065081452	0.00463147396330808	chr1_350	2	SharpPeak	10.0352352773489	0
chr1	90200000	90210000	chr1	90370000	90380000	30	11.494403475579	0.000199408968456022	chr1_350	2	SharpPeak	10.0352352773489	1
chr1	90200000	90210000	chr1	90450000	90460000	24	8.1722619017773	0.000231230111719867	chr1_351	8	SharpPeak	50.4997180521528	0
chr1	90200000	90210000	chr1	90470000	90480000	30	7.76331909738494	0.000000105182015153676	chr1_351	8	SharpPeak	50.4997180521528	1
chr1	90200000	90210000	chr1	90480000	90490000	28	8.13604985280873	0.0000029424938941782	chr1_351	8	SharpPeak	50.4997180521528	0
chr1	90210000	90220000	chr1	90480000	90490000	15	5.37473377742201	0.00940774380568686	chr1_351	8	SharpPeak	50.4997180521528	0
chr1	90200000	90210000	chr1	90490000	90500000	25	8.07588750059822	0.0000705699640422231	chr1_351	8	SharpPeak	50.4997180521528	0
chr1	90210000	90220000	chr1	90490000	90500000	23	5.33061478634666	0.000000841404956498163	chr1_351	8	SharpPeak	50.4997180521528	0
chr1	90200000	90210000	chr1	90530000	90540000	21	6.00103888413468	0.0000660620398278429	chr1_85	19	BroadPeak	199.070362836732	0
chr1	90200000	90210000	chr1	90540000	90550000	23	6.50398700013801	0.0000213017784593107	chr1_85	19	BroadPeak	199.070362836732	0
chr1	90200000	90210000	chr1	90550000	90560000	21	5.0176974866369	0.00000475083644128138	chr1_85	19	BroadPeak	199.070362836732	0
chr1	90210000	90220000	chr1	90550000	90560000	12	3.38824598329373	0.00421560958208534	chr1_85	19	BroadPeak	199.070362836732	0
chr1	90220000	90230000	chr1	90550000	90560000	11	2.53024776549727	0.00146411866108213	chr1_85	19	BroadPeak	199.070362836732	0
chr1	90200000	90210000	chr1	90460000	90470000	22	8.46057562744136	0.00230284133268118	chr1_351	8	SharpPeak	50.4997180521528	0
chr1	90200000	90210000	chr1	90500000	90510000	20	8.17821477774336	0.00795085582315887	chr1_351	8	SharpPeak	50.4997180521528	0
chr1	90200000	90210000	chr1	90560000	90570000	28	6.28773160395685	0.0000000181732997412107	chr1_85	19	BroadPeak	199.070362836732	0
chr1	90210000	90220000	chr1	90560000	90570000	15	4.16930600800412	0.000871610895189716	chr1_85	19	BroadPeak	199.070362836732	0
chr1	90270000	90280000	chr1	90560000	90570000	12	3.49433981722642	0.00536155070477452	chr1_352	4	SharpPeak	17.785732305189	0
chr1	90200000	90210000	chr1	90570000	90580000	45	6.66895563458254	0.0000000000000000000527616175970251	chr1_85	19	BroadPeak	199.070362836732	0
chr1	90210000	90220000	chr1	90570000	90580000	16	4.40564211068837	0.000484759501739647	chr1_85	19	BroadPeak	199.070362836732	0
chr1	90280000	90290000	chr1	90570000	90580000	13	3.81503656050736	0.00364109840263977	chr1_352	4	SharpPeak	17.785732305189	0
chr1	90200000	90210000	chr1	90580000	90590000	53	5.79389503391131	0.0000000000000000000000000000180943418710307	chr1_85	19	BroadPeak	199.070362836732	0
chr1	90210000	90220000	chr1	90580000	90590000	21	3.8579894112042	0.0000000755634532034209	chr1_85	19	BroadPeak	199.070362836732	0
chr1	90220000	90230000	chr1	90580000	90590000	15	2.82490696070746	0.0000126333329744899	chr1_85	19	BroadPeak	199.070362836732	0
chr1	90270000	90280000	chr1	90580000	90590000	13	3.2232880002757	0.000840682906675665	chr1_352	4	SharpPeak	17.785732305189	1
chr1	90290000	90300000	chr1	90580000	90590000	12	3.38509486513476	0.00418405339035216	chr1_352	4	SharpPeak	17.785732305189	0
chr1	89640000	89650000	chr1	90590000	90600000	8	1.65429402937277	0.00509381634761874	chr1_353	2	SharpPeak	8.11428692657006	1
chr1	90200000	90210000	chr1	90590000	90600000	59	5.43238490887296	0.000000000000000000000000000000000000958159938509858	chr1_85	19	BroadPeak	199.070362836732	1
chr1	90210000	90220000	chr1	90590000	90600000	19	3.6337308464933	0.000000688806731431781	chr1_85	19	BroadPeak	199.070362836732	0
chr1	90220000	90230000	chr1	90590000	90600000	15	2.68087627981067	0.00000680831904549193	chr1_85	19	BroadPeak	199.070362836732	0
chr1	90200000	90210000	chr1	90610000	90620000	16	5.53902972595771	0.00491379439579707	chr1_85	19	BroadPeak	199.070362836732	0
chr1	91540000	91550000	chr1	91950000	91960000	12	3.748987880671	0.00921408476400849	chr1_354	4	SharpPeak	25.8955378758939	0
chr1	91530000	91540000	chr1	91960000	91970000	20	2.4248970636811	0.000000000178157128478531	chr1_354	4	SharpPeak	25.8955378758939	1
chr1	91530000	91540000	chr1	91970000	91980000	10	2.43218512951148	0.00397442208257942	chr1_354	4	SharpPeak	25.8955378758939	0
chr1	91540000	91550000	chr1	91980000	91990000	14	3.6042464417472	0.000689344432686159	chr1_354	4	SharpPeak	25.8955378758939	0
chr1	92170000	92180000	chr1	92360000	92370000	24	6.82246064678144	0.0000140819423516452	chr1_355	2	SharpPeak	11.4170662696405	1
chr1	92180000	92190000	chr1	92360000	92370000	17	6.00106439323368	0.00422060610552528	chr1_355	2	SharpPeak	11.4170662696405	0
chr1	91540000	91550000	chr1	92430000	92440000	10	2.41479467917117	0.0037787849865239	chr1_356	3	SharpPeak	13.4154168872405	0
chr1	92170000	92180000	chr1	92430000	92440000	19	4.9890091925435	0.0000573714982483238	chr1_357	3	SharpPeak	21.5531934063315	0
chr1	92180000	92190000	chr1	92430000	92440000	23	4.35993521954383	0.0000000259482511089495	chr1_357	3	SharpPeak	21.5531934063315	1
chr1	91530000	91540000	chr1	92440000	92450000	9	1.63225692727846	0.0010747945866104	chr1_356	3	SharpPeak	13.4154168872405	1
chr1	91540000	91550000	chr1	92440000	92450000	9	2.07962206973119	0.00514270766912342	chr1_356	3	SharpPeak	13.4154168872405	0
chr1	92170000	92180000	chr1	92420000	92430000	16	4.88046318403862	0.00142037860652053	chr1_357	3	SharpPeak	21.5531934063315	0
chr1	91530000	91540000	chr1	92460000	92470000	8	1.73623725293419	0.00667896904197603	chr1_86	3	SharpPeak	17.4246087739168	0
chr1	92640000	92650000	chr1	92820000	92830000	31	10.7527786993563	0.0000238675642773426	chr1_87	18	BroadPeak	287.45744659984	0
chr1	92640000	92650000	chr1	92920000	92930000	24	8.15956411147408	0.000226344719090301	chr1_88	2	SharpPeak	11.0578242144695	1
chr1	104990000	105000000	chr1	105650000	105660000	11	1.69228869588782	0.0000517955898348513	chr1_90	3	SharpPeak	15.4684768463692	1
chr1	106170000	106180000	chr1	106330000	106340000	26	9.30728286031239	0.00024172312648585	chr1_358	10	SharpPeak	110.850475733015	0
chr1	106170000	106180000	chr1	106350000	106360000	29	9.97770276731228	0.000042776114094793	chr1_358	10	SharpPeak	110.850475733015	0
chr1	106170000	106180000	chr1	106310000	106320000	28	11.1187659937386	0.000647672848120347	chr1_358	10	SharpPeak	110.850475733015	0
chr1	106170000	106180000	chr1	106320000	106330000	24	8.94781026964191	0.00083876015026714	chr1_358	10	SharpPeak	110.850475733015	0
chr1	106170000	106180000	chr1	106340000	106350000	30	12.5318640429045	0.000833675625919262	chr1_358	10	SharpPeak	110.850475733015	0
chr1	106170000	106180000	chr1	106360000	106370000	23	7.78208557680495	0.000306816322831058	chr1_358	10	SharpPeak	110.850475733015	0
chr1	106170000	106180000	chr1	106370000	106380000	46	9.31411303020468	0.00000000000000208850829789914	chr1_358	10	SharpPeak	110.850475733015	0
chr1	106190000	106200000	chr1	106370000	106380000	13	3.63458269800087	0.00243017177724171	chr1_359	2	SharpPeak	8.75711409952183	1
chr1	106070000	106080000	chr1	106380000	106390000	10	2.52684434921571	0.00515983801692006	chr1_360	2	SharpPeak	12.7595210455054	0
chr1	106170000	106180000	chr1	106380000	106390000	60	9.68170515637852	0.000000000000000000000000838543009109555	chr1_358	10	SharpPeak	110.850475733015	1
chr1	106200000	106210000	chr1	106380000	106390000	15	4.94369060203028	0.00445317019096919	chr1_359	2	SharpPeak	8.75711409952183	0
chr1	106070000	106080000	chr1	106390000	106400000	16	2.55828952227602	0.00000074208019445137	chr1_360	2	SharpPeak	12.7595210455054	1
chr1	106170000	106180000	chr1	106390000	106400000	53	9.72961902003062	0.000000000000000000164182689917064	chr1_358	10	SharpPeak	110.850475733015	0
chr1	106170000	106180000	chr1	106400000	106410000	33	9.05260580165436	0.0000000750260024926516	chr1_358	10	SharpPeak	110.850475733015	0
chr1	111860000	111870000	chr1	112370000	112380000	13	1.80767047575923	0.00000267238857086267	chr1_361	2	SharpPeak	12.443818329124	1
chr1	111860000	111870000	chr1	112380000	112390000	9	1.89727937599648	0.00287596517652956	chr1_361	2	SharpPeak	12.443818329124	0
chr1	118320000	118330000	chr1	118490000	118500000	19	5.04460391522474	0.0000667646005951784	chr1_362	2	SharpPeak	11.1399148231792	1
chr1	118320000	118330000	chr1	118500000	118510000	17	5.4821069096952	0.00168294505108656	chr1_362	2	SharpPeak	11.1399148231792	0
chr1	119080000	119090000	chr1	119430000	119440000	11	2.32665241849211	0.000752369551017246	chr1_95	22	BroadPeak	201.982156947809	0
chr1	119080000	119090000	chr1	119460000	119470000	14	2.31575785903019	0.00000664313130239193	chr1_363	3	SharpPeak	22.6195031305298	0
chr1	120590000	120600000	chr1	121040000	121050000	12	3.55642454737051	0.00613662459892312	chr1_364	5	SharpPeak	31.892344293253	0
chr1	120610000	120620000	chr1	121040000	121050000	12	3.5655657758895	0.00624469818719406	chr1_364	5	SharpPeak	31.892344293253	0
chr1	120620000	120630000	chr1	121040000	121050000	11	2.63151217015257	0.00198665506760475	chr1_364	5	SharpPeak	31.892344293253	0
chr1	120590000	120600000	chr1	121050000	121060000	23	4.33045535259036	0.0000000229706397699118	chr1_364	5	SharpPeak	31.892344293253	1
chr1	120600000	120610000	chr1	121050000	121060000	23	5.13743123621988	0.000000450549395587343	chr1_364	5	SharpPeak	31.892344293253	0
chr1	120600000	120610000	chr1	121100000	121110000	15	3.12033982761368	0.0000391158415888621	chr1_96	5	SharpPeak	32.0382568808549	0
chr1	120600000	120610000	chr1	121120000	121130000	15	3.99381044136549	0.000569918612672036	chr1_97	29	BroadPeak	502.670216237595	0
chr1	120590000	120600000	chr1	121130000	121140000	11	2.34651114491522	0.00080511930637271	chr1_97	29	BroadPeak	502.670216237595	0
chr1	120600000	120610000	chr1	121130000	121140000	10	2.66910712733395	0.00745154032638769	chr1_97	29	BroadPeak	502.670216237595	0
chr1	120590000	120600000	chr1	121140000	121150000	12	2.70649463856896	0.000667195962541119	chr1_97	29	BroadPeak	502.670216237595	0
chr1	120590000	120600000	chr1	121150000	121160000	19	3.08713085432202	0.000000060132198073635	chr1_97	29	BroadPeak	502.670216237595	0
chr1	120600000	120610000	chr1	121150000	121160000	23	3.59197433307951	0.000000000717988774563162	chr1_97	29	BroadPeak	502.670216237595	0
chr1	120610000	120620000	chr1	121150000	121160000	20	3.07530137386494	0.00000000975682893620872	chr1_97	29	BroadPeak	502.670216237595	0
chr1	120590000	120600000	chr1	121160000	121170000	32	3.20404702122449	0.000000000000000000558572666072295	chr1_97	29	BroadPeak	502.670216237595	0
chr1	120600000	120610000	chr1	121160000	121170000	36	3.73610869106039	0.00000000000000000000842217016586199	chr1_97	29	BroadPeak	502.670216237595	0
chr1	120610000	120620000	chr1	121160000	121170000	17	3.19009202621305	0.00000249226325940849	chr1_97	29	BroadPeak	502.670216237595	0
chr1	120640000	120650000	chr1	121160000	121170000	11	2.38385987187465	0.000915837803579295	chr1_97	29	BroadPeak	502.670216237595	0
chr1	120590000	120600000	chr1	121180000	121190000	30	2.7953217510002	0.00000000000000000124006428835935	chr1_97	29	BroadPeak	502.670216237595	0
chr1	120600000	120610000	chr1	121180000	121190000	27	3.22680810627618	0.0000000000000331570476179323	chr1_97	29	BroadPeak	502.670216237595	0
chr1	120610000	120620000	chr1	121180000	121190000	19	2.78176282135435	0.000000011849142103852	chr1_97	29	BroadPeak	502.670216237595	0
chr1	120590000	120600000	chr1	121210000	121220000	11	2.40271458941245	0.00097664853218784	chr1_365	8	SharpPeak	42.1306186275001	0
chr1	120610000	120620000	chr1	121210000	121220000	11	2.38985820973938	0.000934189491696361	chr1_365	8	SharpPeak	42.1306186275001	0
chr1	120590000	120600000	chr1	121220000	121230000	13	2.68380959348656	0.00014985425997227	chr1_365	8	SharpPeak	42.1306186275001	0
chr1	120600000	120610000	chr1	121220000	121230000	14	3.08547920070389	0.000144904452236617	chr1_365	8	SharpPeak	42.1306186275001	1
chr1	120590000	120600000	chr1	121230000	121240000	13	2.71261273837675	0.000166068491341775	chr1_365	8	SharpPeak	42.1306186275001	0
chr1	120590000	120600000	chr1	121240000	121250000	10	2.70594131230149	0.00818691929132702	chr1_365	8	SharpPeak	42.1306186275001	0
chr1	120600000	120610000	chr1	121240000	121250000	13	3.1119714236304	0.000616582639447432	chr1_365	8	SharpPeak	42.1306186275001	0
chr1	120590000	120600000	chr1	121190000	121200000	22	2.77336630317321	0.000000000034946813373728	chr1_97	29	BroadPeak	502.670216237595	0
chr1	120600000	120610000	chr1	121190000	121200000	17	3.1988107734688	0.00000258338275470382	chr1_97	29	BroadPeak	502.670216237595	0
chr1	120610000	120620000	chr1	121190000	121200000	15	2.75892964111188	0.00000961008626212668	chr1_97	29	BroadPeak	502.670216237595	0
chr1	120620000	120630000	chr1	121190000	121200000	13	2.11875382112942	0.0000140819423516452	chr1_97	29	BroadPeak	502.670216237595	0
chr1	120600000	120610000	chr1	121250000	121260000	13	3.31368164426397	0.00108446367073543	chr1_365	8	SharpPeak	42.1306186275001	0
chr1	120590000	120600000	chr1	121330000	121340000	16	2.65512654732944	0.00000118192730310081	chr1_98	4	SharpPeak	24.7849865366438	1
chr1	120600000	120610000	chr1	121330000	121340000	11	3.04469638890495	0.00584506485716625	chr1_98	4	SharpPeak	24.7849865366438	0
chr1	120590000	120600000	chr1	121360000	121370000	13	2.4048669524932	0.0000510264244777103	chr1_99	21	BroadPeak	194.109555407106	0
chr1	120600000	120610000	chr1	121360000	121370000	10	2.73225049401968	0.0087671146374567	chr1_99	21	BroadPeak	194.109555407106	0
chr1	120590000	120600000	chr1	121370000	121380000	16	2.22628589851216	0.000000122480930779683	chr1_99	21	BroadPeak	194.109555407106	0
chr1	120600000	120610000	chr1	121370000	121380000	13	2.50948753063195	0.0000783916123008288	chr1_99	21	BroadPeak	194.109555407106	0
chr1	120590000	120600000	chr1	121380000	121390000	11	2.29120562808172	0.00066870829679426	chr1_99	21	BroadPeak	194.109555407106	0
chr1	120600000	120610000	chr1	121380000	121390000	13	2.59011315424468	0.000106223280725539	chr1_99	21	BroadPeak	194.109555407106	0
chr1	120590000	120600000	chr1	121400000	121410000	25	2.07378812027853	0.000000000000000108488725508468	chr1_99	21	BroadPeak	194.109555407106	0
chr1	120590000	120600000	chr1	121410000	121420000	23	2.23038767904709	0.0000000000000575938156338734	chr1_99	21	BroadPeak	194.109555407106	0
chr1	120600000	120610000	chr1	121410000	121420000	15	2.51361865443479	0.00000319538243617471	chr1_99	21	BroadPeak	194.109555407106	0
chr1	120610000	120620000	chr1	121410000	121420000	17	2.20931545035477	0.0000000163650797725917	chr1_99	21	BroadPeak	194.109555407106	0
chr1	120590000	120600000	chr1	121420000	121430000	14	2.32799696739069	0.00000706268908675501	chr1_99	21	BroadPeak	194.109555407106	0
chr1	120600000	120610000	chr1	121420000	121430000	17	2.63490292327215	0.00000019322499193476	chr1_99	21	BroadPeak	194.109555407106	0
chr1	120590000	120600000	chr1	121440000	121450000	11	2.04266141410645	0.000259165760597256	chr1_99	21	BroadPeak	194.109555407106	0
chr1	120590000	120600000	chr1	121450000	121460000	13	2.28501331614413	0.0000303739797125446	chr1_99	21	BroadPeak	194.109555407106	0
chr1	120590000	120600000	chr1	121510000	121520000	9	2.15483850079834	0.00638829069921175	chr1_100	2	SharpPeak	8.81214087728856	0
chr1	125910000	125920000	chr1	126380000	126390000	14	3.15782704910077	0.000183626739024929	chr1_366	2	SharpPeak	15.1354224514561	0
chr1	125910000	125920000	chr1	126390000	126400000	20	3.72047049303628	0.000000205249845937422	chr1_366	2	SharpPeak	15.1354224514561	1
chr1	125910000	125920000	chr1	126430000	126440000	13	2.69362891384978	0.000154970130249403	chr1_367	3	SharpPeak	18.5407540283108	0
chr1	125910000	125920000	chr1	126440000	126450000	18	3.99108511164513	0.0000110193136039388	chr1_367	3	SharpPeak	18.5407540283108	1
chr1	125910000	125920000	chr1	126450000	126460000	14	3.55625818882081	0.000609189344575247	chr1_367	3	SharpPeak	18.5407540283108	0
chr1	127200000	127210000	chr1	127370000	127380000	33	9.50711568846168	0.000000223841802692778	chr1_368	11	SharpPeak	173.724286875765	0
chr1	127200000	127210000	chr1	127380000	127390000	38	9.96969122797148	0.00000000160624955417692	chr1_368	11	SharpPeak	173.724286875765	0
chr1	127200000	127210000	chr1	127390000	127400000	26	9.07897064625963	0.000162696160088718	chr1_368	11	SharpPeak	173.724286875765	0
chr1	127200000	127210000	chr1	127400000	127410000	31	8.08858304778622	0.0000000723359501154055	chr1_368	11	SharpPeak	173.724286875765	0
chr1	127200000	127210000	chr1	127410000	127420000	45	10.8878780623774	0.00000000000214654365460099	chr1_368	11	SharpPeak	173.724286875765	0
chr1	127200000	127210000	chr1	127420000	127430000	28	8.58687526033769	0.0000080040837386642	chr1_368	11	SharpPeak	173.724286875765	0
chr1	127200000	127210000	chr1	127440000	127450000	39	7.59117665506887	0.000000000000136325462553148	chr1_368	11	SharpPeak	173.724286875765	0
chr1	127200000	127210000	chr1	127450000	127460000	81	8.58804424556744	0.000000000000000000000000000000000000000000000742302948102118	chr1_368	11	SharpPeak	173.724286875765	1
chr1	127200000	127210000	chr1	127460000	127470000	45	6.31397106146945	0.00000000000000000000749478768456638	chr1_368	11	SharpPeak	173.724286875765	0
chr1	127200000	127210000	chr1	127470000	127480000	33	7.11583676941154	0.000000000220375477484701	chr1_368	11	SharpPeak	173.724286875765	0
chr1	127200000	127210000	chr1	127430000	127440000	31	5.83497844917548	0.0000000000344636284485391	chr1_368	11	SharpPeak	173.724286875765	0
chr1	127530000	127540000	chr1	127680000	127690000	17	6.26189020561808	0.00638810919325004	chr1_101	9	SharpPeak	110.965991663626	0
chr1	128410000	128420000	chr1	128560000	128570000	21	7.37544416977675	0.00103143383656582	chr1_102	12	SharpPeak	89.1498117751945	0
chr1	128410000	128420000	chr1	128570000	128580000	25	8.92074516642774	0.000324959606868442	chr1_102	12	SharpPeak	89.1498117751945	0
chr1	128590000	128600000	chr1	128740000	128750000	26	11.2828456339064	0.00376585620977637	chr1_369	2	SharpPeak	9.18622346927525	0
chr1	128590000	128600000	chr1	128750000	128760000	27	11.0256810271542	0.00128316978435173	chr1_369	2	SharpPeak	9.18622346927525	1
chr1	128590000	128600000	chr1	128790000	128800000	29	8.88421993624941	0.00000506524019774758	chr1_105	8	SharpPeak	79.2179742586875	0
chr1	128360000	128370000	chr1	128800000	128810000	12	2.58940097270272	0.000454565493304625	chr1_103	10	SharpPeak	93.5943070915342	0
chr1	128410000	128420000	chr1	128800000	128810000	14	4.15640658848411	0.00259444835314361	chr1_104	5	SharpPeak	38.8345649383316	0
chr1	128470000	128480000	chr1	128800000	128810000	14	3.59059264709133	0.000666212896445131	chr1_370	2	SharpPeak	9.2733484554709	1
chr1	128580000	128590000	chr1	128800000	128810000	21	6.13590305890366	0.0000902126086533305	chr1_105	8	SharpPeak	79.2179742586875	0
chr1	128590000	128600000	chr1	128800000	128810000	28	9.12338413244422	0.0000240284076937424	chr1_105	8	SharpPeak	79.2179742586875	0
chr1	128360000	128370000	chr1	128810000	128820000	15	2.27754893029882	0.000000993530856172619	chr1_103	10	SharpPeak	93.5943070915342	0
chr1	128410000	128420000	chr1	128810000	128820000	12	3.52347297641212	0.00570658820173335	chr1_104	5	SharpPeak	38.8345649383316	0
chr1	128470000	128480000	chr1	128810000	128820000	11	3.06031824499385	0.00606250095711583	chr1_370	2	SharpPeak	9.2733484554709	0
chr1	128580000	128590000	chr1	128810000	128820000	23	5.05924141968303	0.000000349973942817222	chr1_105	8	SharpPeak	79.2179742586875	0
chr1	128590000	128600000	chr1	128810000	128820000	32	7.48080433364663	0.00000000316148982164186	chr1_105	8	SharpPeak	79.2179742586875	0
chr1	128350000	128360000	chr1	128820000	128830000	13	2.80864941516704	0.000233683113907812	chr1_103	10	SharpPeak	93.5943070915342	0
chr1	128360000	128370000	chr1	128820000	128830000	28	2.61831443507192	0.0000000000000000229383995741867	chr1_103	10	SharpPeak	93.5943070915342	1
chr1	128410000	128420000	chr1	128820000	128830000	33	4.19599397885654	0.000000000000000139982256297198	chr1_104	5	SharpPeak	38.8345649383316	1
chr1	128580000	128590000	chr1	128820000	128830000	22	6.01879777360207	0.0000212674354921408	chr1_105	8	SharpPeak	79.2179742586875	0
chr1	128590000	128600000	chr1	128820000	128830000	51	8.91914562537071	0.000000000000000000121242170228373	chr1_105	8	SharpPeak	79.2179742586875	1
chr1	130870000	130880000	chr1	131050000	131060000	28	5.91046887342576	0.00000000477969414420613	chr1_106	3	SharpPeak	21.2718545944742	1
chr1	130870000	130880000	chr1	131070000	131080000	15	5.26441483311853	0.00782163510277543	chr1_106	3	SharpPeak	21.2718545944742	0
chr1	131270000	131280000	chr1	131540000	131550000	12	3.76702359256945	0.00953240889786765	chr1_107	23	BroadPeak	218.302616373377	0
chr1	131270000	131280000	chr1	131560000	131570000	13	3.14682645593508	0.000680028510950913	chr1_107	23	BroadPeak	218.302616373377	0
chr1	132160000	132170000	chr1	132220000	132230000	35	15.8456872031383	0.000993249880795686	chr1_108	4	SharpPeak	30.8186320486552	0
chr1	132150000	132160000	chr1	132230000	132240000	45	13.7414361350922	0.00000000334609512629919	chr1_108	4	SharpPeak	30.8186320486552	1
chr1	132160000	132170000	chr1	132230000	132240000	45	16.231307712295	0.000000392230133209154	chr1_108	4	SharpPeak	30.8186320486552	0
chr1	132160000	132170000	chr1	132250000	132260000	28	11.1608801706879	0.000684665032560734	chr1_371	3	SharpPeak	14.0585712272484	1
chr1	132160000	132170000	chr1	132260000	132270000	24	10.5431875031056	0.00688496954302611	chr1_371	3	SharpPeak	14.0585712272484	0
chr1	132150000	132160000	chr1	132340000	132350000	19	6.40581974905331	0.00128556893174535	chr1_110	3	SharpPeak	17.4516344682084	0
chr1	132130000	132140000	chr1	132350000	132360000	18	6.31045278987721	0.00280989837794938	chr1_372	2	SharpPeak	8.27405595295246	1
chr1	132160000	132170000	chr1	132350000	132360000	27	8.13277912373283	0.00000909682653694187	chr1_110	3	SharpPeak	17.4516344682084	1
chr1	132160000	132170000	chr1	132270000	132280000	24	9.24737522687336	0.00131397177225912	chr1_371	3	SharpPeak	14.0585712272484	0
chr1	132530000	132540000	chr1	132590000	132600000	63	22.7835922374029	0.00000000074906478395207	chr1_373	5	SharpPeak	60.9982013950523	0
chr1	132540000	132550000	chr1	132590000	132600000	88	34.0037791523001	0.00000000000308241041542583	chr1_373	5	SharpPeak	60.9982013950523	0
chr1	132530000	132540000	chr1	132600000	132610000	39	18.6881123326281	0.00122780196345939	chr1_373	5	SharpPeak	60.9982013950523	0
chr1	132530000	132540000	chr1	132580000	132590000	75	25.695820517678	0.000000000000784699982316743	chr1_373	5	SharpPeak	60.9982013950523	1
chr1	132540000	132550000	chr1	132580000	132590000	97	39.2898813411	0.0000000000025110710129981	chr1_373	5	SharpPeak	60.9982013950523	0
chr1	132740000	132750000	chr1	132950000	132960000	26	7.43116893736444	0.00000576379420228847	chr1_113	24	BroadPeak	193.067634458886	0
chr1	132750000	132760000	chr1	132950000	132960000	16	4.262943242291	0.000338929072649731	chr1_113	24	BroadPeak	193.067634458886	0
chr1	132760000	132770000	chr1	132950000	132960000	16	4.17340223041659	0.000267660615833441	chr1_113	24	BroadPeak	193.067634458886	0
chr1	132730000	132740000	chr1	132960000	132970000	27	8.00245913423826	0.00000676874118027059	chr1_113	24	BroadPeak	193.067634458886	0
chr1	132740000	132750000	chr1	132960000	132970000	27	8.23308257690637	0.0000112923559834195	chr1_113	24	BroadPeak	193.067634458886	0
chr1	132750000	132760000	chr1	132960000	132970000	26	4.69039333077897	0.00000000084360949057758	chr1_113	24	BroadPeak	193.067634458886	0
chr1	132760000	132770000	chr1	132960000	132970000	36	4.58134070816978	0.00000000000000000452013437809888	chr1_113	24	BroadPeak	193.067634458886	1
chr1	132750000	132760000	chr1	132940000	132950000	17	5.40234153351367	0.00143998153063604	chr1_113	24	BroadPeak	193.067634458886	0
chr1	132760000	132770000	chr1	132940000	132950000	23	5.29510576780172	0.000000752749950897407	chr1_113	24	BroadPeak	193.067634458886	0
chr1	132740000	132750000	chr1	132970000	132980000	26	7.46772340734684	0.00000624913690006353	chr1_113	24	BroadPeak	193.067634458886	0
chr1	132750000	132760000	chr1	132970000	132980000	20	4.26903455729608	0.00000164027239448827	chr1_113	24	BroadPeak	193.067634458886	0
chr1	132760000	132770000	chr1	132970000	132980000	23	4.16485296186969	0.000000011234055343827	chr1_113	24	BroadPeak	193.067634458886	0
chr1	132750000	132760000	chr1	132980000	132990000	20	2.94880119910697	0.00000000477969414420613	chr1_113	24	BroadPeak	193.067634458886	0
chr1	132760000	132770000	chr1	132980000	132990000	14	2.88256263627305	0.0000724250058681408	chr1_113	24	BroadPeak	193.067634458886	0
chr1	132730000	132740000	chr1	132990000	133000000	16	5.58705914875765	0.0053272281627814	chr1_113	24	BroadPeak	193.067634458886	0
chr1	132740000	132750000	chr1	132990000	133000000	26	5.72189754919944	0.0000000467670742340122	chr1_113	24	BroadPeak	193.067634458886	0
chr1	132750000	132760000	chr1	132990000	133000000	14	3.33967989021945	0.000326655480257794	chr1_113	24	BroadPeak	193.067634458886	0
chr1	132760000	132770000	chr1	132990000	133000000	16	3.25580979056007	0.0000148888339473515	chr1_113	24	BroadPeak	193.067634458886	0
chr1	132750000	132760000	chr1	133000000	133010000	13	3.69824600729522	0.00280878346907266	chr1_113	24	BroadPeak	193.067634458886	0
chr1	132750000	132760000	chr1	133010000	133020000	15	3.52753720232723	0.000152123227771786	chr1_113	24	BroadPeak	193.067634458886	0
chr1	132760000	132770000	chr1	133010000	133020000	12	3.4290192480498	0.00463147396330808	chr1_113	24	BroadPeak	193.067634458886	0
chr1	133030000	133040000	chr1	133080000	133090000	55	22.6481810459041	0.000000795563484063781	chr1_374	7	SharpPeak	86.0342387176203	0
chr1	133040000	133050000	chr1	133080000	133090000	155	51.1554381178	0.000000000000000000000000000273886329069041	chr1_374	7	SharpPeak	86.0342387176203	1
chr1	133030000	133040000	chr1	133090000	133100000	35	16.257326905233	0.00153407059551047	chr1_374	7	SharpPeak	86.0342387176203	0
chr1	133040000	133050000	chr1	133090000	133100000	98	35.8421738382	0.00000000000000462013298423889	chr1_374	7	SharpPeak	86.0342387176203	0
chr1	133030000	133040000	chr1	133100000	133110000	28	11.9738128009833	0.00194432850733984	chr1_374	7	SharpPeak	86.0342387176203	0
chr1	133040000	133050000	chr1	133100000	133110000	71	25.9346232891415	0.0000000000650616547316091	chr1_374	7	SharpPeak	86.0342387176203	0
chr1	133040000	133050000	chr1	133110000	133120000	52	24.9840868929525	0.000110981632254206	chr1_374	7	SharpPeak	86.0342387176203	0
chr1	133180000	133190000	chr1	133250000	133260000	52	23.7636694065363	0.0000309119881150099	chr1_114	31	BroadPeak	320.643622907366	0
chr1	133180000	133190000	chr1	133280000	133290000	56	18.5655045897241	0.000000000422545262698467	chr1_114	31	BroadPeak	320.643622907366	0
chr1	133180000	133190000	chr1	133260000	133270000	48	22.7318365573502	0.000170014314836217	chr1_114	31	BroadPeak	320.643622907366	0
chr1	133180000	133190000	chr1	133270000	133280000	68	20.7758473193116	0.0000000000000743453671028839	chr1_114	31	BroadPeak	320.643622907366	0
chr1	133160000	133170000	chr1	133300000	133310000	39	11.7084750488303	0.0000000346215083584239	chr1_114	31	BroadPeak	320.643622907366	0
chr1	133180000	133190000	chr1	133300000	133310000	114	15.7373042011691	0.000000000000000000000000000000000000000000000000000028705323965226	chr1_114	31	BroadPeak	320.643622907366	1
chr1	133160000	133170000	chr1	133310000	133320000	35	12.0879392963092	0.00000499449267953788	chr1_114	31	BroadPeak	320.643622907366	0
chr1	133180000	133190000	chr1	133310000	133320000	70	16.1143246519233	0.0000000000000000000201187422445606	chr1_114	31	BroadPeak	320.643622907366	0
chr1	133160000	133170000	chr1	133340000	133350000	29	9.08592261814502	0.00000766859919020872	chr1_114	31	BroadPeak	320.643622907366	0
chr1	133180000	133190000	chr1	133340000	133350000	30	11.8812090329332	0.000351836666983512	chr1_114	31	BroadPeak	320.643622907366	0
chr1	133130000	133140000	chr1	133350000	133360000	32	15.0395269407441	0.00330997072134335	chr1_114	31	BroadPeak	320.643622907366	0
chr1	133160000	133170000	chr1	133350000	133360000	32	11.5142568382975	0.0000334270597726718	chr1_114	31	BroadPeak	320.643622907366	0
chr1	133180000	133190000	chr1	133350000	133360000	62	14.982376608352	0.000000000000000040587999377751	chr1_114	31	BroadPeak	320.643622907366	0
chr1	133180000	133190000	chr1	133330000	133340000	35	11.8418199989835	0.00000317951424808417	chr1_114	31	BroadPeak	320.643622907366	0
chr1	133160000	133170000	chr1	133370000	133380000	31	9.23748940043345	0.0000011831552474275	chr1_114	31	BroadPeak	320.643622907366	0
chr1	133180000	133190000	chr1	133370000	133380000	34	11.915514834981	0.00000979724043709232	chr1_114	31	BroadPeak	320.643622907366	0
chr1	133420000	133430000	chr1	133480000	133490000	56	26.7690394705634	0.000045189952002499	chr1_116	3	SharpPeak	22.4482606887766	0
chr1	133420000	133430000	chr1	133500000	133510000	52	22.989950832483	0.0000128990063042912	chr1_116	3	SharpPeak	22.4482606887766	0
chr1	133410000	133420000	chr1	133550000	133560000	21	6.22703142497527	0.000110070844577812	chr1_375	2	SharpPeak	9.99495890551365	1
chr1	133420000	133430000	chr1	133550000	133560000	26	12.0447694132113	0.00872600791702286	chr1_375	2	SharpPeak	9.99495890551365	0
chr1	133380000	133390000	chr1	133570000	133580000	17	6.06801322543024	0.00471641925801061	chr1_118	35	BroadPeak	377.087613814208	0
chr1	133420000	133430000	chr1	133570000	133580000	30	12.827260125108	0.00121096965611122	chr1_118	35	BroadPeak	377.087613814208	0
chr1	133380000	133390000	chr1	133580000	133590000	35	6.73822734490265	0.0000000000025110710129981	chr1_118	35	BroadPeak	377.087613814208	0
chr1	133390000	133400000	chr1	133580000	133590000	21	6.78674038819486	0.000355460068392361	chr1_118	35	BroadPeak	377.087613814208	0
chr1	133410000	133420000	chr1	133580000	133590000	25	7.36252636750316	0.0000155520218559158	chr1_118	35	BroadPeak	377.087613814208	0
chr1	133420000	133430000	chr1	133580000	133590000	47	14.1162064675772	0.000000000803599494485456	chr1_118	35	BroadPeak	377.087613814208	0
chr1	133160000	133170000	chr1	133590000	133600000	12	3.44405846495064	0.00479331564776308	chr1_117	16	SharpPeak	161.887649441763	0
chr1	133380000	133390000	chr1	133590000	133600000	23	4.65640450070383	0.0000000829231715641657	chr1_118	35	BroadPeak	377.087613814208	0
chr1	133420000	133430000	chr1	133590000	133600000	39	9.58204291021733	0.000000000141639712005908	chr1_118	35	BroadPeak	377.087613814208	0
chr1	133430000	133440000	chr1	133590000	133600000	17	5.27808177199776	0.00112397253513434	chr1_118	35	BroadPeak	377.087613814208	0
chr1	133130000	133140000	chr1	133620000	133630000	18	4.35733855714364	0.0000347830957407938	chr1_117	16	SharpPeak	161.887649441763	0
chr1	133380000	133390000	chr1	133620000	133630000	14	4.12443759349297	0.0024278809150891	chr1_118	35	BroadPeak	377.087613814208	0
chr1	133380000	133390000	chr1	133630000	133640000	16	4.93227212799921	0.00158143368772937	chr1_118	35	BroadPeak	377.087613814208	0
chr1	133730000	133740000	chr1	133870000	133880000	32	10.4447364836728	0.00000492228986721996	chr1_120	15	SharpPeak	152.927714969055	0
chr1	133730000	133740000	chr1	133910000	133920000	28	10.1337130285088	0.000144904452236617	chr1_120	15	SharpPeak	152.927714969055	0
chr1	133660000	133670000	chr1	134050000	134060000	15	4.30795522310933	0.00121664277022531	chr1_122	2	SharpPeak	9.4407692456215	0
chr1	133730000	133740000	chr1	134050000	134060000	20	5.31454617199089	0.0000391571373158785	chr1_121	14	SharpPeak	115.819106726243	0
chr1	133900000	133910000	chr1	134050000	134060000	32	10.313022839155	0.00000378955055624956	chr1_123	8	SharpPeak	89.6960906183771	0
chr1	134110000	134120000	chr1	134320000	134330000	14	4.12620001632229	0.00243761061678615	chr1_126	7	SharpPeak	31.6985237139949	0
chr1	134110000	134120000	chr1	134330000	134340000	13	3.57687779723615	0.00211781337937184	chr1_126	7	SharpPeak	31.6985237139949	0
chr1	134640000	134650000	chr1	134820000	134830000	19	6.98171949704634	0.00335141320890469	chr1_376	2	SharpPeak	13.8971486163194	0
chr1	134640000	134650000	chr1	134830000	134840000	31	8.26835767891795	0.000000116289284858586	chr1_376	2	SharpPeak	13.8971486163194	1
chr1	134700000	134710000	chr1	134850000	134860000	19	6.08596374251201	0.000706306588910261	chr1_128	3	SharpPeak	13.794261623338	1
chr1	134710000	134720000	chr1	134850000	134860000	15	4.70712222606398	0.00283077871994608	chr1_128	3	SharpPeak	13.794261623338	0
chr1	134980000	134990000	chr1	135090000	135100000	25	10.1741953276263	0.00207233245493098	chr1_129	9	SharpPeak	66.7498793307338	0
chr1	134980000	134990000	chr1	135110000	135120000	29	6.98328695546035	0.0000000417706397521701	chr1_129	9	SharpPeak	66.7498793307338	0
chr1	134980000	134990000	chr1	135120000	135130000	25	6.81728478780188	0.00000421389033466215	chr1_129	9	SharpPeak	66.7498793307338	0
chr1	135150000	135160000	chr1	135380000	135390000	17	6.4425693303468	0.00845879697778147	chr1_131	9	SharpPeak	62.3987656851298	0
chr1	135550000	135560000	chr1	135640000	135650000	29	10.4196158201421	0.0000916931988657581	chr1_133	31	BroadPeak	288.676955761424	0
chr1	135570000	135580000	chr1	135640000	135650000	36	16.9081598486194	0.00151896632272738	chr1_133	31	BroadPeak	288.676955761424	0
chr1	135580000	135590000	chr1	135640000	135650000	96	33.9027733926001	0.00000000000000117787386373401	chr1_133	31	BroadPeak	288.676955761424	0
chr1	135550000	135560000	chr1	135650000	135660000	33	9.52313128996173	0.000000231525826044222	chr1_133	31	BroadPeak	288.676955761424	0
chr1	135570000	135580000	chr1	135650000	135660000	32	15.1571977168718	0.0037079884777866	chr1_133	31	BroadPeak	288.676955761424	0
chr1	135580000	135590000	chr1	135650000	135660000	66	29.9833732143029	0.00000120669658692971	chr1_133	31	BroadPeak	288.676955761424	0
chr1	135430000	135440000	chr1	135660000	135670000	19	6.83214331451623	0.00264789155705726	chr1_132	23	SharpPeak	146.658225269889	0
chr1	135510000	135520000	chr1	135660000	135670000	31	10.0542372974876	0.00000643550357385006	chr1_133	31	BroadPeak	288.676955761424	0
chr1	135550000	135560000	chr1	135660000	135670000	37	9.82782799979459	0.00000000381093507794812	chr1_133	31	BroadPeak	288.676955761424	0
chr1	135580000	135590000	chr1	135660000	135670000	75	30.1358038312025	0.00000000111012296032975	chr1_133	31	BroadPeak	288.676955761424	0
chr1	136040000	136050000	chr1	136160000	136170000	26	8.66343371771433	0.000077965210122251	chr1_134	13	SharpPeak	92.8154181929804	0
chr1	136040000	136050000	chr1	136190000	136200000	24	5.25743348154967	0.00000016506283081408	chr1_134	13	SharpPeak	92.8154181929804	0
chr1	136050000	136060000	chr1	136180000	136190000	20	6.85335381999669	0.00108637844995445	chr1_134	13	SharpPeak	92.8154181929804	0
chr1	136040000	136050000	chr1	136210000	136220000	21	5.47025543442733	0.0000172801085239802	chr1_134	13	SharpPeak	92.8154181929804	0
chr1	136050000	136060000	chr1	136150000	136160000	32	12.3001997020198	0.000115224688685862	chr1_134	13	SharpPeak	92.8154181929804	0
chr1	136040000	136050000	chr1	136200000	136210000	17	6.12929540289306	0.00519991790992788	chr1_134	13	SharpPeak	92.8154181929804	0
chr1	136040000	136050000	chr1	136450000	136460000	16	3.16010877130025	0.000010298867590648	chr1_137	3	SharpPeak	16.4740236682487	1
chr1	136050000	136060000	chr1	136450000	136460000	12	3.76892280177855	0.00955941721853455	chr1_137	3	SharpPeak	16.4740236682487	0
chr1	136170000	136180000	chr1	136450000	136460000	14	3.89954190561518	0.00145188586070961	chr1_138	3	SharpPeak	12.7385566729663	1
chr1	136230000	136240000	chr1	136450000	136460000	24	7.84623179845288	0.000125494597898502	chr1_139	2	SharpPeak	10.2008115356343	1
chr1	137890000	137900000	chr1	138040000	138050000	26	8.74982870824688	0.0000910744946876577	chr1_377	2	SharpPeak	12.0858696388206	1
chr1	137900000	137910000	chr1	138040000	138050000	33	13.2843348444468	0.000199370054242361	chr1_377	2	SharpPeak	12.0858696388206	0
chr1	138320000	138330000	chr1	138820000	138830000	9	2.01961661469397	0.00427281364849705	chr1_147	11	SharpPeak	77.1327064377684	0
chr1	138840000	138850000	chr1	139020000	139030000	28	11.5035981688607	0.00108420060155525	chr1_378	3	SharpPeak	13.7819190929373	1
chr1	138840000	138850000	chr1	139030000	139040000	24	9.78367848288282	0.00273337275030174	chr1_378	3	SharpPeak	13.7819190929373	0
chr1	138840000	138850000	chr1	139040000	139050000	23	9.38458442318324	0.00357549695884145	chr1_378	3	SharpPeak	13.7819190929373	0
chr1	138840000	138850000	chr1	139060000	139070000	23	8.65772418220165	0.00130242034540843	chr1_379	33	BroadPeak	324.081572949557	0
chr1	138830000	138840000	chr1	139070000	139080000	30	6.59527777771629	0.00000000287010222774847	chr1_379	33	BroadPeak	324.081572949557	0
chr1	138840000	138850000	chr1	139070000	139080000	49	9.59263347331826	0.0000000000000000584572484145546	chr1_379	33	BroadPeak	324.081572949557	0
chr1	138850000	138860000	chr1	139070000	139080000	28	5.42833149551364	0.000000000771463252479834	chr1_379	33	BroadPeak	324.081572949557	0
chr1	138830000	138840000	chr1	139080000	139090000	23	5.07969037255744	0.000000372919549742604	chr1_379	33	BroadPeak	324.081572949557	0
chr1	138840000	138850000	chr1	139080000	139090000	40	7.34505865388973	0.00000000000000968886291598443	chr1_379	33	BroadPeak	324.081572949557	0
chr1	138850000	138860000	chr1	139080000	139090000	13	4.19673967103758	0.00796612818795311	chr1_379	33	BroadPeak	324.081572949557	0
chr1	138830000	138840000	chr1	139090000	139100000	39	6.47170333064329	0.000000000000000914312338725727	chr1_379	33	BroadPeak	324.081572949557	0
chr1	138840000	138850000	chr1	139090000	139100000	43	9.38643106684643	0.00000000000026137359335833	chr1_379	33	BroadPeak	324.081572949557	0
chr1	138850000	138860000	chr1	139090000	139100000	22	5.29970666321	0.00000291671342201611	chr1_379	33	BroadPeak	324.081572949557	0
chr1	138840000	138850000	chr1	139100000	139110000	30	8.86379627712398	0.00000156893099015739	chr1_379	33	BroadPeak	324.081572949557	0
chr1	138850000	138860000	chr1	139100000	139110000	16	5.00700986156444	0.00183750376361458	chr1_379	33	BroadPeak	324.081572949557	0
chr1	138840000	138850000	chr1	139110000	139120000	15	4.55472432023852	0.00208107548017721	chr1_379	33	BroadPeak	324.081572949557	0
chr1	138830000	138840000	chr1	139120000	139130000	14	3.26104143201785	0.000255723885262825	chr1_379	33	BroadPeak	324.081572949557	0
chr1	138840000	138850000	chr1	139120000	139130000	14	4.56203691109696	0.00586601561421673	chr1_379	33	BroadPeak	324.081572949557	0
chr1	138840000	138850000	chr1	139130000	139140000	23	6.13167632225381	0.0000082985766790902	chr1_379	33	BroadPeak	324.081572949557	0
chr1	138830000	138840000	chr1	139140000	139150000	14	3.72984252745097	0.000956635363715266	chr1_379	33	BroadPeak	324.081572949557	0
chr1	138840000	138850000	chr1	139140000	139150000	23	5.27486824279741	0.000000714936768339245	chr1_379	33	BroadPeak	324.081572949557	0
chr1	138850000	138860000	chr1	139140000	139150000	12	3.09650599924792	0.00206536705009965	chr1_379	33	BroadPeak	324.081572949557	0
chr1	138830000	138840000	chr1	139150000	139160000	40	4.28333641250469	0.000000000000000000000128132227227399	chr1_379	33	BroadPeak	324.081572949557	0
chr1	138840000	138850000	chr1	139150000	139160000	49	6.10743778636482	0.000000000000000000000000690122055686611	chr1_379	33	BroadPeak	324.081572949557	1
chr1	138850000	138860000	chr1	139150000	139160000	25	3.51855970702917	0.000000000011877591792865	chr1_379	33	BroadPeak	324.081572949557	0
chr1	138830000	138840000	chr1	139160000	139170000	29	4.02698061929121	0.000000000000125214070643623	chr1_379	33	BroadPeak	324.081572949557	0
chr1	138840000	138850000	chr1	139160000	139170000	35	5.71702730581741	0.0000000000000238666502520944	chr1_379	33	BroadPeak	324.081572949557	0
chr1	138850000	138860000	chr1	139160000	139170000	12	3.31590758795991	0.00354815944563707	chr1_379	33	BroadPeak	324.081572949557	0
chr1	138830000	138840000	chr1	139170000	139180000	20	4.90522000911491	0.0000127181926902501	chr1_379	33	BroadPeak	324.081572949557	0
chr1	138840000	138850000	chr1	139170000	139180000	24	7.02347622233291	0.0000225370432570142	chr1_379	33	BroadPeak	324.081572949557	0
chr1	138850000	138860000	chr1	139170000	139180000	21	3.99033041858041	0.000000130889585928664	chr1_379	33	BroadPeak	324.081572949557	0
chr1	138830000	138840000	chr1	139180000	139190000	12	3.45398090179001	0.00490608765915201	chr1_379	33	BroadPeak	324.081572949557	0
chr1	138840000	138850000	chr1	139190000	139200000	16	5.59053976100319	0.00535822250698788	chr1_379	33	BroadPeak	324.081572949557	0
chr1	138840000	138850000	chr1	139200000	139210000	17	6.25296855897376	0.0063041506291156	chr1_379	33	BroadPeak	324.081572949557	0
chr1	138830000	138840000	chr1	139210000	139220000	18	4.7429180462946	0.000103045270485912	chr1_379	33	BroadPeak	324.081572949557	0
chr1	138850000	138860000	chr1	139210000	139220000	15	3.84553696983832	0.000384700175847648	chr1_379	33	BroadPeak	324.081572949557	0
chr1	138840000	138850000	chr1	139250000	139260000	14	3.59948628414766	0.000681596752236708	chr1_380	7	SharpPeak	35.9778051459515	0
chr1	138830000	138840000	chr1	139260000	139270000	18	3.24426637274078	0.00000065404843841129	chr1_380	7	SharpPeak	35.9778051459515	1
chr1	138840000	138850000	chr1	139260000	139270000	14	4.495829450664	0.00517309416485556	chr1_380	7	SharpPeak	35.9778051459515	0
chr1	138850000	138860000	chr1	139260000	139270000	11	2.69187931976191	0.00236191459608279	chr1_380	7	SharpPeak	35.9778051459515	0
chr1	138850000	138860000	chr1	139270000	139280000	11	2.84131581320363	0.00351356259754854	chr1_380	7	SharpPeak	35.9778051459515	0
chr1	138830000	138840000	chr1	139280000	139290000	12	2.91008610929061	0.00123526395241727	chr1_380	7	SharpPeak	35.9778051459515	0
chr1	138840000	138850000	chr1	139280000	139290000	13	3.97575329959998	0.00513965600223826	chr1_380	7	SharpPeak	35.9778051459515	0
chr1	138830000	138840000	chr1	139330000	139340000	12	2.69584864488351	0.000646415195350319	chr1_381	5	SharpPeak	28.3702817768761	0
chr1	138840000	138850000	chr1	139330000	139340000	15	3.63548925478434	0.000210844892837157	chr1_381	5	SharpPeak	28.3702817768761	0
chr1	138830000	138840000	chr1	139340000	139350000	16	3.02630953060405	0.00000603640517554524	chr1_381	5	SharpPeak	28.3702817768761	1
chr1	138840000	138850000	chr1	139340000	139350000	15	4.14753150739688	0.000829927790787309	chr1_381	5	SharpPeak	28.3702817768761	0
chr1	138840000	138850000	chr1	139350000	139360000	16	5.08442490638298	0.00214760007725276	chr1_381	5	SharpPeak	28.3702817768761	0
chr1	143770000	143780000	chr1	143990000	144000000	19	7.69204348826799	0.00930441907028207	chr1_151	7	SharpPeak	57.0453820784552	0
chr1	151090000	151100000	chr1	151310000	151320000	11	2.55253095650068	0.00157023605942348	chr1_152	18	SharpPeak	140.067606581739	0
chr1	151070000	151080000	chr1	151320000	151330000	10	2.48515808588803	0.00461531948908147	chr1_152	18	SharpPeak	140.067606581739	0
chr1	151080000	151090000	chr1	151320000	151330000	12	3.23551783736892	0.00293073964510336	chr1_152	18	SharpPeak	140.067606581739	0
chr1	151040000	151050000	chr1	151330000	151340000	10	2.62089819071054	0.00658842709986672	chr1_152	18	SharpPeak	140.067606581739	0
chr1	151070000	151080000	chr1	151330000	151340000	13	2.96569096843723	0.000393404970001339	chr1_152	18	SharpPeak	140.067606581739	0
chr1	151080000	151090000	chr1	151330000	151340000	16	3.95836532998169	0.000146883637168724	chr1_152	18	SharpPeak	140.067606581739	0
chr1	151090000	151100000	chr1	151330000	151340000	11	2.97830717558548	0.00499306030288908	chr1_152	18	SharpPeak	140.067606581739	0
chr1	151020000	151030000	chr1	151350000	151360000	11	2.62449765836514	0.00194279612664737	chr1_152	18	SharpPeak	140.067606581739	0
chr1	151040000	151050000	chr1	151350000	151360000	10	2.61395628533367	0.00646535806677779	chr1_152	18	SharpPeak	140.067606581739	0
chr1	151070000	151080000	chr1	151350000	151360000	21	2.9429366871873	0.000000000736964949765985	chr1_152	18	SharpPeak	140.067606581739	0
chr1	151070000	151080000	chr1	151360000	151370000	12	2.45936955405057	0.000286995824482576	chr1_152	18	SharpPeak	140.067606581739	0
chr1	151080000	151090000	chr1	151370000	151380000	12	2.97590034331902	0.00148494676541083	chr1_152	18	SharpPeak	140.067606581739	0
chr1	151500000	151510000	chr1	151680000	151690000	16	5.977202313793	0.0099527829900735	chr1_382	5	SharpPeak	23.8559178389718	0
chr1	151500000	151510000	chr1	151690000	151700000	16	5.21789758744707	0.00275691181029726	chr1_382	5	SharpPeak	23.8559178389718	0
chr1	151420000	151430000	chr1	151700000	151710000	14	4.33544024006703	0.00376497958876539	chr1_383	5	SharpPeak	23.956048072236	0
chr1	151430000	151440000	chr1	151700000	151710000	12	2.48838820123799	0.000319573569406633	chr1_383	5	SharpPeak	23.956048072236	1
chr1	151490000	151500000	chr1	151700000	151710000	15	4.00687648761088	0.00058883113300559	chr1_382	5	SharpPeak	23.8559178389718	0
chr1	151500000	151510000	chr1	151700000	151710000	17	5.36822313638967	0.00134364376358278	chr1_382	5	SharpPeak	23.8559178389718	0
chr1	151420000	151430000	chr1	151710000	151720000	15	4.34993682178595	0.00133334555793347	chr1_383	5	SharpPeak	23.956048072236	0
chr1	151500000	151510000	chr1	151710000	151720000	18	5.33023357951599	0.000428343314990892	chr1_382	5	SharpPeak	23.8559178389718	1
chr1	151420000	151430000	chr1	151720000	151730000	13	3.61296723468454	0.0023113485937341	chr1_383	5	SharpPeak	23.956048072236	0
chr1	151420000	151430000	chr1	151730000	151740000	14	4.06640754819705	0.00213606553469156	chr1_383	5	SharpPeak	23.956048072236	0
chr1	152090000	152100000	chr1	152250000	152260000	19	7.29919299255779	0.00539260892652121	chr1_384	3	SharpPeak	16.6262185728981	0
chr1	152080000	152090000	chr1	152260000	152270000	25	8.46263241224484	0.000144862397213989	chr1_384	3	SharpPeak	16.6262185728981	0
chr1	152090000	152100000	chr1	152260000	152270000	23	6.90687172906523	0.0000533276930117562	chr1_384	3	SharpPeak	16.6262185728981	1
chr1	152080000	152090000	chr1	152330000	152340000	16	5.91791112954577	0.00913155825743866	chr1_385	2	SharpPeak	8.20610966643586	0
chr1	152080000	152090000	chr1	152340000	152350000	17	5.84977429731738	0.00327019875099293	chr1_385	2	SharpPeak	8.20610966643586	1
chr1	152090000	152100000	chr1	152360000	152370000	20	4.60090295745158	0.0000050362051791399	chr1_153	4	SharpPeak	27.4769123772463	0
chr1	152080000	152090000	chr1	152370000	152380000	22	4.81583934029038	0.000000635191724818823	chr1_153	4	SharpPeak	27.4769123772463	1
chr1	152090000	152100000	chr1	152370000	152380000	16	3.91250286136487	0.000128804278297034	chr1_153	4	SharpPeak	27.4769123772463	0
chr1	152950000	152960000	chr1	153020000	153030000	37	15.6593709953048	0.000178203867673368	chr1_386	2	SharpPeak	12.731261985494	0
chr1	152950000	152960000	chr1	153030000	153040000	42	17.3203597745997	0.0000279133492875607	chr1_386	2	SharpPeak	12.731261985494	1
chr1	152900000	152910000	chr1	153380000	153390000	10	2.13807654395929	0.00161673458914781	chr1_387	2	SharpPeak	9.18622517577689	1
chr1	152900000	152910000	chr1	153390000	153400000	9	1.91165970213155	0.00302127656638229	chr1_387	2	SharpPeak	9.18622517577689	0
chr1	153550000	153560000	chr1	153680000	153690000	22	5.90985436972018	0.000015961042004159	chr1_157	35	BroadPeak	439.457666887102	0
chr1	153550000	153560000	chr1	153690000	153700000	17	5.10891544825969	0.000784361232172019	chr1_157	35	BroadPeak	439.457666887102	0
chr1	153540000	153550000	chr1	153700000	153710000	21	7.19133629810339	0.000748583865537238	chr1_157	35	BroadPeak	439.457666887102	0
chr1	153550000	153560000	chr1	153700000	153710000	22	6.84225511171321	0.0001374093165555	chr1_157	35	BroadPeak	439.457666887102	0
chr1	153550000	153560000	chr1	153710000	153720000	14	3.84726513259332	0.00128172177643038	chr1_157	35	BroadPeak	439.457666887102	0
chr1	153540000	153550000	chr1	153720000	153730000	14	4.68255370074472	0.00732237321042564	chr1_157	35	BroadPeak	439.457666887102	0
chr1	153550000	153560000	chr1	153720000	153730000	25	4.44121573121282	0.00000000143746554880344	chr1_157	35	BroadPeak	439.457666887102	0
chr1	153640000	153650000	chr1	153720000	153730000	24	10.4286660901578	0.00603773825839476	chr1_158	10	SharpPeak	67.8648421067649	0
chr1	153650000	153660000	chr1	153720000	153730000	28	13.5083022842508	0.00996661860737736	chr1_158	10	SharpPeak	67.8648421067649	0
chr1	153900000	153910000	chr1	154060000	154070000	34	10.7251687730615	0.00000104123733903128	chr1_159	11	SharpPeak	79.995137789495	0
chr1	153900000	153910000	chr1	154080000	154090000	21	8.59564591039302	0.00620513204378488	chr1_159	11	SharpPeak	79.995137789495	0
chr1	153890000	153900000	chr1	154140000	154150000	12	3.43792626607959	0.00472735539159189	chr1_160	12	SharpPeak	166.474109257364	0
chr1	153900000	153910000	chr1	154140000	154150000	20	5.85700004894814	0.000146926058164105	chr1_160	12	SharpPeak	166.474109257364	0
chr1	153900000	153910000	chr1	154160000	154170000	18	5.34781001578083	0.000445079493703808	chr1_160	12	SharpPeak	166.474109257364	0
chr1	153890000	153900000	chr1	154170000	154180000	46	4.35434755688704	0.000000000000000000000000000339589102279673	chr1_160	12	SharpPeak	166.474109257364	0
chr1	153900000	153910000	chr1	154170000	154180000	60	7.54871023990156	0.00000000000000000000000000000335145212293312	chr1_160	12	SharpPeak	166.474109257364	1
chr1	153890000	153900000	chr1	154070000	154080000	15	5.19105244110262	0.0069039501392533	chr1_159	11	SharpPeak	79.995137789495	0
chr1	153900000	153910000	chr1	154070000	154080000	27	9.21649787266071	0.0000791284265519947	chr1_159	11	SharpPeak	79.995137789495	0
chr1	153890000	153900000	chr1	154090000	154100000	14	4.46796714327602	0.00490949957707113	chr1_159	11	SharpPeak	79.995137789495	0
chr1	153890000	153900000	chr1	154100000	154110000	15	3.94078787786325	0.000493894736806061	chr1_159	11	SharpPeak	79.995137789495	0
chr1	153900000	153910000	chr1	154100000	154110000	25	6.85053551975957	0.00000460759669923849	chr1_159	11	SharpPeak	79.995137789495	0
chr1	153890000	153900000	chr1	154120000	154130000	21	4.59611488405336	0.00000122731857353314	chr1_159	11	SharpPeak	79.995137789495	0
chr1	153900000	153910000	chr1	154120000	154130000	40	8.0422122116621	0.000000000000169334459578605	chr1_159	11	SharpPeak	79.995137789495	1
chr1	153900000	153910000	chr1	154150000	154160000	23	8.19755712639715	0.000634565496595596	chr1_160	12	SharpPeak	166.474109257364	0
chr1	153890000	153900000	chr1	154180000	154190000	41	3.43517484502481	0.00000000000000000000000000418608832118456	chr1_160	12	SharpPeak	166.474109257364	0
chr1	153900000	153910000	chr1	154180000	154190000	47	5.82550719351695	0.00000000000000000000000567980118738903	chr1_160	12	SharpPeak	166.474109257364	0
chr1	153890000	153900000	chr1	154190000	154200000	13	3.70672264204437	0.00286467709516653	chr1_160	12	SharpPeak	166.474109257364	0
chr1	153900000	153910000	chr1	154190000	154200000	28	6.33340240411868	0.0000000211396893887309	chr1_160	12	SharpPeak	166.474109257364	0
chr1	153890000	153900000	chr1	154210000	154220000	14	3.35867574446509	0.000345455902093832	chr1_160	12	SharpPeak	166.474109257364	0
chr1	154780000	154790000	chr1	154890000	154900000	18	6.67163798929301	0.00501821257503087	chr1_388	4	SharpPeak	19.8024634070983	0
chr1	154780000	154790000	chr1	154990000	155000000	29	4.60388532188444	0.00000000000321049049569352	chr1_389	3	SharpPeak	74.8158422250792	0
chr1	154780000	154790000	chr1	155000000	155010000	67	5.06067780371994	0.000000000000000000000000000000000000000000000119451977985516	chr1_389	3	SharpPeak	74.8158422250792	1
chr1	154780000	154790000	chr1	155010000	155020000	22	4.26308062840118	0.0000000828725964309748	chr1_389	3	SharpPeak	74.8158422250792	0
chr1	155020000	155030000	chr1	155170000	155180000	20	6.19198154543936	0.000306816322831058	chr1_164	3	SharpPeak	14.1830223246565	1
chr1	155020000	155030000	chr1	155200000	155210000	27	6.65972036892519	0.000000224300767973136	chr1_165	29	BroadPeak	313.545708074183	0
chr1	155030000	155040000	chr1	155200000	155210000	38	9.2712063192059	0.000000000212991069969102	chr1_165	29	BroadPeak	313.545708074183	0
chr1	155040000	155050000	chr1	155200000	155210000	38	7.36758608839989	0.00000000000026903678788971	chr1_165	29	BroadPeak	313.545708074183	0
chr1	155080000	155090000	chr1	155200000	155210000	58	18.2732083845685	0.0000000000267852297233816	chr1_166	12	SharpPeak	136.465233786733	0
chr1	155090000	155100000	chr1	155200000	155210000	95	30.7092065419014	0.00000000000000000738923984901767	chr1_166	12	SharpPeak	136.465233786733	0
chr1	155100000	155110000	chr1	155200000	155210000	33	14.5286413653448	0.000956972966488601	chr1_166	12	SharpPeak	136.465233786733	0
chr1	155030000	155040000	chr1	155190000	155200000	23	8.35878992585523	0.000817743710550309	chr1_165	29	BroadPeak	313.545708074183	0
chr1	155040000	155050000	chr1	155190000	155200000	19	6.66572867487785	0.00202540837127769	chr1_165	29	BroadPeak	313.545708074183	0
chr1	155080000	155090000	chr1	155190000	155200000	39	16.7996882798471	0.000154762070714554	chr1_166	12	SharpPeak	136.465233786733	0
chr1	155090000	155100000	chr1	155190000	155200000	65	28.4024412247131	0.000000407655211616357	chr1_166	12	SharpPeak	136.465233786733	0
chr1	155020000	155030000	chr1	155210000	155220000	45	6.3522957813285	0.00000000000000000000871228787897329	chr1_165	29	BroadPeak	313.545708074183	0
chr1	155030000	155040000	chr1	155210000	155220000	57	8.81850289504015	0.00000000000000000000000201097620704041	chr1_165	29	BroadPeak	313.545708074183	1
chr1	155040000	155050000	chr1	155210000	155220000	38	6.99090839032171	0.0000000000000562155317590243	chr1_165	29	BroadPeak	313.545708074183	0
chr1	155080000	155090000	chr1	155210000	155220000	52	17.0832647363341	0.00000000162839250196548	chr1_166	12	SharpPeak	136.465233786733	0
chr1	155090000	155100000	chr1	155210000	155220000	97	28.5633954507112	0.00000000000000000000815990522560785	chr1_166	12	SharpPeak	136.465233786733	1
chr1	155100000	155110000	chr1	155210000	155220000	37	13.432782716894	0.00000719259415810323	chr1_166	12	SharpPeak	136.465233786733	0
chr1	155020000	155030000	chr1	155230000	155240000	19	4.98103802056395	0.0000563305994671931	chr1_165	29	BroadPeak	313.545708074183	0
chr1	155030000	155040000	chr1	155230000	155240000	29	6.8558995561062	0.0000000280603589661673	chr1_165	29	BroadPeak	313.545708074183	0
chr1	155040000	155050000	chr1	155230000	155240000	26	5.42499973327061	0.000000016269352400719	chr1_165	29	BroadPeak	313.545708074183	0
chr1	155080000	155090000	chr1	155230000	155240000	32	12.8932462368907	0.000268873746377818	chr1_166	12	SharpPeak	136.465233786733	0
chr1	155090000	155100000	chr1	155230000	155240000	47	21.3810430783754	0.000082528882356106	chr1_166	12	SharpPeak	136.465233786733	0
chr1	155030000	155040000	chr1	155250000	155260000	15	5.20645488695197	0.00709528700626287	chr1_165	29	BroadPeak	313.545708074183	0
chr1	155040000	155050000	chr1	155250000	155260000	14	4.13806971115813	0.00249539578364347	chr1_165	29	BroadPeak	313.545708074183	0
chr1	155020000	155030000	chr1	155260000	155270000	18	2.54570955805178	0.0000000194325755356941	chr1_165	29	BroadPeak	313.545708074183	0
chr1	155020000	155030000	chr1	155270000	155280000	12	3.04687231525082	0.00180430644012183	chr1_165	29	BroadPeak	313.545708074183	0
chr1	155030000	155040000	chr1	155270000	155280000	21	4.03352129300437	0.000000155316980594075	chr1_165	29	BroadPeak	313.545708074183	0
chr1	155020000	155030000	chr1	155280000	155290000	29	4.09989330517469	0.00000000000018919346471459	chr1_165	29	BroadPeak	313.545708074183	0
chr1	155030000	155040000	chr1	155280000	155290000	30	5.55628886844274	0.000000000052954484277229	chr1_165	29	BroadPeak	313.545708074183	0
chr1	155040000	155050000	chr1	155280000	155290000	19	4.38624032036417	0.0000099650333256602	chr1_165	29	BroadPeak	313.545708074183	0
chr1	155020000	155030000	chr1	155290000	155300000	15	4.13493594045842	0.000803405292095455	chr1_165	29	BroadPeak	313.545708074183	0
chr1	155030000	155040000	chr1	155290000	155300000	20	5.59991042603703	0.0000814838625835975	chr1_165	29	BroadPeak	313.545708074183	0
chr1	155400000	155410000	chr1	155510000	155520000	21	6.37095677376399	0.000150522552785713	chr1_390	3	SharpPeak	16.236069316656	1
chr1	155410000	155420000	chr1	155510000	155520000	33	13.7572286359648	0.000377389168473267	chr1_390	3	SharpPeak	16.236069316656	0
chr1	155420000	155430000	chr1	155510000	155520000	23	8.84584883815087	0.00172363950628057	chr1_390	3	SharpPeak	16.236069316656	0
chr1	155020000	155030000	chr1	155520000	155530000	10	2.67384854250805	0.00753371835842548	chr1_167	4	SharpPeak	21.4668593192613	0
chr1	155030000	155040000	chr1	155520000	155530000	16	3.42964265151187	0.0000276684056980976	chr1_167	4	SharpPeak	21.4668593192613	1
chr1	155090000	155100000	chr1	155520000	155530000	21	8.62240320703197	0.00641329599582212	chr1_168	3	SharpPeak	13.831454441464	0
chr1	155220000	155230000	chr1	155520000	155530000	17	5.15263440812138	0.00086062318549931	chr1_169	5	SharpPeak	29.5797777602587	0
chr1	155240000	155250000	chr1	155520000	155530000	20	7.28220315844099	0.00221217186520089	chr1_169	5	SharpPeak	29.5797777602587	0
chr1	155550000	155560000	chr1	155780000	155790000	17	5.58188881981052	0.00203326745379502	chr1_391	2	SharpPeak	8.99005395881007	1
chr1	155560000	155570000	chr1	155780000	155790000	15	4.80982899444878	0.00345810432890041	chr1_391	2	SharpPeak	8.99005395881007	0
chr1	156750000	156760000	chr1	156880000	156890000	15	4.70393600445751	0.00281028305021375	chr1_392	3	SharpPeak	15.3053335908639	0
chr1	156750000	156760000	chr1	156890000	156900000	18	5.83569838395123	0.00121126130750572	chr1_392	3	SharpPeak	15.3053335908639	0
chr1	156740000	156750000	chr1	156900000	156910000	16	4.00772262185388	0.000168827215190024	chr1_392	3	SharpPeak	15.3053335908639	1
chr1	156930000	156940000	chr1	156980000	156990000	52	23.5185602536369	0.0000237537749869049	chr1_393	5	SharpPeak	30.0178661201236	0
chr1	156940000	156950000	chr1	156980000	156990000	51	22.2500296524335	0.0000113891044506887	chr1_393	5	SharpPeak	30.0178661201236	1
chr1	156940000	156950000	chr1	156990000	157000000	36	17.7889345048908	0.00350507783580231	chr1_393	5	SharpPeak	30.0178661201236	0
chr1	156930000	156940000	chr1	157000000	157010000	37	17.6966550791326	0.0017210352057911	chr1_393	5	SharpPeak	30.0178661201236	0
chr1	156940000	156950000	chr1	157010000	157020000	40	16.2100867909456	0.0000325912576129583	chr1_393	5	SharpPeak	30.0178661201236	0
chr1	156740000	156750000	chr1	157040000	157050000	11	3.1796492855699	0.00798623027092713	chr1_174	13	SharpPeak	107.688465647253	0
chr1	156750000	156760000	chr1	157040000	157050000	13	4.23569551047572	0.0086209233415088	chr1_174	13	SharpPeak	107.688465647253	0
chr1	156930000	156940000	chr1	157040000	157050000	66	15.2113011761978	0.000000000000000000313334605569363	chr1_173	13	BroadPeak	176.810936704135	0
chr1	156940000	156950000	chr1	157040000	157050000	52	13.2592074039099	0.000000000000180772962794456	chr1_173	13	BroadPeak	176.810936704135	0
chr1	156740000	156750000	chr1	157050000	157060000	16	3.23489291757408	0.0000137764887824957	chr1_174	13	SharpPeak	107.688465647253	0
chr1	156750000	156760000	chr1	157050000	157060000	14	4.31333231684281	0.00359501525954127	chr1_174	13	SharpPeak	107.688465647253	0
chr1	156930000	156940000	chr1	157050000	157060000	42	14.8920357495981	0.000000730601836392615	chr1_173	13	BroadPeak	176.810936704135	0
chr1	156740000	156750000	chr1	157060000	157070000	16	2.66490363091845	0.00000123283077251788	chr1_174	13	SharpPeak	107.688465647253	0
chr1	156930000	156940000	chr1	157060000	157070000	51	11.2948981587631	0.00000000000000154731304516331	chr1_173	13	BroadPeak	176.810936704135	0
chr1	156940000	156950000	chr1	157060000	157070000	57	9.73727942274269	0.000000000000000000000217490712106266	chr1_173	13	BroadPeak	176.810936704135	0
chr1	156710000	156720000	chr1	157070000	157080000	22	4.95480958823021	0.00000100104520970326	chr1_174	13	SharpPeak	107.688465647253	0
chr1	156740000	156750000	chr1	157070000	157080000	24	2.58781320525761	0.000000000000135605004496604	chr1_174	13	SharpPeak	107.688465647253	1
chr1	156750000	156760000	chr1	157070000	157080000	24	3.34931028684162	0.0000000000284809824901049	chr1_174	13	SharpPeak	107.688465647253	0
chr1	156930000	156940000	chr1	157070000	157080000	67	10.5065598987464	0.000000000000000000000000000226366305755716	chr1_173	13	BroadPeak	176.810936704135	1
chr1	156940000	156950000	chr1	157070000	157080000	47	9.01835787398317	0.00000000000000013395317302215	chr1_173	13	BroadPeak	176.810936704135	0
chr1	157550000	157560000	chr1	158340000	158350000	12	1.95076957249705	0.0000336658675454795	chr1_175	2	SharpPeak	22.4687772202784	0
chr1	158360000	158370000	chr1	158490000	158500000	26	11.7200733761848	0.00615342708326143	chr1_394	4	SharpPeak	16.8861041595399	0
chr1	158350000	158360000	chr1	158500000	158510000	22	8.97630242684864	0.0046368807832545	chr1_394	4	SharpPeak	16.8861041595399	0
chr1	158350000	158360000	chr1	158510000	158520000	22	8.28659398410726	0.00177953860040594	chr1_394	4	SharpPeak	16.8861041595399	1
chr1	158360000	158370000	chr1	158510000	158520000	23	9.95625234934855	0.00724608869175613	chr1_394	4	SharpPeak	16.8861041595399	0
chr1	158350000	158360000	chr1	158610000	158620000	16	5.11049494243603	0.00225748595240891	chr1_395	2	SharpPeak	10.9898674985989	0
chr1	158360000	158370000	chr1	158610000	158620000	21	5.99947183369975	0.0000658304788775356	chr1_395	2	SharpPeak	10.9898674985989	1
chr1	158350000	158360000	chr1	158630000	158640000	15	5.28181672986744	0.00806426430355334	chr1_396	2	SharpPeak	11.2482330408791	0
chr1	158360000	158370000	chr1	158630000	158640000	23	6.18999969765982	0.00000970746318614335	chr1_396	2	SharpPeak	11.2482330408791	1
chr1	158350000	158360000	chr1	158650000	158660000	19	4.01033766442938	0.00000282362319811964	chr1_397	2	SharpPeak	11.9306185159759	1
chr1	158360000	158370000	chr1	158650000	158660000	14	4.65940493205364	0.0070222099219726	chr1_397	2	SharpPeak	11.9306185159759	0
chr1	159390000	159400000	chr1	160070000	160080000	9	1.77373923977562	0.00185661283077695	chr1_398	3	SharpPeak	14.0836243339191	0
chr1	159390000	159400000	chr1	160080000	160090000	8	1.57191835133068	0.00378715991746469	chr1_398	3	SharpPeak	14.0836243339191	0
chr1	159390000	159400000	chr1	160090000	160100000	9	1.577789983911	0.000849143339844611	chr1_398	3	SharpPeak	14.0836243339191	1
chr1	159390000	159400000	chr1	160180000	160190000	9	1.59530821858503	0.000917274447217572	chr1_176	2	SharpPeak	9.90680078362866	0
chr1	160190000	160200000	chr1	160370000	160380000	22	6.53913477496815	0.0000726485392531292	chr1_399	3	SharpPeak	20.0110342074001	0
chr1	160210000	160220000	chr1	160370000	160380000	32	9.10296619524396	0.000000277278647249112	chr1_399	3	SharpPeak	20.0110342074001	1
chr1	160200000	160210000	chr1	160360000	160370000	17	5.67573998430564	0.00241295735881217	chr1_399	3	SharpPeak	20.0110342074001	0
chr1	162000000	162010000	chr1	162260000	162270000	11	1.83284197535344	0.000103241117893716	chr1_400	2	SharpPeak	15.737042355401	0
chr1	162000000	162010000	chr1	162300000	162310000	12	2.90429202624909	0.00121746579314248	chr1_177	12	SharpPeak	102.630438531428	0
chr1	161960000	161970000	chr1	162320000	162330000	21	3.23358054436414	0.00000000372553199199788	chr1_177	12	SharpPeak	102.630438531428	0
chr1	161970000	161980000	chr1	162320000	162330000	14	2.62367363088641	0.0000262630560356177	chr1_177	12	SharpPeak	102.630438531428	0
chr1	162000000	162010000	chr1	162320000	162330000	17	3.1838441155812	0.00000242638768365879	chr1_177	12	SharpPeak	102.630438531428	0
chr1	161960000	161970000	chr1	162330000	162340000	13	2.53370893111687	0.0000859331509084781	chr1_177	12	SharpPeak	102.630438531428	0
chr1	161970000	161980000	chr1	162330000	162340000	21	2.12000361162694	0.00000000000197234904538721	chr1_177	12	SharpPeak	102.630438531428	0
chr1	162570000	162580000	chr1	162650000	162660000	24	10.8016379827304	0.00922569929373377	chr1_178	2	SharpPeak	10.6912989513218	0
chr1	162000000	162010000	chr1	162270000	162280000	17	2.52705477335621	0.000000108853537902597	chr1_400	2	SharpPeak	15.737042355401	1
chr1	163310000	163320000	chr1	163940000	163950000	11	3.25399070046264	0.00943189708773834	chr1_179	3	SharpPeak	10.7760475426809	0
chr1	164270000	164280000	chr1	165130000	165140000	9	1.87130147396383	0.00263006478653244	chr1_182	3	SharpPeak	14.2375436590188	0
chr1	164300000	164310000	chr1	165130000	165140000	14	1.86908312489381	0.00000060521930007849	chr1_183	6	SharpPeak	66.2410694490136	0
chr1	164450000	164460000	chr1	165130000	165140000	13	2.45112153197446	0.0000618206186720291	chr1_184	5	SharpPeak	43.9549481480753	0
chr1	165630000	165640000	chr1	165730000	165740000	31	13.2286383280508	0.000915881155347591	chr1_401	2	SharpPeak	13.8250599680094	0
chr1	165640000	165650000	chr1	165730000	165740000	45	16.4385989088881	0.000000557050051355413	chr1_401	2	SharpPeak	13.8250599680094	1
chr1	165770000	165780000	chr1	165980000	165990000	18	5.30801768270763	0.000406290892707075	chr1_402	6	SharpPeak	30.2686292156449	0
chr1	165780000	165790000	chr1	165980000	165990000	15	5.00608665721397	0.00499952665900745	chr1_402	6	SharpPeak	30.2686292156449	0
chr1	165810000	165820000	chr1	165980000	165990000	22	7.71037445300689	0.000708711260357073	chr1_403	3	SharpPeak	15.1763880482169	0
chr1	165810000	165820000	chr1	165990000	166000000	19	7.39783084718836	0.00619146924006808	chr1_403	3	SharpPeak	15.1763880482169	0
chr1	165760000	165770000	chr1	165970000	165980000	16	5.3301188432849	0.00339313640325052	chr1_402	6	SharpPeak	30.2686292156449	0
chr1	165810000	165820000	chr1	165970000	165980000	23	7.44552303356475	0.000161450663556575	chr1_403	3	SharpPeak	15.1763880482169	1
chr1	165770000	165780000	chr1	166010000	166020000	15	4.55433963917323	0.0020798305550066	chr1_185	6	SharpPeak	40.9726056726307	0
chr1	165760000	165770000	chr1	166020000	166030000	13	3.88486686373349	0.00424005165774278	chr1_185	6	SharpPeak	40.9726056726307	0
chr1	165760000	165770000	chr1	166100000	166110000	13	3.67388477819658	0.00265191759229279	chr1_186	17	SharpPeak	168.842951711506	0
chr1	165780000	165790000	chr1	165950000	165960000	17	4.8440391971211	0.00043709907883329	chr1_402	6	SharpPeak	30.2686292156449	0
chr1	165770000	165780000	chr1	165960000	165970000	15	4.26892960290864	0.00111182540668974	chr1_402	6	SharpPeak	30.2686292156449	0
chr1	165780000	165790000	chr1	165960000	165970000	16	4.05103609916131	0.000191222439703828	chr1_402	6	SharpPeak	30.2686292156449	1
chr1	165760000	165770000	chr1	166130000	166140000	14	3.00575426900622	0.000110943359787864	chr1_186	17	SharpPeak	168.842951711506	0
chr1	165770000	165780000	chr1	166130000	166140000	16	2.85022623345771	0.00000287101579689286	chr1_186	17	SharpPeak	168.842951711506	0
chr1	166000000	166010000	chr1	166130000	166140000	26	9.14933504632068	0.000183626739024929	chr1_189	6	SharpPeak	39.7670281583713	0
chr1	165760000	165770000	chr1	166140000	166150000	11	3.15155345425694	0.00748215153343416	chr1_186	17	SharpPeak	168.842951711506	0
chr1	165770000	165780000	chr1	166140000	166150000	15	2.98304307126072	0.0000237537749869049	chr1_186	17	SharpPeak	168.842951711506	0
chr1	165780000	165790000	chr1	166140000	166150000	18	2.80271261979677	0.000000080144030445226	chr1_186	17	SharpPeak	168.842951711506	0
chr1	165810000	165820000	chr1	166140000	166150000	14	3.87446158126231	0.00136457599626558	chr1_187	2	SharpPeak	10.7660292930198	0
chr1	166000000	166010000	chr1	166140000	166150000	23	9.33351214378463	0.00335141320890469	chr1_189	6	SharpPeak	39.7670281583713	0
chr1	166160000	166170000	chr1	166340000	166350000	15	4.15844446444773	0.000849328828437739	chr1_191	8	SharpPeak	57.9384698069944	0
chr1	166150000	166160000	chr1	166320000	166330000	31	5.83757869577771	0.0000000000347492358364795	chr1_191	8	SharpPeak	57.9384698069944	1
chr1	166160000	166170000	chr1	166320000	166330000	22	5.10706318807344	0.00000160500897409048	chr1_191	8	SharpPeak	57.9384698069944	0
chr1	166250000	166260000	chr1	166320000	166330000	32	14.1994208794328	0.00135766927628332	chr1_192	2	SharpPeak	11.2523743040702	0
chr1	166150000	166160000	chr1	166330000	166340000	16	5.78323984460275	0.00734280800524433	chr1_191	8	SharpPeak	57.9384698069944	0
chr1	166150000	166160000	chr1	166360000	166370000	17	4.33521864387787	0.00011889088006346	chr1_193	5	SharpPeak	35.7718134222181	0
chr1	166160000	166170000	chr1	166360000	166370000	18	3.78794449637812	0.00000545616712267871	chr1_193	5	SharpPeak	35.7718134222181	0
chr1	166990000	167000000	chr1	167190000	167200000	11	3.27696874269871	0.00990423614191645	chr1_195	5	SharpPeak	29.2254235467749	0
chr1	166400000	166410000	chr1	167200000	167210000	12	2.11020420713026	0.0000713793364419112	chr1_194	3	SharpPeak	16.7761167953995	1
chr1	167000000	167010000	chr1	167200000	167210000	17	4.74199504143046	0.000341629234943128	chr1_195	5	SharpPeak	29.2254235467749	0
chr1	166410000	166420000	chr1	167220000	167230000	10	1.94377769125059	0.000803405292095455	chr1_194	3	SharpPeak	16.7761167953995	0
chr1	167380000	167390000	chr1	167640000	167650000	12	3.42987506116582	0.0046368807832545	chr1_404	5	SharpPeak	24.9893157263179	0
chr1	167390000	167400000	chr1	167640000	167650000	15	4.38494807321691	0.00144120164176339	chr1_404	5	SharpPeak	24.9893157263179	0
chr1	167390000	167400000	chr1	167650000	167660000	13	3.57853445561394	0.00212658611062421	chr1_404	5	SharpPeak	24.9893157263179	0
chr1	167390000	167400000	chr1	167630000	167640000	17	3.91068414233198	0.0000337220387645353	chr1_404	5	SharpPeak	24.9893157263179	1
chr1	167680000	167690000	chr1	167890000	167900000	25	6.95315638602663	0.00000591064941692625	chr1_198	8	SharpPeak	40.822197910149	1
chr1	167690000	167700000	chr1	167890000	167900000	22	8.52101271867758	0.0025020950494792	chr1_198	8	SharpPeak	40.822197910149	0
chr1	167680000	167690000	chr1	167910000	167920000	24	7.57948293326854	0.0000746871698821308	chr1_198	8	SharpPeak	40.822197910149	0
chr1	167680000	167690000	chr1	167900000	167910000	20	7.42051721014414	0.00273337275030174	chr1_198	8	SharpPeak	40.822197910149	0
chr1	167690000	167700000	chr1	167900000	167910000	23	9.08010897524586	0.00239879285185746	chr1_198	8	SharpPeak	40.822197910149	0
chr1	168240000	168250000	chr1	168440000	168450000	14	4.7903579738381	0.00893041162565301	chr1_199	21	BroadPeak	176.0876288962	0
chr1	168420000	168430000	chr1	169060000	169070000	20	4.73572898450786	0.00000760419470745131	chr1_405	4	SharpPeak	28.165346967199	0
chr1	168430000	168440000	chr1	169060000	169070000	20	4.24639925319926	0.0000015160128172662	chr1_405	4	SharpPeak	28.165346967199	1
chr1	168420000	168430000	chr1	169070000	169080000	14	3.76503674230237	0.00104643116664	chr1_405	4	SharpPeak	28.165346967199	0
chr1	168430000	168440000	chr1	169080000	169090000	18	3.90700285021503	0.00000826703409746859	chr1_405	4	SharpPeak	28.165346967199	0
chr1	168410000	168420000	chr1	169240000	169250000	10	1.83602652023811	0.000529099826373317	chr1_406	4	SharpPeak	20.2787533465266	0
chr1	168420000	168430000	chr1	169240000	169250000	13	2.95910357373412	0.000384723561870148	chr1_406	4	SharpPeak	20.2787533465266	1
chr1	168420000	168430000	chr1	169250000	169260000	12	3.19555092518951	0.00264789155705726	chr1_406	4	SharpPeak	20.2787533465266	0
chr1	168430000	168440000	chr1	169250000	169260000	12	2.89772284627222	0.00119664127634077	chr1_406	4	SharpPeak	20.2787533465266	0
chr1	168430000	168440000	chr1	169300000	169310000	13	2.59938128961537	0.000109952199678525	chr1_407	2	SharpPeak	10.5503220582865	1
chr1	168420000	168430000	chr1	169310000	169320000	11	2.79707356156786	0.00313377719400479	chr1_407	2	SharpPeak	10.5503220582865	0
chr1	168420000	168430000	chr1	169330000	169340000	17	2.93230757301906	0.000000817780079537024	chr1_408	8	SharpPeak	58.6902910898242	0
chr1	168430000	168440000	chr1	169330000	169340000	15	2.66911573542299	0.00000646784701105925	chr1_408	8	SharpPeak	58.6902910898242	0
chr1	168420000	168430000	chr1	169340000	169350000	17	2.72955482022839	0.000000311837545296457	chr1_408	8	SharpPeak	58.6902910898242	0
chr1	168430000	168440000	chr1	169340000	169350000	13	2.49472760472893	0.0000739140189806362	chr1_408	8	SharpPeak	58.6902910898242	0
chr1	168420000	168430000	chr1	169350000	169360000	22	3.34265016962265	0.00000000112911101683972	chr1_408	8	SharpPeak	58.6902910898242	1
chr1	168430000	168440000	chr1	169350000	169360000	12	3.02188571842785	0.00168803854775531	chr1_408	8	SharpPeak	58.6902910898242	0
chr1	168420000	168430000	chr1	169360000	169370000	15	3.01314932163853	0.0000263799083937957	chr1_408	8	SharpPeak	58.6902910898242	0
chr1	168430000	168440000	chr1	169360000	169370000	10	2.7379959790118	0.00889536078916804	chr1_408	8	SharpPeak	58.6902910898242	0
chr1	168420000	168430000	chr1	169390000	169400000	10	2.52318523725007	0.00511586273899205	chr1_409	2	SharpPeak	9.31770139117903	0
chr1	168430000	168440000	chr1	169390000	169400000	11	2.31684254078994	0.000728391039507647	chr1_409	2	SharpPeak	9.31770139117903	1
chr1	168420000	168430000	chr1	169410000	169420000	11	3.08022394838258	0.00634015551991962	chr1_410	2	SharpPeak	9.80982966866716	0
chr1	168430000	168440000	chr1	169410000	169420000	13	2.79467258203693	0.000222567297558769	chr1_410	2	SharpPeak	9.80982966866716	1
chr1	169530000	169540000	chr1	169900000	169910000	9	2.11051115877362	0.00562917100432454	chr1_203	8	SharpPeak	66.5728159563661	0
chr1	169650000	169660000	chr1	169900000	169910000	11	2.91165353005429	0.00421789272840182	chr1_204	7	SharpPeak	39.3890005861959	0
chr1	169530000	169540000	chr1	169910000	169920000	12	1.85101998081397	0.0000206636155375496	chr1_203	8	SharpPeak	66.5728159563661	0
chr1	169650000	169660000	chr1	169910000	169920000	14	2.43399332927817	0.000011577867888569	chr1_204	7	SharpPeak	39.3890005861959	1
chr1	169530000	169540000	chr1	169940000	169950000	15	2.39636006635046	0.00000180810587974486	chr1_203	8	SharpPeak	66.5728159563661	0
chr1	169530000	169540000	chr1	169950000	169960000	10	2.13119506866867	0.00157817209128392	chr1_203	8	SharpPeak	66.5728159563661	0
chr1	169970000	169980000	chr1	170150000	170160000	15	4.50716144130843	0.00187695537628762	chr1_411	2	SharpPeak	8.63401775948266	1
chr1	169960000	169970000	chr1	170160000	170170000	14	4.67071330330287	0.00716433487108459	chr1_411	2	SharpPeak	8.63401775948266	0
chr1	170210000	170220000	chr1	170600000	170610000	15	3.17703814475998	0.0000482859888255837	chr1_412	2	SharpPeak	11.5776873986191	1
chr1	170210000	170220000	chr1	170610000	170620000	13	3.28279845120791	0.000996529073023562	chr1_412	2	SharpPeak	11.5776873986191	0
chr1	170640000	170650000	chr1	170830000	170840000	14	3.5638809165577	0.000622035540023928	chr1_205	6	SharpPeak	29.7540875354301	0
chr1	170900000	170910000	chr1	171010000	171020000	39	13.2105826098508	0.000000715750693520054	chr1_206	6	SharpPeak	40.3125150772896	0
chr1	170880000	170890000	chr1	171020000	171030000	31	11.0234172924065	0.0000377808169669615	chr1_206	6	SharpPeak	40.3125150772896	0
chr1	170900000	170910000	chr1	171020000	171030000	35	16.0434676324598	0.00122873454049497	chr1_206	6	SharpPeak	40.3125150772896	0
chr1	170900000	170910000	chr1	171000000	171010000	26	11.4298880828826	0.00446932287039477	chr1_206	6	SharpPeak	40.3125150772896	0
chr1	171110000	171120000	chr1	171210000	171220000	48	19.7629686858302	0.00000531272485994139	chr1_207	3	SharpPeak	24.9007456824041	0
chr1	171370000	171380000	chr1	171480000	171490000	13	2.97437153576873	0.000402853444172178	chr1_209	4	SharpPeak	23.9614311904287	0
chr1	172040000	172050000	chr1	172330000	172340000	13	4.24615103257748	0.00879617986962417	chr1_211	17	SharpPeak	119.666615201969	0
chr1	172120000	172130000	chr1	172330000	172340000	19	7.33457002899191	0.00566647424249179	chr1_212	29	BroadPeak	313.089700634736	0
chr1	172140000	172150000	chr1	172330000	172340000	26	10.4192107536953	0.00128272354401952	chr1_212	29	BroadPeak	313.089700634736	0
chr1	172020000	172030000	chr1	172350000	172360000	24	10.3344094699579	0.00540871134911467	chr1_214	2	SharpPeak	8.805761813991	0
chr1	172050000	172060000	chr1	172350000	172360000	24	8.20055100551056	0.000243368957829606	chr1_211	17	SharpPeak	119.666615201969	0
chr1	172120000	172130000	chr1	172350000	172360000	21	7.9457883704731	0.00253206998134846	chr1_215	2	SharpPeak	11.8739120915661	0
chr1	172140000	172150000	chr1	172350000	172360000	30	11.2104642205639	0.000129644544829729	chr1_212	29	BroadPeak	313.089700634736	0
chr1	172480000	172490000	chr1	172620000	172630000	30	13.8290554999907	0.00367317399054152	chr1_216	3	SharpPeak	18.7134363112081	0
chr1	172480000	172490000	chr1	172640000	172650000	24	10.6376938048061	0.00764942058939818	chr1_216	3	SharpPeak	18.7134363112081	0
chr1	172480000	172490000	chr1	173370000	173380000	15	3.57498062774003	0.000175443955407264	chr1_221	35	BroadPeak	222.607617871604	0
chr1	172490000	172500000	chr1	173370000	173380000	12	1.95991441024893	0.000035169677543896	chr1_221	35	BroadPeak	222.607617871604	0
chr1	172520000	172530000	chr1	173370000	173380000	14	2.01454274950112	0.00000139962963308902	chr1_221	35	BroadPeak	222.607617871604	0
chr1	172550000	172560000	chr1	173370000	173380000	10	2.37826239181318	0.00340073897062822	chr1_221	35	BroadPeak	222.607617871604	0
chr1	172630000	172640000	chr1	173370000	173380000	15	2.37761344595449	0.00000163788435354243	chr1_222	8	SharpPeak	73.6794716860563	0
chr1	172480000	172490000	chr1	173400000	173410000	13	2.45059002583875	0.0000617133152427223	chr1_221	35	BroadPeak	222.607617871604	0
chr1	176930000	176940000	chr1	177160000	177170000	12	3.37365010797773	0.00407795818556694	chr1_413	2	SharpPeak	10.1499527202161	0
chr1	176990000	177000000	chr1	177420000	177430000	14	3.95670383410164	0.00166674217851264	chr1_224	2	SharpPeak	9.45303978571522	0
chr1	177440000	177450000	chr1	177660000	177670000	28	12.727620072885	0.00454704418986497	chr1_231	10	SharpPeak	126.790430398273	0
chr1	177450000	177460000	chr1	177660000	177670000	19	6.09208929338359	0.000712673015405327	chr1_231	10	SharpPeak	126.790430398273	0
chr1	177440000	177450000	chr1	177670000	177680000	29	11.4410613779837	0.000440473100234456	chr1_231	10	SharpPeak	126.790430398273	0
chr1	177460000	177470000	chr1	177670000	177680000	15	4.75687213305652	0.00312535166801656	chr1_231	10	SharpPeak	126.790430398273	0
chr1	176990000	177000000	chr1	177680000	177690000	18	2.92576480010949	0.000000149627207876422	chr1_230	3	SharpPeak	19.1011928721917	1
chr1	177250000	177260000	chr1	177680000	177690000	29	4.80475895398157	0.00000000000896010617646028	chr1_414	2	SharpPeak	19.0854570872013	1
chr1	177260000	177270000	chr1	177680000	177690000	13	3.22446346810205	0.000843329129702619	chr1_414	2	SharpPeak	19.0854570872013	0
chr1	177410000	177420000	chr1	177680000	177690000	15	5.05596341916701	0.00544978166636378	chr1_415	2	SharpPeak	8.63896392742113	0
chr1	177440000	177450000	chr1	177680000	177690000	95	13.8668687257442	0.00000000000000000000000000000000000000000118419838035889	chr1_231	10	SharpPeak	126.790430398273	1
chr1	177450000	177460000	chr1	177680000	177690000	39	6.61054476170219	0.00000000000000175192483083376	chr1_231	10	SharpPeak	126.790430398273	0
chr1	177460000	177470000	chr1	177680000	177690000	23	5.71521754716651	0.00000267224471816716	chr1_231	10	SharpPeak	126.790430398273	0
chr1	176810000	176820000	chr1	177690000	177700000	13	2.21128123837196	0.000021885747023254	chr1_229	2	SharpPeak	12.8331874723661	1
chr1	176990000	177000000	chr1	177690000	177700000	12	2.28147144888213	0.000144862397213989	chr1_230	3	SharpPeak	19.1011928721917	0
chr1	177410000	177420000	chr1	177690000	177700000	13	3.64041794709233	0.00246331716904703	chr1_415	2	SharpPeak	8.63896392742113	1
chr1	177440000	177450000	chr1	177690000	177700000	45	9.72339532111311	0.0000000000000460695504945537	chr1_231	10	SharpPeak	126.790430398273	0
chr1	177460000	177470000	chr1	177690000	177700000	18	4.05799680275445	0.000013800375972626	chr1_231	10	SharpPeak	126.790430398273	0
chr1	178180000	178190000	chr1	178280000	178290000	18	3.77882039605846	0.00000530303447852773	chr1_232	2	SharpPeak	11.1759962366808	1
chr1	178520000	178530000	chr1	178810000	178820000	22	5.83569384573573	0.0000131974368903067	chr1_233	2	SharpPeak	10.6816560199027	1
chr1	178520000	178530000	chr1	178890000	178900000	35	6.722234169861	0.00000000000235304403528368	chr1_234	19	BroadPeak	184.637684066978	0
chr1	178520000	178530000	chr1	178920000	178930000	22	5.31602296352614	0.00000306440638649574	chr1_234	19	BroadPeak	184.637684066978	0
chr1	178520000	178530000	chr1	178940000	178950000	22	4.58278327621298	0.000000279304883286735	chr1_234	19	BroadPeak	184.637684066978	0
chr1	178520000	178530000	chr1	178970000	178980000	27	5.07492054960674	0.000000000876478777198025	chr1_234	19	BroadPeak	184.637684066978	0
chr1	178520000	178530000	chr1	178980000	178990000	21	4.6386854785109	0.00000140696760179447	chr1_234	19	BroadPeak	184.637684066978	0
chr1	178530000	178540000	chr1	178980000	178990000	10	2.70107951514909	0.00808707103656869	chr1_234	19	BroadPeak	184.637684066978	0
chr1	178520000	178530000	chr1	178880000	178890000	27	6.39788294904787	0.000000102903451429501	chr1_234	19	BroadPeak	184.637684066978	0
chr1	178520000	178530000	chr1	178900000	178910000	18	5.53760359570584	0.00066664356501897	chr1_234	19	BroadPeak	184.637684066978	0
chr1	178520000	178530000	chr1	178930000	178940000	16	5.15954469573817	0.00247851679741396	chr1_234	19	BroadPeak	184.637684066978	0
chr1	178520000	178530000	chr1	178950000	178960000	36	4.57837821331711	0.00000000000000000446295996270566	chr1_234	19	BroadPeak	184.637684066978	0
chr1	178530000	178540000	chr1	178950000	178960000	11	2.67526318241982	0.00224933492614303	chr1_234	19	BroadPeak	184.637684066978	0
chr1	178520000	178530000	chr1	178990000	179000000	23	4.95410099477929	0.000000243546021215216	chr1_234	19	BroadPeak	184.637684066978	0
chr1	178520000	178530000	chr1	179010000	179020000	22	3.81947654994257	0.0000000122673288760084	chr1_234	19	BroadPeak	184.637684066978	0
chr1	178520000	178530000	chr1	179020000	179030000	21	4.07751295947957	0.00000018460293126854	chr1_234	19	BroadPeak	184.637684066978	0
chr1	178520000	178530000	chr1	179030000	179040000	16	4.47820742478225	0.000581558720321907	chr1_234	19	BroadPeak	184.637684066978	0
chr1	178520000	178530000	chr1	179080000	179090000	17	3.89753858206587	0.0000324338335572	chr1_235	30	BroadPeak	314.898448841287	0
chr1	178520000	178530000	chr1	179090000	179100000	17	3.87404435261939	0.000030125596392018	chr1_235	30	BroadPeak	314.898448841287	0
chr1	178520000	178530000	chr1	179110000	179120000	34	4.93753250811437	0.00000000000000208222017688596	chr1_235	30	BroadPeak	314.898448841287	0
chr1	178530000	178540000	chr1	179110000	179120000	11	2.83365471776021	0.00345065659614371	chr1_235	30	BroadPeak	314.898448841287	0
chr1	178520000	178530000	chr1	179130000	179140000	35	3.47844907098802	0.000000000000000000008365452208702	chr1_235	30	BroadPeak	314.898448841287	0
chr1	178530000	178540000	chr1	179130000	179140000	12	2.15671615146872	0.000086918186083795	chr1_235	30	BroadPeak	314.898448841287	0
chr1	178520000	178530000	chr1	179140000	179150000	49	4.15155664363864	0.0000000000000000000000000000000434014169244112	chr1_235	30	BroadPeak	314.898448841287	0
chr1	178530000	178540000	chr1	179140000	179150000	18	2.46449680747201	0.0000000118650855186675	chr1_235	30	BroadPeak	314.898448841287	0
chr1	178520000	178530000	chr1	179170000	179180000	12	3.31870245024464	0.00357160140061031	chr1_235	30	BroadPeak	314.898448841287	0
chr1	178520000	178530000	chr1	179180000	179190000	15	3.34400206800534	0.0000855439967591147	chr1_235	30	BroadPeak	314.898448841287	0
chr1	178520000	178530000	chr1	178960000	178970000	46	4.75226288269517	0.0000000000000000000000000113503142702882	chr1_234	19	BroadPeak	184.637684066978	1
chr1	178530000	178540000	chr1	178960000	178970000	12	2.75656401240928	0.000776730250090855	chr1_234	19	BroadPeak	184.637684066978	0
chr1	178520000	178530000	chr1	179000000	179010000	19	4.49850693030818	0.0000141879354514536	chr1_234	19	BroadPeak	184.637684066978	0
chr1	178520000	178530000	chr1	179120000	179130000	20	4.30856385023096	0.00000189544296490658	chr1_235	30	BroadPeak	314.898448841287	0
chr1	178520000	178530000	chr1	179150000	179160000	31	3.58455615178638	0.000000000000000108803187170682	chr1_235	30	BroadPeak	314.898448841287	0
chr1	178530000	178540000	chr1	179150000	179160000	13	2.20431290978464	0.0000212674354921408	chr1_235	30	BroadPeak	314.898448841287	0
chr1	178520000	178530000	chr1	179160000	179170000	18	3.34134363060496	0.000000980965697875386	chr1_235	30	BroadPeak	314.898448841287	0
chr1	178520000	178530000	chr1	179190000	179200000	13	3.36921924561139	0.00125548240417023	chr1_235	30	BroadPeak	314.898448841287	0
chr1	178530000	178540000	chr1	179190000	179200000	9	2.10552886135604	0.005551806582101	chr1_235	30	BroadPeak	314.898448841287	0
chr1	178520000	178530000	chr1	179200000	179210000	13	3.15740069073949	0.000699887660667041	chr1_235	30	BroadPeak	314.898448841287	0
chr1	178520000	178530000	chr1	179210000	179220000	15	3.09199711313654	0.0000353187983914519	chr1_235	30	BroadPeak	314.898448841287	0
chr1	178520000	178530000	chr1	179220000	179230000	27	3.03404935865656	0.00000000000000759596792887941	chr1_235	30	BroadPeak	314.898448841287	0
chr1	178530000	178540000	chr1	179220000	179230000	9	1.9536865389965	0.00346408411779549	chr1_235	30	BroadPeak	314.898448841287	0
chr1	178520000	178530000	chr1	179230000	179240000	48	3.4356684657619	0.000000000000000000000000000000000120767731692195	chr1_235	30	BroadPeak	314.898448841287	1
chr1	178530000	178540000	chr1	179230000	179240000	11	2.13463868515726	0.00037651758061176	chr1_235	30	BroadPeak	314.898448841287	0
chr1	178520000	178530000	chr1	179250000	179260000	21	3.09363722512322	0.00000000175716029726051	chr1_235	30	BroadPeak	314.898448841287	0
chr1	178520000	178530000	chr1	179270000	179280000	14	3.28771458771796	0.000278254340302129	chr1_235	30	BroadPeak	314.898448841287	0
chr1	178520000	178530000	chr1	179070000	179080000	19	4.23432865015274	0.000006062336268967	chr1_235	30	BroadPeak	314.898448841287	0
chr1	178520000	178530000	chr1	179260000	179270000	21	3.26956910171298	0.00000000451036715432245	chr1_235	30	BroadPeak	314.898448841287	0
chr1	178520000	178530000	chr1	179290000	179300000	11	2.72851061316375	0.00260230992075802	chr1_416	3	SharpPeak	16.3864759382435	0
chr1	178520000	178530000	chr1	179300000	179310000	14	3.1366159989264	0.000171577690951962	chr1_416	3	SharpPeak	16.3864759382435	0
chr1	178520000	178530000	chr1	179310000	179320000	14	3.11045696895631	0.000157116318539533	chr1_416	3	SharpPeak	16.3864759382435	1
chr1	178520000	178530000	chr1	179240000	179250000	14	2.19706764239796	0.0000037393003841257	chr1_235	30	BroadPeak	314.898448841287	0
chr1	178520000	178530000	chr1	179350000	179360000	10	2.7085899688137	0.00824507282286502	chr1_417	4	SharpPeak	28.0083618772055	0
chr1	178520000	178530000	chr1	179360000	179370000	21	3.18465366347047	0.00000000287010222774847	chr1_417	4	SharpPeak	28.0083618772055	1
chr1	178520000	178530000	chr1	179370000	179380000	15	2.64579139446546	0.00000587558110710686	chr1_417	4	SharpPeak	28.0083618772055	0
chr1	178520000	178530000	chr1	179380000	179390000	12	2.69754219243881	0.000649636964810172	chr1_417	4	SharpPeak	28.0083618772055	0
chr1	178520000	178530000	chr1	179410000	179420000	20	2.94850862516497	0.00000000477969414420613	chr1_418	12	SharpPeak	163.72079543524	0
chr1	178520000	178530000	chr1	179420000	179430000	14	2.70133470811771	0.0000358242021129104	chr1_418	12	SharpPeak	163.72079543524	0
chr1	178520000	178530000	chr1	179430000	179440000	14	3.00132957648588	0.00010935252477133	chr1_418	12	SharpPeak	163.72079543524	0
chr1	178520000	178530000	chr1	179440000	179450000	16	3.236581306424	0.0000138501935341305	chr1_418	12	SharpPeak	163.72079543524	0
chr1	178520000	178530000	chr1	179450000	179460000	25	3.03055652249397	0.000000000000480672825027222	chr1_418	12	SharpPeak	163.72079543524	0
chr1	178520000	178530000	chr1	179460000	179470000	26	2.67792107036791	0.00000000000000356271255642679	chr1_418	12	SharpPeak	163.72079543524	0
chr1	178520000	178530000	chr1	179470000	179480000	55	3.07387938583359	0.00000000000000000000000000000000000000000000549067798035136	chr1_418	12	SharpPeak	163.72079543524	1
chr1	178530000	178540000	chr1	179470000	179480000	14	1.96794710770971	0.00000107916044267563	chr1_418	12	SharpPeak	163.72079543524	0
chr1	178520000	178530000	chr1	179480000	179490000	24	2.47359926251751	0.0000000000000536654996130028	chr1_418	12	SharpPeak	163.72079543524	0
chr1	178530000	178540000	chr1	179480000	179490000	8	1.69890204372524	0.00591554634485592	chr1_418	12	SharpPeak	163.72079543524	0
chr1	178520000	178530000	chr1	179490000	179500000	18	2.59325983101907	0.0000000257604694399568	chr1_418	12	SharpPeak	163.72079543524	0
chr1	178520000	178530000	chr1	179500000	179510000	20	2.67762236387308	0.000000000972925132244646	chr1_418	12	SharpPeak	163.72079543524	0
chr1	179840000	179850000	chr1	180130000	180140000	16	3.35494746368741	0.0000214578548642113	chr1_236	4	SharpPeak	18.5065833489041	1
chr1	179840000	179850000	chr1	180150000	180160000	11	3.17796754330186	0.0079572640828697	chr1_236	4	SharpPeak	18.5065833489041	0
chr1	179850000	179860000	chr1	180150000	180160000	10	2.58363452995598	0.00599409763378341	chr1_236	4	SharpPeak	18.5065833489041	0
chr1	179840000	179850000	chr1	180180000	180190000	12	3.75822132456438	0.00936579473792403	chr1_419	2	SharpPeak	7.75245534856839	0
chr1	179840000	179850000	chr1	180200000	180210000	26	3.76143188515204	0.00000000000751806849623431	chr1_237	6	SharpPeak	43.1771383010164	1
chr1	179850000	179860000	chr1	180200000	180210000	11	2.99669521863314	0.00520588733349318	chr1_237	6	SharpPeak	43.1771383010164	0
chr1	179840000	179850000	chr1	180210000	180220000	12	3.23241542882489	0.00290718897897688	chr1_237	6	SharpPeak	43.1771383010164	0
chr1	179850000	179860000	chr1	180210000	180220000	11	2.6142371886843	0.00188070496280379	chr1_237	6	SharpPeak	43.1771383010164	0
chr1	180260000	180270000	chr1	180370000	180380000	16	5.51282508410461	0.00469566484847877	chr1_238	16	SharpPeak	144.708586462023	0
chr1	180260000	180270000	chr1	180390000	180400000	16	4.98647964345905	0.00176594895204678	chr1_238	16	SharpPeak	144.708586462023	0
chr1	180280000	180290000	chr1	180390000	180400000	27	7.47889765202262	0.00000198456082026667	chr1_238	16	SharpPeak	144.708586462023	0
chr1	180250000	180260000	chr1	180410000	180420000	28	7.51383833881325	0.000000658611729719276	chr1_238	16	SharpPeak	144.708586462023	0
chr1	180260000	180270000	chr1	180410000	180420000	19	3.82890989583503	0.00000143419556392274	chr1_238	16	SharpPeak	144.708586462023	0
chr1	180280000	180290000	chr1	180410000	180420000	29	5.56542802759651	0.000000000271915911265958	chr1_238	16	SharpPeak	144.708586462023	0
chr1	180250000	180260000	chr1	180420000	180430000	37	8.97600639525392	0.000000000339768071038451	chr1_238	16	SharpPeak	144.708586462023	0
chr1	180260000	180270000	chr1	180420000	180430000	17	4.50613422502454	0.000187571194187142	chr1_238	16	SharpPeak	144.708586462023	0
chr1	179850000	179860000	chr1	180170000	180180000	10	2.66115756796653	0.00731288205129722	chr1_419	2	SharpPeak	7.75245534856839	1
chr1	180430000	180440000	chr1	180550000	180560000	19	6.82764258842787	0.00263006478653244	chr1_239	4	SharpPeak	21.3063585864919	0
chr1	180430000	180440000	chr1	180740000	180750000	14	4.03801575929891	0.0020084902637349	chr1_241	5	SharpPeak	31.4887603658539	0
chr1	180430000	180440000	chr1	180750000	180760000	11	3.08147517853946	0.00635976676812949	chr1_241	5	SharpPeak	31.4887603658539	0
chr1	181210000	181220000	chr1	181530000	181540000	19	5.77203499960873	0.000373536294872445	chr1_242	4	SharpPeak	21.3150056521469	0
chr1	181250000	181260000	chr1	181530000	181540000	16	4.37810942763342	0.000454565493304625	chr1_243	2	SharpPeak	10.5245503455431	0
chr1	181350000	181360000	chr1	181530000	181540000	26	8.63862576399106	0.0000742273999088022	chr1_244	6	SharpPeak	32.1664853635388	0
chr1	181230000	181240000	chr1	181550000	181560000	11	2.76578866450809	0.00288244161004696	chr1_242	4	SharpPeak	21.3150056521469	0
chr1	181330000	181340000	chr1	181550000	181560000	11	3.21967106251223	0.0087771921155745	chr1_244	6	SharpPeak	32.1664853635388	0
chr1	181350000	181360000	chr1	181550000	181560000	19	6.43365785217539	0.00135118396591129	chr1_244	6	SharpPeak	32.1664853635388	0
chr1	181350000	181360000	chr1	181560000	181570000	21	6.4985813138664	0.000197236719294814	chr1_244	6	SharpPeak	32.1664853635388	0
chr1	181230000	181240000	chr1	181600000	181610000	10	2.18043605178975	0.00185251001433516	chr1_420	2	SharpPeak	9.87738407793984	0
chr1	181230000	181240000	chr1	181610000	181620000	11	2.31018429261307	0.000711957497253639	chr1_420	2	SharpPeak	9.87738407793984	1
chr1	181840000	181850000	chr1	182110000	182120000	24	8.96623598798949	0.000861624236129935	chr1_245	4	SharpPeak	19.0881525449925	0
chr1	181850000	181860000	chr1	182110000	182120000	14	3.75121908818865	0.00101195445580824	chr1_245	4	SharpPeak	19.0881525449925	0
chr1	182580000	182590000	chr1	182940000	182950000	14	2.92329371646032	0.0000833955072669204	chr1_248	8	SharpPeak	65.0934171600997	0
chr1	182760000	182770000	chr1	182940000	182950000	27	10.0257745501734	0.00030694469417762	chr1_246	5	SharpPeak	41.7560902532765	0
chr1	182760000	182770000	chr1	182970000	182980000	22	7.54813299524975	0.000539836011229884	chr1_246	5	SharpPeak	41.7560902532765	0
chr1	182980000	182990000	chr1	183040000	183050000	46	15.1749420352425	0.000000022088000752569	chr1_421	2	SharpPeak	15.5201542757736	1
chr1	182960000	182970000	chr1	183240000	183250000	16	3.34071083838782	0.0000204024542276893	chr1_251	12	SharpPeak	103.164256233504	0
chr1	182980000	182990000	chr1	183240000	183250000	22	3.72134123597594	0.00000000770490791384992	chr1_251	12	SharpPeak	103.164256233504	0
chr1	182950000	182960000	chr1	183250000	183260000	14	3.71290498717213	0.000915630819103806	chr1_251	12	SharpPeak	103.164256233504	0
chr1	182960000	182970000	chr1	183250000	183260000	12	3.37386644614376	0.00407795818556694	chr1_251	12	SharpPeak	103.164256233504	0
chr1	182980000	182990000	chr1	183250000	183260000	14	3.7526146858282	0.00101486784526844	chr1_251	12	SharpPeak	103.164256233504	0
chr1	182980000	182990000	chr1	183260000	183270000	15	3.61656596080945	0.000198718617981037	chr1_251	12	SharpPeak	103.164256233504	0
chr1	182760000	182770000	chr1	183230000	183240000	14	3.96070667833688	0.00168161318654938	chr1_250	2	SharpPeak	8.22041690064292	1
chr1	182950000	182960000	chr1	183230000	183240000	15	3.89693662936896	0.000441474281930064	chr1_251	12	SharpPeak	103.164256233504	0
chr1	182960000	182970000	chr1	183230000	183240000	12	3.54151187003004	0.00594459753671946	chr1_251	12	SharpPeak	103.164256233504	0
chr1	182980000	182990000	chr1	183230000	183240000	34	3.96235592329596	0.00000000000000000344505121711786	chr1_251	12	SharpPeak	103.164256233504	1
chr1	182980000	182990000	chr1	183030000	183040000	16	4.56558520652356	0.000708711260357073	chr1_421	2	SharpPeak	15.5201542757736	0
chr1	182980000	182990000	chr1	183270000	183280000	22	2.76181860848895	0.0000000000324634762476806	chr1_251	12	SharpPeak	103.164256233504	0
chr1	184240000	184250000	chr1	184740000	184750000	9	2.24716473032003	0.00833040217787459	chr1_258	14	SharpPeak	124.201538195713	0
chr1	184440000	184450000	chr1	184740000	184750000	12	3.04675167266726	0.00180430644012183	chr1_257	4	SharpPeak	21.76586042411	0
chr1	185000000	185010000	chr1	185170000	185180000	16	5.55413808702477	0.00504610081041887	chr1_422	3	SharpPeak	18.9314363227879	0
chr1	184840000	184850000	chr1	185180000	185190000	15	4.38256601323487	0.00143375502757013	chr1_259	14	SharpPeak	87.9314773021851	0
chr1	184850000	184860000	chr1	185180000	185190000	12	2.93658913862943	0.00133094341372097	chr1_259	14	SharpPeak	87.9314773021851	0
chr1	184880000	184890000	chr1	185180000	185190000	12	3.76444033792555	0.00948838687506576	chr1_259	14	SharpPeak	87.9314773021851	0
chr1	184990000	185000000	chr1	185180000	185190000	20	6.14928153671726	0.000279991596134103	chr1_422	3	SharpPeak	18.9314363227879	0
chr1	185000000	185010000	chr1	185180000	185190000	24	5.40778748450888	0.000000273685677742996	chr1_422	3	SharpPeak	18.9314363227879	1
chr1	184810000	184820000	chr1	185190000	185200000	10	2.55937135200413	0.00562336568638318	chr1_259	14	SharpPeak	87.9314773021851	0
chr1	184820000	184830000	chr1	185190000	185200000	14	2.76758968797045	0.0000467861982035688	chr1_259	14	SharpPeak	87.9314773021851	0
chr1	184840000	184850000	chr1	185190000	185200000	23	4.68782151439001	0.0000000933633382331409	chr1_259	14	SharpPeak	87.9314773021851	0
chr1	184850000	184860000	chr1	185190000	185200000	18	3.11179935976951	0.000000358550290911184	chr1_259	14	SharpPeak	87.9314773021851	0
chr1	184880000	184890000	chr1	185190000	185200000	29	4.0051266895813	0.000000000000109769322853634	chr1_259	14	SharpPeak	87.9314773021851	1
chr1	184840000	184850000	chr1	185220000	185230000	14	3.77370737862	0.00107170598413169	chr1_259	14	SharpPeak	87.9314773021851	0
chr1	184840000	184850000	chr1	185210000	185220000	15	4.51074645495884	0.00189234468948009	chr1_259	14	SharpPeak	87.9314773021851	0
chr1	185440000	185450000	chr1	185500000	185510000	27	12.6345458642191	0.00812219912274106	chr1_423	3	SharpPeak	16.9987663228809	0
chr1	185450000	185460000	chr1	185500000	185510000	56	26.2253960524069	0.0000257796394088181	chr1_423	3	SharpPeak	16.9987663228809	1
chr1	185440000	185450000	chr1	185490000	185500000	40	16.9990584843138	0.0000916931988657581	chr1_423	3	SharpPeak	16.9987663228809	0
chr1	186180000	186190000	chr1	186690000	186700000	13	2.46774514396361	0.0000662158844249277	chr1_261	7	SharpPeak	71.1690454965356	0
chr1	186180000	186190000	chr1	186710000	186720000	15	2.01693473305152	0.000000224952349312113	chr1_261	7	SharpPeak	71.1690454965356	0
chr1	189000000	189010000	chr1	189620000	189630000	16	2.77474816409717	0.00000204951338261415	chr1_264	14	SharpPeak	102.495610851096	0
chr1	189010000	189020000	chr1	189620000	189630000	15	2.04362458046666	0.00000026582652746818	chr1_264	14	SharpPeak	102.495610851096	0
chr1	189000000	189010000	chr1	189630000	189640000	8	1.85958023766541	0.00984097254372742	chr1_264	14	SharpPeak	102.495610851096	0
chr1	189000000	189010000	chr1	189640000	189650000	14	2.66072610484938	0.0000305227459080651	chr1_264	14	SharpPeak	102.495610851096	0
chr1	189000000	189010000	chr1	189650000	189660000	14	2.46350900954578	0.0000132940793799839	chr1_264	14	SharpPeak	102.495610851096	0
chr1	189000000	189010000	chr1	189660000	189670000	18	2.49502764513732	0.000000014274806552289	chr1_264	14	SharpPeak	102.495610851096	0
chr1	189010000	189020000	chr1	189660000	189670000	11	1.88327608969061	0.000129789896938592	chr1_264	14	SharpPeak	102.495610851096	0
chr1	189000000	189010000	chr1	189670000	189680000	11	2.35644291111905	0.000833675625919262	chr1_264	14	SharpPeak	102.495610851096	0
chr1	189010000	189020000	chr1	189670000	189680000	14	1.80408574677907	0.000000396543947781427	chr1_264	14	SharpPeak	102.495610851096	0
chr1	189000000	189010000	chr1	189690000	189700000	10	2.41549563019076	0.00378565252180091	chr1_264	14	SharpPeak	102.495610851096	0
chr1	189720000	189730000	chr1	189870000	189880000	24	8.86422454415061	0.000737907402210034	chr1_265	3	SharpPeak	13.9305995112288	1
chr1	189720000	189730000	chr1	189880000	189890000	18	6.3551999864002	0.00303246817190987	chr1_265	3	SharpPeak	13.9305995112288	0
chr1	190170000	190180000	chr1	190630000	190640000	15	5.16883541268178	0.00663803437334586	chr1_424	3	SharpPeak	14.7087792741471	0
chr1	190170000	190180000	chr1	190640000	190650000	14	4.22968585587601	0.00303582251938824	chr1_424	3	SharpPeak	14.7087792741471	0
chr1	190170000	190180000	chr1	190650000	190660000	18	4.66056229773407	0.0000829288839960775	chr1_424	3	SharpPeak	14.7087792741471	1
chr1	190170000	190180000	chr1	190670000	190680000	18	4.92483830684637	0.000163066124456876	chr1_267	6	SharpPeak	39.9421123017852	0
chr1	190170000	190180000	chr1	190710000	190720000	27	5.12615518016674	0.00000000109000732129553	chr1_425	19	SharpPeak	146.185203293204	0
chr1	190160000	190170000	chr1	190720000	190730000	17	4.32900878661568	0.000116784230865897	chr1_425	19	SharpPeak	146.185203293204	0
chr1	190170000	190180000	chr1	190720000	190730000	23	6.36462630662533	0.000015100198686921	chr1_425	19	SharpPeak	146.185203293204	0
chr1	190170000	190180000	chr1	190730000	190740000	26	6.06445670715885	0.000000142214537845052	chr1_425	19	SharpPeak	146.185203293204	0
chr1	190160000	190170000	chr1	190740000	190750000	19	3.82272224435063	0.00000140746133246027	chr1_425	19	SharpPeak	146.185203293204	0
chr1	190170000	190180000	chr1	190740000	190750000	22	5.57255857431875	0.00000640523856049641	chr1_425	19	SharpPeak	146.185203293204	0
chr1	190160000	190170000	chr1	190750000	190760000	12	2.79914245860381	0.000885223531301123	chr1_425	19	SharpPeak	146.185203293204	0
chr1	190160000	190170000	chr1	190760000	190770000	14	4.13268720017374	0.00246901234864288	chr1_425	19	SharpPeak	146.185203293204	0
chr1	190170000	190180000	chr1	190760000	190770000	29	6.05396190447781	0.00000000185414777463426	chr1_425	19	SharpPeak	146.185203293204	0
chr1	190160000	190170000	chr1	190770000	190780000	11	3.08688641477939	0.00643130654366519	chr1_425	19	SharpPeak	146.185203293204	0
chr1	190170000	190180000	chr1	190770000	190780000	14	4.39904621000573	0.00428126174597778	chr1_425	19	SharpPeak	146.185203293204	0
chr1	190170000	190180000	chr1	190780000	190790000	16	4.09115529781001	0.000214057099180202	chr1_425	19	SharpPeak	146.185203293204	0
[truncated: 54,562 more rows]
