# Supplementary material for: Integrative analysis of the 3D genome and epigenome in mouse embryonic tissues
Source: Nat Struct Mol Biol. 2024 Dec 16;32(3):479–90. doi: 10.1038/s41594-024-01431-2 (PMC11919700; doi:10.1038/s41594-024-01431-2)
Supplement: Supplementary file 5 — Source data for the heat map. [file 41594_2024_1431_MOESM5_ESM.xlsx]

## Sheet: fig_2b_heatmap_data_table
cluster	xor_interaction	gene	FB_contact	MB_contact	HB_contact	NT_contact	LM_contact	CF_contact	LV_contact	FB_rna	MB_rna	HB_rna	NT_rna	LM_rna	CF_rna	LV_rna	FB_h3k27ac	MB_h3k27ac	HB_h3k27ac	NT_h3k27ac	LB_h3k27ac	CF_h3k27ac	LV_h3k27ac	FB_h3k4me3	MB_h3k4me3	HB_h3k4me3	NT_h3k4me3	LB_h3k4me3	CF_h3k4me3	LV_h3k4me3
cluster1	chr1_83740000_83750000_chr1_84690000_84700000	ENSMUSG00000036766.8	15.657	19.592	18.614	18.794	4.404	5.583	0.796	16.1	17.2	29.9	32.3	1.6	2.5	0.5	19.71	19.71	31.86	14.11	3.58	7.36	3.66	19.7171	18.3909	18.9878	18.0335	4.78393	14.6426	5.4442
cluster1	chr7_117380000_117390000_chr7_117880000_117890000	ENSMUSG00000030657.7	12.291	14.105	10.916	10.661	2.971	3.413	1.535	18.6	12.5	16.5	14.7	14.4	13.6	9.6	0	0	0	0	0	0	0	17.3844	18.6516	17.3844	10.159	12.5586	12.1414	11.7207
cluster1	chr8_9230000_9240000_chr8_9770000_9780000	ENSMUSG00000079157.3	10.054	11.961	11.991	12.573	3.076	3.405	0.671	14.8	20.1	23.3	25.1	6.1	6	4.6	0	0	0	0	0	0	0	20.3164	15.8962	26.7152	13.2606	11.5437	8.77314	3.49472
cluster1	chr18_71380000_71390000_chr18_72340000_72350000	ENSMUSG00000060534.11	9.979	6.569	8.989	10.483	3.331	1.78	NA	20.8	27.8	24.1	22.6	1.5	2.5	0.8	0	0	0	0	0	0	0	19.8432	21.2673	14.5089	21.6227	9.53082	9.45909	3.76796
cluster1	chr5_100940000_100950000_chr5_101660000_101670000	ENSMUSG00000035187.9	9.712	6.132	6.495	6.989	4.075	2.734	2.332	4.6	17.1	39.7	25.4	4	5.2	4	0	0	0	0	0	0	0	18.21	9.84794	15.4289	18.9602	13.9408	6.69147	16.9207
cluster1	chr3_34650000_34660000_chr3_35400000_35410000	ENSMUSG00000074637.6	9.64	8.061	9.964	7.093	0.631	2.264	1.4	31	23.4	16.3	21.1	1.2	6.2	0.9	23.4	27.08	18.35	18.61	4.19	5.7	2.67	20.2852	18.8489	15.3184	15.3184	19.4639	7.454	3.31131
cluster1	chr4_152510000_152520000_chr4_153480000_153490000	ENSMUSG00000039546.9	9.189	4.42	15.66	5.835	2.539	3.92	2.729	13.5	13	19.2	32.3	7.2	7	7.8	30.19	14.56	17.48	17.23	5.33	9.45	5.77	17.0941	19.4998	13.8576	30.6501	11.0696	3.83921	3.98948
cluster1	chr4_46640000_46650000_chr4_47040000_47050000	ENSMUSG00000039813.10	8.354	4.266	4.628	4.111	1.583	3.387	1.125	12.3	11.8	14.5	13.7	17.2	18.4	12.2	0	0	0	0	0	0	0	11.8547	15.9873	17.1244	15.9873	9.28389	18.4449	11.3174
cluster1	chr10_50890000_50900000_chr10_51400000_51410000	ENSMUSG00000019913.3	8.316	7.934	3.321	5.161	3.239	3.31	4.521	26.6	20.3	10.4	12.9	9.5	11.9	8.4	0	0	0	0	0	0	0	21.8733	28.1219	5.4685	14.0621	13.2795	17.1948	0
cluster1	chr15_64920000_64930000_chr15_65700000_65710000	ENSMUSG00000022376.7	8.279	4.485	6.549	8.367	2.832	3.222	5.112	8.9	17.4	26.7	24.4	6.3	10	6.4	0	0	0	0	0	0	0	17.1288	16.7647	16.2909	16.7647	15.4927	10.657	6.90114
cluster1	chr2_105680000_105690000_chr2_106080000_106090000	ENSMUSG00000027168.17	8.137	5.792	5.11	4.757	4.458	2.392	4.148	48.1	21.1	8.8	11.5	1	8.6	0.9	24.38	24.89	18.3	11.2	8.63	7.65	4.95	25.5646	15.5075	15.5075	26.84	4.66703	6.60222	5.31117
cluster1	chr2_22290000_22300000_chr2_22620000_22630000	ENSMUSG00000026787.3	8.127	3.484	4.492	4.983	0.922	3.239	0.904	31.7	24.9	22.3	17.6	0.9	1.9	0.8	33.93	12.5	23.78	15.64	3.31	6.09	4.75	24.8754	21.4307	13.7349	25.4983	3.64299	5.30507	5.51271
cluster1	chr15_94720000_94730000_chr15_95520000_95530000	ENSMUSG00000022454.12	7.858	7.708	6.972	5.533	2.147	5.228	3.212	20.3	19	21.6	31.6	1.7	5.1	0.8	0	0	0	0	0	0	0	17.7521	14.5459	19.0566	13.6992	14.4116	15.3556	5.17898
cluster1	chr11_82380000_82390000_chr11_82690000_82700000	ENSMUSG00000020701.8	7.686	4.389	3.839	6.999	2.595	2.504	1.828	9.4	10.4	16.7	32.2	9.1	13.8	8.5	10.44	6.51	6.46	11.21	17.74	38.6	9.05	14.2844	16.107	19.6989	21.4495	9.65343	14.7259	4.08082
cluster1	chr18_72340000_72350000_chr18_73150000_73160000	ENSMUSG00000060534.11	7.664	5.324	8.057	5.603	3.555	4.869	1.569	20.8	27.8	24.1	22.6	1.5	2.5	0.8	0	0	0	0	0	0	0	19.8432	21.2673	14.5089	21.6227	9.53082	9.45909	3.76796
cluster1	chr5_37310000_37320000_chr5_37710000_37720000	ENSMUSG00000029123.7	7.655	9.772	5.559	7.279	3.577	3.055	1.753	14.6	15.5	21.2	29.2	7	7.9	4.6	0	0	0	0	0	0	0	14.7568	19.6234	20.7995	9.5692	14.7568	14.8754	5.619
cluster1	chr9_45430000_45440000_chr9_45750000_45760000	ENSMUSG00000032087.9	7.561	4.116	5.787	6.115	3.069	2.162	2.416	26.4	12.4	14.5	21.9	8.7	9.7	6.4	25.59	19.77	10.17	14.16	9.43	10.09	10.79	18.7969	13.597	19.2647	8.74541	13.4727	17.3779	8.74541
cluster1	chr7_69800000_69810000_chr7_70350000_70360000	ENSMUSG00000030551.9	7.555	4.985	3.295	2.994	1.522	1.62	1.055	20.3	17.3	18.7	14.2	10.4	13.8	5.3	31.56	20.18	14.2	5.37	10.77	8.14	9.79	13.7811	14.7412	14.2071	22.6245	17.5627	10.0054	7.07802
cluster1	chr13_58800000_58810000_chr13_59310000_59320000	ENSMUSG00000055254.10	7.553	5.345	6.17	5.646	3.664	1.738	2.647	16.8	18.6	22.7	25.7	3.3	11.3	1.5	0	0	0	0	0	0	0	17.7481	17.6222	17.6976	18.1439	11.4481	13.1831	4.15701
cluster1	chr16_42270000_42280000_chr16_42790000_42800000	ENSMUSG00000047261.9	7.526	5.284	6.094	5.439	3.519	2.871	3.568	12.9	20.9	25.4	30.4	1.9	7.9	0.8	0	0	0	0	0	0	0	17.793	14.7772	12.5203	23.3839	20.2139	3.32014	7.99148
cluster1	chr4_22480000_22490000_chr4_22960000_22970000	ENSMUSG00000095139.2	7.485	4.204	5.321	7.541	2.201	1.05	2.173	20.8	39.6	18.4	17.5	1.1	1.7	0.9	0	0	0	0	0	0	0	20.0027	16.445	20.5897	15.3879	11.1252	7.6938	8.75569
cluster1	chr15_38680000_38690000_chr15_39190000_39200000	ENSMUSG00000037386.11	7.291	4.721	3.583	3.894	2.024	2.321	1.509	19.7	23.2	21.9	24.1	3.1	5	3	0	0	0	0	0	0	0	18.0669	19.109	17.6985	15.8387	11.1408	11.8867	6.25936
cluster1	chr6_88920000_88930000_chr6_89640000_89650000	ENSMUSG00000000811.9	7.267	8.294	8.862	6.977	4.074	2.958	3.701	12	16.4	18	13.7	13.5	14.9	11.5	14.8	19	23.55	18.48	7.87	12.53	3.79	12.8636	13.384	16.7669	11.5676	16.8279	15.6601	12.93
cluster1	chr14_123370000_123380000_chr14_124190000_124200000	ENSMUSG00000025551.9	7.184	6.088	12.737	9.906	4.146	5.941	1.564	24.5	21.6	22.1	18.6	3.7	6.2	3.4	0	0	0	0	0	0	0	19.3464	31.7833	18.6437	25.1421	0	5.08451	0
cluster1	chr5_112570000_112580000_chr5_113050000_113060000	ENSMUSG00000058153.10	7.174	6.22	9.296	9.393	1.669	3.626	2.095	21.3	25.7	23.6	19.5	2.9	4.1	2.9	0	0	0	0	0	0	0	18.2362	18.4254	20.9517	9.8939	9.11769	18.2362	5.13889
cluster1	chr5_101000000_101010000_chr5_101650000_101660000	ENSMUSG00000035187.9	7.115	4.58	7.698	6.515	2.317	4.233	1.348	4.6	17.1	39.7	25.4	4	5.2	4	0	0	0	0	0	0	0	18.21	9.84794	15.4289	18.9602	13.9408	6.69147	16.9207
cluster1	chr11_71350000_71360000_chr11_72040000_72050000	ENSMUSG00000020808.3	7.081	4.403	6.417	8.042	1.817	3.438	1.213	20.5	17.3	10.8	12.6	15.5	16.2	7.1	0	0	0	0	0	0	0	10.9434	13.5058	13.0983	19.7264	16.2991	14.8452	11.5817
cluster1	chr4_54300000_54310000_chr4_54940000_54950000	ENSMUSG00000060206.7	7.053	4.566	4.247	5.786	3.209	2.914	0.661	21.1	21.2	16.9	17	9.2	12.4	2.3	0	0	0	0	0	0	0	17.9227	19.5328	13.6466	11.9076	18.7315	13.3101	4.94876
cluster1	chr2_105680000_105690000_chr2_106070000_106080000	ENSMUSG00000027168.17	7.051	5.537	6.149	3.661	2.465	1.663	1.658	48.1	21.1	8.8	11.5	1	8.6	0.9	32.01	18.8	11.18	6.27	10.47	11.1	10.17	25.5646	15.5075	15.5075	26.84	4.66703	6.60222	5.31117
cluster1	chr11_82230000_82240000_chr11_82900000_82910000	ENSMUSG00000020692.10	7.046	5.082	6.177	5.865	3.801	3.71	1.616	13.2	12.7	12	11.8	17.1	16.1	17.1	17.99	16.8	19.4	16.17	11.3	11.67	6.66	15.2767	14.3319	15.7883	14.5392	15.3975	13.2134	11.4529
cluster1	chr3_80060000_80070000_chr3_80800000_80810000	ENSMUSG00000033981.10	6.986	6.042	5.723	7.161	3.301	3.373	2.016	22.4	19.2	27	23.7	2.5	4.3	1	0	0	0	0	0	0	0	31.1367	20.2702	19.8763	18.1724	7.6244	2.91989	0
cluster1	chr8_61040000_61050000_chr8_61510000_61520000	ENSMUSG00000058056.11	6.982	6.214	5.38	5.435	4.034	3.696	1.964	11.4	11.6	14	10.1	21.2	28.8	2.8	10.03	15.49	8.22	9.59	7.46	11.03	38.18	14.0894	16.4911	15.3539	18.7076	10.9408	16.2922	8.12503
cluster1	chr2_105660000_105670000_chr2_106080000_106090000	ENSMUSG00000027168.17	6.973	4.281	5.629	4.517	3.059	2.597	1.332	48.1	21.1	8.8	11.5	1	8.6	0.9	24.38	24.89	18.3	11.2	8.63	7.65	4.95	25.5646	15.5075	15.5075	26.84	4.66703	6.60222	5.31117
cluster1	chr3_79850000_79860000_chr3_80800000_80810000	ENSMUSG00000033981.10	6.952	10.339	4.633	8.207	2.023	3.849	1.341	22.4	19.2	27	23.7	2.5	4.3	1	9.75	7.8	5.25	14.78	5.25	9.47	47.7	31.1367	20.2702	19.8763	18.1724	7.6244	2.91989	0
cluster1	chr9_101930000_101940000_chr9_102350000_102360000	ENSMUSG00000032537.10	6.852	3.358	6.318	4.073	2.722	3.967	0.575	22.3	26.2	22.8	16.8	3.7	6.4	1.9	15.68	21.98	23.25	16.01	8.82	6.96	7.32	12.3851	27.3076	12.8953	12.8953	13.1472	9.86141	11.5081
cluster1	chr2_178630000_178640000_chr2_179440000_179450000	ENSMUSG00000000305.8	6.827	4.424	5.317	5.471	4.284	2.565	NA	23.6	16.1	19.7	16.8	9.1	12.8	1.7	10.89	8.53	10.44	13.51	28.43	21.98	6.23	17.4335	15.7124	16.6813	15.87	14.5157	13.9261	5.86096
cluster1	chr8_104650000_104660000_chr8_105280000_105290000	ENSMUSG00000014837.10	6.808	7.475	4.424	6.92	2.347	4.76	1.201	16.8	19	22.3	25.1	6.7	8.5	1.5	0	0	0	0	0	0	0	12.629	17.8726	14.6162	10.3264	8.25968	15.8032	20.4928
cluster1	chr12_45920000_45930000_chr12_46810000_46820000	ENSMUSG00000021047.6	6.727	8.097	6.554	10.817	2.131	1.725	NA	13.9	26.5	23.2	30	2	3	1.5	13.25	34.23	25.69	11.83	4.84	4.84	5.32	15.4961	14.173	13.0813	17.7193	14.173	7.53637	17.821
cluster1	chr1_83730000_83740000_chr1_84690000_84700000	ENSMUSG00000036766.8	6.723	11.638	14.765	12.402	2.194	2.777	1.62	16.1	17.2	29.9	32.3	1.6	2.5	0.5	0	0	0	0	0	0	0	19.7171	18.3909	18.9878	18.0335	4.78393	14.6426	5.4442
cluster1	chr10_87050000_87060000_chr10_87470000_87480000	ENSMUSG00000047129.7	6.656	4.103	4.23	3.754	1.135	2.934	1.226	14.5	15.7	14.8	15.3	13.2	13.2	13.4	17.71	32.07	16.39	15.94	5.06	8.7	4.13	5.77318	17.1142	17.1142	26.8075	19.3814	10.5122	3.29728
cluster1	chr15_73930000_73940000_chr15_74510000_74520000	ENSMUSG00000034730.12	6.61	8.521	6.39	9.15	2.544	1.884	2.517	19.4	23.4	23.2	20.6	4.1	5.8	3.5	25.92	9.81	20.45	15.87	5.59	12	10.34	14.7172	22.2322	14.4278	16.6572	14.7172	16.0594	1.18895
cluster1	chr17_84840000_84850000_chr17_85620000_85630000	ENSMUSG00000038805.10	6.595	6.058	6.903	9.373	3.796	2.924	1.894	39.2	33	3.5	2.8	2.8	16	2.8	0	0	0	0	0	0	0	43.82	19.4635	2.36751	7.44276	11.0004	13.1997	2.70611
cluster1	chr1_83750000_83760000_chr1_84690000_84700000	ENSMUSG00000036766.8	6.57	6.889	6.647	8.338	2.45	4.152	NA	16.1	17.2	29.9	32.3	1.6	2.5	0.5	18.02	20.29	32.58	13.72	3.6	8.04	3.76	19.7171	18.3909	18.9878	18.0335	4.78393	14.6426	5.4442
cluster1	chr3_34660000_34670000_chr3_35400000_35410000	ENSMUSG00000074637.6	6.553	6.801	4.897	4.86	NA	2.435	NA	31	23.4	16.3	21.1	1.2	6.2	0.9	23.4	27.08	18.35	18.61	4.19	5.7	2.67	20.2852	18.8489	15.3184	15.3184	19.4639	7.454	3.31131
cluster1	chr3_56180000_56190000_chr3_56950000_56960000	ENSMUSG00000027799.8	6.55	4.77	4.183	6.419	0.815	1.526	0.561	16.9	20.5	18.6	16.9	11.3	11.9	3.9	16.5	17.58	21.99	22.14	11.95	7.19	2.65	12.9584	15.5371	15.8614	8.91764	16.2617	14.993	15.4708
cluster1	chr7_64500000_64510000_chr7_64740000_64750000	ENSMUSG00000030519.10	6.537	7.006	6.302	6.968	2.294	2.316	2.197	20	23	21	29.7	1.9	4	0.5	15.66	17.32	20.85	23.7	6.79	9.08	6.59	15.9579	17.7028	16.9161	20.7188	13.5336	13.2842	1.88659
cluster1	chr19_57980000_57990000_chr19_58450000_58460000	ENSMUSG00000025089.11	6.531	4.203	5.195	3.306	2.562	2.075	0.537	8.6	15.3	24.2	27.6	7.4	10.9	6	30.2	13.46	14.33	16.48	8.6	9.56	7.37	14.1049	16.7495	21.713	19.9951	8.67324	13.3935	5.37078
cluster1	chr5_116120000_116130000_chr5_117110000_117120000	ENSMUSG00000061288.9	6.515	6.951	9.519	6.214	3.481	3.504	0.44	10.1	11.5	12.4	13.9	4	6.1	42	0	0	0	0	0	0	0	15.9887	19.5734	23.3088	9.53278	14.5138	11.6584	5.42415
cluster1	chr3_34650000_34660000_chr3_35460000_35470000	ENSMUSG00000074637.6	6.504	6.531	5.913	4.12	3.875	3.389	2.077	31	23.4	16.3	21.1	1.2	6.2	0.9	15.48	26.57	9.55	13.44	8.43	14.26	12.28	20.2852	18.8489	15.3184	15.3184	19.4639	7.454	3.31131
cluster1	chr17_73330000_73340000_chr17_73710000_73720000	ENSMUSG00000024064.9	6.502	4.312	4.544	7.163	2.821	1.374	4.739	18.1	15.8	16	27.8	6.7	10.9	4.7	0	0	0	0	0	0	0	14.7396	17.2225	16.7945	12.9457	16.271	15.5824	6.44423
cluster1	chr1_176990000_177000000_chr1_177680000_177690000	ENSMUSG00000026504.13	6.494	7.256	6.219	6.755	1.706	2.313	1.894	16.4	20.5	16.9	14.9	10.2	13.6	7.6	16.57	21.64	14.8	19.48	6.92	12.94	7.65	14.7524	17.6637	15.7088	11.8462	15.284	12.742	12.0029
cluster1	chr3_34240000_34250000_chr3_34640000_34650000	ENSMUSG00000074637.6	6.487	3.878	6.827	3.448	2.109	2.647	3.166	31	23.4	16.3	21.1	1.2	6.2	0.9	0	0	0	0	0	0	0	20.2852	18.8489	15.3184	15.3184	19.4639	7.454	3.31131
cluster1	chr15_24740000_24750000_chr15_25410000_25420000	ENSMUSG00000045763.7	6.459	5.172	6.659	9.429	4.037	2.706	2.367	12.2	17.1	25.9	27	6.2	10.7	1.1	0	0	0	0	0	0	0	11.8531	11.3744	15.4498	10.6588	22.7572	19.1044	8.80236
cluster1	chr9_101950000_101960000_chr9_102350000_102360000	ENSMUSG00000032537.10	6.452	4.221	3.319	3.927	1.18	1.984	0.503	22.3	26.2	22.8	16.8	3.7	6.4	1.9	16.42	26.19	16.88	15.74	9.78	8.68	6.32	12.3851	27.3076	12.8953	12.8953	13.1472	9.86141	11.5081
cluster1	chr8_48210000_48220000_chr8_48840000_48850000	ENSMUSG00000031561.11	6.422	4.723	3.905	6.647	1.439	0.986	1.888	13	17.1	17.2	10.6	17.4	21.6	3.1	0	0	0	0	0	0	0	15.112	17.3874	17.0569	17.3874	14.9725	16.8759	1.20793
cluster1	chr7_136500000_136510000_chr7_137320000_137330000	ENSMUSG00000010476.9	6.413	6.933	5.337	6.972	2.127	3.694	1.469	6.4	20.8	20	19	15.1	15.9	2.7	13.75	11.54	20.04	17.31	15.48	14.24	7.63	12.6217	11.6931	21.1909	17.4787	14.1192	13.41	9.48648
cluster1	chr13_77890000_77900000_chr13_78190000_78200000	ENSMUSG00000069171.9	6.363	6.262	6.094	3.771	1.66	2.101	1.587	27.6	20.1	20.6	14.4	2.3	13.9	1.2	32.3	29.1	16.93	8.44	3.86	6.08	3.3	15.6114	22.0926	19.0583	16.1718	8.36529	14.9507	3.7498
cluster1	chr5_97190000_97200000_chr5_98180000_98190000	ENSMUSG00000035456.6	6.358	5.058	6.631	8.335	1.008	3.665	2.012	17.9	15.9	17.1	27.5	7.3	7.7	6.6	18.33	13.48	17.21	14.97	13.48	16.5	6.05	13.5789	20.4958	32.5938	18.2673	4.19748	2.71765	8.14907
cluster1	chr15_73800000_73810000_chr15_74510000_74520000	ENSMUSG00000034730.12	6.357	4.788	4.806	9.27	2.372	3.328	0.637	19.4	23.4	23.2	20.6	4.1	5.8	3.5	0	0	0	0	0	0	0	14.7172	22.2322	14.4278	16.6572	14.7172	16.0594	1.18895
cluster1	chr1_194220000_194230000_chr1_194610000_194620000	ENSMUSG00000026640.8	6.336	5.863	4.831	4.28	0.924	1.604	1.11	26.3	13.6	20.4	23.1	4.7	8.8	3.2	23.79	18.14	21.89	16.24	6	8.5	5.44	19.9042	9.80614	11.2951	14.9344	15.3793	10.9208	17.76
cluster1	chr11_80470000_80480000_chr11_80660000_80670000	ENSMUSG00000048895.13	6.335	7.273	6.693	7.433	2.661	2.129	2.31	20.2	21.8	25.4	25.3	2.3	3.9	1	16.95	18.73	17.57	14.48	9.24	14.38	8.65	14.2414	13.6664	10.1405	17.63	15.6887	17.3375	11.2955
cluster1	chr4_151150000_151160000_chr4_151860000_151870000	ENSMUSG00000014592.15	6.329	6.863	5.009	6.426	3.156	2.653	NA	17.8	16.7	16.2	18.6	11.8	11.6	7.2	16.66	13.51	22.49	28.89	5.86	6.65	5.94	17.5505	15.6384	16.2942	16.4448	11.8434	16.4681	5.76067
cluster1	chr2_22020000_22030000_chr2_22620000_22630000	ENSMUSG00000026787.3	6.322	4.829	6.588	7.277	1.95	1.934	1.366	31.7	24.9	22.3	17.6	0.9	1.9	0.8	29.04	14.07	21.38	18.6	4.61	7.34	4.95	24.8754	21.4307	13.7349	25.4983	3.64299	5.30507	5.51271
cluster1	chr4_22480000_22490000_chr4_23460000_23470000	ENSMUSG00000095139.2	6.322	5.328	6.145	5.594	1.733	2.881	NA	20.8	39.6	18.4	17.5	1.1	1.7	0.9	0	0	0	0	0	0	0	20.0027	16.445	20.5897	15.3879	11.1252	7.6938	8.75569
cluster1	chr4_22480000_22490000_chr4_23300000_23310000	ENSMUSG00000095139.2	6.317	3.869	3.953	4.671	0.862	1.573	NA	20.8	39.6	18.4	17.5	1.1	1.7	0.9	0	0	0	0	0	0	0	20.0027	16.445	20.5897	15.3879	11.1252	7.6938	8.75569
cluster1	chr2_27770000_27780000_chr2_28440000_28450000	ENSMUSG00000035829.9	6.293	3.577	6.625	8.155	2.545	3.052	0.854	16.8	16.5	17.6	15.2	16.3	13.8	3.8	6.72	6.18	8.35	9.46	31.29	30.43	7.57	15.8708	17.7876	14.1665	11.8207	15.9272	16.5837	7.84354
cluster1	chr18_72350000_72360000_chr18_73160000_73170000	ENSMUSG00000060534.11	6.292	6.487	6.914	5.599	1.147	1.257	0.816	20.8	27.8	24.1	22.6	1.5	2.5	0.8	19.07	18.29	19.75	17.41	6.99	11.9	6.6	19.8432	21.2673	14.5089	21.6227	9.53082	9.45909	3.76796
cluster1	chr3_34650000_34660000_chr3_35570000_35580000	ENSMUSG00000074637.6	6.289	4.627	4.667	6.106	1.977	3.625	1.396	31	23.4	16.3	21.1	1.2	6.2	0.9	0	0	0	0	0	0	0	20.2852	18.8489	15.3184	15.3184	19.4639	7.454	3.31131
cluster1	chr12_53240000_53250000_chr12_53990000_54000000	ENSMUSG00000021010.7	6.256	3.706	4.634	4.595	2.363	2.196	1.32	20.4	24	19	19.4	7.3	7	2.9	10.47	15.39	16.4	13.07	21.6	17.85	5.21	19.1755	19.5312	20.1054	17.9414	10.6705	8.63177	3.94418
cluster1	chr1_41790000_41800000_chr1_42690000_42700000	ENSMUSG00000045515.3	6.238	4.034	5.507	7.229	2.482	3.002	0.74	29.1	25.5	20	13	1.8	9.1	1.4	0	0	0	0	0	0	0	17.6369	20.7752	21.0744	11.0611	6.72844	11.6629	11.0611
cluster1	chr18_88770000_88780000_chr18_88970000_88980000	ENSMUSG00000023066.9	6.232	4.475	3.276	4.852	1.835	3.349	4.683	16.8	14.1	14.4	11.3	16.6	15.6	11.2	0	0	0	0	0	0	0	16.4634	12.0768	16.9723	14.2439	13.1615	12.6499	14.4323
cluster1	chr3_79860000_79870000_chr3_80800000_80810000	ENSMUSG00000033981.10	6.232	6.296	8.068	5.803	1.986	2.218	2.177	22.4	19.2	27	23.7	2.5	4.3	1	22.56	20.89	21.79	14.52	5.96	7.32	6.97	31.1367	20.2702	19.8763	18.1724	7.6244	2.91989	0
cluster1	chr2_92600000_92610000_chr2_92800000_92810000	ENSMUSG00000027221.5	6.224	2.886	4.929	3.701	2.808	2.455	3.38	17.9	22.8	17	14.9	10.3	13.4	3.7	16.47	20.01	19.6	12.73	9.3	16.02	5.87	17.0045	17.1512	15.7038	14.8693	15.8397	13.7466	5.68501
cluster1	chr2_13270000_13280000_chr2_13580000_13590000	ENSMUSG00000026727.6	6.221	4.031	4.294	4.041	1.605	1.775	3.26	9.4	10.3	13	10.5	17	17.6	22.2	0	0	0	0	0	0	0	13.5783	14.948	16.5086	10.6474	14.2995	10.4058	19.6124
cluster1	chr4_22490000_22500000_chr4_23480000_23490000	ENSMUSG00000095139.2	6.21	5.699	5.148	5.004	1.785	0.637	NA	20.8	39.6	18.4	17.5	1.1	1.7	0.9	0	0	0	0	0	0	0	20.0027	16.445	20.5897	15.3879	11.1252	7.6938	8.75569
cluster1	chr16_23520000_23530000_chr16_23910000_23920000	ENSMUSG00000022887.8	6.209	4.384	5.679	4.238	2.72	3.695	2.364	20.1	17	16.3	17.8	4.2	4.3	20.3	0	0	0	0	0	0	0	15.4907	20.6253	20.6253	24.4686	8.61568	7.14958	3.02487
cluster1	chr15_73940000_73950000_chr15_74510000_74520000	ENSMUSG00000034730.12	6.144	5.669	5.616	4.917	3.148	3.133	0.612	19.4	23.4	23.2	20.6	4.1	5.8	3.5	0	0	0	0	0	0	0	14.7172	22.2322	14.4278	16.6572	14.7172	16.0594	1.18895
cluster1	chr19_54040000_54050000_chr19_55010000_55020000	ENSMUSG00000033717.5	6.142	9.16	6.475	5.294	1.531	1.008	1.283	14.9	15.7	21.4	17.6	7.7	14.8	7.9	0	0	0	0	0	0	0	13.9205	17.7913	21.2519	14.6618	12.7687	12.1081	7.49774
cluster1	chr16_90370000_90380000_chr16_90740000_90750000	ENSMUSG00000039956.4	6.095	5.663	3.479	3.992	2.878	2.106	0.917	1.8	1.8	1.9	1.8	1.8	1.9	89	0	0	0	0	0	0	0	0	0	3.31738	8.53055	3.31738	10.4309	74.4038
cluster1	chr17_29880000_29890000_chr17_30510000_30520000	ENSMUSG00000043557.11	6.046	5.639	3.294	7.015	2.997	1.697	3.273	15.5	25.8	20.1	14.1	9.8	8	6.7	11.89	16.14	25.58	16.02	9.77	7.66	12.94	15.6604	16.3436	15.5493	11.3821	15.2313	15.9871	9.84615
cluster1	chr4_152600000_152610000_chr4_153480000_153490000	ENSMUSG00000039546.9	6.046	6.787	9.154	5.406	3.19	2.742	NA	13.5	13	19.2	32.3	7.2	7	7.8	10.3	31.69	15.07	13.44	8.84	11.23	9.44	17.0941	19.4998	13.8576	30.6501	11.0696	3.83921	3.98948
cluster1	chr4_109750000_109760000_chr4_109970000_109980000	ENSMUSG00000047143.3	6.023	4.937	2.87	4.217	2.628	2.207	2.014	38.9	18	7.7	8	8.2	11.9	7.3	0	0	0	0	0	0	0	25.7102	15.7369	17.2197	4.98141	17.5576	10.4154	8.37868
cluster1	chr11_19020000_19030000_chr11_19700000_19710000	ENSMUSG00000020160.14	5.995	6.408	6.083	7.939	2.356	3.023	2.826	6.8	6.7	28	29.2	5.7	17.7	5.8	0	0	0	0	0	0	0	12.7831	14.014	21.516	24.9801	7.25671	10.6629	8.78721
cluster1	chr6_119480000_119490000_chr6_120330000_120340000	ENSMUSG00000030019.6	5.995	3.493	4.683	6.294	1.2	1.645	0.34	15.5	13.1	12.9	14.8	14.8	13.9	15.1	0	0	0	0	0	0	0	17.1963	17.9183	15.9966	17.011	9.28925	7.12787	15.4608
cluster1	chr4_22490000_22500000_chr4_23490000_23500000	ENSMUSG00000095139.2	5.98	8.072	9.985	7.93	2.336	1.85	0.791	20.8	39.6	18.4	17.5	1.1	1.7	0.9	16.11	41.99	16.34	9.63	5.44	6.19	4.31	20.0027	16.445	20.5897	15.3879	11.1252	7.6938	8.75569
cluster1	chr9_78810000_78820000_chr9_79710000_79720000	ENSMUSG00000032332.13	5.962	7.647	6.713	5.546	2.93	3.779	0.76	7.8	13.7	24.4	9.2	15.9	27.1	1.9	0	0	0	0	0	0	0	15.6281	14.2937	12.3333	14.5327	22.6589	14.7223	5.83086
cluster1	chr2_165050000_165060000_chr2_165340000_165350000	ENSMUSG00000017652.12	5.947	6.228	3.283	5.346	3.181	2.642	1.634	10.5	14	14.2	17.2	16.3	14.7	13	0	0	0	0	0	0	0	4.08211	17.2277	7.93954	4.08211	21.3166	17.6892	27.6627
cluster1	chr10_87110000_87120000_chr10_87490000_87500000	ENSMUSG00000020052.7	5.943	3.815	3.749	6.626	2.538	2.81	2.877	22.7	37.9	15.5	19.9	0.7	2.6	0.8	0	0	0	0	0	0	0	18.2847	14.6792	16.322	17.9596	9.96329	15.001	7.7903
cluster1	chr16_23990000_24000000_chr16_24930000_24940000	ENSMUSG00000022508.5	5.933	6.567	5.296	4.75	3.345	3.014	0.688	14.8	13.5	13.2	13.8	15.1	15.9	13.7	0	0	0	0	0	0	0	8.21281	15.6618	15.5131	17.037	15.7424	14.2967	13.5363
cluster1	chr3_109730000_109740000_chr3_110140000_110150000	ENSMUSG00000059857.11	5.926	4.303	4.979	5.418	2.382	5.097	NA	11.9	17.1	26	16.2	12.1	12.2	4.5	27.68	22.43	15.13	11.57	7.76	11.32	4.1	15.1083	16.3704	16.4643	13.9707	15.7159	14.5758	7.79462
cluster1	chr15_74050000_74060000_chr15_74510000_74520000	ENSMUSG00000034730.12	5.908	6.02	4.637	5.299	1.576	2.769	1.628	19.4	23.4	23.2	20.6	4.1	5.8	3.5	25.22	37.03	9.54	10.54	5.58	8.46	3.63	14.7172	22.2322	14.4278	16.6572	14.7172	16.0594	1.18895
cluster1	chr13_77890000_77900000_chr13_78200000_78210000	ENSMUSG00000069171.9	5.895	3.275	5.009	2.597	1.678	2.453	2.568	27.6	20.1	20.6	14.4	2.3	13.9	1.2	32.3	29.1	16.93	8.44	3.86	6.08	3.3	15.6114	22.0926	19.0583	16.1718	8.36529	14.9507	3.7498
cluster1	chr15_87620000_87630000_chr15_88530000_88540000	ENSMUSG00000054863.8	5.878	9.813	8.951	11.237	3.494	4.562	4.524	16.4	15.2	21.6	24	8	11.5	3.4	17.26	27.12	22.74	13.17	6.02	7.18	6.53	15.3237	15.9383	20.9785	17.4253	12.2568	13.0774	4.99993
cluster1	chr4_54290000_54300000_chr4_54940000_54950000	ENSMUSG00000060206.7	5.873	4.196	4.939	5.215	1.768	3.136	1.982	21.1	21.2	16.9	17	9.2	12.4	2.3	0	0	0	0	0	0	0	17.9227	19.5328	13.6466	11.9076	18.7315	13.3101	4.94876
cluster1	chr13_43850000_43860000_chr13_44840000_44850000	ENSMUSG00000038518.11	5.872	3.729	3.842	6.343	1.821	2.803	3.489	14.8	15.8	18.4	19.2	13.8	11.6	6.4	20.03	18.94	20.75	15.43	11.79	6.08	6.98	13.7356	14.5524	11.828	16.1917	11.9302	14.0428	17.7193
cluster1	chr4_152560000_152570000_chr4_153480000_153490000	ENSMUSG00000039546.9	5.871	4.258	9.255	7.854	1.569	2.19	1.351	13.5	13	19.2	32.3	7.2	7	7.8	13.19	20.89	25.08	20.6	5.63	6.96	7.65	17.0941	19.4998	13.8576	30.6501	11.0696	3.83921	3.98948
cluster1	chr5_47220000_47230000_chr5_47980000_47990000	ENSMUSG00000031558.11	5.861	4.362	6.043	6.873	3.582	3.598	3.282	10.7	16.6	22.2	27.9	9.7	11.7	1.1	0	0	0	0	0	0	0	14.2794	17.4809	19.4543	14.6708	11.4594	13.0291	9.62602
cluster1	chr6_28530000_28540000_chr6_28820000_28830000	ENSMUSG00000049939.6	5.859	5.581	5.161	6.583	1.404	3.213	1.898	15.2	17.5	17.9	26.2	7.5	8.5	7.1	16.57	21.35	15.77	15.77	7.57	14.59	8.37	15.9144	20.3396	20.3396	25.1378	7.81593	7.34511	3.1076
cluster1	chr14_24580000_24590000_chr14_25450000_25460000	ENSMUSG00000007817.10	5.85	2.81	3.042	3.873	2.447	1.393	1.368	16.7	20	16.6	15.9	14.8	11.9	4	20.52	18.75	21.85	18.36	7.44	9.36	3.72	14.3544	16.7895	15.2536	13.7776	15.4377	13.4691	10.918
cluster1	chr13_77880000_77890000_chr13_78180000_78190000	ENSMUSG00000069171.9	5.84	5.622	4.576	3.033	1.502	2.142	1.871	27.6	20.1	20.6	14.4	2.3	13.9	1.2	28.87	33.9	15.05	10.96	3.2	4.69	3.33	15.6114	22.0926	19.0583	16.1718	8.36529	14.9507	3.7498
cluster1	chr12_107100000_107110000_chr12_108000000_108010000	ENSMUSG00000048251.11	5.81	3.635	6.498	7.304	1.912	2.761	0.671	25.8	9.7	16.1	14.2	11.3	21.7	1.2	25.01	14.66	22.67	18.11	5.59	8.25	5.71	19.738	19.8398	16.2494	10.1708	15.4577	13.2617	5.28269
cluster1	chr14_77150000_77160000_chr14_77480000_77490000	ENSMUSG00000022012.8	5.806	3.781	5.538	5.23	1.648	2.729	2.712	19.3	18.1	19.8	19.8	8.6	12.6	1.8	14.02	28.62	20.99	13.4	7.33	8.37	7.27	14.3323	14.9824	17.143	13.4318	14.3323	18.4649	7.31315
cluster1	chr12_55890000_55900000_chr12_56520000_56530000	ENSMUSG00000001496.11	5.799	4.541	5.521	5.19	1.801	2.965	4.404	69.7	11.9	3.8	2.6	2.7	6.7	2.6	0	0	0	0	0	0	0	39.1931	18.0035	2.80055	17.5962	18.0035	4.40313	0
cluster1	chr12_112100000_112110000_chr12_112550000_112560000	ENSMUSG00000037686.5	5.786	4.376	6.28	5.324	1.982	2.818	2.147	12.1	12.8	14	13.1	21.3	14.4	12.2	19.76	17.92	16.83	16.6	9.95	12.37	6.56	8.6549	3.36574	21.6368	35.5696	12.5009	10.583	7.68895
cluster1	chr8_34310000_34320000_chr8_34810000_34820000	ENSMUSG00000031530.6	5.769	3.503	6.645	4.812	1.706	2.215	0.493	22.3	14.9	23.9	29.4	4	4	1.4	24.72	18.71	19.37	17.2	6.82	7.69	5.48	9.75791	24.0034	13.1477	10.1599	7.47021	18.7265	16.7344
cluster1	chr7_74550000_74560000_chr7_75090000_75100000	ENSMUSG00000025790.10	5.758	5.469	4.619	7.419	2.975	3.063	3.087	13.8	15.2	17.4	24.8	10.3	13.3	5.2	0	0	0	0	0	0	0	19.1903	15.2212	16.5202	12.2556	15.4397	15.2973	6.07564
cluster1	chr4_152860000_152870000_chr4_153480000_153490000	ENSMUSG00000039546.9	5.755	3.066	2.87	5.482	1.576	3.415	1.482	13.5	13	19.2	32.3	7.2	7	7.8	13.5	16.28	23.6	22.14	7.68	8.34	8.46	17.0941	19.4998	13.8576	30.6501	11.0696	3.83921	3.98948
cluster1	chr12_74320000_74330000_chr12_75170000_75180000	ENSMUSG00000034402.2	5.738	6.535	6.862	4.494	2.809	4.173	NA	17.9	14.4	15.3	15.9	12.5	13.3	10.7	0	0	0	0	0	0	0	20.3427	19.7505	20.3427	20.0806	11.5586	6.86869	1.05623
cluster1	chr18_82010000_82020000_chr18_82400000_82410000	ENSMUSG00000024553.7	5.723	4.657	4.032	6.62	2.028	3.428	0.985	12.8	11.4	21.5	18.9	11.7	12.8	11	14.47	21.5	27.12	15.31	6.51	8.33	6.75	19.285	21.9647	13.2098	27.6813	6.25158	11.6077	0
cluster1	chr16_8990000_9000000_chr16_9990000_10000000	ENSMUSG00000059003.8	5.714	7.444	11.582	8.362	1.875	3.193	NA	15.1	17.1	17.7	16.8	10.3	14.2	8.8	0	0	0	0	0	0	0	14.9048	22.6623	26.8852	17.927	8.35925	9.26143	0
cluster1	chr4_152570000_152580000_chr4_153480000_153490000	ENSMUSG00000039546.9	5.703	4.565	5.232	4.141	2.803	3.08	0.682	13.5	13	19.2	32.3	7.2	7	7.8	17.19	25.81	20.34	14.62	6.64	8	7.4	17.0941	19.4998	13.8576	30.6501	11.0696	3.83921	3.98948
cluster1	chr16_23550000_23560000_chr16_23880000_23890000	ENSMUSG00000004366.3	5.698	5.205	4.273	5.938	3.573	3.066	3.103	12.6	20.5	23.3	39	1	3.1	0.5	0	0	0	0	0	0	0	7.14342	14.2857	40.4783	29.3578	0	8.7348	0
cluster1	chr10_93590000_93600000_chr10_93790000_93800000	ENSMUSG00000020018.6	5.689	4.685	3.616	3.399	2.853	2.805	1.54	15.3	12.4	10.9	12	16.7	14.9	17.9	0	0	0	0	0	0	0	19.2016	17.6543	13.6724	7.17611	11.0551	10.0877	21.1529
cluster1	chr18_80980000_80990000_chr18_81780000_81790000	ENSMUSG00000024565.8	5.685	3.997	5.143	4.884	3.671	3.864	NA	18.2	15.5	20.8	34.5	5.5	3.3	2.2	0	0	0	0	0	0	0	13.206	19.9492	15.0123	20.2827	16.6116	7.93577	7.00244
cluster1	chr9_102010000_102020000_chr9_102350000_102360000	ENSMUSG00000032537.10	5.669	6.037	3.805	3.268	1.901	2.759	0.916	22.3	26.2	22.8	16.8	3.7	6.4	1.9	0	0	0	0	0	0	0	12.3851	27.3076	12.8953	12.8953	13.1472	9.86141	11.5081
cluster1	chr4_22480000_22490000_chr4_23480000_23490000	ENSMUSG00000095139.2	5.666	5.987	5.7	6.593	2.056	0.639	1.622	20.8	39.6	18.4	17.5	1.1	1.7	0.9	0	0	0	0	0	0	0	20.0027	16.445	20.5897	15.3879	11.1252	7.6938	8.75569
cluster1	chr13_45550000_45560000_chr13_45960000_45970000	ENSMUSG00000046876.11	5.659	4.046	4.298	3.881	2.429	2.392	1.623	15.5	15.4	17.5	14.6	11.3	14.4	11.3	10.51	10	11.51	9.93	12.44	10.88	34.72	18.1224	13.1379	15.6934	19.4056	9.42899	9.67125	14.5405
cluster1	chr17_85130000_85140000_chr17_85620000_85630000	ENSMUSG00000038805.10	5.638	3.644	4.509	5.152	1.967	3.363	1.79	39.2	33	3.5	2.8	2.8	16	2.8	0	0	0	0	0	0	0	43.82	19.4635	2.36751	7.44276	11.0004	13.1997	2.70611
cluster1	chr10_58810000_58820000_chr10_59130000_59140000	ENSMUSG00000037990.14	5.618	4.551	5.242	4.179	3.001	2.095	1.954	18.5	11.4	17.3	23.7	9.4	12.8	7	8.49	8.67	12.14	10.75	35.4	14.09	10.45	20.6808	14.1926	13.4085	17.7198	13.4085	17.3692	3.22065
cluster1	chr6_39870000_39880000_chr6_40370000_40380000	ENSMUSG00000057716.6	5.613	4.2	4.104	5.781	2.229	3.365	1.615	19.3	22.8	22.2	23.8	4.3	5.5	2.3	0	0	0	0	0	0	0	15.5492	21.9212	21.5045	21.9212	9.55302	8.02788	1.52291
cluster1	chr19_45250000_45260000_chr19_45740000_45750000	ENSMUSG00000025219.9	5.587	3.796	3.332	4.178	2.514	1.804	1.849	13.2	13.9	10	4.3	40.6	14	4	0	0	0	0	0	0	0	16.0296	8.49967	9.96096	10.5284	18.3825	23.8852	12.7138
cluster1	chr6_88960000_88970000_chr6_89350000_89360000	ENSMUSG00000030084.7	5.574	4.705	4.222	4.286	2.089	3.289	1.372	17.5	19.7	20.3	16	11.1	12.1	3.2	16.96	20.9	19.22	14.96	8.2	11.8	7.97	10.2163	18.1421	13.7653	13.5586	9.80264	18.1421	16.373
cluster1	chr1_83720000_83730000_chr1_84690000_84700000	ENSMUSG00000036766.8	5.549	6.29	10.406	7.272	2.971	4.204	1.493	16.1	17.2	29.9	32.3	1.6	2.5	0.5	0	0	0	0	0	0	0	19.7171	18.3909	18.9878	18.0335	4.78393	14.6426	5.4442
cluster1	chr2_22140000_22150000_chr2_22620000_22630000	ENSMUSG00000026787.3	5.539	8.608	4.461	5.268	0.479	2.182	1.223	31.7	24.9	22.3	17.6	0.9	1.9	0.8	0	0	0	0	0	0	0	24.8754	21.4307	13.7349	25.4983	3.64299	5.30507	5.51271
cluster1	chr11_71340000_71350000_chr11_71750000_71760000	ENSMUSG00000020811.12	5.536	4.538	6.302	7.298	2.203	3.077	1.624	20.6	33.2	18.2	22.4	1.3	3.4	1	0	0	0	0	0	0	0	22.0589	19.4467	19.4467	19.4467	7.36295	9.48639	2.75171
cluster1	chr19_57960000_57970000_chr19_58450000_58460000	ENSMUSG00000025089.11	5.529	4.156	3.549	6.148	2.719	3.109	2.675	8.6	15.3	24.2	27.6	7.4	10.9	6	27.01	17.99	9.95	12.39	11.31	14.99	6.35	14.1049	16.7495	21.713	19.9951	8.67324	13.3935	5.37078
cluster1	chr17_29890000_29900000_chr17_30450000_30460000	ENSMUSG00000043557.11	5.525	6.513	10.13	6.684	4.257	2.882	2.326	15.5	25.8	20.1	14.1	9.8	8	6.7	20.64	20.06	13.11	13.59	12.04	10.28	10.28	15.6604	16.3436	15.5493	11.3821	15.2313	15.9871	9.84615
cluster1	chr8_86940000_86950000_chr8_87470000_87480000	ENSMUSG00000031654.11	5.515	4.161	5.337	5.299	1.916	2.854	NA	14.2	15.2	31.9	21.8	8.8	5	3	0	0	0	0	0	0	0	14.7586	16.7722	19.0229	11.7424	18.6329	11.5476	7.52335
cluster1	chr13_77880000_77890000_chr13_78190000_78200000	ENSMUSG00000069171.9	5.514	4.712	3.615	4.033	1.53	1.464	1.589	27.6	20.1	20.6	14.4	2.3	13.9	1.2	28.87	33.9	15.05	10.96	3.2	4.69	3.33	15.6114	22.0926	19.0583	16.1718	8.36529	14.9507	3.7498
cluster1	chr14_76480000_76490000_chr14_77030000_77040000	ENSMUSG00000034795.10	5.505	3.946	4.076	5.125	4.319	1.667	3.664	13.6	11.2	12.7	11.7	16.5	16	18.4	9.45	10	12.16	10.87	30.93	19.54	7.04	11.7282	14.765	10.1916	11.0985	18.5269	19.7404	13.9493
cluster1	chr14_99290000_99300000_chr14_99900000_99910000	ENSMUSG00000005148.7	5.491	3.966	5.408	6.11	2.36	3.231	0.451	8.8	12.8	13.1	13.9	20.2	23.5	7.7	0	0	0	0	0	0	0	12.6458	16.658	17.1575	17.7733	12.1478	14.8714	8.74617
cluster1	chr2_57110000_57120000_chr2_57830000_57840000	ENSMUSG00000026826.9	5.485	5.585	5.973	8.1	3.268	3.673	1.098	15.9	27.3	20.3	18	7.7	8	2.7	0	0	0	0	0	0	0	13.5353	16.7952	14.6156	15.7911	12.6587	13.1647	13.4393
cluster1	chr1_38980000_38990000_chr1_39520000_39530000	ENSMUSG00000026078.6	5.462	6.098	5.562	4.256	2.209	2.412	2.815	16	14.9	15.3	15.8	14.9	14.9	8.2	0	0	0	0	0	0	0	15.51	14.2769	13.415	14.6072	11.2332	14.9877	15.9701
cluster1	chr1_193720000_193730000_chr1_194620000_194630000	ENSMUSG00000026640.8	5.438	3.838	5.94	3.927	3.235	3.025	0.97	26.3	13.6	20.4	23.1	4.7	8.8	3.2	14.18	29.49	10.02	13.19	15.56	9.87	7.69	19.9042	9.80614	11.2951	14.9344	15.3793	10.9208	17.76
cluster1	chr2_63510000_63520000_chr2_64090000_64100000	ENSMUSG00000075324.9	5.415	4.828	9.313	5.238	3.255	2.931	2.568	18.2	20.9	16.2	18.6	8.1	10.4	7.6	0	0	0	0	0	0	0	14.3488	14.9513	16.347	21.256	11.3502	11.3502	10.3964
cluster1	chr4_152880000_152890000_chr4_153480000_153490000	ENSMUSG00000039546.9	5.405	5.744	3.497	7.162	0.435	1.731	0.556	13.5	13	19.2	32.3	7.2	7	7.8	0	0	0	0	0	0	0	17.0941	19.4998	13.8576	30.6501	11.0696	3.83921	3.98948
cluster1	chr2_115500000_115510000_chr2_116070000_116080000	ENSMUSG00000027210.16	5.397	3.83	4.492	4.616	1.404	2.74	3.205	19.4	15.1	24.8	20.7	4.6	13.5	1.9	13.25	9.48	33.69	17.29	6.02	15.53	4.75	15.9113	20.5815	15.9113	18.3615	7.32029	17.6156	4.29845
cluster1	chr15_85150000_85160000_chr15_85580000_85590000	ENSMUSG00000022382.10	5.396	6.704	5.476	7.592	2.746	2.464	1.08	27	17.2	17.3	21.5	8.3	8.1	0.6	13.56	9.1	8.47	18.69	20.42	18.97	10.79	18.4383	21.0569	22.0389	13.1663	12.2806	7.84216	5.17675
cluster1	chr5_147950000_147960000_chr5_148220000_148230000	ENSMUSG00000029651.12	5.386	4.094	4.912	4.103	2.905	2.093	1.034	8.6	15.1	28.7	32.2	5	7.7	2.7	0	0	0	0	0	0	0	16.3108	18.3223	15.2431	11.495	19.0309	15.8023	3.79565
cluster1	chr17_15820000_15830000_chr17_16340000_16350000	ENSMUSG00000048027.7	5.384	4.309	4.751	4.994	2.48	2.482	NA	13.4	19.9	26.2	26	5.6	7.5	1.4	0	0	0	0	0	0	0	13.781	13.9797	12.376	13.081	17.6071	21.7322	7.44308
cluster1	chr8_11960000_11970000_chr8_12390000_12400000	ENSMUSG00000096014.1	5.358	5.3	6.629	6.098	1.507	2.402	2.935	32.9	25.1	13.8	10.6	5.4	6.8	5.4	0	0	0	0	0	0	0	10.3673	12.3652	16.6046	12.0163	15.7869	20.4943	12.3652
cluster1	chr13_43870000_43880000_chr13_44830000_44840000	ENSMUSG00000038518.11	5.34	6.22	4.886	5.494	1.654	3.165	1.194	14.8	15.8	18.4	19.2	13.8	11.6	6.4	0	0	0	0	0	0	0	13.7356	14.5524	11.828	16.1917	11.9302	14.0428	17.7193
cluster1	chr4_152520000_152530000_chr4_153470000_153480000	ENSMUSG00000039546.9	5.335	9.26	9.632	9.174	2.908	4.496	2.906	13.5	13	19.2	32.3	7.2	7	7.8	0	0	0	0	0	0	0	17.0941	19.4998	13.8576	30.6501	11.0696	3.83921	3.98948
cluster1	chr11_80810000_80820000_chr11_81600000_81610000	ENSMUSG00000035413.8	5.332	4.949	5.058	5.825	3.227	3.015	NA	13.6	12.8	12	10.4	23	22.7	5.5	9.64	14.66	31.6	18.18	6.42	8.18	11.33	15.0727	12.0843	12.219	11.8192	21.1842	15.0727	12.5478
cluster1	chr11_84150000_84160000_chr11_84810000_84820000	ENSMUSG00000018405.7	5.315	7.435	7.113	6.284	1.648	2.933	3.594	12.2	12.9	10.8	11.4	12.2	10.4	30	0	0	0	0	0	0	0	11.7682	16.6214	13.2245	15.3204	10.6827	20.1322	12.2507
cluster1	chr4_20510000_20520000_chr4_20770000_20780000	ENSMUSG00000055761.10	5.308	5.837	4.467	3.584	1.483	1.523	0.93	15.7	27.3	19.5	20.8	4.8	8.4	3.5	19.76	25.59	20.61	16.59	4.1	9.45	3.9	17.7115	16.8742	14.8605	18.1065	14.1849	14.114	4.14844
cluster1	chr8_34370000_34380000_chr8_34810000_34820000	ENSMUSG00000031530.6	5.304	5.136	4.62	6.138	2.01	2.347	2.021	22.3	14.9	23.9	29.4	4	4	1.4	19.54	17.48	21.69	17	8.17	9.53	6.57	9.75791	24.0034	13.1477	10.1599	7.47021	18.7265	16.7344
cluster1	chr3_54800000_54810000_chr3_55060000_55070000	ENSMUSG00000036615.5	5.302	4.599	3.578	4.725	2.156	1.659	2.844	14.1	13.8	14.7	14.1	15.1	16.3	12.1	14.75	24.46	19.96	19.27	7.1	8.13	6.33	13.3744	13.3554	13.5172	15.6582	16.4162	14.9874	12.6912
cluster1	chr15_73910000_73920000_chr15_74510000_74520000	ENSMUSG00000034730.12	5.28	4.363	5	3.757	0.523	3.871	2.381	19.4	23.4	23.2	20.6	4.1	5.8	3.5	0	0	0	0	0	0	0	14.7172	22.2322	14.4278	16.6572	14.7172	16.0594	1.18895
cluster1	chr18_63820000_63830000_chr18_64340000_64350000	ENSMUSG00000045991.14	5.274	7.095	6.389	5.202	2.688	2.803	2.895	11.7	28.7	19.7	18.2	4.8	8.1	8.8	0	0	0	0	0	0	0	17.5261	17.2913	18.1846	17.0475	10.054	12.0008	7.89571
cluster1	chr11_117360000_117370000_chr11_117830000_117840000	ENSMUSG00000017718.11	5.273	7.163	4.024	4.91	0.812	2.484	2.318	15.4	12.9	11.2	11.4	12	13.5	23.6	11.73	12.23	10.13	12.4	26.14	15.72	11.65	12.8137	16.2795	10.1292	4.36768	15.3944	17.2757	23.7399
cluster1	chr1_41750000_41760000_chr1_42690000_42700000	ENSMUSG00000045515.3	5.267	5.778	5.646	5.905	3.162	3.09	0.657	29.1	25.5	20	13	1.8	9.1	1.4	0	0	0	0	0	0	0	17.6369	20.7752	21.0744	11.0611	6.72844	11.6629	11.0611
cluster1	chr1_55400000_55410000_chr1_55670000_55680000	ENSMUSG00000038349.10	5.267	3.803	3.536	3.522	2.551	2.439	2.103	18.3	14	20.7	20.1	8.9	10.9	7.1	10.52	26.97	20.43	15.17	6.35	11.36	9.21	11.5478	14.4413	19.7382	13.5801	14.7044	16.933	9.05517
cluster1	chr1_72820000_72830000_chr1_73820000_73830000	ENSMUSG00000039323.14	5.262	4.864	5.197	4.722	4.267	3.565	2.202	16.8	20.7	18.9	14.9	12	15.9	0.8	16.62	20.52	11.12	11.2	13.84	20.52	6.19	20.374	20.4176	12.3893	18.0548	12.5889	13.4969	2.67854
cluster1	chr7_72790000_72800000_chr7_73390000_73400000	ENSMUSG00000070509.11	5.26	4.129	4.356	5.89	2.916	1.891	1.397	16.5	22.9	22	20.1	8	9.1	1.4	0	0	0	0	0	0	0	16.2676	15.342	15.6633	16.4309	15.342	15.5852	5.36894
cluster1	chr6_39870000_39880000_chr6_40130000_40140000	ENSMUSG00000057716.6	5.257	4.584	4	6.1	1.217	2.339	0.641	19.3	22.8	22.2	23.8	4.3	5.5	2.3	21.24	21.84	21.24	18.87	4.55	7.58	4.68	15.5492	21.9212	21.5045	21.9212	9.55302	8.02788	1.52291
cluster1	chr8_34410000_34420000_chr8_34800000_34810000	ENSMUSG00000031530.6	5.231	6.176	4.661	8.374	2.864	1.772	1.515	22.3	14.9	23.9	29.4	4	4	1.4	0	0	0	0	0	0	0	9.75791	24.0034	13.1477	10.1599	7.47021	18.7265	16.7344
cluster1	chr8_34380000_34390000_chr8_34810000_34820000	ENSMUSG00000031530.6	5.229	4.357	7.64	6.16	2.715	2.25	3.543	22.3	14.9	23.9	29.4	4	4	1.4	19.02	13.57	25.53	18.11	6.96	9.53	7.27	9.75791	24.0034	13.1477	10.1599	7.47021	18.7265	16.7344
cluster1	chr8_34400000_34410000_chr8_34810000_34820000	ENSMUSG00000031530.6	5.222	4.445	5.171	6.846	1.632	2.274	3.802	22.3	14.9	23.9	29.4	4	4	1.4	19.99	15.67	15.67	21.58	17.16	6.65	3.27	9.75791	24.0034	13.1477	10.1599	7.47021	18.7265	16.7344
cluster1	chr13_20470000_20480000_chr13_21040000_21050000	ENSMUSG00000041112.11	5.221	5.297	5.926	6.262	4.798	2.476	0.592	14.9	17.6	21.7	27.1	5.5	6.9	6.3	0	0	0	0	0	0	0	13.3206	15.2931	16.8098	15.1511	15.6482	14.8816	8.89547
cluster1	chr18_63760000_63770000_chr18_64330000_64340000	ENSMUSG00000045991.14	5.211	4.21	5.023	5.703	3.503	3.131	1.387	11.7	28.7	19.7	18.2	4.8	8.1	8.8	13.28	23.82	15.4	18.24	8.54	9.99	10.73	17.5261	17.2913	18.1846	17.0475	10.054	12.0008	7.89571
cluster1	chr4_125230000_125240000_chr4_125490000_125500000	ENSMUSG00000001985.9	5.21	4.632	3.63	7.247	1.182	2.174	1.445	20.7	13.4	21.3	20.4	7.7	8.9	7.6	0	0	0	0	0	0	0	19.5409	18.7719	21.2929	23.3295	5.70687	9.54678	1.81105
cluster1	chr2_37830000_37840000_chr2_38340000_38350000	ENSMUSG00000000247.7	5.207	3.33	3.895	3.037	0.916	2.427	2.908	46.5	26.7	7	2	9.6	5	3.1	25.26	20.22	16.41	12.51	8.06	9.93	7.62	30.9892	19.4787	7.84395	5.67648	22.765	8.18084	5.06587
cluster1	chr2_104880000_104890000_chr2_105220000_105230000	ENSMUSG00000055312.2	5.207	5.533	5.82	6.823	3.584	3.016	2.979	12.1	12.4	12.9	14.7	16	12.9	19.1	0	0	0	0	0	0	0	17.0092	11.6341	14.4115	3.12537	28.6545	15.9668	9.19855
cluster1	chr9_64380000_64390000_chr9_64680000_64690000	ENSMUSG00000036466.13	5.197	6.116	4.849	6.09	3.436	2.643	2.922	13.7	18.5	20.2	29	6.5	6.9	5.2	12.49	10.58	16.82	25.85	10.1	13.98	10.18	16.8803	14.6573	15.902	12.6521	20.5993	12.4422	6.86686
cluster1	chr17_29880000_29890000_chr17_30490000_30500000	ENSMUSG00000043557.11	5.194	4.535	4.486	4.896	1.825	2.363	1.05	15.5	25.8	20.1	14.1	9.8	8	6.7	18.88	22.31	19.14	17.13	6.53	9.2	6.81	15.6604	16.3436	15.5493	11.3821	15.2313	15.9871	9.84615
cluster1	chr4_22480000_22490000_chr4_23050000_23060000	ENSMUSG00000095139.2	5.194	3.407	4.145	5.011	0.654	1.982	1.262	20.8	39.6	18.4	17.5	1.1	1.7	0.9	12.12	30.61	24.62	10.96	7	8.33	6.36	20.0027	16.445	20.5897	15.3879	11.1252	7.6938	8.75569
cluster1	chr16_42170000_42180000_chr16_42900000_42910000	ENSMUSG00000022708.12	5.193	5.828	5.718	6.672	2.234	1.221	0.804	23.3	23.3	18.6	18.8	5.7	8.1	2.3	0	0	0	0	0	0	0	15.6869	25.8849	17.2029	15.78	10.9961	13.0315	1.41764
cluster1	chr6_39870000_39880000_chr6_40260000_40270000	ENSMUSG00000057716.6	5.193	4.736	4.723	6.305	2.51	2.2	1.495	19.3	22.8	22.2	23.8	4.3	5.5	2.3	0	0	0	0	0	0	0	15.5492	21.9212	21.5045	21.9212	9.55302	8.02788	1.52291
cluster1	chr11_31990000_32000000_chr11_32140000_32150000	ENSMUSG00000020297.6	5.172	3.268	2.736	3.09	1.571	2.297	0.759	23.4	23.2	23.7	26	1.1	2.2	0.3	23.8	14.62	20.71	19.86	6.83	8.6	5.57	18.2695	15.1847	25.183	30.25	4.32187	2.71711	4.07391
cluster1	chr2_49780000_49790000_chr2_50240000_50250000	ENSMUSG00000026765.8	5.166	3.922	7.141	7.357	3.218	2.176	1.85	11	7.4	11.3	13.4	26.8	24.3	5.9	0	0	0	0	0	0	0	18.8712	16.8918	14.9329	13.1671	17.4782	13.7549	4.90389
cluster1	chr9_74510000_74520000_chr9_74860000_74870000	ENSMUSG00000043013.10	5.165	6.939	5.707	5.962	1.669	2.609	2.445	8.5	34	22	17.1	3.7	4.8	9.9	0	0	0	0	0	0	0	15.8972	17.4278	12.5237	19.5864	10.7433	15.6568	8.16484
cluster1	chr13_78200000_78210000_chr13_78570000_78580000	ENSMUSG00000069171.9	5.14	2.878	2.748	3.621	1.22	1.177	1.346	27.6	20.1	20.6	14.4	2.3	13.9	1.2	29.27	22.12	14	13.71	4.75	9.97	6.17	15.6114	22.0926	19.0583	16.1718	8.36529	14.9507	3.7498
cluster1	chr9_13240000_13250000_chr9_13690000_13700000	ENSMUSG00000079083.2	5.135	7.147	8.446	11.843	3.055	3.477	3.984	16.6	15.3	16.3	15.6	13.7	15.4	7.2	19.37	21.65	15.61	21.35	7.71	8.62	5.7	14.7672	16.1282	11.3076	12.4414	14.8949	13.9824	16.4782
cluster1	chr1_55400000_55410000_chr1_55710000_55720000	ENSMUSG00000038349.10	5.128	3.417	4.633	3.414	2.506	3.888	2.906	18.3	14	20.7	20.1	8.9	10.9	7.1	0	0	0	0	0	0	0	11.5478	14.4413	19.7382	13.5801	14.7044	16.933	9.05517
cluster1	chr4_124040000_124050000_chr4_124650000_124660000	ENSMUSG00000090125.3	5.128	3.601	4.918	3.57	1.638	NA	2.932	18.1	26.2	22.3	24.1	2.8	4.7	1.9	19.14	20.66	26.55	14.18	9.86	5.58	4.03	12.3241	20.6304	21.4923	7.06571	14.8063	16.6156	7.06571
cluster1	chr6_28530000_28540000_chr6_28830000_28840000	ENSMUSG00000049939.6	5.108	4.693	5.127	8.203	3.296	2.64	1.819	15.2	17.5	17.9	26.2	7.5	8.5	7.1	16.57	21.35	15.77	15.77	7.57	14.59	8.37	15.9144	20.3396	20.3396	25.1378	7.81593	7.34511	3.1076
cluster1	chr6_39870000_39880000_chr6_40060000_40070000	ENSMUSG00000057716.6	5.098	3.634	4.25	4.341	2.443	2.512	1.416	19.3	22.8	22.2	23.8	4.3	5.5	2.3	0	0	0	0	0	0	0	15.5492	21.9212	21.5045	21.9212	9.55302	8.02788	1.52291
cluster1	chr6_88920000_88930000_chr6_89350000_89360000	ENSMUSG00000030084.7	5.095	4.368	5.612	5.333	NA	2.813	NA	17.5	19.7	20.3	16	11.1	12.1	3.2	14.8	19	23.55	18.48	7.87	12.53	3.79	10.2163	18.1421	13.7653	13.5586	9.80264	18.1421	16.373
cluster1	chr13_57510000_57520000_chr13_57900000_57910000	ENSMUSG00000056222.10	5.094	5.589	5.176	8.212	3.542	2.698	2.839	9.2	19.3	26.5	30.9	2.9	9.4	1.9	13.01	11.43	11.61	14.35	24.77	16.79	8.04	12.0345	20.3213	20.9808	27.5576	6.74949	9.67275	2.68358
cluster1	chr6_39870000_39880000_chr6_40200000_40210000	ENSMUSG00000057716.6	5.073	5.242	3.446	3.356	0.911	2.214	1.951	19.3	22.8	22.2	23.8	4.3	5.5	2.3	0	0	0	0	0	0	0	15.5492	21.9212	21.5045	21.9212	9.55302	8.02788	1.52291
cluster1	chr15_74020000_74030000_chr15_74510000_74520000	ENSMUSG00000034730.12	5.07	4.494	5.565	5.98	1.19	2	1.561	19.4	23.4	23.2	20.6	4.1	5.8	3.5	16.77	23.88	23.22	13.55	4.89	11.49	6.2	14.7172	22.2322	14.4278	16.6572	14.7172	16.0594	1.18895
cluster1	chr4_22480000_22490000_chr4_22990000_23000000	ENSMUSG00000095139.2	5.07	2.902	4.709	5.247	3.764	1.512	1.38	20.8	39.6	18.4	17.5	1.1	1.7	0.9	19.68	20.82	19.41	14.44	17.34	5.58	2.72	20.0027	16.445	20.5897	15.3879	11.1252	7.6938	8.75569
cluster1	chr7_46370000_46380000_chr7_46600000_46610000	ENSMUSG00000009471.3	5.069	4.397	4.887	7.148	2.099	3.355	2.417	1.9	1.8	7.8	12.1	47.1	26.5	2.8	28.76	17.05	15.9	17.29	7.25	8.34	5.42	5.33404	14.6756	15.3293	29.3253	17.3352	7.33813	10.6624
cluster1	chr15_92590000_92600000_chr15_93230000_93240000	ENSMUSG00000036218.11	5.054	5.994	6.51	4.575	0.916	2.902	2.137	10.1	16.1	36.7	21.1	3.7	9.8	2.5	0	0	0	0	0	0	0	12.7796	15.7719	11.8253	12.0998	19.6486	21.6871	6.18763
cluster1	chr6_119480000_119490000_chr6_120310000_120320000	ENSMUSG00000030019.6	5.044	3.889	5.907	6.1	2.95	3.64	2.172	15.5	13.1	12.9	14.8	14.8	13.9	15.1	0	0	0	0	0	0	0	17.1963	17.9183	15.9966	17.011	9.28925	7.12787	15.4608
cluster1	chr9_91350000_91360000_chr9_91950000_91960000	ENSMUSG00000032368.10	5.042	4.283	4.065	3.633	1.254	2.785	1.251	19.9	20	23.3	26.4	2.7	5.2	2.5	0	0	0	0	0	0	0	27.009	21.7836	16.8408	29.4312	0	4.93548	0
cluster1	chr4_152630000_152640000_chr4_153470000_153480000	ENSMUSG00000039546.9	5.038	5.404	5.346	6.021	0.733	4.479	3.5	13.5	13	19.2	32.3	7.2	7	7.8	20.98	11.89	15.2	18.76	11.24	12.58	9.35	17.0941	19.4998	13.8576	30.6501	11.0696	3.83921	3.98948
cluster1	chr3_34650000_34660000_chr3_35240000_35250000	ENSMUSG00000074637.6	5.037	3.689	4.766	3.742	2.977	2.292	0.587	31	23.4	16.3	21.1	1.2	6.2	0.9	21.76	20.43	13.77	14.47	10.3	14.07	5.2	20.2852	18.8489	15.3184	15.3184	19.4639	7.454	3.31131
cluster1	chr1_128370000_128380000_chr1_128580000_128590000	ENSMUSG00000045382.6	5.03	3.185	6.716	5.398	2.217	2.232	1.161	14.8	26.1	24.3	17.3	4.8	8.6	4.2	0	0	0	0	0	0	0	9.73674	17.8803	16.9006	18.6171	12.6767	13.9007	10.2879
cluster1	chr7_117380000_117390000_chr7_117860000_117870000	ENSMUSG00000030657.7	5.023	4.465	5.843	4.91	1.919	3.5	2.718	18.6	12.5	16.5	14.7	14.4	13.6	9.6	0	0	0	0	0	0	0	17.3844	18.6516	17.3844	10.159	12.5586	12.1414	11.7207
cluster1	chr8_9340000_9350000_chr8_9770000_9780000	ENSMUSG00000079157.3	5.022	5.11	5.826	5.261	1.264	4.369	1.368	14.8	20.1	23.3	25.1	6.1	6	4.6	15.83	24.18	20.31	8.12	12.47	11.47	7.62	20.3164	15.8962	26.7152	13.2606	11.5437	8.77314	3.49472
cluster1	chr5_120180000_120190000_chr5_120430000_120440000	ENSMUSG00000029595.8	5.021	4.087	4.677	3.97	0.959	2.174	0.887	12.4	22.6	29.6	32	0.9	1.6	0.9	25.95	13.97	13.78	13.58	10.52	11.38	10.82	16.8195	37.6227	16.204	13.4524	0	11.0103	4.89113
cluster1	chr15_73920000_73930000_chr15_74510000_74520000	ENSMUSG00000034730.12	5.015	6.84	7.519	5.602	1.769	3.897	2.357	19.4	23.4	23.2	20.6	4.1	5.8	3.5	0	0	0	0	0	0	0	14.7172	22.2322	14.4278	16.6572	14.7172	16.0594	1.18895
cluster1	chr2_57110000_57120000_chr2_57680000_57690000	ENSMUSG00000026826.9	5.002	4.539	4.035	4.004	2.375	3.582	0.963	15.9	27.3	20.3	18	7.7	8	2.7	0	0	0	0	0	0	0	13.5353	16.7952	14.6156	15.7911	12.6587	13.1647	13.4393
cluster1	chr6_108410000_108420000_chr6_108650000_108660000	ENSMUSG00000030103.7	5.002	3.965	3.291	4.286	3.111	2.408	2.673	23.3	9.7	12.3	13.1	9.3	12	20.4	0	0	0	0	0	0	0	12.9898	9.71184	14.7666	18.6291	15.6877	15.8138	12.4011
cluster1	chr13_77860000_77870000_chr13_78190000_78200000	ENSMUSG00000069171.9	5.001	4.85	3.968	2.56	1.075	2.709	2.095	27.6	20.1	20.6	14.4	2.3	13.9	1.2	31.95	28.75	10.25	8.49	5.29	6.71	8.55	15.6114	22.0926	19.0583	16.1718	8.36529	14.9507	3.7498
cluster1	chr5_97200000_97210000_chr5_98180000_98190000	ENSMUSG00000035456.6	4.983	4.135	5.492	4.014	1.543	1.581	1.49	17.9	15.9	17.1	27.5	7.3	7.7	6.6	0	0	0	0	0	0	0	13.5789	20.4958	32.5938	18.2673	4.19748	2.71765	8.14907
cluster1	chr8_89860000_89870000_chr8_90340000_90350000	ENSMUSG00000043668.9	4.982	4.579	4.345	5.047	1.818	1.24	1.792	16.6	27.7	18.2	23.5	4.9	7.8	1.2	0	0	0	0	0	0	0	15.1951	16.2651	16.7087	18.1632	14.6966	12.2317	6.73956
cluster1	chr4_33390000_33400000_chr4_33920000_33930000	ENSMUSG00000044288.6	4.958	5.017	8.181	5.454	3.183	3.76	3.21	22.2	17.5	27.7	21	4.8	5.4	1.4	0	0	0	0	0	0	0	14.882	15.9321	16.255	16.255	15.4704	15.1516	6.05393
cluster1	chr12_118650000_118660000_chr12_118840000_118850000	ENSMUSG00000048562.6	4.952	4.478	3.71	3.365	1.295	2.256	1.674	39.7	12.2	13.3	12.1	9.3	10.6	2.9	18.57	20.53	21.43	12.74	8.88	11.25	6.61	43.9095	36.5787	8.53852	2.43477	8.53852	0	0
cluster1	chr17_85150000_85160000_chr17_85620000_85630000	ENSMUSG00000038805.10	4.95	5.206	5.638	4.743	3.346	2.335	1.702	39.2	33	3.5	2.8	2.8	16	2.8	0	0	0	0	0	0	0	43.82	19.4635	2.36751	7.44276	11.0004	13.1997	2.70611
cluster1	chr5_99250000_99260000_chr5_99650000_99660000	ENSMUSG00000029333.10	4.949	4.075	5.817	6.626	2.327	1.107	2.865	17.3	19.8	12.2	17.7	21.5	6.5	5.1	18.05	12.73	10.15	17.13	17.92	10.07	13.96	18.1455	11.83	11.2666	8.15337	15.0281	18.1455	17.4309
cluster1	chr7_72740000_72750000_chr7_73390000_73400000	ENSMUSG00000070509.11	4.949	5.063	4.515	7.781	2.453	3.277	1.474	16.5	22.9	22	20.1	8	9.1	1.4	0	0	0	0	0	0	0	16.2676	15.342	15.6633	16.4309	15.342	15.5852	5.36894
cluster1	chr8_86960000_86970000_chr8_87470000_87480000	ENSMUSG00000031654.11	4.947	3.633	4.963	3.923	2.335	3.136	0.511	14.2	15.2	31.9	21.8	8.8	5	3	27.37	17.12	20.61	11.76	9.38	8.65	5.11	14.7586	16.7722	19.0229	11.7424	18.6329	11.5476	7.52335
cluster1	chr4_153170000_153180000_chr4_153480000_153490000	ENSMUSG00000039546.9	4.941	2.982	4.63	4.811	2.957	3.26	2.075	13.5	13	19.2	32.3	7.2	7	7.8	0	0	0	0	0	0	0	17.0941	19.4998	13.8576	30.6501	11.0696	3.83921	3.98948
cluster1	chr4_22490000_22500000_chr4_22960000_22970000	ENSMUSG00000095139.2	4.923	5.192	3.924	4.335	1.871	2.755	2.103	20.8	39.6	18.4	17.5	1.1	1.7	0.9	0	0	0	0	0	0	0	20.0027	16.445	20.5897	15.3879	11.1252	7.6938	8.75569
cluster1	chr1_41870000_41880000_chr1_42700000_42710000	ENSMUSG00000045515.3	4.916	6.27	5.148	3.564	3.972	3.361	0.737	29.1	25.5	20	13	1.8	9.1	1.4	0	0	0	0	0	0	0	17.6369	20.7752	21.0744	11.0611	6.72844	11.6629	11.0611
cluster1	chr3_109720000_109730000_chr3_110140000_110150000	ENSMUSG00000059857.11	4.899	4.014	5.442	5.808	2.969	2.017	1.88	11.9	17.1	26	16.2	12.1	12.2	4.5	0	0	0	0	0	0	0	15.1083	16.3704	16.4643	13.9707	15.7159	14.5758	7.79462
cluster1	chr4_131110000_131120000_chr4_131830000_131840000	ENSMUSG00000028909.13	4.898	5.881	6.006	6.934	2.943	3	1.282	28.6	14	14.6	5.9	11.5	22.1	3.2	23.69	12.73	17.38	19.73	7.95	10.97	7.55	18.431	14.421	14.6643	12.03	17.8945	11.9069	10.6523
cluster1	chr2_49780000_49790000_chr2_50230000_50240000	ENSMUSG00000026765.8	4.897	5.046	4.294	5.689	2.406	2.848	1.237	11	7.4	11.3	13.4	26.8	24.3	5.9	0	0	0	0	0	0	0	18.8712	16.8918	14.9329	13.1671	17.4782	13.7549	4.90389
cluster1	chr8_34290000_34300000_chr8_34800000_34810000	ENSMUSG00000031530.6	4.897	4.917	4.921	6.623	1.925	2.884	2.654	22.3	14.9	23.9	29.4	4	4	1.4	0	0	0	0	0	0	0	9.75791	24.0034	13.1477	10.1599	7.47021	18.7265	16.7344
cluster1	chr2_147360000_147370000_chr2_148050000_148060000	ENSMUSG00000037034.11	4.89	4.05	6.672	4.214	2.812	3.336	NA	6.4	4.4	12.9	27.1	5.6	40.2	3.4	0	0	0	0	0	0	0	4.30705	18.177	5.50114	10.5238	22.4912	35.1734	3.82635
cluster1	chr2_147080000_147090000_chr2_148020000_148030000	ENSMUSG00000054160.2	4.889	5.518	9.098	5.783	NA	2.078	NA	20	25.8	10.8	10.2	10.2	12.7	10.2	8.25	30.39	12.82	12.73	6.74	6.69	22.38	28.1254	17.0436	7.18894	9.03125	15.3997	4.51961	18.6915
cluster1	chr19_59450000_59460000_chr19_60360000_60370000	ENSMUSG00000043969.4	4.881	4.027	5.365	7.445	4.042	3.712	1.996	46.2	15.8	4	2.3	12.8	17.5	1.5	27.93	16.32	12.53	9.32	9.59	13.85	10.46	37.883	19.2477	3.99955	6.37445	11.7493	14.1865	6.55953
cluster1	chr15_94850000_94860000_chr15_95520000_95530000	ENSMUSG00000022454.12	4.876	5.793	8.61	6.629	2.919	2.824	1.524	20.3	19	21.6	31.6	1.7	5.1	0.8	0	0	0	0	0	0	0	17.7521	14.5459	19.0566	13.6992	14.4116	15.3556	5.17898
cluster1	chr6_39870000_39880000_chr6_40340000_40350000	ENSMUSG00000057716.6	4.869	6.227	5.303	6.567	3.352	2.189	0.977	19.3	22.8	22.2	23.8	4.3	5.5	2.3	0	0	0	0	0	0	0	15.5492	21.9212	21.5045	21.9212	9.55302	8.02788	1.52291
cluster1	chr5_106460000_106470000_chr5_106640000_106650000	ENSMUSG00000034384.11	4.852	5.523	3.532	3.58	2.977	2.022	1.801	23.9	37	8.9	13.8	5.4	5.5	5.4	0	0	0	0	0	0	0	20.3345	23.76	16.4004	11.2984	11.2984	15.7427	1.16551
cluster1	chr15_25990000_26000000_chr15_26300000_26310000	ENSMUSG00000022269.9	4.848	4.413	8.136	5.408	2.618	2.9	2.117	13.8	11.9	20.2	27.4	7.6	12.2	6.9	0	0	0	0	0	0	0	12.2787	14.1789	20.667	20.9634	11.8067	15.1282	4.97699
cluster1	chr6_103300000_103310000_chr6_103510000_103520000	ENSMUSG00000030077.9	4.846	4.756	5.988	6.665	2.158	3.607	2.196	15	17.7	30.3	29.4	2.7	2.7	2.1	15.39	24.63	27.38	14.22	5.67	5.76	6.95	11.0868	14.6577	23.0319	23.0319	12.5952	8.64335	6.95317
cluster1	chr5_130860000_130870000_chr5_131300000_131310000	ENSMUSG00000034040.12	4.84	3.925	6.605	5.04	2.872	1.757	1.737	13.7	12.5	18.9	20.9	11.9	16.3	5.7	0	0	0	0	0	0	0	18.2637	15.417	15.417	13.3629	17.0126	15.9704	4.55656
cluster1	chr12_45930000_45940000_chr12_46810000_46820000	ENSMUSG00000021047.6	4.834	9.749	6.812	6.693	3.203	2.27	1.371	13.9	26.5	23.2	30	2	3	1.5	13.01	34.73	24.49	13.38	4.81	4.78	4.81	15.4961	14.173	13.0813	17.7193	14.173	7.53637	17.821
cluster1	chr16_85170000_85180000_chr16_85680000_85690000	ENSMUSG00000022892.10	4.826	4.963	3.723	9.888	2.545	2.231	1.428	12.2	15.7	22.2	22.7	9.3	15.2	2.7	0	0	0	0	0	0	0	15.5084	12.5834	17.4732	16.065	12.5378	14.852	10.9802
cluster1	chr18_38000000_38010000_chr18_38290000_38300000	ENSMUSG00000060450.9	4.824	3.981	3.879	4.783	1.773	2.373	1.882	15.8	16.6	18.7	19.9	9.3	10.9	8.8	9.8	9.66	9.2	14.49	12.09	15.87	28.89	14.7793	13.6129	14.3563	15.4423	14.1844	15.3877	12.2372
cluster1	chr6_135900000_135910000_chr6_136160000_136170000	ENSMUSG00000030209.10	4.823	3.921	6.922	4.416	0.856	2.948	NA	18.4	19	20.7	23.9	5.3	8	4.7	0	0	0	0	0	0	0	21.3406	26.4352	20.3826	23.561	8.2805	0	0
cluster1	chr4_22480000_22490000_chr4_23000000_23010000	ENSMUSG00000095139.2	4.821	5.974	5.173	8.108	3.069	3.008	2.131	20.8	39.6	18.4	17.5	1.1	1.7	0.9	0	0	0	0	0	0	0	20.0027	16.445	20.5897	15.3879	11.1252	7.6938	8.75569
cluster1	chr1_42100000_42110000_chr1_42690000_42700000	ENSMUSG00000045515.3	4.818	3.632	4.124	4.563	3.007	3.889	1.584	29.1	25.5	20	13	1.8	9.1	1.4	0	0	0	0	0	0	0	17.6369	20.7752	21.0744	11.0611	6.72844	11.6629	11.0611
cluster1	chr3_89450000_89460000_chr3_89720000_89730000	ENSMUSG00000027952.12	4.813	2.643	3.207	3.747	2.09	2.572	1.779	14	15.9	15.2	17.5	12.1	12.8	12.4	13.53	13.06	14.4	13.15	12.18	12.97	20.7	11.6935	19.3564	16.5024	9.12902	13.4469	14.551	15.3207
cluster1	chr4_152700000_152710000_chr4_153470000_153480000	ENSMUSG00000039546.9	4.8	6.787	4.911	4.844	3.849	1.189	0.624	13.5	13	19.2	32.3	7.2	7	7.8	0	0	0	0	0	0	0	17.0941	19.4998	13.8576	30.6501	11.0696	3.83921	3.98948
cluster1	chr12_44330000_44340000_chr12_44540000_44550000	ENSMUSG00000020598.11	4.788	5.34	8.568	4.749	1.932	3.433	1.003	19.3	27.5	23.4	23.8	1.4	3.5	1.1	0	0	0	0	0	0	0	15.9601	12.5146	14.8466	12.4599	17.7436	17.7436	8.73157
cluster1	chr1_154230000_154240000_chr1_154720000_154730000	ENSMUSG00000004110.10	4.785	5.315	5.484	6.253	3.407	2.476	3.747	13.4	15.1	17.7	26.5	8.8	12.5	5.9	0	0	0	0	0	0	0	13.9765	21.1144	30.8164	6.27492	10.6997	14.8365	2.28149
cluster1	chr11_82380000_82390000_chr11_82700000_82710000	ENSMUSG00000020701.8	4.783	3.961	3.625	5.072	1.743	2.733	1.447	9.4	10.4	16.7	32.2	9.1	13.8	8.5	0	0	0	0	0	0	0	14.2844	16.107	19.6989	21.4495	9.65343	14.7259	4.08082
cluster1	chr4_130880000_130890000_chr4_131830000_131840000	ENSMUSG00000028909.13	4.778	4.141	5.213	5.367	2.066	2.59	3.138	28.6	14	14.6	5.9	11.5	22.1	3.2	9.71	8.38	13.28	12.39	24.17	25.55	6.52	18.431	14.421	14.6643	12.03	17.8945	11.9069	10.6523
cluster1	chr2_28190000_28200000_chr2_28410000_28420000	ENSMUSG00000026833.14	4.771	5.98	4.998	3.919	2.219	3.023	1.62	13.1	18.3	29.5	28.9	2.9	6.2	1	13.48	13.38	14.56	8.66	6.81	26.67	16.44	18.9384	15.1785	18.9384	11.9914	15.7521	12.5108	6.69035
cluster1	chr5_127610000_127620000_chr5_128450000_128460000	ENSMUSG00000029416.13	4.771	4.229	4.17	5.718	3.363	3.528	3.002	14.6	15.4	13.8	14.3	15.4	14.8	11.9	26.67	20.71	13.55	16.88	5.79	10.04	6.37	15.1687	14.6628	16.5096	15.5374	13.1581	13.2422	11.7212
cluster1	chr4_22480000_22490000_chr4_23330000_23340000	ENSMUSG00000095139.2	4.769	4.603	6.376	5.432	2.115	5.642	2.333	20.8	39.6	18.4	17.5	1.1	1.7	0.9	0	0	0	0	0	0	0	20.0027	16.445	20.5897	15.3879	11.1252	7.6938	8.75569
cluster1	chr9_102000000_102010000_chr9_102350000_102360000	ENSMUSG00000032537.10	4.757	5.067	4.874	5.361	2.151	2.104	0.828	22.3	26.2	22.8	16.8	3.7	6.4	1.9	20.44	19.29	13.89	14.2	9.28	11.54	11.37	12.3851	27.3076	12.8953	12.8953	13.1472	9.86141	11.5081
cluster1	chr1_154260000_154270000_chr1_154720000_154730000	ENSMUSG00000004110.10	4.754	7.548	3.964	3.982	2.908	2.459	3.699	13.4	15.1	17.7	26.5	8.8	12.5	5.9	0	0	0	0	0	0	0	13.9765	21.1144	30.8164	6.27492	10.6997	14.8365	2.28149
cluster1	chr2_68860000_68870000_chr2_69420000_69430000	ENSMUSG00000027035.6	4.754	3.361	4.53	6.116	2.059	2.451	1.034	13.1	12.9	23.9	25.1	8.9	11.9	4.3	0	0	0	0	0	0	0	15.8307	13.475	17.1179	14.7322	14.1757	15.1042	9.56431
cluster1	chr8_89840000_89850000_chr8_90820000_90830000	ENSMUSG00000056608.9	4.744	6.299	5.797	5.824	3.946	2.608	0.724	14.6	16.4	17.5	17.3	14.1	13.5	6.6	18.07	25.31	18.32	18.07	8.76	5.68	5.8	8.76979	11.9138	13.3498	9.68224	16.2344	20.8105	19.2395
cluster1	chr8_12010000_12020000_chr8_12390000_12400000	ENSMUSG00000096014.1	4.739	4.108	4.627	5.416	1.867	2.415	1.759	32.9	25.1	13.8	10.6	5.4	6.8	5.4	0	0	0	0	0	0	0	10.3673	12.3652	16.6046	12.0163	15.7869	20.4943	12.3652
cluster1	chr10_121730000_121740000_chr10_122050000_122060000	ENSMUSG00000053684.8	4.737	3.709	7.131	4.392	1.606	3.018	3.098	14.3	12.3	12.9	12.9	14.7	14.1	18.8	0	0	0	0	0	0	0	13.8104	14.9699	13.6048	16.6563	14.343	12.0977	14.518
cluster1	chr4_22480000_22490000_chr4_23310000_23320000	ENSMUSG00000095139.2	4.736	3.261	5.016	3.326	0.848	3.924	NA	20.8	39.6	18.4	17.5	1.1	1.7	0.9	0	0	0	0	0	0	0	20.0027	16.445	20.5897	15.3879	11.1252	7.6938	8.75569
cluster1	chr11_82380000_82390000_chr11_82670000_82680000	ENSMUSG00000020701.8	4.729	3.17	3.811	4.541	2.047	2.453	0.353	9.4	10.4	16.7	32.2	9.1	13.8	8.5	0	0	0	0	0	0	0	14.2844	16.107	19.6989	21.4495	9.65343	14.7259	4.08082
cluster1	chr8_90340000_90350000_chr8_90710000_90720000	ENSMUSG00000043668.9	4.729	3.468	3.856	5.948	2.297	1.761	1.523	16.6	27.7	18.2	23.5	4.9	7.8	1.2	0	0	0	0	0	0	0	15.1951	16.2651	16.7087	18.1632	14.6966	12.2317	6.73956
cluster1	chr17_9860000_9870000_chr17_10310000_10320000	ENSMUSG00000062078.10	4.717	4.618	4.374	4.477	1.759	4.152	1.343	22.2	15.7	16.1	15.8	12.4	12.1	5.7	14.41	28.33	17.64	16.68	9.2	8.34	5.39	15.5071	17.786	14.7828	24.1591	9.01306	7.81233	10.9396
cluster1	chr4_152710000_152720000_chr4_153470000_153480000	ENSMUSG00000039546.9	4.707	5.176	4.188	4.58	2.364	3.403	1.254	13.5	13	19.2	32.3	7.2	7	7.8	0	0	0	0	0	0	0	17.0941	19.4998	13.8576	30.6501	11.0696	3.83921	3.98948
cluster1	chr11_117360000_117370000_chr11_117790000_117800000	ENSMUSG00000025573.4	4.704	3.728	3.691	4.542	1.223	2.404	0.715	1.3	1.4	1.6	1.4	1.5	1.4	91.5	11.73	12.23	10.13	12.4	26.14	15.72	11.65	3.63643	0	6.35947	0.907323	3.1819	5.0027	80.9122
cluster1	chr5_116580000_116590000_chr5_117070000_117080000	ENSMUSG00000063919.8	4.699	3.993	3.626	4.303	2.219	2.992	0.557	22	22.8	21	24.8	2.2	4.9	2.3	0	0	0	0	0	0	0	23.1167	32.3032	20.8868	19.4389	1.64375	1.06424	1.54635
cluster1	chr13_113970000_113980000_chr13_114450000_114460000	ENSMUSG00000021765.7	4.697	3.658	3.266	3.379	2.496	3.218	1.741	13.6	18.7	7.4	10.5	19.9	22.8	7.3	15.38	18.27	22	8.08	13.6	15.05	7.61	11.4986	17.701	16.6911	13.6546	14.8142	18.5698	7.07065
cluster1	chr4_130920000_130930000_chr4_131830000_131840000	ENSMUSG00000028909.13	4.694	3.718	4.376	4.848	1.792	2.288	2.742	28.6	14	14.6	5.9	11.5	22.1	3.2	13.85	14.45	17.96	13.18	10.67	12.91	16.98	18.431	14.421	14.6643	12.03	17.8945	11.9069	10.6523
cluster1	chr6_39870000_39880000_chr6_40090000_40100000	ENSMUSG00000057716.6	4.692	3.551	3.02	4.642	1.823	2.776	1.102	19.3	22.8	22.2	23.8	4.3	5.5	2.3	22.95	18.95	21.69	11.24	7.47	9.65	8.04	15.5492	21.9212	21.5045	21.9212	9.55302	8.02788	1.52291
cluster1	chr2_70050000_70060000_chr2_70560000_70570000	ENSMUSG00000070880.6	4.683	5.323	4.059	3.745	1.523	2.756	1.313	25.2	25.6	22.6	19.3	2.1	3.2	1.9	24.54	17.29	18.94	15.24	6.89	9.04	8.06	19.5266	21.6295	26.9158	17.1541	5.93736	6.72676	2.10992
cluster1	chr4_22020000_22030000_chr4_22480000_22490000	ENSMUSG00000095139.2	4.682	4.72	6.771	4.409	2.214	2.509	2.197	20.8	39.6	18.4	17.5	1.1	1.7	0.9	0	0	0	0	0	0	0	20.0027	16.445	20.5897	15.3879	11.1252	7.6938	8.75569
cluster1	chr11_117360000_117370000_chr11_117800000_117810000	ENSMUSG00000025573.4	4.676	4.265	4.34	3.609	3.364	1.975	1.576	1.3	1.4	1.6	1.4	1.5	1.4	91.5	11.73	12.23	10.13	12.4	26.14	15.72	11.65	3.63643	0	6.35947	0.907323	3.1819	5.0027	80.9122
cluster1	chr4_124130000_124140000_chr4_124700000_124710000	ENSMUSG00000032643.8	4.674	3.589	4.23	3.781	3.62	2.342	1.719	7.6	9.5	12.4	8.2	20.7	28.5	13	11.29	8.11	10.07	9.04	37.76	17.3	6.43	19.4927	12.4813	11.52	11.1427	12.0652	21.3628	11.9353
cluster1	chr6_118060000_118070000_chr6_118370000_118380000	ENSMUSG00000030134.9	4.674	5.718	4.773	3.448	2.098	3.151	0.911	15.6	14.2	14.7	14.6	13.4	14.1	13.6	0	0	0	0	0	0	0	15.0225	16.1773	21.7817	11.5567	13.0666	10.5734	11.8219
cluster1	chr2_22010000_22020000_chr2_22620000_22630000	ENSMUSG00000026787.3	4.672	3.773	6.057	5.533	1.897	1.064	1.927	31.7	24.9	22.3	17.6	0.9	1.9	0.8	0	0	0	0	0	0	0	24.8754	21.4307	13.7349	25.4983	3.64299	5.30507	5.51271
cluster1	chr2_163000000_163010000_chr2_163410000_163420000	ENSMUSG00000035399.8	4.668	3.438	3.425	3.336	2.866	2.715	1.445	14	14.5	12.5	13.9	17.2	16.5	11.5	0	0	0	0	0	0	0	14.9529	14.3845	15.9873	11.804	14.1831	14.3036	14.3845
cluster1	chr6_32580000_32590000_chr6_33400000_33410000	ENSMUSG00000029765.11	4.667	5.393	4.745	6.914	0.956	3.236	1.148	16.5	11.8	19.6	22.9	13.2	11.1	4.8	0	0	0	0	0	0	0	17.5973	19.0672	11.0166	13.6154	18.3049	13.6154	6.78326
cluster1	chr2_29170000_29180000_chr2_29610000_29620000	ENSMUSG00000039844.15	4.666	5.003	4.563	4.704	2.928	0.86	4.723	15.1	15	15	16.2	14.1	14.3	10.4	0	0	0	0	0	0	0	14.7115	15.3974	12.8365	15.0936	15.2556	12.1916	14.5137
cluster1	chr11_71750000_71760000_chr11_72020000_72030000	ENSMUSG00000020811.12	4.642	6.466	4.857	4.962	2.275	3.844	0.346	20.6	33.2	18.2	22.4	1.3	3.4	1	0	0	0	0	0	0	0	22.0589	19.4467	19.4467	19.4467	7.36295	9.48639	2.75171
cluster1	chr7_37520000_37530000_chr7_37770000_37780000	ENSMUSG00000043456.12	4.636	2.733	4.213	5.407	1.844	2.492	1.541	22.5	20.5	20.8	21.7	4.3	9.2	1	0	0	0	0	0	0	0	15.2483	18.5537	21.3989	20.3239	12.4106	9.04941	3.01518
cluster1	chr2_160370000_160380000_chr2_160590000_160600000	ENSMUSG00000074622.4	4.635	3.292	2.887	3.208	2.489	2.706	3.136	9.4	10.3	21.6	22.4	11.8	18.2	6.3	34.58	12.39	13.14	10.2	9.53	10.83	9.32	18.4319	15.2893	10.8856	10.0001	14.4119	15.5888	15.3924
cluster1	chr6_14900000_14910000_chr6_15410000_15420000	ENSMUSG00000029563.12	4.63	6.008	5.319	3.818	2.056	3.583	1.112	12.6	21	17.7	10.8	11.8	24.6	1.5	17.27	23.29	19.31	16.8	5.78	10.99	6.56	18.5847	17.8197	16.807	10.3746	13.5075	15.7937	7.11283
cluster1	chr4_127980000_127990000_chr4_128480000_128490000	ENSMUSG00000028804.14	4.627	5.898	6.11	5.259	1.058	1.367	0.695	16.3	20.7	20.2	20.7	7.1	8.2	6.8	0	0	0	0	0	0	0	17.1404	21.8836	18.3766	19.542	5.71373	13.6966	3.64696
cluster1	chr1_138830000_138840000_chr1_139140000_139150000	ENSMUSG00000019230.10	4.625	3.359	4.998	4.301	2.368	2.307	3.483	14.6	33.5	8.8	3.4	37.7	1.1	1	0	0	0	0	0	0	0	13.5889	19.2736	17.0626	6.10091	22.8924	10.8199	10.2617
cluster1	chr15_73880000_73890000_chr15_74510000_74520000	ENSMUSG00000034730.12	4.623	3.943	4.349	4.573	3.327	3.135	1.571	19.4	23.4	23.2	20.6	4.1	5.8	3.5	0	0	0	0	0	0	0	14.7172	22.2322	14.4278	16.6572	14.7172	16.0594	1.18895
cluster1	chr7_144580000_144590000_chr7_144800000_144810000	ENSMUSG00000031077.7	4.618	3.174	2.992	3.386	2.609	2.108	2.233	13.3	12.3	12	11.3	17.6	16.2	17.3	12.9	7.67	7.93	7.67	8.12	8.8	46.9	13.5583	10.7367	15.5209	11.6583	13.5583	14.1468	20.8207
cluster1	chr18_54990000_55000000_chr18_55680000_55690000	ENSMUSG00000052713.8	4.617	5.216	3.505	3.475	2.08	2.803	1.937	18.1	17.8	17.1	15.2	14.1	14	3.8	0	0	0	0	0	0	0	16.0858	20.4555	13.8209	20.3661	15.0023	9.45336	4.81599
cluster1	chr13_20470000_20480000_chr13_21030000_21040000	ENSMUSG00000041112.11	4.611	8.491	6.208	8.152	1.815	1.981	1.213	14.9	17.6	21.7	27.1	5.5	6.9	6.3	0	0	0	0	0	0	0	13.3206	15.2931	16.8098	15.1511	15.6482	14.8816	8.89547
cluster1	chr4_152730000_152740000_chr4_153480000_153490000	ENSMUSG00000039546.9	4.608	6.788	6.379	6.47	2.482	3.403	1.294	13.5	13	19.2	32.3	7.2	7	7.8	16.81	30.2	8.11	17.06	8.11	13.98	5.73	17.0941	19.4998	13.8576	30.6501	11.0696	3.83921	3.98948
cluster1	chr4_127380000_127390000_chr4_127980000_127990000	ENSMUSG00000028804.14	4.606	3.547	3.719	5.139	NA	3.08	2.806	16.3	20.7	20.2	20.7	7.1	8.2	6.8	0	0	0	0	0	0	0	17.1404	21.8836	18.3766	19.542	5.71373	13.6966	3.64696
cluster1	chr12_112150000_112160000_chr12_112540000_112550000	ENSMUSG00000021294.7	4.603	3.707	6.747	5.52	2.74	1.292	2.48	24.6	19.7	11.4	12.6	14.9	12.4	4.5	32.66	20.79	13.61	12.26	6.97	8.02	5.69	21.4369	15.9198	16.3223	8.16118	9.11859	19.2813	9.75992
cluster1	chr2_22260000_22270000_chr2_22620000_22630000	ENSMUSG00000026787.3	4.594	3.107	2.856	3.172	2.194	1.153	NA	31.7	24.9	22.3	17.6	0.9	1.9	0.8	0	0	0	0	0	0	0	24.8754	21.4307	13.7349	25.4983	3.64299	5.30507	5.51271
cluster1	chr12_56620000_56630000_chr12_57540000_57550000	ENSMUSG00000035451.6	4.593	4.801	4.633	4.02	1.251	1.662	0.641	10.5	21.1	16.7	12.7	7.2	11.9	20	0	0	0	0	0	0	0	13.6031	18.5251	12.5274	15.4536	15.217	13.3733	11.3005
cluster1	chr18_63830000_63840000_chr18_64340000_64350000	ENSMUSG00000045991.14	4.587	4.981	7.2	5.461	2.026	2.478	2.944	11.7	28.7	19.7	18.2	4.8	8.1	8.8	0	0	0	0	0	0	0	17.5261	17.2913	18.1846	17.0475	10.054	12.0008	7.89571
cluster1	chr9_74490000_74500000_chr9_74860000_74870000	ENSMUSG00000043013.10	4.587	3.534	4.171	3.506	0.785	0.72	1.634	8.5	34	22	17.1	3.7	4.8	9.9	0	0	0	0	0	0	0	15.8972	17.4278	12.5237	19.5864	10.7433	15.6568	8.16484
cluster1	chr15_24880000_24890000_chr15_25410000_25420000	ENSMUSG00000045763.7	4.581	4.168	7.055	7.223	1.836	2.352	0.755	12.2	17.1	25.9	27	6.2	10.7	1.1	19.82	32.84	17.77	11.37	6.2	7.16	4.84	11.8531	11.3744	15.4498	10.6588	22.7572	19.1044	8.80236
cluster1	chr9_91360000_91370000_chr9_91950000_91960000	ENSMUSG00000032368.10	4.576	4.501	5.106	3.403	1.852	2.747	1.546	19.9	20	23.3	26.4	2.7	5.2	2.5	0	0	0	0	0	0	0	27.009	21.7836	16.8408	29.4312	0	4.93548	0
cluster1	chr2_93210000_93220000_chr2_93460000_93470000	ENSMUSG00000027215.9	4.575	3.769	5.211	3.36	3.361	1.431	1.985	6.9	6.1	9.2	10.2	10.2	16	41.6	15.26	16.03	14.53	17.92	13.74	12.2	10.31	10.3695	7.41649	5.60058	13.476	14.2331	18.2437	30.6606
cluster1	chr4_46650000_46660000_chr4_47040000_47050000	ENSMUSG00000039813.10	4.572	5.344	3.886	5.554	2.589	3.163	2.274	12.3	11.8	14.5	13.7	17.2	18.4	12.2	0	0	0	0	0	0	0	11.8547	15.9873	17.1244	15.9873	9.28389	18.4449	11.3174
cluster1	chr5_66670000_66680000_chr5_67020000_67030000	ENSMUSG00000029223.9	4.572	4.75	4.272	4.529	2.96	2.357	4.55	20.6	20.9	21.5	27.6	2.6	6.5	0.3	7.14	9.19	11.71	14.09	35.89	15.34	6.64	19.8706	18.1463	20.5189	13.9982	12.2779	12.5757	2.61236
cluster1	chr1_86670000_86680000_chr1_87020000_87030000	ENSMUSG00000026241.5	4.569	3.744	4.099	4.198	3.595	1.674	3.874	6.7	6.8	34.9	31.6	7.6	8.1	4.3	0	0	0	0	0	0	0	15.641	19.1478	17.5764	14.419	17.147	9.53954	6.52916
cluster1	chr7_138390000_138400000_chr7_138820000_138830000	ENSMUSG00000091002.2	4.566	7.36	5.488	8.496	2.353	1.727	1.85	10	16.1	19.5	30.8	8.8	10.4	4.5	0	0	0	0	0	0	0	11.5431	18.0513	15.7864	17.2429	13.5205	22.2625	1.59349
cluster1	chr13_57490000_57500000_chr13_57900000_57910000	ENSMUSG00000056222.10	4.565	3.392	3.901	3.168	3.316	2.476	2.093	9.2	19.3	26.5	30.9	2.9	9.4	1.9	0	0	0	0	0	0	0	12.0345	20.3213	20.9808	27.5576	6.74949	9.67275	2.68358
cluster1	chr7_64500000_64510000_chr7_64700000_64710000	ENSMUSG00000030519.10	4.562	4.474	2.865	4.801	1.804	2.527	2.247	20	23	21	29.7	1.9	4	0.5	20.09	15	16.19	27.85	7.78	7.84	5.26	15.9579	17.7028	16.9161	20.7188	13.5336	13.2842	1.88659
cluster1	chr9_91380000_91390000_chr9_91950000_91960000	ENSMUSG00000036972.10	4.56	4.737	6.396	4.147	3.603	2.068	0.566	23.4	24.1	21.4	26	1.1	3.1	0.8	0	0	0	0	0	0	0	22.3716	26.6386	18.0564	21.2341	4.25975	4.43046	3.00914
cluster1	chr17_29880000_29890000_chr17_30590000_30600000	ENSMUSG00000043557.11	4.557	6.38	5.009	4.721	1.183	1.984	1.456	15.5	25.8	20.1	14.1	9.8	8	6.7	13.04	23	19.31	12.24	7.79	13.22	11.41	15.6604	16.3436	15.5493	11.3821	15.2313	15.9871	9.84615
cluster1	chr1_64110000_64120000_chr1_64430000_64440000	ENSMUSG00000025959.9	4.556	4.456	6.502	3.74	2.82	2.968	2.42	17.6	16.5	20.8	23.3	6.5	10.3	5	0	0	0	0	0	0	0	12.4835	14.3424	10.8206	14.8763	12.4835	10.5579	24.4358
cluster1	chr5_147950000_147960000_chr5_148250000_148260000	ENSMUSG00000029651.12	4.556	4.249	6.09	4.496	2.047	3.112	1.273	8.6	15.1	28.7	32.2	5	7.7	2.7	0	0	0	0	0	0	0	16.3108	18.3223	15.2431	11.495	19.0309	15.8023	3.79565
cluster1	chr7_138390000_138400000_chr7_138830000_138840000	ENSMUSG00000091002.2	4.554	8.335	6.63	5.438	5.025	2.976	1.118	10	16.1	19.5	30.8	8.8	10.4	4.5	0	0	0	0	0	0	0	11.5431	18.0513	15.7864	17.2429	13.5205	22.2625	1.59349
cluster1	chr8_89830000_89840000_chr8_90820000_90830000	ENSMUSG00000056608.9	4.55	5.093	4.341	6.214	2.314	0.592	NA	14.6	16.4	17.5	17.3	14.1	13.5	6.6	0	0	0	0	0	0	0	8.76979	11.9138	13.3498	9.68224	16.2344	20.8105	19.2395
cluster1	chr6_39870000_39880000_chr6_40360000_40370000	ENSMUSG00000057716.6	4.545	4.522	4.262	4.026	2.451	1.924	0.518	19.3	22.8	22.2	23.8	4.3	5.5	2.3	0	0	0	0	0	0	0	15.5492	21.9212	21.5045	21.9212	9.55302	8.02788	1.52291
cluster1	chr9_101910000_101920000_chr9_102350000_102360000	ENSMUSG00000032537.10	4.545	3.379	7.4	5.654	4.197	1.334	0.543	22.3	26.2	22.8	16.8	3.7	6.4	1.9	18.58	22.86	18.05	14.54	5.52	14.12	6.34	12.3851	27.3076	12.8953	12.8953	13.1472	9.86141	11.5081
cluster1	chr11_82240000_82250000_chr11_82890000_82900000	ENSMUSG00000018841.13	4.534	6.233	4.801	6.251	3.759	2.428	3.939	15.1	15	13.1	14.8	13.4	13.3	15.4	0	0	0	0	0	0	0	10.0196	20.2624	17.3354	16.3888	12.0725	11.6314	12.2898
cluster1	chr19_48200000_48210000_chr19_48900000_48910000	ENSMUSG00000063434.5	4.531	5.59	4.807	6.319	2.859	3.211	1.429	14.7	17.5	19.5	25.9	8.3	9	5.1	0	0	0	0	0	0	0	15.1016	16.3581	19.456	19.2053	18.8896	10.9895	0
cluster1	chr9_101920000_101930000_chr9_102350000_102360000	ENSMUSG00000032537.10	4.531	6.069	4.249	3.911	2.124	2.847	2.078	22.3	26.2	22.8	16.8	3.7	6.4	1.9	0	0	0	0	0	0	0	12.3851	27.3076	12.8953	12.8953	13.1472	9.86141	11.5081
cluster1	chr4_138430000_138440000_chr4_138710000_138720000	ENSMUSG00000041241.8	4.526	4.563	3.17	5.265	2.138	2.501	2.013	12.5	13.9	15.5	13.4	15.9	16.2	12.6	20.51	16.25	16.25	18.98	9.2	11	7.8	13.653	13.8502	12.5796	14.131	14.202	14.7618	16.8224
cluster1	chr18_35010000_35020000_chr18_35550000_35560000	ENSMUSG00000099703.2	4.524	3.271	4.906	3.942	2.85	2.411	1.679	18.6	9.2	9.4	14.9	14.2	17.3	16.4	16.45	15.45	13.07	20.99	11.94	12.62	9.48	13.3229	12.225	13.9011	18.27	13.3229	11.1959	17.7621
cluster1	chr9_74360000_74370000_chr9_74860000_74870000	ENSMUSG00000043013.10	4.519	5.608	5.665	5.26	2.25	2.577	NA	8.5	34	22	17.1	3.7	4.8	9.9	0	0	0	0	0	0	0	15.8972	17.4278	12.5237	19.5864	10.7433	15.6568	8.16484
cluster1	chr5_99250000_99260000_chr5_99700000_99710000	ENSMUSG00000029333.10	4.518	5.031	4.583	6.328	3.413	2.568	2.288	17.3	19.8	12.2	17.7	21.5	6.5	5.1	0	0	0	0	0	0	0	18.1455	11.83	11.2666	8.15337	15.0281	18.1455	17.4309
cluster1	chr13_41250000_41260000_chr13_41580000_41590000	ENSMUSG00000091264.2	4.507	3.705	3.973	5.921	2.25	1.492	1.722	14.7	12.6	14.9	17.1	13.4	15.5	11.9	0	0	0	0	0	0	0	13.3927	11.2069	7.78748	13.2178	11.6785	18.8229	23.8937
cluster1	chr14_99300000_99310000_chr14_99900000_99910000	ENSMUSG00000005148.7	4.505	3.986	4.261	4.93	2.959	1.694	1.219	8.8	12.8	13.1	13.9	20.2	23.5	7.7	0	0	0	0	0	0	0	12.6458	16.658	17.1575	17.7733	12.1478	14.8714	8.74617
cluster1	chr4_22480000_22490000_chr4_23220000_23230000	ENSMUSG00000095139.2	4.505	3.486	3.74	3.553	1.515	1.498	0.665	20.8	39.6	18.4	17.5	1.1	1.7	0.9	0	0	0	0	0	0	0	20.0027	16.445	20.5897	15.3879	11.1252	7.6938	8.75569
cluster1	chr3_68080000_68090000_chr3_68490000_68500000	ENSMUSG00000027777.11	4.501	3.882	4.516	5.542	2.834	2.455	0.409	18.4	20.3	22.8	22.1	6.5	8	1.9	0	0	0	0	0	0	0	11.1452	13.3844	18.1277	15.9841	11.1452	15.9841	14.2293
cluster1	chr11_68020000_68030000_chr11_68390000_68400000	ENSMUSG00000020902.8	4.5	6.951	4.674	4.267	3.565	3.395	2.122	9.6	16.9	29.1	26.6	7.9	8.5	1.5	0	0	0	0	0	0	0	13.9152	15.3678	16.2232	13.292	15.226	18.5698	7.40597
cluster1	chr10_94960000_94970000_chr10_95410000_95420000	ENSMUSG00000020027.14	4.485	3.62	3.167	3.632	2.565	2.275	3.027	16.2	8.5	17.8	21.4	15.6	16.4	4.2	0	0	0	0	0	0	0	14.7753	13.396	17.4812	14.5865	16.3967	11.0646	12.2997
cluster1	chr5_112570000_112580000_chr5_112860000_112870000	ENSMUSG00000058153.10	4.484	4.918	5.879	5.729	0.733	3.016	1.747	21.3	25.7	23.6	19.5	2.9	4.1	2.9	21.4	15.73	13.47	17.11	12.21	13.01	7.08	18.2362	18.4254	20.9517	9.8939	9.11769	18.2362	5.13889
cluster1	chr1_120590000_120600000_chr1_121140000_121150000	ENSMUSG00000058665.8	4.477	3.387	3.854	5.133	2.602	2.364	3.899	7.7	27.3	25.1	15.4	10	9.1	5.4	0	0	0	0	0	0	0	8.07053	17.5836	26.5066	12.6774	7.49408	6.34431	21.3233
cluster1	chr7_37550000_37560000_chr7_37760000_37770000	ENSMUSG00000043456.12	4.47	3.193	3.226	3.475	1.275	2.18	1.825	22.5	20.5	20.8	21.7	4.3	9.2	1	22.2	17.22	16.74	18.48	8.38	10.85	6.13	15.2483	18.5537	21.3989	20.3239	12.4106	9.04941	3.01518
cluster1	chr8_14380000_14390000_chr8_14830000_14840000	ENSMUSG00000047495.11	4.463	5.291	7.381	5.443	1.778	4.403	NA	21.4	22.9	21.1	17.7	5.3	6	5.6	0	0	0	0	0	0	0	34.4172	30.9084	18.5887	4.52305	8.79715	2.76546	0
cluster1	chr9_102040000_102050000_chr9_102350000_102360000	ENSMUSG00000032537.10	4.46	4.607	2.757	3.622	0.91	2.81	1.699	22.3	26.2	22.8	16.8	3.7	6.4	1.9	24.99	22.51	17.77	14.41	5.52	7.84	6.96	12.3851	27.3076	12.8953	12.8953	13.1472	9.86141	11.5081
cluster1	chr14_77150000_77160000_chr14_77540000_77550000	ENSMUSG00000022012.8	4.457	3.608	3.012	3.82	2.099	1.867	2.684	19.3	18.1	19.8	19.8	8.6	12.6	1.8	0	0	0	0	0	0	0	14.3323	14.9824	17.143	13.4318	14.3323	18.4649	7.31315
cluster1	chr11_114060000_114070000_chr11_114470000_114480000	ENSMUSG00000041592.12	4.454	4.136	3.171	5.464	1.367	2.134	2.203	10.3	20.2	19.1	19.5	9.5	13.2	8.1	15.97	17	20.52	17.24	11.99	11.82	5.46	10.6429	18.5404	12.9891	22.6837	13.8565	15.1944	6.09294
cluster1	chr5_96370000_96380000_chr5_96700000_96710000	ENSMUSG00000034687.4	4.453	4.805	3.555	5.041	2.545	3.794	1.744	15	11.2	15.4	9.2	20.4	19.9	8.9	13.35	22.71	27.61	13.44	6.18	9.52	7.18	17.8969	16.0302	13.0858	11.4183	13.9879	19.7564	7.82462
cluster1	chr3_34650000_34660000_chr3_35360000_35370000	ENSMUSG00000074637.6	4.45	3.603	3.295	5.394	2.018	2.968	NA	31	23.4	16.3	21.1	1.2	6.2	0.9	0	0	0	0	0	0	0	20.2852	18.8489	15.3184	15.3184	19.4639	7.454	3.31131
cluster1	chr2_101890000_101900000_chr2_102440000_102450000	ENSMUSG00000075012.4	4.449	4.987	6.762	3.946	3.323	1.211	1.857	17.5	19.3	16.9	19.5	14.1	10.4	2.2	15.46	11.32	29.91	15.46	8.64	10.32	8.89	22.2183	27.168	0	2.4638	20.9818	27.168	0
cluster1	chr4_152610000_152620000_chr4_153470000_153480000	ENSMUSG00000039546.9	4.448	7.061	5.236	5.499	2.883	1.236	0.73	13.5	13	19.2	32.3	7.2	7	7.8	0	0	0	0	0	0	0	17.0941	19.4998	13.8576	30.6501	11.0696	3.83921	3.98948
cluster1	chr8_86920000_86930000_chr8_87470000_87480000	ENSMUSG00000031654.11	4.432	3.568	8.334	6.806	2.798	2.978	NA	14.2	15.2	31.9	21.8	8.8	5	3	0	0	0	0	0	0	0	14.7586	16.7722	19.0229	11.7424	18.6329	11.5476	7.52335
cluster1	chr1_176980000_176990000_chr1_177440000_177450000	ENSMUSG00000063659.7	4.431	4.772	4.439	3.66	1.629	2.458	1.243	32	18.8	16.6	14.4	6.7	7.8	3.8	17.02	19.65	19.65	13.12	7.26	13.31	10	13.756	18.7903	14.5713	15.2379	13.1622	12.014	12.4682
cluster1	chr15_73890000_73900000_chr15_74510000_74520000	ENSMUSG00000034730.12	4.429	6.078	4.853	4.588	3.585	2.042	2.128	19.4	23.4	23.2	20.6	4.1	5.8	3.5	0	0	0	0	0	0	0	14.7172	22.2322	14.4278	16.6572	14.7172	16.0594	1.18895
cluster1	chr17_9890000_9900000_chr17_10320000_10330000	ENSMUSG00000062078.10	4.429	3.539	4.034	3.368	2.525	2.877	1.906	22.2	15.7	16.1	15.8	12.4	12.1	5.7	9.89	14.43	15.16	16.05	20.26	12.88	11.33	15.5071	17.786	14.7828	24.1591	9.01306	7.81233	10.9396
cluster1	chr5_120150000_120160000_chr5_120420000_120430000	ENSMUSG00000029595.8	4.429	4.002	6.317	5.032	1.483	2.139	2.23	12.4	22.6	29.6	32	0.9	1.6	0.9	18	17.88	15.66	17.03	8.71	11.6	11.13	16.8195	37.6227	16.204	13.4524	0	11.0103	4.89113
cluster1	chr1_86660000_86670000_chr1_87020000_87030000	ENSMUSG00000026241.5	4.424	4.565	7.481	6.709	3.166	3.473	3.407	6.7	6.8	34.9	31.6	7.6	8.1	4.3	0	0	0	0	0	0	0	15.641	19.1478	17.5764	14.419	17.147	9.53954	6.52916
cluster1	chr5_116110000_116120000_chr5_117110000_117120000	ENSMUSG00000061288.9	4.416	5.173	4.348	6.596	3.144	2.966	1.919	10.1	11.5	12.4	13.9	4	6.1	42	0	0	0	0	0	0	0	15.9887	19.5734	23.3088	9.53278	14.5138	11.6584	5.42415
cluster1	chr4_152650000_152660000_chr4_153480000_153490000	ENSMUSG00000039546.9	4.415	4.131	6.452	4.813	1.077	3.127	1.415	13.5	13	19.2	32.3	7.2	7	7.8	11.44	14.89	11.96	10.86	28.22	11.02	11.61	17.0941	19.4998	13.8576	30.6501	11.0696	3.83921	3.98948
cluster1	chr4_48780000_48790000_chr4_49050000_49060000	ENSMUSG00000063446.4	4.414	3.564	3.826	5.136	2.463	1.656	3.69	16.4	16.9	22.8	32.5	3.2	6.3	1.8	21.72	15.05	20.97	18.6	8.88	10.18	4.61	18.5204	16.4097	14.6589	17.8608	14.817	12.9775	4.75572
cluster1	chr10_87240000_87250000_chr10_87490000_87500000	ENSMUSG00000020052.7	4.404	3.04	3.716	2.721	0.973	3.461	3.29	22.7	37.9	15.5	19.9	0.7	2.6	0.8	0	0	0	0	0	0	0	18.2847	14.6792	16.322	17.9596	9.96329	15.001	7.7903
cluster1	chr11_71330000_71340000_chr11_71750000_71760000	ENSMUSG00000020811.12	4.404	7.217	4.394	5.493	0.364	1.481	2.308	20.6	33.2	18.2	22.4	1.3	3.4	1	0	0	0	0	0	0	0	22.0589	19.4467	19.4467	19.4467	7.36295	9.48639	2.75171
cluster1	chr8_117260000_117270000_chr8_117450000_117460000	ENSMUSG00000034390.11	4.404	2.463	4.869	4.796	0.522	2.572	2.59	11.7	11.6	20.3	32.3	6.4	8.1	9.6	14.87	15.83	18.2	15.83	11.02	13.3	10.95	13.6744	13.6551	14.0763	16.8138	12.5617	13.8984	15.3204
cluster1	chr4_127370000_127380000_chr4_127980000_127990000	ENSMUSG00000028804.14	4.401	8.496	9.386	8.026	2.06	3.861	1.396	16.3	20.7	20.2	20.7	7.1	8.2	6.8	0	0	0	0	0	0	0	17.1404	21.8836	18.3766	19.542	5.71373	13.6966	3.64696
cluster1	chr2_4640000_4650000_chr2_4870000_4880000	ENSMUSG00000039449.10	4.397	3.741	3.407	3.884	2.541	1.811	2.032	16	15.6	14.2	14.9	12.8	12.6	14	17.72	13.39	10.95	13.7	22.3	11.74	10.2	11.1483	14.2962	13.8727	17.7969	14.4092	13.4034	15.0732
cluster1	chr4_22480000_22490000_chr4_22980000_22990000	ENSMUSG00000095139.2	4.392	4.71	3.098	3.824	3.091	1.822	1.433	20.8	39.6	18.4	17.5	1.1	1.7	0.9	0	0	0	0	0	0	0	20.0027	16.445	20.5897	15.3879	11.1252	7.6938	8.75569
cluster1	chr4_22480000_22490000_chr4_23270000_23280000	ENSMUSG00000095139.2	4.391	5.805	6.723	6.612	3.051	2.533	NA	20.8	39.6	18.4	17.5	1.1	1.7	0.9	0	0	0	0	0	0	0	20.0027	16.445	20.5897	15.3879	11.1252	7.6938	8.75569
cluster1	chr1_190160000_190170000_chr1_190800000_190810000	ENSMUSG00000010175.9	4.379	4.815	5.228	5.394	1.587	3.359	1.009	19.1	14.2	15.2	23.1	6.8	6.5	15.1	13.14	17.39	28.79	14.54	4.83	12.77	8.55	14.766	20.8171	17.0034	17.8366	11.3478	9.94778	8.28139
cluster1	chr1_138850000_138860000_chr1_139150000_139160000	ENSMUSG00000079283.2	4.375	8.769	8.071	5.995	2.816	3.095	2.834	17	18.7	12.4	11.8	18.3	13.1	8.7	29.14	31.47	18.61	6.47	5.17	4.37	4.77	10.5682	14.9061	15.0721	12.6967	16.2125	14.2483	16.2962
cluster1	chr9_74500000_74510000_chr9_74860000_74870000	ENSMUSG00000043013.10	4.374	3.727	4.585	4.578	1.91	2.08	2.472	8.5	34	22	17.1	3.7	4.8	9.9	0	0	0	0	0	0	0	15.8972	17.4278	12.5237	19.5864	10.7433	15.6568	8.16484
cluster1	chr9_74330000_74340000_chr9_74860000_74870000	ENSMUSG00000043013.10	4.366	6.042	4.191	4.836	2.251	1.925	5.128	8.5	34	22	17.1	3.7	4.8	9.9	0	0	0	0	0	0	0	15.8972	17.4278	12.5237	19.5864	10.7433	15.6568	8.16484
cluster1	chr8_12400000_12410000_chr8_12550000_12560000	ENSMUSG00000096014.1	4.359	3.741	3.378	2.272	2.412	1.985	1.019	32.9	25.1	13.8	10.6	5.4	6.8	5.4	0	0	0	0	0	0	0	10.3673	12.3652	16.6046	12.0163	15.7869	20.4943	12.3652
cluster1	chr1_128390000_128400000_chr1_128580000_128590000	ENSMUSG00000045382.6	4.353	2.94	2.852	4.677	2.691	2.636	0.851	14.8	26.1	24.3	17.3	4.8	8.6	4.2	15.98	25.32	24.97	15.43	6.74	6.28	5.29	9.73674	17.8803	16.9006	18.6171	12.6767	13.9007	10.2879
cluster1	chr9_106890000_106900000_chr9_107250000_107260000	ENSMUSG00000032575.12	4.353	2.809	2.91	3.814	1.76	2.449	1.736	12.7	11.8	12.8	13.6	14.1	15	19.8	18.13	15.77	15.99	19.3	9.66	10.51	10.65	14.1961	13.3836	14.9929	18.0332	12.5895	11.9176	14.887
cluster1	chr4_152740000_152750000_chr4_153480000_153490000	ENSMUSG00000039546.9	4.352	5.945	4.519	4.548	0.981	1.119	0.725	13.5	13	19.2	32.3	7.2	7	7.8	0	0	0	0	0	0	0	17.0941	19.4998	13.8576	30.6501	11.0696	3.83921	3.98948
cluster1	chr10_94210000_94220000_chr10_94940000_94950000	ENSMUSG00000074785.4	4.349	5.541	5.803	3.986	3.805	2.136	1.265	19.4	17.2	16.2	14.8	6.5	10.4	15.6	16.04	16.27	16.61	16.61	14.43	10.05	9.98	13.9726	17.9765	14.0127	16.6816	16.0515	10.4752	10.8299
cluster1	chr11_68060000_68070000_chr11_68390000_68400000	ENSMUSG00000020902.8	4.342	3.328	3.876	3.611	3.221	2.275	4.049	9.6	16.9	29.1	26.6	7.9	8.5	1.5	10.96	15.78	13.23	12.05	31.26	8.33	8.4	13.9152	15.3678	16.2232	13.292	15.226	18.5698	7.40597
cluster1	chr14_24790000_24800000_chr14_25460000_25470000	ENSMUSG00000007817.10	4.341	4.24	5.178	3.662	3.103	1.901	1.489	16.7	20	16.6	15.9	14.8	11.9	4	13.3	11.48	12.22	14.98	26.37	13.87	7.79	14.3544	16.7895	15.2536	13.7776	15.4377	13.4691	10.918
cluster1	chr5_111420000_111430000_chr5_112030000_112040000	ENSMUSG00000070576.4	4.337	3.887	4.615	3.133	1.337	1.747	1.268	20.5	20	20.7	10	6	20.7	2	26.44	14.75	17.19	19.61	6.04	10.13	5.84	17.6685	18.8975	17.187	13.73	15.0504	14.0766	3.38991
cluster1	chr13_94560000_94570000_chr13_94880000_94890000	ENSMUSG00000021685.11	4.334	4.656	5.596	4.589	2.266	2.443	1.497	17.3	9.2	30.8	28.4	4.1	6.1	4.1	24.31	14.05	19.97	14.76	8.61	9.31	8.99	0	4.2172	13.8509	61.4501	4.2172	6.63045	9.6341
cluster1	chr3_100970000_100980000_chr3_101270000_101280000	ENSMUSG00000033222.12	4.331	4.391	3.379	3.774	2.628	3.067	2.609	17.7	14.7	10.8	10.7	17.7	14.5	14	0	0	0	0	0	0	0	16.8765	11.2854	15.1232	13.4275	14.1894	13.9748	15.1232
cluster1	chr15_74170000_74180000_chr15_74510000_74520000	ENSMUSG00000034730.12	4.327	4.177	4.927	3.144	2.446	2.323	1.61	19.4	23.4	23.2	20.6	4.1	5.8	3.5	17.25	29.49	19.29	14.49	5.95	7.14	6.38	14.7172	22.2322	14.4278	16.6572	14.7172	16.0594	1.18895
cluster1	chr9_120130000_120140000_chr9_120420000_120430000	ENSMUSG00000032518.5	4.325	4.254	3.671	5.908	1.854	2.606	1.891	12.5	12	10.3	11.2	15.4	15	23.8	7.41	10.31	9.85	14.98	11.99	9.27	36.18	10.6942	13.7905	14.7714	19.3125	15.4473	11.7267	14.2574
cluster1	chr13_107330000_107340000_chr13_107880000_107890000	ENSMUSG00000032846.9	4.323	3.924	4.17	3.572	1.922	2.193	1.797	17.7	15.9	17.8	21.6	9.6	10.2	7.2	0	0	0	0	0	0	0	16.9253	13.6452	10.2946	14.1531	18.2603	9.28637	17.4351
cluster1	chr19_57900000_57910000_chr19_58450000_58460000	ENSMUSG00000025089.11	4.307	4.234	5.102	5.357	3.045	3.089	1.866	8.6	15.3	24.2	27.6	7.4	10.9	6	0	0	0	0	0	0	0	14.1049	16.7495	21.713	19.9951	8.67324	13.3935	5.37078
cluster1	chr6_119220000_119230000_chr6_119330000_119340000	ENSMUSG00000041460.10	4.305	4.427	4.453	3.838	2.01	1.987	2.373	13.9	14.8	14.3	15.3	13.9	14	14	19.95	13.92	20.52	15.81	9.89	12.96	6.96	17.9476	15.9982	24.1973	10.2898	10.4315	16.5453	4.59028
cluster1	chr10_60830000_60840000_chr10_60980000_60990000	ENSMUSG00000020099.7	4.302	3.692	3.024	2.607	2.208	2.229	2.562	11.8	13.5	11	10.1	30.2	15.6	7.7	18.2	23.26	13.64	17.82	8.61	11.27	7.2	16.4161	16.1389	22.7332	6.86299	16.2348	14.751	6.86299
cluster1	chr5_120150000_120160000_chr5_120600000_120610000	ENSMUSG00000029600.6	4.295	4.169	5.436	3.981	1.438	3.078	1.299	13	13.5	15	16.7	16.1	15.3	10.4	18	17.88	15.66	17.03	8.71	11.6	11.13	14.9449	14.9449	14.0448	11.0048	12.6694	14.9129	17.4783
cluster1	chr13_69730000_69740000_chr13_70590000_70600000	ENSMUSG00000052981.5	4.292	6.092	7.504	4.715	4.61	0.631	1.529	9.5	12.5	22.1	41.2	5.7	6.3	2.7	0	0	0	0	0	0	0	10.876	13.9002	14.4809	17.1793	16.0236	18.9812	8.5588
cluster1	chr8_86960000_86970000_chr8_87460000_87470000	ENSMUSG00000031654.11	4.291	5.897	4.263	3.965	1.099	2.504	2.434	14.2	15.2	31.9	21.8	8.8	5	3	27.37	17.12	20.61	11.76	9.38	8.65	5.11	14.7586	16.7722	19.0229	11.7424	18.6329	11.5476	7.52335
cluster1	chr2_22150000_22160000_chr2_22620000_22630000	ENSMUSG00000026787.3	4.29	7.289	5.501	4.981	3.059	0.948	0.627	31.7	24.9	22.3	17.6	0.9	1.9	0.8	16.52	32.48	19.16	11.82	5.85	6.83	7.34	24.8754	21.4307	13.7349	25.4983	3.64299	5.30507	5.51271
cluster1	chr12_27340000_27350000_chr12_27640000_27650000	ENSMUSG00000063632.6	4.281	2.519	3.047	3.757	1.917	2.196	1.766	24	20.2	18.8	19.2	9	8.5	0.3	38.76	16.52	12.73	9.81	7.87	10.45	3.86	17.7842	15.188	16.0134	18.907	14.4452	12.1731	5.48895
cluster1	chr11_113350000_113360000_chr11_113620000_113630000	ENSMUSG00000047904.6	4.275	4.861	3.728	3.939	1.08	1.807	2.475	21.5	11.8	30.8	24.7	2.3	4.4	4.6	12.92	26.34	21.07	13.47	7.67	9.68	8.84	15.1516	15.6199	20.8947	17.7888	16.913	9.30355	4.32855
cluster1	chr2_57110000_57120000_chr2_57710000_57720000	ENSMUSG00000026826.9	4.275	5.597	3.496	7.031	2.794	1.965	1.526	15.9	27.3	20.3	18	7.7	8	2.7	0	0	0	0	0	0	0	13.5353	16.7952	14.6156	15.7911	12.6587	13.1647	13.4393
cluster1	chr2_17420000_17430000_chr2_18020000_18030000	ENSMUSG00000054057.2	4.269	4.611	4.395	4.773	2.651	3.048	1.377	17.3	16.8	14.8	14.4	17.2	15	4.5	0	0	0	0	0	0	0	18.3128	14.8976	14.0569	12.6831	17.811	16.106	6.13253
cluster1	chr3_28260000_28270000_chr3_28740000_28750000	ENSMUSG00000027692.12	4.268	4.465	4.757	6.625	2.498	3.096	3.291	17.5	18.8	21.8	22.8	4.9	9.7	4.4	17.68	17.04	27.23	14.56	3.77	12.42	7.3	17.985	16.5552	16.0307	11.6287	9.01774	14.4998	14.2828
cluster1	chr9_101940000_101950000_chr9_102350000_102360000	ENSMUSG00000032537.10	4.267	4.422	5.474	5.46	2.012	2.905	0.496	22.3	26.2	22.8	16.8	3.7	6.4	1.9	16.53	27.43	14.25	17.62	11.04	6.92	6.21	12.3851	27.3076	12.8953	12.8953	13.1472	9.86141	11.5081
cluster1	chr15_58480000_58490000_chr15_58880000_58890000	ENSMUSG00000037075.6	4.264	4.554	4.834	5.387	1.866	2.974	2.036	10.5	11.1	12.1	11.6	12.2	13.1	29.3	0	0	0	0	0	0	0	17.3376	13.4869	15.8277	15.2994	14.8304	14.093	9.12492
cluster1	chr1_190170000_190180000_chr1_190720000_190730000	ENSMUSG00000010175.9	4.26	3.152	6.457	5.351	0.902	4.158	2.017	19.1	14.2	15.2	23.1	6.8	6.5	15.1	32.49	16.8	16.57	16.8	5.83	6.99	4.51	14.766	20.8171	17.0034	17.8366	11.3478	9.94778	8.28139
cluster1	chr1_190160000_190170000_chr1_190730000_190740000	ENSMUSG00000010175.9	4.258	5.294	5.011	2.92	1.226	2.593	4.659	19.1	14.2	15.2	23.1	6.8	6.5	15.1	33.66	16.12	16.46	17.4	5.79	6.56	4.02	14.766	20.8171	17.0034	17.8366	11.3478	9.94778	8.28139
cluster1	chr15_74060000_74070000_chr15_74510000_74520000	ENSMUSG00000034730.12	4.256	3.076	4.255	4.476	2.411	3.194	3.815	19.4	23.4	23.2	20.6	4.1	5.8	3.5	0	0	0	0	0	0	0	14.7172	22.2322	14.4278	16.6572	14.7172	16.0594	1.18895
cluster1	chr2_65840000_65850000_chr2_66030000_66040000	ENSMUSG00000044647.12	4.248	2.681	4.271	4.281	3.041	2.031	0.683	19	23.1	22.2	20	8.5	5.5	1.7	13.72	25.11	23.25	15.58	8.59	8.12	5.63	12.5371	13.6278	16.7145	12.1744	13.2062	13.7477	17.9922
cluster1	chr5_111420000_111430000_chr5_112110000_112120000	ENSMUSG00000070576.4	4.244	5.276	5.198	4.313	1.312	1.655	0.707	20.5	20	20.7	10	6	20.7	2	29.74	15.66	18.65	14.81	6.2	9.13	5.81	17.6685	18.8975	17.187	13.73	15.0504	14.0766	3.38991
cluster1	chr8_12030000_12040000_chr8_12390000_12400000	ENSMUSG00000096014.1	4.244	2.901	4.495	5.933	1.267	2.361	1.746	32.9	25.1	13.8	10.6	5.4	6.8	5.4	13.9	12.85	26.71	18.89	8.45	9.36	9.84	10.3673	12.3652	16.6046	12.0163	15.7869	20.4943	12.3652
cluster1	chr13_97230000_97240000_chr13_97680000_97690000	ENSMUSG00000041773.7	4.241	4.967	4.842	4.255	2.113	2.843	3.476	19.9	17.2	21.9	24.8	6.3	7.4	2.5	0	0	0	0	0	0	0	9.43625	14.2869	12.6699	19.2559	15.4076	8.07468	20.8686
cluster1	chr7_40390000_40400000_chr7_40890000_40900000	ENSMUSG00000039257.10	4.24	4.673	5.207	7.271	4.003	2.317	NA	15.1	16.6	22.7	17.7	6.8	17.7	3.3	26.53	31.34	13.98	11.58	4.24	7.94	4.39	13.8022	16.8338	17.175	17.175	15.8718	16.5941	2.54803
cluster1	chr2_70180000_70190000_chr2_70560000_70570000	ENSMUSG00000070880.6	4.238	4.71	4.819	3.3	1.011	2.96	1.905	25.2	25.6	22.6	19.3	2.1	3.2	1.9	0	0	0	0	0	0	0	19.5266	21.6295	26.9158	17.1541	5.93736	6.72676	2.10992
cluster1	chr4_12880000_12890000_chr4_13740000_13750000	ENSMUSG00000006586.11	4.233	5.146	5.89	3.62	1.465	3.122	1.285	11.7	18.3	19.2	25.1	9.4	11.9	4.4	0	0	0	0	0	0	0	14.0324	16.4244	11.2248	13.783	17.777	16.7559	10.0025
cluster1	chr13_58810000_58820000_chr13_59090000_59100000	ENSMUSG00000055254.10	4.224	2.832	2.948	5.613	0.934	2.868	0.847	16.8	18.6	22.7	25.7	3.3	11.3	1.5	18.02	28.09	20.13	19.18	5.01	6.86	2.71	17.7481	17.6222	17.6976	18.1439	11.4481	13.1831	4.15701
cluster1	chr15_73930000_73940000_chr15_74520000_74530000	ENSMUSG00000034730.12	4.224	4.455	6.404	4.617	1.928	1.568	1.939	19.4	23.4	23.2	20.6	4.1	5.8	3.5	25.92	9.81	20.45	15.87	5.59	12	10.34	14.7172	22.2322	14.4278	16.6572	14.7172	16.0594	1.18895
cluster1	chr14_21990000_22000000_chr14_22490000_22500000	ENSMUSG00000039081.9	4.221	2.926	3.275	4.774	0.784	2.665	2.35	6.4	10	19	20.5	22.6	18.4	3.1	10.47	15.32	29.18	22.53	8.71	7.71	6.09	12.0001	9.96621	15.4673	20.451	19.1263	10.5795	12.4096
cluster1	chr4_54350000_54360000_chr4_54940000_54950000	ENSMUSG00000060206.7	4.221	6.042	6.318	6.466	2.066	3.294	2.072	21.1	21.2	16.9	17	9.2	12.4	2.3	23.94	23.61	22.48	16.76	3.74	5.6	3.88	17.9227	19.5328	13.6466	11.9076	18.7315	13.3101	4.94876
cluster1	chr9_101980000_101990000_chr9_102350000_102360000	ENSMUSG00000032537.10	4.221	3.057	3.947	4.223	3.295	1.347	0.472	22.3	26.2	22.8	16.8	3.7	6.4	1.9	8.48	15.83	21.93	13.44	10.16	7.12	23.03	12.3851	27.3076	12.8953	12.8953	13.1472	9.86141	11.5081
cluster1	chr4_125480000_125490000_chr4_125710000_125720000	ENSMUSG00000001985.9	4.22	3.312	4.259	3.085	1.583	1.285	2.516	20.7	13.4	21.3	20.4	7.7	8.9	7.6	12.71	11.52	25.29	28.08	7.16	9.58	5.65	19.5409	18.7719	21.2929	23.3295	5.70687	9.54678	1.81105
cluster1	chr9_42280000_42290000_chr9_42940000_42950000	ENSMUSG00000032017.10	4.218	4.301	3.505	4.977	3.381	2.455	1.45	12	14.8	18	17.5	10.2	14.5	13.1	0	0	0	0	0	0	0	11.7993	11.7993	9.32915	13.0269	14.6161	20.9464	18.4829
cluster1	chr6_88900000_88910000_chr6_89630000_89640000	ENSMUSG00000002871.10	4.216	3.469	5.032	3.958	2.848	2.551	2.359	11.1	11.9	14.4	12.7	16.2	17.8	15.8	22.9	15.88	23.71	14.8	9.95	6.7	6.06	13.2003	15.7116	10.63	15.5012	12.8384	17.0941	15.0245
cluster1	chr6_28540000_28550000_chr6_28820000_28830000	ENSMUSG00000049939.6	4.209	4.351	5.754	5.616	1.483	1.153	1.411	15.2	17.5	17.9	26.2	7.5	8.5	7.1	0	0	0	0	0	0	0	15.9144	20.3396	20.3396	25.1378	7.81593	7.34511	3.1076
cluster1	chr8_90340000_90350000_chr8_90700000_90710000	ENSMUSG00000043668.9	4.203	5.485	2.795	5.986	2.691	3.327	1.134	16.6	27.7	18.2	23.5	4.9	7.8	1.2	0	0	0	0	0	0	0	15.1951	16.2651	16.7087	18.1632	14.6966	12.2317	6.73956
cluster1	chr5_4100000_4110000_chr5_4920000_4930000	ENSMUSG00000001467.4	4.2	4.698	5.456	5.996	3.152	1.563	1.054	17	19	15.9	15.7	11.3	11.3	9.8	0	0	0	0	0	0	0	12.2842	13.542	14.5902	16.5862	14.1116	14.9039	13.9819
cluster1	chr2_105670000_105680000_chr2_106200000_106210000	ENSMUSG00000027168.17	4.196	4.243	3.305	3.071	2.121	2.623	1.26	48.1	21.1	8.8	11.5	1	8.6	0.9	0	0	0	0	0	0	0	25.5646	15.5075	15.5075	26.84	4.66703	6.60222	5.31117
cluster1	chr5_110830000_110840000_chr5_111270000_111280000	ENSMUSG00000029521.3	4.196	7.973	6.726	8.295	3.393	3.552	2.49	13.6	11.2	8	8.8	13.7	11.3	33.5	15.04	12.77	15.8	12.96	16.37	18.07	9	16.2202	11.8055	12.6683	7.1	9.02142	16.6962	26.4883
cluster1	chr14_32250000_32260000_chr14_32460000_32470000	ENSMUSG00000021919.7	4.194	2.835	2.597	5.469	3.732	3.339	2.921	10.9	11.1	15.8	29.5	10.9	10.9	10.9	0	0	0	0	0	0	0	5.55536	31.249	31.249	12.4998	11.8042	7.6426	0
cluster1	chr6_28550000_28560000_chr6_28830000_28840000	ENSMUSG00000049939.6	4.192	3.083	4.036	4.746	2.232	2.403	1.967	15.2	17.5	17.9	26.2	7.5	8.5	7.1	14.83	19.1	15.49	10.66	15.49	9.05	15.38	15.9144	20.3396	20.3396	25.1378	7.81593	7.34511	3.1076
cluster1	chr1_42090000_42100000_chr1_42690000_42700000	ENSMUSG00000045515.3	4.189	3.916	2.679	4.166	0.759	2.237	2.267	29.1	25.5	20	13	1.8	9.1	1.4	20.2	10.4	27.94	7.71	12.92	14.65	6.19	17.6369	20.7752	21.0744	11.0611	6.72844	11.6629	11.0611
cluster1	chr2_68860000_68870000_chr2_69430000_69440000	ENSMUSG00000027035.6	4.183	4.519	3.456	4.429	2.408	1.619	1.45	13.1	12.9	23.9	25.1	8.9	11.9	4.3	0	0	0	0	0	0	0	15.8307	13.475	17.1179	14.7322	14.1757	15.1042	9.56431
cluster1	chr9_45430000_45440000_chr9_45720000_45730000	ENSMUSG00000032087.9	4.181	3.679	4.602	3.938	1.431	1.892	1.96	26.4	12.4	14.5	21.9	8.7	9.7	6.4	0	0	0	0	0	0	0	18.7969	13.597	19.2647	8.74541	13.4727	17.3779	8.74541
cluster1	chr8_34330000_34340000_chr8_34810000_34820000	ENSMUSG00000031530.6	4.18	6.188	3.953	5.568	0.657	1.868	1.298	22.3	14.9	23.9	29.4	4	4	1.4	0	0	0	0	0	0	0	9.75791	24.0034	13.1477	10.1599	7.47021	18.7265	16.7344
cluster1	chr8_11950000_11960000_chr8_12400000_12410000	ENSMUSG00000096014.1	4.169	3.557	4.93	3.682	1.445	1.54	2.292	32.9	25.1	13.8	10.6	5.4	6.8	5.4	0	0	0	0	0	0	0	10.3673	12.3652	16.6046	12.0163	15.7869	20.4943	12.3652
cluster1	chr13_58810000_58820000_chr13_59270000_59280000	ENSMUSG00000055254.10	4.16	3.534	4.772	3.833	2.064	2.305	1.672	16.8	18.6	22.7	25.7	3.3	11.3	1.5	0	0	0	0	0	0	0	17.7481	17.6222	17.6976	18.1439	11.4481	13.1831	4.15701
cluster1	chr9_115300000_115310000_chr9_116040000_116050000	ENSMUSG00000032437.9	4.157	4.026	7.371	5.612	3.059	3.147	2.185	11.7	12.2	13.9	14.8	15.2	14.5	17.8	0	0	0	0	0	0	0	15.2869	12.2561	13.7378	6.86892	15.2869	17.9773	18.586
cluster1	chr4_140240000_140250000_chr4_140530000_140540000	ENSMUSG00000040972.8	4.156	4.482	6.018	7.328	0.526	1.995	2.191	20	34.3	13.6	24.1	1.7	4.6	1.8	15.43	25.65	15.22	20.67	8.18	7.84	7.01	22.5955	21.3408	15.754	20.8301	9.73996	8.08254	1.65702
cluster1	chr12_98330000_98340000_chr12_98620000_98630000	ENSMUSG00000021007.9	4.155	4.72	3.995	4.521	1.547	2.76	1.509	16.2	15.4	16.4	15.6	16.5	15	5	0	0	0	0	0	0	0	14.7877	14.2812	14.1497	15.5197	14.7562	13.3945	13.111
cluster1	chr18_54010000_54020000_chr18_54980000_54990000	ENSMUSG00000052713.8	4.135	5.301	5.487	3.591	3.123	2.976	0.591	18.1	17.8	17.1	15.2	14.1	14	3.8	0	0	0	0	0	0	0	16.0858	20.4555	13.8209	20.3661	15.0023	9.45336	4.81599
cluster1	chr4_22490000_22500000_chr4_23270000_23280000	ENSMUSG00000095139.2	4.135	4.116	6.018	5.345	4.176	4.526	0.688	20.8	39.6	18.4	17.5	1.1	1.7	0.9	0	0	0	0	0	0	0	20.0027	16.445	20.5897	15.3879	11.1252	7.6938	8.75569
cluster1	chr6_39870000_39880000_chr6_40160000_40170000	ENSMUSG00000057716.6	4.131	3.331	2.732	4.748	1.176	2.546	1.763	19.3	22.8	22.2	23.8	4.3	5.5	2.3	0	0	0	0	0	0	0	15.5492	21.9212	21.5045	21.9212	9.55302	8.02788	1.52291
cluster1	chr3_79240000_79250000_chr3_79560000_79570000	ENSMUSG00000061175.7	4.127	4.479	4.198	4.452	2.77	1.646	3.56	12	12.5	16	15.3	11.7	13.3	19.2	0	0	0	0	0	0	0	11.7615	15.7372	13.7639	17.8351	12.4512	12.8471	15.6041
cluster1	chr2_174280000_174290000_chr2_174880000_174890000	ENSMUSG00000027523.15	4.126	4.035	5.268	4.019	2.502	2.986	3.107	11.9	13	15.4	15.1	18.1	19	7.6	8.39	8.87	11.25	16.17	12.58	37.79	4.95	13.3597	14.4705	15.1821	15.9843	14.4705	13.9979	12.5352
cluster1	chr17_9930000_9940000_chr17_10310000_10320000	ENSMUSG00000062078.10	4.124	3.311	3.156	2.806	1.839	2.747	1.9	22.2	15.7	16.1	15.8	12.4	12.1	5.7	18.57	17.68	13.55	19.63	9.2	13.45	7.93	15.5071	17.786	14.7828	24.1591	9.01306	7.81233	10.9396
cluster1	chr2_21920000_21930000_chr2_22620000_22630000	ENSMUSG00000026787.3	4.118	3.917	5.664	6.186	1.285	1.336	3.078	31.7	24.9	22.3	17.6	0.9	1.9	0.8	16.94	29.17	26.6	15.09	3.84	2.46	5.89	24.8754	21.4307	13.7349	25.4983	3.64299	5.30507	5.51271
cluster1	chr11_71750000_71760000_chr11_72000000_72010000	ENSMUSG00000020811.12	4.115	2.917	4.392	3.041	1.239	2.127	1.565	20.6	33.2	18.2	22.4	1.3	3.4	1	0	0	0	0	0	0	0	22.0589	19.4467	19.4467	19.4467	7.36295	9.48639	2.75171
cluster1	chr7_64390000_64400000_chr7_64730000_64740000	ENSMUSG00000030521.9	4.112	5.378	5.53	5.308	3.544	3.888	1.382	13.9	11.8	11.6	12	16.6	14	20	0	0	0	0	0	0	0	11.9971	12.339	13.8308	8.81469	16.2078	18.099	18.7117
cluster1	chr9_102030000_102040000_chr9_102350000_102360000	ENSMUSG00000032537.10	4.109	3.54	3.352	4.627	3.763	3.712	0.92	22.3	26.2	22.8	16.8	3.7	6.4	1.9	26.51	16.61	15.28	16.27	7.01	9.16	9.16	12.3851	27.3076	12.8953	12.8953	13.1472	9.86141	11.5081
cluster1	chr5_112570000_112580000_chr5_113030000_113040000	ENSMUSG00000058153.10	4.099	3.258	3.761	4.638	2.638	3.627	1.429	21.3	25.7	23.6	19.5	2.9	4.1	2.9	13.4	15.09	15.96	12.94	13.4	19	10.2	18.2362	18.4254	20.9517	9.8939	9.11769	18.2362	5.13889
cluster1	chr6_89020000_89030000_chr6_89360000_89370000	ENSMUSG00000030084.7	4.099	3.372	4.895	5.189	2.603	3.105	0.815	17.5	19.7	20.3	16	11.1	12.1	3.2	23.73	18.02	10.9	16.03	10.41	10.73	10.18	10.2163	18.1421	13.7653	13.5586	9.80264	18.1421	16.373
cluster1	chr15_82810000_82820000_chr15_83080000_83090000	ENSMUSG00000058586.7	4.093	5.271	3.97	3.746	2.626	2.411	2.649	12.5	12.8	13.4	12.5	18.9	18	11.9	13.79	10.92	10.62	14.59	9.48	8.83	31.77	18.462	8.88642	9.40037	13.1247	18.462	12.4456	19.2189
cluster1	chr4_124290000_124300000_chr4_124660000_124670000	ENSMUSG00000090125.3	4.084	2.687	3.654	3.742	2.274	2.647	1.736	18.1	26.2	22.3	24.1	2.8	4.7	1.9	13.52	23.15	23.8	14.2	8.27	10.28	6.79	12.3241	20.6304	21.4923	7.06571	14.8063	16.6156	7.06571
cluster1	chr6_28540000_28550000_chr6_28830000_28840000	ENSMUSG00000049939.6	4.084	5.603	3.686	5.383	3.209	2.894	3.299	15.2	17.5	17.9	26.2	7.5	8.5	7.1	0	0	0	0	0	0	0	15.9144	20.3396	20.3396	25.1378	7.81593	7.34511	3.1076
cluster1	chr14_77150000_77160000_chr14_77620000_77630000	ENSMUSG00000022012.8	4.082	4.842	4.688	5.283	2.018	2.458	1.442	19.3	18.1	19.8	19.8	8.6	12.6	1.8	30.59	19.7	16.77	9.97	10.55	7.1	5.33	14.3323	14.9824	17.143	13.4318	14.3323	18.4649	7.31315
cluster1	chr12_73720000_73730000_chr12_73960000_73970000	ENSMUSG00000021113.4	4.08	2.91	3.324	4.305	2.583	0.882	2.344	17	15.1	16.8	17	13.4	12.9	7.8	0	0	0	0	0	0	0	15.5482	12.1654	15.5482	14.3313	12.0684	14.2899	16.0485
cluster1	chr4_125490000_125500000_chr4_125950000_125960000	ENSMUSG00000001985.9	4.08	9.548	6.955	8.664	0.539	3.177	3.462	20.7	13.4	21.3	20.4	7.7	8.9	7.6	0	0	0	0	0	0	0	19.5409	18.7719	21.2929	23.3295	5.70687	9.54678	1.81105
cluster1	chr6_127150000_127160000_chr6_127410000_127420000	ENSMUSG00000000184.9	4.08	2.841	3.15	2.828	1.486	1.538	1.641	24	18.9	9	7.2	22.3	15.3	3.3	34.14	21.71	14.37	11.33	5.59	7.02	5.84	14.3239	17.9856	10.8167	10.8167	15.2054	11.4052	19.4464
cluster1	chr16_30530000_30540000_chr16_31070000_31080000	ENSMUSG00000047434.9	4.079	3.919	5.528	5.488	3.234	3.069	3.454	10.8	12.1	13.8	12.9	19.4	20.7	10.2	0	0	0	0	0	0	0	16.3255	13.7191	11.9899	17.6681	12.2252	15.6909	12.3813
cluster1	chr15_99590000_99600000_chr15_99900000_99910000	ENSMUSG00000044217.12	4.078	4.75	4.888	4.982	2.685	2.212	2.739	11.8	13.2	19.1	20	10	10.7	15.2	13.63	12.52	9.05	7.87	25.24	10.7	20.98	14.9837	15.4108	19.0541	13.1266	18.4647	10.0724	8.88773
cluster1	chr9_102080000_102090000_chr9_102350000_102360000	ENSMUSG00000032537.10	4.075	3.081	3.998	4.756	2.176	2.22	0.888	22.3	26.2	22.8	16.8	3.7	6.4	1.9	0	0	0	0	0	0	0	12.3851	27.3076	12.8953	12.8953	13.1472	9.86141	11.5081
cluster1	chr6_39870000_39880000_chr6_40030000_40040000	ENSMUSG00000057716.6	4.073	3.788	2.387	3.25	1.871	2.476	1.392	19.3	22.8	22.2	23.8	4.3	5.5	2.3	9.01	28.44	14.16	18.23	9.89	9.74	10.53	15.5492	21.9212	21.5045	21.9212	9.55302	8.02788	1.52291
cluster1	chr9_64380000_64390000_chr9_64670000_64680000	ENSMUSG00000036466.13	4.072	4.218	4.172	4.08	2.552	3.268	2.762	13.7	18.5	20.2	29	6.5	6.9	5.2	0	0	0	0	0	0	0	16.8803	14.6573	15.902	12.6521	20.5993	12.4422	6.86686
cluster1	chr11_84520000_84530000_chr11_84710000_84720000	ENSMUSG00000018698.11	4.071	4.836	5.875	6.464	1.16	2.031	2.413	8.6	24.7	30.8	32.8	1	1.2	1	11.74	28.13	14.22	12.87	12.78	13.15	7.11	2.49331	21.6011	42.6608	24.6559	4.84938	1.52445	2.21503
cluster1	chr4_152720000_152730000_chr4_153470000_153480000	ENSMUSG00000039546.9	4.07	3.953	7.17	6.037	1.82	3.896	1.874	13.5	13	19.2	32.3	7.2	7	7.8	19.94	13.3	18.06	15.01	17.3	10.05	6.35	17.0941	19.4998	13.8576	30.6501	11.0696	3.83921	3.98948
cluster1	chr1_177190000_177200000_chr1_177440000_177450000	ENSMUSG00000063659.7	4.065	5.271	3.45	3.364	2.904	2.395	0.976	32	18.8	16.6	14.4	6.7	7.8	3.8	0	0	0	0	0	0	0	13.756	18.7903	14.5713	15.2379	13.1622	12.014	12.4682
cluster1	chr11_24080000_24090000_chr11_24430000_24440000	ENSMUSG00000000861.11	4.064	4.437	3.609	4.365	2.232	3.028	2.417	19.5	10	13.5	15.1	16.8	13.1	12	0	0	0	0	0	0	0	20.678	9.94873	12.1915	19.3788	12.7151	4.40991	20.678
cluster1	chr2_70060000_70070000_chr2_70560000_70570000	ENSMUSG00000070880.6	4.051	4.102	3.41	3.525	1.724	1.16	2.382	25.2	25.6	22.6	19.3	2.1	3.2	1.9	21.95	22.57	21.5	13.55	6.84	9.01	4.59	19.5266	21.6295	26.9158	17.1541	5.93736	6.72676	2.10992
cluster1	chr6_100870000_100880000_chr6_101190000_101200000	ENSMUSG00000035357.12	4.048	6.822	4.389	4.018	2.893	2.429	1.216	8.1	15.2	23.8	22.2	11.9	15.5	3.2	0	0	0	0	0	0	0	14.0299	12.4507	18.6058	13.2843	14.9437	22.3154	4.37034
cluster1	chr7_132230000_132240000_chr7_132570000_132580000	ENSMUSG00000030934.8	4.045	5.266	3.938	3.604	2.872	2.865	3.64	13.3	12	13.4	11.1	16.4	18.1	15.6	12.67	17.39	12.58	16.33	14.39	16.1	10.54	14.7402	12.2514	13.1467	20.022	7.46962	14.6411	17.729
cluster1	chr12_56670000_56680000_chr12_57540000_57550000	ENSMUSG00000035451.6	4.043	4.286	5.952	4.898	4.012	2.722	2.561	10.5	21.1	16.7	12.7	7.2	11.9	20	7.49	8.28	7.77	12.16	40.39	16.36	7.55	13.6031	18.5251	12.5274	15.4536	15.217	13.3733	11.3005
cluster1	chr4_140240000_140250000_chr4_140520000_140530000	ENSMUSG00000040972.8	4.042	3.251	3.626	3.524	0.725	1.497	3.033	20	34.3	13.6	24.1	1.7	4.6	1.8	16.88	22.52	14.05	19.16	9.44	8.6	9.37	22.5955	21.3408	15.754	20.8301	9.73996	8.08254	1.65702
cluster1	chr9_64340000_64350000_chr9_64740000_64750000	ENSMUSG00000032396.13	4.042	3.587	3.814	3.387	2.72	1.254	2.37	15.6	14.9	13.1	13.8	15	14.6	13.1	0	0	0	0	0	0	0	9.74172	12.8686	15.2359	12.0025	17.5311	13.4343	19.1859
cluster1	chr2_173590000_173600000_chr2_174110000_174120000	ENSMUSG00000039263.12	4.041	9.627	9.795	6.077	2.17	3.011	3.99	9.3	11.6	9.5	10.3	19.4	18.2	21.7	14.31	18.84	21.08	16.83	8.04	10.7	10.18	13.4067	16.365	6.28861	11.7451	19.6192	18.2577	14.3177
cluster1	chr7_72770000_72780000_chr7_73390000_73400000	ENSMUSG00000070509.11	4.029	6.784	5.277	5.737	2.484	3.058	NA	16.5	22.9	22	20.1	8	9.1	1.4	16.33	32.3	21.58	16.56	4.43	5.18	3.61	16.2676	15.342	15.6633	16.4309	15.342	15.5852	5.36894
cluster1	chr6_39870000_39880000_chr6_40150000_40160000	ENSMUSG00000057716.6	4.025	2.759	3.591	4.524	1.29	1.323	2.216	19.3	22.8	22.2	23.8	4.3	5.5	2.3	0	0	0	0	0	0	0	15.5492	21.9212	21.5045	21.9212	9.55302	8.02788	1.52291
cluster1	chr1_55400000_55410000_chr1_55700000_55710000	ENSMUSG00000038349.10	4.022	5.11	6.65	4.749	1.914	2.726	1.839	18.3	14	20.7	20.1	8.9	10.9	7.1	25.39	13.54	16.59	19.89	7.14	10.6	6.85	11.5478	14.4413	19.7382	13.5801	14.7044	16.933	9.05517
cluster1	chr2_101720000_101730000_chr2_102450000_102460000	ENSMUSG00000075012.4	4.022	4.75	6.195	5.19	1.847	2.562	2.281	17.5	19.3	16.9	19.5	14.1	10.4	2.2	21.52	31.11	10.14	11.03	10.29	10.73	5.18	22.2183	27.168	0	2.4638	20.9818	27.168	0
cluster1	chr4_103640000_103650000_chr4_104360000_104370000	ENSMUSG00000028519.12	4.022	7.488	4.231	5.545	1.832	1.146	2.946	25.3	20.1	23.3	14.7	8.3	7.3	1	23.83	19.05	13.32	11.81	17.39	8.41	6.19	17.5183	15.5178	15.4845	13.5244	16.7254	15.9219	5.30765
cluster1	chr15_84230000_84240000_chr15_84640000_84650000	ENSMUSG00000022438.6	4.015	4.988	3.706	4.705	3.4	2.479	3.423	7.4	14.2	13	15.5	10.7	13	26.2	8.34	9.95	9.47	12.36	11.69	31.49	16.7	16.4822	11.0068	11.2851	15.7042	19.854	10.4002	15.2676
cluster1	chr4_22010000_22020000_chr4_22490000_22500000	ENSMUSG00000095139.2	4.014	4.387	3.888	4.004	2.104	2.793	1.619	20.8	39.6	18.4	17.5	1.1	1.7	0.9	15.71	31.32	23.37	11.97	4.03	7.22	6.38	20.0027	16.445	20.5897	15.3879	11.1252	7.6938	8.75569
cluster1	chr17_67350000_67360000_chr17_67570000_67580000	ENSMUSG00000033278.9	4.006	3.156	6.632	4.717	2.128	2.461	1.944	10.2	12.8	17.9	16.8	16.1	19.7	6.4	0	0	0	0	0	0	0	15.5312	14.5409	15.6204	14.8357	16.9942	15.4979	6.97964
cluster1	chr2_70100000_70110000_chr2_70560000_70570000	ENSMUSG00000070880.6	4.006	3.838	5.077	3.666	1.603	2.225	4.436	25.2	25.6	22.6	19.3	2.1	3.2	1.9	12.98	22.39	20.55	18.33	6.63	11.3	7.82	19.5266	21.6295	26.9158	17.1541	5.93736	6.72676	2.10992
cluster1	chr2_104170000_104180000_chr2_104410000_104420000	ENSMUSG00000068373.10	4.005	4.378	3.912	3.598	1.492	2.588	1.803	19.5	15.8	20	21.6	9.5	8.5	5.1	12.72	7.05	9.02	9.47	23.02	27.03	11.69	15.8983	17.2045	15.4296	16.0119	14.4496	15.32	5.68615
cluster1	chr1_42270000_42280000_chr1_42690000_42700000	ENSMUSG00000045515.3	4.004	2.703	2.547	3.821	0.295	2.348	1.867	29.1	25.5	20	13	1.8	9.1	1.4	20.93	28.15	13.76	13.76	7.33	8.01	8.07	17.6369	20.7752	21.0744	11.0611	6.72844	11.6629	11.0611
cluster1	chr12_26890000_26900000_chr12_27330000_27340000	ENSMUSG00000063632.6	4.002	3.026	5.399	3.647	2.243	1.669	1.212	24	20.2	18.8	19.2	9	8.5	0.3	0	0	0	0	0	0	0	17.7842	15.188	16.0134	18.907	14.4452	12.1731	5.48895
cluster1	chr8_117920000_117930000_chr8_118280000_118290000	ENSMUSG00000031841.14	3.995	5.838	3.662	5.566	2.764	2.305	1.926	10.7	15.5	19.7	30.3	10	10.5	3.3	0	0	0	0	0	0	0	18.2193	26.1649	13.9625	14.2867	10.7554	13.9625	2.64871
cluster1	chr1_88740000_88750000_chr1_89060000_89070000	ENSMUSG00000036206.8	3.994	4.041	3.345	3.948	1.042	2.288	2.065	15.9	12.2	17.1	21.3	14.4	16.4	2.8	23.62	10.23	15.93	11.37	8.9	14.86	15.09	15.2285	20.4311	20.6079	14.987	7.58625	12.1689	8.9905
cluster1	chr7_37510000_37520000_chr7_37760000_37770000	ENSMUSG00000043456.12	3.993	4.263	2.651	3.822	2.495	1.59	0.384	22.5	20.5	20.8	21.7	4.3	9.2	1	15.87	16.2	23.1	18.24	8.52	11.35	6.72	15.2483	18.5537	21.3989	20.3239	12.4106	9.04941	3.01518
cluster1	chr4_100770000_100780000_chr4_101140000_101150000	ENSMUSG00000028532.10	3.979	4.494	3.344	6.03	1.985	2.65	1.308	14.1	21.1	13.9	11.6	17.5	17.1	4.6	7.33	11.96	9.96	19.84	25.04	20.58	5.29	17.204	16.6677	19.9157	14.4469	13.4751	11.6894	6.60134
cluster1	chr9_45430000_45440000_chr9_45700000_45710000	ENSMUSG00000032087.9	3.977	3.379	3.108	4.121	2.527	1.747	0.394	26.4	12.4	14.5	21.9	8.7	9.7	6.4	13.33	14.84	28.29	17.24	8.15	7.63	10.51	18.7969	13.597	19.2647	8.74541	13.4727	17.3779	8.74541
cluster1	chr4_131350000_131360000_chr4_131830000_131840000	ENSMUSG00000028909.13	3.968	4.135	3.97	3.238	1.623	1.795	1.262	28.6	14	14.6	5.9	11.5	22.1	3.2	29.62	9.2	10.37	14.7	10.14	14.7	11.26	18.431	14.421	14.6643	12.03	17.8945	11.9069	10.6523
cluster1	chr15_74140000_74150000_chr15_74510000_74520000	ENSMUSG00000034730.12	3.967	3.027	2.965	3.789	0.266	1.959	2.226	19.4	23.4	23.2	20.6	4.1	5.8	3.5	32.13	19.59	16.68	13.33	5.1	6.98	6.19	14.7172	22.2322	14.4278	16.6572	14.7172	16.0594	1.18895
cluster1	chr4_148120000_148130000_chr4_148420000_148430000	ENSMUSG00000029003.7	3.966	3.086	2.932	3.041	0.832	2.314	1.439	13.6	16.1	14.6	15.5	19	14.9	6.4	0	0	0	0	0	0	0	13.5903	12.7238	16.9405	12.3196	14.8704	14.5035	15.0518
cluster1	chr12_112150000_112160000_chr12_112450000_112460000	ENSMUSG00000021294.7	3.965	4.941	3.859	5.078	2.798	2.871	2.925	24.6	19.7	11.4	12.6	14.9	12.4	4.5	21.5	14.06	12.07	14.77	11.73	16.74	9.13	21.4369	15.9198	16.3223	8.16118	9.11859	19.2813	9.75992
cluster1	chr4_125480000_125490000_chr4_125900000_125910000	ENSMUSG00000001985.9	3.964	4.843	4.507	3.88	1.465	1.543	0.546	20.7	13.4	21.3	20.4	7.7	8.9	7.6	0	0	0	0	0	0	0	19.5409	18.7719	21.2929	23.3295	5.70687	9.54678	1.81105
cluster1	chr7_72960000_72970000_chr7_73380000_73390000	ENSMUSG00000070509.11	3.962	3.474	3.424	5.779	1.099	1.805	0.635	16.5	22.9	22	20.1	8	9.1	1.4	10.91	30.34	17.34	14.25	11.22	11.78	4.16	16.2676	15.342	15.6633	16.4309	15.342	15.5852	5.36894
cluster1	chr17_9840000_9850000_chr17_10310000_10320000	ENSMUSG00000062078.10	3.961	5.858	6.475	5.093	2.417	3.178	3.024	22.2	15.7	16.1	15.8	12.4	12.1	5.7	14.64	23.44	22.79	15.71	6.69	10.13	6.6	15.5071	17.786	14.7828	24.1591	9.01306	7.81233	10.9396
cluster1	chr10_95030000_95040000_chr10_95410000_95420000	ENSMUSG00000020027.14	3.957	3.849	4.099	5.635	2.087	2.147	2.964	16.2	8.5	17.8	21.4	15.6	16.4	4.2	19.05	10.68	19.59	15.03	13.45	15.57	6.64	14.7753	13.396	17.4812	14.5865	16.3967	11.0646	12.2997
cluster1	chr13_71950000_71960000_chr13_72350000_72360000	ENSMUSG00000060969.8	3.953	2.398	3.124	3.662	0.931	1.65	1.659	5.5	24.4	25.7	13.4	14.6	12.7	3.7	15.19	28.77	17.52	14.87	9.03	7.98	6.63	13.541	17.38	17.7552	11.8957	18.941	10.8836	9.60353
cluster1	chr2_29250000_29260000_chr2_29600000_29610000	ENSMUSG00000035513.15	3.949	4.098	3.33	6.273	1.661	2.541	3.328	17.8	27	15.6	14	7.9	10.5	7.1	12.46	8.05	11.02	18.78	23.43	8.48	17.79	19.5661	15.3091	12.328	12.7709	18.3632	19.5661	2.09654
cluster1	chr12_105040000_105050000_chr12_105410000_105420000	ENSMUSG00000021102.3	3.946	4.621	4.146	4.657	1.691	3.167	0.68	7.7	7.7	7.2	8.9	8.8	9.3	50.3	0	0	0	0	0	0	0	14.9486	11.6283	12.9297	16.3238	13.3937	14.9915	15.7844
cluster1	chr14_63540000_63550000_chr14_63750000_63760000	ENSMUSG00000035078.5	3.941	3.852	4.081	3.683	1.892	3.054	1.846	16.5	17.8	18.7	17.8	10.1	11.3	7.8	8.89	10.01	36.93	29.97	3.24	6.38	4.57	12.4076	11.6885	13.9662	13.5524	15.5242	15.6353	17.2259
cluster1	chr1_88350000_88360000_chr1_88690000_88700000	ENSMUSG00000049866.8	3.937	2.859	4.624	4.601	1.922	2.666	1.145	16.1	21.3	21.9	21	8.8	8.9	2.2	17.19	17.84	7.9	4.59	23.35	17.45	11.68	16.3164	16.8424	17.1056	16.6301	12.4457	14.3184	6.34142
cluster1	chr9_45420000_45430000_chr9_45670000_45680000	ENSMUSG00000032087.9	3.937	3.071	3.593	3.987	3.284	2.062	0.733	26.4	12.4	14.5	21.9	8.7	9.7	6.4	23.19	15.08	19.5	18.32	8.24	12.16	3.52	18.7969	13.597	19.2647	8.74541	13.4727	17.3779	8.74541
cluster1	chr2_147380000_147390000_chr2_148040000_148050000	ENSMUSG00000037025.7	3.928	3.437	6.244	4.996	0.966	1.538	1.887	6	29.7	16	12.4	4.9	7.4	23.5	0	0	0	0	0	0	0	3.30642	25.2129	5.78234	7.43963	0	14.878	43.3807
cluster1	chr18_72340000_72350000_chr18_73160000_73170000	ENSMUSG00000060534.11	3.926	5.337	3.953	5.573	2.22	1.857	NA	20.8	27.8	24.1	22.6	1.5	2.5	0.8	19.07	18.29	19.75	17.41	6.99	11.9	6.6	19.8432	21.2673	14.5089	21.6227	9.53082	9.45909	3.76796
cluster1	chr9_45430000_45440000_chr9_45670000_45680000	ENSMUSG00000032087.9	3.924	3.067	4.125	4.864	1.405	3.098	NA	26.4	12.4	14.5	21.9	8.7	9.7	6.4	23.19	15.08	19.5	18.32	8.24	12.16	3.52	18.7969	13.597	19.2647	8.74541	13.4727	17.3779	8.74541
cluster1	chr11_71350000_71360000_chr11_71750000_71760000	ENSMUSG00000020811.12	3.915	4.914	5.167	6.082	1.457	3.613	1.508	20.6	33.2	18.2	22.4	1.3	3.4	1	0	0	0	0	0	0	0	22.0589	19.4467	19.4467	19.4467	7.36295	9.48639	2.75171
cluster1	chr5_76570000_76580000_chr5_76850000_76860000	ENSMUSG00000036377.14	3.912	4.26	4.406	3.574	2.616	3.138	2.5	20.1	18.7	19.5	21.1	7.4	8	5.1	0	0	0	0	0	0	0	16.306	11.9305	13.7644	7.9552	16.5766	13.1819	20.2854
cluster1	chr4_125490000_125500000_chr4_125710000_125720000	ENSMUSG00000001985.9	3.906	3.376	4.341	5.183	1.675	2.683	1.642	20.7	13.4	21.3	20.4	7.7	8.9	7.6	12.71	11.52	25.29	28.08	7.16	9.58	5.65	19.5409	18.7719	21.2929	23.3295	5.70687	9.54678	1.81105
cluster1	chr7_99620000_99630000_chr7_99780000_99790000	ENSMUSG00000096606.2	3.903	4.081	4.922	2.936	2.959	2.345	2.806	11.2	12.5	17.6	22.3	10	14.7	11.5	8.96	11.05	18.58	14.09	22.73	16.54	8.06	14.57	22.8231	13.9159	9.56362	9.78499	25.8651	3.47723
cluster1	chr4_125490000_125500000_chr4_125840000_125850000	ENSMUSG00000001985.9	3.902	4.471	4.46	4.696	2.495	1.473	2.372	20.7	13.4	21.3	20.4	7.7	8.9	7.6	8.82	29.35	15.57	13.09	10.29	11.49	11.4	19.5409	18.7719	21.2929	23.3295	5.70687	9.54678	1.81105
cluster1	chr5_131010000_131020000_chr5_131300000_131310000	ENSMUSG00000034040.12	3.9	4.228	3.891	5.445	2.641	2.647	1.969	13.7	12.5	18.9	20.9	11.9	16.3	5.7	23.75	16.37	16.25	14.12	7.18	13.43	8.9	18.2637	15.417	15.417	13.3629	17.0126	15.9704	4.55656
cluster1	chr11_96310000_96320000_chr11_96750000_96760000	ENSMUSG00000000690.5	3.891	3.034	2.815	3.312	0.999	1.562	2.161	0.9	0.9	27.8	67	1.4	0.9	1.1	0	0	0	0	0	0	0	4.57504	1.1438	13.5624	66.5066	8.81976	0	5.39238
cluster1	chr4_148130000_148140000_chr4_148420000_148430000	ENSMUSG00000029003.7	3.884	3.579	4.386	4.624	1.68	2.258	1.333	13.6	16.1	14.6	15.5	19	14.9	6.4	0	0	0	0	0	0	0	13.5903	12.7238	16.9405	12.3196	14.8704	14.5035	15.0518
cluster1	chr1_86660000_86670000_chr1_87140000_87150000	ENSMUSG00000026241.5	3.88	3.542	3.534	4.012	1.525	1.024	0.883	6.7	6.8	34.9	31.6	7.6	8.1	4.3	15.67	13.78	29.38	19.8	7.25	8.64	5.48	15.641	19.1478	17.5764	14.419	17.147	9.53954	6.52916
cluster1	chr2_157620000_157630000_chr2_157910000_157920000	ENSMUSG00000037843.6	3.878	6.268	5.305	3.863	3.192	0.849	0.984	8.4	16.9	24.8	37.8	3.5	5.4	3.2	0	0	0	0	0	0	0	11.4247	20.8443	16.1861	20.4393	7.84034	14.5104	8.75482
cluster1	chr6_39870000_39880000_chr6_40050000_40060000	ENSMUSG00000057716.6	3.878	4.025	5.454	5.797	1.594	2.371	1.527	19.3	22.8	22.2	23.8	4.3	5.5	2.3	17.49	30.75	24.27	14.19	4.11	5.7	3.49	15.5492	21.9212	21.5045	21.9212	9.55302	8.02788	1.52291
cluster1	chr7_72940000_72950000_chr7_73380000_73390000	ENSMUSG00000070509.11	3.876	3.661	3.873	3.623	2.733	3.206	0.69	16.5	22.9	22	20.1	8	9.1	1.4	0	0	0	0	0	0	0	16.2676	15.342	15.6633	16.4309	15.342	15.5852	5.36894
cluster1	chr5_120220000_120230000_chr5_120440000_120450000	ENSMUSG00000029595.8	3.874	4.582	3.309	4.137	3.018	1.732	2.128	12.4	22.6	29.6	32	0.9	1.6	0.9	15.14	19.18	27.14	22.5	4.54	6.43	5.07	16.8195	37.6227	16.204	13.4524	0	11.0103	4.89113
cluster1	chr4_137720000_137730000_chr4_137950000_137960000	ENSMUSG00000041351.12	3.868	3.944	3.081	2.956	3.989	1.985	1.613	9.9	13.7	19.7	23.5	9.6	18.3	5.3	9.3	10.46	11.41	10.15	9.93	15.45	33.29	14.9203	15.991	16.4705	14.276	17.0617	10.6403	10.6403
cluster1	chr4_124070000_124080000_chr4_124650000_124660000	ENSMUSG00000090125.3	3.865	3.607	5.369	4.257	1.39	3.404	0.461	18.1	26.2	22.3	24.1	2.8	4.7	1.9	10.55	15.12	10.08	8.7	9.33	11.38	34.84	12.3241	20.6304	21.4923	7.06571	14.8063	16.6156	7.06571
cluster1	chr6_89010000_89020000_chr6_89360000_89370000	ENSMUSG00000030084.7	3.861	4.44	5.2	3.127	2.31	2.64	3.158	17.5	19.7	20.3	16	11.1	12.1	3.2	18.24	23.57	26.9	18.36	3.82	5.92	3.19	10.2163	18.1421	13.7653	13.5586	9.80264	18.1421	16.373
cluster1	chr7_34810000_34820000_chr7_35010000_35020000	ENSMUSG00000060402.6	3.86	2.998	3.415	4.084	1.684	2.196	1.433	13.9	16.2	20.2	30.9	4.8	11.1	2.9	15.22	18.73	20.98	15.12	5.75	11.75	12.45	20.341	12.7311	17.6595	4.73351	19.7069	18.112	6.71601
cluster1	chr11_87980000_87990000_chr11_88840000_88850000	ENSMUSG00000020483.10	3.855	3.7	4.5	6.698	3.262	2.703	2.16	14.5	15.9	16.7	21.6	10.3	11.7	9.3	14.18	14.58	14.68	13.79	17.36	15.64	9.78	16.5529	13.4279	14.5356	14.9949	14.3112	13.6774	12.5001
cluster1	chr2_22250000_22260000_chr2_22620000_22630000	ENSMUSG00000026787.3	3.855	5.345	3.014	3.026	1.97	1.131	2.234	31.7	24.9	22.3	17.6	0.9	1.9	0.8	33.92	19.19	15.63	12.27	5.33	6.84	6.84	24.8754	21.4307	13.7349	25.4983	3.64299	5.30507	5.51271
cluster1	chr6_103310000_103320000_chr6_103510000_103520000	ENSMUSG00000030077.9	3.853	4.816	6.156	7.549	1.48	1.087	2.924	15	17.7	30.3	29.4	2.7	2.7	2.1	15.84	19.81	26.56	15.4	7.05	7.84	7.51	11.0868	14.6577	23.0319	23.0319	12.5952	8.64335	6.95317
cluster1	chr9_103110000_103120000_chr9_103290000_103300000	ENSMUSG00000032549.7	3.853	3.886	2.438	5.274	0.905	2.782	1.355	17.9	19.4	26.5	26.7	2.4	6	1.1	8.96	8.4	8.46	12.52	7.28	10.71	43.66	16.761	13.8947	12.3569	14.8531	14.558	19.7161	7.86015
cluster1	chr13_57500000_57510000_chr13_57900000_57910000	ENSMUSG00000056222.10	3.846	3.791	5.319	6.342	3.648	2.566	2.199	9.2	19.3	26.5	30.9	2.9	9.4	1.9	0	0	0	0	0	0	0	12.0345	20.3213	20.9808	27.5576	6.74949	9.67275	2.68358
cluster1	chr11_44620000_44630000_chr11_44810000_44820000	ENSMUSG00000057098.10	3.844	3.596	2.684	3.95	1.739	2.132	0.698	5.4	17.2	21.8	21.5	19.1	14.4	0.5	0	0	0	0	0	0	0	9.4662	14.6055	16.3713	17.9795	19.1849	15.0876	7.30511
cluster1	chr6_103510000_103520000_chr6_103680000_103690000	ENSMUSG00000030077.9	3.84	3.566	4.298	4.152	1.629	1.405	2.254	15	17.7	30.3	29.4	2.7	2.7	2.1	0	0	0	0	0	0	0	11.0868	14.6577	23.0319	23.0319	12.5952	8.64335	6.95317
cluster1	chr7_46390000_46400000_chr7_46540000_46550000	ENSMUSG00000058975.6	3.84	2.79	3.464	3.017	1.686	1.629	2.284	15.1	22.4	23.7	23.2	4.7	6	4.9	11.48	13.88	8.15	11.99	8.28	6.25	39.98	15.7061	8.87142	17.183	15.5038	16.8289	16.2699	9.63696
cluster1	chr14_118230000_118240000_chr14_118560000_118570000	ENSMUSG00000061517.8	3.836	3.765	2.773	3.067	0.979	1.45	1.784	23.4	34.2	16.5	16	2.3	5.7	1.9	26.45	13.46	17.73	15.08	8.92	10.96	7.4	19.2373	23.738	16.1156	15.3057	7.11838	10.866	7.61903
cluster1	chr5_111420000_111430000_chr5_112130000_112140000	ENSMUSG00000070576.4	3.836	5.607	6.778	4.635	0.743	3.548	2.214	20.5	20	20.7	10	6	20.7	2	26.86	16.39	17.33	16.16	7.04	10.06	6.16	17.6685	18.8975	17.187	13.73	15.0504	14.0766	3.38991
cluster1	chr14_24530000_24540000_chr14_25450000_25460000	ENSMUSG00000007817.10	3.835	3.221	4.519	3.462	2.964	3.244	1.179	16.7	20	16.6	15.9	14.8	11.9	4	16.9	20.39	18.24	18.37	9.82	9.68	6.6	14.3544	16.7895	15.2536	13.7776	15.4377	13.4691	10.918
cluster1	chr8_91400000_91410000_chr8_92360000_92370000	ENSMUSG00000031737.10	3.834	3.016	4.392	3.71	3.117	2.071	2.268	5.1	31.6	23.3	11.7	8.9	18	1.3	8.09	13.08	10.42	13.08	10.34	13.86	31.14	17.0543	15.7369	10.2928	13.1197	16.6536	21.7965	5.34609
cluster1	chr18_54170000_54180000_chr18_54990000_55000000	ENSMUSG00000052713.8	3.83	3.632	3.947	6.389	2.029	0.848	0.537	18.1	17.8	17.1	15.2	14.1	14	3.8	15.01	24.58	22.78	15.12	6.93	10.98	4.59	16.0858	20.4555	13.8209	20.3661	15.0023	9.45336	4.81599
cluster1	chr19_57950000_57960000_chr19_58450000_58460000	ENSMUSG00000025089.11	3.83	4.117	5.119	5.842	2.021	2.322	NA	8.6	15.3	24.2	27.6	7.4	10.9	6	14.85	17.27	20.51	18.96	11.7	11.44	5.26	14.1049	16.7495	21.713	19.9951	8.67324	13.3935	5.37078
cluster1	chr1_154310000_154320000_chr1_154720000_154730000	ENSMUSG00000004110.10	3.826	4.842	3.659	4.404	1.412	4.738	1.567	13.4	15.1	17.7	26.5	8.8	12.5	5.9	0	0	0	0	0	0	0	13.9765	21.1144	30.8164	6.27492	10.6997	14.8365	2.28149
cluster1	chr4_125210000_125220000_chr4_125480000_125490000	ENSMUSG00000001985.9	3.818	3.673	4.224	2.758	1.419	1.269	2.658	20.7	13.4	21.3	20.4	7.7	8.9	7.6	14.69	21.88	14.9	8.67	9.35	20.95	9.56	19.5409	18.7719	21.2929	23.3295	5.70687	9.54678	1.81105
cluster1	chr6_112700000_112710000_chr6_113070000_113080000	ENSMUSG00000034269.8	3.817	5.308	4.53	4.166	3.053	3.32	1.634	14.3	14.1	14.9	12.3	17.7	17.3	9.4	0	0	0	0	0	0	0	14.2275	14.5769	11.2238	18.4584	13.7284	14.086	13.699
cluster1	chr9_45420000_45430000_chr9_45700000_45710000	ENSMUSG00000032087.9	3.816	3.259	3.57	3.657	3.065	1.457	0.748	26.4	12.4	14.5	21.9	8.7	9.7	6.4	13.33	14.84	28.29	17.24	8.15	7.63	10.51	18.7969	13.597	19.2647	8.74541	13.4727	17.3779	8.74541
cluster1	chr1_193620000_193630000_chr1_194620000_194630000	ENSMUSG00000026640.8	3.814	5.107	3.566	4.598	1.199	2.99	2.641	26.3	13.6	20.4	23.1	4.7	8.8	3.2	15.27	14.42	27.73	19.18	8.37	8.68	6.36	19.9042	9.80614	11.2951	14.9344	15.3793	10.9208	17.76
cluster1	chr1_193740000_193750000_chr1_194620000_194630000	ENSMUSG00000026640.8	3.813	4.368	5.098	5.908	1.098	1.633	2.115	26.3	13.6	20.4	23.1	4.7	8.8	3.2	10.88	13.31	34.62	18.22	7.73	9.08	6.15	19.9042	9.80614	11.2951	14.9344	15.3793	10.9208	17.76
cluster1	chr4_46700000_46710000_chr4_46980000_46990000	ENSMUSG00000039809.9	3.811	3.682	4.681	4.308	2.464	2.16	1.782	13.6	13.6	16.8	23	10.6	11.8	10.7	0	0	0	0	0	0	0	13.769	15.0654	16.0363	24.1604	11.0476	16.5027	3.41871
cluster1	chr4_125490000_125500000_chr4_125970000_125980000	ENSMUSG00000001985.9	3.808	5.242	5.304	7.119	2.439	2.238	0.639	20.7	13.4	21.3	20.4	7.7	8.9	7.6	0	0	0	0	0	0	0	19.5409	18.7719	21.2929	23.3295	5.70687	9.54678	1.81105
cluster1	chr9_101900000_101910000_chr9_102350000_102360000	ENSMUSG00000032537.10	3.808	5.353	4.349	4.984	1.281	1.694	1.677	22.3	26.2	22.8	16.8	3.7	6.4	1.9	27.03	26.1	15.02	12.96	4.13	8.5	6.26	12.3851	27.3076	12.8953	12.8953	13.1472	9.86141	11.5081
cluster1	chr7_37540000_37550000_chr7_37770000_37780000	ENSMUSG00000043456.12	3.806	3.378	3.865	2.713	2.173	2.1	1.886	22.5	20.5	20.8	21.7	4.3	9.2	1	17.44	24.78	18.21	12.3	14.76	8.23	4.28	15.2483	18.5537	21.3989	20.3239	12.4106	9.04941	3.01518
cluster1	chr7_118860000_118870000_chr7_118990000_119000000	ENSMUSG00000008734.8	3.806	3.04	3.537	5.033	2.61	2.629	3.471	19	16.6	16.3	16.5	13.5	13.2	4.8	0	0	0	0	0	0	0	17.3506	13.4844	21.5744	8.67294	11.02	15.5923	12.3054
cluster1	chr1_193650000_193660000_chr1_194620000_194630000	ENSMUSG00000026640.8	3.805	5.683	4.828	3.883	1.274	2.707	1.093	26.3	13.6	20.4	23.1	4.7	8.8	3.2	14.64	28.19	9.54	7.82	13.68	17.91	8.21	19.9042	9.80614	11.2951	14.9344	15.3793	10.9208	17.76
cluster1	chr19_58100000_58110000_chr19_58450000_58460000	ENSMUSG00000025089.11	3.805	4.223	4.633	3.509	2.117	2.76	1.254	8.6	15.3	24.2	27.6	7.4	10.9	6	15.51	14.16	14.26	14.98	20.25	12.74	8.11	14.1049	16.7495	21.713	19.9951	8.67324	13.3935	5.37078
cluster1	chr10_87200000_87210000_chr10_87490000_87500000	ENSMUSG00000020052.7	3.801	3.291	3.909	3.188	0.717	2.518	1.435	22.7	37.9	15.5	19.9	0.7	2.6	0.8	0	0	0	0	0	0	0	18.2847	14.6792	16.322	17.9596	9.96329	15.001	7.7903
cluster1	chr18_75820000_75830000_chr18_76130000_76140000	ENSMUSG00000044646.10	3.801	3.864	4.734	3.711	3.84	2.286	2.477	15.6	15.5	18.9	22.1	7.3	11.3	9.3	0	0	0	0	0	0	0	11.3236	21.16	12.9914	17.7985	15.3054	14.5557	6.86544
cluster1	chr5_112570000_112580000_chr5_112810000_112820000	ENSMUSG00000058153.10	3.799	4.389	4.172	5.42	0.824	2.491	1.155	21.3	25.7	23.6	19.5	2.9	4.1	2.9	0	0	0	0	0	0	0	18.2362	18.4254	20.9517	9.8939	9.11769	18.2362	5.13889
cluster1	chr17_29880000_29890000_chr17_30430000_30440000	ENSMUSG00000043557.11	3.798	3.811	5.446	3.478	2.33	2.199	1.303	15.5	25.8	20.1	14.1	9.8	8	6.7	14.05	12.64	15.61	18.75	13.66	14.55	10.74	15.6604	16.3436	15.5493	11.3821	15.2313	15.9871	9.84615
cluster1	chr18_63880000_63890000_chr18_64340000_64350000	ENSMUSG00000045991.14	3.797	2.917	4.144	5.045	2.331	2.804	0.919	11.7	28.7	19.7	18.2	4.8	8.1	8.8	0	0	0	0	0	0	0	17.5261	17.2913	18.1846	17.0475	10.054	12.0008	7.89571
cluster1	chr16_33370000_33380000_chr16_33720000_33730000	ENSMUSG00000022811.12	3.795	3.981	4.605	5.178	1.647	2.962	1.452	16.8	14.1	14.3	12.6	16.5	17.1	8.6	16.3	21.73	14.41	11.84	9.27	15.84	10.6	9.69154	10.0247	12.2277	19.6033	10.3518	16.1889	21.9121
cluster1	chr10_60330000_60340000_chr10_60750000_60760000	ENSMUSG00000020100.11	3.787	4.496	3.212	3.774	2.108	1.545	1.519	13.3	15.5	14.8	17.1	13.5	17	8.7	0	0	0	0	0	0	0	14.4387	16.5888	14.9034	11.9056	13.4399	11.2896	17.4339
cluster1	chr12_53240000_53250000_chr12_53980000_53990000	ENSMUSG00000021010.7	3.787	4.077	4.223	9.54	1.231	3.488	1.18	20.4	24	19	19.4	7.3	7	2.9	11.46	16.33	23.84	18.18	8.23	11.54	10.42	19.1755	19.5312	20.1054	17.9414	10.6705	8.63177	3.94418
cluster1	chr14_79770000_79780000_chr14_80130000_80140000	ENSMUSG00000036422.6	3.782	3.402	4.648	4.824	3.247	1.459	1.531	13.8	35.4	20.5	21.3	3.3	4.7	1	22.24	27.03	24.35	13.46	3.31	6.31	3.29	20.7162	21.6559	15.0753	13.4337	10.749	13.7789	4.591
cluster1	chr10_106920000_106930000_chr10_107270000_107280000	ENSMUSG00000019906.10	3.78	4.985	4.043	4.537	2.304	4.979	4.134	8.1	15.8	23.2	35.6	4.6	9.2	3.5	0	0	0	0	0	0	0	15.4067	16.8901	18.914	15.8829	12.3167	15.1737	5.41586
cluster1	chr10_60750000_60760000_chr10_61070000_61080000	ENSMUSG00000020100.11	3.779	3.413	4	4.845	2.692	2.818	2.167	13.3	15.5	14.8	17.1	13.5	17	8.7	0	0	0	0	0	0	0	14.4387	16.5888	14.9034	11.9056	13.4399	11.2896	17.4339
cluster1	chr11_32000000_32010000_chr11_32130000_32140000	ENSMUSG00000020297.6	3.777	3.639	3.656	3.646	2.555	2.454	2.353	23.4	23.2	23.7	26	1.1	2.2	0.3	13.06	26.04	22.03	17.75	5.32	8.7	7.1	18.2695	15.1847	25.183	30.25	4.32187	2.71711	4.07391
cluster1	chr13_77880000_77890000_chr13_78200000_78210000	ENSMUSG00000069171.9	3.777	4.663	2.984	2.425	1.295	1.367	1.927	27.6	20.1	20.6	14.4	2.3	13.9	1.2	28.87	33.9	15.05	10.96	3.2	4.69	3.33	15.6114	22.0926	19.0583	16.1718	8.36529	14.9507	3.7498
cluster1	chr12_28700000_28710000_chr12_29530000_29540000	ENSMUSG00000061911.10	3.776	6.162	4.013	3.713	NA	1.25	NA	21.3	18.8	23	26.2	2.6	5.4	2.6	17.26	16.21	14.4	18.37	13.06	11.68	9.02	19.9063	23.4356	21.6753	20.9663	9.77646	4.24003	0
cluster1	chr4_22120000_22130000_chr4_22470000_22480000	ENSMUSG00000095139.2	3.775	3.407	6.248	4.172	1.698	3.207	4.441	20.8	39.6	18.4	17.5	1.1	1.7	0.9	13.08	12.31	15.11	9.99	23.57	17.29	8.66	20.0027	16.445	20.5897	15.3879	11.1252	7.6938	8.75569
cluster1	chr5_37340000_37350000_chr5_37710000_37720000	ENSMUSG00000029123.7	3.774	3.96	3.872	5.967	1.365	1.762	1.176	14.6	15.5	21.2	29.2	7	7.9	4.6	0	0	0	0	0	0	0	14.7568	19.6234	20.7995	9.5692	14.7568	14.8754	5.619
cluster1	chr2_29250000_29260000_chr2_29520000_29530000	ENSMUSG00000035513.15	3.772	4.759	3.049	3.467	1.995	2.027	1.922	17.8	27	15.6	14	7.9	10.5	7.1	18.69	19.09	14.25	15.17	11.89	12.75	8.16	19.5661	15.3091	12.328	12.7709	18.3632	19.5661	2.09654
cluster1	chr11_82250000_82260000_chr11_82380000_82390000	ENSMUSG00000020701.8	3.768	3.911	3.51	7.227	1.644	2.197	2.063	9.4	10.4	16.7	32.2	9.1	13.8	8.5	25.59	19.29	16.53	14.37	7.51	8.58	8.12	14.2844	16.107	19.6989	21.4495	9.65343	14.7259	4.08082
cluster1	chr17_15820000_15830000_chr17_16080000_16090000	ENSMUSG00000048027.7	3.766	5.105	6.016	4.542	1.886	3.159	1.65	13.4	19.9	26.2	26	5.6	7.5	1.4	17.13	29.08	29.48	13.9	2.65	4.49	3.28	13.781	13.9797	12.376	13.081	17.6071	21.7322	7.44308
cluster1	chr6_39870000_39880000_chr6_40310000_40320000	ENSMUSG00000057716.6	3.761	5.236	6.587	5.92	2.654	2.815	0.506	19.3	22.8	22.2	23.8	4.3	5.5	2.3	0	0	0	0	0	0	0	15.5492	21.9212	21.5045	21.9212	9.55302	8.02788	1.52291
cluster1	chr6_39870000_39880000_chr6_40350000_40360000	ENSMUSG00000057716.6	3.754	5.246	4.004	5.457	0.725	2.159	2.402	19.3	22.8	22.2	23.8	4.3	5.5	2.3	0	0	0	0	0	0	0	15.5492	21.9212	21.5045	21.9212	9.55302	8.02788	1.52291
cluster1	chr18_63810000_63820000_chr18_64330000_64340000	ENSMUSG00000045991.14	3.747	6.866	4.745	4.092	0.872	2.014	2.717	11.7	28.7	19.7	18.2	4.8	8.1	8.8	11.57	28.95	20.94	11.57	7.49	10.52	8.97	17.5261	17.2913	18.1846	17.0475	10.054	12.0008	7.89571
cluster1	chr14_63540000_63550000_chr14_63770000_63780000	ENSMUSG00000035078.5	3.745	3.527	3.976	3.556	2.091	2.175	2.231	16.5	17.8	18.7	17.8	10.1	11.3	7.8	0	0	0	0	0	0	0	12.4076	11.6885	13.9662	13.5524	15.5242	15.6353	17.2259
cluster1	chr4_33400000_33410000_chr4_33920000_33930000	ENSMUSG00000044288.6	3.74	5.426	4.598	4.652	2.512	2.799	1.229	22.2	17.5	27.7	21	4.8	5.4	1.4	0	0	0	0	0	0	0	14.882	15.9321	16.255	16.255	15.4704	15.1516	6.05393
cluster1	chr12_26660000_26670000_chr12_27330000_27340000	ENSMUSG00000063632.6	3.735	3.007	3.151	4.76	2.14	2.549	1.279	24	20.2	18.8	19.2	9	8.5	0.3	0	0	0	0	0	0	0	17.7842	15.188	16.0134	18.907	14.4452	12.1731	5.48895
cluster1	chr7_46390000_46400000_chr7_46570000_46580000	ENSMUSG00000058975.6	3.732	3.279	3.556	4.49	1.224	2.32	3.205	15.1	22.4	23.7	23.2	4.7	6	4.9	17.98	25.13	22.48	14.89	6.23	8.61	4.69	15.7061	8.87142	17.183	15.5038	16.8289	16.2699	9.63696
cluster1	chr11_82380000_82390000_chr11_82630000_82640000	ENSMUSG00000020701.8	3.731	2.762	3.053	3.026	1.065	2.372	1.856	9.4	10.4	16.7	32.2	9.1	13.8	8.5	21.98	14.66	15.29	16.05	12.3	13.29	6.43	14.2844	16.107	19.6989	21.4495	9.65343	14.7259	4.08082
cluster1	chr11_96340000_96350000_chr11_96540000_96550000	ENSMUSG00000038692.8	3.731	3.603	4.853	4.236	2.253	2.002	2.891	5.7	5.6	26.7	40.5	7.5	5.9	8.2	0	0	0	0	0	0	0	3.88735	7.77406	26.5643	48.3832	7.56074	2.37679	3.45349
cluster1	chr5_120170000_120180000_chr5_120420000_120430000	ENSMUSG00000029595.8	3.731	5.634	6.985	4.732	NA	2.742	1.972	12.4	22.6	29.6	32	0.9	1.6	0.9	18.3	18.17	18.56	19.48	7.56	8.22	9.71	16.8195	37.6227	16.204	13.4524	0	11.0103	4.89113
cluster1	chr11_114060000_114070000_chr11_114610000_114620000	ENSMUSG00000041592.12	3.73	4.146	5.381	6.455	2.392	3.15	1.964	10.3	20.2	19.1	19.5	9.5	13.2	8.1	20.53	13.59	10.96	12.38	8.7	24.15	9.69	10.6429	18.5404	12.9891	22.6837	13.8565	15.1944	6.09294
cluster1	chr15_85280000_85290000_chr15_85570000_85580000	ENSMUSG00000022382.10	3.728	6.689	5.084	5.651	2.647	2.93	0.801	27	17.2	17.3	21.5	8.3	8.1	0.6	12.78	7.16	14.04	23	17.17	17.05	8.81	18.4383	21.0569	22.0389	13.1663	12.2806	7.84216	5.17675
cluster1	chr6_31880000_31890000_chr6_32580000_32590000	ENSMUSG00000029765.11	3.727	4.528	3.901	3.988	2.639	2.081	1.479	16.5	11.8	19.6	22.9	13.2	11.1	4.8	10.11	9.11	27.67	28.68	4.92	13.38	6.13	17.5973	19.0672	11.0166	13.6154	18.3049	13.6154	6.78326
cluster1	chr11_70430000_70440000_chr11_70750000_70760000	ENSMUSG00000060216.11	3.726	4.172	3.959	4.514	3.157	3.478	3.399	17.1	17.1	16	16.2	9.4	10.8	13.4	0	0	0	0	0	0	0	11.1678	12.097	15.2732	17.4645	16.7662	11.9141	15.3171
cluster1	chr3_152980000_152990000_chr3_153250000_153260000	ENSMUSG00000039037.5	3.726	3.512	3.418	4.642	2.249	1.898	2.977	10.9	16.1	22.4	28.6	8.1	9.4	4.5	0	0	0	0	0	0	0	17.0112	17.4447	17.0112	18.1346	12.7924	13.6472	3.95865
cluster1	chr6_28510000_28520000_chr6_28830000_28840000	ENSMUSG00000049939.6	3.725	3.028	3.26	3.625	2.224	3.101	1.764	15.2	17.5	17.9	26.2	7.5	8.5	7.1	14.06	30.1	14.78	11.77	7.82	7.6	13.86	15.9144	20.3396	20.3396	25.1378	7.81593	7.34511	3.1076
cluster1	chr8_108700000_108710000_chr8_109420000_109430000	ENSMUSG00000038872.9	3.718	3.365	6.361	3.695	3.204	1.907	0.647	10.7	17.3	20.6	15.5	19.2	15	1.8	15.83	18.44	24.01	25.91	6.5	5.49	3.82	14.6532	12.0158	16.3362	14.6953	17.5691	16.9538	7.77663
cluster1	chr10_58810000_58820000_chr10_59290000_59300000	ENSMUSG00000037990.14	3.714	4.508	4.145	3.658	4.128	1.738	1.95	18.5	11.4	17.3	23.7	9.4	12.8	7	0	0	0	0	0	0	0	20.6808	14.1926	13.4085	17.7198	13.4085	17.3692	3.22065
cluster1	chr9_58330000_58340000_chr9_58490000_58500000	ENSMUSG00000066607.4	3.712	3.585	2.969	2.877	3.086	2.173	2.43	13.9	12	15.2	20.8	15.1	17.5	5.5	0	0	0	0	0	0	0	14.6335	17.6489	16.1932	11.8535	14.8228	19.015	5.83304
cluster1	chr13_78200000_78210000_chr13_78940000_78950000	ENSMUSG00000069171.9	3.708	4.449	3.683	3.631	2.943	3.179	1.388	27.6	20.1	20.6	14.4	2.3	13.9	1.2	0	0	0	0	0	0	0	15.6114	22.0926	19.0583	16.1718	8.36529	14.9507	3.7498
cluster1	chr1_41840000_41850000_chr1_42680000_42690000	ENSMUSG00000045515.3	3.703	4.038	4.703	4.053	2.927	2.757	NA	29.1	25.5	20	13	1.8	9.1	1.4	0	0	0	0	0	0	0	17.6369	20.7752	21.0744	11.0611	6.72844	11.6629	11.0611
cluster1	chr13_71960000_71970000_chr13_72600000_72610000	ENSMUSG00000060969.8	3.701	3.577	3.732	5.569	2.441	2.376	3.508	5.5	24.4	25.7	13.4	14.6	12.7	3.7	0	0	0	0	0	0	0	13.541	17.38	17.7552	11.8957	18.941	10.8836	9.60353
cluster1	chr3_51550000_51560000_chr3_52240000_52250000	ENSMUSG00000037111.9	3.7	6.917	5.28	3.647	1.948	3.307	3.301	15.8	13.6	15.2	13.7	16.8	15.7	9.2	0	0	0	0	0	0	0	15.8959	13.7908	15.3503	15.0146	15.7494	11.7692	12.4298
cluster1	chr8_121080000_121090000_chr8_121490000_121500000	ENSMUSG00000042812.5	3.697	2.816	2.629	3.072	2.236	1.873	2.433	3.1	2.7	5.5	8.3	3.5	46.5	30.5	9.65	7.93	12.94	11.25	33.11	16.98	8.15	16.4571	14.4113	9.93238	12.6603	19.2754	22.1047	5.15888
cluster1	chr3_105450000_105460000_chr3_105650000_105660000	ENSMUSG00000040896.12	3.695	2.853	3.99	3.739	0.172	2.327	1.588	16.7	21.2	22.1	16.3	7.4	9.2	7.1	0	0	0	0	0	0	0	17.5206	15.9767	17.5703	16.1823	13.506	14.3906	4.85353
cluster1	chr2_163100000_163110000_chr2_163200000_163210000	ENSMUSG00000074607.7	3.691	4.049	3.7	3.107	1.677	2.048	1.641	23.9	30.7	20	14	2.6	6	2.8	23.88	17.1	12.56	14.4	7.58	15.03	9.46	20.793	21.0762	14.0725	15.1125	10.3292	15.1125	3.50417
cluster1	chr17_15210000_15220000_chr17_15370000_15380000	ENSMUSG00000014773.9	3.69	2.113	2.793	3.153	0.921	2.086	2.051	27.2	24.2	18.2	23	2.6	3.5	1.2	0	0	0	0	0	0	0	19.0919	20.3625	16.1468	17.3239	12.3716	8.02372	6.67964
cluster1	chr9_101400000_101410000_chr9_102350000_102360000	ENSMUSG00000032537.10	3.69	7.663	5.398	4.456	5.17	5.672	2.153	22.3	26.2	22.8	16.8	3.7	6.4	1.9	23.08	17.84	21.38	18.21	5.91	7.72	5.87	12.3851	27.3076	12.8953	12.8953	13.1472	9.86141	11.5081
cluster1	chr9_85840000_85850000_chr9_86350000_86360000	ENSMUSG00000035274.9	3.687	4.253	4.442	5.89	1.949	2.664	1.986	11.4	21.1	18.8	13.6	15.9	17.4	1.8	0	0	0	0	0	0	0	15.9153	16.8618	14.5342	12.0072	16.5521	16.2713	7.85815
cluster1	chr4_127980000_127990000_chr4_128500000_128510000	ENSMUSG00000028804.14	3.678	4.188	4.833	5.137	3.157	2.286	0.665	16.3	20.7	20.2	20.7	7.1	8.2	6.8	0	0	0	0	0	0	0	17.1404	21.8836	18.3766	19.542	5.71373	13.6966	3.64696
cluster1	chr4_125220000_125230000_chr4_125490000_125500000	ENSMUSG00000001985.9	3.677	2.96	2.897	5.574	1.632	0.752	2.679	20.7	13.4	21.3	20.4	7.7	8.9	7.6	0	0	0	0	0	0	0	19.5409	18.7719	21.2929	23.3295	5.70687	9.54678	1.81105
cluster1	chr10_87190000_87200000_chr10_87490000_87500000	ENSMUSG00000020052.7	3.674	5.318	4.019	3.874	0.649	1.414	2.198	22.7	37.9	15.5	19.9	0.7	2.6	0.8	0	0	0	0	0	0	0	18.2847	14.6792	16.322	17.9596	9.96329	15.001	7.7903
cluster1	chr4_46600000_46610000_chr4_47030000_47040000	ENSMUSG00000028337.10	3.673	4.516	3.442	5.794	2.459	3.337	2.226	7.2	7.9	15.1	29.8	7.5	16.7	15.8	0	0	0	0	0	0	0	12.7664	17.8887	12.7664	18.5492	15.5789	12.0264	10.424
cluster1	chr2_156530000_156540000_chr2_156710000_156720000	ENSMUSG00000061689.11	3.671	3.963	5.382	3.849	2.548	2.641	2.667	18.2	17.6	18.8	18.4	10.2	13	3.8	0	0	0	0	0	0	0	15.1984	15.8598	14.8885	11.717	15.1661	15.6363	11.534
cluster1	chr9_102060000_102070000_chr9_102350000_102360000	ENSMUSG00000032537.10	3.671	4.07	2.895	3.99	1.716	2.008	2.842	22.3	26.2	22.8	16.8	3.7	6.4	1.9	15.82	21.43	18.48	14.13	9.55	11.17	9.41	12.3851	27.3076	12.8953	12.8953	13.1472	9.86141	11.5081
cluster1	chr16_91950000_91960000_chr16_92300000_92310000	ENSMUSG00000051989.7	3.667	4.251	3.138	3.084	3.326	2.994	2.947	14.9	14	11.7	12.2	18.5	15.9	12.7	0	0	0	0	0	0	0	13.5657	10.4945	15.7003	6.31152	12.5416	16.0398	25.3467
cluster1	chr5_120160000_120170000_chr5_120460000_120470000	ENSMUSG00000029596.9	3.664	4.482	3.625	5.537	0.477	2.4	2.896	14	18.1	16.9	18.5	12.5	12.6	7.4	13.36	11.68	11.93	15.27	10.22	9.65	27.89	29.8181	32.9108	4.34849	1.23998	21.7486	0	9.93403
cluster1	chr18_80980000_80990000_chr18_81640000_81650000	ENSMUSG00000024565.8	3.663	7.757	10.055	7.045	2.638	3.258	1.109	18.2	15.5	20.8	34.5	5.5	3.3	2.2	0	0	0	0	0	0	0	13.206	19.9492	15.0123	20.2827	16.6116	7.93577	7.00244
cluster1	chr10_86070000_86080000_chr10_86490000_86500000	ENSMUSG00000059602.10	3.657	3.302	3.394	3.754	2.476	2.42	3.091	20.3	16.5	18.3	16.7	11.6	11.6	4.9	16.26	18.46	14.84	16.5	13.45	14.13	6.37	30.3387	16.4071	28.4794	5.57461	8.05183	11.1483	0
cluster1	chr2_179440000_179450000_chr2_179700000_179710000	ENSMUSG00000000305.8	3.656	3.383	2.917	3.866	1.419	2.122	2.187	23.6	16.1	19.7	16.8	9.1	12.8	1.7	0	0	0	0	0	0	0	17.4335	15.7124	16.6813	15.87	14.5157	13.9261	5.86096
cluster1	chr13_58800000_58810000_chr13_59340000_59350000	ENSMUSG00000055254.10	3.652	3.703	4.874	5.894	1.686	2.263	0.468	16.8	18.6	22.7	25.7	3.3	11.3	1.5	0	0	0	0	0	0	0	17.7481	17.6222	17.6976	18.1439	11.4481	13.1831	4.15701
cluster1	chr13_36730000_36740000_chr13_37290000_37300000	ENSMUSG00000039114.11	3.651	3.67	5.669	2.762	2.718	2.491	2.399	20.5	30.4	20.5	20.1	2.3	3.7	2.4	0	0	0	0	0	0	0	7.80024	38.7084	30.932	20.6092	1.95012	0	0
cluster1	chr14_79760000_79770000_chr14_80130000_80140000	ENSMUSG00000036422.6	3.64	5.761	2.723	4.235	2.193	2.12	1.053	13.8	35.4	20.5	21.3	3.3	4.7	1	22.24	27.03	24.35	13.46	3.31	6.31	3.29	20.7162	21.6559	15.0753	13.4337	10.749	13.7789	4.591
cluster1	chr18_63780000_63790000_chr18_64330000_64340000	ENSMUSG00000045991.14	3.637	4.574	5.005	3.309	1.541	1.229	1.6	11.7	28.7	19.7	18.2	4.8	8.1	8.8	0	0	0	0	0	0	0	17.5261	17.2913	18.1846	17.0475	10.054	12.0008	7.89571
cluster1	chr5_28460000_28470000_chr5_29000000_29010000	ENSMUSG00000002633.3	3.637	4.332	3.448	4.996	2.202	5.054	2.615	16.8	21	21.9	16.6	6.3	11.1	6.2	0	0	0	0	0	0	0	15.3686	24.074	25.4663	10.0878	14.9097	2.52429	7.56925
cluster1	chr15_74180000_74190000_chr15_74510000_74520000	ENSMUSG00000034730.12	3.633	4.68	4.167	3.096	1.34	2.296	0.781	19.4	23.4	23.2	20.6	4.1	5.8	3.5	23.97	16.53	14.1	17.51	7.89	10	10	14.7172	22.2322	14.4278	16.6572	14.7172	16.0594	1.18895
cluster1	chr11_113350000_113360000_chr11_113610000_113620000	ENSMUSG00000047904.6	3.625	2.996	4.137	3.02	1.655	2.241	2.233	21.5	11.8	30.8	24.7	2.3	4.4	4.6	12.92	26.34	21.07	13.47	7.67	9.68	8.84	15.1516	15.6199	20.8947	17.7888	16.913	9.30355	4.32855
cluster1	chr13_78200000_78210000_chr13_78680000_78690000	ENSMUSG00000069171.9	3.625	3.507	2.777	3.143	1.597	2.481	3.313	27.6	20.1	20.6	14.4	2.3	13.9	1.2	0	0	0	0	0	0	0	15.6114	22.0926	19.0583	16.1718	8.36529	14.9507	3.7498
cluster1	chr9_102070000_102080000_chr9_102350000_102360000	ENSMUSG00000032537.10	3.623	3.919	4.405	3.539	0.802	3.692	2.256	22.3	26.2	22.8	16.8	3.7	6.4	1.9	20.47	21.5	15.34	14.2	11.82	8.9	7.77	12.3851	27.3076	12.8953	12.8953	13.1472	9.86141	11.5081
cluster1	chr18_54990000_55000000_chr18_55380000_55390000	ENSMUSG00000052713.8	3.62	2.985	2.758	5.328	2.146	2.313	2.12	18.1	17.8	17.1	15.2	14.1	14	3.8	19.55	27.32	16.31	18.75	4.7	9.45	3.93	16.0858	20.4555	13.8209	20.3661	15.0023	9.45336	4.81599
cluster1	chr4_45430000_45440000_chr4_45820000_45830000	ENSMUSG00000035551.6	3.62	3.247	3.575	2.817	2.186	3.886	0.868	25.5	25.5	18.4	26.9	0.9	2.1	0.8	18.27	10.78	16.81	18.78	15.04	12.04	8.28	15.5847	11.8322	21.0116	18.7236	17.7548	11.1071	3.98596
cluster1	chr6_112810000_112820000_chr6_112940000_112950000	ENSMUSG00000030257.12	3.62	3.684	3.787	3.089	1.651	2.544	1.949	18.8	29.5	22.2	18.8	3.7	5.3	1.7	17.83	27.03	21.2	20.2	4.03	6.7	3.01	21.5029	18.5947	20.0687	19.5745	8.05777	8.01015	4.19135
cluster1	chr18_11830000_11840000_chr18_12070000_12080000	ENSMUSG00000040957.10	3.617	3.498	3.041	3.217	2.454	2.138	2.192	11.4	13.4	15.9	17.2	20.3	15.2	6.5	13.09	9.56	10.2	14.15	27.64	13.18	12.19	16.6925	17.8044	13.834	14.7088	15.9659	9.09574	11.8986
cluster1	chr18_54530000_54540000_chr18_54990000_55000000	ENSMUSG00000052713.8	3.608	4.561	3.869	2.822	1.288	2.561	2.207	18.1	17.8	17.1	15.2	14.1	14	3.8	17.72	23.57	20.09	13.98	9.07	10	5.55	16.0858	20.4555	13.8209	20.3661	15.0023	9.45336	4.81599
cluster1	chr9_37430000_37440000_chr9_37640000_37650000	ENSMUSG00000032128.10	3.605	4.103	3.325	3.002	3.185	2.154	2.802	6.5	15.4	43	32.8	0.5	1.2	0.6	0	0	0	0	0	0	0	26.8503	5.83665	21.1364	29.0585	8.4314	6.61265	2.07413
cluster1	chr1_128440000_128450000_chr1_128590000_128600000	ENSMUSG00000045382.6	3.604	3.152	4.014	3.519	2.068	2.083	0.801	14.8	26.1	24.3	17.3	4.8	8.6	4.2	0	0	0	0	0	0	0	9.73674	17.8803	16.9006	18.6171	12.6767	13.9007	10.2879
cluster1	chr4_124010000_124020000_chr4_124650000_124660000	ENSMUSG00000090125.3	3.604	3.171	3.453	5.606	2.984	1.951	1.702	18.1	26.2	22.3	24.1	2.8	4.7	1.9	0	0	0	0	0	0	0	12.3241	20.6304	21.4923	7.06571	14.8063	16.6156	7.06571
cluster1	chr1_172620000_172630000_chr1_173360000_173370000	ENSMUSG00000005338.9	3.603	4.188	9.734	4.394	0.512	2.391	1.769	16.1	19.6	20	33.6	2.2	5.3	3.1	9.85	12.71	16.21	8.86	16.57	28.09	7.71	15.2887	14.6285	19.0154	15.5561	13.0999	13.2052	9.20624
cluster1	chr2_92600000_92610000_chr2_92820000_92830000	ENSMUSG00000027221.5	3.592	2.741	4.105	5.247	2.488	2.743	1.856	17.9	22.8	17	14.9	10.3	13.4	3.7	14.47	14.36	13.56	15.32	20.54	13.85	7.9	17.0045	17.1512	15.7038	14.8693	15.8397	13.7466	5.68501
cluster1	chr5_136240000_136250000_chr5_136650000_136660000	ENSMUSG00000005057.9	3.59	3.172	4.322	3.771	1.973	2.46	2.619	16.1	16.2	16.6	21.8	12.8	12.3	4.2	0	0	0	0	0	0	0	13.7397	18.8755	16.995	11.0927	13.1914	14.0729	12.0328
cluster1	chr4_124460000_124470000_chr4_124650000_124660000	ENSMUSG00000090125.3	3.588	3.638	3.26	3.386	1.628	2.176	1.188	18.1	26.2	22.3	24.1	2.8	4.7	1.9	25.85	14.63	12.27	14.74	7.89	13.35	11.27	12.3241	20.6304	21.4923	7.06571	14.8063	16.6156	7.06571
cluster1	chr13_58800000_58810000_chr13_59190000_59200000	ENSMUSG00000055254.10	3.587	4.621	3.381	3.459	2.028	1.902	1.369	16.8	18.6	22.7	25.7	3.3	11.3	1.5	13.5	8.77	13.5	16.13	10.21	29.81	8.1	17.7481	17.6222	17.6976	18.1439	11.4481	13.1831	4.15701
cluster1	chr4_100780000_100790000_chr4_100980000_100990000	ENSMUSG00000028532.10	3.587	4.553	3.051	2.952	2.036	2.656	2.264	14.1	21.1	13.9	11.6	17.5	17.1	4.6	11.5	21.26	17.99	13.23	9.99	12.33	13.7	17.204	16.6677	19.9157	14.4469	13.4751	11.6894	6.60134
cluster1	chr3_134230000_134240000_chr3_134610000_134620000	ENSMUSG00000044365.11	3.585	4.514	4.255	4.129	1.295	1.888	1.898	17.8	26.4	19.1	19.3	7	7.9	2.5	17.66	29.9	16.78	12.69	12.69	4.85	5.43	15.2807	15.7291	17.5456	11.7553	15.8226	14.3765	9.49016
cluster1	chr7_46090000_46100000_chr7_46190000_46200000	ENSMUSG00000096146.1	3.584	4.129	3.781	3.567	1.468	2.582	2.176	14.7	14.7	15.1	15.7	13.2	13.6	13	0	0	0	0	0	0	0	9.52625	16.6597	0	52.3731	8.33552	13.1054	0
cluster1	chr18_54560000_54570000_chr18_54980000_54990000	ENSMUSG00000052713.8	3.582	2.484	2.804	2.715	1.41	0.865	2.378	18.1	17.8	17.1	15.2	14.1	14	3.8	0	0	0	0	0	0	0	16.0858	20.4555	13.8209	20.3661	15.0023	9.45336	4.81599
cluster1	chr2_169630000_169640000_chr2_170100000_170110000	ENSMUSG00000047907.11	3.579	4.878	5.162	6.162	3.7	2.267	0.786	9.6	7	22.2	31.6	13	10.4	6.2	0	0	0	0	0	0	0	14.5981	13.0446	13.1574	19.1384	15.1836	17.4986	7.37926
cluster1	chr5_112570000_112580000_chr5_112760000_112770000	ENSMUSG00000058153.10	3.578	3.18	4.191	3.763	2.255	1.395	1.427	21.3	25.7	23.6	19.5	2.9	4.1	2.9	13.11	19.97	26.41	21.56	6.19	6.93	5.84	18.2362	18.4254	20.9517	9.8939	9.11769	18.2362	5.13889
cluster1	chr11_84270000_84280000_chr11_84520000_84530000	ENSMUSG00000018698.11	3.574	5.8	6.465	6.55	1.547	2.711	1.355	8.6	24.7	30.8	32.8	1	1.2	1	13.93	22.19	21.73	17.89	8.44	10.77	5.07	2.49331	21.6011	42.6608	24.6559	4.84938	1.52445	2.21503
cluster1	chr2_169630000_169640000_chr2_170090000_170100000	ENSMUSG00000047907.11	3.574	5.044	4.612	3.943	2.816	3.788	3.79	9.6	7	22.2	31.6	13	10.4	6.2	11.66	10.92	12.28	13.89	28.2	10.68	12.37	14.5981	13.0446	13.1574	19.1384	15.1836	17.4986	7.37926
cluster1	chr17_15820000_15830000_chr17_16310000_16320000	ENSMUSG00000048027.7	3.566	4.692	6.796	5.345	1.599	3.551	2.046	13.4	19.9	26.2	26	5.6	7.5	1.4	6.67	17.03	36.21	16.66	8.88	10.05	4.5	13.781	13.9797	12.376	13.081	17.6071	21.7322	7.44308
cluster1	chr6_107530000_107540000_chr6_108050000_108060000	ENSMUSG00000034648.8	3.565	5.316	6.055	8.194	2.492	1.889	2.589	22.4	16.8	22.7	19.9	9.2	8.4	0.6	0	0	0	0	0	0	0	16.433	17.4852	12.2806	15.1491	14.9171	18.1601	5.5749
cluster1	chr11_119490000_119500000_chr11_119850000_119860000	ENSMUSG00000039850.12	3.561	3.86	5.034	3.266	2.607	2.421	1.949	15.1	15.9	14.8	16.2	14.7	14	9.3	11.62	11.3	11.46	18.95	12.37	13.55	20.75	15.2412	15.2197	12.9789	12.5622	14.2207	13.3049	16.4724
cluster1	chr2_93180000_93190000_chr2_93410000_93420000	ENSMUSG00000068735.10	3.56	2.474	3.358	2.496	1.622	2.242	1.877	17.7	22.5	22.7	27.2	3.3	5.8	0.9	16.53	15.52	13.97	18.23	10.33	14.57	10.85	15.4256	15.5908	15.111	19.4607	12.3691	17.0485	4.99424
cluster1	chr5_116220000_116230000_chr5_116590000_116600000	ENSMUSG00000063919.8	3.559	4.23	4.003	5.608	1.904	1.087	0.638	22	22.8	21	24.8	2.2	4.9	2.3	0	0	0	0	0	0	0	23.1167	32.3032	20.8868	19.4389	1.64375	1.06424	1.54635
cluster1	chr5_120180000_120190000_chr5_120440000_120450000	ENSMUSG00000029595.8	3.555	3.86	3.757	3.681	1.399	2.727	1.064	12.4	22.6	29.6	32	0.9	1.6	0.9	25.95	13.97	13.78	13.58	10.52	11.38	10.82	16.8195	37.6227	16.204	13.4524	0	11.0103	4.89113
cluster1	chr10_84110000_84120000_chr10_84440000_84450000	ENSMUSG00000020032.10	3.553	3.886	3.98	3.652	1.391	2.294	2.357	17.2	15.3	16.8	17	12.9	14.6	6.1	7.96	11.49	14.05	9.36	30.77	17.01	9.36	17.5043	17.3802	14.3748	13.2376	15.9784	14.5716	6.95306
cluster1	chr14_24600000_24610000_chr14_25460000_25470000	ENSMUSG00000007817.10	3.552	2.789	2.89	3.356	2.563	1.285	0.769	16.7	20	16.6	15.9	14.8	11.9	4	23.28	22.8	14.58	12.77	11.9	9.37	5.29	14.3544	16.7895	15.2536	13.7776	15.4377	13.4691	10.918
cluster1	chr13_54780000_54790000_chr13_55080000_55090000	ENSMUSG00000025875.10	3.55	3.742	3.27	5.008	1.84	3.104	2.077	9.6	17.6	20.8	36.2	3.9	8.7	3.1	0	0	0	0	0	0	0	19.1853	15.8057	13.2409	14.5685	13.289	13.6998	10.2108
cluster1	chr9_64380000_64390000_chr9_64700000_64710000	ENSMUSG00000036466.13	3.542	3.792	3.744	4.149	0.765	1.957	1.795	13.7	18.5	20.2	29	6.5	6.9	5.2	0	0	0	0	0	0	0	16.8803	14.6573	15.902	12.6521	20.5993	12.4422	6.86686
cluster1	chr15_85370000_85380000_chr15_85580000_85590000	ENSMUSG00000022382.10	3.541	4.446	2.341	3.886	1.298	2.291	3.6	27	17.2	17.3	21.5	8.3	8.1	0.6	0	0	0	0	0	0	0	18.4383	21.0569	22.0389	13.1663	12.2806	7.84216	5.17675
cluster1	chr7_34680000_34690000_chr7_34810000_34820000	ENSMUSG00000060402.6	3.541	2.23	2.472	3.193	1.091	2.223	0.699	13.9	16.2	20.2	30.9	4.8	11.1	2.9	12.65	18.15	24.98	22.99	6.67	8.87	5.68	20.341	12.7311	17.6595	4.73351	19.7069	18.112	6.71601
cluster1	chr14_24740000_24750000_chr14_25460000_25470000	ENSMUSG00000007817.10	3.539	3.435	4.283	4.699	2.058	2.188	1.414	16.7	20	16.6	15.9	14.8	11.9	4	17.34	14.15	12.13	13.38	14.76	14.76	13.48	14.3544	16.7895	15.2536	13.7776	15.4377	13.4691	10.918
cluster1	chr2_52850000_52860000_chr2_53110000_53120000	ENSMUSG00000036053.12	3.535	3.868	3.861	3.987	2.015	2.473	2.766	18.1	15	16.6	14.9	16.8	15.9	2.7	0	0	0	0	0	0	0	16.7649	13.429	14.7795	15.686	14.2443	16.3896	8.70671
cluster1	chr17_56380000_56390000_chr17_56580000_56590000	ENSMUSG00000042625.12	3.533	3.229	2.677	3.434	2.205	1.93	1.111	14.7	14.3	13.9	12.8	16.4	14.8	13.1	15.13	17.04	16.8	18.52	10.81	11.68	10.01	14.1126	14.9955	13.7875	14.2226	13.9837	15.091	13.807
cluster1	chr2_72630000_72640000_chr2_73260000_73270000	ENSMUSG00000068859.5	3.532	4.714	5.561	3.966	0.888	3.26	3.33	37.8	18.4	10.2	10.2	11.2	7.6	4.6	24.03	15.49	12.74	14.76	10.85	14.15	7.98	12.5851	10.484	12.2398	6.29308	22.7264	3.84769	31.8239
cluster1	chr4_148280000_148290000_chr4_148420000_148430000	ENSMUSG00000041544.11	3.531	4.299	4.597	4.664	0.885	2.196	1.662	11.1	16.8	25.1	35.1	4	4.4	3.5	0	0	0	0	0	0	0	14.3656	15.6757	17.1983	16.2592	15.0236	12.6251	8.85252
cluster1	chr10_119790000_119800000_chr10_120110000_120120000	ENSMUSG00000020228.7	3.527	4.297	4.411	4.134	2.781	2.567	2.691	11.9	11.1	10.1	9.5	15.1	15.4	26.9	0	0	0	0	0	0	0	13.1038	18.7975	16.6783	12.1853	14.3848	11.3453	13.5051
cluster1	chr18_16630000_16640000_chr18_16800000_16810000	ENSMUSG00000024304.10	3.519	3.267	2.458	2.867	2.06	1.914	2.058	24.6	19.7	17.6	19.3	6.1	8.9	3.8	0	0	0	0	0	0	0	13.1532	18.0336	16.054	20.9371	9.89119	15.4349	6.49598
cluster1	chr5_112570000_112580000_chr5_112870000_112880000	ENSMUSG00000058153.10	3.516	4.284	4.195	4.547	0.747	1.884	1.788	21.3	25.7	23.6	19.5	2.9	4.1	2.9	15.45	14.18	17.31	10.64	12.73	20.82	8.87	18.2362	18.4254	20.9517	9.8939	9.11769	18.2362	5.13889
cluster1	chr14_118130000_118140000_chr14_118580000_118590000	ENSMUSG00000022130.9	3.512	3.774	3.302	4.193	2.066	1.335	1.886	11.9	11.2	13.3	12.6	17.6	17.4	15.9	0	0	0	0	0	0	0	15.5643	12.3253	13.8358	11.6552	13.1572	17.0671	16.395
cluster1	chr7_48950000_48960000_chr7_49090000_49100000	ENSMUSG00000052512.11	3.509	2.671	3.142	3.286	2.206	2.485	2.558	8.7	19.6	20.1	21.7	11.7	13.3	4.8	12.13	22.22	21.91	16.78	6.57	10.09	10.31	15.5791	17.2825	18.1309	12.4603	9.91849	22.0983	4.53043
cluster1	chr9_64380000_64390000_chr9_64690000_64700000	ENSMUSG00000036466.13	3.509	4.773	5.168	5.23	1.511	2.069	3.241	13.7	18.5	20.2	29	6.5	6.9	5.2	0	0	0	0	0	0	0	16.8803	14.6573	15.902	12.6521	20.5993	12.4422	6.86686
cluster1	chr18_63900000_63910000_chr18_64340000_64350000	ENSMUSG00000045991.14	3.508	3.168	3.492	3.748	3.47	0.981	3.491	11.7	28.7	19.7	18.2	4.8	8.1	8.8	0	0	0	0	0	0	0	17.5261	17.2913	18.1846	17.0475	10.054	12.0008	7.89571
cluster1	chr8_121120000_121130000_chr8_121460000_121470000	ENSMUSG00000046714.7	3.505	2.991	4.815	2.927	2.949	2.228	2.05	5.4	12.6	22.8	18.9	8.8	28.3	3.2	6.31	6.58	11.83	8.47	42.21	20.64	3.95	11.3192	14.0214	14.0214	7.42983	15.8788	24.8325	12.4969
cluster1	chr15_73950000_73960000_chr15_74510000_74520000	ENSMUSG00000034730.12	3.5	5.234	6.854	7.189	0.502	3.853	1.764	19.4	23.4	23.2	20.6	4.1	5.8	3.5	0	0	0	0	0	0	0	14.7172	22.2322	14.4278	16.6572	14.7172	16.0594	1.18895
cluster1	chr7_72980000_72990000_chr7_73370000_73380000	ENSMUSG00000070509.11	3.5	3.294	3.099	3.335	2.844	3	0.59	16.5	22.9	22	20.1	8	9.1	1.4	0	0	0	0	0	0	0	16.2676	15.342	15.6633	16.4309	15.342	15.5852	5.36894
cluster1	chr5_112570000_112580000_chr5_112850000_112860000	ENSMUSG00000058153.10	3.494	3.344	5.727	5.908	1.222	2.607	0.578	21.3	25.7	23.6	19.5	2.9	4.1	2.9	17.72	19.81	15.42	17.72	12.01	12.43	4.89	18.2362	18.4254	20.9517	9.8939	9.11769	18.2362	5.13889
cluster1	chr3_134230000_134240000_chr3_134580000_134590000	ENSMUSG00000044365.11	3.492	2.941	3.383	2.94	1.345	1.732	1.008	17.8	26.4	19.1	19.3	7	7.9	2.5	0	0	0	0	0	0	0	15.2807	15.7291	17.5456	11.7553	15.8226	14.3765	9.49016
cluster1	chr18_54180000_54190000_chr18_54990000_55000000	ENSMUSG00000052713.8	3.491	5.013	6.327	3.711	1.688	2.346	1.467	18.1	17.8	17.1	15.2	14.1	14	3.8	14.54	25.37	25.54	16.28	7.43	6.82	4.02	16.0858	20.4555	13.8209	20.3661	15.0023	9.45336	4.81599
cluster1	chr6_135910000_135920000_chr6_136170000_136180000	ENSMUSG00000030209.10	3.49	3.335	3.308	4.943	2.741	2.085	2.311	18.4	19	20.7	23.9	5.3	8	4.7	0	0	0	0	0	0	0	21.3406	26.4352	20.3826	23.561	8.2805	0	0
cluster1	chr15_80340000_80350000_chr15_80670000_80680000	ENSMUSG00000022408.6	3.488	4.342	3.399	3.942	2.923	3.008	3.46	12	11.7	12.1	11.6	16.5	23.8	12.4	13.26	11.83	17.09	14.73	26.9	7.71	8.48	13.5316	13.9511	16.5145	11.0645	18.5577	15.9996	10.3809
cluster1	chr4_131090000_131100000_chr4_131830000_131840000	ENSMUSG00000028909.13	3.485	3.954	3.589	3.766	2.019	3.364	1.787	28.6	14	14.6	5.9	11.5	22.1	3.2	16.51	27.34	13.31	14.1	10.18	10.26	8.29	18.431	14.421	14.6643	12.03	17.8945	11.9069	10.6523
cluster1	chr6_39870000_39880000_chr6_40100000_40110000	ENSMUSG00000057716.6	3.484	3.338	3.726	4.104	1.213	2.792	0.389	19.3	22.8	22.2	23.8	4.3	5.5	2.3	29.79	15.24	17.77	16.57	6.36	8.09	6.18	15.5492	21.9212	21.5045	21.9212	9.55302	8.02788	1.52291
cluster1	chr4_22480000_22490000_chr4_23160000_23170000	ENSMUSG00000095139.2	3.483	3.675	3.42	3.652	3.313	1.432	0.691	20.8	39.6	18.4	17.5	1.1	1.7	0.9	0	0	0	0	0	0	0	20.0027	16.445	20.5897	15.3879	11.1252	7.6938	8.75569
cluster1	chr4_125230000_125240000_chr4_125480000_125490000	ENSMUSG00000001985.9	3.483	5.386	4.578	7.092	2.103	2.139	0.975	20.7	13.4	21.3	20.4	7.7	8.9	7.6	0	0	0	0	0	0	0	19.5409	18.7719	21.2929	23.3295	5.70687	9.54678	1.81105
cluster1	chr1_138830000_138840000_chr1_139260000_139270000	ENSMUSG00000019230.10	3.476	4.164	4.262	3.668	1.961	1.17	1.124	14.6	33.5	8.8	3.4	37.7	1.1	1	0	0	0	0	0	0	0	13.5889	19.2736	17.0626	6.10091	22.8924	10.8199	10.2617
cluster1	chr8_9330000_9340000_chr8_9770000_9780000	ENSMUSG00000079157.3	3.469	6.88	5.843	7.179	3.179	2.779	NA	14.8	20.1	23.3	25.1	6.1	6	4.6	12.09	24.88	18.81	23.21	7.8	9.86	3.34	20.3164	15.8962	26.7152	13.2606	11.5437	8.77314	3.49472
cluster1	chr10_60830000_60840000_chr10_61010000_61020000	ENSMUSG00000020099.7	3.456	3.168	3.115	2.779	1.497	2.136	2.289	11.8	13.5	11	10.1	30.2	15.6	7.7	0	0	0	0	0	0	0	16.4161	16.1389	22.7332	6.86299	16.2348	14.751	6.86299
cluster1	chr9_120590000_120600000_chr9_120920000_120930000	ENSMUSG00000006932.12	3.448	4.186	3.579	6.058	2.837	1.859	1.575	16.3	18.1	13.8	13	16.6	17.3	4.9	25.78	16.77	16.77	12.18	8.95	10.12	9.42	16.0805	15.6401	13.9232	12.1608	12.8787	14.7838	14.5328
cluster1	chr7_73150000_73160000_chr7_73390000_73400000	ENSMUSG00000070509.11	3.445	2.706	2.816	3.195	1.83	1.874	2.215	16.5	22.9	22	20.1	8	9.1	1.4	21.98	17.95	12.05	10.85	16.98	14.26	5.92	16.2676	15.342	15.6633	16.4309	15.342	15.5852	5.36894
cluster1	chr1_165770000_165780000_chr1_165970000_165980000	ENSMUSG00000040713.8	3.442	2.779	3.057	3.189	1.793	2.426	1.759	4.4	4.7	5.8	5.3	6.4	7.2	66.2	21.82	12.51	15.96	11.97	9.63	10.3	17.81	11.055	13.2312	14.8527	12.5119	16.7083	14.0408	17.6
cluster1	chr15_80280000_80290000_chr15_80600000_80610000	ENSMUSG00000022416.11	3.442	3.35	3.621	4.782	2.059	3.046	3.887	14.5	14.1	14.5	14.5	13.4	13.6	15.3	19.24	13.57	12.3	13.57	12.65	9.96	18.71	2.64348	15.4142	14.9793	14.9793	21.5879	19.5316	10.8641
cluster1	chr11_96280000_96290000_chr11_96640000_96650000	ENSMUSG00000000690.5	3.44	3.293	3.544	6.458	1.398	0.994	2.087	0.9	0.9	27.8	67	1.4	0.9	1.1	12.39	8.21	18.16	39.51	5.8	8.27	7.66	4.57504	1.1438	13.5624	66.5066	8.81976	0	5.39238
cluster1	chr13_58800000_58810000_chr13_59030000_59040000	ENSMUSG00000055254.10	3.439	3.023	3.461	3.029	1.796	2.297	0.973	16.8	18.6	22.7	25.7	3.3	11.3	1.5	17.96	25.6	25.77	18.09	4.13	5.02	3.44	17.7481	17.6222	17.6976	18.1439	11.4481	13.1831	4.15701
cluster1	chr6_113770000_113780000_chr6_114040000_114050000	ENSMUSG00000030302.12	3.439	4.324	4.167	4.419	2.419	3.523	1.224	17.8	13.4	24	29.5	3.7	7.4	4.3	0	0	0	0	0	0	0	19.2173	11.5691	18.1254	16.1547	7.64526	20.0816	7.20663
cluster1	chr18_76550000_76560000_chr18_76850000_76860000	ENSMUSG00000091519.1	3.438	3.049	2.882	3.151	0.815	1.295	0.318	11.6	12	19.8	21.1	11.5	12.5	11.5	16.02	28.89	19.37	13.15	10.71	5.91	5.95	7.14219	8.73329	17.8551	51.5866	10.316	4.36684	0
cluster1	chr7_131550000_131560000_chr7_131830000_131840000	ENSMUSG00000050100.9	3.438	2.567	3.201	2.902	2.14	2.318	2.154	14.6	10.8	25.4	20.8	8.9	10.6	8.9	0	0	0	0	0	0	0	8.52533	17.6784	14.1268	22.6478	17.0499	13.2312	6.74059
cluster1	chr13_78200000_78210000_chr13_78920000_78930000	ENSMUSG00000069171.9	3.437	5.636	3.729	5.474	1.2	3.117	NA	27.6	20.1	20.6	14.4	2.3	13.9	1.2	0	0	0	0	0	0	0	15.6114	22.0926	19.0583	16.1718	8.36529	14.9507	3.7498
cluster1	chr15_85340000_85350000_chr15_85570000_85580000	ENSMUSG00000022382.10	3.436	4.224	3.845	3.146	3.837	2.268	1.377	27	17.2	17.3	21.5	8.3	8.1	0.6	13.31	15.16	12.57	12.03	7.8	6.66	32.47	18.4383	21.0569	22.0389	13.1663	12.2806	7.84216	5.17675
cluster1	chr11_96300000_96310000_chr11_96750000_96760000	ENSMUSG00000000690.5	3.434	3.807	5.636	4.181	2.556	1.801	2.123	0.9	0.9	27.8	67	1.4	0.9	1.1	0	0	0	0	0	0	0	4.57504	1.1438	13.5624	66.5066	8.81976	0	5.39238
cluster1	chr16_96900000_96910000_chr16_97160000_97170000	ENSMUSG00000050272.9	3.434	3.021	4.758	3.26	1.358	0.982	1.176	15.2	23.2	19.3	16.7	8.1	9.4	8	8.75	13.58	11.33	11.89	7.87	9.85	36.73	19.9799	15.8604	15.6232	18.029	12.0065	14.2803	4.22062
cluster1	chr19_26860000_26870000_chr19_27210000_27220000	ENSMUSG00000024924.10	3.434	4.023	3.135	3.458	1.191	1.75	2.132	15.9	19.9	16.9	20.2	6.6	14.8	5.8	13.52	20.52	17.12	21.84	10.59	11.92	4.48	16.5446	14.0863	16.2072	14.5042	18.4937	14.432	5.73195
cluster1	chr3_40530000_40540000_chr3_40680000_40690000	ENSMUSG00000060798.4	3.434	2.518	3.014	3.573	2.159	1.863	2.111	19.6	16.4	16.8	13.9	12.3	12.8	8.2	20.33	17.32	17.44	17.2	10.55	9.97	7.17	11.5735	19.4309	12.6625	17.8363	10.6998	12.6625	15.1345
cluster1	chr9_115300000_115310000_chr9_116030000_116040000	ENSMUSG00000032437.9	3.428	5.234	4.189	5.975	3.837	2.445	0.368	11.7	12.2	13.9	14.8	15.2	14.5	17.8	0	0	0	0	0	0	0	15.2869	12.2561	13.7378	6.86892	15.2869	17.9773	18.586
cluster1	chr9_64380000_64390000_chr9_64600000_64610000	ENSMUSG00000036466.13	3.422	4.821	2.559	3.215	0.653	1.931	2.426	13.7	18.5	20.2	29	6.5	6.9	5.2	17.92	22.86	17.55	17.19	7.4	8.81	8.27	16.8803	14.6573	15.902	12.6521	20.5993	12.4422	6.86686
cluster1	chr9_90670000_90680000_chr9_91360000_91370000	ENSMUSG00000032368.10	3.419	3.749	5.965	3.257	2.204	0.942	0.567	19.9	20	23.3	26.4	2.7	5.2	2.5	0	0	0	0	0	0	0	27.009	21.7836	16.8408	29.4312	0	4.93548	0
cluster1	chr6_127150000_127160000_chr6_127460000_127470000	ENSMUSG00000000184.9	3.418	2.488	2.869	3.245	1.792	1.91	2.363	24	18.9	9	7.2	22.3	15.3	3.3	21.46	21.02	12.69	11.42	11.58	11.03	10.8	14.3239	17.9856	10.8167	10.8167	15.2054	11.4052	19.4464
cluster1	chr9_106900000_106910000_chr9_107230000_107240000	ENSMUSG00000039716.8	3.418	3.529	3.295	4.265	2.375	1.947	2.911	20.8	23.1	21.4	22.3	4.1	5.2	3.1	16.38	10.08	12.82	10.77	19.45	14.7	15.8	18.1275	14.9913	16.197	17.5967	13.2269	13.1049	6.75573
cluster1	chr7_73200000_73210000_chr7_73370000_73380000	ENSMUSG00000070509.11	3.417	3.588	2.565	3.549	1.647	2.131	1.269	16.5	22.9	22	20.1	8	9.1	1.4	18.24	27.29	19.69	17.02	5.58	9.36	2.83	16.2676	15.342	15.6633	16.4309	15.342	15.5852	5.36894
cluster1	chr8_10720000_10730000_chr8_11000000_11010000	ENSMUSG00000038894.6	3.416	4.417	3.534	2.852	1.884	1.975	1.535	8.4	12.4	13.8	12.8	16.3	16.4	19.8	19.75	27.15	15.4	12.97	12.24	4.52	7.97	15.7167	15.8968	14.1517	11.6365	14.5515	10.7578	17.289
cluster1	chr15_85460000_85470000_chr15_85580000_85590000	ENSMUSG00000022382.10	3.413	3.095	3.291	4.175	2.278	1.614	1.976	27	17.2	17.3	21.5	8.3	8.1	0.6	23.43	18.9	19.56	24.59	4.4	6.27	2.86	18.4383	21.0569	22.0389	13.1663	12.2806	7.84216	5.17675
cluster1	chr19_54040000_54050000_chr19_54510000_54520000	ENSMUSG00000033717.5	3.409	3.605	3.028	5.455	2.528	3.027	2.008	14.9	15.7	21.4	17.6	7.7	14.8	7.9	0	0	0	0	0	0	0	13.9205	17.7913	21.2519	14.6618	12.7687	12.1081	7.49774
cluster1	chr6_39870000_39880000_chr6_40270000_40280000	ENSMUSG00000057716.6	3.409	3.51	6.455	4.812	2.339	1.53	1.569	19.3	22.8	22.2	23.8	4.3	5.5	2.3	0	0	0	0	0	0	0	15.5492	21.9212	21.5045	21.9212	9.55302	8.02788	1.52291
cluster1	chr17_29680000_29690000_chr17_29880000_29890000	ENSMUSG00000043557.11	3.407	2.512	2.73	2.348	1.71	1.704	2.153	15.5	25.8	20.1	14.1	9.8	8	6.7	12.27	13.43	11.93	14.1	10.24	9.75	28.27	15.6604	16.3436	15.5493	11.3821	15.2313	15.9871	9.84615
cluster1	chr2_29340000_29350000_chr2_29550000_29560000	ENSMUSG00000026799.11	3.405	3.65	2.592	3.121	2.312	1.979	1.252	16.7	16.2	13.8	17.4	12.6	13.1	10.2	0	0	0	0	0	0	0	12.372	10.751	14.1942	16.1914	14.715	17.0615	14.715
cluster1	chr2_168270000_168280000_chr2_168450000_168460000	ENSMUSG00000074575.4	3.402	3.844	3.944	2.977	2.143	2.47	1.194	22.4	18.4	12.1	9.7	12.9	14.8	9.7	7.82	6.64	10.44	7.82	22.57	38.87	5.84	16.385	9.52327	16.7953	16.7953	17.7483	13.6372	9.11559
cluster1	chr18_37980000_37990000_chr18_38290000_38300000	ENSMUSG00000060450.9	3.401	2.965	4.064	3.578	2.362	2.001	2.634	15.8	16.6	18.7	19.9	9.3	10.9	8.8	0	0	0	0	0	0	0	14.7793	13.6129	14.3563	15.4423	14.1844	15.3877	12.2372
cluster1	chr2_37830000_37840000_chr2_38330000_38340000	ENSMUSG00000000247.7	3.399	3.738	6.539	3.461	2.47	1.559	1.95	46.5	26.7	7	2	9.6	5	3.1	25.26	20.22	16.41	12.51	8.06	9.93	7.62	30.9892	19.4787	7.84395	5.67648	22.765	8.18084	5.06587
cluster1	chr4_22490000_22500000_chr4_22940000_22950000	ENSMUSG00000095139.2	3.399	3.887	3.896	5.238	1.883	2.379	1.681	20.8	39.6	18.4	17.5	1.1	1.7	0.9	15.09	18.73	24.58	13.05	8.83	11.95	7.77	20.0027	16.445	20.5897	15.3879	11.1252	7.6938	8.75569
cluster1	chr9_58020000_58030000_chr9_58250000_58260000	ENSMUSG00000032333.5	3.396	3.022	3.188	5.369	1.67	2.714	1.495	14.9	18.4	18.4	20.1	11.3	13.5	3.3	0	0	0	0	0	0	0	20.2065	26.1731	11.6865	2.28753	17.0297	13.2155	9.40121
cluster1	chr11_57640000_57650000_chr11_57770000_57780000	ENSMUSG00000020520.10	3.388	3.592	3.268	4.189	2.607	2.229	2.759	8.6	12.2	14.1	8.7	16.2	16.8	23.4	12.54	18.4	20.01	15.35	14.52	10.6	8.59	14.9289	12.0745	11.275	19.4832	11.3742	15.4321	15.4321
cluster1	chr10_121620000_121630000_chr10_122060000_122070000	ENSMUSG00000034667.7	3.387	3.457	3.274	5.666	2.941	2.313	1.291	14.2	12.1	11.9	10.1	15.3	13.8	22.7	0	0	0	0	0	0	0	15.2039	11.7706	11.7706	16.5674	14.6001	13.8978	16.1896
cluster1	chr19_16130000_16140000_chr19_16360000_16370000	ENSMUSG00000024639.5	3.385	3.655	3.785	4.187	1.482	1.738	1.978	17.6	17.7	18.8	20.5	10.2	11.5	3.7	13.91	16.12	11.91	13.81	19.07	16.01	9.17	17.1718	16.1037	14.597	12.2529	15.069	15.8779	8.92759
cluster1	chr2_179440000_179450000_chr2_179720000_179730000	ENSMUSG00000000305.8	3.384	3.139	4.178	5.344	1.832	2.196	1.177	23.6	16.1	19.7	16.8	9.1	12.8	1.7	0	0	0	0	0	0	0	17.4335	15.7124	16.6813	15.87	14.5157	13.9261	5.86096
cluster1	chr12_29090000_29100000_chr12_29520000_29530000	ENSMUSG00000061911.10	3.381	4.009	5.001	3.597	2.349	2.918	0.628	21.3	18.8	23	26.2	2.6	5.4	2.6	17.73	21.54	18.49	24.58	4.37	7.64	5.66	19.9063	23.4356	21.6753	20.9663	9.77646	4.24003	0
cluster1	chr9_56190000_56200000_chr9_56630000_56640000	ENSMUSG00000049556.4	3.381	4.081	3.499	4.901	3.969	2.494	1.663	8.8	16.2	26.7	35.2	3.4	7	2.6	9.33	16.79	23.51	24.35	7.37	11.38	7.26	15.5171	11.4754	19.9673	14.4352	16.5354	16.1274	5.94218
cluster1	chr13_47950000_47960000_chr13_48260000_48270000	ENSMUSG00000021379.1	3.376	4.812	3.817	3.822	2.036	2.663	1.652	40.1	19.8	14.8	18.2	1.9	4.8	0.4	19.5	21.05	19.36	19.63	8.02	6.73	5.72	18.5833	15.9312	14.8054	19.2939	11.5448	12.1304	7.71101
cluster1	chr13_58800000_58810000_chr13_59380000_59390000	ENSMUSG00000055254.10	3.376	5.165	4.704	3.729	3.276	2.758	2.898	16.8	18.6	22.7	25.7	3.3	11.3	1.5	24.03	17.89	10.88	19.24	10.17	8.49	9.3	17.7481	17.6222	17.6976	18.1439	11.4481	13.1831	4.15701
cluster1	chr13_69730000_69740000_chr13_70090000_70100000	ENSMUSG00000052981.5	3.373	4.638	6.061	4.486	0.82	3.07	NA	9.5	12.5	22.1	41.2	5.7	6.3	2.7	19.44	12.25	17.75	27.16	8.63	7.98	6.79	10.876	13.9002	14.4809	17.1793	16.0236	18.9812	8.5588
cluster1	chr12_112110000_112120000_chr12_112510000_112520000	ENSMUSG00000054013.5	3.371	3.738	4.474	3.959	3.083	1.691	0.774	18.3	17.9	23.8	27	3.1	6.3	3.5	0	0	0	0	0	0	0	21.5703	14.3351	20.7868	16.063	11.8106	10.2371	5.1971
cluster1	chr7_72850000_72860000_chr7_73370000_73380000	ENSMUSG00000070509.11	3.37	4.983	4.229	4.643	2.33	1.796	NA	16.5	22.9	22	20.1	8	9.1	1.4	0	0	0	0	0	0	0	16.2676	15.342	15.6633	16.4309	15.342	15.5852	5.36894
cluster1	chr17_31710000_31720000_chr17_31850000_31860000	ENSMUSG00000024042.6	3.368	3.001	4.055	3.418	1.871	2.048	1.556	14.5	14.1	17.4	17.7	12.8	14.3	9.2	0	0	0	0	0	0	0	15.6137	13.4859	15.4452	17.0139	14.9937	13.4859	9.96158
cluster1	chr7_37580000_37590000_chr7_37760000_37770000	ENSMUSG00000043456.12	3.368	2.685	3.264	2.96	1.566	1.745	3.057	22.5	20.5	20.8	21.7	4.3	9.2	1	0	0	0	0	0	0	0	15.2483	18.5537	21.3989	20.3239	12.4106	9.04941	3.01518
cluster1	chr6_135900000_135910000_chr6_136170000_136180000	ENSMUSG00000030209.10	3.367	4.081	3.899	4.371	1.781	1.729	0.547	18.4	19	20.7	23.9	5.3	8	4.7	0	0	0	0	0	0	0	21.3406	26.4352	20.3826	23.561	8.2805	0	0
cluster1	chr1_118780000_118790000_chr1_119040000_119050000	ENSMUSG00000048402.10	3.364	2.943	3.414	3.328	2.721	2.614	4.001	15.8	13.2	12.1	9.9	23.2	21.5	4.2	14.76	11.77	10.82	11.69	30.38	13	7.58	15.5168	15.5729	11.719	8.07333	25.7798	18.5976	4.74063
cluster1	chr2_30410000_30420000_chr2_30870000_30880000	ENSMUSG00000026853.11	3.359	3.157	3.913	4.654	2.999	1.475	0.942	12.1	11.5	13.1	14.3	14.5	13.9	20.5	7.76	6	8.38	8.32	31.13	33.37	5.04	14.2647	12.4288	17.4703	13.9615	12.9021	14.5848	14.3878
cluster1	chr4_125250000_125260000_chr4_125490000_125500000	ENSMUSG00000001985.9	3.353	3.946	3.176	3.289	2.008	1.49	0.452	20.7	13.4	21.3	20.4	7.7	8.9	7.6	23.7	24.9	14.68	14.68	5.16	7.32	9.56	19.5409	18.7719	21.2929	23.3295	5.70687	9.54678	1.81105
cluster1	chr6_112800000_112810000_chr6_112940000_112950000	ENSMUSG00000030257.12	3.352	3.824	3.034	4.18	1.51	1.973	2.307	18.8	29.5	22.2	18.8	3.7	5.3	1.7	19.75	28.93	22.07	19.21	2.54	5.58	1.92	21.5029	18.5947	20.0687	19.5745	8.05777	8.01015	4.19135
cluster1	chr7_118800000_118810000_chr7_118990000_119000000	ENSMUSG00000008734.8	3.352	3.741	3.344	3.853	2.368	2.322	2.901	19	16.6	16.3	16.5	13.5	13.2	4.8	14.11	24.44	14.72	15.04	6.66	9.34	15.69	17.3506	13.4844	21.5744	8.67294	11.02	15.5923	12.3054
cluster1	chr4_140240000_140250000_chr4_140380000_140390000	ENSMUSG00000040972.8	3.35	2.53	2.506	2.158	1.237	1.932	0.473	20	34.3	13.6	24.1	1.7	4.6	1.8	20.6	22.24	17.66	16.12	7.92	7.43	8.03	22.5955	21.3408	15.754	20.8301	9.73996	8.08254	1.65702
cluster1	chr6_72450000_72460000_chr6_72520000_72530000	ENSMUSG00000052631.10	3.349	3.425	3.634	3.426	1.858	2.869	2.008	14.7	16.7	18.2	16.1	12.1	11.2	11	9.33	12.97	13.62	11.76	13.34	15.02	23.96	9.99949	44.995	8.74961	22.4994	0	13.7565	0
cluster1	chr13_48260000_48270000_chr13_48450000_48460000	ENSMUSG00000021379.1	3.348	2.148	3.165	3.461	1.992	2.12	1.501	40.1	19.8	14.8	18.2	1.9	4.8	0.4	0	0	0	0	0	0	0	18.5833	15.9312	14.8054	19.2939	11.5448	12.1304	7.71101
cluster1	chr7_72660000_72670000_chr7_73390000_73400000	ENSMUSG00000070509.11	3.348	6.779	4.623	4.904	1.979	2.809	3.52	16.5	22.9	22	20.1	8	9.1	1.4	0	0	0	0	0	0	0	16.2676	15.342	15.6633	16.4309	15.342	15.5852	5.36894
cluster1	chr16_94790000_94800000_chr16_94990000_95000000	ENSMUSG00000043301.11	3.346	3.496	3.879	4.323	1.644	2.079	1.993	14.6	16.7	14.7	15.2	12.7	13.5	12.7	0	0	0	0	0	0	0	13.7495	28.7582	22.9931	18.4968	6.5007	5.50334	3.99838
cluster1	chr9_29660000_29670000_chr9_29960000_29970000	ENSMUSG00000059974.6	3.345	5.5	5.085	6.364	2.367	3.018	1.959	14	16.1	22.7	26.8	8.7	9.8	1.8	14.74	20.58	22.75	11.65	12	14.53	3.73	16.4075	17.7727	18.9423	15.3766	15.58	13.6559	2.26501
cluster1	chr19_45810000_45820000_chr19_45930000_45940000	ENSMUSG00000025221.11	3.341	2.927	2.81	2.373	2.516	1.819	1.898	17.4	11.7	17.2	21.9	8.1	10.8	12.9	20.47	20.76	19.91	15.05	6.8	9.4	7.61	16.5393	13.5976	17.0246	12.7235	11.153	17.0246	11.9374
cluster1	chr18_63890000_63900000_chr18_64340000_64350000	ENSMUSG00000045991.14	3.337	4.291	3.917	4.159	1.037	1.709	2.138	11.7	28.7	19.7	18.2	4.8	8.1	8.8	19.79	17.86	20.38	14.1	10.19	14.1	3.57	17.5261	17.2913	18.1846	17.0475	10.054	12.0008	7.89571
cluster1	chr2_33970000_33980000_chr2_34360000_34370000	ENSMUSG00000038718.11	3.335	5.183	6.548	6.583	3.074	2.993	1.142	14.3	18.2	24.8	22.1	5.9	9.8	4.9	11.52	19.02	26.74	25.3	5.41	7.11	4.9	12.4047	13.9275	14.1967	16.9445	14.5122	13.8979	14.1164
cluster1	chr7_51620000_51630000_chr7_51940000_51950000	ENSMUSG00000030500.5	3.335	3.679	3.2	3.725	3.215	3.439	1.092	19.1	27.8	22	25.2	1.1	3.7	1.1	8.81	8.23	8.35	13.97	33.64	17.65	9.36	16.6066	34.3439	26.5976	13.9601	8.49185	0	0
cluster1	chr13_77900000_77910000_chr13_78190000_78200000	ENSMUSG00000069171.9	3.334	4.042	2.703	2.866	1.094	1.452	1.955	27.6	20.1	20.6	14.4	2.3	13.9	1.2	0	0	0	0	0	0	0	15.6114	22.0926	19.0583	16.1718	8.36529	14.9507	3.7498
cluster1	chr9_36880000_36890000_chr9_37140000_37150000	ENSMUSG00000035934.11	3.333	3.408	3.029	4.968	1.5	2.208	1.732	15.8	18	18	24.4	10.4	11.7	1.6	27.44	21.66	20.21	17.1	4.49	5.17	3.93	13.9978	17.1843	13.2462	22.0019	13.4597	17.2463	2.86381
cluster1	chr17_27090000_27100000_chr17_27510000_27520000	ENSMUSG00000063239.12	3.331	3.075	3.83	4.248	2.561	1.445	3.816	14.6	23.6	19.7	16.9	8.8	9.3	7.1	0	0	0	0	0	0	0	19.1256	18.7072	15.6087	11.3513	14.2671	14.7792	6.16089
cluster1	chr8_91790000_91800000_chr8_92060000_92070000	ENSMUSG00000031734.12	3.331	3.61	4.017	4.092	1.047	2.248	1.584	5.8	33	24.5	10.5	5.5	19.6	1	11.34	27.48	17.72	11.9	6.84	17.97	6.75	7.78198	17.1879	17.6574	20.6731	12.0775	7.54965	17.0724
cluster1	chr16_96890000_96900000_chr16_97160000_97170000	ENSMUSG00000050272.9	3.33	4.237	5.137	4.56	3.955	1.74	1.23	15.2	23.2	19.3	16.7	8.1	9.4	8	17.34	29.24	13.9	11.37	9.5	9.43	9.23	19.9799	15.8604	15.6232	18.029	12.0065	14.2803	4.22062
cluster1	chr19_45190000_45200000_chr19_45740000_45750000	ENSMUSG00000025219.9	3.33	4.712	5.441	4.361	3.274	3.125	1.059	13.2	13.9	10	4.3	40.6	14	4	0	0	0	0	0	0	0	16.0296	8.49967	9.96096	10.5284	18.3825	23.8852	12.7138
cluster1	chr14_66340000_66350000_chr14_66770000_66780000	ENSMUSG00000022044.10	3.328	4.073	3.555	3.98	3.566	2.014	1.899	23.5	24.5	21	25.7	0.6	4.4	0.3	11.7	16.04	26.7	15.7	13.27	11.29	5.3	27.7502	35.4665	18.2311	12.147	2.79114	3.61407	0
cluster1	chr9_45430000_45440000_chr9_45760000_45770000	ENSMUSG00000032087.9	3.327	3.138	4.599	2.913	0.937	2.242	2.364	26.4	12.4	14.5	21.9	8.7	9.7	6.4	13.48	6.04	12.22	17.64	26.76	15.9	7.96	18.7969	13.597	19.2647	8.74541	13.4727	17.3779	8.74541
cluster1	chr1_133170000_133180000_chr1_133380000_133390000	ENSMUSG00000070643.7	3.324	3.614	2.615	3.193	2.05	1.828	2.033	13.4	29.7	17.4	14.6	8.1	10.4	6.3	0	0	0	0	0	0	0	12.919	17.7451	14.8511	18.7496	13.938	15.3841	6.41306
cluster1	chr2_102190000_102200000_chr2_102450000_102460000	ENSMUSG00000075012.4	3.324	3.388	3.4	2.903	1.851	2.241	2.384	17.5	19.3	16.9	19.5	14.1	10.4	2.2	0	0	0	0	0	0	0	22.2183	27.168	0	2.4638	20.9818	27.168	0
cluster1	chr4_22480000_22490000_chr4_22820000_22830000	ENSMUSG00000095139.2	3.324	3.54	2.698	5.102	0.431	1.273	0.473	20.8	39.6	18.4	17.5	1.1	1.7	0.9	0	0	0	0	0	0	0	20.0027	16.445	20.5897	15.3879	11.1252	7.6938	8.75569
cluster1	chr16_34300000_34310000_chr16_34570000_34580000	ENSMUSG00000061751.11	3.323	3.711	3.082	4.423	1.987	2.812	2.09	16.4	16.1	16.8	14.8	8.3	12.3	15.3	0	0	0	0	0	0	0	13.4167	14.3992	13.8896	14.2137	19.9604	14.3992	9.72107
cluster1	chr14_68120000_68130000_chr14_68480000_68490000	ENSMUSG00000022054.7	3.322	3.22	5.846	3.95	2.756	3.332	2.217	3.4	9.7	25.7	49.4	1.3	10.3	0.2	0	0	0	0	0	0	0	16.5191	20.1	15.9081	12.3945	15.3522	16.4594	3.26648
cluster1	chr5_111420000_111430000_chr5_111910000_111920000	ENSMUSG00000070576.4	3.321	2.714	4.143	4.808	0.562	2.839	0.582	20.5	20	20.7	10	6	20.7	2	24.32	17.18	16.26	18.55	7.25	10.13	6.31	17.6685	18.8975	17.187	13.73	15.0504	14.0766	3.38991
cluster1	chr6_119230000_119240000_chr6_119330000_119340000	ENSMUSG00000041460.10	3.321	3.176	2.359	4.015	1.853	2.367	2.285	13.9	14.8	14.3	15.3	13.9	14	14	17.54	18.04	17.92	16.46	9.73	9.94	10.38	17.9476	15.9982	24.1973	10.2898	10.4315	16.5453	4.59028
cluster1	chr2_101730000_101740000_chr2_102450000_102460000	ENSMUSG00000075012.4	3.318	5.473	4.878	3.722	2.6	1.788	NA	17.5	19.3	16.9	19.5	14.1	10.4	2.2	0	0	0	0	0	0	0	22.2183	27.168	0	2.4638	20.9818	27.168	0
cluster1	chr6_39870000_39880000_chr6_40110000_40120000	ENSMUSG00000057716.6	3.31	2.282	3.409	3.276	2.048	1.871	1.011	19.3	22.8	22.2	23.8	4.3	5.5	2.3	0	0	0	0	0	0	0	15.5492	21.9212	21.5045	21.9212	9.55302	8.02788	1.52291
cluster1	chr5_120270000_120280000_chr5_120440000_120450000	ENSMUSG00000029595.8	3.309	2.621	2.77	3.795	1.545	2.335	1.393	12.4	22.6	29.6	32	0.9	1.6	0.9	14.58	23.54	21.97	26.13	4.22	5.28	4.28	16.8195	37.6227	16.204	13.4524	0	11.0103	4.89113
cluster1	chr5_120220000_120230000_chr5_120420000_120430000	ENSMUSG00000029595.8	3.308	2.842	4.639	3.932	0.392	1.42	1.824	12.4	22.6	29.6	32	0.9	1.6	0.9	15.14	19.18	27.14	22.5	4.54	6.43	5.07	16.8195	37.6227	16.204	13.4524	0	11.0103	4.89113
cluster1	chr13_107320000_107330000_chr13_107890000_107900000	ENSMUSG00000032846.9	3.307	4.3	5.013	5.153	3.869	3.022	2.093	17.7	15.9	17.8	21.6	9.6	10.2	7.2	0	0	0	0	0	0	0	16.9253	13.6452	10.2946	14.1531	18.2603	9.28637	17.4351
cluster1	chr13_58800000_58810000_chr13_59280000_59290000	ENSMUSG00000055254.10	3.304	5.245	4.173	6.409	3.217	2.199	0.496	16.8	18.6	22.7	25.7	3.3	11.3	1.5	0	0	0	0	0	0	0	17.7481	17.6222	17.6976	18.1439	11.4481	13.1831	4.15701
cluster1	chr1_177180000_177190000_chr1_177440000_177450000	ENSMUSG00000063659.7	3.302	3.232	4.06	3.643	0.91	3.451	0.653	32	18.8	16.6	14.4	6.7	7.8	3.8	16.47	28.73	15.66	18.09	6.87	7.08	7.08	13.756	18.7903	14.5713	15.2379	13.1622	12.014	12.4682
cluster1	chr5_120120000_120130000_chr5_120440000_120450000	ENSMUSG00000029595.8	3.3	2.859	4.018	3.878	2.555	2.98	3.434	12.4	22.6	29.6	32	0.9	1.6	0.9	0	0	0	0	0	0	0	16.8195	37.6227	16.204	13.4524	0	11.0103	4.89113
cluster1	chr9_119460000_119470000_chr9_119890000_119900000	ENSMUSG00000032512.6	3.298	3.381	6.527	5.716	2.97	2.42	1.665	17	15.6	14.9	13.8	14	14.5	10.2	0	0	0	0	0	0	0	16.2451	15.8998	13.2277	13.5364	15.9797	8.37072	16.7407
cluster1	chr1_42040000_42050000_chr1_42690000_42700000	ENSMUSG00000045515.3	3.297	4.217	3.141	3.62	1.843	3.357	1.776	29.1	25.5	20	13	1.8	9.1	1.4	0	0	0	0	0	0	0	17.6369	20.7752	21.0744	11.0611	6.72844	11.6629	11.0611
cluster1	chr5_112570000_112580000_chr5_113060000_113070000	ENSMUSG00000058153.10	3.295	3.117	3.445	4.385	1.531	2.936	NA	21.3	25.7	23.6	19.5	2.9	4.1	2.9	0	0	0	0	0	0	0	18.2362	18.4254	20.9517	9.8939	9.11769	18.2362	5.13889
cluster1	chr15_85230000_85240000_chr15_85580000_85590000	ENSMUSG00000022382.10	3.294	4.137	3.068	5.837	2.388	2.199	2.301	27	17.2	17.3	21.5	8.3	8.1	0.6	8	12.07	11.01	14.4	17.29	18.29	18.94	18.4383	21.0569	22.0389	13.1663	12.2806	7.84216	5.17675
cluster1	chr11_84510000_84520000_chr11_84730000_84740000	ENSMUSG00000018697.10	3.29	2.409	3.42	3.948	1.749	2.393	2.209	13.9	13.6	12.6	13.1	12.8	13.3	20.6	14.47	18.25	22.7	16.78	11.95	7.96	7.9	14.7938	12.3469	14.6538	12.0761	14.0442	15.4003	16.6849
cluster1	chr11_80470000_80480000_chr11_80670000_80680000	ENSMUSG00000048895.13	3.288	4.763	4.664	5.026	2.469	2.933	0.904	20.2	21.8	25.4	25.3	2.3	3.9	1	16.95	18.73	17.57	14.48	9.24	14.38	8.65	14.2414	13.6664	10.1405	17.63	15.6887	17.3375	11.2955
cluster1	chr6_89010000_89020000_chr6_89350000_89360000	ENSMUSG00000030084.7	3.287	3.667	4.544	5.103	0.474	2.148	0.474	17.5	19.7	20.3	16	11.1	12.1	3.2	18.24	23.57	26.9	18.36	3.82	5.92	3.19	10.2163	18.1421	13.7653	13.5586	9.80264	18.1421	16.373
cluster1	chr13_58800000_58810000_chr13_59250000_59260000	ENSMUSG00000055254.10	3.285	4.554	4.342	4.32	2.648	1.651	2.356	16.8	18.6	22.7	25.7	3.3	11.3	1.5	10.69	22.08	18.81	16.6	12.64	11.95	7.22	17.7481	17.6222	17.6976	18.1439	11.4481	13.1831	4.15701
cluster1	chr14_65420000_65430000_chr14_65550000_65560000	ENSMUSG00000045731.5	3.284	2.366	4.525	3.072	1.921	2.116	2.275	14.8	35.6	14.9	22.8	2.9	4	5	15.43	17.03	23.02	15.54	9.41	9.75	9.82	16.823	13.0754	32.72	1.86551	0	20.5707	14.9454
cluster1	chr5_120290000_120300000_chr5_120430000_120440000	ENSMUSG00000029595.8	3.282	3.41	3.552	3.966	1.287	2.445	2.12	12.4	22.6	29.6	32	0.9	1.6	0.9	11.22	20.31	22.24	23.35	5.36	8.42	9.09	16.8195	37.6227	16.204	13.4524	0	11.0103	4.89113
cluster1	chr1_42100000_42110000_chr1_42680000_42690000	ENSMUSG00000045515.3	3.276	2.938	4.383	4.937	4.048	0.929	0.576	29.1	25.5	20	13	1.8	9.1	1.4	0	0	0	0	0	0	0	17.6369	20.7752	21.0744	11.0611	6.72844	11.6629	11.0611
cluster1	chr4_125250000_125260000_chr4_125480000_125490000	ENSMUSG00000001985.9	3.276	4.277	3.837	4.402	0.726	2.066	0.413	20.7	13.4	21.3	20.4	7.7	8.9	7.6	23.7	24.9	14.68	14.68	5.16	7.32	9.56	19.5409	18.7719	21.2929	23.3295	5.70687	9.54678	1.81105
cluster1	chr2_157670000_157680000_chr2_157910000_157920000	ENSMUSG00000037843.6	3.274	3.104	3.536	3.752	1.66	2.308	1.324	8.4	16.9	24.8	37.8	3.5	5.4	3.2	12.28	10.51	22.97	27.55	7.42	7.91	11.36	11.4247	20.8443	16.1861	20.4393	7.84034	14.5104	8.75482
cluster1	chr6_120530000_120540000_chr6_120700000_120710000	ENSMUSG00000058979.6	3.274	3.549	3.022	2.643	2.478	2.412	2	12.4	13.1	13.2	14.6	15.9	14.8	16.1	12.56	9.71	24.49	14.64	12.56	11.72	14.31	13.3104	12.1868	15.5419	14.8485	12.7686	11.639	19.7047
cluster1	chr5_35370000_35380000_chr5_35520000_35530000	ENSMUSG00000036596.5	3.272	2.784	2.964	3.572	2.505	2.176	1.64	10.4	19.3	19.5	13.5	8.7	17.4	11.2	0	0	0	0	0	0	0	17.9417	13.789	15.2771	12.2897	10.7992	24.4208	5.48246
cluster1	chr17_29620000_29630000_chr17_29880000_29890000	ENSMUSG00000043557.11	3.269	2.851	2.918	2.769	1.856	2.332	1.689	15.5	25.8	20.1	14.1	9.8	8	6.7	9.62	8.46	7.34	9.48	9.48	9.96	45.66	15.6604	16.3436	15.5493	11.3821	15.2313	15.9871	9.84615
cluster1	chr2_180470000_180480000_chr2_180550000_180560000	ENSMUSG00000038963.11	3.263	2.95	3.459	3.521	1.629	2.828	1.5	16.4	15.7	14.2	24.4	7.4	11.6	10.3	0	0	0	0	0	0	0	18.093	16.1529	17.6321	18.145	11.5343	12.2446	6.19804
cluster1	chr14_77150000_77160000_chr14_77520000_77530000	ENSMUSG00000022012.8	3.258	3.095	3.831	4.307	1.171	1.615	1.296	19.3	18.1	19.8	19.8	8.6	12.6	1.8	19.13	15.02	26.48	12.76	8.09	10.98	7.54	14.3323	14.9824	17.143	13.4318	14.3323	18.4649	7.31315
cluster1	chr13_58800000_58810000_chr13_59210000_59220000	ENSMUSG00000055254.10	3.257	3.81	4.342	4.821	3.109	1.941	2.283	16.8	18.6	22.7	25.7	3.3	11.3	1.5	0	0	0	0	0	0	0	17.7481	17.6222	17.6976	18.1439	11.4481	13.1831	4.15701
cluster1	chr14_68120000_68130000_chr14_68450000_68460000	ENSMUSG00000022054.7	3.256	4.257	3.436	5.122	1.387	1.536	1.263	3.4	9.7	25.7	49.4	1.3	10.3	0.2	13.33	25.22	24.53	19.75	5.41	8.42	3.35	16.5191	20.1	15.9081	12.3945	15.3522	16.4594	3.26648
cluster1	chr4_124390000_124400000_chr4_124660000_124670000	ENSMUSG00000090125.3	3.252	2.588	3.748	3.242	1.612	1.528	2.285	18.1	26.2	22.3	24.1	2.8	4.7	1.9	32.77	9.14	13.12	14.28	13.12	9.67	7.9	12.3241	20.6304	21.4923	7.06571	14.8063	16.6156	7.06571
cluster1	chr11_118750000_118760000_chr11_118900000_118910000	ENSMUSG00000025576.13	3.251	2.529	2.868	3.191	0.758	1.641	0.698	15	13.5	22.9	37.4	4.4	4.8	2.1	21.25	14.5	18.5	22.01	7.37	10.6	5.77	17.4467	19.9941	16.3216	21.3584	8.32022	13.9185	2.64038
cluster1	chr2_146640000_146650000_chr2_147180000_147190000	ENSMUSG00000027434.11	3.25	4.763	4.362	3.824	1.752	2.77	2.71	25.1	32.4	12.4	14.9	4.8	5.5	4.8	30.55	10.41	12.77	15.28	15.98	9.13	5.89	14.6952	22.2492	12.3799	14.3104	18.183	15.0889	3.09341
cluster1	chr18_25540000_25550000_chr18_25750000_25760000	ENSMUSG00000024268.11	3.248	2.564	3.504	3.273	1.649	1.511	1.546	21.6	27.1	25	21.6	1.6	2.4	0.7	22.99	19.19	17.3	19.19	8.76	8.58	3.99	26.91	22.597	16.3071	3.53647	8.841	15.3248	6.48365
cluster1	chr5_112570000_112580000_chr5_112800000_112810000	ENSMUSG00000058153.10	3.248	2.898	2.685	3.605	2.159	2.449	1.052	21.3	25.7	23.6	19.5	2.9	4.1	2.9	0	0	0	0	0	0	0	18.2362	18.4254	20.9517	9.8939	9.11769	18.2362	5.13889
cluster1	chr6_15180000_15190000_chr6_15410000_15420000	ENSMUSG00000029563.12	3.244	4.436	3.793	4.144	1.995	2.398	0.437	12.6	21	17.7	10.8	11.8	24.6	1.5	17.27	23.29	19.31	16.8	5.78	10.99	6.56	18.5847	17.8197	16.807	10.3746	13.5075	15.7937	7.11283
cluster1	chr7_101110000_101120000_chr7_101230000_101240000	ENSMUSG00000030691.10	3.244	2.87	2.4	2.829	1.834	2.517	2.422	16	17.1	17.7	16.2	12.6	14	6.3	15.03	24.56	21.2	14.31	5.55	12.51	6.84	11.8907	15.1051	12.6033	22.2133	13.0917	11.0324	14.0635
cluster1	chr4_22480000_22490000_chr4_22940000_22950000	ENSMUSG00000095139.2	3.232	4.405	4.62	4.837	1.232	1.037	NA	20.8	39.6	18.4	17.5	1.1	1.7	0.9	15.09	18.73	24.58	13.05	8.83	11.95	7.77	20.0027	16.445	20.5897	15.3879	11.1252	7.6938	8.75569
cluster1	chr7_73190000_73200000_chr7_73370000_73380000	ENSMUSG00000070509.11	3.232	4.269	3.608	3.405	1.192	1.883	0.963	16.5	22.9	22	20.1	8	9.1	1.4	17.46	24.87	20.77	20.48	6.68	5.9	3.85	16.2676	15.342	15.6633	16.4309	15.342	15.5852	5.36894
cluster1	chr6_112830000_112840000_chr6_112940000_112950000	ENSMUSG00000030257.12	3.23	2.401	4.037	3.214	1.734	2.731	1.987	18.8	29.5	22.2	18.8	3.7	5.3	1.7	15.14	20.83	25.29	20.68	5.89	7.35	4.81	21.5029	18.5947	20.0687	19.5745	8.05777	8.01015	4.19135
cluster1	chr6_39870000_39880000_chr6_40190000_40200000	ENSMUSG00000057716.6	3.226	3.484	4.387	4.227	0.818	3.578	1.367	19.3	22.8	22.2	23.8	4.3	5.5	2.3	0	0	0	0	0	0	0	15.5492	21.9212	21.5045	21.9212	9.55302	8.02788	1.52291
cluster1	chr9_49610000_49620000_chr9_49790000_49800000	ENSMUSG00000039542.11	3.224	2.603	3.155	2.703	2.146	2.346	1.765	13.9	20.3	24.8	26.2	5	8.4	1.4	0	0	0	0	0	0	0	10.9898	15.5007	11.2422	20.8707	17.6315	16.0124	7.75286
cluster1	chr18_62700000_62710000_chr18_62970000_62980000	ENSMUSG00000024581.8	3.22	4.319	3.545	3.521	1.962	2.323	2.258	15.4	16.5	17.7	17.3	10.9	13	9.2	12.26	14.6	9.94	10.66	24.99	22.82	4.74	12.6515	15.9821	11.2935	16.7985	15.3678	13.679	14.2276
cluster1	chr2_38350000_38360000_chr2_38580000_38590000	ENSMUSG00000000247.7	3.216	3.479	3.049	2.221	0.965	2.187	0.456	46.5	26.7	7	2	9.6	5	3.1	22.73	24.54	16.87	14.38	6.98	7.38	7.13	30.9892	19.4787	7.84395	5.67648	22.765	8.18084	5.06587
cluster1	chr11_80470000_80480000_chr11_80630000_80640000	ENSMUSG00000048895.13	3.215	3.813	5.114	3.206	1.327	2.412	0.816	20.2	21.8	25.4	25.3	2.3	3.9	1	0	0	0	0	0	0	0	14.2414	13.6664	10.1405	17.63	15.6887	17.3375	11.2955
cluster1	chr5_105930000_105940000_chr5_106450000_106460000	ENSMUSG00000034384.11	3.204	4.795	4.303	4.855	3.16	1.506	1.031	23.9	37	8.9	13.8	5.4	5.5	5.4	0	0	0	0	0	0	0	20.3345	23.76	16.4004	11.2984	11.2984	15.7427	1.16551
cluster1	chr1_77370000_77380000_chr1_77510000_77520000	ENSMUSG00000026235.10	3.203	2.187	2.156	2.477	1.675	1.773	1.473	19.8	12.6	12.3	10.7	21.2	22.1	1.5	23.83	11.68	13.18	16.53	12.63	12.1	10.06	16.3823	17.4312	13.0694	18.4095	12.3985	8.9364	13.3728
cluster1	chr11_84530000_84540000_chr11_84710000_84720000	ENSMUSG00000018698.11	3.2	3.541	5.166	3.764	0.8	1.784	0.88	8.6	24.7	30.8	32.8	1	1.2	1	11.74	28.13	14.22	12.87	12.78	13.15	7.11	2.49331	21.6011	42.6608	24.6559	4.84938	1.52445	2.21503
cluster1	chr19_41630000_41640000_chr19_41740000_41750000	ENSMUSG00000025020.7	3.199	2.503	2.572	2.477	0.656	1.64	1.564	15	15.9	32.8	27.8	2.4	3.9	2.2	0	0	0	0	0	0	0	17.4868	16.112	23.6183	16.17	11.052	10.9474	4.61352
cluster1	chr8_117260000_117270000_chr8_117420000_117430000	ENSMUSG00000034390.11	3.198	2.686	2.731	3.132	1.297	1.793	1.062	11.7	11.6	20.3	32.3	6.4	8.1	9.6	24.97	14.55	15.5	15.72	9.72	11.05	8.49	13.6744	13.6551	14.0763	16.8138	12.5617	13.8984	15.3204
cluster1	chr7_34690000_34700000_chr7_34810000_34820000	ENSMUSG00000060402.6	3.195	2.337	2.295	3.44	1.542	1.966	0.906	13.9	16.2	20.2	30.9	4.8	11.1	2.9	12.07	21.18	24.85	23.84	5.31	8.23	4.52	20.341	12.7311	17.6595	4.73351	19.7069	18.112	6.71601
cluster1	chr3_34240000_34250000_chr3_34650000_34660000	ENSMUSG00000074637.6	3.192	3.155	4.354	4.047	1.08	2.397	1.808	31	23.4	16.3	21.1	1.2	6.2	0.9	0	0	0	0	0	0	0	20.2852	18.8489	15.3184	15.3184	19.4639	7.454	3.31131
cluster1	chr12_112150000_112160000_chr12_112490000_112500000	ENSMUSG00000021294.7	3.189	4.067	3.322	3.249	3.257	1.608	3.629	24.6	19.7	11.4	12.6	14.9	12.4	4.5	11.57	9.44	11.99	11.33	28.1	18.11	9.44	21.4369	15.9198	16.3223	8.16118	9.11859	19.2813	9.75992
cluster1	chr6_89020000_89030000_chr6_89350000_89360000	ENSMUSG00000030084.7	3.189	3.129	4.279	5.22	0.47	2.515	0.769	17.5	19.7	20.3	16	11.1	12.1	3.2	23.73	18.02	10.9	16.03	10.41	10.73	10.18	10.2163	18.1421	13.7653	13.5586	9.80264	18.1421	16.373
cluster1	chr2_178140000_178150000_chr2_178270000_178280000	ENSMUSG00000027525.13	3.187	2.638	3.521	3.631	2.36	2.76	1.36	20	22.2	21.4	23.6	4.9	5.6	2.3	0	0	0	0	0	0	0	13.2443	14.3964	13.0514	15.6774	19.7044	15.4173	8.50885
cluster1	chr3_105450000_105460000_chr3_105640000_105650000	ENSMUSG00000040896.12	3.184	4.23	5.655	2.871	1.137	1.746	1.373	16.7	21.2	22.1	16.3	7.4	9.2	7.1	0	0	0	0	0	0	0	17.5206	15.9767	17.5703	16.1823	13.506	14.3906	4.85353
cluster1	chr18_54470000_54480000_chr18_54980000_54990000	ENSMUSG00000052713.8	3.183	2.55	3.183	2.614	2.12	2.197	1.318	18.1	17.8	17.1	15.2	14.1	14	3.8	0	0	0	0	0	0	0	16.0858	20.4555	13.8209	20.3661	15.0023	9.45336	4.81599
cluster1	chr4_22480000_22490000_chr4_22840000_22850000	ENSMUSG00000095139.2	3.176	3.957	3.494	3.61	2.628	0.891	NA	20.8	39.6	18.4	17.5	1.1	1.7	0.9	0	0	0	0	0	0	0	20.0027	16.445	20.5897	15.3879	11.1252	7.6938	8.75569
cluster1	chr4_106590000_106600000_chr4_107170000_107180000	ENSMUSG00000028618.7	3.17	5.471	6.222	3.286	2.692	3.049	1.413	12.2	13.9	15.8	16.8	15.1	16.4	9.8	9.43	18.02	9.43	8.23	16.97	9.43	28.47	14.246	14.1959	15.5367	13.6746	14.6022	13.5688	14.1758
cluster1	chr1_55400000_55410000_chr1_55660000_55670000	ENSMUSG00000038349.10	3.169	3.646	3.343	3.861	2.09	1.633	2.162	18.3	14	20.7	20.1	8.9	10.9	7.1	28.99	17.21	19.37	14.56	6.17	8.22	5.48	11.5478	14.4413	19.7382	13.5801	14.7044	16.933	9.05517
cluster1	chr5_120150000_120160000_chr5_120610000_120620000	ENSMUSG00000029599.10	3.169	2.984	3.241	3.411	1.954	1.244	2.024	13.9	14	14	15.6	14.1	14.5	14.1	18	17.88	15.66	17.03	8.71	11.6	11.13	14.9051	13.6903	13.4067	9.42532	13.5527	15.6067	19.4132
cluster1	chr7_73210000_73220000_chr7_73370000_73380000	ENSMUSG00000070509.11	3.167	5.439	4.16	3.523	2.807	2.259	NA	16.5	22.9	22	20.1	8	9.1	1.4	18.35	27.27	19.4	16.89	5.62	9.41	3.06	16.2676	15.342	15.6633	16.4309	15.342	15.5852	5.36894
cluster1	chr4_22120000_22130000_chr4_22480000_22490000	ENSMUSG00000095139.2	3.166	4.272	4.512	5.936	0.942	2.705	2.085	20.8	39.6	18.4	17.5	1.1	1.7	0.9	13.08	12.31	15.11	9.99	23.57	17.29	8.66	20.0027	16.445	20.5897	15.3879	11.1252	7.6938	8.75569
cluster1	chr5_139880000_139890000_chr5_140320000_140330000	ENSMUSG00000029554.11	3.166	3.049	3.745	3.75	2.227	2.284	1.851	13.9	13.7	12	12.9	17.1	16.7	13.7	32.1	14.9	12.59	16.2	8.8	9.65	5.76	15.7076	16.8578	15.6509	9.74301	12.425	15.4935	14.1223
cluster1	chr1_72310000_72320000_chr1_72580000_72590000	ENSMUSG00000039354.12	3.165	3.633	4.29	3.144	3.344	1.268	1.87	14.9	14.3	15	14	16	16.4	9.4	8.35	10.11	10.92	8.83	32.14	23.97	5.68	12.8457	12.4156	12.7993	11.7489	17.7838	11.554	20.8527
cluster1	chr5_139340000_139350000_chr5_139750000_139760000	ENSMUSG00000045438.8	3.162	4.437	5.031	5.544	2.232	2.87	1.223	14.5	16.6	15.3	17	13.9	13.5	9.1	11.74	12.36	9.09	11.14	18.25	12.36	25.07	11.7012	12.6916	14.7412	16.1511	13.2976	14.1727	17.2446
cluster1	chr3_101890000_101900000_chr3_102010000_102020000	ENSMUSG00000048540.7	3.16	2.6	3.428	2.701	0.976	0.838	1.398	12.1	26	30.5	26.5	0.6	3.7	0.5	13.84	19.15	27.02	13.84	10.56	7.99	7.6	19.538	24.2022	41.098	5.24867	2.04111	3.20912	4.66288
cluster1	chr4_124080000_124090000_chr4_124650000_124660000	ENSMUSG00000090125.3	3.154	2.91	4.691	5.092	2.075	2.152	1.332	18.1	26.2	22.3	24.1	2.8	4.7	1.9	12.47	26.39	26.21	10.91	7.6	8.64	7.77	12.3241	20.6304	21.4923	7.06571	14.8063	16.6156	7.06571
cluster1	chr17_15820000_15830000_chr17_16000000_16010000	ENSMUSG00000048027.7	3.149	3.031	2.806	3.454	1.886	1.653	1.447	13.4	19.9	26.2	26	5.6	7.5	1.4	12.67	24.15	23.32	12.94	8.65	12.94	5.32	13.781	13.9797	12.376	13.081	17.6071	21.7322	7.44308
cluster1	chr6_39870000_39880000_chr6_40020000_40030000	ENSMUSG00000057716.6	3.149	3.957	3.442	3.969	0.791	1.774	1.85	19.3	22.8	22.2	23.8	4.3	5.5	2.3	20.14	21.9	26.98	17.16	3.54	5.47	4.81	15.5492	21.9212	21.5045	21.9212	9.55302	8.02788	1.52291
cluster1	chr4_124110000_124120000_chr4_124650000_124660000	ENSMUSG00000090125.3	3.147	3.105	5.026	5.708	2.774	2.716	2.412	18.1	26.2	22.3	24.1	2.8	4.7	1.9	0	0	0	0	0	0	0	12.3241	20.6304	21.4923	7.06571	14.8063	16.6156	7.06571
cluster1	chr3_105080000_105090000_chr3_105450000_105460000	ENSMUSG00000040896.12	3.145	3.388	3.543	4.81	1.631	1.777	0.674	16.7	21.2	22.1	16.3	7.4	9.2	7.1	10.54	10.77	10.93	13.07	28.68	14.44	11.57	17.5206	15.9767	17.5703	16.1823	13.506	14.3906	4.85353
cluster1	chr1_177010000_177020000_chr1_177440000_177450000	ENSMUSG00000063659.7	3.142	3.516	2.857	3.687	2.247	2.359	1.459	32	18.8	16.6	14.4	6.7	7.8	3.8	15.24	25.47	15.24	13.26	10.04	13.82	6.94	13.756	18.7903	14.5713	15.2379	13.1622	12.014	12.4682
cluster1	chr7_73220000_73230000_chr7_73390000_73400000	ENSMUSG00000070509.11	3.136	3.097	3.176	2.083	1.506	1.116	0.987	16.5	22.9	22	20.1	8	9.1	1.4	18.72	25.77	18.08	19.52	5.31	9.4	3.2	16.2676	15.342	15.6633	16.4309	15.342	15.5852	5.36894
cluster1	chr4_125200000_125210000_chr4_125480000_125490000	ENSMUSG00000001985.9	3.135	4.139	2.932	3.627	1.669	2.203	1.533	20.7	13.4	21.3	20.4	7.7	8.9	7.6	0	0	0	0	0	0	0	19.5409	18.7719	21.2929	23.3295	5.70687	9.54678	1.81105
cluster1	chr16_94820000_94830000_chr16_94990000_95000000	ENSMUSG00000043301.11	3.133	2.957	3.002	3.704	2.111	2.544	1.395	14.6	16.7	14.7	15.2	12.7	13.5	12.7	13.23	8.21	14.63	13.33	26.17	15.93	8.51	13.7495	28.7582	22.9931	18.4968	6.5007	5.50334	3.99838
cluster1	chr15_74210000_74220000_chr15_74510000_74520000	ENSMUSG00000034730.12	3.132	3.065	3.304	3.537	0.615	2.529	2.849	19.4	23.4	23.2	20.6	4.1	5.8	3.5	17.56	29.28	13.16	12.35	9.11	9.5	9.04	14.7172	22.2322	14.4278	16.6572	14.7172	16.0594	1.18895
cluster1	chr6_89360000_89370000_chr6_89570000_89580000	ENSMUSG00000030084.7	3.132	2.579	2.742	2.823	1.95	2.335	1.816	17.5	19.7	20.3	16	11.1	12.1	3.2	13.85	42.7	9.08	11.02	7.36	7.97	8.03	10.2163	18.1421	13.7653	13.5586	9.80264	18.1421	16.373
cluster1	chr5_113770000_113780000_chr5_113930000_113940000	ENSMUSG00000018974.3	3.128	2.588	3.232	3.117	2.237	1.351	1.562	14.7	14.5	13.1	12.7	17	16.1	11.9	17.02	18.5	12.79	15.12	10.37	10.44	15.76	17.1365	13.824	13.5602	15.9054	12.4192	14.1632	12.9915
cluster1	chr13_28950000_28960000_chr13_29530000_29540000	ENSMUSG00000076431.4	3.123	3.529	3.253	2.76	2.316	0.811	2.265	18.8	20.3	19.3	18.9	10.2	11.3	1.2	16.78	20.97	27.9	11.12	8.11	8.79	6.33	10.0739	13.9165	13.5521	13.5521	17.2196	9.33971	22.346
cluster1	chr2_93250000_93260000_chr2_93330000_93340000	ENSMUSG00000027217.9	3.123	2.582	2.624	2.973	1.93	1.212	1.972	16.4	14.9	18.1	26.4	9.5	9.1	5.5	18.38	20.54	13.73	19.98	10.25	10.25	6.89	14.5463	10.8026	18.2941	19.3882	16.2349	9.44504	11.289
cluster1	chr13_46420000_46430000_chr13_46640000_46650000	ENSMUSG00000038132.5	3.122	2.92	3.363	2.719	1.901	2.172	1.776	12.9	11.9	12.2	19.4	20.5	16.8	6.3	0	0	0	0	0	0	0	17.6169	19.8647	17.5531	8.84507	15.4434	13.5362	7.14071
cluster1	chr9_29670000_29680000_chr9_29960000_29970000	ENSMUSG00000059974.6	3.122	3.955	3.488	4.207	2.281	3.029	1.321	14	16.1	22.7	26.8	8.7	9.8	1.8	0	0	0	0	0	0	0	16.4075	17.7727	18.9423	15.3766	15.58	13.6559	2.26501
cluster1	chr17_29740000_29750000_chr17_29880000_29890000	ENSMUSG00000043557.11	3.12	2.811	2.892	3.1	2.779	2.103	2.045	15.5	25.8	20.1	14.1	9.8	8	6.7	13.73	18.36	16.87	24.35	7.14	10.62	8.93	15.6604	16.3436	15.5493	11.3821	15.2313	15.9871	9.84615
cluster1	chr4_124190000_124200000_chr4_124650000_124660000	ENSMUSG00000090125.3	3.12	7.216	5	4.85	2.214	2.874	3.835	18.1	26.2	22.3	24.1	2.8	4.7	1.9	13.99	20.1	24.43	17.49	7.04	10.88	6.07	12.3241	20.6304	21.4923	7.06571	14.8063	16.6156	7.06571
cluster1	chr5_120950000_120960000_chr5_121190000_121200000	ENSMUSG00000043733.10	3.118	4.127	2.52	4.12	0.972	1.965	1.006	15.8	13.7	13	13.8	15	14.9	13.8	0	0	0	0	0	0	0	14.5458	14.5044	13.6802	12.306	15.3988	14.577	14.9877
cluster1	chr11_96340000_96350000_chr11_96670000_96680000	ENSMUSG00000038692.8	3.114	2.725	2.623	3.277	2.757	2.094	0.626	5.7	5.6	26.7	40.5	7.5	5.9	8.2	11.25	12.11	15.97	31.31	8.94	8.23	12.2	3.88735	7.77406	26.5643	48.3832	7.56074	2.37679	3.45349
cluster1	chr12_112160000_112170000_chr12_112500000_112510000	ENSMUSG00000054013.5	3.111	2.727	3.367	3.911	1.767	1.951	3.613	18.3	17.9	23.8	27	3.1	6.3	3.5	22.98	18.4	15.8	18.79	8.11	10.2	5.72	21.5703	14.3351	20.7868	16.063	11.8106	10.2371	5.1971
cluster1	chr14_79770000_79780000_chr14_79910000_79920000	ENSMUSG00000036422.6	3.109	2.557	3.537	2.493	2.211	2.068	1.895	13.8	35.4	20.5	21.3	3.3	4.7	1	11.77	21.05	25.25	13.9	9.86	7.67	10.49	20.7162	21.6559	15.0753	13.4337	10.749	13.7789	4.591
cluster1	chr6_39870000_39880000_chr6_40420000_40430000	ENSMUSG00000057716.6	3.102	3.009	2.941	3.025	0.994	3.071	1.1	19.3	22.8	22.2	23.8	4.3	5.5	2.3	23.82	14.32	12.9	19.88	8.96	9.89	10.24	15.5492	21.9212	21.5045	21.9212	9.55302	8.02788	1.52291
cluster1	chr8_90340000_90350000_chr8_90690000_90700000	ENSMUSG00000043668.9	3.102	4.53	3.401	5.352	2.375	2.17	2.008	16.6	27.7	18.2	23.5	4.9	7.8	1.2	0	0	0	0	0	0	0	15.1951	16.2651	16.7087	18.1632	14.6966	12.2317	6.73956
cluster1	chr11_104000000_104010000_chr11_104130000_104140000	ENSMUSG00000018634.10	3.1	2.215	2.714	2.649	2.007	1.873	2.117	12.4	12.5	20.8	21.2	11.5	11.8	9.8	0	0	0	0	0	0	0	17.4417	16.0765	18.0029	17.2171	18.0678	9.00453	4.18942
cluster1	chr14_118230000_118240000_chr14_118610000_118620000	ENSMUSG00000061517.8	3.1	2.383	3.338	3.056	2.879	2.16	1.419	23.4	34.2	16.5	16	2.3	5.7	1.9	32.43	10.39	9.15	12.15	12.32	13.31	10.25	19.2373	23.738	16.1156	15.3057	7.11838	10.866	7.61903
cluster1	chr7_126810000_126820000_chr7_127130000_127140000	ENSMUSG00000051457.6	3.1	3.479	3.273	3.222	1.774	2.666	2.055	8.2	8.5	8.2	8.6	8.4	8.4	49.7	11.18	9.47	7.28	12.51	9.47	14.3	35.8	3.22619	5.64202	5.64202	17.7368	14.1186	0	53.6343
cluster1	chr11_96340000_96350000_chr11_96530000_96540000	ENSMUSG00000038692.8	3.095	2.878	4.858	4.858	2.994	2.161	1.854	5.7	5.6	26.7	40.5	7.5	5.9	8.2	0	0	0	0	0	0	0	3.88735	7.77406	26.5643	48.3832	7.56074	2.37679	3.45349
cluster1	chr15_84780000_84790000_chr15_84920000_84930000	ENSMUSG00000016619.9	3.094	2.579	3.036	3.916	1.85	1.505	1.276	16.4	15.2	13.6	11.8	14.3	13.7	14.8	0	0	0	0	0	0	0	16.509	10.2938	14.0225	14.4998	15.3225	11.7733	17.5793
cluster1	chr1_131280000_131290000_chr1_131530000_131540000	ENSMUSG00000026425.11	3.09	4.323	3.467	4.009	3.099	1.263	2.301	16.5	16.2	16.3	12.2	14.7	15	9.2	19.81	24.9	10.03	11.83	7.82	17.98	7.63	14.3405	17.1643	13.2696	11.8247	9.4615	12.1285	21.8109
cluster1	chr2_163090000_163100000_chr2_163200000_163210000	ENSMUSG00000074607.7	3.087	2.462	2.603	2.914	2.952	2.089	1.574	23.9	30.7	20	14	2.6	6	2.8	0	0	0	0	0	0	0	20.793	21.0762	14.0725	15.1125	10.3292	15.1125	3.50417
cluster1	chr12_26850000_26860000_chr12_27340000_27350000	ENSMUSG00000063632.6	3.085	3.179	2.773	4.683	2.057	2.163	1.328	24	20.2	18.8	19.2	9	8.5	0.3	14.31	18.09	23.5	21.59	9.5	7.1	5.91	17.7842	15.188	16.0134	18.907	14.4452	12.1731	5.48895
cluster1	chr2_160360000_160370000_chr2_160590000_160600000	ENSMUSG00000074622.4	3.081	2.5	2.677	3.14	1.647	1.974	2.764	9.4	10.3	21.6	22.4	11.8	18.2	6.3	34.58	12.39	13.14	10.2	9.53	10.83	9.32	18.4319	15.2893	10.8856	10.0001	14.4119	15.5888	15.3924
cluster1	chr1_182760000_182770000_chr1_182940000_182950000	ENSMUSG00000038576.11	3.079	3.268	2.55	2.685	1.372	1.379	1.673	13	16.9	21.3	25.2	9.1	10.5	4	0	0	0	0	0	0	0	11.5765	14.9145	16.317	17.2929	15.9807	14.2833	9.63512
cluster1	chr11_84530000_84540000_chr11_84720000_84730000	ENSMUSG00000018698.11	3.079	3.773	4.581	3.625	2.117	1.202	1.886	8.6	24.7	30.8	32.8	1	1.2	1	9.32	21.05	26.66	21.8	5.55	6.43	9.19	2.49331	21.6011	42.6608	24.6559	4.84938	1.52445	2.21503
cluster1	chr14_66340000_66350000_chr14_66800000_66810000	ENSMUSG00000022044.10	3.075	3.12	4.601	4.492	3.026	2.241	1.505	23.5	24.5	21	25.7	0.6	4.4	0.3	15.74	19.17	16.08	16.77	10.82	10.37	11.05	27.7502	35.4665	18.2311	12.147	2.79114	3.61407	0
cluster1	chr8_61220000_61230000_chr8_61500000_61510000	ENSMUSG00000031642.8	3.074	3.875	3.85	3.503	2.227	2.155	1.836	21.6	16.4	19.5	18.2	8.1	12	4.1	0	0	0	0	0	0	0	15.3943	11.8895	15.8959	13.0238	17.288	14.5506	11.958
cluster1	chr14_24520000_24530000_chr14_25460000_25470000	ENSMUSG00000007817.10	3.072	3.999	4.972	3.36	1.519	3.291	0.928	16.7	20	16.6	15.9	14.8	11.9	4	31.82	13.92	12.28	14.41	12.02	9.49	6.07	14.3544	16.7895	15.2536	13.7776	15.4377	13.4691	10.918
cluster1	chr5_106460000_106470000_chr5_106550000_106560000	ENSMUSG00000034384.11	3.069	2.484	2.238	3.021	1.814	1.893	1.278	23.9	37	8.9	13.8	5.4	5.5	5.4	21.87	27.89	16.44	17.38	5.6	5.45	5.37	20.3345	23.76	16.4004	11.2984	11.2984	15.7427	1.16551
cluster1	chr7_73200000_73210000_chr7_73380000_73390000	ENSMUSG00000070509.11	3.069	3.342	2.632	3.034	2.14	2.46	0.808	16.5	22.9	22	20.1	8	9.1	1.4	18.24	27.29	19.69	17.02	5.58	9.36	2.83	16.2676	15.342	15.6633	16.4309	15.342	15.5852	5.36894
cluster1	chr8_90340000_90350000_chr8_90740000_90750000	ENSMUSG00000043668.9	3.069	3.867	3.679	4.226	0.888	1.785	NA	16.6	27.7	18.2	23.5	4.9	7.8	1.2	19.65	28.79	26.68	15.52	2.89	4.62	1.85	15.1951	16.2651	16.7087	18.1632	14.6966	12.2317	6.73956
cluster1	chr5_120200000_120210000_chr5_120420000_120430000	ENSMUSG00000029595.8	3.068	3.478	4.181	3.038	2.285	2.524	0.847	12.4	22.6	29.6	32	0.9	1.6	0.9	16.41	16.87	24.23	18.22	7.05	8.94	8.28	16.8195	37.6227	16.204	13.4524	0	11.0103	4.89113
cluster1	chr9_63140000_63150000_chr9_63530000_63540000	ENSMUSG00000022245.11	3.065	2.806	3.025	3.531	2.988	2.21	2.64	3.3	2.7	32	54.2	2.6	2.8	2.4	15.65	24.98	17.14	18.77	9.59	6.99	6.89	14.9348	18.9708	16.7829	13.768	12.8761	11.9146	10.7528
cluster1	chr2_105670000_105680000_chr2_106100000_106110000	ENSMUSG00000027168.17	3.064	3.541	2.893	3.329	1.592	2.698	0.737	48.1	21.1	8.8	11.5	1	8.6	0.9	0	0	0	0	0	0	0	25.5646	15.5075	15.5075	26.84	4.66703	6.60222	5.31117
cluster1	chr6_112750000_112760000_chr6_112940000_112950000	ENSMUSG00000030257.12	3.064	4.417	4.483	5.425	2.314	2.242	1.483	18.8	29.5	22.2	18.8	3.7	5.3	1.7	14.48	19.41	14.38	13.89	19.01	11.5	7.33	21.5029	18.5947	20.0687	19.5745	8.05777	8.01015	4.19135
cluster1	chr6_39870000_39880000_chr6_40170000_40180000	ENSMUSG00000057716.6	3.062	2.399	3.564	4.366	1.077	2.094	0.806	19.3	22.8	22.2	23.8	4.3	5.5	2.3	0	0	0	0	0	0	0	15.5492	21.9212	21.5045	21.9212	9.55302	8.02788	1.52291
cluster1	chr3_105090000_105100000_chr3_105450000_105460000	ENSMUSG00000040896.12	3.061	4.106	4.599	3.904	1.916	2.688	3.007	16.7	21.2	22.1	16.3	7.4	9.2	7.1	17.01	19.73	21.02	11.75	10.63	11.59	8.27	17.5206	15.9767	17.5703	16.1823	13.506	14.3906	4.85353
cluster1	chr4_125220000_125230000_chr4_125480000_125490000	ENSMUSG00000001985.9	3.06	2.997	4.828	3.954	1.852	3.245	0.408	20.7	13.4	21.3	20.4	7.7	8.9	7.6	0	0	0	0	0	0	0	19.5409	18.7719	21.2929	23.3295	5.70687	9.54678	1.81105
cluster1	chr13_58810000_58820000_chr13_59030000_59040000	ENSMUSG00000055254.10	3.059	2.92	2.809	2.824	2.302	2.374	0.402	16.8	18.6	22.7	25.7	3.3	11.3	1.5	17.96	25.6	25.77	18.09	4.13	5.02	3.44	17.7481	17.6222	17.6976	18.1439	11.4481	13.1831	4.15701
cluster1	chr2_152600000_152610000_chr2_152830000_152840000	ENSMUSG00000007659.14	3.058	3.318	2.893	3.056	2.366	2.089	1.267	15.4	15.3	14.9	14.6	11	10.4	18.4	0	0	0	0	0	0	0	14.4538	18.5134	10.9795	13.4508	13.2604	12.6234	16.7187
cluster1	chr4_43040000_43050000_chr4_43390000_43400000	ENSMUSG00000036002.8	3.057	2.962	2.908	4.03	2.134	2.544	1.915	16.6	20.7	14.5	14.5	6	9.5	18.2	10.37	11.92	14.69	11.51	18.36	21.24	11.92	18.3787	14.4311	18.0683	16.1007	10.8008	9.55116	12.6692
cluster1	chr10_87210000_87220000_chr10_87490000_87500000	ENSMUSG00000020052.7	3.05	2.992	3.796	2.89	1.266	2.954	1.18	22.7	37.9	15.5	19.9	0.7	2.6	0.8	0	0	0	0	0	0	0	18.2847	14.6792	16.322	17.9596	9.96329	15.001	7.7903
cluster1	chr4_106910000_106920000_chr4_107120000_107130000	ENSMUSG00000061887.10	3.047	3.071	2.577	2.512	2.705	2.256	0.864	11.3	15.6	15.3	17.2	16.4	15.4	8.6	15.78	24.12	11.78	18.14	12.63	10.61	6.94	16.5007	14.5491	13.5215	13.6652	14.7969	13.8396	13.1271
cluster1	chr5_139910000_139920000_chr5_140310000_140320000	ENSMUSG00000048988.7	3.046	5.74	3.311	3.879	1.446	2.349	1.534	13.7	14.3	17.9	20.2	11.5	11.4	11	0	0	0	0	0	0	0	15.6792	16.5219	22.8837	18.8584	9.95845	12.6021	3.4963
cluster1	chr12_27340000_27350000_chr12_28050000_28060000	ENSMUSG00000063632.6	3.045	5.216	5.696	5.622	1.719	3.509	2.252	24	20.2	18.8	19.2	9	8.5	0.3	23.65	17.27	22.84	15.12	4.54	10.79	5.79	17.7842	15.188	16.0134	18.907	14.4452	12.1731	5.48895
cluster1	chr16_85020000_85030000_chr16_85170000_85180000	ENSMUSG00000022892.10	3.043	2.546	2.645	3.05	2.052	1.714	0.548	12.2	15.7	22.2	22.7	9.3	15.2	2.7	7.14	23.68	18.89	15.14	13.54	15.14	6.48	15.5084	12.5834	17.4732	16.065	12.5378	14.852	10.9802
cluster1	chr16_34250000_34260000_chr16_34570000_34580000	ENSMUSG00000061751.11	3.042	2.565	2.761	3.478	2.317	2.519	1.722	16.4	16.1	16.8	14.8	8.3	12.3	15.3	18.61	22.93	19.27	13.5	6.33	11.82	7.54	13.4167	14.3992	13.8896	14.2137	19.9604	14.3992	9.72107
cluster1	chr3_89510000_89520000_chr3_89720000_89730000	ENSMUSG00000000794.8	3.041	3.293	3.056	2.514	2.126	2.154	2.485	13.8	14.8	19.8	16.9	12.7	14.8	7.1	13.53	13.06	14.4	13.15	12.18	12.97	20.7	12.7165	17.7747	3.32223	18.7873	15.0271	19.2184	13.1537
cluster1	chr11_80480000_80490000_chr11_80660000_80670000	ENSMUSG00000048895.13	3.038	3.172	3.272	2.953	0.575	2.844	0.638	20.2	21.8	25.4	25.3	2.3	3.9	1	16.95	18.73	17.57	14.48	9.24	14.38	8.65	14.2414	13.6664	10.1405	17.63	15.6887	17.3375	11.2955
cluster1	chr17_29880000_29890000_chr17_30230000_30240000	ENSMUSG00000043557.11	3.03	2.683	3.461	2.842	1.285	2.564	1.07	15.5	25.8	20.1	14.1	9.8	8	6.7	14.93	15.9	19.06	16.12	10.97	14.32	8.7	15.6604	16.3436	15.5493	11.3821	15.2313	15.9871	9.84615
cluster1	chr11_84520000_84530000_chr11_84690000_84700000	ENSMUSG00000018698.11	3.027	4.322	3.89	3.337	1.613	2.131	1.365	8.6	24.7	30.8	32.8	1	1.2	1	17.86	20.83	17	16.53	7.77	7.77	12.22	2.49331	21.6011	42.6608	24.6559	4.84938	1.52445	2.21503
cluster1	chr16_96890000_96900000_chr16_97170000_97180000	ENSMUSG00000050272.9	3.027	3.96	4.855	3.567	1.742	4.038	2.816	15.2	23.2	19.3	16.7	8.1	9.4	8	17.34	29.24	13.9	11.37	9.5	9.43	9.23	19.9799	15.8604	15.6232	18.029	12.0065	14.2803	4.22062
cluster1	chr2_180470000_180480000_chr2_180560000_180570000	ENSMUSG00000038963.11	3.026	3.011	3.977	4.43	1.719	2.028	2.236	16.4	15.7	14.2	24.4	7.4	11.6	10.3	15.02	10.64	14.71	13.14	16.11	15.67	14.71	18.093	16.1529	17.6321	18.145	11.5343	12.2446	6.19804
cluster1	chr3_84200000_84210000_chr3_84300000_84310000	ENSMUSG00000027993.12	3.026	2.308	2.469	2.967	1.517	1.911	2.11	17.6	28.7	19.2	22.9	3.4	6.8	1.4	22.99	17.89	13.92	19.05	7.06	12.36	6.72	18.3797	13.894	17.3181	15.9499	10.0229	16.6557	7.77972
cluster1	chr6_85180000_85190000_chr6_85390000_85400000	ENSMUSG00000033726.8	3.018	3.467	2.79	2.944	1.327	0.801	2.13	79.8	7.3	2.1	2.1	3.5	3.2	2	0	0	0	0	0	0	0	21.6151	33.3305	13.9042	12.3925	7.53829	8.54053	2.67883
cluster1	chr2_158560000_158570000_chr2_158600000_158610000	ENSMUSG00000037771.11	3.016	2.405	2.5	2.294	0.949	1.382	1.68	20.5	19.1	19.5	20.2	6.8	7	6.8	21.67	23.39	19.52	15.74	5.69	7.84	6.14	18.2156	19.6818	21.672	26.7343	0.930932	2.92716	9.83824
cluster1	chr18_25640000_25650000_chr18_25750000_25760000	ENSMUSG00000024268.11	3.009	2.019	2.212	2.358	1.126	2.142	1.059	21.6	27.1	25	21.6	1.6	2.4	0.7	22.95	20.68	16.91	17.03	8.68	9.24	4.51	26.91	22.597	16.3071	3.53647	8.841	15.3248	6.48365
cluster1	chr11_96290000_96300000_chr11_96750000_96760000	ENSMUSG00000000690.5	3.006	3.579	4.622	3.415	2.182	2.294	2.095	0.9	0.9	27.8	67	1.4	0.9	1.1	0	0	0	0	0	0	0	4.57504	1.1438	13.5624	66.5066	8.81976	0	5.39238
cluster1	chr6_39870000_39880000_chr6_40210000_40220000	ENSMUSG00000057716.6	3.005	3.963	4.15	4.123	1.947	3.135	1.489	19.3	22.8	22.2	23.8	4.3	5.5	2.3	0	0	0	0	0	0	0	15.5492	21.9212	21.5045	21.9212	9.55302	8.02788	1.52291
cluster1	chr5_139900000_139910000_chr5_140090000_140100000	ENSMUSG00000048988.7	3.002	2.385	2.283	3.603	1.8	2.077	1.224	13.7	14.3	17.9	20.2	11.5	11.4	11	20.26	16.56	15.77	17.14	9.22	12.02	9.03	15.6792	16.5219	22.8837	18.8584	9.95845	12.6021	3.4963
cluster1	chr16_84730000_84740000_chr16_84810000_84820000	ENSMUSG00000022889.7	3	3.144	2.916	2.234	1.532	1.914	1.956	15.3	14.9	13.1	13.9	14.5	13.8	14.6	0	0	0	0	0	0	0	14.0872	14.0362	14.5114	9.35931	18.4032	11.3571	18.2456
cluster1	chr4_45520000_45530000_chr4_45780000_45790000	ENSMUSG00000044813.11	2.999	3.457	2.622	3.494	1.333	2.28	1.199	17.3	9	14.5	13.9	12.2	13.9	19.2	24.38	12.62	13.07	14.53	7.44	12.27	15.69	14.9284	10.9993	15.8347	11.7484	14.6446	15.2391	16.6054
cluster1	chr4_148190000_148200000_chr4_148440000_148450000	ENSMUSG00000028991.11	2.997	2.353	4.358	3.735	2.247	1.708	1.139	17.5	17.8	16	14.9	11.3	11.6	11	13.53	19.92	15.04	13.72	8.78	9.1	19.92	13.7724	11.3318	11.859	18.2868	13.1729	15.4109	16.1662
cluster1	chr14_79770000_79780000_chr14_80140000_80150000	ENSMUSG00000036422.6	2.996	3.423	4.07	3.325	1.483	2.758	1.583	13.8	35.4	20.5	21.3	3.3	4.7	1	23.85	29	23.2	12.1	3.15	6.1	2.6	20.7162	21.6559	15.0753	13.4337	10.749	13.7789	4.591
cluster1	chr14_77150000_77160000_chr14_77370000_77380000	ENSMUSG00000022012.8	2.994	2.643	2.429	4.102	1.456	1.307	2.183	19.3	18.1	19.8	19.8	8.6	12.6	1.8	20.08	25.1	20.94	14.97	6.03	7.9	4.98	14.3323	14.9824	17.143	13.4318	14.3323	18.4649	7.31315
cluster1	chr10_69450000_69460000_chr10_69530000_69540000	ENSMUSG00000069601.9	2.993	2.377	3.237	3.262	1.418	1.821	1.09	15.1	20.3	21.9	22.3	7.8	9.1	3.6	0	0	0	0	0	0	0	12.6866	19.9785	17.5235	20.7685	15.8694	12.1935	0.980014
cluster1	chr1_64120000_64130000_chr1_64400000_64410000	ENSMUSG00000025959.9	2.992	3.021	3.287	3.884	1.791	1.003	1.731	17.6	16.5	20.8	23.3	6.5	10.3	5	36.44	14.19	12.86	11.25	6.81	10.56	7.9	12.4835	14.3424	10.8206	14.8763	12.4835	10.5579	24.4358
cluster1	chr2_158560000_158570000_chr2_158610000_158620000	ENSMUSG00000037771.11	2.992	3.338	2.622	2.422	1.019	1.796	1.549	20.5	19.1	19.5	20.2	6.8	7	6.8	21.67	23.39	19.52	15.74	5.69	7.84	6.14	18.2156	19.6818	21.672	26.7343	0.930932	2.92716	9.83824
cluster1	chr11_35850000_35860000_chr11_35970000_35980000	ENSMUSG00000018849.6	2.991	2.956	2.981	4.076	1.064	2.12	1.274	13.9	12.9	21.8	22	8.9	11.9	8.6	31.14	20.67	16.1	16.44	4.82	6.84	3.99	13.895	17.1949	13.3208	17.1949	16.1747	15.7766	6.44322
cluster1	chr12_103150000_103160000_chr12_103310000_103320000	ENSMUSG00000096753.3	2.988	3.201	3.249	2.958	2.21	0.908	2.201	15.7	42.4	13.8	21.6	1.9	2.7	1.8	23.76	27.92	11.13	12.84	7.12	9.04	8.18	22.5136	41.2263	10.1117	3.43563	15.8421	6.87069	0
cluster1	chr7_48960000_48970000_chr7_49080000_49090000	ENSMUSG00000052512.11	2.987	3.497	3.732	2.878	2.549	1.611	1.202	8.7	19.6	20.1	21.7	11.7	13.3	4.8	11.9	21.95	25.05	20.76	5.75	7.24	7.35	15.5791	17.2825	18.1309	12.4603	9.91849	22.0983	4.53043
cluster1	chr9_74550000_74560000_chr9_74860000_74870000	ENSMUSG00000043013.10	2.986	5.285	2.504	5.187	1.417	1.955	3.414	8.5	34	22	17.1	3.7	4.8	9.9	0	0	0	0	0	0	0	15.8972	17.4278	12.5237	19.5864	10.7433	15.6568	8.16484
cluster1	chr2_180270000_180280000_chr2_180570000_180580000	ENSMUSG00000038990.10	2.985	3.498	3.824	4.679	2.348	1.312	1.169	12.2	14.9	17.5	16.9	14.5	14.4	9.5	0	0	0	0	0	0	0	11.277	11.6266	17.3794	15.8895	13.3338	17.091	13.4028
cluster1	chr14_21980000_21990000_chr14_22490000_22500000	ENSMUSG00000039081.9	2.984	2.871	5.532	4.804	2.108	2.245	3.772	6.4	10	19	20.5	22.6	18.4	3.1	10.47	15.32	29.18	22.53	8.71	7.71	6.09	12.0001	9.96621	15.4673	20.451	19.1263	10.5795	12.4096
cluster1	chr1_182560000_182570000_chr1_182760000_182770000	ENSMUSG00000038576.11	2.983	4.411	4.68	4.845	2.729	2.774	3.251	13	16.9	21.3	25.2	9.1	10.5	4	0	0	0	0	0	0	0	11.5765	14.9145	16.317	17.2929	15.9807	14.2833	9.63512
cluster1	chr12_91410000_91420000_chr12_91580000_91590000	ENSMUSG00000020962.9	2.973	3.023	2.729	3.334	1.585	2.092	1.325	13.9	17.6	16.9	16	13.3	13.1	9.1	26.61	14.48	15.32	13.69	9.98	11.73	8.19	15.1333	14.4189	15.6434	15.4418	12.1422	10.106	17.1144
cluster1	chr9_101960000_101970000_chr9_102350000_102360000	ENSMUSG00000032537.10	2.972	4.104	4.365	4.541	1.719	2.008	1.333	22.3	26.2	22.8	16.8	3.7	6.4	1.9	0	0	0	0	0	0	0	12.3851	27.3076	12.8953	12.8953	13.1472	9.86141	11.5081
cluster1	chr14_97870000_97880000_chr14_98160000_98170000	ENSMUSG00000055639.12	2.97	2.434	4.059	3.32	1.993	1.457	1.641	17.9	19.1	18	16.9	19.3	7	1.7	0	0	0	0	0	0	0	11.9272	17.4933	19.368	14.8419	17.7444	14.8419	3.78328
cluster1	chr11_32000000_32010000_chr11_32080000_32090000	ENSMUSG00000020297.6	2.964	2.36	3.037	2.36	1.476	1.594	1.207	23.4	23.2	23.7	26	1.1	2.2	0.3	13.56	27.35	20.72	19.87	10.93	4.57	3.02	18.2695	15.1847	25.183	30.25	4.32187	2.71711	4.07391
cluster1	chr10_84750000_84760000_chr10_84870000_84880000	ENSMUSG00000020037.11	2.962	2.466	2.646	2.29	1.082	1.198	1.435	15	30.5	24.6	24.8	1.8	2.2	1.1	15.55	26.26	16.12	13.68	10.8	9.69	7.9	8.47159	17.8777	24.0042	17.4096	4.00039	24.4731	3.76336
cluster1	chr1_172160000_172170000_chr1_172320000_172330000	ENSMUSG00000038026.8	2.96	2.922	2.615	2.365	1.375	2.039	1.88	21	18.9	15.9	15.9	9.2	9.9	9.1	13.94	21.16	14.05	14.37	12.44	12.44	11.61	29.4786	14.7298	14.7298	2.10154	27.3731	11.5872	0
cluster1	chr2_173760000_173770000_chr2_174070000_174080000	ENSMUSG00000027522.11	2.959	2.684	3.777	3.377	3.705	2.308	1.681	16.9	14.6	14.5	14.5	15.6	15.3	8.7	15.97	14.19	17.6	21.98	12.01	10.97	7.28	15.6229	13.2442	12.0292	12.8236	15.0968	15.0968	16.0864
cluster1	chr12_12640000_12650000_chr12_12940000_12950000	ENSMUSG00000037169.10	2.957	2.937	3.602	3.098	2.286	2.244	2.944	20.9	15	12.7	15.3	20	11.8	4.4	30.8	14.56	8.55	12.02	7.19	14.68	12.21	12.1732	16.986	15.7667	20.815	13.5864	13.9937	6.67906
cluster1	chr1_54660000_54670000_chr1_54920000_54930000	ENSMUSG00000052331.10	2.945	5.118	4.388	5.497	2.46	2.506	2.004	15.2	13.2	15.9	10.8	16.8	21.5	6.6	0	0	0	0	0	0	0	14.4657	14.9597	13.868	14.088	15.7934	16.4247	10.4005
cluster1	chr13_34130000_34140000_chr13_34630000_34640000	ENSMUSG00000045136.5	2.942	2.8	3.414	3.006	2.768	1.863	1.767	19.7	24	21.7	28	1.8	4.6	0.3	0	0	0	0	0	0	0	13.4902	15.8196	13.9787	18.3607	14.0295	13.056	11.2652
cluster1	chr11_113430000_113440000_chr11_113610000_113620000	ENSMUSG00000047904.6	2.94	3.522	3.53	2.604	2.733	2.597	3.262	21.5	11.8	30.8	24.7	2.3	4.4	4.6	20.53	17.13	20.24	17.37	11.53	9.03	4.16	15.1516	15.6199	20.8947	17.7888	16.913	9.30355	4.32855
cluster1	chr14_26660000_26670000_chr14_27090000_27100000	ENSMUSG00000043702.9	2.938	4.158	4.83	6.913	3.142	2.375	3.229	14.4	13.9	13.5	13.9	13.3	13.1	17.8	19.25	17.21	15.16	11.61	13.55	14.54	8.69	12.589	13.912	17.1513	12.934	13.8011	13.1051	16.5076
cluster1	chr15_100760000_100770000_chr15_101030000_101040000	ENSMUSG00000023032.8	2.932	4.309	2.813	4.332	2.977	2.768	2.487	20.8	16.2	21.4	18.2	10.4	10.1	2.9	0	0	0	0	0	0	0	17.0571	15.2419	13.0464	12.1801	16.3751	15.7421	10.3572
cluster1	chr2_157660000_157670000_chr2_157910000_157920000	ENSMUSG00000037843.6	2.932	3.688	3.46	5.232	2.094	2.47	2.457	8.4	16.9	24.8	37.8	3.5	5.4	3.2	11.62	21.33	23.96	14.99	7.3	12.34	8.48	11.4247	20.8443	16.1861	20.4393	7.84034	14.5104	8.75482
cluster1	chr7_73190000_73200000_chr7_73390000_73400000	ENSMUSG00000070509.11	2.931	3.388	2.62	3.044	1.214	2.508	1.315	16.5	22.9	22	20.1	8	9.1	1.4	17.46	24.87	20.77	20.48	6.68	5.9	3.85	16.2676	15.342	15.6633	16.4309	15.342	15.5852	5.36894
cluster1	chr14_65420000_65430000_chr14_65560000_65570000	ENSMUSG00000045731.5	2.93	2.874	3.22	3.144	0.859	2.452	1.893	14.8	35.6	14.9	22.8	2.9	4	5	17.34	9.52	6.55	10.63	13.31	23.67	18.97	16.823	13.0754	32.72	1.86551	0	20.5707	14.9454
cluster1	chr8_91800000_91810000_chr8_92050000_92060000	ENSMUSG00000031734.12	2.928	4.055	2.856	2.672	2.523	0.908	1.347	5.8	33	24.5	10.5	5.5	19.6	1	11.01	36.21	10.7	14.02	8.51	9.21	10.33	7.78198	17.1879	17.6574	20.6731	12.0775	7.54965	17.0724
cluster1	chr11_82380000_82390000_chr11_82790000_82800000	ENSMUSG00000020701.8	2.927	2.997	3.264	2.909	0.823	2.34	0.643	9.4	10.4	16.7	32.2	9.1	13.8	8.5	0	0	0	0	0	0	0	14.2844	16.107	19.6989	21.4495	9.65343	14.7259	4.08082
cluster1	chr11_118790000_118800000_chr11_118900000_118910000	ENSMUSG00000025576.13	2.927	2.637	3.069	3.215	0.849	1.421	0.776	15	13.5	22.9	37.4	4.4	4.8	2.1	21.94	15.72	21.19	26.09	5.06	7.12	2.88	17.4467	19.9941	16.3216	21.3584	8.32022	13.9185	2.64038
cluster1	chr17_29880000_29890000_chr17_30110000_30120000	ENSMUSG00000043557.11	2.923	2.933	2.196	2.505	1.325	1.304	1.626	15.5	25.8	20.1	14.1	9.8	8	6.7	16.38	17.81	13.66	18.7	13.47	10.84	9.16	15.6604	16.3436	15.5493	11.3821	15.2313	15.9871	9.84615
cluster1	chr13_58800000_58810000_chr13_59160000_59170000	ENSMUSG00000055254.10	2.921	3.613	4.525	3.349	2.155	2.032	1.807	16.8	18.6	22.7	25.7	3.3	11.3	1.5	0	0	0	0	0	0	0	17.7481	17.6222	17.6976	18.1439	11.4481	13.1831	4.15701
cluster1	chr7_73160000_73170000_chr7_73390000_73400000	ENSMUSG00000070509.11	2.917	3.301	2.972	2.356	2.303	2.04	1.673	16.5	22.9	22	20.1	8	9.1	1.4	0	0	0	0	0	0	0	16.2676	15.342	15.6633	16.4309	15.342	15.5852	5.36894
cluster1	chr17_8630000_8640000_chr17_8800000_8810000	ENSMUSG00000023868.11	2.916	2.759	3.322	4.577	2.072	2.278	1.815	16.7	18	21.2	21.4	7.9	9.4	5.4	0	0	0	0	0	0	0	14.9953	15.1672	17.5344	17.0556	15.8968	12.4268	6.9239
cluster1	chr4_139910000_139920000_chr4_140240000_140250000	ENSMUSG00000040972.8	2.916	4.388	2.771	3.859	1.615	3.418	2.912	20	34.3	13.6	24.1	1.7	4.6	1.8	15.07	18.82	18.96	14.23	10.11	14.02	8.79	22.5955	21.3408	15.754	20.8301	9.73996	8.08254	1.65702
cluster1	chr18_78560000_78570000_chr18_79100000_79110000	ENSMUSG00000024548.11	2.911	3.085	4.798	4.35	1.677	2.569	3.481	20.2	20.6	13.8	15.2	14.4	12.8	3.1	23.25	16.73	14.64	20.5	9.73	7.81	7.33	15.3959	17.7785	13.3787	11.952	22.0528	9.45356	9.98866
cluster1	chr10_87260000_87270000_chr10_87490000_87500000	ENSMUSG00000020052.7	2.91	2.843	2.684	2.933	0.757	1.148	1.295	22.7	37.9	15.5	19.9	0.7	2.6	0.8	0	0	0	0	0	0	0	18.2847	14.6792	16.322	17.9596	9.96329	15.001	7.7903
cluster1	chr6_99180000_99190000_chr6_99520000_99530000	ENSMUSG00000030067.13	2.908	3.341	4.069	2.658	2.335	1.766	0.71	12.4	15.3	14.2	14.5	15.1	21.3	7.2	20.23	18.65	15.02	19.07	8.75	13.11	5.15	14.1403	14.3748	14.6759	9.26857	15.0905	15.9996	16.4504
cluster1	chr13_107550000_107560000_chr13_107880000_107890000	ENSMUSG00000032846.9	2.906	2.953	3.067	3.979	0.759	1.676	1.718	17.7	15.9	17.8	21.6	9.6	10.2	7.2	0	0	0	0	0	0	0	16.9253	13.6452	10.2946	14.1531	18.2603	9.28637	17.4351
cluster1	chr7_73220000_73230000_chr7_73370000_73380000	ENSMUSG00000070509.11	2.906	3.807	2.775	3.384	1.812	2.316	1.266	16.5	22.9	22	20.1	8	9.1	1.4	18.72	25.77	18.08	19.52	5.31	9.4	3.2	16.2676	15.342	15.6633	16.4309	15.342	15.5852	5.36894
cluster1	chr17_15170000_15180000_chr17_15370000_15380000	ENSMUSG00000014773.9	2.897	2.408	2.816	3.506	1.609	2.029	2.919	27.2	24.2	18.2	23	2.6	3.5	1.2	0	0	0	0	0	0	0	19.0919	20.3625	16.1468	17.3239	12.3716	8.02372	6.67964
cluster1	chr2_27920000_27930000_chr2_28200000_28210000	ENSMUSG00000026833.14	2.896	4.042	5.119	4.921	1.123	1.464	3.135	13.1	18.3	29.5	28.9	2.9	6.2	1	0	0	0	0	0	0	0	18.9384	15.1785	18.9384	11.9914	15.7521	12.5108	6.69035
cluster1	chr2_29250000_29260000_chr2_29510000_29520000	ENSMUSG00000035513.15	2.894	5.17	3.2	2.914	1.297	2.256	1.643	17.8	27	15.6	14	7.9	10.5	7.1	18.84	26.67	11.1	14.46	10.35	11.42	7.15	19.5661	15.3091	12.328	12.7709	18.3632	19.5661	2.09654
cluster1	chr18_16610000_16620000_chr18_16800000_16810000	ENSMUSG00000024304.10	2.886	2.581	2.949	2.981	1.42	2.144	1.727	24.6	19.7	17.6	19.3	6.1	8.9	3.8	0	0	0	0	0	0	0	13.1532	18.0336	16.054	20.9371	9.89119	15.4349	6.49598
cluster1	chr11_80470000_80480000_chr11_80580000_80590000	ENSMUSG00000048895.13	2.885	3.744	3.663	4.046	1.487	2.056	1.203	20.2	21.8	25.4	25.3	2.3	3.9	1	13.08	15.93	13.45	10.65	22.63	20.37	3.89	14.2414	13.6664	10.1405	17.63	15.6887	17.3375	11.2955
cluster1	chr13_77970000_77980000_chr13_78190000_78200000	ENSMUSG00000069171.9	2.881	2.854	2.557	2.295	0.895	2.104	1.866	27.6	20.1	20.6	14.4	2.3	13.9	1.2	0	0	0	0	0	0	0	15.6114	22.0926	19.0583	16.1718	8.36529	14.9507	3.7498
cluster1	chr2_38350000_38360000_chr2_38590000_38600000	ENSMUSG00000000247.7	2.88	2.949	3.256	2.612	1.361	1.309	0.945	46.5	26.7	7	2	9.6	5	3.1	17.52	19.05	15.34	15.23	10.8	10.8	11.27	30.9892	19.4787	7.84395	5.67648	22.765	8.18084	5.06587
cluster1	chr15_57690000_57700000_chr15_57920000_57930000	ENSMUSG00000071757.6	2.878	2.98	3.127	3.073	2.323	2.55	2.231	21	14.6	15	13.1	15.5	15.8	5	12.17	10.69	10.86	7.83	10.86	10.05	37.54	12.9761	16.0273	15.1129	13.8949	13.023	15.5524	13.4134
cluster1	chr7_49610000_49620000_chr7_49770000_49780000	ENSMUSG00000030505.12	2.878	3.266	3.839	2.88	2.01	2.118	0.906	13.6	17.7	12.6	12.7	14.1	13.1	16.3	0	0	0	0	0	0	0	17.2044	13.5601	16.0297	10.8964	14.9762	13.589	13.7443
cluster1	chr8_90340000_90350000_chr8_90750000_90760000	ENSMUSG00000043668.9	2.876	3.155	2.773	3.451	1.988	2.157	0.903	16.6	27.7	18.2	23.5	4.9	7.8	1.2	21.33	16.49	21.02	18.69	9.64	4.59	8.24	15.1951	16.2651	16.7087	18.1632	14.6966	12.2317	6.73956
cluster1	chr5_139900000_139910000_chr5_140230000_140240000	ENSMUSG00000048988.7	2.875	3.932	2.834	4.139	0.968	2.642	1.065	13.7	14.3	17.9	20.2	11.5	11.4	11	0	0	0	0	0	0	0	15.6792	16.5219	22.8837	18.8584	9.95845	12.6021	3.4963
cluster1	chr3_100980000_100990000_chr3_101370000_101380000	ENSMUSG00000042035.7	2.868	2.69	2.623	3.159	1.745	1.906	1.682	7.2	12.2	15.6	12.9	24.9	23.1	4.1	0	0	0	0	0	0	0	16.8723	14.6622	16.5042	14.3616	8.38422	15.6234	13.5921
cluster1	chr5_112570000_112580000_chr5_112770000_112780000	ENSMUSG00000058153.10	2.861	3.153	3.179	3.997	1.324	2.699	0.643	21.3	25.7	23.6	19.5	2.9	4.1	2.9	12.88	19.34	25.23	20.75	6.92	8.62	6.26	18.2362	18.4254	20.9517	9.8939	9.11769	18.2362	5.13889
cluster1	chr9_63160000_63170000_chr9_63370000_63380000	ENSMUSG00000058444.7	2.859	3.114	2.721	2.972	2.026	1.738	1.614	13.4	14.9	14.9	16.2	15.8	16.1	8.7	12.28	14.16	16.67	11.89	8.42	9.95	26.63	18.3361	15.5505	13.0076	12.4398	14.6852	10.923	15.0579
cluster1	chr1_156940000_156950000_chr1_157050000_157060000	ENSMUSG00000026594.10	2.857	2.934	3.466	2.946	2.272	2.255	2.106	15.9	16.8	17.8	16.6	12.3	14.8	5.8	18.97	21.5	21.2	15.4	3.19	6.62	13.12	14.6167	14.3105	15.3241	13.4102	14.9821	13.6782	13.6782
cluster1	chr6_103510000_103520000_chr6_103670000_103680000	ENSMUSG00000030077.9	2.854	3.446	3.653	4.76	2.027	1.49	2.863	15	17.7	30.3	29.4	2.7	2.7	2.1	0	0	0	0	0	0	0	11.0868	14.6577	23.0319	23.0319	12.5952	8.64335	6.95317
cluster1	chr14_21240000_21250000_chr14_21490000_21500000	ENSMUSG00000021767.12	2.853	3.882	2.73	2.827	1.624	2.345	0.886	20.7	14.6	14.6	11.5	17.8	16.9	3.9	0	0	0	0	0	0	0	14.9203	15.1332	16.1287	13.122	14.7625	13.3951	12.5382
cluster1	chr17_15180000_15190000_chr17_15370000_15380000	ENSMUSG00000014773.9	2.853	2.578	3.678	4.754	1.964	2.34	3.096	27.2	24.2	18.2	23	2.6	3.5	1.2	25.02	21.89	17.35	14.03	8.95	6.05	6.7	19.0919	20.3625	16.1468	17.3239	12.3716	8.02372	6.67964
cluster1	chr6_112760000_112770000_chr6_112940000_112950000	ENSMUSG00000030257.12	2.853	3.221	4.982	4.127	1.08	2.017	1.618	18.8	29.5	22.2	18.8	3.7	5.3	1.7	0	0	0	0	0	0	0	21.5029	18.5947	20.0687	19.5745	8.05777	8.01015	4.19135
cluster1	chr7_51620000_51630000_chr7_51750000_51760000	ENSMUSG00000030500.5	2.852	2.423	3.461	3.743	2.153	2.158	0.882	19.1	27.8	22	25.2	1.1	3.7	1.1	14.79	27.63	21.67	18.73	7.27	6.11	3.8	16.6066	34.3439	26.5976	13.9601	8.49185	0	0
cluster1	chr11_68100000_68110000_chr11_68380000_68390000	ENSMUSG00000020902.8	2.846	3.393	4.476	3.357	2.338	2.212	1.442	9.6	16.9	29.1	26.6	7.9	8.5	1.5	0	0	0	0	0	0	0	13.9152	15.3678	16.2232	13.292	15.226	18.5698	7.40597
cluster1	chr11_80470000_80480000_chr11_80640000_80650000	ENSMUSG00000048895.13	2.845	4.061	3.942	3.834	1.152	2.304	1.926	20.2	21.8	25.4	25.3	2.3	3.9	1	0	0	0	0	0	0	0	14.2414	13.6664	10.1405	17.63	15.6887	17.3375	11.2955
cluster1	chr16_84730000_84740000_chr16_84820000_84830000	ENSMUSG00000022889.7	2.845	2.602	2.872	2.612	1.589	2.406	1.493	15.3	14.9	13.1	13.9	14.5	13.8	14.6	23.58	13.54	18.4	9.23	9.3	15.73	10.22	14.0872	14.0362	14.5114	9.35931	18.4032	11.3571	18.2456
cluster1	chr16_34290000_34300000_chr16_34570000_34580000	ENSMUSG00000061751.11	2.844	2.733	3.032	3.475	1.549	2.174	1.346	16.4	16.1	16.8	14.8	8.3	12.3	15.3	0	0	0	0	0	0	0	13.4167	14.3992	13.8896	14.2137	19.9604	14.3992	9.72107
cluster1	chr2_13410000_13420000_chr2_13570000_13580000	ENSMUSG00000026728.5	2.844	3.496	3.391	3.1	1.759	2.037	1.308	18.5	19.8	17	19.6	8.9	13.3	2.9	11.92	11.27	10.21	8.87	11.43	12.78	33.53	15.3476	16.3674	15.788	14.8982	14.0179	16.0808	7.50017
cluster1	chr4_125240000_125250000_chr4_125490000_125500000	ENSMUSG00000001985.9	2.844	3.16	4.411	2.445	1.307	2.248	0.779	20.7	13.4	21.3	20.4	7.7	8.9	7.6	0	0	0	0	0	0	0	19.5409	18.7719	21.2929	23.3295	5.70687	9.54678	1.81105
cluster1	chr6_103320000_103330000_chr6_103510000_103520000	ENSMUSG00000030077.9	2.844	3.599	4.25	5.123	1.39	1.694	2.072	15	17.7	30.3	29.4	2.7	2.7	2.1	17.73	18.76	28.45	15.94	7.06	5.88	6.19	11.0868	14.6577	23.0319	23.0319	12.5952	8.64335	6.95317
cluster1	chr4_139890000_139900000_chr4_140240000_140250000	ENSMUSG00000040972.8	2.842	3.6	3.514	4.64	1.51	1.933	1.989	20	34.3	13.6	24.1	1.7	4.6	1.8	0	0	0	0	0	0	0	22.5955	21.3408	15.754	20.8301	9.73996	8.08254	1.65702
cluster1	chr6_39870000_39880000_chr6_40140000_40150000	ENSMUSG00000057716.6	2.84	3.824	3.95	6.839	2.461	1.978	0.366	19.3	22.8	22.2	23.8	4.3	5.5	2.3	11.98	7.74	15.71	34.69	11.14	13.31	5.43	15.5492	21.9212	21.5045	21.9212	9.55302	8.02788	1.52291
cluster1	chr12_100200000_100210000_chr12_100320000_100330000	ENSMUSG00000001175.9	2.839	2.979	4.304	2.856	1.619	1.752	1.683	16.6	16.4	15.6	17.1	11.5	12	10.8	0	0	0	0	0	0	0	14.0221	15.2486	15.9177	13.7383	14.3219	13.7674	12.9841
cluster1	chr14_66290000_66300000_chr14_66800000_66810000	ENSMUSG00000022043.14	2.835	4.337	4.321	3.867	2.642	1.857	1.607	18.4	17.7	18.3	18.2	11.1	12.4	4	15.74	19.17	16.08	16.77	10.82	10.37	11.05	12.9145	12.9145	14.9739	15.676	17.5736	13.9575	11.99
cluster1	chr18_34980000_34990000_chr18_35560000_35570000	ENSMUSG00000037236.10	2.834	3.75	3.292	4.561	3.045	2.43	1.754	17.9	16.5	16.2	16.2	14.7	13.2	5.2	27.16	13.42	11.18	11.03	15.54	14.9	6.78	14.2117	13.179	13.8655	16.8146	12.9486	14.8984	14.0821
cluster1	chr4_124480000_124490000_chr4_124650000_124660000	ENSMUSG00000090125.3	2.834	2.444	2.529	2.355	1.546	1.884	1.602	18.1	26.2	22.3	24.1	2.8	4.7	1.9	24.96	29.28	21.41	10.74	3.69	5.25	4.66	12.3241	20.6304	21.4923	7.06571	14.8063	16.6156	7.06571
cluster1	chr14_69880000_69890000_chr14_70070000_70080000	ENSMUSG00000033730.3	2.824	3.068	3.012	3.543	1.884	2.042	1.863	15.7	14.7	14.7	13.6	13.5	14.3	13.5	0	0	0	0	0	0	0	18.7299	19.3106	15.5485	5.18091	14.6113	12.2498	14.3688
cluster1	chr14_103720000_103730000_chr14_103840000_103850000	ENSMUSG00000022122.10	2.821	2.427	2.939	3.148	1.646	2.696	2.806	14.1	19.4	21.8	30.4	2.7	7.2	4.4	14.78	28.25	19.26	11.82	9.03	8.08	8.77	15.63	18.1944	16.1808	22.1682	14.1036	8.00629	5.71666
cluster1	chr10_39250000_39260000_chr10_39360000_39370000	ENSMUSG00000019843.10	2.82	2.996	3.452	3.741	1.794	1.893	1.819	17.6	16.3	18.1	21.4	8.1	11.8	6.7	0	0	0	0	0	0	0	9.59866	10.0096	11.4695	21.7232	10.9047	15.2987	20.9956
cluster1	chr13_47780000_47790000_chr13_48260000_48270000	ENSMUSG00000021379.1	2.82	2.661	2.459	4.518	2.429	1.949	1.239	40.1	19.8	14.8	18.2	1.9	4.8	0.4	0	0	0	0	0	0	0	18.5833	15.9312	14.8054	19.2939	11.5448	12.1304	7.71101
cluster1	chr14_118230000_118240000_chr14_118760000_118770000	ENSMUSG00000061517.8	2.81	5.623	5.309	3.592	3.213	2.907	2.245	23.4	34.2	16.5	16	2.3	5.7	1.9	0	0	0	0	0	0	0	19.2373	23.738	16.1156	15.3057	7.11838	10.866	7.61903
cluster1	chr11_113420000_113430000_chr11_113610000_113620000	ENSMUSG00000047904.6	2.809	3.414	4.034	4.297	2.496	2.434	2.273	21.5	11.8	30.8	24.7	2.3	4.4	4.6	16.79	16.56	18.65	14.9	10.62	12.85	9.62	15.1516	15.6199	20.8947	17.7888	16.913	9.30355	4.32855
cluster1	chr3_105450000_105460000_chr3_105630000_105640000	ENSMUSG00000040896.12	2.804	3.346	3.468	2.81	0.936	1.548	1.817	16.7	21.2	22.1	16.3	7.4	9.2	7.1	24.06	22.9	14.75	8.53	14.64	7.59	7.53	17.5206	15.9767	17.5703	16.1823	13.506	14.3906	4.85353
cluster1	chr5_112570000_112580000_chr5_112790000_112800000	ENSMUSG00000058153.10	2.802	3.024	3.329	3.541	0.945	2.658	1.269	21.3	25.7	23.6	19.5	2.9	4.1	2.9	13.35	32.74	17.44	13.54	9.04	6.65	7.25	18.2362	18.4254	20.9517	9.8939	9.11769	18.2362	5.13889
cluster1	chr1_153590000_153600000_chr1_153730000_153740000	ENSMUSG00000026475.7	2.799	3.627	2.732	3.806	2.667	1.593	0.721	23	23.5	12.5	20.6	9.6	9.4	1.4	14.96	22.77	21.23	13.56	8.46	12.55	6.46	8.31014	18.7888	16.4277	23.1399	9.82011	20.397	3.11636
cluster1	chr9_58050000_58060000_chr9_58250000_58260000	ENSMUSG00000032333.5	2.799	2.932	2.885	2.668	2.15	1.733	2.126	14.9	18.4	18.4	20.1	11.3	13.5	3.3	25.09	19.28	13.16	17.98	9.24	10.91	4.34	20.2065	26.1731	11.6865	2.28753	17.0297	13.2155	9.40121
cluster1	chr1_190170000_190180000_chr1_190660000_190670000	ENSMUSG00000010175.9	2.798	3.307	3.352	4.488	1.362	1.493	2.69	19.1	14.2	15.2	23.1	6.8	6.5	15.1	23.49	12.93	16.02	10.96	12.21	16.36	8.03	14.766	20.8171	17.0034	17.8366	11.3478	9.94778	8.28139
cluster1	chr19_45810000_45820000_chr19_45920000_45930000	ENSMUSG00000025221.11	2.797	2.266	2.535	2.5	2.231	1.316	1.799	17.4	11.7	17.2	21.9	8.1	10.8	12.9	0	0	0	0	0	0	0	16.5393	13.5976	17.0246	12.7235	11.153	17.0246	11.9374
cluster1	chr15_85240000_85250000_chr15_85570000_85580000	ENSMUSG00000022382.10	2.795	3.319	4.445	3.495	2.375	2.171	1.612	27	17.2	17.3	21.5	8.3	8.1	0.6	0	0	0	0	0	0	0	18.4383	21.0569	22.0389	13.1663	12.2806	7.84216	5.17675
cluster1	chr14_63540000_63550000_chr14_63810000_63820000	ENSMUSG00000035078.5	2.793	3.486	3.567	3.807	1.761	3.057	2.631	16.5	17.8	18.7	17.8	10.1	11.3	7.8	0	0	0	0	0	0	0	12.4076	11.6885	13.9662	13.5524	15.5242	15.6353	17.2259
cluster1	chr7_126790000_126800000_chr7_127050000_127060000	ENSMUSG00000030695.9	2.788	2.581	2.977	2.468	1.792	1.941	1.711	10.8	9.4	11.9	13.4	17.3	14.2	23	0	0	0	0	0	0	0	13.5768	13.4789	19.3177	10.9022	12.1166	11.7266	18.8812
cluster1	chr9_43490000_43500000_chr9_43740000_43750000	ENSMUSG00000032012.7	2.788	2.434	2.241	3.633	1.487	1.878	1.573	16.8	15.6	17.6	21	9.9	13.4	5.7	8.08	16.15	12.6	19.16	20.93	13.39	9.69	19.1374	16.3501	14.6411	16.075	12.0953	16.3155	5.38566
cluster1	chr14_79770000_79780000_chr14_79900000_79910000	ENSMUSG00000036422.6	2.786	2.164	3.657	2.504	0.636	2.265	0.462	13.8	35.4	20.5	21.3	3.3	4.7	1	28.58	16.35	15.1	15.32	7.47	9.65	7.53	20.7162	21.6559	15.0753	13.4337	10.749	13.7789	4.591
cluster1	chr1_133180000_133190000_chr1_133270000_133280000	ENSMUSG00000041757.11	2.785	2.646	3.482	2.47	1.556	1.653	0.972	17.3	25.7	21.6	22.8	3.2	5.4	4.1	15.46	17.41	20.15	16.81	8.72	10.68	10.76	13.9256	16.6092	11.7063	16.1406	13.1344	23.2616	5.22221
cluster1	chr11_84270000_84280000_chr11_84510000_84520000	ENSMUSG00000018697.10	2.784	5.149	5.479	7.116	1.516	1.531	1.417	13.9	13.6	12.6	13.1	12.8	13.3	20.6	13.93	22.19	21.73	17.89	8.44	10.77	5.07	14.7938	12.3469	14.6538	12.0761	14.0442	15.4003	16.6849
cluster1	chr15_53060000_53070000_chr15_53340000_53350000	ENSMUSG00000061731.5	2.784	4.359	2.8	3.986	1.443	1.79	3.017	12.2	12.1	13.7	16.7	19.3	17.2	8.8	22.47	19.4	13.14	17.88	6.39	9.88	10.84	13.4258	13.7837	13.6958	12.9934	16.3076	16.7167	13.0769
cluster1	chr5_33670000_33680000_chr5_33720000_33730000	ENSMUSG00000054252.13	2.78	2.498	2.346	2.402	1.482	1.978	1.376	27.3	21.5	18.1	17.2	8.2	5.2	2.5	16.83	14.42	12.61	13.73	18.95	12.35	11.11	16.828	17.9104	11.9235	17.1288	15.3452	13.065	7.7992
cluster1	chr9_106880000_106890000_chr9_107260000_107270000	ENSMUSG00000032575.12	2.779	3.117	3.081	2.779	2.459	2.18	1.652	12.7	11.8	12.8	13.6	14.1	15	19.8	0	0	0	0	0	0	0	14.1961	13.3836	14.9929	18.0332	12.5895	11.9176	14.887
cluster1	chr19_45810000_45820000_chr19_45980000_45990000	ENSMUSG00000025221.11	2.778	3.336	3.249	2.808	2.028	2.581	1.71	17.4	11.7	17.2	21.9	8.1	10.8	12.9	3.44	13.37	10.44	11.23	15.74	14.68	31.12	16.5393	13.5976	17.0246	12.7235	11.153	17.0246	11.9374
cluster1	chr2_156510000_156520000_chr2_156710000_156720000	ENSMUSG00000061689.11	2.776	4.099	3.683	2.885	1.167	1.44	2.457	18.2	17.6	18.8	18.4	10.2	13	3.8	0	0	0	0	0	0	0	15.1984	15.8598	14.8885	11.717	15.1661	15.6363	11.534
cluster1	chr6_127620000_127630000_chr6_127760000_127770000	ENSMUSG00000030350.8	2.773	2.079	2.68	3.331	1.266	0.932	2.283	12.9	22.1	26.4	32.1	1.4	3.7	1.3	19.08	18.55	14.81	17.17	10.54	12.95	6.91	16.4181	20.537	25.9292	19.4343	8.24752	9.43389	0
cluster1	chr15_85360000_85370000_chr15_85580000_85590000	ENSMUSG00000022382.10	2.767	2.818	3.618	3.374	1.276	2.265	1.483	27	17.2	17.3	21.5	8.3	8.1	0.6	0	0	0	0	0	0	0	18.4383	21.0569	22.0389	13.1663	12.2806	7.84216	5.17675
cluster1	chr4_138450000_138460000_chr4_138750000_138760000	ENSMUSG00000046447.3	2.765	3.747	3.051	2.805	2.003	1.918	2.281	13.4	21.4	18.4	23.7	6.5	9	7.6	0	0	0	0	0	0	0	16.5319	15.6731	15.3484	16.319	15.5155	11.5941	9.01792
cluster1	chr6_112820000_112830000_chr6_112940000_112950000	ENSMUSG00000030257.12	2.763	2.688	3.253	3.498	1.266	1.946	2.185	18.8	29.5	22.2	18.8	3.7	5.3	1.7	15.97	20.09	19.27	19.95	8.6	9.61	6.51	21.5029	18.5947	20.0687	19.5745	8.05777	8.01015	4.19135
cluster1	chr13_77860000_77870000_chr13_78200000_78210000	ENSMUSG00000069171.9	2.761	3.575	2.968	2.895	1.47	1.203	1.453	27.6	20.1	20.6	14.4	2.3	13.9	1.2	31.95	28.75	10.25	8.49	5.29	6.71	8.55	15.6114	22.0926	19.0583	16.1718	8.36529	14.9507	3.7498
cluster1	chr10_70590000_70600000_chr10_70810000_70820000	ENSMUSG00000037747.5	2.76	4.137	4.485	7.229	2.868	2.356	3.13	12.4	14	27.2	42.8	1.2	1.8	0.5	11.16	9.48	12.81	20.52	30.4	5.04	10.58	14.6967	17.8748	17.6477	21.6589	11.6357	11.6357	4.85048
cluster1	chr13_99510000_99520000_chr13_99810000_99820000	ENSMUSG00000052727.5	2.755	3.701	3.524	6.193	2.626	2.544	3.645	23.6	23.1	22.6	23.7	2	4.7	0.4	0	0	0	0	0	0	0	14.2237	14.0891	17.4127	6.65319	18.8543	20.8105	7.95653
cluster1	chr11_44620000_44630000_chr11_44790000_44800000	ENSMUSG00000057098.10	2.754	2.663	3.584	2.818	1.981	1.621	1.127	5.4	17.2	21.8	21.5	19.1	14.4	0.5	11.99	21.67	19.21	14.24	11.31	12.07	9.51	9.4662	14.6055	16.3713	17.9795	19.1849	15.0876	7.30511
cluster1	chr15_78620000_78630000_chr15_78770000_78780000	ENSMUSG00000018169.8	2.751	2.493	2.699	2.776	2.003	2.117	2.196	30.9	27.7	11.9	15.3	3.2	7	4	18.4	12.58	19.88	21.02	8.82	10.84	8.45	16.1202	23.2773	15.2247	30.0055	1.04484	3.28533	11.0421
cluster1	chr6_39870000_39880000_chr6_40070000_40080000	ENSMUSG00000057716.6	2.751	4.436	3.36	4.718	2.026	1.971	NA	19.3	22.8	22.2	23.8	4.3	5.5	2.3	12.75	14.57	16.42	14.88	20.54	14.99	5.85	15.5492	21.9212	21.5045	21.9212	9.55302	8.02788	1.52291
cluster1	chr3_34650000_34660000_chr3_35250000_35260000	ENSMUSG00000074637.6	2.745	3.332	3.295	2.905	1.364	3.612	1.188	31	23.4	16.3	21.1	1.2	6.2	0.9	0	0	0	0	0	0	0	20.2852	18.8489	15.3184	15.3184	19.4639	7.454	3.31131
cluster1	chr2_30620000_30630000_chr2_30790000_30800000	ENSMUSG00000044320.10	2.744	3.48	2.882	2.319	2.685	1.907	3.086	18.6	13.1	11.8	12.8	19.2	17.8	6.7	20.39	17.5	17.74	17.02	12.62	9.89	4.84	9.26801	11.0924	15.226	18.0632	20.2332	19.9579	6.15931
cluster1	chr12_53070000_53080000_chr12_53240000_53250000	ENSMUSG00000021010.7	2.743	2.637	2.279	3.32	1.504	1.475	1.58	20.4	24	19	19.4	7.3	7	2.9	16.27	23.06	22.9	11.69	8.3	11.03	6.74	19.1755	19.5312	20.1054	17.9414	10.6705	8.63177	3.94418
cluster1	chr4_106910000_106920000_chr4_107140000_107150000	ENSMUSG00000061887.10	2.743	3.355	3.746	3.164	2.412	2.03	2.406	11.3	15.6	15.3	17.2	16.4	15.4	8.6	17.06	20.58	15.91	14.34	13.37	11.64	7.1	16.5007	14.5491	13.5215	13.6652	14.7969	13.8396	13.1271
cluster1	chr4_118200000_118210000_chr4_118280000_118290000	ENSMUSG00000033295.9	2.73	2.58	2.392	2.167	1.068	1.982	1.934	16.9	16.3	17.1	16.5	12.4	16.1	4.7	14.94	22.72	13.13	16.86	10.43	14.94	6.98	10.4217	14.0421	16.1742	21.3856	15.6383	12.6544	9.68377
cluster1	chr17_29880000_29890000_chr17_30220000_30230000	ENSMUSG00000043557.11	2.729	4.404	2.632	3.583	1.951	2.16	2.496	15.5	25.8	20.1	14.1	9.8	8	6.7	16.09	16.65	16.2	13.99	15.43	13.23	8.41	15.6604	16.3436	15.5493	11.3821	15.2313	15.9871	9.84615
cluster1	chr13_77870000_77880000_chr13_78200000_78210000	ENSMUSG00000069171.9	2.722	2.585	3.082	2.595	1.092	1.341	0.325	27.6	20.1	20.6	14.4	2.3	13.9	1.2	26.3	21.85	14.27	11.88	5.71	9.66	10.33	15.6114	22.0926	19.0583	16.1718	8.36529	14.9507	3.7498
cluster1	chr14_63540000_63550000_chr14_63760000_63770000	ENSMUSG00000035078.5	2.722	4.366	3.937	3.574	1.717	1.825	2.976	16.5	17.8	18.7	17.8	10.1	11.3	7.8	0	0	0	0	0	0	0	12.4076	11.6885	13.9662	13.5524	15.5242	15.6353	17.2259
cluster1	chr8_106690000_106700000_chr8_106870000_106880000	ENSMUSG00000031910.10	2.72	3.202	3.384	3.378	1.713	2.217	1.303	16.1	14.7	14	14	13.5	14.9	12.7	0	0	0	0	0	0	0	14.455	19.6901	16.9386	9.2223	14.9758	20.0022	4.71611
cluster1	chr9_106880000_106890000_chr9_107240000_107250000	ENSMUSG00000032575.12	2.72	3.323	3.407	2.977	1.709	2.399	1.32	12.7	11.8	12.8	13.6	14.1	15	19.8	0	0	0	0	0	0	0	14.1961	13.3836	14.9929	18.0332	12.5895	11.9176	14.887
cluster1	chr10_84750000_84760000_chr10_85010000_85020000	ENSMUSG00000020037.11	2.717	2.761	2.313	2.656	2.01	2.946	1.968	15	30.5	24.6	24.8	1.8	2.2	1.1	17.51	27.76	13.14	14.19	7.85	8.98	10.56	8.47159	17.8777	24.0042	17.4096	4.00039	24.4731	3.76336
cluster1	chr9_121490000_121500000_chr9_121610000_121620000	ENSMUSG00000032532.6	2.717	3.668	2.575	2.408	1.319	1.972	2.065	31	28.5	7.8	8.2	6.3	7.8	10.4	11.86	14.8	9.56	16.47	32.42	7.97	6.94	9.32817	18.6548	11.9143	9.32817	23.32	0	27.4545
cluster1	chr1_132170000_132180000_chr1_132290000_132300000	ENSMUSG00000042115.4	2.714	2.613	2.094	2.476	0.698	1.814	1.404	12.1	23.7	23.1	18.6	6.7	8.9	7	0	0	0	0	0	0	0	12.9657	17.8586	16.8997	15.4509	15.6553	11.9975	9.17223
cluster1	chr2_33950000_33960000_chr2_34370000_34380000	ENSMUSG00000038718.11	2.714	3.377	2.41	3.445	2.123	1.894	1.778	14.3	18.2	24.8	22.1	5.9	9.8	4.9	13.59	13.59	13.09	9.66	24.83	11.01	14.22	12.4047	13.9275	14.1967	16.9445	14.5122	13.8979	14.1164
cluster1	chr18_54340000_54350000_chr18_54980000_54990000	ENSMUSG00000052713.8	2.709	3.379	3.347	3.154	2.239	2.451	1.303	18.1	17.8	17.1	15.2	14.1	14	3.8	10.18	15.74	17.86	16.08	12.67	15.74	11.72	16.0858	20.4555	13.8209	20.3661	15.0023	9.45336	4.81599
cluster1	chr12_84640000_84650000_chr12_84760000_84770000	ENSMUSG00000071235.7	2.708	3.11	2.327	2.554	2.534	2.206	1.978	14.3	14.3	14.3	14.3	14.5	14.3	14.3	13.05	25.25	10.65	8.65	11.57	13.15	17.68	23.3737	28.5808	9.08963	2.59192	22.0729	14.291	0
cluster1	chr11_101980000_101990000_chr11_102030000_102040000	ENSMUSG00000003518.9	2.699	2.293	2.162	2.351	1.736	1.433	1.89	11	11	13.4	15.9	13.6	14.4	20.7	0	0	0	0	0	0	0	15.369	15.8837	14.5433	11.5221	16.7829	16.1012	9.79777
cluster1	chr4_139860000_139870000_chr4_140240000_140250000	ENSMUSG00000040972.8	2.693	3.343	4.132	3.878	2.458	2.853	0.386	20	34.3	13.6	24.1	1.7	4.6	1.8	0	0	0	0	0	0	0	22.5955	21.3408	15.754	20.8301	9.73996	8.08254	1.65702
cluster1	chr6_55390000_55400000_chr6_55450000_55460000	ENSMUSG00000029778.8	2.69	4.088	4.042	4.381	0.809	1.918	1.191	12.2	23.4	30.6	25.2	2.3	4.6	1.7	18.6	13.99	18.47	20.36	8.53	11.92	8.13	14.5351	19.8637	17.3676	19.2088	14.5351	10.1938	4.29592
cluster1	chr14_21980000_21990000_chr14_22480000_22490000	ENSMUSG00000039081.9	2.689	3.82	4.267	4.833	2.404	2.494	3.703	6.4	10	19	20.5	22.6	18.4	3.1	0	0	0	0	0	0	0	12.0001	9.96621	15.4673	20.451	19.1263	10.5795	12.4096
cluster1	chr5_120240000_120250000_chr5_120420000_120430000	ENSMUSG00000029595.8	2.688	3.373	4.225	3.256	1.977	1.589	1.481	12.4	22.6	29.6	32	0.9	1.6	0.9	0	0	0	0	0	0	0	16.8195	37.6227	16.204	13.4524	0	11.0103	4.89113
cluster1	chr14_118230000_118240000_chr14_118620000_118630000	ENSMUSG00000061517.8	2.685	2.458	2.499	2.954	1.329	1.302	2.096	23.4	34.2	16.5	16	2.3	5.7	1.9	0	0	0	0	0	0	0	19.2373	23.738	16.1156	15.3057	7.11838	10.866	7.61903
cluster1	chr15_27890000_27900000_chr15_28020000_28030000	ENSMUSG00000022263.9	2.684	2.266	2.644	3.773	1.83	1.863	2.23	13.6	12.2	14.7	12.3	22.2	20.3	4.8	17.77	16.57	21.16	15.55	10.27	9.51	9.18	13.8783	18.0245	14.7101	19.3007	11.3048	14.5316	8.25003
cluster1	chr1_177200000_177210000_chr1_177440000_177450000	ENSMUSG00000063659.7	2.681	3.653	3.069	3.266	2.203	1.974	2.134	32	18.8	16.6	14.4	6.7	7.8	3.8	17.52	12.64	16.44	12.38	21.8	10.06	9.16	13.756	18.7903	14.5713	15.2379	13.1622	12.014	12.4682
cluster1	chr2_105670000_105680000_chr2_105990000_106000000	ENSMUSG00000027168.17	2.68	3.129	2.957	2.52	1.803	2.309	3.413	48.1	21.1	8.8	11.5	1	8.6	0.9	0	0	0	0	0	0	0	25.5646	15.5075	15.5075	26.84	4.66703	6.60222	5.31117
cluster1	chr4_125240000_125250000_chr4_125480000_125490000	ENSMUSG00000001985.9	2.679	3.73	3.341	3.812	0.584	1.104	2.814	20.7	13.4	21.3	20.4	7.7	8.9	7.6	0	0	0	0	0	0	0	19.5409	18.7719	21.2929	23.3295	5.70687	9.54678	1.81105
cluster1	chr7_51620000_51630000_chr7_51850000_51860000	ENSMUSG00000030500.5	2.678	3.689	4.156	4.181	2.691	2.343	1.6	19.1	27.8	22	25.2	1.1	3.7	1.1	11.84	20.79	15.99	7.28	15.1	11.34	17.66	16.6066	34.3439	26.5976	13.9601	8.49185	0	0
cluster1	chr5_115100000_115110000_chr5_115230000_115240000	ENSMUSG00000060152.10	2.677	2.668	2.26	2.814	1.444	1.941	1.8	12.3	10.1	10.8	14.6	13.6	11.9	26.7	11.28	14.69	11.46	12.45	19.6	12.84	17.68	17.2499	13.282	14.4983	11.8608	14.1998	12.3233	16.586
cluster1	chr8_12030000_12040000_chr8_12400000_12410000	ENSMUSG00000096014.1	2.675	2.63	4.996	2.899	2.052	1.682	2.485	32.9	25.1	13.8	10.6	5.4	6.8	5.4	13.9	12.85	26.71	18.89	8.45	9.36	9.84	10.3673	12.3652	16.6046	12.0163	15.7869	20.4943	12.3652
cluster1	chr1_89710000_89720000_chr1_89930000_89940000	ENSMUSG00000034486.8	2.673	2.499	2.914	2.598	2.606	1.9	1.645	13.4	16.3	25.1	39.9	1	2.2	2.1	13.27	25.1	15.06	15.49	9.53	13.27	8.28	6.12188	9.00966	25.8559	38.1006	1.19044	1.87166	17.8499
cluster1	chr9_45430000_45440000_chr9_45650000_45660000	ENSMUSG00000032087.9	2.672	3.134	2.634	3.821	1.06	2.468	1.915	26.4	12.4	14.5	21.9	8.7	9.7	6.4	28.18	23.53	16.86	16.4	4.63	6.56	3.84	18.7969	13.597	19.2647	8.74541	13.4727	17.3779	8.74541
cluster1	chr4_54600000_54610000_chr4_54940000_54950000	ENSMUSG00000060206.7	2.666	3.498	2.709	4.468	1.467	2.478	1.603	21.1	21.2	16.9	17	9.2	12.4	2.3	10.36	25.36	18.4	28.55	6.73	6.93	3.67	17.9227	19.5328	13.6466	11.9076	18.7315	13.3101	4.94876
cluster1	chr7_37600000_37610000_chr7_37770000_37780000	ENSMUSG00000043456.12	2.664	2.522	2.994	3.162	1.304	2.792	0.746	22.5	20.5	20.8	21.7	4.3	9.2	1	20.73	22.74	17.85	13.59	8.47	9.88	6.73	15.2483	18.5537	21.3989	20.3239	12.4106	9.04941	3.01518
cluster1	chr6_39870000_39880000_chr6_40180000_40190000	ENSMUSG00000057716.6	2.662	4.159	3.744	4.895	2.722	2.658	1.238	19.3	22.8	22.2	23.8	4.3	5.5	2.3	0	0	0	0	0	0	0	15.5492	21.9212	21.5045	21.9212	9.55302	8.02788	1.52291
cluster1	chr2_17430000_17440000_chr2_18040000_18050000	ENSMUSG00000054074.9	2.661	4.444	2.979	3.047	1.73	2.065	0.696	22.2	21	15.7	12	13.1	13.3	2.8	0	0	0	0	0	0	0	18.9283	18.9283	11.9261	21.9467	11.5543	6.39113	10.3251
cluster1	chr4_149770000_149780000_chr4_149990000_150000000	ENSMUSG00000028982.9	2.656	2.916	2.982	3.545	1.968	2.108	2.247	8.8	11.9	12.5	16.8	21.3	11.7	17	15.31	10.33	11.89	12.85	17.73	14.17	17.73	10.9325	10.3114	17.5098	22.1134	11.6773	23.3557	4.09978
cluster1	chr2_32960000_32970000_chr2_33380000_33390000	ENSMUSG00000026792.12	2.655	2.606	3.007	3.054	2.687	1.146	1.158	15.8	16.7	17.9	18.1	11.2	13.8	6.4	0	0	0	0	0	0	0	12.1844	13.3477	15.3584	20.677	14.7118	12.1844	11.5363
cluster1	chr7_37630000_37640000_chr7_37760000_37770000	ENSMUSG00000043456.12	2.655	2.496	2.476	2.193	1.04	2.123	1.839	22.5	20.5	20.8	21.7	4.3	9.2	1	14.47	17.86	21.44	17.37	11.54	9.73	7.59	15.2483	18.5537	21.3989	20.3239	12.4106	9.04941	3.01518
cluster1	chr1_132520000_132530000_chr1_132740000_132750000	ENSMUSG00000026442.10	2.651	2.704	2.452	2.45	1.42	1.325	1.121	19.9	21.3	28.6	23.5	1.6	3.7	1.3	16.06	21.05	18.07	17.95	10.29	11.04	5.54	21.3078	14.4777	18.4988	16.4247	12.6013	14.4777	2.21199
cluster1	chr3_107100000_107110000_chr3_107190000_107200000	ENSMUSG00000040724.1	2.648	3.42	2.786	3.661	0.593	1.959	1.047	14.3	14.7	14.7	15	13.8	13.8	13.9	0	0	0	0	0	0	0	10.059	20.3596	13.3932	18.0951	17.7976	18.3313	1.96422
cluster1	chr13_58800000_58810000_chr13_59000000_59010000	ENSMUSG00000055254.10	2.647	3.031	2.225	3.216	1.605	1.845	2.153	16.8	18.6	22.7	25.7	3.3	11.3	1.5	14.95	13.64	15.48	24.22	11.37	12.63	7.71	17.7481	17.6222	17.6976	18.1439	11.4481	13.1831	4.15701
cluster1	chr5_120270000_120280000_chr5_120430000_120440000	ENSMUSG00000029595.8	2.645	3.251	4.115	4.411	1.584	2.144	2.208	12.4	22.6	29.6	32	0.9	1.6	0.9	14.58	23.54	21.97	26.13	4.22	5.28	4.28	16.8195	37.6227	16.204	13.4524	0	11.0103	4.89113
cluster1	chr2_155510000_155520000_chr2_155760000_155770000	ENSMUSG00000027603.11	2.644	3.28	3.234	3.871	2.586	2.195	1.998	16.3	21.3	21.1	27.3	4.7	7.8	1.6	0	0	0	0	0	0	0	13.5866	15.111	15.8157	11.9946	13.7625	13.6645	16.0652
cluster1	chr15_78630000_78640000_chr15_78770000_78780000	ENSMUSG00000018169.8	2.641	2.616	3.609	2.643	1.242	1.836	1.475	30.9	27.7	11.9	15.3	3.2	7	4	17.45	21.5	26.31	16.62	5.74	7.5	4.88	16.1202	23.2773	15.2247	30.0055	1.04484	3.28533	11.0421
cluster1	chr5_106450000_106460000_chr5_106650000_106660000	ENSMUSG00000034384.11	2.641	3.378	2.702	2.714	1.162	2.295	1.742	23.9	37	8.9	13.8	5.4	5.5	5.4	0	0	0	0	0	0	0	20.3345	23.76	16.4004	11.2984	11.2984	15.7427	1.16551
cluster1	chr19_41670000_41680000_chr19_41740000_41750000	ENSMUSG00000025020.7	2.638	2.126	2.677	2.185	1.646	1.664	1.184	15	15.9	32.8	27.8	2.4	3.9	2.2	17.52	22.81	17.4	21.14	5.48	8.74	6.9	17.4868	16.112	23.6183	16.17	11.052	10.9474	4.61352
cluster1	chr4_124280000_124290000_chr4_124650000_124660000	ENSMUSG00000090125.3	2.637	5.318	3.285	4.342	2.824	2.651	1.778	18.1	26.2	22.3	24.1	2.8	4.7	1.9	0	0	0	0	0	0	0	12.3241	20.6304	21.4923	7.06571	14.8063	16.6156	7.06571
cluster1	chr11_84520000_84530000_chr11_84670000_84680000	ENSMUSG00000018698.11	2.634	3.36	4.073	3.427	1.582	1.79	2.324	8.6	24.7	30.8	32.8	1	1.2	1	15.32	31.5	11.85	16.1	7.79	7.9	9.54	2.49331	21.6011	42.6608	24.6559	4.84938	1.52445	2.21503
cluster1	chr11_51810000_51820000_chr11_52000000_52010000	ENSMUSG00000020389.14	2.63	3.116	3.132	3.016	2.136	2.262	2.61	15.6	16.5	16.3	18.3	14.7	13.8	4.8	0	0	0	0	0	0	0	15.8421	16.0117	14.5982	14.9663	13.0339	15.4859	10.0618
cluster1	chr2_49620000_49630000_chr2_49710000_49720000	ENSMUSG00000026764.11	2.628	3.387	2.761	2.961	1.347	1.797	1.215	21.9	21.4	23.3	25.8	2.6	4.7	0.4	21.21	18.08	18.59	19.52	9.16	10.59	2.84	19.0131	13.9471	14.2482	14.7601	18.2822	15.8594	3.88989
cluster1	chr7_73190000_73200000_chr7_73380000_73390000	ENSMUSG00000070509.11	2.626	3.052	3.269	3.051	1.772	1.716	1.63	16.5	22.9	22	20.1	8	9.1	1.4	17.46	24.87	20.77	20.48	6.68	5.9	3.85	16.2676	15.342	15.6633	16.4309	15.342	15.5852	5.36894
cluster1	chr18_54680000_54690000_chr18_54980000_54990000	ENSMUSG00000052713.8	2.62	3.519	2.831	2.171	1.984	2.081	1.683	18.1	17.8	17.1	15.2	14.1	14	3.8	21.21	20.76	16.7	10.49	9.03	15.35	6.46	16.0858	20.4555	13.8209	20.3661	15.0023	9.45336	4.81599
cluster1	chr5_112470000_112480000_chr5_112570000_112580000	ENSMUSG00000058153.10	2.618	2.465	2.66	3.847	1.048	1.874	1.151	21.3	25.7	23.6	19.5	2.9	4.1	2.9	0	0	0	0	0	0	0	18.2362	18.4254	20.9517	9.8939	9.11769	18.2362	5.13889
cluster1	chr7_37770000_37780000_chr7_37920000_37930000	ENSMUSG00000043456.12	2.618	2.705	2.261	3.142	1.225	1.579	0.838	22.5	20.5	20.8	21.7	4.3	9.2	1	17.75	22.73	20.88	18.26	6.58	8.07	5.72	15.2483	18.5537	21.3989	20.3239	12.4106	9.04941	3.01518
cluster1	chr8_90020000_90030000_chr8_90340000_90350000	ENSMUSG00000043668.9	2.617	2.78	2.983	4.606	1.567	2.193	1.465	16.6	27.7	18.2	23.5	4.9	7.8	1.2	0	0	0	0	0	0	0	15.1951	16.2651	16.7087	18.1632	14.6966	12.2317	6.73956
cluster1	chr8_12390000_12400000_chr8_12510000_12520000	ENSMUSG00000096014.1	2.616	2.646	2.388	2.014	2.53	1.527	1.778	32.9	25.1	13.8	10.6	5.4	6.8	5.4	27.97	11.73	10.91	13.97	13.67	12.81	8.94	10.3673	12.3652	16.6046	12.0163	15.7869	20.4943	12.3652
cluster1	chr8_90250000_90260000_chr8_90340000_90350000	ENSMUSG00000043668.9	2.602	2.305	2.181	2.576	1.192	1.861	0.873	16.6	27.7	18.2	23.5	4.9	7.8	1.2	22.33	25.13	15.99	18.13	5.73	7.69	4.98	15.1951	16.2651	16.7087	18.1632	14.6966	12.2317	6.73956
cluster1	chr14_79760000_79770000_chr14_79910000_79920000	ENSMUSG00000036422.6	2.596	2.386	4.375	2.799	1.15	1.926	NA	13.8	35.4	20.5	21.3	3.3	4.7	1	11.77	21.05	25.25	13.9	9.86	7.67	10.49	20.7162	21.6559	15.0753	13.4337	10.749	13.7789	4.591
cluster1	chr11_82240000_82250000_chr11_82380000_82390000	ENSMUSG00000020701.8	2.588	3.642	2.72	4.091	2.016	2.348	1.563	9.4	10.4	16.7	32.2	9.1	13.8	8.5	0	0	0	0	0	0	0	14.2844	16.107	19.6989	21.4495	9.65343	14.7259	4.08082
cluster1	chr14_21990000_22000000_chr14_22240000_22250000	ENSMUSG00000039081.9	2.581	2.351	3.578	4.467	2.168	2.097	2.498	6.4	10	19	20.5	22.6	18.4	3.1	0	0	0	0	0	0	0	12.0001	9.96621	15.4673	20.451	19.1263	10.5795	12.4096
cluster1	chr17_56370000_56380000_chr17_56610000_56620000	ENSMUSG00000049760.5	2.574	3.72	3.365	3.133	1.6	1.768	1.381	12	11.9	12.5	13.5	16	15.3	18.7	15.69	16.47	18.93	20.87	8.26	10.47	9.3	11.0654	11.7845	6.5571	13.3209	21.2102	17.824	18.2379
cluster1	chr2_179440000_179450000_chr2_179710000_179720000	ENSMUSG00000000305.8	2.572	3.52	3.288	3.731	1.105	1.026	1.182	23.6	16.1	19.7	16.8	9.1	12.8	1.7	12.69	30.55	16.37	14.72	6.4	10.56	8.71	17.4335	15.7124	16.6813	15.87	14.5157	13.9261	5.86096
cluster1	chr11_119540000_119550000_chr11_119780000_119790000	ENSMUSG00000025582.4	2.571	3.403	2.944	2.653	1.206	2.446	3.006	11	13.8	28.3	30.2	5.6	7.4	3.6	13.84	19.74	20.58	20.58	8.74	9.57	6.94	17.9406	13.4649	13.4162	18.5687	11.3388	16.0149	9.25586
cluster1	chr14_66370000_66380000_chr14_66860000_66870000	ENSMUSG00000022048.8	2.57	3.139	4.611	3.873	1.868	2.857	2.098	15.4	22.9	22.1	20.1	7.9	10.1	1.5	16.65	16.08	20.38	22.32	9.59	9.59	5.39	17.3881	13.9631	12.1263	4.12013	21.5152	27.2268	3.66029
cluster1	chr10_69530000_69540000_chr10_69660000_69670000	ENSMUSG00000069601.9	2.568	2.46	2.265	2.455	0.967	1.506	1.634	15.1	20.3	21.9	22.3	7.8	9.1	3.6	11.16	18.1	22.36	22.36	8.73	12.4	4.9	12.6866	19.9785	17.5235	20.7685	15.8694	12.1935	0.980014
cluster1	chr13_48260000_48270000_chr13_48440000_48450000	ENSMUSG00000021379.1	2.568	2.434	3.258	2.673	2.401	1.616	1.991	40.1	19.8	14.8	18.2	1.9	4.8	0.4	15	27.39	18.91	13.03	8.65	9.09	7.94	18.5833	15.9312	14.8054	19.2939	11.5448	12.1304	7.71101
cluster1	chr5_121900000_121910000_chr5_122040000_122050000	ENSMUSG00000042589.14	2.561	2.51	2.93	2.268	1.604	2.178	0.393	13.8	19.2	24.1	23.8	6.6	7.5	5	16.91	15.55	25.14	16.68	9.82	8.48	7.43	15.6279	14.0457	20.1265	15.0714	12.7923	13.5538	8.78239
cluster1	chr4_140090000_140100000_chr4_140240000_140250000	ENSMUSG00000040972.8	2.549	3.137	2.843	3.426	1.137	1.468	1.619	20	34.3	13.6	24.1	1.7	4.6	1.8	21.23	16.48	24.09	15.35	6.37	10.1	6.37	22.5955	21.3408	15.754	20.8301	9.73996	8.08254	1.65702
cluster1	chr5_106460000_106470000_chr5_106680000_106690000	ENSMUSG00000034384.11	2.548	2.587	2.753	3.138	1.241	1.218	0.79	23.9	37	8.9	13.8	5.4	5.5	5.4	0	0	0	0	0	0	0	20.3345	23.76	16.4004	11.2984	11.2984	15.7427	1.16551
cluster1	chr2_163850000_163860000_chr2_163940000_163950000	ENSMUSG00000035238.4	2.539	3.557	2.607	2.33	2.241	1.799	1.104	14	14.4	14.2	14.4	14.8	14	14	0	0	0	0	0	0	0	13.6896	11.404	20.1471	16.7259	17.113	8.37032	12.5501
cluster1	chr16_35540000_35550000_chr16_35640000_35650000	ENSMUSG00000052133.12	2.535	2.383	2.031	2.611	1.368	1.375	1.458	24.4	28.8	16.5	19.1	5	5.2	1.1	0	0	0	0	0	0	0	18.5734	17.6366	18.5997	14.6183	13.7191	12.2795	4.57332
cluster1	chr5_115330000_115340000_chr5_115460000_115470000	ENSMUSG00000029535.4	2.534	2.141	3.186	3.115	2.244	1.492	0.681	13.6	13.2	12.5	13.2	17.1	14.3	16.1	13.73	20	10.56	9.18	23.24	13.73	9.57	13.7747	14.2179	15.5198	11.9394	14.7594	14.2691	15.5198
cluster1	chr12_80510000_80520000_chr12_80600000_80610000	ENSMUSG00000021130.7	2.53	2.444	2.877	2.677	1.687	2.069	1.462	22.7	20.8	16.4	17.1	8.6	12.5	1.9	0	0	0	0	0	0	0	14.5878	13.4122	17.4643	16.5106	14.5878	16.729	6.70831
cluster1	chr2_28740000_28750000_chr2_28900000_28910000	ENSMUSG00000026805.10	2.523	2.389	2.847	2.836	1.078	1.56	2.28	8.3	49.1	13.3	20.9	2.4	3.5	2.4	0	0	0	0	0	0	0	8.9116	73.2689	3.46556	0.98821	0	5.44869	7.91699
cluster1	chr15_82080000_82090000_chr15_82240000_82250000	ENSMUSG00000068101.6	2.511	3.886	2.926	3.066	1.388	1.636	1.542	17.5	13	10.4	10.3	17.1	15.4	16.3	0	0	0	0	0	0	0	14.9005	13.4008	15.8172	10.839	13.9844	14.2698	16.7883
cluster1	chr1_64030000_64040000_chr1_64110000_64120000	ENSMUSG00000025959.9	2.509	2.582	2.467	2.292	1.387	1.6	2.056	17.6	16.5	20.8	23.3	6.5	10.3	5	13.94	18.62	21.89	14.04	7.88	12.19	11.43	12.4835	14.3424	10.8206	14.8763	12.4835	10.5579	24.4358
cluster1	chr1_133340000_133350000_chr1_133600000_133610000	ENSMUSG00000090553.4	2.508	3.837	2.747	4.327	2.4	2.32	2.172	15.1	13.8	11	12.8	17.5	14.8	14.9	0	0	0	0	0	0	0	14.1627	13.6137	15.0166	14.7751	13.7684	14.6402	14.0234
cluster1	chr1_63950000_63960000_chr1_64110000_64120000	ENSMUSG00000025959.9	2.504	3.669	4.13	3.807	2.528	2.17	1.892	17.6	16.5	20.8	23.3	6.5	10.3	5	13.74	23.85	14.57	14.36	8.98	16.38	8.13	12.4835	14.3424	10.8206	14.8763	12.4835	10.5579	24.4358
cluster1	chr12_27010000_27020000_chr12_27330000_27340000	ENSMUSG00000063632.6	2.5	2.48	3.377	2.713	2.103	2.057	0.886	24	20.2	18.8	19.2	9	8.5	0.3	12.28	20.73	23.02	20.45	7.9	10.98	4.65	17.7842	15.188	16.0134	18.907	14.4452	12.1731	5.48895
cluster1	chr6_39870000_39880000_chr6_40010000_40020000	ENSMUSG00000057716.6	2.499	3.016	3.208	3.782	0.999	2.61	0.408	19.3	22.8	22.2	23.8	4.3	5.5	2.3	18.98	24.74	23.4	15.72	3.63	7.81	5.72	15.5492	21.9212	21.5045	21.9212	9.55302	8.02788	1.52291
cluster1	chr11_84280000_84290000_chr11_84520000_84530000	ENSMUSG00000018698.11	2.491	4.385	4.131	4.687	0.819	1.381	1.604	8.6	24.7	30.8	32.8	1	1.2	1	18.05	29.81	17.07	13.18	7.95	7.46	6.48	2.49331	21.6011	42.6608	24.6559	4.84938	1.52445	2.21503
cluster1	chr4_127080000_127090000_chr4_127240000_127250000	ENSMUSG00000042380.8	2.491	2.613	3.283	2.795	1.16	1.429	1.65	13	13	13.3	15.8	15.3	14.9	14.6	0	0	0	0	0	0	0	14.3688	13.0365	18.0994	11.2672	14.3688	16.8976	11.9618
cluster1	chr2_179440000_179450000_chr2_179650000_179660000	ENSMUSG00000000305.8	2.49	2.958	2.675	3.491	1.609	1.762	1.93	23.6	16.1	19.7	16.8	9.1	12.8	1.7	0	0	0	0	0	0	0	17.4335	15.7124	16.6813	15.87	14.5157	13.9261	5.86096
cluster1	chr2_166630000_166640000_chr2_166710000_166720000	ENSMUSG00000039621.9	2.489	2.166	2.003	3.109	2.122	1.778	1.61	12.7	11.2	17	19.2	12.5	16.7	10.6	14.64	11.94	9.87	15.16	17.32	16.03	15.05	11.6424	13.8574	13.6137	14.5934	14.4391	16.0227	15.8312
cluster1	chr8_90340000_90350000_chr8_90510000_90520000	ENSMUSG00000043668.9	2.489	2.927	2.582	2.648	1.714	0.746	0.95	16.6	27.7	18.2	23.5	4.9	7.8	1.2	17.77	19.74	19.06	18.66	9.53	9.2	6.03	15.1951	16.2651	16.7087	18.1632	14.6966	12.2317	6.73956
cluster1	chr10_69470000_69480000_chr10_69530000_69540000	ENSMUSG00000069601.9	2.488	2.206	3.485	2.604	1.601	1.351	0.857	15.1	20.3	21.9	22.3	7.8	9.1	3.6	0	0	0	0	0	0	0	12.6866	19.9785	17.5235	20.7685	15.8694	12.1935	0.980014
cluster1	chr6_112840000_112850000_chr6_112940000_112950000	ENSMUSG00000030257.12	2.488	2.271	2.79	3.259	0.883	1.904	0.888	18.8	29.5	22.2	18.8	3.7	5.3	1.7	17.21	21.34	23.36	20.76	5.86	7.38	4.08	21.5029	18.5947	20.0687	19.5745	8.05777	8.01015	4.19135
cluster1	chr1_89730000_89740000_chr1_89930000_89940000	ENSMUSG00000034486.8	2.486	2.764	2.379	3.649	2.556	1.837	1.819	13.4	16.3	25.1	39.9	1	2.2	2.1	19.77	18.31	18.69	16.03	10.53	10.1	6.57	6.12188	9.00966	25.8559	38.1006	1.19044	1.87166	17.8499
cluster1	chr11_82260000_82270000_chr11_82380000_82390000	ENSMUSG00000020701.8	2.482	2.698	3.896	3.23	1.406	1.927	2.038	9.4	10.4	16.7	32.2	9.1	13.8	8.5	0	0	0	0	0	0	0	14.2844	16.107	19.6989	21.4495	9.65343	14.7259	4.08082
cluster1	chr6_127610000_127620000_chr6_127760000_127770000	ENSMUSG00000030350.8	2.473	2.172	3.665	2.651	1.009	2.512	0.994	12.9	22.1	26.4	32.1	1.4	3.7	1.3	10.44	26.67	22.85	15.52	10.51	8.19	5.83	16.4181	20.537	25.9292	19.4343	8.24752	9.43389	0
cluster1	chr4_107730000_107740000_chr4_107800000_107810000	ENSMUSG00000028613.10	2.471	2.237	3.106	3.467	2.401	1.831	1.754	21	19.7	22.1	23.1	4	4	6.1	23.36	12.12	12.73	20.04	9.55	12.03	10.17	17.5803	14.9642	16.7735	11.7001	13.4698	13.278	12.2341
cluster1	chr3_129530000_129540000_chr3_129670000_129680000	ENSMUSG00000041220.6	2.469	2.46	3.412	3.756	1.887	1.754	1.763	16.6	14.2	14.9	13.4	15.5	16	9.5	0	0	0	0	0	0	0	13.8427	16.8521	15.7362	10.8408	15.2494	10.2799	17.1988
cluster1	chr1_132610000_132620000_chr1_132730000_132740000	ENSMUSG00000026442.10	2.467	3.109	2.433	2.79	0.691	1.768	0.944	19.9	21.3	28.6	23.5	1.6	3.7	1.3	0	0	0	0	0	0	0	21.3078	14.4777	18.4988	16.4247	12.6013	14.4777	2.21199
cluster1	chr7_73200000_73210000_chr7_73390000_73400000	ENSMUSG00000070509.11	2.466	2.655	3.212	3.049	1.686	2.123	0.979	16.5	22.9	22	20.1	8	9.1	1.4	18.24	27.29	19.69	17.02	5.58	9.36	2.83	16.2676	15.342	15.6633	16.4309	15.342	15.5852	5.36894
cluster1	chr5_121960000_121970000_chr5_122050000_122060000	ENSMUSG00000042589.14	2.463	2.198	2.397	2.351	1.937	1.996	1.475	13.8	19.2	24.1	23.8	6.6	7.5	5	14.96	13.19	18.06	20.47	10.84	12.65	9.83	15.6279	14.0457	20.1265	15.0714	12.7923	13.5538	8.78239
cluster1	chr1_82280000_82290000_chr1_82430000_82440000	ENSMUSG00000055980.2	2.462	3.056	2.699	3.291	2.171	1.399	2.469	19.2	12.8	18.7	13.6	15	16.2	4.5	0	0	0	0	0	0	0	16.1829	14.0559	14.7786	12.2091	16.4273	17.9961	8.35008
cluster1	chr7_51620000_51630000_chr7_51760000_51770000	ENSMUSG00000030500.5	2.461	2.755	3.66	2.171	2.246	2.009	1.244	19.1	27.8	22	25.2	1.1	3.7	1.1	8.74	11.44	12.94	13.03	36.21	9.75	7.89	16.6066	34.3439	26.5976	13.9601	8.49185	0	0
cluster1	chr5_115320000_115330000_chr5_115450000_115460000	ENSMUSG00000029538.9	2.454	2.466	2.359	2.312	1.856	1.78	0.915	14.4	13.6	11.7	13.1	19	16.9	11.3	16.67	19.98	15.34	18.12	10.25	11.38	8.26	13.5361	13.2427	14.384	13.9341	15.8324	13.4598	15.6108
cluster1	chr14_66860000_66870000_chr14_66950000_66960000	ENSMUSG00000022048.8	2.449	2.598	2.193	2.387	1.659	1.229	1.524	15.4	22.9	22.1	20.1	7.9	10.1	1.5	16.58	12.68	17.67	16.24	16.24	12.77	7.82	17.3881	13.9631	12.1263	4.12013	21.5152	27.2268	3.66029
cluster1	chr8_34590000_34600000_chr8_34800000_34810000	ENSMUSG00000031530.6	2.446	3.086	2.27	3.706	1.825	2.943	2.789	22.3	14.9	23.9	29.4	4	4	1.4	0	0	0	0	0	0	0	9.75791	24.0034	13.1477	10.1599	7.47021	18.7265	16.7344
cluster1	chr1_132170000_132180000_chr1_132300000_132310000	ENSMUSG00000042115.4	2.436	3.055	2.563	3.872	2.371	2.342	1.48	12.1	23.7	23.1	18.6	6.7	8.9	7	0	0	0	0	0	0	0	12.9657	17.8586	16.8997	15.4509	15.6553	11.9975	9.17223
cluster1	chr1_153560000_153570000_chr1_153660000_153670000	ENSMUSG00000042671.8	2.436	2.641	2.75	3.578	2.072	2.269	1.636	25.9	26.4	19.4	18.4	3.1	4.6	2.2	20.83	16.09	11.52	18.98	15.75	10.24	6.59	16.141	14.9981	15.1518	29.3287	8.89352	12.852	2.63483
cluster1	chr4_128970000_128980000_chr4_129060000_129070000	ENSMUSG00000028793.11	2.43	2.271	2.458	2.247	1.994	2.118	2.149	14.7	15.7	17.9	16.8	12.2	11.8	10.9	18.98	12.54	13.3	12.54	14.31	17.03	11.31	12.6767	15.1517	15.641	15.1517	11.7497	15.641	13.9883
cluster1	chr6_112790000_112800000_chr6_112940000_112950000	ENSMUSG00000030257.12	2.428	2.708	3.397	4.097	1.959	2.134	0.998	18.8	29.5	22.2	18.8	3.7	5.3	1.7	19.34	22.24	17.42	19.07	7.3	7.67	6.95	21.5029	18.5947	20.0687	19.5745	8.05777	8.01015	4.19135
cluster1	chr2_25120000_25130000_chr2_25170000_25180000	ENSMUSG00000078202.3	2.425	2.342	2.59	2.167	1.2	1.955	1.574	19.8	22.7	18.1	24.2	6.1	6.4	2.7	21.41	19.43	20.25	20.11	5.41	9.98	3.42	14.3455	15.6538	17.1742	9.42228	14.3455	12.6075	16.4512
cluster1	chr2_49620000_49630000_chr2_49700000_49710000	ENSMUSG00000026764.11	2.423	2.247	2.259	2.352	1.391	1.513	1.522	21.9	21.4	23.3	25.8	2.6	4.7	0.4	0	0	0	0	0	0	0	19.0131	13.9471	14.2482	14.7601	18.2822	15.8594	3.88989
cluster1	chr14_54860000_54870000_chr14_55000000_55010000	ENSMUSG00000057156.10	2.412	2.316	3.035	2.589	1.884	2.007	1.319	16.2	17.1	12.8	16.3	16.1	14.2	7.3	16.97	12.01	16.16	12.18	11.43	17.21	14.03	13.8167	10.5187	14.1627	15.4289	13.8167	18.4396	13.8167
cluster1	chr2_154400000_154410000_chr2_154580000_154590000	ENSMUSG00000027488.8	2.412	2.393	2.675	2.976	1.681	2.367	2.263	9.5	15.5	17.4	15.8	16.2	18.9	6.7	18.2	10.63	15.83	20.63	9.24	13.58	11.89	14.7505	14.6046	12.6948	14.1551	16.8056	16.9489	10.0405
cluster1	chr2_180960000_180970000_chr2_181060000_181070000	ENSMUSG00000027575.15	2.41	2.429	3.059	2.941	2.002	1.296	1.481	12.8	13.4	14.4	14.5	17.1	17.4	10.3	0	0	0	0	0	0	0	15.7752	11.7598	14.6487	14.9653	14.7535	13.1322	14.9653
cluster1	chr9_43740000_43750000_chr9_43890000_43900000	ENSMUSG00000032012.7	2.41	2.168	3.124	2.685	1.707	1.914	1.121	16.8	15.6	17.6	21	9.9	13.4	5.7	17.4	15.35	27.51	11.81	9.47	10.79	7.67	19.1374	16.3501	14.6411	16.075	12.0953	16.3155	5.38566
cluster1	chr11_118900000_118910000_chr11_118960000_118970000	ENSMUSG00000025576.13	2.409	2.338	2.271	2.538	1.429	1.296	1.216	15	13.5	22.9	37.4	4.4	4.8	2.1	19.1	15.67	13.59	16.47	13.4	14.49	7.28	17.4467	19.9941	16.3216	21.3584	8.32022	13.9185	2.64038
cluster1	chr4_106910000_106920000_chr4_107110000_107120000	ENSMUSG00000061887.10	2.404	3.417	2.481	3.58	1.594	2.037	1.767	11.3	15.6	15.3	17.2	16.4	15.4	8.6	8.59	10.43	14.72	13.49	11.91	15.6	25.25	16.5007	14.5491	13.5215	13.6652	14.7969	13.8396	13.1271
cluster1	chr1_155590000_155600000_chr1_155740000_155750000	ENSMUSG00000026468.10	2.399	3.162	3.295	3.078	1.383	1.292	2.405	5	10.5	25	45.1	4.7	4.9	4.7	0	0	0	0	0	0	0	23.909	18.3216	11.1712	7.67735	7.85505	18.1525	12.9132
cluster1	chr1_88920000_88930000_chr1_89070000_89080000	ENSMUSG00000036206.8	2.394	2.022	2.48	2.936	1.436	1.31	0.935	15.9	12.2	17.1	21.3	14.4	16.4	2.8	19.91	17.43	21.65	21.65	7.96	7.52	3.88	15.2285	20.4311	20.6079	14.987	7.58625	12.1689	8.9905
cluster1	chr2_93330000_93340000_chr2_93400000_93410000	ENSMUSG00000027217.9	2.394	2.326	2.602	2.728	1.86	1.95	1.688	16.4	14.9	18.1	26.4	9.5	9.1	5.5	0	0	0	0	0	0	0	14.5463	10.8026	18.2941	19.3882	16.2349	9.44504	11.289
cluster1	chr9_49560000_49570000_chr9_49790000_49800000	ENSMUSG00000039542.11	2.387	4.389	3.01	3.099	2.04	2.267	0.265	13.9	20.3	24.8	26.2	5	8.4	1.4	12.5	21.05	15.5	12.58	13.12	21.19	4.06	10.9898	15.5007	11.2422	20.8707	17.6315	16.0124	7.75286
cluster1	chr1_63970000_63980000_chr1_64110000_64120000	ENSMUSG00000025959.9	2.386	2.263	3.093	2.504	1.746	2.11	1.987	17.6	16.5	20.8	23.3	6.5	10.3	5	15.59	13.67	24.9	16.89	11.55	8.7	8.7	12.4835	14.3424	10.8206	14.8763	12.4835	10.5579	24.4358
cluster1	chr5_112450000_112460000_chr5_112570000_112580000	ENSMUSG00000058153.10	2.384	2.685	3.617	3.163	1.493	2.768	0.727	21.3	25.7	23.6	19.5	2.9	4.1	2.9	0	0	0	0	0	0	0	18.2362	18.4254	20.9517	9.8939	9.11769	18.2362	5.13889
cluster1	chr9_65220000_65230000_chr9_65290000_65300000	ENSMUSG00000015357.6	2.382	2.512	2.647	2.362	1.775	1.493	1.213	14.2	11.9	13.6	12.2	17.4	16.4	14.3	12.81	9.9	12.14	7.39	12.81	16.47	28.48	12.2576	13.1552	15.253	13.6274	13.1552	15.253	17.2985
cluster1	chr11_120100000_120110000_chr11_120290000_120300000	ENSMUSG00000025377.10	2.377	3.205	2.854	3.281	2.907	2.323	0.974	13.9	15.5	14	17.4	13.6	14.3	11.3	15.9	12.64	13.55	19.31	14.32	15.79	8.5	15.1272	13.5543	10.7502	15.5947	11.5635	19.445	13.9652
cluster1	chr4_140240000_140250000_chr4_140370000_140380000	ENSMUSG00000040972.8	2.377	2.508	3.452	3.083	0.761	1.776	1.039	20	34.3	13.6	24.1	1.7	4.6	1.8	0	0	0	0	0	0	0	22.5955	21.3408	15.754	20.8301	9.73996	8.08254	1.65702
cluster1	chr1_172160000_172170000_chr1_172290000_172300000	ENSMUSG00000007097.10	2.366	2.745	2.093	2.529	2.31	2.06	1.644	15.8	19.2	21.3	21.8	9.8	8.8	3.2	13.94	21.16	14.05	14.37	12.44	12.44	11.61	4.25531	3.72342	12.2292	54.255	13.8294	11.7077	0
cluster1	chr3_107380000_107390000_chr3_107450000_107460000	ENSMUSG00000027895.8	2.356	2.016	2.58	2.383	1.877	1.948	1.592	14.7	15.2	16.7	15.5	12.5	13.4	11.9	0	0	0	0	0	0	0	19.2389	12.829	9.91358	12.6363	14.2873	25.9458	5.14911
cluster1	chr9_40980000_40990000_chr9_41150000_41160000	ENSMUSG00000032020.11	2.356	2.573	2.599	2.773	2.019	1.935	1.174	10.1	10.1	16	21	8.8	14.4	19.5	9.71	11.13	10.74	11.7	34.45	15.89	6.38	15.8919	15.3827	14.1586	14.4631	13.3865	15.7352	10.9821
cluster1	chr15_75560000_75570000_chr15_75650000_75660000	ENSMUSG00000022577.12	2.355	2.317	2.288	2.726	1.683	1.268	1.552	16.4	17.9	26.1	30.8	2.3	6.1	0.5	14.5	21.58	19.57	14.8	8.57	14.1	6.88	17.1286	16.8755	16.8755	17.9105	13.2038	14.0687	3.93737
cluster1	chr1_132650000_132660000_chr1_132730000_132740000	ENSMUSG00000026442.10	2.354	2.826	2.403	2.263	0.74	0.507	0.653	19.9	21.3	28.6	23.5	1.6	3.7	1.3	20.98	17.89	22.96	19.17	5.76	7.93	5.3	21.3078	14.4777	18.4988	16.4247	12.6013	14.4777	2.21199
cluster1	chr3_89520000_89530000_chr3_89700000_89710000	ENSMUSG00000000794.8	2.354	2.848	2.965	2.782	2.77	2.06	1.449	13.8	14.8	19.8	16.9	12.7	14.8	7.1	0	0	0	0	0	0	0	12.7165	17.7747	3.32223	18.7873	15.0271	19.2184	13.1537
cluster1	chr9_20650000_20660000_chr9_20830000_20840000	ENSMUSG00000032171.6	2.349	2.523	2.618	3.935	1.961	2.052	1.106	14.7	14.4	12.6	14.6	14.8	14.2	14.9	16.1	12.83	15.99	12.92	16.33	15.99	9.84	14.9524	14.3068	14.7911	12.0069	13.3443	15.8074	14.7911
cluster1	chr3_101910000_101920000_chr3_102010000_102020000	ENSMUSG00000048540.7	2.334	2.461	2.471	2.753	1.004	1.992	0.931	12.1	26	30.5	26.5	0.6	3.7	0.5	13.31	15.28	20.81	22.51	11.76	8.63	7.71	19.538	24.2022	41.098	5.24867	2.04111	3.20912	4.66288
cluster1	chr8_120180000_120190000_chr8_120490000_120500000	ENSMUSG00000031822.14	2.329	3.04	2.355	2.807	1.217	2.291	1.369	17.7	17.1	16.4	18.2	7.5	8.7	14.4	11.29	12.52	14.69	17	22.75	16.31	5.44	15.4873	13.8266	12.9215	15.5317	16.5296	15.0064	10.6968
cluster1	chr1_77380000_77390000_chr1_77510000_77520000	ENSMUSG00000026235.10	2.327	2.177	2.877	2.663	1.998	1.459	0.794	19.8	12.6	12.3	10.7	21.2	22.1	1.5	18.02	11.67	15.78	11.92	21.46	13.52	7.64	16.3823	17.4312	13.0694	18.4095	12.3985	8.9364	13.3728
cluster1	chr18_54580000_54590000_chr18_54980000_54990000	ENSMUSG00000052713.8	2.326	2.905	4.33	2.696	2.116	1.805	1.577	18.1	17.8	17.1	15.2	14.1	14	3.8	22.13	15.56	22.6	14.39	9.06	9.52	6.74	16.0858	20.4555	13.8209	20.3661	15.0023	9.45336	4.81599
cluster1	chr8_90340000_90350000_chr8_90520000_90530000	ENSMUSG00000043668.9	2.324	2.217	2.456	3.19	2.262	1.365	0.841	16.6	27.7	18.2	23.5	4.9	7.8	1.2	16.87	22.48	19.41	16.29	9.55	9.75	5.64	15.1951	16.2651	16.7087	18.1632	14.6966	12.2317	6.73956
cluster1	chr5_139540000_139550000_chr5_139750000_139760000	ENSMUSG00000029546.11	2.321	2.216	2.892	2.821	1.536	2.123	1.978	10.7	26.3	29	30.6	0.6	2.3	0.5	11.74	12.36	9.09	11.14	18.25	12.36	25.07	12.8335	17.7316	25.6845	30.071	9.11862	1.85925	2.70151
cluster1	chr7_75840000_75850000_chr7_75870000_75880000	ENSMUSG00000055652.10	2.313	2.102	3.305	2.56	1.727	1.94	1.427	15.2	13.4	15.2	15.9	14.7	14.7	11	10.36	11.06	14.13	11.72	17.01	14.96	20.76	16.4981	13.8564	18.2941	10.9611	12.7475	14.8391	12.8037
cluster1	chr3_94470000_94480000_chr3_94490000_94500000	ENSMUSG00000028137.5	2.312	2.335	3.126	2.147	1.972	1.769	1.24	25.2	25	21.1	23.4	1.4	2.8	1.1	18.37	23.12	16.78	14.1	8.23	9.53	9.87	23.4101	27.1348	21.7778	20.6671	0.426894	5.60814	0.97523
cluster1	chr15_102770000_102780000_chr15_102930000_102940000	ENSMUSG00000050328.2	2.305	2.904	2.327	2.835	2.516	2.055	2.177	7.2	7.2	7.4	47.3	16.4	7.2	7.2	0	0	0	0	0	0	0	7.47666	33.643	21.4869	16.8229	0	20.5706	0
cluster1	chr2_93220000_93230000_chr2_93310000_93320000	ENSMUSG00000027217.9	2.299	2.77	2.532	2.769	1.753	1.525	1.139	16.4	14.9	18.1	26.4	9.5	9.1	5.5	11.15	13.09	21.15	25.87	13.46	8.38	6.89	14.5463	10.8026	18.2941	19.3882	16.2349	9.44504	11.289
cluster1	chr13_47900000_47910000_chr13_48260000_48270000	ENSMUSG00000021379.1	2.297	3.172	2.702	2.694	1.133	1.757	2.064	40.1	19.8	14.8	18.2	1.9	4.8	0.4	13.42	10.32	8.14	15	20.54	22.09	10.48	18.5833	15.9312	14.8054	19.2939	11.5448	12.1304	7.71101
cluster1	chr3_107100000_107110000_chr3_107200000_107210000	ENSMUSG00000040724.1	2.29	3.018	2.205	3.341	0.774	1.795	1.161	14.3	14.7	14.7	15	13.8	13.8	13.9	11.05	14.87	28.97	21.74	7.46	9.12	6.79	10.059	20.3596	13.3932	18.0951	17.7976	18.3313	1.96422
cluster1	chr12_100190000_100200000_chr12_100320000_100330000	ENSMUSG00000001175.9	2.287	2.742	3.115	2.652	0.874	1.133	2.007	16.6	16.4	15.6	17.1	11.5	12	10.8	0	0	0	0	0	0	0	14.0221	15.2486	15.9177	13.7383	14.3219	13.7674	12.9841
cluster1	chr8_90340000_90350000_chr8_90480000_90490000	ENSMUSG00000043668.9	2.274	2.521	2.008	2.698	0.651	1.043	1.576	16.6	27.7	18.2	23.5	4.9	7.8	1.2	0	0	0	0	0	0	0	15.1951	16.2651	16.7087	18.1632	14.6966	12.2317	6.73956
cluster1	chr15_85470000_85480000_chr15_85570000_85580000	ENSMUSG00000022382.10	2.27	2.007	2.656	2.214	1.741	2.185	1.781	27	17.2	17.3	21.5	8.3	8.1	0.6	0	0	0	0	0	0	0	18.4383	21.0569	22.0389	13.1663	12.2806	7.84216	5.17675
cluster1	chr6_112860000_112870000_chr6_112940000_112950000	ENSMUSG00000030257.12	2.267	2.297	2.471	2.574	1.154	1.666	1.257	18.8	29.5	22.2	18.8	3.7	5.3	1.7	14.61	21.12	19.3	17.87	7.8	9.35	9.95	21.5029	18.5947	20.0687	19.5745	8.05777	8.01015	4.19135
cluster1	chr15_75560000_75570000_chr15_75680000_75690000	ENSMUSG00000022577.12	2.266	3.479	2.612	2.34	1.914	1.009	1.788	16.4	17.9	26.1	30.8	2.3	6.1	0.5	13.12	11.4	11.08	17.15	25.39	11.4	10.47	17.1286	16.8755	16.8755	17.9105	13.2038	14.0687	3.93737
cluster1	chr19_42300000_42310000_chr19_42430000_42440000	ENSMUSG00000042401.6	2.264	3.605	2.482	3.875	1.653	1.454	0.835	11	10.2	16.5	46.4	6.1	7.6	2.3	19.61	21.66	19.33	17.63	8.02	7.08	6.67	13.8567	11.517	14.2352	16.6663	16.385	14.8874	12.4525
cluster1	chr9_62480000_62490000_chr9_62530000_62540000	ENSMUSG00000041729.11	2.263	2.079	2.187	2.35	2.135	1.848	1.823	21.3	17.8	19.6	24.3	5.4	8.4	3.3	18.03	14.44	17.78	22.67	8.28	12.13	6.67	17.4236	15.7017	15.0862	11.8207	16.5999	16.4468	6.92099
cluster1	chr5_121970000_121980000_chr5_122050000_122060000	ENSMUSG00000042589.14	2.255	2.5	2.561	2.316	1.631	1.624	1.644	13.8	19.2	24.1	23.8	6.6	7.5	5	14.32	14.42	21.14	19.45	10.12	10.92	9.63	15.6279	14.0457	20.1265	15.0714	12.7923	13.5538	8.78239
cluster1	chr2_38350000_38360000_chr2_38610000_38620000	ENSMUSG00000000247.7	2.254	2.319	2.466	2.667	0.992	1.76	0.816	46.5	26.7	7	2	9.6	5	3.1	20.66	21.24	20.51	11.2	7.74	8.77	9.88	30.9892	19.4787	7.84395	5.67648	22.765	8.18084	5.06587
cluster1	chr5_30710000_30720000_chr5_30800000_30810000	ENSMUSG00000029168.10	2.248	2.047	2.236	2.149	2.017	1.558	1.565	21	24.6	24.4	24.9	1.3	3.4	0.4	0	0	0	0	0	0	0	10.4906	13.2441	17.3268	16.9084	21.679	12.0305	8.32058
cluster1	chr11_84520000_84530000_chr11_84680000_84690000	ENSMUSG00000018698.11	2.231	3.155	2.894	3.494	2.276	1.495	1.808	8.6	24.7	30.8	32.8	1	1.2	1	11.46	23	20.41	18.77	8.33	8.57	9.47	2.49331	21.6011	42.6608	24.6559	4.84938	1.52445	2.21503
cluster1	chr2_146220000_146230000_chr2_146400000_146410000	ENSMUSG00000068154.5	2.227	2.36	2.804	2.833	1.285	1.7	1.022	25.4	24.9	16.5	18.9	3.5	7.3	3.5	0	0	0	0	0	0	0	11.5029	16.0784	16.0784	13.3326	17.5162	13.593	11.8984
cluster1	chr6_91310000_91320000_chr6_91410000_91420000	ENSMUSG00000030093.6	2.227	3.145	2.482	2.417	1.821	1.347	0.985	27.3	19.9	15.6	18.5	10.1	5.9	2.7	0	0	0	0	0	0	0	19.1972	18.3934	18.9796	15.0976	11.5362	11.3618	5.43426
cluster1	chr1_89690000_89700000_chr1_89930000_89940000	ENSMUSG00000034486.8	2.212	3.106	4.011	2.733	1.249	1.622	1.488	13.4	16.3	25.1	39.9	1	2.2	2.1	0	0	0	0	0	0	0	6.12188	9.00966	25.8559	38.1006	1.19044	1.87166	17.8499
cluster1	chr1_132530000_132540000_chr1_132600000_132610000	ENSMUSG00000053024.10	2.205	2.343	2.602	2.62	1.703	1.573	0.851	10.9	30.8	23.7	26.5	1	6.5	0.6	0	0	0	0	0	0	0	18.6362	13.1137	20.8543	16.1151	14.8508	16.4299	0
cluster1	chr14_24490000_24500000_chr14_24640000_24650000	ENSMUSG00000025290.12	2.197	3.34	2.605	2.963	2.591	1.151	1.171	13.1	11.9	11	11.3	17	15.1	20.5	23.95	19.05	18.4	18.92	7	8.04	4.64	14.9485	9.89504	11.215	22.6295	9.4944	14.848	16.9695
cluster1	chr18_16600000_16610000_chr18_16800000_16810000	ENSMUSG00000024304.10	2.194	2.909	2.863	2.724	1.344	2.164	2.436	24.6	19.7	17.6	19.3	6.1	8.9	3.8	0	0	0	0	0	0	0	13.1532	18.0336	16.054	20.9371	9.89119	15.4349	6.49598
cluster1	chr2_179910000_179920000_chr2_180020000_180030000	ENSMUSG00000039108.10	2.194	2.521	2.447	2.43	1.967	2.052	1.889	15.3	17.3	14.7	18.9	14.5	14.3	5	17.05	21.02	13.53	19.33	8.69	10.08	10.29	12.0652	14.6451	12.4534	15.9447	16.4179	15.6292	12.8444
cluster1	chr6_55380000_55390000_chr6_55450000_55460000	ENSMUSG00000029778.8	2.194	2.781	2.505	3.15	0.842	1.094	1.066	12.2	23.4	30.6	25.2	2.3	4.6	1.7	22.15	13.68	17.47	26.55	5.64	9.18	5.33	14.5351	19.8637	17.3676	19.2088	14.5351	10.1938	4.29592
cluster1	chr3_51940000_51950000_chr3_52100000_52110000	ENSMUSG00000061143.11	2.193	2.655	2.093	2.2	1.463	2.008	1.81	15.4	17	16.5	18.2	12.1	13.9	7	0	0	0	0	0	0	0	12.3149	8.56051	13.505	13.9902	18.6458	13.0839	19.8997
cluster1	chr4_123540000_123550000_chr4_123660000_123670000	ENSMUSG00000028649.13	2.191	3.211	2.867	2.713	1.655	1.705	1.791	17.6	17.7	17.1	14.3	14.5	13.2	5.6	0	0	0	0	0	0	0	16.8501	14.3211	13.8399	15.0841	15.3654	13.8399	10.6995
cluster1	chr1_89740000_89750000_chr1_89920000_89930000	ENSMUSG00000034486.8	2.188	2.178	3.219	2.526	1.804	2.132	1.848	13.4	16.3	25.1	39.9	1	2.2	2.1	21.92	21.02	18.4	15.34	8.07	9.64	5.61	6.12188	9.00966	25.8559	38.1006	1.19044	1.87166	17.8499
cluster1	chr18_33870000_33880000_chr18_34000000_34010000	ENSMUSG00000024376.6	2.181	3.328	3.201	2.984	1.338	2.296	1.331	13.8	23.2	25.3	19.1	7.8	9.1	1.7	18.21	20.23	26.23	14.22	6.44	8.77	5.9	16.8203	17.1954	12.2716	18.3965	15.354	12.494	7.46825
cluster1	chr3_108410000_108420000_chr3_108580000_108590000	ENSMUSG00000068740.9	2.177	2.556	2.181	2.358	1.035	1.668	1.707	20.5	25	22.7	24.2	2.5	4.1	1	14.07	22.01	19.88	12.03	12.58	12.12	7.3	17.6606	19.4422	14.3379	17.1435	10.8326	14.3074	6.27583
cluster1	chr3_51990000_52000000_chr3_52100000_52110000	ENSMUSG00000061143.11	2.173	2.128	2.08	2.759	1.648	1.935	1.529	15.4	17	16.5	18.2	12.1	13.9	7	11.25	11.41	14.76	15.29	7.03	11.17	29.08	12.3149	8.56051	13.505	13.9902	18.6458	13.0839	19.8997
cluster1	chr9_43500000_43510000_chr9_43740000_43750000	ENSMUSG00000032012.7	2.173	2.856	2.241	4.456	1.318	2.723	1.552	16.8	15.6	17.6	21	9.9	13.4	5.7	16.58	12.88	16.58	18.94	14.93	11.76	8.33	19.1374	16.3501	14.6411	16.075	12.0953	16.3155	5.38566
cluster1	chr11_120090000_120100000_chr11_120290000_120300000	ENSMUSG00000025377.10	2.164	2.707	2.27	2.75	2.213	1.981	1.299	13.9	15.5	14	17.4	13.6	14.3	11.3	15.9	12.64	13.55	19.31	14.32	15.79	8.5	15.1272	13.5543	10.7502	15.5947	11.5635	19.445	13.9652
cluster1	chr7_51620000_51630000_chr7_51730000_51740000	ENSMUSG00000030500.5	2.162	2.454	2.022	2.785	1.597	1.608	1.218	19.1	27.8	22	25.2	1.1	3.7	1.1	11.22	26.85	24.18	17.43	8.41	7.62	4.29	16.6066	34.3439	26.5976	13.9601	8.49185	0	0
cluster1	chr8_90340000_90350000_chr8_90530000_90540000	ENSMUSG00000043668.9	2.157	2.786	2.19	2.587	1.084	2.089	0.72	16.6	27.7	18.2	23.5	4.9	7.8	1.2	25.3	20.62	18.54	15.09	6.3	7.57	6.58	15.1951	16.2651	16.7087	18.1632	14.6966	12.2317	6.73956
cluster1	chr11_80300000_80310000_chr11_80350000_80360000	ENSMUSG00000017692.8	2.155	2.277	2.014	2.186	1.357	1.366	1.137	14.1	20.1	19.3	36.7	3	5.5	1.4	17.88	25.16	19.3	6.41	14.6	4.69	11.96	14.5245	18.9648	13.8083	15.8855	15.6837	15.3639	5.7694
cluster1	chr11_97800000_97810000_chr11_97870000_97880000	ENSMUSG00000038366.11	2.155	2.281	2.403	2.118	1.659	1.984	1.725	14.6	14.1	15.4	14.3	16.7	17.2	7.7	0	0	0	0	0	0	0	14.9482	14.3887	17.5558	13.0228	13.0228	13.9185	13.1432
cluster1	chr18_82740000_82750000_chr18_82910000_82920000	ENSMUSG00000058881.8	2.152	2.481	2.138	2.08	1.344	1.872	2.441	16.3	11.5	13.5	13.4	21.5	19.1	4.6	6.89	9.56	13.73	15.84	13.53	29.78	10.67	18.884	15.7234	15.6898	18.5249	8.81776	11.927	10.4332
cluster1	chr9_43740000_43750000_chr9_43940000_43950000	ENSMUSG00000032012.7	2.129	3.82	3.646	5.017	1.811	2.22	0.928	16.8	15.6	17.6	21	9.9	13.4	5.7	12.22	14.96	21.8	22.72	9.63	9.04	9.63	19.1374	16.3501	14.6411	16.075	12.0953	16.3155	5.38566
cluster1	chr19_6500000_6510000_chr19_6570000_6580000	ENSMUSG00000033768.12	2.121	2.054	2.493	2.325	1.676	1.989	1.749	17.5	18.8	20.9	30.6	3.9	5.4	2.9	0	0	0	0	0	0	0	17.7083	18.6295	18.313	18.7763	8.67281	13.058	4.84197
cluster1	chr15_75560000_75570000_chr15_75690000_75700000	ENSMUSG00000022577.12	2.12	2.702	2.961	2.976	1.22	2.127	1.653	16.4	17.9	26.1	30.8	2.3	6.1	0.5	0	0	0	0	0	0	0	17.1286	16.8755	16.8755	17.9105	13.2038	14.0687	3.93737
cluster1	chr12_84650000_84660000_chr12_84770000_84780000	ENSMUSG00000021241.6	2.111	2.345	2.507	3.451	1.39	1.485	1.102	13.9	15.4	12.8	14.5	13.4	13.3	16.7	0	0	0	0	0	0	0	13.076	13.4814	15.9585	14.6385	12.0888	12.0888	18.668
cluster1	chr16_37990000_38000000_chr16_38080000_38090000	ENSMUSG00000022812.9	2.108	2.479	3.113	2.821	1.523	1.544	1.416	16.5	20	18.6	19.8	9.7	11.6	3.8	22.28	24.21	19.26	19.94	4.93	5.63	3.76	19.2548	16.6855	11.6574	14.0029	14.7975	9.94106	13.6608
cluster1	chr2_25080000_25090000_chr2_25180000_25190000	ENSMUSG00000078202.3	2.105	2.166	2.092	2.09	1.299	1.685	1.38	19.8	22.7	18.1	24.2	6.1	6.4	2.7	0	0	0	0	0	0	0	14.3455	15.6538	17.1742	9.42228	14.3455	12.6075	16.4512
cluster1	chr8_90240000_90250000_chr8_90340000_90350000	ENSMUSG00000043668.9	2.096	2.462	2.712	2.299	1.376	1.382	0.784	16.6	27.7	18.2	23.5	4.9	7.8	1.2	17.3	28.34	20.02	17.55	5.11	8.51	3.17	15.1951	16.2651	16.7087	18.1632	14.6966	12.2317	6.73956
cluster1	chr11_101980000_101990000_chr11_102040000_102050000	ENSMUSG00000003518.9	2.076	2.3	2.291	2.428	1.652	2.096	1.697	11	11	13.4	15.9	13.6	14.4	20.7	0	0	0	0	0	0	0	15.369	15.8837	14.5433	11.5221	16.7829	16.1012	9.79777
cluster1	chr11_80300000_80310000_chr11_80330000_80340000	ENSMUSG00000017692.8	2.067	2.39	2.237	2.579	1.335	1.774	1.249	14.1	20.1	19.3	36.7	3	5.5	1.4	20.57	26.79	15.8	23.81	3.37	5.79	3.88	14.5245	18.9648	13.8083	15.8855	15.6837	15.3639	5.7694
cluster1	chr5_110350000_110360000_chr5_110440000_110450000	ENSMUSG00000043323.12	2.065	2.319	2.506	3.695	2.127	1.297	1.837	20.5	12.2	16.3	19	15	12.7	4.5	0	0	0	0	0	0	0	16.6846	12.5084	16.7325	10.4976	16.4001	19.8203	7.35645
cluster1	chr3_87940000_87950000_chr3_88070000_88080000	ENSMUSG00000004885.5	2.062	2.089	2.429	2.223	1.869	1.839	1.771	9.9	12.4	15.2	15.6	27	19.6	0.4	0	0	0	0	0	0	0	9.41066	14.2168	13.5397	21.5217	20.9476	15.2743	5.08926
cluster1	chr3_28180000_28190000_chr3_28260000_28270000	ENSMUSG00000027692.12	2.061	2.377	2.34	2.132	1.008	2.296	1.406	17.5	18.8	21.8	22.8	4.9	9.7	4.4	10.77	16.12	16.23	13.9	21.21	14.5	7.27	17.985	16.5552	16.0307	11.6287	9.01774	14.4998	14.2828
cluster1	chr19_44650000_44660000_chr19_44750000_44760000	ENSMUSG00000004231.11	2.054	2.624	2.449	2.671	1.117	1.726	2.64	4	4.3	33.7	45.4	3.7	5.1	3.7	0	0	0	0	0	0	0	7.05955	15.7912	18.0943	31.4582	5.77698	8.34521	13.4746
cluster1	chr11_84520000_84530000_chr11_84660000_84670000	ENSMUSG00000018698.11	2.048	2.692	2.718	2.518	1.887	1.481	1.565	8.6	24.7	30.8	32.8	1	1.2	1	10.73	23.7	15.21	16.46	10.42	16.46	7.03	2.49331	21.6011	42.6608	24.6559	4.84938	1.52445	2.21503
cluster1	chr16_78240000_78250000_chr16_78300000_78310000	ENSMUSG00000022865.9	2.046	2.47	2.304	2.358	1.517	1.627	1.63	21.5	22.2	21	16.6	7.5	7.3	3.9	0	0	0	0	0	0	0	11.8302	15.7079	15.3216	13.3325	15.3216	17.926	10.5603
cluster1	chr11_77850000_77860000_chr11_77920000_77930000	ENSMUSG00000000631.15	2.045	2.255	2.357	2.113	1.576	1.49	1.459	15.5	18.2	16	15.4	10.7	10.6	13.6	19.52	16.75	20.49	24.37	6.24	7.53	5.1	16.4209	13.8347	15.0095	11.942	13.646	11.7439	17.403
cluster1	chr18_38110000_38120000_chr18_38210000_38220000	ENSMUSG00000051375.11	2.037	2.152	2.644	2.417	1.528	1.992	2.343	14.1	12.5	14.7	16	13.3	16.4	13	21.21	19.36	22.28	14.7	5.8	8.15	8.51	17.0221	19.9238	16.1298	9.91779	14.7526	13.9652	8.28863
cluster1	chr13_34040000_34050000_chr13_34120000_34130000	ENSMUSG00000045136.5	2.01	2.6	2.546	2.282	1.088	1.172	1.506	19.7	24	21.7	28	1.8	4.6	0.3	0	0	0	0	0	0	0	13.4902	15.8196	13.9787	18.3607	14.0295	13.056	11.2652
cluster1	chr17_29880000_29890000_chr17_29970000_29980000	ENSMUSG00000043557.11	2.005	2.277	2.704	3.429	1.407	1.515	1.402	15.5	25.8	20.1	14.1	9.8	8	6.7	0	0	0	0	0	0	0	15.6604	16.3436	15.5493	11.3821	15.2313	15.9871	9.84615
cluster1	chr1_133180000_133190000_chr1_133250000_133260000	ENSMUSG00000041757.11	2.004	2.059	2.241	2.137	1.266	1.71	1.684	17.3	25.7	21.6	22.8	3.2	5.4	4.1	11.65	15.84	13.03	13.68	8.39	14.98	22.43	13.9256	16.6092	11.7063	16.1406	13.1344	23.2616	5.22221
cluster2	chr16_14700000_14710000_chr16_15280000_15290000	ENSMUSG00000022676.6	1.594	3.261	1.541	2.434	9.823	3.635	NA	4.5	5.8	11.1	6.3	34.7	33.7	3.9	0	0	0	0	0	0	0	11.5351	16.8355	10.2881	19.0995	19.4074	14.6535	8.18095
cluster2	chr11_24070000_24080000_chr11_24960000_24970000	ENSMUSG00000000861.11	3.599	2.119	3.886	3.635	9.596	3.231	1.244	19.5	10	13.5	15.1	16.8	13.1	12	0	0	0	0	0	0	0	20.678	9.94873	12.1915	19.3788	12.7151	4.40991	20.678
cluster2	chr7_105540000_105550000_chr7_105810000_105820000	ENSMUSG00000030879.9	0.486	1.157	1.663	3.198	9.204	2.477	2.632	11.2	10.6	10.9	11	16.3	15.9	24.1	5.79	5.21	8.42	12.45	36.51	23.44	8.18	14.0746	12.7001	15.1053	10.9879	14.1766	13.0927	19.8628
cluster2	chr2_11990000_12000000_chr2_12300000_12310000	ENSMUSG00000026768.6	3.604	2.693	1.965	2.222	9.185	1.97	6.092	9.1	6.8	9.8	8.6	27.9	26.2	11.7	0	0	0	0	0	0	0	14.9367	13.2554	15.3826	12.5842	15.5155	18.263	10.0628
cluster2	chr4_13090000_13100000_chr4_13780000_13790000	ENSMUSG00000006586.11	1.146	1.579	1.076	1.465	8.699	3.465	1.381	11.7	18.3	19.2	25.1	9.4	11.9	4.4	11.34	9.42	10.94	7.65	31.3	21.43	7.93	14.0324	16.4244	11.2248	13.783	17.777	16.7559	10.0025
cluster2	chr15_50890000_50900000_chr15_51810000_51820000	ENSMUSG00000038679.12	1.298	3.844	1.321	1.974	8.444	3.31	0.717	9.7	10.2	10.7	7.6	28.9	30.8	2.1	17.32	12.12	13.18	11.29	20.06	11.7	14.34	15.7487	16.463	15.6117	13.2431	14.3655	11.4604	13.1076
cluster2	chr9_78740000_78750000_chr9_79720000_79730000	ENSMUSG00000032332.13	2.327	NA	4.492	2.274	8.443	4.134	0.827	7.8	13.7	24.4	9.2	15.9	27.1	1.9	0	0	0	0	0	0	0	15.6281	14.2937	12.3333	14.5327	22.6589	14.7223	5.83086
cluster2	chr7_129670000_129680000_chr7_130180000_130190000	ENSMUSG00000030849.13	2.512	2.067	1.422	3.84	8.231	3.59	2	13.8	15.9	13	11.2	20.6	20.8	4.8	7.62	8.78	6.81	15.29	42.94	12.66	5.91	13.3399	16.8157	18.1681	14.7733	15.1895	15.1463	6.56713
cluster2	chr2_139380000_139390000_chr2_140170000_140180000	ENSMUSG00000027384.6	2.097	0.72	2.927	2.892	8.156	5.228	0.741	15.7	14	14	15.7	16.1	15.8	8.7	0	0	0	0	0	0	0	13.4483	14.6904	13.5543	19.3442	12.3792	14.5966	11.987
cluster2	chr13_89740000_89750000_chr13_90670000_90680000	ENSMUSG00000021614.12	1.538	4.138	2.695	2.919	8.043	2.485	3.327	13.1	9.2	17.5	8.5	25.8	24.4	1.5	10.02	8.91	8.46	14.84	40.41	9.52	7.85	19.2254	12.3102	15.9734	13.1344	19.1844	16.4247	3.74742
cluster2	chr3_30010000_30020000_chr3_30560000_30570000	ENSMUSG00000027684.12	2.29	1.538	3.268	2.626	7.904	2.755	0.684	3.9	8.7	12.9	5.4	55.9	11.7	1.4	0	0	0	0	0	0	0	10.4515	14.095	10.7711	16.0522	22.5422	13.4657	12.6222
cluster2	chr11_111990000_112000000_chr11_112780000_112790000	ENSMUSG00000000567.5	4.638	1.689	4.637	4.38	7.885	2.913	1.545	16.3	13.4	18.4	11.9	25.2	14.3	0.6	13.74	8.3	12.08	9.59	29.92	17.88	8.48	15.7896	13.3083	19.2979	14.9124	13.7425	15.2038	7.74551
cluster2	chr14_119100000_119110000_chr14_119870000_119880000	ENSMUSG00000042104.14	2.12	4.417	2.658	2.068	7.879	0.597	0.796	15.8	18	16.3	13.7	17	15.1	4	0	0	0	0	0	0	0	16.4293	13.1481	15.6256	11.0342	16.702	18.5515	8.50945
cluster2	chr6_125630000_125640000_chr6_126160000_126170000	ENSMUSG00000049107.9	1.385	3.307	3.159	2.713	7.875	2.046	1.191	5	4.8	6.2	14.5	31.2	33.2	5.2	0	0	0	0	0	0	0	13.1736	13.6265	7.93071	6.58397	15.5673	38.1777	4.9402
cluster2	chr6_56830000_56840000_chr6_57570000_57580000	ENSMUSG00000029781.7	3.231	2.075	4.201	2.81	7.87	4.16	0.867	8.9	10.1	16.8	10	20.2	24.7	9.4	0	0	0	0	0	0	0	12.7663	13.7012	14.142	18.9118	14.193	14.8077	11.4779
cluster2	chr15_56690000_56700000_chr15_57400000_57410000	ENSMUSG00000022367.7	6.16	4.037	1.363	2.471	7.857	2.668	0.805	10.2	9.8	15.2	10.6	25.3	21	7.9	0	0	0	0	0	0	0	18.4133	21.9618	4.81054	9.2027	28.039	10.6676	6.90513
cluster2	chr6_4560000_4570000_chr6_5110000_5120000	ENSMUSG00000032827.11	2.069	1.976	2.729	3.102	7.854	2.576	2.082	16.1	15.8	15.7	14.6	16	14.2	7.4	8.44	8.14	8.38	10.2	33.41	21.1	10.34	15.6654	14.1358	16.6071	16.0722	14.504	12.9821	10.0334
cluster2	chr16_14700000_14710000_chr16_15300000_15310000	ENSMUSG00000022676.6	5.481	1.496	1.455	2.196	7.745	2.846	1.551	4.5	5.8	11.1	6.3	34.7	33.7	3.9	0	0	0	0	0	0	0	11.5351	16.8355	10.2881	19.0995	19.4074	14.6535	8.18095
cluster2	chr14_49240000_49250000_chr14_49780000_49790000	ENSMUSG00000036242.10	2.284	2.268	1.697	2.182	7.573	4.095	1.271	9.3	25.7	19.9	21.3	7	13.7	3	0	0	0	0	0	0	0	14.0626	16.3699	12.5008	16.6461	16.2394	13.516	10.6651
cluster2	chr16_73490000_73500000_chr16_74410000_74420000	ENSMUSG00000052516.13	3.102	3.365	3.239	3.135	7.56	4.036	NA	13.7	13.4	15.5	15.4	22.4	15.2	4.2	0	0	0	0	0	0	0	17.6146	17.564	13.901	17.1893	17.1893	11.6374	4.90433
cluster2	chr16_14690000_14700000_chr16_15630000_15640000	ENSMUSG00000022672.8	1.392	2.951	2.954	3.715	7.533	1.912	3.878	14.8	14	13.5	12.1	15.1	15.4	15.2	0	0	0	0	0	0	0	14.3755	13.3731	12.9951	14.0001	14.9409	11.9479	18.3674
cluster2	chr14_61530000_61540000_chr14_62450000_62460000	ENSMUSG00000021933.7	2.041	2.695	1.782	3.017	7.487	2.704	2.476	23.4	20.1	11.9	11.6	11.2	11.3	10.5	0	0	0	0	0	0	0	22.7857	0	8.86096	22.7857	0	45.5676	0
cluster2	chr5_16950000_16960000_chr5_17570000_17580000	ENSMUSG00000028780.9	4.376	3.909	4.057	3.467	7.445	4.409	0.722	11.9	11.8	14.1	20.9	23	16	2.2	0	0	0	0	0	0	0	19.9909	14.8341	15.7704	20.1917	13.2912	9.87049	6.05128
cluster2	chr4_13120000_13130000_chr4_13750000_13760000	ENSMUSG00000006586.11	2.554	1.805	2.185	2.649	7.435	1.323	1.438	11.7	18.3	19.2	25.1	9.4	11.9	4.4	0	0	0	0	0	0	0	14.0324	16.4244	11.2248	13.783	17.777	16.7559	10.0025
cluster2	chr2_134780000_134790000_chr2_135340000_135350000	ENSMUSG00000051177.12	3.777	2.894	3.698	2.851	7.396	3.435	3.405	15.4	10.3	16.8	25.6	10.3	14.6	6.9	0	0	0	0	0	0	0	15.3058	14.8865	13.8418	15.9736	15.5807	16.0762	8.33546
cluster2	chr5_150670000_150680000_chr5_151140000_151150000	ENSMUSG00000034021.11	3.069	4.452	3.497	1.424	7.391	2.615	1.432	16	15.1	13.8	12.1	17.5	16.7	8.8	10.1	11.13	13.62	15.02	28.26	16.32	5.54	12.2116	10.1419	10.5597	33.0296	6.72981	16.4611	10.8663
cluster2	chr2_106380000_106390000_chr2_106970000_106980000	ENSMUSG00000027122.11	4.838	2.466	3.03	NA	7.352	2.358	0.723	14.5	15.2	14.7	13.6	18.3	17.5	6.1	11.03	11.27	11.43	15.47	32.6	8.17	10.03	14.2807	11.0493	12.7478	10.1425	16.0942	18.548	17.1376
cluster2	chr16_14700000_14710000_chr16_15270000_15280000	ENSMUSG00000022676.6	2.899	2.213	5.148	3.966	7.319	3.245	2.83	4.5	5.8	11.1	6.3	34.7	33.7	3.9	0	0	0	0	0	0	0	11.5351	16.8355	10.2881	19.0995	19.4074	14.6535	8.18095
cluster2	chr10_29530000_29540000_chr10_30320000_30330000	ENSMUSG00000019880.9	3.74	1.331	1.853	4.826	7.316	3.178	NA	30.7	14	7	4.7	17.3	18.4	7.9	26.97	17.49	10.48	9.04	21.43	8.25	6.34	17.0328	16.3289	13.1822	15.037	19.8273	15.3092	3.28248
cluster2	chr9_94730000_94740000_chr9_95510000_95520000	ENSMUSG00000032407.9	2.538	2.732	1.722	2.908	7.295	2.757	0.596	16.5	14.2	14.2	13.2	15.1	14.2	12.6	0	0	0	0	0	0	0	13.9864	14.3428	13.0709	16.4479	13.156	12.4538	16.5423
cluster2	chr11_44610000_44620000_chr11_45130000_45140000	ENSMUSG00000057098.10	2.249	2.749	1.059	3.318	7.18	2.082	0.623	5.4	17.2	21.8	21.5	19.1	14.4	0.5	6.81	7.84	7.21	9.88	40.9	21.57	5.8	9.4662	14.6055	16.3713	17.9795	19.1849	15.0876	7.30511
cluster2	chr2_74270000_74280000_chr2_74660000_74670000	ENSMUSG00000001815.11	2.625	2.069	1.636	1.815	7.163	1.632	3.096	7.4	12	17.7	11.6	36.6	7.5	7.4	9.67	8.34	8.58	11.53	42.81	12.28	6.8	0	8.16264	18.821	4.08166	56.4606	4.99095	7.48319
cluster2	chr11_44610000_44620000_chr11_45450000_45460000	ENSMUSG00000057098.10	1.67	0.493	2.331	2.849	7.14	3.303	2.221	5.4	17.2	21.8	21.5	19.1	14.4	0.5	14.05	11.95	15.72	14.86	16.62	18.86	7.94	9.4662	14.6055	16.3713	17.9795	19.1849	15.0876	7.30511
cluster2	chr2_53310000_53320000_chr2_54080000_54090000	ENSMUSG00000075334.2	6.239	NA	2.967	1.654	7.134	2.49	NA	18.4	11.6	19.8	27.4	12.9	9.4	0.6	0	0	0	0	0	0	0	8.71325	15.4408	20.1983	22.1825	11.2839	13.1683	9.01281
cluster2	chr11_111950000_111960000_chr11_112780000_112790000	ENSMUSG00000000567.5	3.708	2.726	3.642	1.428	7.111	3.19	NA	16.3	13.4	18.4	11.9	25.2	14.3	0.6	12.53	9.44	14.06	10	31.39	15.77	6.82	15.7896	13.3083	19.2979	14.9124	13.7425	15.2038	7.74551
cluster2	chr14_61570000_61580000_chr14_62330000_62340000	ENSMUSG00000021932.9	2.663	4.007	0.545	1.002	7.095	3.202	1.379	17.3	14.4	8.8	9.8	14.7	12	22.9	0	0	0	0	0	0	0	15.8971	15.2402	13.9541	12.5904	14.863	12.2149	15.2402
cluster2	chr11_28120000_28130000_chr11_28580000_28590000	ENSMUSG00000032878.12	1.806	0.642	2.391	1.269	7.094	1.946	0.69	14	16.2	21.5	22.5	8.7	13.2	3.9	0	0	0	0	0	0	0	15.5272	16.0071	16.549	20.3206	9.29536	16.0071	6.29369
cluster2	chr16_44230000_44240000_chr16_44720000_44730000	ENSMUSG00000036208.9	1.811	1.498	3.447	1.133	7.08	1.308	1.845	13.7	13	12.8	12.7	16.9	17.2	13.8	0	0	0	0	0	0	0	14.3789	17.9109	14.9408	14.0856	12.4271	10.5888	15.668
cluster2	chr10_87650000_87660000_chr10_88350000_88360000	ENSMUSG00000020057.2	3.539	2.051	1.917	2.503	7.069	3.903	0.54	13	14.8	14.1	13.7	13.4	14.7	16.4	0	0	0	0	0	0	0	17.2068	13.763	13.1608	15.598	14.1757	18.3631	7.73262
cluster2	chr7_82670000_82680000_chr7_83540000_83550000	ENSMUSG00000094841.1	2.872	4.616	0.714	3.437	7.066	2.414	2.349	15.1	14.9	15.5	15.5	13.3	13.5	12.2	0	0	0	0	0	0	0	31.5863	12.2834	12.2834	3.50262	12.2834	0	28.061
cluster2	chr15_7510000_7520000_chr15_7800000_7810000	ENSMUSG00000022144.3	1.285	1.569	2.227	2.111	7.051	2.42	NA	13.5	13.8	15	14.4	14.5	16.5	12.3	0	0	0	0	0	0	0	16.4734	16.4734	13.741	12.7885	19.5931	16.2243	4.70618
cluster2	chr15_50880000_50890000_chr15_51760000_51770000	ENSMUSG00000038679.12	3.019	2.471	1.275	3.064	6.999	0.475	2.934	9.7	10.2	10.7	7.6	28.9	30.8	2.1	0	0	0	0	0	0	0	15.7487	16.463	15.6117	13.2431	14.3655	11.4604	13.1076
cluster2	chr6_121560000_121570000_chr6_122390000_122400000	ENSMUSG00000040657.3	4.132	1.996	2.797	2.004	6.975	6.241	1.243	9	9.6	9.1	9.7	9.5	9.9	43.2	0	0	0	0	0	0	0	0	9.52749	0	0.864024	3.03005	9.52749	77.0509
cluster2	chr4_72200000_72210000_chr4_73090000_73100000	ENSMUSG00000008305.14	1.094	1.186	4.042	3.162	6.952	4.545	NA	16.4	16.3	17.8	14.9	13.6	15	5.9	0	0	0	0	0	0	0	15.4178	13.9341	14.8507	15.5601	14.1129	15.5932	10.5312
cluster2	chr8_66480000_66490000_chr8_67400000_67410000	ENSMUSG00000025591.5	0.648	5.531	5.072	6.459	6.943	4.64	0.672	13.6	11.7	11	10.7	17.1	14.3	21.6	0	0	0	0	0	0	0	11.9416	11.7028	11.9072	19.0392	14.8661	15.4735	15.0696
cluster2	chr16_64760000_64770000_chr16_65510000_65520000	ENSMUSG00000059920.9	1.698	2.865	4.687	2.217	6.925	4.292	0.675	14.8	14.7	13.5	14	17.1	15	10.9	8.82	9.14	11.32	23.19	32.07	4.14	11.32	16.469	16.9947	10.6449	15.1823	10.1207	11.1021	19.4862
cluster2	chr15_50880000_50890000_chr15_51720000_51730000	ENSMUSG00000038679.12	1.653	2.36	3.613	2.33	6.898	3.066	NA	9.7	10.2	10.7	7.6	28.9	30.8	2.1	8.8	10.72	8.09	9.65	37.69	16.9	8.15	15.7487	16.463	15.6117	13.2431	14.3655	11.4604	13.1076
cluster2	chr4_81510000_81520000_chr4_82510000_82520000	ENSMUSG00000008575.13	1.126	3.312	1.282	1.831	6.895	4.269	NA	22.7	9.5	14.2	12.4	14.9	22.1	4.1	0	0	0	0	0	0	0	13.4736	15.7433	16.7579	13.7093	21.5794	11.6375	7.09897
cluster2	chr15_39350000_39360000_chr15_39850000_39860000	ENSMUSG00000022304.8	3.061	4.295	5.608	1.207	6.89	6.556	0.713	13.8	13.3	12.7	13.5	12.5	14.1	19.9	0	0	0	0	0	0	0	13.0343	18.0062	19.6737	10.4249	10.6662	28.1946	0
cluster2	chr13_118380000_118390000_chr13_119340000_119350000	ENSMUSG00000021731.9	2.864	2.362	3.249	1.726	6.875	3.905	3.62	13	12.9	11.4	12.7	16.3	14.8	19	0	0	0	0	0	0	0	13.5852	9.9297	15.6009	13.3697	14.6178	16.0927	16.8039
cluster2	chr5_4380000_4390000_chr5_4750000_4760000	ENSMUSG00000044674.5	1.776	2.865	3.601	NA	6.866	NA	1.427	12.9	23.1	13	8.4	14.4	20.4	7.8	0	0	0	0	0	0	0	13.5594	15.9722	12.7634	17.8201	9.54134	18.2779	12.0656
cluster2	chr2_74710000_74720000_chr2_75430000_75440000	ENSMUSG00000079277.5	1.07	1.336	1.938	2.236	6.801	3.22	0.761	1.3	1.3	49.1	41.9	2.3	2.6	1.5	11.1	11.86	12.57	10.55	36.68	10.55	6.7	5.73472	5.37631	4.18276	38.1172	29.7482	4.30077	12.54
cluster2	chr8_115700000_115710000_chr8_116190000_116200000	ENSMUSG00000055435.6	2.494	1.363	2.339	1.184	6.743	1.678	1.948	10.2	14.7	18.5	17.8	11.9	15.1	11.8	11.23	8.13	7.63	11.71	44.99	11.63	4.68	14.7231	17.6463	16.1557	18.4736	13.2394	14.5752	5.18667
cluster2	chr1_21450000_21460000_chr1_21950000_21960000	ENSMUSG00000028033.12	1.802	3.517	1.09	3.59	6.702	4.253	0.662	9.8	12.1	16	13.1	17	18.9	13.1	0	0	0	0	0	0	0	14.5598	18.3561	15.0342	13.4125	14.4564	16.3508	7.83017
cluster2	chr13_118380000_118390000_chr13_119290000_119300000	ENSMUSG00000021731.9	0.674	2.682	3.673	3.973	6.7	1.626	NA	13	12.9	11.4	12.7	16.3	14.8	19	0	0	0	0	0	0	0	13.5852	9.9297	15.6009	13.3697	14.6178	16.0927	16.8039
cluster2	chr11_44610000_44620000_chr11_45600000_45610000	ENSMUSG00000057098.10	2.274	1.474	3.056	2.338	6.695	2.307	2.575	5.4	17.2	21.8	21.5	19.1	14.4	0.5	0	0	0	0	0	0	0	9.4662	14.6055	16.3713	17.9795	19.1849	15.0876	7.30511
cluster2	chr8_102780000_102790000_chr8_103700000_103710000	ENSMUSG00000031673.5	2.264	2.429	1.952	3.545	6.672	2.591	0.741	8	9.6	13.6	10	27.8	28.8	2.2	0	0	0	0	0	0	0	17.1514	19.9655	17.7559	18.1702	14.2876	9.50304	3.16633
cluster2	chr15_41980000_41990000_chr15_42670000_42680000	ENSMUSG00000022309.8	1.89	4.276	1.906	2.991	6.635	4.898	3.255	10.7	11.8	17.2	14.9	15.8	19.9	9.6	7.75	9.42	12.48	7.99	40.12	13.23	9.01	7.95848	6.51259	5.06679	38.6345	13.6037	15.0502	13.1738
cluster2	chr11_64070000_64080000_chr11_64960000_64970000	ENSMUSG00000042148.8	4.167	2.308	1.168	1.755	6.629	2.243	4.245	14.1	14.1	13.1	14.3	14.4	16.8	13.1	9.56	9.49	11.28	10.13	13.87	14.68	31	16.1964	12.6018	12.2515	11.8503	15.9318	15.316	15.8521
cluster2	chr7_82730000_82740000_chr7_83540000_83550000	ENSMUSG00000094841.1	2.24	1.453	4.473	3.602	6.628	2.659	0.836	15.1	14.9	15.5	15.5	13.3	13.5	12.2	12.25	11.73	9.3	15.19	27	16.32	8.21	31.5863	12.2834	12.2834	3.50262	12.2834	0	28.061
cluster2	chr10_25620000_25630000_chr10_26070000_26080000	ENSMUSG00000039098.3	1.254	1.211	3.738	1.849	6.592	3.576	2.41	13.7	13.4	14.6	16.7	15.4	14.4	11.8	14.88	15.97	11.87	10.98	24.18	13.39	8.74	14.6389	18.6319	18.5922	17.8045	13.4742	13.5516	3.30676
cluster2	chr6_144200000_144210000_chr6_144940000_144950000	ENSMUSG00000041540.12	3.078	3.029	2.088	3.396	6.57	3.235	0.601	24	11	13.6	8.5	25.5	14.9	2.6	10.86	8.51	13.77	14.45	32.16	13.11	7.14	16.7522	15.6565	15.2599	15.5897	15.0008	15.9834	5.75745
cluster2	chr7_115220000_115230000_chr7_116090000_116100000	ENSMUSG00000030663.8	3.624	2.508	2.183	2.28	6.549	1.552	1.341	16	14.9	13.5	14.7	16	14.4	10.4	0	0	0	0	0	0	0	18.7511	12.0202	12.5224	12.4676	16.0857	10.4623	17.6908
cluster2	chr16_23990000_24000000_chr16_24970000_24980000	ENSMUSG00000022508.5	1.251	4.847	2.033	1.838	6.548	2.527	2.178	14.8	13.5	13.2	13.8	15.1	15.9	13.7	30.15	7.87	10.97	11.96	13.86	17.83	7.36	8.21281	15.6618	15.5131	17.037	15.7424	14.2967	13.5363
cluster2	chr6_4610000_4620000_chr6_5110000_5120000	ENSMUSG00000032827.11	1.147	2.697	0.571	3.015	6.547	1.567	1.197	16.1	15.8	15.7	14.6	16	14.2	7.4	9.02	10.03	12.01	6.21	11.65	16.49	34.6	15.6654	14.1358	16.6071	16.0722	14.504	12.9821	10.0334
cluster2	chr6_4520000_4530000_chr6_5390000_5400000	ENSMUSG00000042607.11	4.299	1.231	3.816	4.079	6.528	3.11	3.108	10.2	5.8	7.2	6.9	34.9	19.5	15.6	0	0	0	0	0	0	0	10.8045	8.84157	6.87873	20.0407	28.8823	10.0171	14.535
cluster2	chr8_56520000_56530000_chr8_57310000_57320000	ENSMUSG00000038193.3	1.038	2.085	3.625	0.464	6.523	3.656	2.408	4.1	4.2	4.2	4.6	53.3	17.6	12	9.36	17.82	8.35	7.73	25.38	18.08	13.29	2.23485	17.0417	6.42265	12.2867	41.0654	6.14877	14.7999
cluster2	chr15_35290000_35300000_chr15_36030000_36040000	ENSMUSG00000022330.4	2.562	1.396	1.334	2.316	6.502	0.599	0.64	4.5	2.4	8.2	1.8	31.8	50	1.3	0	0	0	0	0	0	0	19.8111	13.0432	11.2143	12.3341	18.0613	15.8307	9.70532
cluster2	chr19_42850000_42860000_chr19_43380000_43390000	ENSMUSG00000074852.3	1.55	2.654	1.682	2.114	6.49	2.866	1.466	10.8	5.5	7.9	8.3	29.6	33.1	4.8	0	0	0	0	0	0	0	5.57772	12.1524	10.5538	20.3193	29.2838	15.5388	6.5742
cluster2	chr19_28140000_28150000_chr19_28670000_28680000	ENSMUSG00000052942.9	1.32	1.452	3.494	0.904	6.481	1.437	NA	11.9	14.1	12.5	9.6	16.1	28.6	7.2	0	0	0	0	0	0	0	14.1875	13.9038	15.5679	21.0518	13.764	15.192	6.33298
cluster2	chr8_89030000_89040000_chr8_89790000_89800000	ENSMUSG00000031665.6	2.784	2.848	2.004	3.177	6.449	2.037	NA	25.6	13.2	12.7	22.7	18.5	3.9	3.3	0	0	0	0	0	0	0	19.0974	12.8298	14.3114	22.4215	20.6507	6.78202	3.90715
cluster2	chr4_58250000_58260000_chr4_59000000_59010000	ENSMUSG00000070972.9	2.283	2.445	0.746	2.357	6.448	3.488	0.744	11.2	12.8	12.3	11.5	16.4	17.2	18.7	0	0	0	0	0	0	0	13.5785	15.0653	11.5228	13.6567	16.0776	13.4137	16.6854
cluster2	chr13_99340000_99350000_chr13_99990000_100000000	ENSMUSG00000021650.6	2.833	2.542	3.908	2.944	6.429	4.164	1.229	13.6	13.5	12.6	13.2	14.4	13.9	18.8	0	0	0	0	0	0	0	14.4489	12.9044	13.6115	16.522	18.0782	11.7979	12.637
cluster2	chr9_87720000_87730000_chr9_88070000_88080000	ENSMUSG00000032419.8	1.983	2.626	2.269	1.604	6.426	2.544	0.916	6.8	10.8	9.5	5.6	47.9	15.9	3.4	12.12	6.27	9.51	10.74	43.84	10.74	6.78	13.279	12.0478	15.093	11.7594	31.2624	16.5584	0
cluster2	chr5_74600000_74610000_chr5_75140000_75150000	ENSMUSG00000029231.11	1.009	3.272	2.693	1.948	6.425	3.706	NA	4.5	4.8	12.8	6.2	37.5	30.5	3.6	12.75	10.52	4.05	16.23	29.11	19.44	7.89	11.1479	8.82795	12.1177	13.1959	26.6569	21.4848	6.56879
cluster2	chr8_11790000_11800000_chr8_12670000_12680000	ENSMUSG00000000759.10	2.841	4.092	1.272	1.787	6.419	2.824	0.977	16.3	14.8	13.3	12.7	14.3	13.2	15.3	18.7	15.47	20.63	15.91	9.36	11.5	8.42	15.4068	12.4351	15.8926	14.9567	14.9779	13.0396	13.2912
cluster2	chr16_14700000_14710000_chr16_15210000_15220000	ENSMUSG00000022676.6	3.246	1.651	1.054	0.509	6.392	2.326	0.567	4.5	5.8	11.1	6.3	34.7	33.7	3.9	0	0	0	0	0	0	0	11.5351	16.8355	10.2881	19.0995	19.4074	14.6535	8.18095
cluster2	chr19_42770000_42780000_chr19_43410000_43420000	ENSMUSG00000025188.11	1.908	2.643	3.207	3.173	6.391	2.39	1.421	14.2	13.9	14	13.2	13.6	15.3	15.9	0	0	0	0	0	0	0	15.3219	13.8256	17.9901	13.0832	13.2941	10.6231	15.8619
cluster2	chr18_78190000_78200000_chr18_79100000_79110000	ENSMUSG00000024548.11	3.049	2.232	2.424	3.413	6.391	2.063	NA	20.2	20.6	13.8	15.2	14.4	12.8	3.1	0	0	0	0	0	0	0	15.3959	17.7785	13.3787	11.952	22.0528	9.45356	9.98866
cluster2	chr5_3180000_3190000_chr5_3340000_3350000	ENSMUSG00000040274.7	1.911	NA	NA	NA	6.387	NA	0.857	15.3	8.7	9.2	11.2	15.1	15.2	25.4	0	0	0	0	0	0	0	15.9556	11.096	13.5893	14.8431	15.7967	15.5057	13.2136
cluster2	chr11_63920000_63930000_chr11_64820000_64830000	ENSMUSG00000070407.5	3.044	2.269	1.331	1.186	6.371	1.788	0.664	7.1	14.5	9.5	8.4	20.3	16	24.3	0	0	0	0	0	0	0	10.1103	16.0946	11.4589	18.3707	13.8299	16.4098	13.7259
cluster2	chr9_87250000_87260000_chr9_88220000_88230000	ENSMUSG00000056919.9	1.963	5.451	3.173	3.091	6.366	3.463	1.856	17.9	16.5	14.5	13.2	14.9	14.4	8.7	0	0	0	0	0	0	0	12.6427	15.0364	16.0914	11.7565	14.6963	14.4256	15.3511
cluster2	chr6_8940000_8950000_chr6_9910000_9920000	ENSMUSG00000046178.3	1.191	2.901	1.623	1.747	6.349	2.547	NA	15	18.2	26.3	33	2.3	3.2	2	0	0	0	0	0	0	0	16.0011	30.514	32.0022	15.1122	1.03712	5.33341	0
cluster2	chr16_73480000_73490000_chr16_74410000_74420000	ENSMUSG00000052516.13	2.997	1.476	4.692	3.684	6.339	4.591	NA	13.7	13.4	15.5	15.4	22.4	15.2	4.2	0	0	0	0	0	0	0	17.6146	17.564	13.901	17.1893	17.1893	11.6374	4.90433
cluster2	chr12_52000000_52010000_chr12_52800000_52810000	ENSMUSG00000020956.10	3.37	3.517	3.156	4.744	6.333	0.503	1.627	14.2	13.9	11.4	12.7	13.8	14.5	19.3	0	0	0	0	0	0	0	11.0891	11.9038	12.1608	17.7901	12.973	13.536	20.5472
cluster2	chr15_31700000_31710000_chr15_32240000_32250000	ENSMUSG00000022231.9	1.65	NA	1.886	3.259	6.331	1.809	NA	19	7.8	11.8	9.6	23.6	24.6	3.6	0	0	0	0	0	0	0	17.2095	17.5903	18.5774	7.73281	13.267	16.3753	9.24764
cluster2	chr15_36170000_36180000_chr15_36510000_36520000	ENSMUSG00000037617.7	2.643	3.485	2.626	3.722	6.329	3.25	3.42	14.9	15.9	16.3	14.5	13.6	15.7	9.1	0	0	0	0	0	0	0	11.163	10.828	15.6528	21.0733	13.0747	12.4179	15.7902
cluster2	chr14_122180000_122190000_chr14_122890000_122900000	ENSMUSG00000025545.9	4.632	5.103	4.734	2.782	6.322	2.604	2.769	14.3	15.9	11.1	7.6	11.2	14.6	25.3	0	0	0	0	0	0	0	18.1909	12.8971	12.4945	16.6377	13.4399	13.5092	12.8308
cluster2	chr15_50890000_50900000_chr15_51790000_51800000	ENSMUSG00000038679.12	1.317	1.994	4.618	3.822	6.314	3.484	0.717	9.7	10.2	10.7	7.6	28.9	30.8	2.1	10.08	7.9	10.3	10.15	33.56	20.22	7.79	15.7487	16.463	15.6117	13.2431	14.3655	11.4604	13.1076
cluster2	chr10_68270000_68280000_chr10_69190000_69200000	ENSMUSG00000019947.9	1.731	0.549	0.563	2.105	6.293	1.492	NA	9.3	10	14.3	10.5	24.7	25.2	6	0	0	0	0	0	0	0	11.8537	15.5428	13.6655	19.0167	13.8675	17.8826	8.17125
cluster2	chr8_18600000_18610000_chr8_18940000_18950000	ENSMUSG00000039814.11	2.821	NA	2.906	2.669	6.293	2.66	3.448	14.2	13.2	10.5	10.3	21.2	16.9	13.7	0	0	0	0	0	0	0	11.2329	14.1816	18.0155	16.1243	14.551	13.6055	12.2892
cluster2	chr6_6020000_6030000_chr6_6570000_6580000	ENSMUSG00000042541.9	2.63	1.142	1.851	2.006	6.291	1.957	1.209	14.6	12.6	11.5	12.5	19.6	16.6	12.6	7.78	8.78	9.42	10.11	43.47	13.7	6.74	12.5328	12.6628	12.2675	16.3354	15.1326	15.1326	15.9363
cluster2	chr2_126730000_126740000_chr2_127000000_127010000	ENSMUSG00000001998.11	0.681	1.484	2.316	1.049	6.282	3.663	1.576	14	15.4	14	13.8	14.2	14.5	14.2	0	0	0	0	0	0	0	18.6691	13.84	13.5533	6.1625	14.5984	13.9805	19.1962
cluster2	chr4_58260000_58270000_chr4_58980000_58990000	ENSMUSG00000028378.6	1.218	NA	1.847	1.275	6.278	3.256	NA	9.3	10.2	12.7	10.2	20.7	19.3	17.6	0	0	0	0	0	0	0	8.09813	9.70361	16.2073	7.88607	23.2456	16.9499	17.9093
cluster2	chr18_34980000_34990000_chr18_35490000_35500000	ENSMUSG00000024357.9	2.291	3.412	2.669	0.832	6.264	1.33	2.221	13.3	12.4	13	12.3	14.5	15.6	18.8	27.16	13.42	11.18	11.03	15.54	14.9	6.78	10.9738	9.47302	12.7193	5.48455	16.7105	19.8276	24.8112
cluster2	chr7_82750000_82760000_chr7_83540000_83550000	ENSMUSG00000094841.1	2.034	2.499	2.624	1.952	6.252	3.643	0.784	15.1	14.9	15.5	15.5	13.3	13.5	12.2	9.54	9.88	12.82	11.95	27.64	19.64	8.52	31.5863	12.2834	12.2834	3.50262	12.2834	0	28.061
cluster2	chr10_29530000_29540000_chr10_30490000_30500000	ENSMUSG00000019880.9	2.462	0.736	1.427	4.107	6.236	2.874	0.762	30.7	14	7	4.7	17.3	18.4	7.9	0	0	0	0	0	0	0	17.0328	16.3289	13.1822	15.037	19.8273	15.3092	3.28248
cluster2	chr13_118380000_118390000_chr13_119310000_119320000	ENSMUSG00000021731.9	1.705	4.574	3.288	0.58	6.231	3.931	2.814	13	12.9	11.4	12.7	16.3	14.8	19	0	0	0	0	0	0	0	13.5852	9.9297	15.6009	13.3697	14.6178	16.0927	16.8039
cluster2	chr5_41250000_41260000_chr5_41760000_41770000	ENSMUSG00000049691.8	2.175	1.034	2.08	1.115	6.228	2.744	1.073	6	6.6	17.4	15.1	25.7	22.2	7	0	0	0	0	0	0	0	6.9579	11.0118	10.7235	18.8462	16.52	25.2171	10.7235
cluster2	chr5_3160000_3170000_chr5_3340000_3350000	ENSMUSG00000040274.7	4.729	0.765	1.371	1.615	6.227	1.645	1.154	15.3	8.7	9.2	11.2	15.1	15.2	25.4	0	0	0	0	0	0	0	15.9556	11.096	13.5893	14.8431	15.7967	15.5057	13.2136
cluster2	chr18_14840000_14850000_chr18_15140000_15150000	ENSMUSG00000036225.10	1.634	1.938	2.035	3.365	6.225	2.288	2.844	10.4	13.6	14.8	12.7	22.4	23	3.3	9.04	11.15	10.04	8.55	42.15	13.56	5.5	14.9813	12.7393	14.7473	14.9813	15.988	17.4661	9.09677
cluster2	chr16_14700000_14710000_chr16_15250000_15260000	ENSMUSG00000022676.6	3.328	1.093	1.025	1.446	6.218	2.872	1.639	4.5	5.8	11.1	6.3	34.7	33.7	3.9	8.71	8.29	9.9	12.68	25.42	24.38	10.63	11.5351	16.8355	10.2881	19.0995	19.4074	14.6535	8.18095
cluster2	chr5_99240000_99250000_chr5_99740000_99750000	ENSMUSG00000029333.10	3.281	2.445	3.669	2.918	6.217	3.224	1.15	17.3	19.8	12.2	17.7	21.5	6.5	5.1	23.13	14.25	12.44	12	19.79	11.4	6.99	18.1455	11.83	11.2666	8.15337	15.0281	18.1455	17.4309
cluster2	chr15_90250000_90260000_chr15_90680000_90690000	ENSMUSG00000052560.11	1.405	3.595	1.502	2.833	6.215	1.98	1.353	10.8	14.6	18.1	15.4	12.2	22.7	6.2	0	0	0	0	0	0	0	13.2801	17.5427	16.3032	15.5916	15.3352	15.1265	6.82069
cluster2	chr3_85700000_85710000_chr3_86130000_86140000	ENSMUSG00000028081.6	2.226	2.065	2.415	2.411	6.198	2.604	2.078	11.6	10.6	10.9	10.7	17.5	16	22.7	0	0	0	0	0	0	0	26.8452	9.86453	17.5375	4.93268	12.3315	13.971	14.5178
cluster2	chr5_109920000_109930000_chr5_110030000_110040000	ENSMUSG00000090015.4	2.673	2.29	3.361	4.362	6.195	3.935	2.894	14.6	13.3	13.7	13.6	15.3	15.7	13.7	0	0	0	0	0	0	0	14.3054	11.9644	14.877	16.2515	14.1474	14.0638	14.3904
cluster2	chr13_35070000_35080000_chr13_35740000_35750000	ENSMUSG00000059288.9	1.844	1.053	3.994	4.774	6.185	1.872	0.876	11	10.7	11.5	11	18	15.4	22.5	11.45	27.82	11.54	18.67	9.02	9.77	11.72	17.6969	14.6378	18.3377	15.9232	7.39107	13.362	12.6513
cluster2	chr12_54890000_54900000_chr12_55080000_55090000	ENSMUSG00000062198.4	2.539	2.736	0.911	0.903	6.171	2.735	1.364	12.9	13.2	10.9	12	16.9	16.3	17.8	0	0	0	0	0	0	0	16.7493	13.2662	15.2201	13.6763	15.3192	11.6295	14.1393
cluster2	chr6_23840000_23850000_chr6_24310000_24320000	ENSMUSG00000017978.14	1.018	0.528	1.07	2.677	6.17	1.688	2.781	16	13	13.8	14.5	19.7	17.3	5.7	0	0	0	0	0	0	0	15.6129	16.041	18.5949	13.2967	17.2107	13.2682	5.97545
cluster2	chr11_99460000_99470000_chr11_100200000_100210000	ENSMUSG00000045545.8	5.169	0.628	3.312	6.548	6.167	3.873	2.122	2.4	2.1	3.9	4	49.5	36.8	1.2	0	0	0	0	0	0	0	7.20906	6.30797	0	39.6337	0	32.4388	14.4104
cluster2	chr11_111960000_111970000_chr11_112780000_112790000	ENSMUSG00000000567.5	3.439	1.908	4	3.012	6.166	3.155	NA	16.3	13.4	18.4	11.9	25.2	14.3	0.6	9.89	12.39	17.83	9.35	30.52	13.86	6.16	15.7896	13.3083	19.2979	14.9124	13.7425	15.2038	7.74551
cluster2	chr1_44230000_44240000_chr1_44550000_44560000	ENSMUSG00000056870.5	2.143	0.514	3.773	2.066	6.157	3.815	NA	12	13.7	13.8	9.8	28.1	20	2.6	0	0	0	0	0	0	0	14.2584	16.2037	17.4065	14.0747	16.2037	13.1044	8.74867
cluster2	chr8_56550000_56560000_chr8_57530000_57540000	ENSMUSG00000038206.8	1.083	1.603	1.614	1.027	6.148	2.057	2.216	12.4	12.9	12.1	13.6	16	12	20.9	13.45	10.9	16.31	10.58	19.73	19.88	9.14	14.2581	12.3584	16.5318	12.3584	9.58358	16.5318	18.3778
cluster2	chr7_82650000_82660000_chr7_83550000_83560000	ENSMUSG00000094841.1	2.685	3.727	2.412	1.236	6.146	2.716	1.358	15.1	14.9	15.5	15.5	13.3	13.5	12.2	0	0	0	0	0	0	0	31.5863	12.2834	12.2834	3.50262	12.2834	0	28.061
cluster2	chr3_134660000_134670000_chr3_135210000_135220000	ENSMUSG00000045328.7	2.619	2.779	2.387	2.704	6.143	3.92	0.592	18.4	14.5	10.1	9.1	17.4	15	15.5	0	0	0	0	0	0	0	15.7886	13.1772	19.9828	7.38517	10.6434	11.5125	21.5104
cluster2	chr11_99460000_99470000_chr11_99990000_100000000	ENSMUSG00000078252.1	4.902	1.656	1.744	2.33	6.141	1.155	2.738	12.6	12.4	12.4	14	23	13.3	12.4	0	0	0	0	0	0	0	16.8261	13.0778	21.4909	16.8261	6.54335	10.2877	14.9481
cluster2	chr3_52270000_52280000_chr3_52830000_52840000	ENSMUSG00000044167.6	1.696	1.113	4.306	3.08	6.14	3.443	1.371	10.4	11.2	15.7	12.2	18.8	20.1	11.6	13.54	16	26.22	9.03	16.46	9.44	9.3	16.0424	16.4996	16.6835	11.787	11.2454	14.4152	13.3269
cluster2	chr2_74700000_74710000_chr2_75390000_75400000	ENSMUSG00000027102.4	1.335	3.048	NA	1.951	6.129	0.763	NA	4.4	4.6	5	50.3	21.9	9	4.8	10.05	10.64	8.91	12.17	40.43	10.87	6.93	12.8357	9.03203	9.03203	34.7174	27.0949	5.54782	1.74014
cluster2	chr18_8340000_8350000_chr18_9210000_9220000	ENSMUSG00000036904.5	2.751	3.308	1.755	2.931	6.125	2.325	1.309	23.8	11.3	12.2	9.5	18.5	18.2	6.4	0	0	0	0	0	0	0	19.3736	14.8741	9.27481	17.3029	15.2183	14.6001	9.3562
cluster2	chr4_99930000_99940000_chr4_100530000_100540000	ENSMUSG00000025791.14	3.266	3.29	2.185	3.922	6.12	2.969	1.265	10.1	11	13.5	12.1	14.3	12.9	26	0	0	0	0	0	0	0	13.1016	17.4151	20.7036	9.06038	17.352	12.1232	10.2441
cluster2	chr18_3500000_3510000_chr18_4210000_4220000	ENSMUSG00000024232.1	2.446	1.099	1.498	NA	6.115	2.876	3.343	6	7.3	11	7.6	35.3	21	11.7	0	0	0	0	0	0	0	11.214	14.5253	18.1967	12.554	13.9605	16.9955	12.554
cluster2	chr11_111920000_111930000_chr11_112780000_112790000	ENSMUSG00000000567.5	1.375	3.479	3.329	2.441	6.113	1.653	NA	16.3	13.4	18.4	11.9	25.2	14.3	0.6	9.69	19.22	19.78	13.39	11.48	21.41	5.02	15.7896	13.3083	19.2979	14.9124	13.7425	15.2038	7.74551
cluster2	chr15_39360000_39370000_chr15_39850000_39860000	ENSMUSG00000022304.8	1.843	1.867	3.079	4.947	6.113	4.215	1.497	13.8	13.3	12.7	13.5	12.5	14.1	19.9	0	0	0	0	0	0	0	13.0343	18.0062	19.6737	10.4249	10.6662	28.1946	0
cluster2	chr11_111980000_111990000_chr11_112780000_112790000	ENSMUSG00000000567.5	2.516	3.841	1.439	1.705	6.106	2.946	2.3	16.3	13.4	18.4	11.9	25.2	14.3	0.6	0	0	0	0	0	0	0	15.7896	13.3083	19.2979	14.9124	13.7425	15.2038	7.74551
cluster2	chr2_140670000_140680000_chr2_141540000_141550000	ENSMUSG00000051379.8	1.083	3.398	1.903	2.506	6.104	1.838	NA	20.5	19.3	11.9	9.3	15.2	22	1.8	0	0	0	0	0	0	0	22.3832	17.5511	17.5511	10.1407	12.8722	12.4018	7.09989
cluster2	chr1_185860000_185870000_chr1_186700000_186710000	ENSMUSG00000039239.10	3.696	1.211	1.266	2.798	6.101	2.477	2.15	8	5.5	15.9	10.7	29.7	27	3.3	11.27	4.6	11.27	10.91	33.26	11.27	17.42	13.8556	10.1273	13.6358	11.1863	19.4766	23.5384	8.17997
cluster2	chr16_95450000_95460000_chr16_95940000_95950000	ENSMUSG00000040732.14	3.572	3.795	3.2	3.126	6.089	2.043	1.876	7.3	8.5	13.8	8.7	31.9	22.6	7.3	10.37	10.3	13.95	9.19	17.47	30.16	8.56	16.9642	7.77893	4.94454	26.1451	40.2776	3.88964	0
cluster2	chr6_4450000_4460000_chr6_5380000_5390000	ENSMUSG00000042607.11	3.339	2.564	3.32	3.293	6.087	3.062	2.463	10.2	5.8	7.2	6.9	34.9	19.5	15.6	6.01	4.42	9.39	6.96	31.68	35.16	6.4	10.8045	8.84157	6.87873	20.0407	28.8823	10.0171	14.535
cluster2	chr9_51170000_51180000_chr9_51960000_51970000	ENSMUSG00000032051.8	0.93	2.35	1.906	2.364	6.077	3.516	1.68	12.5	12.3	12.5	11.9	20.5	17.4	12.9	0	0	0	0	0	0	0	13.8919	16.0265	16.4996	12.5355	14.0912	14.4467	12.5086
cluster2	chr5_91450000_91460000_chr5_91950000_91960000	ENSMUSG00000029397.11	NA	2.396	4.433	3.075	6.074	3.339	1.283	12.5	14.1	14	15.1	15.2	15.7	13.3	0	0	0	0	0	0	0	16.3051	14.3682	13.2569	14.0847	11.4339	12.7104	17.8407
cluster2	chr2_74720000_74730000_chr2_75010000_75020000	ENSMUSG00000100642.1	1.485	1.425	1.964	2.05	6.068	2.595	1.665	8.6	8.6	12.1	42.6	10.6	8.8	8.7	0	0	0	0	0	0	0	0	9.99544	16.4256	52.8526	5.00112	15.7252	0
cluster2	chr11_63910000_63920000_chr11_64910000_64920000	ENSMUSG00000070407.5	2.459	2.792	2.431	2.354	6.06	2.795	1.282	7.1	14.5	9.5	8.4	20.3	16	24.3	0	0	0	0	0	0	0	10.1103	16.0946	11.4589	18.3707	13.8299	16.4098	13.7259
cluster2	chr19_42870000_42880000_chr19_43380000_43390000	ENSMUSG00000074852.3	2.316	1.501	2.708	3.471	6.045	3.774	2.128	10.8	5.5	7.9	8.3	29.6	33.1	4.8	10.66	8.1	10.81	11.62	35.3	14.61	8.9	5.57772	12.1524	10.5538	20.3193	29.2838	15.5388	6.5742
cluster2	chr6_143210000_143220000_chr6_144200000_144210000	ENSMUSG00000041540.12	2.787	2.383	3.122	2.386	6.026	3.247	0.671	24	11	13.6	8.5	25.5	14.9	2.6	0	0	0	0	0	0	0	16.7522	15.6565	15.2599	15.5897	15.0008	15.9834	5.75745
cluster2	chr7_115650000_115660000_chr7_116020000_116030000	ENSMUSG00000051910.9	3.089	1.466	1.706	0.668	6.026	1.722	1.495	21.1	10.1	10	12.5	15.7	10	20.7	13.9	11.19	17.73	12.52	25.48	11.97	7.21	5.94098	2.31034	0	0.658797	0	0	91.0899
cluster2	chr12_33010000_33020000_chr12_33420000_33430000	ENSMUSG00000020561.7	3.74	1.883	3.758	2.682	6.02	1.084	2.66	11.7	13	11.9	11.8	17.5	16	18.1	34.16	17.47	13.47	14.97	7.13	6.4	6.4	13.7243	11.928	15.0597	14.6961	12.8981	13.0387	18.6551
cluster2	chr10_43620000_43630000_chr10_43900000_43910000	ENSMUSG00000019863.6	3.067	2.354	3.529	2.951	6.015	3.259	1.302	15.1	14	13.3	13.6	17.8	15.6	10.7	7.59	8.36	9.03	12.87	19.38	7.59	35.19	11.3096	16.4875	12.2907	12.709	11.3096	13.8453	22.0483
cluster2	chr15_60120000_60130000_chr15_60820000_60830000	ENSMUSG00000072568.4	4.441	3.084	4.842	4.308	6.014	2.724	1.161	20.5	11.6	18.4	13.7	8.9	14.3	12.5	0	0	0	0	0	0	0	18.0092	14.9387	15.6102	9.77073	14.8497	14.0814	12.7401
cluster2	chr10_13060000_13070000_chr10_13400000_13410000	ENSMUSG00000019817.14	2.201	2.798	1.835	3.008	6.012	1.38	1.338	15.4	13.7	10.8	12.4	12.8	21	13.9	0	0	0	0	0	0	0	15.6667	16.1708	19.1258	16.229	16.7866	12.2581	3.76306
cluster2	chr4_12900000_12910000_chr4_13760000_13770000	ENSMUSG00000055963.8	3.04	2.922	3.535	2.87	6.003	1.103	NA	12.2	15.6	16.4	17.4	18.2	16	4.2	8.48	10.86	10.48	13.31	30.39	18.64	7.84	16.6111	13.4782	12.1364	13.2163	15.5898	17.2073	11.761
cluster2	chr15_6900000_6910000_chr15_7810000_7820000	ENSMUSG00000022144.3	1.537	1.388	1.027	1.489	6.002	2.918	2.707	13.5	13.8	15	14.4	14.5	16.5	12.3	0	0	0	0	0	0	0	16.4734	16.4734	13.741	12.7885	19.5931	16.2243	4.70618
cluster2	chr2_59820000_59830000_chr2_60200000_60210000	ENSMUSG00000026977.13	2.91	1.004	3.655	3.753	6	1.238	2.254	15.5	15.4	15.7	13.7	16.3	15.7	7.7	12.9	10.75	11.86	11.94	22.21	21.3	9.03	14.4989	15.2456	13.9354	13.1954	14.4579	12.9176	15.7493
cluster2	chr18_50140000_50150000_chr18_51110000_51120000	ENSMUSG00000073565.4	0.72	0.667	1.301	2.452	5.998	2.451	NA	6.5	7.2	10.9	13	15.4	35.7	11.4	0	0	0	0	0	0	0	13.4071	14.8394	14.8818	15.6214	15.0313	20.0456	6.17345
cluster2	chr8_106680000_106690000_chr8_107000000_107010000	ENSMUSG00000041949.5	2.986	2.999	1.955	3.557	5.994	3.33	2.571	12.7	13.3	14	12.9	17.8	16.7	12.6	0	0	0	0	0	0	0	18.5923	17.1561	13.532	11.2211	13.6457	8.58108	17.2717
cluster2	chr8_102780000_102790000_chr8_103620000_103630000	ENSMUSG00000031673.5	1.928	1.56	2.608	3.444	5.967	3.297	0.776	8	9.6	13.6	10	27.8	28.8	2.2	0	0	0	0	0	0	0	17.1514	19.9655	17.7559	18.1702	14.2876	9.50304	3.16633
cluster2	chr14_61550000_61560000_chr14_62350000_62360000	ENSMUSG00000021930.10	3.787	3.179	1.464	2.046	5.966	1.916	2.143	15.1	12.5	14.5	16.9	11.6	13.3	16.1	11.04	9.93	16.12	11.04	30.66	11.12	10.09	12.5028	11.408	15.306	18.2926	13.7066	19.7823	9.00174
cluster2	chr7_66840000_66850000_chr7_67610000_67620000	ENSMUSG00000058145.11	1.905	3.033	NA	2.353	5.963	1.128	0.785	6.4	6.4	15.7	11.3	24.7	29.8	5.7	11.08	11	12.57	12.93	25.65	16.99	9.76	10.6561	13.453	17.6001	20.9324	15.0739	14.3709	7.91348
cluster2	chr8_44240000_44250000_chr8_44930000_44940000	ENSMUSG00000070047.8	0.791	3.106	0.824	0.794	5.962	NA	NA	16.9	13.5	16	10	19.2	21.3	3	0	0	0	0	0	0	0	18.0874	17.8049	13.8344	11.8558	14.4673	18.0486	5.90168
cluster2	chr8_45420000_45430000_chr8_45930000_45940000	ENSMUSG00000071104.5	3.109	3.158	1.549	2.4	5.959	2.337	0.849	14.4	14.4	15	14.1	14.4	14.4	13.5	0	0	0	0	0	0	0	11.7072	20.3418	20.3418	11.4006	12.7914	18.3315	5.08582
cluster2	chr6_106800000_106810000_chr6_107650000_107660000	ENSMUSG00000005362.10	3.638	NA	1.143	1.98	5.953	NA	0.728	14.4	16.1	15.5	16.4	13.6	13.9	10.2	16.94	28.44	19.12	8.64	12.8	8.33	5.73	13.0627	12.6083	15.3375	12.9219	14.0193	16.2548	15.7954
cluster2	chr2_73810000_73820000_chr2_74660000_74670000	ENSMUSG00000001815.11	2.464	2.268	3.296	1.183	5.952	2.346	1.149	7.4	12	17.7	11.6	36.6	7.5	7.4	0	0	0	0	0	0	0	0	8.16264	18.821	4.08166	56.4606	4.99095	7.48319
cluster2	chr5_29730000_29740000_chr5_30080000_30090000	ENSMUSG00000029131.10	1.746	2.474	3.235	1.713	5.947	0.966	0.409	16.5	15.5	16.1	17.4	12.3	11.5	10.6	0	0	0	0	0	0	0	14.4843	12.3698	12.3698	15.3987	17.2398	13.8481	14.2895
cluster2	chr3_31140000_31150000_chr3_31580000_31590000	ENSMUSG00000037625.7	3.974	3.129	0.798	3.041	5.942	4.544	2.421	18.8	15.3	17.3	22.7	3.9	20.7	1.2	0	0	0	0	0	0	0	8.60763	25.6602	14.3944	24.2651	10.1752	14.3944	2.50311
cluster2	chr13_67230000_67240000_chr13_67260000_67270000	ENSMUSG00000055480.6	3.092	0.619	0.602	0.74	5.939	4.59	3.572	15.2	15.8	17	17.1	11.8	13.2	10	0	0	0	0	0	0	0	12.2219	14.9188	12.0155	19.6075	16.5115	10.9822	13.7425
cluster2	chr4_6980000_6990000_chr4_7950000_7960000	ENSMUSG00000041272.7	0.598	1.768	1.718	4.549	5.938	1.867	NA	15.1	26.8	19.1	12.8	8.8	15.2	2.3	0	0	0	0	0	0	0	13.2148	12.6812	18.425	13.4203	16.6228	15.1546	10.4813
cluster2	chr10_44290000_44300000_chr10_45060000_45070000	ENSMUSG00000019849.10	6.211	3.81	3.027	3.666	5.934	2.603	1.244	12.5	13.8	14.1	14.6	18.4	14.6	12.2	0	0	0	0	0	0	0	14.8067	15.5594	14.3451	12.4338	14.3451	17.3752	11.1346
cluster2	chr10_56370000_56380000_chr10_56840000_56850000	ENSMUSG00000050953.9	2.012	2.773	2.201	2.584	5.929	2.353	2.331	10.6	13.8	15.2	11.3	23.2	24.3	1.8	12.25	7.06	8.64	11.33	38.02	17.09	5.6	18.8134	14.5184	10.2073	7.01492	19.7837	21.2124	8.44981
cluster2	chr8_60490000_60500000_chr8_61480000_61490000	ENSMUSG00000031641.9	2.83	1.512	0.735	0.776	5.916	2.792	NA	13.5	14.4	13.4	13.7	15.4	14.4	15.2	0	0	0	0	0	0	0	13.343	16.3805	12.2109	13.7554	12.8301	14.5855	16.8947
cluster2	chr7_40260000_40270000_chr7_40890000_40900000	ENSMUSG00000039257.10	0.607	2.328	4.075	3.87	5.914	3.021	2.179	15.1	16.6	22.7	17.7	6.8	17.7	3.3	0	0	0	0	0	0	0	13.8022	16.8338	17.175	17.175	15.8718	16.5941	2.54803
cluster2	chr18_78280000_78290000_chr18_79110000_79120000	ENSMUSG00000024548.11	2.073	2.477	2.189	3.201	5.914	1.255	1.721	20.2	20.6	13.8	15.2	14.4	12.8	3.1	8	7.94	11.41	18.05	36.62	10.04	7.94	15.3959	17.7785	13.3787	11.952	22.0528	9.45356	9.98866
cluster2	chr5_98430000_98440000_chr5_98850000_98860000	ENSMUSG00000029335.4	2.815	3.473	2.371	0.754	5.909	4.246	3.325	11.2	11.8	18.1	9.2	16.6	25.4	7.9	0	0	0	0	0	0	0	13.4849	8.42462	34.5567	5.05694	12.6421	25.8347	0
cluster2	chr4_6990000_7000000_chr4_7760000_7770000	ENSMUSG00000041272.7	NA	3.155	0.723	NA	5.909	1.504	0.829	15.1	26.8	19.1	12.8	8.8	15.2	2.3	0	0	0	0	0	0	0	13.2148	12.6812	18.425	13.4203	16.6228	15.1546	10.4813
cluster2	chr10_7870000_7880000_chr10_8510000_8520000	ENSMUSG00000047712.7	1.063	1.993	0.524	2.087	5.887	1.078	0.632	9.7	12.2	14	19.8	16.7	18.8	8.8	0	0	0	0	0	0	0	14.5368	15.2758	13.0754	17.0951	16.0051	16.3295	7.68241
cluster2	chr16_14700000_14710000_chr16_15680000_15690000	ENSMUSG00000022676.6	0.684	0.684	2.718	NA	5.876	2.473	1.424	4.5	5.8	11.1	6.3	34.7	33.7	3.9	0	0	0	0	0	0	0	11.5351	16.8355	10.2881	19.0995	19.4074	14.6535	8.18095
cluster2	chr8_14080000_14090000_chr8_14840000_14850000	ENSMUSG00000051978.8	1.146	2.446	0.592	3.32	5.875	2.464	1.366	16.3	15.6	16	19.2	9.8	12.5	10.6	0	0	0	0	0	0	0	16.0443	13.9422	13.3831	15.1828	10.8427	14.0648	16.5402
cluster2	chr6_6950000_6960000_chr6_7650000_7660000	ENSMUSG00000042505.6	1.263	3.88	0.568	2.314	5.875	4.827	2.381	13.9	14.4	14.5	13.9	16.5	15.1	11.6	0	0	0	0	0	0	0	15.9398	13.3034	12.7163	16.3767	12.0636	11.6228	17.9774
cluster2	chr5_21780000_21790000_chr5_22490000_22500000	ENSMUSG00000028932.7	3.414	3.156	1.838	3.243	5.875	1.201	3.267	14.2	14	12.6	14.1	13.8	13.1	18.1	0	0	0	0	0	0	0	9.57596	12.9026	10.8533	19.6502	17.1061	15.5426	14.3692
cluster2	chr2_140670000_140680000_chr2_141150000_141160000	ENSMUSG00000051379.8	3.51	3.44	3.388	1.817	5.872	3.4	NA	20.5	19.3	11.9	9.3	15.2	22	1.8	21.42	19.42	15.1	13.98	12.85	11.09	6.13	22.3832	17.5511	17.5511	10.1407	12.8722	12.4018	7.09989
cluster2	chr2_77000000_77010000_chr2_77700000_77710000	ENSMUSG00000027016.13	5.184	2.906	4.422	1.262	5.858	2.435	NA	14.1	12.5	16.4	15.3	11.6	14.7	15.3	0	0	0	0	0	0	0	16.3985	15.2515	15.7587	13.1493	18.0725	16.3985	4.97106
cluster2	chr2_12470000_12480000_chr2_13270000_13280000	ENSMUSG00000026727.6	2.359	3.031	3.363	2.765	5.857	3.385	2.118	9.4	10.3	13	10.5	17	17.6	22.2	0	0	0	0	0	0	0	13.5783	14.948	16.5086	10.6474	14.2995	10.4058	19.6124
cluster2	chr11_28610000_28620000_chr11_29130000_29140000	ENSMUSG00000020464.11	2.687	1.419	1.358	3.347	5.857	0.671	0.656	13.2	11.2	11.3	11	16	15.4	21.9	0	0	0	0	0	0	0	12.9882	14.496	12.5078	13.762	12.0707	14.9306	19.2446
cluster2	chr19_42770000_42780000_chr19_43400000_43410000	ENSMUSG00000025188.11	1.383	1.388	2.791	4.032	5.856	3.91	0.756	14.2	13.9	14	13.2	13.6	15.3	15.9	0	0	0	0	0	0	0	15.3219	13.8256	17.9901	13.0832	13.2941	10.6231	15.8619
cluster2	chr7_110300000_110310000_chr7_110610000_110620000	ENSMUSG00000038371.10	2.131	3.19	2.437	2.837	5.854	2.826	2.97	19.7	17.6	18	16.6	11.8	11.8	4.4	0	0	0	0	0	0	0	15.7069	18.1962	15.2788	13.153	15.5629	14.6944	7.4078
cluster2	chr4_94980000_94990000_chr4_95880000_95890000	ENSMUSG00000062627.5	2.904	0.726	3.683	1.495	5.854	1.396	1.594	14.6	15.1	14.3	13.6	15.7	16.4	10.2	9.45	7.96	9.93	12.82	30.4	20.26	9.18	14.7554	15.0135	14.1182	10.6315	7.77431	16.2885	21.4186
cluster2	chr16_95610000_95620000_chr16_95980000_95990000	ENSMUSG00000022913.10	0.744	1.058	3.919	1.871	5.851	2.172	0.771	11.9	11.6	10.9	11.9	18	16.4	19.3	16.93	11.05	10.46	9.37	22.28	16.19	13.71	11.7513	14.6958	11.6488	13.8194	12.8898	17.2314	17.9637
cluster2	chr3_99250000_99260000_chr3_99660000_99670000	ENSMUSG00000027868.7	0.347	0.863	1.291	2.032	5.849	1.866	NA	5.8	5.8	16	5.3	42.2	22.2	2.7	9.43	8.48	8.12	15.54	40.48	10.48	7.46	8.72935	7.83939	3.37641	12.8117	37.7951	22.7587	6.68934
cluster2	chr13_118710000_118720000_chr13_119340000_119350000	ENSMUSG00000021732.10	2.695	0.519	1.506	1.456	5.841	1.56	1.809	6.6	6.2	17.5	7.7	26.2	28.6	7.2	0	0	0	0	0	0	0	12.7063	13.2203	19.77	9.95087	15.9832	18.9333	9.43602
cluster2	chr7_4160000_4170000_chr7_4410000_4420000	ENSMUSG00000063838.6	2.837	1.449	0.715	1.485	5.837	4.037	3.061	7.4	8.6	13	8.1	24.1	30.3	8.6	0	0	0	0	0	0	0	7.19546	6.2114	7.51909	12.6752	28.6183	29.1984	8.58211
cluster2	chr14_102170000_102180000_chr14_102970000_102980000	ENSMUSG00000098557.1	2.327	1.352	0.678	NA	5.832	1.871	0.804	7.3	10.6	18.8	11.8	18.3	28.5	4.7	0	0	0	0	0	0	0	22.2169	18.9158	15.4375	15.5264	7.56107	11.6845	8.658
cluster2	chr13_97230000_97240000_chr13_97600000_97610000	ENSMUSG00000041773.7	2.888	3.406	2.648	3.317	5.826	2.04	2.717	19.9	17.2	21.9	24.8	6.3	7.4	2.5	12.69	8.14	11.75	12.6	34.49	13.52	6.82	9.43625	14.2869	12.6699	19.2559	15.4076	8.07468	20.8686
cluster2	chr14_51090000_51100000_chr14_51870000_51880000	ENSMUSG00000021876.10	2.047	2.146	0.558	1.68	5.825	3.056	0.89	9.2	12.8	17.1	13.1	15.6	18.2	14	0	0	0	0	0	0	0	13.3837	16.3471	13.7189	12.5428	12.7087	15.8473	15.4514
cluster2	chr5_12650000_12660000_chr5_13390000_13400000	ENSMUSG00000028883.13	0.728	NA	0.692	2.123	5.821	3.065	0.823	11	5.8	16.2	11.1	22.1	27.6	6.2	0	0	0	0	0	0	0	16.96	8.58763	16.3597	14.7003	18.7153	19.6645	5.01259
cluster2	chr8_66480000_66490000_chr8_67410000_67420000	ENSMUSG00000025591.5	2.422	2.425	4.075	3.256	5.804	0.802	1.584	13.6	11.7	11	10.7	17.1	14.3	21.6	0	0	0	0	0	0	0	11.9416	11.7028	11.9072	19.0392	14.8661	15.4735	15.0696
cluster2	chr2_140660000_140670000_chr2_141290000_141300000	ENSMUSG00000051379.8	NA	1.181	0.528	3.539	5.802	1.835	2.219	20.5	19.3	11.9	9.3	15.2	22	1.8	6.65	7.45	12.07	8.72	24.26	30.66	10.19	22.3832	17.5511	17.5511	10.1407	12.8722	12.4018	7.09989
cluster2	chr11_26380000_26390000_chr11_26950000_26960000	ENSMUSG00000004018.5	0.616	1.79	1.253	1.959	5.8	0.664	2.087	12.8	12.5	9.1	9.5	19.1	16.5	20.6	0	0	0	0	0	0	0	14.2208	18.2363	13.6765	6.44273	15.81	11.9416	19.672
cluster2	chr4_47470000_47480000_chr4_48250000_48260000	ENSMUSG00000039740.6	2.94	1.853	3.385	1.748	5.797	2.459	1.034	14.7	17	20.7	20.8	10.5	12	4.2	0	0	0	0	0	0	0	16.4243	14.4793	14.7382	11.2725	14.2047	13.1282	15.7528
cluster2	chr18_8310000_8320000_chr18_9210000_9220000	ENSMUSG00000036904.5	3.404	1.344	NA	2.77	5.797	3.218	NA	23.8	11.3	12.2	9.5	18.5	18.2	6.4	0	0	0	0	0	0	0	19.3736	14.8741	9.27481	17.3029	15.2183	14.6001	9.3562
cluster2	chr3_14890000_14900000_chr3_15220000_15230000	ENSMUSG00000027562.8	1.123	2.053	1.688	3.906	5.794	1.034	3.236	1.3	1.6	2	1.3	1.4	1.6	90.8	0	0	0	0	0	0	0	13.553	14.0426	17.0243	14.314	14.0426	13.2768	13.7468
cluster2	chr6_143380000_143390000_chr6_144200000_144210000	ENSMUSG00000041540.12	0.791	2.514	3.187	1.036	5.79	3.993	1.447	24	11	13.6	8.5	25.5	14.9	2.6	11.95	9.6	10.83	12.12	35.39	12.56	7.54	16.7522	15.6565	15.2599	15.5897	15.0008	15.9834	5.75745
cluster2	chr15_68920000_68930000_chr15_69900000_69910000	ENSMUSG00000022332.7	1.266	3.29	3.218	1.962	5.784	0.672	0.761	25	14	17.2	20.3	8.4	9.8	5.4	0	0	0	0	0	0	0	10.055	14.524	14.9595	16.4604	18.0158	14.9595	11.0258
cluster2	chr15_57590000_57600000_chr15_58030000_58040000	ENSMUSG00000101892.1	NA	1.317	3.842	0.851	5.783	2.332	1.124	14.9	12.9	13	12.8	18.5	18.4	9.6	20.19	17.68	13.54	8.25	13.44	19.64	7.26	15.2647	15.5481	13.1257	13.4463	16.0168	13.2568	13.3417
cluster2	chr2_59510000_59520000_chr2_60210000_60220000	ENSMUSG00000026977.13	2.741	1.899	1.823	1.283	5.78	2.6	1.408	15.5	15.4	15.7	13.7	16.3	15.7	7.7	11.93	10.66	16.72	13.45	14.23	26.33	6.68	14.4989	15.2456	13.9354	13.1954	14.4579	12.9176	15.7493
cluster2	chr9_30540000_30550000_chr9_30920000_30930000	ENSMUSG00000033453.7	4.584	2.403	1.975	1.957	5.779	2.932	3.178	9.2	11.3	14.8	10.6	23.4	26.4	4.2	0	0	0	0	0	0	0	16.196	11.7414	17.2805	21.1367	16.2545	14.5112	2.87984
cluster2	chr5_91510000_91520000_chr5_91820000_91830000	ENSMUSG00000034981.9	2.055	3.069	2.632	1.26	5.772	3.419	1.33	8.9	13	12.4	15	17	26.5	7.2	0	0	0	0	0	0	0	8.59375	16.7419	17.1993	20.1366	8.484	15.0453	13.7991
cluster2	chr13_16010000_16020000_chr13_16780000_16790000	ENSMUSG00000041324.9	4.614	1.226	4.271	1.893	5.771	3.385	1.356	7.2	6.6	12.4	7.6	24.9	35.2	6.1	0	0	0	0	0	0	0	11.9843	9.62367	20.8232	6.93847	17.9788	20.9812	11.6704
cluster2	chr11_65260000_65270000_chr11_65630000_65640000	ENSMUSG00000020542.14	1.036	0.966	2.745	3.099	5.769	2.007	1.58	11.9	13.4	13	19.1	12.5	18.9	11.2	11.07	3.96	10.78	17.03	8.26	10.78	38.12	16.3767	14.3409	13.6579	17.2487	21.9967	7.55849	8.82066
cluster2	chr9_78920000_78930000_chr9_79710000_79720000	ENSMUSG00000032332.13	1.695	3.944	2.354	3.624	5.768	3.057	3.012	7.8	13.7	24.4	9.2	15.9	27.1	1.9	0	0	0	0	0	0	0	15.6281	14.2937	12.3333	14.5327	22.6589	14.7223	5.83086
cluster2	chr8_46610000_46620000_chr8_46950000_46960000	ENSMUSG00000031628.8	2.078	2.054	2.317	2.133	5.765	2.602	1.478	15.8	14.6	15	17.4	12.3	12.3	12.6	0	0	0	0	0	0	0	14.9809	12.5955	12.5499	15.5186	14.0599	14.3468	15.9484
cluster2	chr4_13100000_13110000_chr4_13780000_13790000	ENSMUSG00000006586.11	2.675	1.513	3.386	4.987	5.763	2.122	0.628	11.7	18.3	19.2	25.1	9.4	11.9	4.4	0	0	0	0	0	0	0	14.0324	16.4244	11.2248	13.783	17.777	16.7559	10.0025
cluster2	chr18_78400000_78410000_chr18_79110000_79120000	ENSMUSG00000024548.11	2.611	2.775	2.968	1.597	5.758	2.265	0.638	20.2	20.6	13.8	15.2	14.4	12.8	3.1	0	0	0	0	0	0	0	15.3959	17.7785	13.3787	11.952	22.0528	9.45356	9.98866
cluster2	chr5_74350000_74360000_chr5_75140000_75150000	ENSMUSG00000029231.11	3.161	2.662	2.002	1.924	5.758	1.708	0.743	4.5	4.8	12.8	6.2	37.5	30.5	3.6	0	0	0	0	0	0	0	11.1479	8.82795	12.1177	13.1959	26.6569	21.4848	6.56879
cluster2	chr2_44100000_44110000_chr2_45100000_45110000	ENSMUSG00000026872.12	4.064	4.194	2.411	2.126	5.758	4.5	0.622	20	18.6	15.7	16.4	4.6	14.7	10	10.72	14.1	12.69	10.13	12.34	28.6	11.42	18.602	17.7771	13.4985	12.1426	13.5661	9.62502	14.7887
cluster2	chr15_68930000_68940000_chr15_69520000_69530000	ENSMUSG00000022332.7	1.189	2.627	2.643	1.82	5.756	2.731	NA	25	14	17.2	20.3	8.4	9.8	5.4	0	0	0	0	0	0	0	10.055	14.524	14.9595	16.4604	18.0158	14.9595	11.0258
cluster2	chr3_128190000_128200000_chr3_129190000_129200000	ENSMUSG00000028023.12	1.676	3.332	3.383	3.892	5.749	1.826	1.421	10.7	32.3	4.1	4.8	17.4	26.2	4.5	0	0	0	0	0	0	0	18.9937	20.2098	10.7141	11.3244	18.0314	11.5843	9.14232
cluster2	chr10_29530000_29540000_chr10_30330000_30340000	ENSMUSG00000019880.9	2.697	1.018	2.644	2.168	5.748	2.408	2.073	30.7	14	7	4.7	17.3	18.4	7.9	0	0	0	0	0	0	0	17.0328	16.3289	13.1822	15.037	19.8273	15.3092	3.28248
cluster2	chr19_42860000_42870000_chr19_43380000_43390000	ENSMUSG00000074852.3	2.46	2.512	3.822	3.253	5.743	2.572	3.043	10.8	5.5	7.9	8.3	29.6	33.1	4.8	10.76	8.23	9.54	11.14	38.05	12.46	9.82	5.57772	12.1524	10.5538	20.3193	29.2838	15.5388	6.5742
cluster2	chr1_76770000_76780000_chr1_77510000_77520000	ENSMUSG00000026235.10	1.454	3.296	1.197	1.622	5.737	3.035	3.405	19.8	12.6	12.3	10.7	21.2	22.1	1.5	0	0	0	0	0	0	0	16.3823	17.4312	13.0694	18.4095	12.3985	8.9364	13.3728
cluster2	chr1_57390000_57400000_chr1_58030000_58040000	ENSMUSG00000063558.4	1.617	2.595	2.258	3.39	5.736	2.134	0.513	14	14.4	14.9	14.7	14.2	14.1	13.9	0	0	0	0	0	0	0	3.52359	9.69448	3.08316	0.879168	33.0322	9.69448	40.093
cluster2	chr11_44620000_44630000_chr11_45430000_45440000	ENSMUSG00000057098.10	3.293	1.585	1.576	2.62	5.708	2.082	NA	5.4	17.2	21.8	21.5	19.1	14.4	0.5	0	0	0	0	0	0	0	9.4662	14.6055	16.3713	17.9795	19.1849	15.0876	7.30511
cluster2	chr8_115700000_115710000_chr8_116400000_116410000	ENSMUSG00000055435.6	2.96	1.492	1.382	2.73	5.703	1.81	2.668	10.2	14.7	18.5	17.8	11.9	15.1	11.8	0	0	0	0	0	0	0	14.7231	17.6463	16.1557	18.4736	13.2394	14.5752	5.18667
cluster2	chr3_99230000_99240000_chr3_99860000_99870000	ENSMUSG00000027868.7	1.123	1.028	1.402	1.427	5.7	2.429	0.645	5.8	5.8	16	5.3	42.2	22.2	2.7	0	0	0	0	0	0	0	8.72935	7.83939	3.37641	12.8117	37.7951	22.7587	6.68934
cluster2	chr1_21960000_21970000_chr1_22270000_22280000	ENSMUSG00000028033.12	1.643	1.35	1.422	1.263	5.695	3.476	NA	9.8	12.1	16	13.1	17	18.9	13.1	0	0	0	0	0	0	0	14.5598	18.3561	15.0342	13.4125	14.4564	16.3508	7.83017
cluster2	chr9_79000000_79010000_chr9_79720000_79730000	ENSMUSG00000032332.13	1.268	0.634	NA	2.506	5.693	3.828	1.426	7.8	13.7	24.4	9.2	15.9	27.1	1.9	0	0	0	0	0	0	0	15.6281	14.2937	12.3333	14.5327	22.6589	14.7223	5.83086
cluster2	chr9_78760000_78770000_chr9_79760000_79770000	ENSMUSG00000032330.6	2.136	4.381	2.107	3.639	5.69	3.331	0.741	13.3	13.5	12.7	15.2	14.7	13.3	17.4	0	0	0	0	0	0	0	8.25729	14.3474	16.5259	16.8501	13.4826	9.9957	20.541
cluster2	chr13_108330000_108340000_chr13_109260000_109270000	ENSMUSG00000021699.13	1.209	2.002	1.055	1.587	5.687	1.431	1.697	10.2	14.4	13.6	11.1	17	15.1	18.7	0	0	0	0	0	0	0	16.0381	16.5931	12.7834	12.5038	16.0951	15.3262	10.6603
cluster2	chr13_104280000_104290000_chr13_104800000_104810000	ENSMUSG00000046169.9	2.281	1.21	2.275	3.475	5.683	2.857	1.292	15.3	14.9	15.2	10.5	17.4	19.3	7.4	0	0	0	0	0	0	0	12.8517	18.1269	13.1469	12.9494	15.4402	11.8476	15.6373
cluster2	chr4_105150000_105160000_chr4_105570000_105580000	ENSMUSG00000028517.8	2.924	3.106	2.265	1.638	5.683	1.707	4.376	16	11.3	16.2	10.6	19.8	21.7	4.3	11.75	7.42	10.85	11.25	37.09	15.99	5.64	15.3484	19.8805	12.7414	19.4047	11.9734	8.8768	11.7747
cluster2	chr13_100950000_100960000_chr13_101680000_101690000	ENSMUSG00000041417.11	1.726	3.296	3.341	2.717	5.682	1.65	1.142	10.7	11.7	15.6	18.7	11.1	18.1	14.1	0	0	0	0	0	0	0	14.7964	13.9805	13.6331	10.5088	14.5751	14.2748	18.2312
cluster2	chr5_150670000_150680000_chr5_151660000_151670000	ENSMUSG00000034021.11	1.498	0.76	3.828	2.942	5.679	0.718	2.272	16	15.1	13.8	12.1	17.5	16.7	8.8	0	0	0	0	0	0	0	12.2116	10.1419	10.5597	33.0296	6.72981	16.4611	10.8663
cluster2	chr4_99260000_99270000_chr4_99830000_99840000	ENSMUSG00000028549.13	1.962	4.111	3.41	3.255	5.679	2.446	2.458	17.7	15.2	10.7	10.9	15.9	15.6	14	0	0	0	0	0	0	0	14.9033	13.2258	14.4605	10.8384	16.8094	15.2604	14.5021
cluster2	chr6_92940000_92950000_chr6_93650000_93660000	ENSMUSG00000030022.10	1.449	4.18	2.243	3.525	5.676	2.651	0.601	9.2	7.9	15	9.7	19.5	27	11.8	0	0	0	0	0	0	0	17.5131	14.2999	14.2999	13.1263	19.2251	13.6614	7.87434
cluster2	chr4_6980000_6990000_chr4_7980000_7990000	ENSMUSG00000041272.7	1.847	4.675	2.538	1.956	5.674	1.27	1.587	15.1	26.8	19.1	12.8	8.8	15.2	2.3	14.97	26.61	12.06	11.1	23.54	6.99	4.73	13.2148	12.6812	18.425	13.4203	16.6228	15.1546	10.4813
cluster2	chr7_114270000_114280000_chr7_114820000_114830000	ENSMUSG00000030751.13	1.259	2.533	3.78	4.675	5.671	3.079	0.877	14.6	13.6	11.8	12.9	15.5	13.9	17.8	0	0	0	0	0	0	0	13.1216	11.3707	17.7895	11.8393	12.8512	16.4727	16.555
cluster2	chr8_26400000_26410000_chr8_27020000_27030000	ENSMUSG00000031483.7	0.828	3.3	3.441	3.421	5.669	3.759	2.901	15.6	17.2	17.8	14.4	11.5	14.2	9.3	0	0	0	0	0	0	0	16.9171	12.879	13.7323	14.2256	13.3041	17.053	11.8888
cluster2	chr2_159560000_159570000_chr2_160370000_160380000	ENSMUSG00000074622.4	1.627	1.426	3.091	3.869	5.669	2.398	1.41	9.4	10.3	21.6	22.4	11.8	18.2	6.3	0	0	0	0	0	0	0	18.4319	15.2893	10.8856	10.0001	14.4119	15.5888	15.3924
cluster2	chr14_116920000_116930000_chr14_117720000_117730000	ENSMUSG00000058571.6	2.841	1.291	2.407	3.234	5.668	2.081	1.797	12.8	12.5	12.8	12	18.1	26.9	4.8	10.11	10.66	16.49	14.67	30.88	10.74	6.47	16.0415	19.1211	15.9837	16.9944	13.9185	11.1221	6.81858
cluster2	chr2_159490000_159500000_chr2_160360000_160370000	ENSMUSG00000074622.4	1.171	4.173	4.492	1.351	5.667	2.488	1.245	9.4	10.3	21.6	22.4	11.8	18.2	6.3	10.23	6.99	13.61	11.17	21.26	25.23	11.51	18.4319	15.2893	10.8856	10.0001	14.4119	15.5888	15.3924
cluster2	chr13_89730000_89740000_chr13_90690000_90700000	ENSMUSG00000021614.12	3.429	2.63	3.848	1.341	5.666	3.911	2.213	13.1	9.2	17.5	8.5	25.8	24.4	1.5	0	0	0	0	0	0	0	19.2254	12.3102	15.9734	13.1344	19.1844	16.4247	3.74742
cluster2	chr12_54940000_54950000_chr12_55080000_55090000	ENSMUSG00000062198.4	2.878	1.648	1.66	1.664	5.665	2.514	2.991	12.9	13.2	10.9	12	16.9	16.3	17.8	15.45	21.92	17.45	12	7.73	12.72	12.72	16.7493	13.2662	15.2201	13.6763	15.3192	11.6295	14.1393
cluster2	chr8_44100000_44110000_chr8_44930000_44940000	ENSMUSG00000070047.8	1.968	3.772	2.113	4.282	5.661	4.671	4.22	16.9	13.5	16	10	19.2	21.3	3	0	0	0	0	0	0	0	18.0874	17.8049	13.8344	11.8558	14.4673	18.0486	5.90168
cluster2	chr2_44110000_44120000_chr2_44920000_44930000	ENSMUSG00000036890.9	2.155	1.617	3.117	0.565	5.659	2.933	1.148	17.8	14	16.1	13	14.7	15.2	9.1	0	0	0	0	0	0	0	13.0316	15.9719	14.7087	13.4182	13.2282	12.5928	17.0485
cluster2	chr9_78930000_78940000_chr9_79710000_79720000	ENSMUSG00000032332.13	3.669	2.644	3.002	2.75	5.657	2.493	0.732	7.8	13.7	24.4	9.2	15.9	27.1	1.9	0	0	0	0	0	0	0	15.6281	14.2937	12.3333	14.5327	22.6589	14.7223	5.83086
cluster2	chr12_90730000_90740000_chr12_91320000_91330000	ENSMUSG00000007682.5	2.385	4.096	1.775	3.743	5.654	4.727	2.676	13.4	14	15	14.5	13.6	16.1	13.3	11.72	12.07	10.73	7.45	8.34	11.47	38.22	22.8559	0	19.999	5.70276	19.999	31.4432	0
cluster2	chr9_51300000_51310000_chr9_51960000_51970000	ENSMUSG00000032051.8	2.819	4.288	3.645	2.894	5.654	1.987	2.227	12.5	12.3	12.5	11.9	20.5	17.4	12.9	0	0	0	0	0	0	0	13.8919	16.0265	16.4996	12.5355	14.0912	14.4467	12.5086
cluster2	chr4_105150000_105160000_chr4_105800000_105810000	ENSMUSG00000028517.8	4.06	3.338	3.575	0.632	5.651	3.476	2.267	16	11.3	16.2	10.6	19.8	21.7	4.3	0	0	0	0	0	0	0	15.3484	19.8805	12.7414	19.4047	11.9734	8.8768	11.7747
cluster2	chr2_115490000_115500000_chr2_116040000_116050000	ENSMUSG00000027210.16	1.481	NA	0.43	NA	5.65	2.11	1.365	19.4	15.1	24.8	20.7	4.6	13.5	1.9	0	0	0	0	0	0	0	15.9113	20.5815	15.9113	18.3615	7.32029	17.6156	4.29845
cluster2	chr8_89040000_89050000_chr8_89640000_89650000	ENSMUSG00000031665.6	2.359	2.195	1.524	2.655	5.65	2.445	NA	25.6	13.2	12.7	22.7	18.5	3.9	3.3	8.96	9.03	11.92	11.58	30.67	14.93	12.92	19.0974	12.8298	14.3114	22.4215	20.6507	6.78202	3.90715
cluster2	chr11_63910000_63920000_chr11_64900000_64910000	ENSMUSG00000070407.5	4.328	4.425	3.064	1.746	5.647	1.22	4.043	7.1	14.5	9.5	8.4	20.3	16	24.3	8.71	7	12.79	13.96	39.89	10.11	7.55	10.1103	16.0946	11.4589	18.3707	13.8299	16.4098	13.7259
cluster2	chr15_52650000_52660000_chr15_53340000_53350000	ENSMUSG00000061731.5	2.192	0.636	3.737	5.999	5.641	3.783	0.591	12.2	12.1	13.7	16.7	19.3	17.2	8.8	0	0	0	0	0	0	0	13.4258	13.7837	13.6958	12.9934	16.3076	16.7167	13.0769
cluster2	chr17_67900000_67910000_chr17_68830000_68840000	ENSMUSG00000095407.1	3.645	1.104	3.312	2.781	5.637	4.839	2.45	15.3	17.5	15	14.2	17	14.9	6.1	7.94	14.06	9.98	17.39	17.52	24.26	8.84	18.1646	14.3871	16.5062	14.8318	18.335	14.8318	2.94347
cluster2	chr16_92700000_92710000_chr16_93320000_93330000	ENSMUSG00000022952.12	2.388	2.188	1.778	1.115	5.632	1.442	3.025	6.7	6.6	10.1	9.2	11.1	25.7	30.5	11.17	12.43	12.62	12.91	15.11	27.37	8.38	3.17988	4.67988	8.12333	1.59007	21.1173	31.5448	29.7647
cluster2	chr4_95040000_95050000_chr4_95810000_95820000	ENSMUSG00000052684.4	3.782	2.039	2.152	2.775	5.628	2.908	2.314	17.3	12.6	12.8	17.8	16.5	19.9	3.2	7.59	17.58	11.17	13.25	17.95	22.97	9.48	13.0336	15.5993	7.89817	19.1288	12.7515	12.6555	18.9331
cluster2	chr10_21640000_21650000_chr10_21990000_22000000	ENSMUSG00000019970.11	1.128	1.125	2.603	2.83	5.613	1.413	1.653	11	12.5	15	12.6	22.6	17.7	8.5	0	0	0	0	0	0	0	15.0659	15.7492	18.0204	17.8907	13.0464	13.6126	6.61482
cluster2	chr6_90800000_90810000_chr6_91130000_91140000	ENSMUSG00000034312.9	1.484	1.941	2.709	1.062	5.613	1.931	2.26	15.1	17.3	18.6	18.1	10.5	12.4	8	0	0	0	0	0	0	0	13.9594	13.9594	15.0399	13.9594	15.9288	14.6605	12.4926
cluster2	chr13_58630000_58640000_chr13_59550000_59560000	ENSMUSG00000021557.10	2.31	2.726	3.636	3.173	5.611	4.559	1.477	14	16.3	19.8	20.5	6.5	12.5	10.3	0	0	0	0	0	0	0	13.8342	17.0878	13.5243	13.2306	12.8334	15.5571	13.9325
cluster2	chr5_130250000_130260000_chr5_130830000_130840000	ENSMUSG00000025337.6	4.717	0.5	2.726	3.084	5.607	1.718	0.893	14.3	13.7	13.2	14.6	12.6	13.4	18.3	0	0	0	0	0	0	0	12.6985	16.5892	13.081	12.6526	15.6411	17.681	11.6566
cluster2	chr11_16520000_16530000_chr11_17150000_17160000	ENSMUSG00000033953.10	0.614	3.347	1.351	2.077	5.604	3.477	1.242	15.1	14.9	16.6	18.3	12.3	12.9	10	0	0	0	0	0	0	0	13.9235	13.0721	10.446	9.59622	16.464	18.7191	17.7791
cluster2	chr1_72860000_72870000_chr1_73280000_73290000	ENSMUSG00000026185.8	1.716	1.612	2.321	1.985	5.604	2.087	3.836	10.1	6.4	14.3	24.1	16.3	26.1	2.7	0	0	0	0	0	0	0	15.7783	12.5875	13.3153	16.2107	23.8782	14.3967	3.83336
cluster2	chr8_44110000_44120000_chr8_44930000_44940000	ENSMUSG00000070047.8	2.556	5.055	2.221	4.065	5.598	1.948	NA	16.9	13.5	16	10	19.2	21.3	3	0	0	0	0	0	0	0	18.0874	17.8049	13.8344	11.8558	14.4673	18.0486	5.90168
cluster2	chr4_81680000_81690000_chr4_82500000_82510000	ENSMUSG00000008575.13	3.669	1.466	0.876	3.187	5.593	2.252	2.033	22.7	9.5	14.2	12.4	14.9	22.1	4.1	0	0	0	0	0	0	0	13.4736	15.7433	16.7579	13.7093	21.5794	11.6375	7.09897
cluster2	chr2_108750000_108760000_chr2_109690000_109700000	ENSMUSG00000048482.10	1.146	3.935	2.759	2.386	5.591	1.99	2.226	8.9	10.9	16.8	12.7	21.1	22.4	7.2	0	0	0	0	0	0	0	15.3248	13.8465	18.3301	15.7085	16.5999	15.4479	4.7423
cluster2	chr9_70420000_70430000_chr9_71060000_71070000	ENSMUSG00000032218.6	2.066	0.54	3.177	2.127	5.591	2.868	4.772	13.1	12.5	9	9.5	17.2	13.8	24.9	8.46	21.73	18.66	18.26	8.01	11.38	13.51	16.3427	13.1025	10.9457	7.34332	17.2107	17.349	17.706
cluster2	chr12_56580000_56590000_chr12_57190000_57200000	ENSMUSG00000035472.9	2.4	1.828	0.659	4.229	5.591	4.846	2.844	3.9	4.2	3.9	4.1	5	4.6	74.1	0	0	0	0	0	0	0	5.60815	9.34292	7.16295	13.7029	5.29603	3.42891	55.4581
cluster2	chr8_14090000_14100000_chr8_14850000_14860000	ENSMUSG00000047495.11	1.556	2.724	3.484	2.695	5.59	2.281	2.665	21.4	22.9	21.1	17.7	5.3	6	5.6	0	0	0	0	0	0	0	34.4172	30.9084	18.5887	4.52305	8.79715	2.76546	0
cluster2	chr9_87250000_87260000_chr9_88230000_88240000	ENSMUSG00000056919.9	2.714	2.732	3.352	1.376	5.588	2.668	NA	17.9	16.5	14.5	13.2	14.9	14.4	8.7	0	0	0	0	0	0	0	12.6427	15.0364	16.0914	11.7565	14.6963	14.4256	15.3511
cluster2	chr9_93760000_93770000_chr9_94530000_94540000	ENSMUSG00000045414.7	1.195	2.05	1.216	1.247	5.581	0.584	0.678	5.4	9.7	18.7	15.9	18.9	19.7	11.6	0	0	0	0	0	0	0	12.5513	15.8012	17.3088	17.3088	12.9862	9.64397	14.3999
cluster2	chr16_52450000_52460000_chr16_53290000_53300000	ENSMUSG00000022636.9	5.572	3.983	2.627	3.935	5.578	3.017	2.754	14.8	18.1	22	9.9	11.5	15.2	8.5	0	0	0	0	0	0	0	15.0248	11.3474	10.8923	18.0079	15.0791	20.119	9.52963
cluster2	chr11_84300000_84310000_chr11_84820000_84830000	ENSMUSG00000018405.7	2.036	3.545	0.526	3.062	5.576	2.546	1.55	12.2	12.9	10.8	11.4	12.2	10.4	30	0	0	0	0	0	0	0	11.7682	16.6214	13.2245	15.3204	10.6827	20.1322	12.2507
cluster2	chr13_50950000_50960000_chr13_51640000_51650000	ENSMUSG00000062248.5	1.111	3.061	3.411	1.233	5.566	2.081	1.306	14.7	11.2	7.7	8.2	17.1	13.9	27.2	0	0	0	0	0	0	0	12.3705	11.4946	17.7981	12.8801	6.81599	20.0783	18.5625
cluster2	chr11_109900000_109910000_chr11_110250000_110260000	ENSMUSG00000044749.9	2.368	3.215	1.145	1.729	5.562	3.845	1.103	10.5	10.4	11.5	10.5	10.8	13.2	33.1	13.72	7.12	9.32	10.73	29.18	21.62	8.32	17.9517	8.97004	8.97004	11.541	4.48807	14.112	33.9672
cluster2	chr8_45400000_45410000_chr8_45940000_45950000	ENSMUSG00000031639.7	3.14	0.579	1.816	2.511	5.554	2.351	0.731	14.5	14.2	15.8	14.1	12.8	14.7	13.9	0	0	0	0	0	0	0	14.9081	13.9764	4.34526	0.619951	8.07502	20.1898	37.8855
cluster2	chr6_6390000_6400000_chr6_6880000_6890000	ENSMUSG00000029755.9	1.725	1.335	2.52	2.728	5.55	2.586	1.557	33.1	7.9	6.2	1.2	16.1	34.8	0.8	0	0	0	0	0	0	0	12.4044	24.3999	13.8808	7.77955	19.7706	18.2943	3.47046
cluster2	chr15_10480000_10490000_chr15_10960000_10970000	ENSMUSG00000022247.8	2.525	1.855	3.351	0.597	5.55	3.84	1.218	14.9	12.7	11	11.9	16	14.5	19.1	0	0	0	0	0	0	0	12.6908	13.0991	13.4716	13.1463	15.6599	16.4395	15.4928
cluster2	chr15_32920000_32930000_chr15_33430000_33440000	ENSMUSG00000022261.5	2.705	1.464	0.745	0.752	5.549	1.394	2.215	8.4	12.2	16.7	10.3	25.3	22.2	4.9	0	0	0	0	0	0	0	15.5066	17.6792	16.0681	17.6792	10.8983	12.3911	9.77745
cluster2	chr6_118640000_118650000_chr6_119330000_119340000	ENSMUSG00000041460.10	2.324	3.368	3.409	3.889	5.548	1.921	3.566	13.9	14.8	14.3	15.3	13.9	14	14	0	0	0	0	0	0	0	17.9476	15.9982	24.1973	10.2898	10.4315	16.5453	4.59028
cluster2	chr2_104860000_104870000_chr2_105220000_105230000	ENSMUSG00000055312.2	2.08	1.918	3.343	3.307	5.545	1.75	2.29	12.1	12.4	12.9	14.7	16	12.9	19.1	0	0	0	0	0	0	0	17.0092	11.6341	14.4115	3.12537	28.6545	15.9668	9.19855
cluster2	chr2_125720000_125730000_chr2_126510000_126520000	ENSMUSG00000035109.10	2.767	5.468	4.005	3.989	5.544	2.444	2.203	11.6	12.3	17.2	21.5	10.7	15.6	11.1	0	0	0	0	0	0	0	14.9749	13.2236	14.9749	16.0526	14.381	14.0877	12.3054
cluster2	chr4_47520000_47530000_chr4_48120000_48130000	ENSMUSG00000061455.9	2.564	1.573	5.133	4.934	5.543	2.726	2.368	12.9	12.2	13.8	10.8	14.5	19	16.8	0	0	0	0	0	0	0	11.8519	14.4761	18.2448	12.1487	16.3608	13.2348	13.6829
cluster2	chr16_90490000_90500000_chr16_90730000_90740000	ENSMUSG00000039956.4	NA	1.199	3.544	0.803	5.536	1.527	1.325	1.8	1.8	1.9	1.8	1.8	1.9	89	17.11	14.28	11.34	11.5	18.61	18.1	9.07	0	0	3.31738	8.53055	3.31738	10.4309	74.4038
cluster2	chr14_102810000_102820000_chr14_102970000_102980000	ENSMUSG00000098557.1	0.582	0.897	2.065	1.887	5.534	2.557	1.529	7.3	10.6	18.8	11.8	18.3	28.5	4.7	7.49	7.55	11.2	10.01	28.4	24.53	10.81	22.2169	18.9158	15.4375	15.5264	7.56107	11.6845	8.658
cluster2	chr13_118380000_118390000_chr13_119270000_119280000	ENSMUSG00000021731.9	1.095	2.108	1.988	3.082	5.533	1.003	4.048	13	12.9	11.4	12.7	16.3	14.8	19	0	0	0	0	0	0	0	13.5852	9.9297	15.6009	13.3697	14.6178	16.0927	16.8039
cluster2	chr9_73110000_73120000_chr9_74050000_74060000	ENSMUSG00000032215.11	1.367	2.04	2.081	0.695	5.527	0.723	0.684	14.5	13.5	12.4	12.6	16.4	15.9	14.7	0	0	0	0	0	0	0	12.4548	15.2902	14.2893	11.7861	13.9028	13.6147	18.6622
cluster2	chr3_37420000_37430000_chr3_38190000_38200000	ENSMUSG00000027722.10	2.604	1.968	3.875	2.187	5.524	1.933	2.115	15.1	13.8	10.3	12.9	16.7	15.7	15.5	0	0	0	0	0	0	0	14.8658	12.4487	13.4227	16.1377	13.9371	12.5286	16.6594
cluster2	chr4_133040000_133050000_chr4_133300000_133310000	ENSMUSG00000037692.10	1.694	2.23	2.171	2.22	5.523	2.138	2.252	11	12.3	17.8	14.2	18.9	18.4	7.4	16.11	13.64	17.4	23.46	9.1	11.86	8.43	15.3613	14.4033	15.8467	14.7125	16.8867	13.2571	9.5324
cluster2	chr4_55520000_55530000_chr4_56370000_56380000	ENSMUSG00000003032.8	2.01	1.315	2.837	2.777	5.523	3.28	1.644	8.7	12.6	14.6	9	11.6	37.7	5.8	0	0	0	0	0	0	0	12.5454	15.0661	13.9056	17.0747	13.499	15.5178	12.3914
cluster2	chr15_50890000_50900000_chr15_51710000_51720000	ENSMUSG00000038679.12	0.661	2.069	0.684	1.336	5.52	2.731	NA	9.7	10.2	10.7	7.6	28.9	30.8	2.1	0	0	0	0	0	0	0	15.7487	16.463	15.6117	13.2431	14.3655	11.4604	13.1076
cluster2	chr8_77610000_77620000_chr8_78020000_78030000	ENSMUSG00000031617.12	1.346	2.958	2.215	3.828	5.516	3.155	1.007	16.5	15.9	17.4	18.7	12.4	15	4	7.16	11.43	9.86	8.68	21.96	27.66	13.25	12.7034	13.6336	12.6576	15.8077	18.1076	15.273	11.8171
cluster2	chr12_99160000_99170000_chr12_100110000_100120000	ENSMUSG00000021178.8	1.58	0.408	0.418	2.245	5.51	2.102	0.485	15.1	14.1	13.2	15	14.7	13.8	14.1	30.23	18.32	17.94	16.39	5.31	6.56	5.24	15.642	12.6106	13.8355	13.08	13.253	17.2203	14.3586
cluster2	chr9_13260000_13270000_chr9_13660000_13670000	ENSMUSG00000031925.12	0.638	2.331	3.674	1.301	5.509	4.521	1.313	13.7	15.3	16.1	17	16.3	16.9	4.5	0	0	0	0	0	0	0	10.4659	4.07002	43.0126	10.4659	0	12.7975	19.188
cluster2	chr18_6760000_6770000_chr18_7540000_7550000	ENSMUSG00000073639.5	1.75	1.184	1.123	3.128	5.509	0.604	1.524	13.2	13.3	14.9	15.7	14.9	15.4	12.7	0	0	0	0	0	0	0	15.3914	15.0837	11.6243	17.5065	14.4649	11.1581	14.7712
cluster2	chr16_14700000_14710000_chr16_15460000_15470000	ENSMUSG00000022676.6	2.223	3.127	0.706	2.241	5.507	3.217	0.744	4.5	5.8	11.1	6.3	34.7	33.7	3.9	0	0	0	0	0	0	0	11.5351	16.8355	10.2881	19.0995	19.4074	14.6535	8.18095
cluster2	chr1_189000000_189010000_chr1_189570000_189580000	ENSMUSG00000026608.8	3.473	2.3	2.283	1.504	5.501	2.473	1.588	13.7	14.9	14.3	15	16.9	15.5	9.7	0	0	0	0	0	0	0	13.519	13.8519	13.9314	16.3811	13.7434	13.2316	15.3416
cluster2	chr18_76350000_76360000_chr18_76930000_76940000	ENSMUSG00000025421.10	2.169	2.851	1.992	2.822	5.493	2.67	0.44	15.4	14.1	15.6	16.2	13.8	13	12	10.77	10.46	9.52	15.55	30.94	11.67	11.09	12.8713	14.9708	16.7251	12.2169	12.1211	15.0669	16.0279
cluster2	chr14_21110000_21120000_chr14_21840000_21850000	ENSMUSG00000021773.6	3.708	2.966	3.481	2.536	5.488	2.953	1.856	9.1	8.7	11.9	10.6	14.6	13	32.1	9.5	9.64	8.23	12.81	8.97	9.71	41.13	16.6646	14.1885	14.9783	8.42111	14.0575	15.4	16.29
cluster2	chr4_12800000_12810000_chr4_13750000_13760000	ENSMUSG00000006586.11	1.213	4.108	1.615	3.876	5.486	1.188	NA	11.7	18.3	19.2	25.1	9.4	11.9	4.4	0	0	0	0	0	0	0	14.0324	16.4244	11.2248	13.783	17.777	16.7559	10.0025
cluster2	chr2_140660000_140670000_chr2_141190000_141200000	ENSMUSG00000051379.8	0.465	1.267	2.72	0.886	5.485	1.434	0.788	20.5	19.3	11.9	9.3	15.2	22	1.8	0	0	0	0	0	0	0	22.3832	17.5511	17.5511	10.1407	12.8722	12.4018	7.09989
cluster2	chr2_74710000_74720000_chr2_75340000_75350000	ENSMUSG00000079277.5	0.967	1.326	2.344	2.386	5.485	1.771	3.271	1.3	1.3	49.1	41.9	2.3	2.6	1.5	0	0	0	0	0	0	0	5.73472	5.37631	4.18276	38.1172	29.7482	4.30077	12.54
cluster2	chr2_37850000_37860000_chr2_38360000_38370000	ENSMUSG00000000247.7	2.402	0.861	2.348	3.556	5.483	2.769	2.354	46.5	26.7	7	2	9.6	5	3.1	17.43	10.61	13.7	11.31	22.45	15.03	9.47	30.9892	19.4787	7.84395	5.67648	22.765	8.18084	5.06587
cluster2	chr16_95580000_95590000_chr16_95960000_95970000	ENSMUSG00000040732.14	1.419	1.868	1.037	2.006	5.482	2.903	1.623	7.3	8.5	13.8	8.7	31.9	22.6	7.3	14.04	10.91	8.01	12.94	20.19	22.99	10.91	16.9642	7.77893	4.94454	26.1451	40.2776	3.88964	0
cluster2	chr19_26690000_26700000_chr19_27430000_27440000	ENSMUSG00000041360.7	1.739	1.131	3.008	1.61	5.479	3.493	1.854	14.1	13.4	13.2	12.9	14.9	13.9	17.5	0	0	0	0	0	0	0	18.4657	12.3481	15.4693	6.11547	14.3329	13.6101	19.6583
cluster2	chr16_85790000_85800000_chr16_86630000_86640000	ENSMUSG00000022893.10	3.025	NA	3.785	1.547	5.478	1.991	0.826	7	5.3	12.7	8.5	28.8	26.5	11.3	0	0	0	0	0	0	0	15.3033	17.0239	22.6177	9.52759	13.4021	15.6744	6.45093
cluster2	chr2_159590000_159600000_chr2_160370000_160380000	ENSMUSG00000074622.4	1.215	1.732	2.74	3.076	5.473	4.081	1.522	9.4	10.3	21.6	22.4	11.8	18.2	6.3	0	0	0	0	0	0	0	18.4319	15.2893	10.8856	10.0001	14.4119	15.5888	15.3924
cluster2	chr16_85890000_85900000_chr16_86410000_86420000	ENSMUSG00000022894.5	0.681	3.237	0.628	3.334	5.472	3.168	3.924	9.1	9.2	13.5	14.7	30.3	15.9	7.3	0	0	0	0	0	0	0	17.4837	16.3916	14.2363	9.63297	21.4127	12.7922	8.0506
cluster2	chr2_16350000_16360000_chr2_16800000_16810000	ENSMUSG00000026748.9	NA	1.211	1.584	3.783	5.47	1.232	NA	10	13.3	18.3	15.1	18.1	20.8	4.5	0	0	0	0	0	0	0	16.6166	15.1884	19.5769	16.7123	13.8087	9.81206	8.28505
cluster2	chr19_32480000_32490000_chr19_33240000_33250000	ENSMUSG00000024896.8	1.655	3.762	2.847	2.219	5.468	1.619	0.874	9	10.9	11	11.2	15.7	13.3	28.9	0	0	0	0	0	0	0	13.5635	13.3616	12.6552	12.0195	17.2631	14.2376	16.8995
cluster2	chr8_56520000_56530000_chr8_57320000_57330000	ENSMUSG00000038193.3	3.87	3.072	2.529	2.716	5.466	2.117	2.983	4.1	4.2	4.2	4.6	53.3	17.6	12	9.36	17.82	8.35	7.73	25.38	18.08	13.29	2.23485	17.0417	6.42265	12.2867	41.0654	6.14877	14.7999
cluster2	chr16_14700000_14710000_chr16_15310000_15320000	ENSMUSG00000022676.6	0.774	NA	1.556	1.627	5.461	2.855	4.801	4.5	5.8	11.1	6.3	34.7	33.7	3.9	0	0	0	0	0	0	0	11.5351	16.8355	10.2881	19.0995	19.4074	14.6535	8.18095
cluster2	chr6_137790000_137800000_chr6_138140000_138150000	ENSMUSG00000008540.7	0.907	0.847	2.602	2.132	5.456	2.301	2.2	8.1	9.5	15.2	12.4	25.1	14.8	14.8	0	0	0	0	0	0	0	12.0903	14.471	15.7586	9.96923	21.8564	16.401	9.45343
cluster2	chr15_3290000_3300000_chr15_3990000_4000000	ENSMUSG00000041935.9	NA	0.659	4.601	2.022	5.453	3.139	0.615	17.8	18.9	17	16.1	12.3	12.7	5.2	0	0	0	0	0	0	0	19.0808	15.2472	18.7782	7.81637	11.2648	13.3311	14.4815
cluster2	chr13_101760000_101770000_chr13_102490000_102500000	ENSMUSG00000041417.11	2.627	2.02	1.205	2.788	5.452	3.339	0.59	10.7	11.7	15.6	18.7	11.1	18.1	14.1	0	0	0	0	0	0	0	14.7964	13.9805	13.6331	10.5088	14.5751	14.2748	18.2312
cluster2	chr16_58300000_58310000_chr16_58670000_58680000	ENSMUSG00000022742.5	2.982	2.516	1.976	1.747	5.452	3.841	2.891	1.4	1.5	1.7	1.8	2.1	2.1	89.4	0	0	0	0	0	0	0	10.1046	15.555	11.6657	18.687	14.3655	22.0982	7.52391
cluster2	chr15_56690000_56700000_chr15_57390000_57400000	ENSMUSG00000022367.7	2.903	4.286	3.648	1.299	5.451	0.639	0.807	10.2	9.8	15.2	10.6	25.3	21	7.9	7.92	5.75	15.14	4.27	48.12	8.64	10.16	18.4133	21.9618	4.81054	9.2027	28.039	10.6676	6.90513
cluster2	chr18_6760000_6770000_chr18_7500000_7510000	ENSMUSG00000073639.5	1.649	3.106	4.152	3.102	5.443	3.175	2.163	13.2	13.3	14.9	15.7	14.9	15.4	12.7	8.33	11.19	15.84	10.63	25.02	13.71	15.28	15.3914	15.0837	11.6243	17.5065	14.4649	11.1581	14.7712
cluster2	chr11_64440000_64450000_chr11_64970000_64980000	ENSMUSG00000020549.10	1.787	1.244	2.223	2.438	5.443	1.674	0.537	13.6	13.2	12.4	14.2	13.9	13.3	19.5	0	0	0	0	0	0	0	11.4382	13.0408	15.0187	16.4044	15.1596	15.2908	13.6475
cluster2	chr19_30330000_30340000_chr19_30550000_30560000	ENSMUSG00000024868.8	4.082	2.985	4.063	1.638	5.443	2.71	3.536	8.1	11.7	7.5	5.1	13.3	43.5	10.9	0	0	0	0	0	0	0	19.5949	13.4026	20.4021	14.7971	13.0025	15.6021	3.19863
cluster2	chr9_30620000_30630000_chr9_30920000_30930000	ENSMUSG00000033453.7	1.223	1.539	2.423	2.319	5.435	4.158	0.549	9.2	11.3	14.8	10.6	23.4	26.4	4.2	9.42	7.64	8.7	15.32	39.9	8.52	10.5	16.196	11.7414	17.2805	21.1367	16.2545	14.5112	2.87984
cluster2	chr4_82150000_82160000_chr4_82500000_82510000	ENSMUSG00000008575.13	1.238	0.458	1.204	2.118	5.435	2.18	1.021	22.7	9.5	14.2	12.4	14.9	22.1	4.1	11.52	11.04	10.5	10.5	31.58	16.54	8.29	13.4736	15.7433	16.7579	13.7093	21.5794	11.6375	7.09897
cluster2	chr7_81820000_81830000_chr7_82250000_82260000	ENSMUSG00000025103.7	1.858	0.439	1.898	2.516	5.433	1.728	0.934	15.5	16.2	16.6	16.3	12.9	13.4	9.1	0	0	0	0	0	0	0	14.3268	14.5772	11.2339	11.1848	15.9278	15.9278	16.8218
cluster2	chr6_49510000_49520000_chr6_50260000_50270000	ENSMUSG00000029821.11	4.248	1.879	4.023	2.472	5.43	1.256	0.734	16	16.1	15.2	15.8	14.3	14	8.5	0	0	0	0	0	0	0	13.4407	12.4747	13.775	14.646	17.8685	19.2199	8.57518
cluster2	chr18_47360000_47370000_chr18_48350000_48360000	ENSMUSG00000019647.12	1.343	0.573	0.989	1.965	5.424	1.969	1.288	14.6	19.7	19.1	12.2	17	15.1	2.3	0	0	0	0	0	0	0	14.7414	16.4591	16.25	14.2763	15.0061	16.2846	6.98259
cluster2	chr19_37540000_37550000_chr19_37940000_37950000	ENSMUSG00000053799.6	4.351	3.167	1.006	1.623	5.422	2.185	1.298	8.8	6.9	8	10.3	6.7	7	52.3	0	0	0	0	0	0	0	14.2612	15.2897	15.8073	5.84202	15.3452	13.0015	20.453
cluster2	chr2_74690000_74700000_chr2_75640000_75650000	ENSMUSG00000043342.9	1.662	1.689	3.087	2.717	5.419	1.889	0.553	2.9	2.9	3	53.9	30.7	3.7	3	9.41	8.68	8.74	13.36	24.22	21.01	14.57	9.76689	3.20828	6.5593	18.951	40.8149	7.43138	13.2683
cluster2	chr2_4150000_4160000_chr2_4480000_4490000	ENSMUSG00000026657.12	2.929	3.55	1.886	2.97	5.416	1.89	0.385	13.5	13.5	16.7	14.2	19.1	16.3	6.7	11.33	14.35	16.72	19.08	14.66	15.39	8.46	14.637	18.8049	14.7525	15.7982	12.6301	17.1339	6.24335
cluster2	chr12_56650000_56660000_chr12_57190000_57200000	ENSMUSG00000035472.9	1.395	1.616	2.849	2.368	5.414	2.534	3.359	3.9	4.2	3.9	4.1	5	4.6	74.1	0	0	0	0	0	0	0	5.60815	9.34292	7.16295	13.7029	5.29603	3.42891	55.4581
cluster2	chr5_143540000_143550000_chr5_143950000_143960000	ENSMUSG00000083012.4	1.759	0.418	1.61	1.096	5.414	2.501	2.531	14.4	14.4	14.9	16.1	11.5	12.1	16.7	0	0	0	0	0	0	0	11.1348	9.24345	11.4118	25.0073	13.8619	16.8754	12.4653
cluster2	chr5_150670000_150680000_chr5_151080000_151090000	ENSMUSG00000034021.11	1.69	2.261	1.236	1.539	5.41	2.739	1.936	16	15.1	13.8	12.1	17.5	16.7	8.8	0	0	0	0	0	0	0	12.2116	10.1419	10.5597	33.0296	6.72981	16.4611	10.8663
cluster2	chr18_54210000_54220000_chr18_54990000_55000000	ENSMUSG00000052713.8	1.412	0.58	1.237	1.429	5.407	1.806	0.578	18.1	17.8	17.1	15.2	14.1	14	3.8	12.87	9.3	11.42	13.61	32.86	15.02	4.93	16.0858	20.4555	13.8209	20.3661	15.0023	9.45336	4.81599
cluster2	chr15_10970000_10980000_chr15_11400000_11410000	ENSMUSG00000022241.5	NA	1.117	NA	1.164	5.407	2.069	1.296	13.4	12.7	12.1	12.8	14.5	14.4	20.1	0	0	0	0	0	0	0	13.4571	10.0612	18.1483	15.2309	12.7811	12.7811	17.5405
cluster2	chr7_66810000_66820000_chr7_67640000_67650000	ENSMUSG00000030555.11	2.755	3.488	4.065	2.943	5.404	3.213	2.772	13	11.3	12.9	9.6	27.6	22	3.6	11.59	4.44	9.8	16.07	25.21	20.93	11.96	11.9862	14.6494	8.21032	14.4294	22.9752	17.6468	10.1026
cluster2	chr3_129900000_129910000_chr3_130570000_130580000	ENSMUSG00000027997.8	2.875	3.959	3.663	1.403	5.404	1.195	0.509	11.5	11.1	11.3	10.8	22.1	19.9	13.2	0	0	0	0	0	0	0	19.9391	14.7956	19.1985	9.9467	11.232	11.232	13.656
cluster2	chr11_34840000_34850000_chr11_35770000_35780000	ENSMUSG00000018846.8	1.303	3.225	0.684	0.642	5.397	3.505	0.745	16.6	17.2	17.5	15.5	13.4	12.8	7	0	0	0	0	0	0	0	11.3392	9.6074	6.13221	11.8063	5.20872	9.02866	46.8775
cluster2	chr9_13220000_13230000_chr9_13740000_13750000	ENSMUSG00000031918.12	2.247	2.32	4.992	3.247	5.397	2.181	1.77	13.9	14.9	14.1	13.3	18	16.5	9.3	0	0	0	0	0	0	0	13.8126	14.615	14.9276	15.4414	14.1382	13.5326	13.5326
cluster2	chr14_97320000_97330000_chr14_98160000_98170000	ENSMUSG00000055639.12	2.732	2.455	3.874	3.489	5.396	1.113	NA	17.9	19.1	18	16.9	19.3	7	1.7	0	0	0	0	0	0	0	11.9272	17.4933	19.368	14.8419	17.7444	14.8419	3.78328
cluster2	chr4_83800000_83810000_chr4_84670000_84680000	ENSMUSG00000028487.14	3.133	3.103	3.726	1.133	5.394	3.787	NA	5.6	14.2	16.6	8.9	19.9	32.1	2.9	0	0	0	0	0	0	0	15.9705	18.544	14.6806	14.1448	16.5379	12.5942	7.52814
cluster2	chr12_73120000_73130000_chr12_73500000_73510000	ENSMUSG00000021103.8	1.818	1.511	2.185	2.021	5.393	1.879	1.993	12.6	12.7	12.1	13.3	19.9	18.8	10.5	8.27	7.6	13.5	11.18	31.37	21.09	6.99	15.7277	13.5498	16.1216	11.7109	13.6195	13.0902	16.1803
cluster2	chr2_117460000_117470000_chr2_118250000_118260000	ENSMUSG00000027344.9	0.592	2.422	5.983	2.546	5.388	1.11	1.354	19.5	14.4	18.1	14.7	11	13.1	9.3	10.21	8.9	6.26	18.5	27.21	15.79	13.13	11.5338	16.1216	13.3684	17.0399	12.3196	13.6295	15.9872
cluster2	chr3_38880000_38890000_chr3_39540000_39550000	ENSMUSG00000046743.6	1.915	1.686	NA	0.981	5.387	2.844	3.04	15.8	13.8	16.2	13.7	16.5	20.6	3.4	8.55	10.45	9.98	13	34.26	14.44	9.31	16.4159	16.2645	14.0194	15.5057	15.5833	17.5643	4.64693
cluster2	chr16_52440000_52450000_chr16_53280000_53290000	ENSMUSG00000022636.9	2.852	1.41	1.325	1.432	5.385	3.599	2.418	14.8	18.1	22	9.9	11.5	15.2	8.5	0	0	0	0	0	0	0	15.0248	11.3474	10.8923	18.0079	15.0791	20.119	9.52963
cluster2	chr10_44320000_44330000_chr10_45060000_45070000	ENSMUSG00000019849.10	2.93	2.287	2.124	1.619	5.385	1.1	1.768	12.5	13.8	14.1	14.6	18.4	14.6	12.2	7.89	8.32	12.45	14.19	26.61	16.86	13.68	14.8067	15.5594	14.3451	12.4338	14.3451	17.3752	11.1346
cluster2	chr1_71650000_71660000_chr1_72080000_72090000	ENSMUSG00000026193.11	2.627	3.374	2.94	3.184	5.379	2.045	1.807	9.5	9.8	15.3	8	19.9	24	13.3	0	0	0	0	0	0	0	18.9358	16.7778	15.4667	14.9022	12.7177	13.2686	7.93126
cluster2	chr12_102130000_102140000_chr12_102370000_102380000	ENSMUSG00000041771.9	2.122	2.507	0.602	2.316	5.377	2.603	1.808	13.3	15.9	17.5	13.6	12.5	15.1	12.1	7.38	12.57	10.54	13.88	22.65	16.61	16.37	12.8046	20.0435	13.3162	12.8806	18.738	15.63	6.58691
cluster2	chr3_99250000_99260000_chr3_99990000_100000000	ENSMUSG00000027868.7	3.952	0.648	2.325	0.701	5.377	2.636	1.437	5.8	5.8	16	5.3	42.2	22.2	2.7	0	0	0	0	0	0	0	8.72935	7.83939	3.37641	12.8117	37.7951	22.7587	6.68934
cluster2	chr11_110660000_110670000_chr11_111060000_111070000	ENSMUSG00000041695.2	1.237	3.204	2.774	2.628	5.366	3.278	3.059	9.7	9	14.1	9.3	22.7	27.9	7.3	10.25	7.49	9.6	10.03	41.43	15.1	6.09	6.17186	17.5029	14.8145	25.1448	13.9215	16.4984	5.94601
cluster2	chr15_58390000_58400000_chr15_58870000_58880000	ENSMUSG00000037085.7	1.86	0.772	3.458	0.691	5.363	1.579	2.075	13.4	14.3	13.5	13.8	14.3	14.9	15.8	0	0	0	0	0	0	0	13.1271	16.0237	14.3958	14.9129	9.94114	11.7956	19.8038
cluster2	chr7_66690000_66700000_chr7_67620000_67630000	ENSMUSG00000030509.12	0.651	1.305	2.486	0.647	5.354	1.827	2.136	14.5	15.7	15.9	15.5	14.8	15	8.5	7.15	9.71	10.51	17.23	36.14	10.29	8.97	14.4043	14.4969	13.0179	13.6648	13.7234	12.4097	18.283
cluster2	chr2_18390000_18400000_chr2_18870000_18880000	ENSMUSG00000026740.8	1.052	2.492	2.08	0.756	5.354	2.257	0.589	15	13.4	14.9	13.5	16	17.5	9.6	6.22	8.92	7.27	10.2	8.43	7.37	51.57	14.853	15.3894	15.1189	12.2128	12.8104	14.5502	15.0653
cluster2	chr2_18390000_18400000_chr2_19360000_19370000	ENSMUSG00000026740.8	4.992	5.291	3.337	2.92	5.353	2.58	1.199	15	13.4	14.9	13.5	16	17.5	9.6	0	0	0	0	0	0	0	14.853	15.3894	15.1189	12.2128	12.8104	14.5502	15.0653
cluster2	chr4_97770000_97780000_chr4_98500000_98510000	ENSMUSG00000028565.14	2.229	1.295	1.507	4.168	5.35	2.419	2.825	20.2	9.2	18.5	14.4	18.4	16.8	2.5	10.06	8.86	8.98	13.42	41.29	9.64	7.75	16.6305	12.656	19.3898	13.529	17.3067	12.6106	7.8774
cluster2	chr8_102780000_102790000_chr8_103710000_103720000	ENSMUSG00000031673.5	2.156	3.357	1.081	3.074	5.339	3.023	NA	8	9.6	13.6	10	27.8	28.8	2.2	0	0	0	0	0	0	0	17.1514	19.9655	17.7559	18.1702	14.2876	9.50304	3.16633
cluster2	chr7_66840000_66850000_chr7_67100000_67110000	ENSMUSG00000058145.11	1.942	1.886	0.791	0.989	5.338	2.705	1.174	6.4	6.4	15.7	11.3	24.7	29.8	5.7	14.48	10.79	11.1	17.6	24.42	14.48	7.13	10.6561	13.453	17.6001	20.9324	15.0739	14.3709	7.91348
cluster2	chr4_95040000_95050000_chr4_95940000_95950000	ENSMUSG00000052684.4	1.251	2.661	2.686	2.692	5.336	1.147	1.54	17.3	12.6	12.8	17.8	16.5	19.9	3.2	0	0	0	0	0	0	0	13.0336	15.5993	7.89817	19.1288	12.7515	12.6555	18.9331
cluster2	chr9_120590000_120600000_chr9_121270000_121280000	ENSMUSG00000040936.10	2.749	3.574	2.906	2.979	5.333	1.452	1.851	20	17.4	18.4	10.9	13.1	13.8	6.5	25.78	16.77	16.77	12.18	8.95	10.12	9.42	16.5691	13.5868	17.124	10.4249	14.3313	13.1714	14.7924
cluster2	chr2_5060000_5070000_chr2_5800000_5810000	ENSMUSG00000026672.7	3.851	2.336	3.791	2.92	5.331	0.507	3.425	7	8.1	12.4	10.9	11.1	8.8	41.7	6.9	10.87	6.41	10.04	9.21	9.15	47.42	11.1238	15.4144	15.9056	13.3323	11.4987	14.4138	18.3114
cluster2	chr9_84570000_84580000_chr9_85320000_85330000	ENSMUSG00000032265.10	2.924	0.497	1.057	NA	5.328	1.575	3.21	9.1	15.1	18	12.2	10.3	13	22.4	0	0	0	0	0	0	0	16.2343	12.5157	13.5584	16.4082	13.6945	13.3567	14.2322
cluster2	chr11_110670000_110680000_chr11_111060000_111070000	ENSMUSG00000041695.2	1.682	1.134	2.54	3.322	5.326	2.299	2.003	9.7	9	14.1	9.3	22.7	27.9	7.3	9.13	11.24	8.75	13.14	34.69	14.61	8.44	6.17186	17.5029	14.8145	25.1448	13.9215	16.4984	5.94601
cluster2	chr9_120570000_120580000_chr9_121090000_121100000	ENSMUSG00000025794.8	2.565	0.917	0.743	1.468	5.322	1.668	2.274	11.9	11.3	10.6	10.8	17.1	16.3	22.1	26.73	15.71	16.85	19.12	6.55	8.16	6.88	9.68836	14.124	14.9705	16.6097	16.4795	15.8658	12.2621
cluster2	chr4_55520000_55530000_chr4_56350000_56360000	ENSMUSG00000003032.8	0.712	1.409	2.105	3.619	5.313	3.627	2.448	8.7	12.6	14.6	9	11.6	37.7	5.8	0	0	0	0	0	0	0	12.5454	15.0661	13.9056	17.0747	13.499	15.5178	12.3914
cluster2	chr2_74210000_74220000_chr2_74660000_74670000	ENSMUSG00000001815.11	2.274	1.152	1.81	1.472	5.313	3.155	0.962	7.4	12	17.7	11.6	36.6	7.5	7.4	11.93	16.21	11.05	11.85	32.94	10.52	5.49	0	8.16264	18.821	4.08166	56.4606	4.99095	7.48319
cluster2	chr12_94940000_94950000_chr12_95690000_95700000	ENSMUSG00000047414.6	1.444	1.87	1.917	3.625	5.309	3.179	0.676	10.4	11	19.5	11.7	16.4	28.5	2.6	0	0	0	0	0	0	0	17.5676	15.5303	16.7614	16.3486	14.9535	12.8008	6.03772
cluster2	chr1_12180000_12190000_chr1_12690000_12700000	ENSMUSG00000016918.11	0.552	2.889	2.6	0.61	5.308	1.354	0.698	8.3	11.5	27.8	8.2	23	19	2.2	0	0	0	0	0	0	0	12.8101	15.3498	8.93367	37.7792	15.8506	3.71158	5.56497
cluster2	chr11_109920000_109930000_chr11_110250000_110260000	ENSMUSG00000044749.9	1.985	0.457	1.911	2.534	5.304	4.029	NA	10.5	10.4	11.5	10.5	10.8	13.2	33.1	0	0	0	0	0	0	0	17.9517	8.97004	8.97004	11.541	4.48807	14.112	33.9672
cluster2	chr13_34980000_34990000_chr13_35900000_35910000	ENSMUSG00000021418.11	2.161	2.514	1.538	3.263	5.304	2.143	0.493	12.7	9.9	11.3	11.7	20	16.9	17.6	0	0	0	0	0	0	0	15.2705	14.2108	15.7425	16.7408	11.0868	11.7333	15.2152
cluster2	chr15_68930000_68940000_chr15_69910000_69920000	ENSMUSG00000022332.7	3.154	1.608	NA	6.38	5.301	1.715	0.89	25	14	17.2	20.3	8.4	9.8	5.4	0	0	0	0	0	0	0	10.055	14.524	14.9595	16.4604	18.0158	14.9595	11.0258
cluster2	chr4_64520000_64530000_chr4_65120000_65130000	ENSMUSG00000028370.7	2.912	3.498	1.875	1.776	5.299	1.154	1.617	19.2	14.4	14.7	12.2	13.2	16.8	9.5	0	0	0	0	0	0	0	16.0725	17.117	7.8843	23.0702	11.161	13.6855	11.0094
cluster2	chr11_16510000_16520000_chr11_17210000_17220000	ENSMUSG00000020116.7	NA	2.153	2.197	4.371	5.299	1.382	0.626	12.6	12.5	10.8	12.4	16.4	14.6	20.7	0	0	0	0	0	0	0	15.3277	11.7464	14.5847	10.4673	11.8163	19.9159	16.1417
cluster2	chr17_49420000_49430000_chr17_49870000_49880000	ENSMUSG00000064120.9	2.243	0.698	3.695	3.285	5.297	2.743	1.82	11.4	12	13.4	11	13.3	12.9	25.9	14.43	9.88	12.52	15.94	24.17	15.27	7.79	11.4638	15.7462	16.0878	13.6512	14.1202	13.6512	15.2796
cluster2	chr13_63430000_63440000_chr13_64030000_64040000	ENSMUSG00000021461.12	3.865	4.584	4.755	3.348	5.297	2.076	3.268	14.2	15	13.1	15.1	15.3	13.7	13.5	12.06	14.32	14.32	11.07	13.82	24.9	9.51	14.8225	12.0269	13.2825	14.6315	12.4623	12.8475	19.9268
cluster2	chr8_102780000_102790000_chr8_103590000_103600000	ENSMUSG00000031673.5	3.62	1.04	4.86	5.655	5.296	3.627	2.446	8	9.6	13.6	10	27.8	28.8	2.2	0	0	0	0	0	0	0	17.1514	19.9655	17.7559	18.1702	14.2876	9.50304	3.16633
cluster2	chr10_56370000_56380000_chr10_56830000_56840000	ENSMUSG00000050953.9	3.506	1.96	3.184	1.954	5.295	2.984	0.667	10.6	13.8	15.2	11.3	23.2	24.3	1.8	12.25	7.06	8.64	11.33	38.02	17.09	5.6	18.8134	14.5184	10.2073	7.01492	19.7837	21.2124	8.44981
cluster2	chr6_56800000_56810000_chr6_57580000_57590000	ENSMUSG00000029798.9	1.381	0.729	1.464	2.909	5.293	1.945	1.263	14.1	12	11.9	12.1	15	13.6	21.2	0	0	0	0	0	0	0	8.72746	9.63266	6.36559	3.27287	18.9081	11.8194	41.2739
cluster2	chr6_52250000_52260000_chr6_52800000_52810000	ENSMUSG00000000938.11	2.372	2.534	2.028	3.338	5.292	2.771	0.866	0.5	0.5	0.5	27.2	70.3	0.5	0.6	7.95	10.38	11.29	11.29	31.03	20.29	7.78	2.30814	0	4.48924	36.4014	51.1583	1.41123	4.23168
cluster2	chr1_150540000_150550000_chr1_151340000_151350000	ENSMUSG00000023150.10	1.277	1.294	2.805	1.83	5.29	2.96	1.319	18.7	15	13.2	13.9	15.3	15.3	8.5	7.78	6.61	9.02	9.67	47.81	13.08	6.03	16.018	13.5515	12.0638	14.1868	15.9042	13.5515	14.7242
cluster2	chr11_22220000_22230000_chr11_22970000_22980000	ENSMUSG00000044068.6	1.597	2.099	1.654	3.119	5.29	2.712	0.572	14.1	14.8	15.9	16.2	11.8	14	13.3	0	0	0	0	0	0	0	13.8634	6.92722	17.3347	21.7771	8.41661	5.44933	26.2316
cluster2	chr18_8420000_8430000_chr18_9210000_9220000	ENSMUSG00000036904.5	2.299	2.224	4.527	2.416	5.289	4.344	1.466	23.8	11.3	12.2	9.5	18.5	18.2	6.4	0	0	0	0	0	0	0	19.3736	14.8741	9.27481	17.3029	15.2183	14.6001	9.3562
cluster2	chr7_115180000_115190000_chr7_116040000_116050000	ENSMUSG00000051910.9	2.87	3.806	1.364	2.044	5.288	4.55	0.774	21.1	10.1	10	12.5	15.7	10	20.7	0	0	0	0	0	0	0	5.94098	2.31034	0	0.658797	0	0	91.0899
cluster2	chr6_4620000_4630000_chr6_5100000_5110000	ENSMUSG00000032827.11	3.035	2.975	2.778	0.59	5.286	1.55	3.797	16.1	15.8	15.7	14.6	16	14.2	7.4	0	0	0	0	0	0	0	15.6654	14.1358	16.6071	16.0722	14.504	12.9821	10.0334
cluster2	chr2_58720000_58730000_chr2_59160000_59170000	ENSMUSG00000026991.16	2.946	1.764	2.125	3.223	5.284	1.618	1.193	15.8	13	14.6	11	15.6	20.5	9.6	0	0	0	0	0	0	0	15.7473	13.6496	13.4098	15.2327	16.0053	14.3131	11.6424
cluster2	chr15_43160000_43170000_chr15_43530000_43540000	ENSMUSG00000051920.6	3.493	3.924	1.527	3.339	5.283	2.613	2.616	26.8	15.6	8.4	6.2	7.1	32.5	3.4	0	0	0	0	0	0	0	15.9645	18.2013	13.8489	21.7282	17.178	12.0539	1.0253
cluster2	chr2_60880000_60890000_chr2_61440000_61450000	ENSMUSG00000026970.12	3.995	2.61	1.811	1.871	5.283	3.602	1.894	5.5	7.2	13.7	14.4	21	22.7	15.5	0	0	0	0	0	0	0	13.9694	14.4465	13.3921	19.6561	17.6093	14.0495	6.87705
cluster2	chr19_38420000_38430000_chr19_38820000_38830000	ENSMUSG00000024999.7	1.11	1.703	1.753	2.928	5.279	2.501	2.053	15.1	12.9	13.3	11.9	15.5	14.7	16.6	0	0	0	0	0	0	0	15.0401	12.9905	16.6028	10.8367	13.4226	17.1987	13.9087
cluster2	chr9_73550000_73560000_chr9_73960000_73970000	ENSMUSG00000062151.9	3.912	0.806	3.457	4.951	5.279	2.667	3.068	14.7	14.4	16.4	15.3	13.2	14.4	11.6	0	0	0	0	0	0	0	2.46914	28.095	10.8056	5.5557	16.6596	20.0635	16.3515
cluster2	chr4_81790000_81800000_chr4_82500000_82510000	ENSMUSG00000008575.13	3.402	3.487	3.515	3.819	5.278	3.868	1.282	22.7	9.5	14.2	12.4	14.9	22.1	4.1	0	0	0	0	0	0	0	13.4736	15.7433	16.7579	13.7093	21.5794	11.6375	7.09897
cluster2	chr8_46260000_46270000_chr8_46550000_46560000	ENSMUSG00000031629.9	2.122	2.02	2.359	3.128	5.273	3.15	2.971	18.1	14.7	10.8	10.6	15.2	12.2	18.2	0	0	0	0	0	0	0	15.1023	11.9617	12.7489	17.2691	13.8129	13.0756	16.0295
cluster2	chr1_91490000_91500000_chr1_92460000_92470000	ENSMUSG00000034292.9	3.614	1.517	3.938	1.897	5.273	0.845	0.536	15.5	14.7	15.1	15.2	15.2	16.3	7.9	0	0	0	0	0	0	0	14.3733	14.2713	13.6253	15.5542	13.394	15.5211	13.2608
cluster2	chr19_26750000_26760000_chr19_27350000_27360000	ENSMUSG00000024921.12	2.3	1.651	2.408	1.738	5.272	1.202	1.486	15.7	13.7	16	10.2	20.2	20.6	3.6	0	0	0	0	0	0	0	13.6657	13.5296	17.5849	12.7128	16.5897	16.4137	9.50352
cluster2	chr8_45430000_45440000_chr8_45990000_46000000	ENSMUSG00000031637.9	1.143	2.917	NA	0.576	5.27	4.674	0.625	15.3	14.7	15	13.4	14.3	14.1	13.1	0	0	0	0	0	0	0	6.60747	14.5938	10.9488	17.553	18.5391	10.2547	21.5032
cluster2	chr2_78200000_78210000_chr2_78870000_78880000	ENSMUSG00000027011.10	2.226	1.963	2.829	2.879	5.27	2.725	0.539	14.7	15.9	15.6	15.5	15.8	12.9	9.5	0	0	0	0	0	0	0	14.4789	12.7855	15.5428	15.5208	11.7543	12.8768	17.0409
cluster2	chr9_78780000_78790000_chr9_79760000_79770000	ENSMUSG00000032330.6	2.676	0.679	0.633	1.31	5.27	1.696	0.718	13.3	13.5	12.7	15.2	14.7	13.3	17.4	5.76	8.7	11.91	10.24	31.69	28.76	2.95	8.25729	14.3474	16.5259	16.8501	13.4826	9.9957	20.541
cluster2	chr11_44620000_44630000_chr11_45380000_45390000	ENSMUSG00000057098.10	2.369	2.479	1.856	0.466	5.269	3.86	NA	5.4	17.2	21.8	21.5	19.1	14.4	0.5	6.42	8.8	8.56	10.27	42.27	18.6	5.08	9.4662	14.6055	16.3713	17.9795	19.1849	15.0876	7.30511
cluster2	chr4_12860000_12870000_chr4_13780000_13790000	ENSMUSG00000006586.11	3.423	2.374	0.589	0.556	5.269	2.201	NA	11.7	18.3	19.2	25.1	9.4	11.9	4.4	14.06	10.47	10.81	15.2	30.17	12	7.3	14.0324	16.4244	11.2248	13.783	17.777	16.7559	10.0025
cluster2	chr12_33420000_33430000_chr12_34420000_34430000	ENSMUSG00000020561.7	1.266	1.851	3.737	1.289	5.267	2.535	2.14	11.7	13	11.9	11.8	17.5	16	18.1	0	0	0	0	0	0	0	13.7243	11.928	15.0597	14.6961	12.8981	13.0387	18.6551
cluster2	chr5_41050000_41060000_chr5_41840000_41850000	ENSMUSG00000061755.7	1.27	4.706	1.997	1.962	5.265	2.4	1.231	15	14.6	14.6	14.5	15.1	14.7	11.6	0	0	0	0	0	0	0	13.6437	15.762	13.206	14.3472	13.4994	13.7797	15.762
cluster2	chr13_30920000_30930000_chr13_31630000_31640000	ENSMUSG00000038402.2	2.474	1.572	3.824	0.544	5.265	1.653	2.051	8.8	14.1	16.5	13.7	4.2	38.9	3.7	10.68	10.22	7.86	11.73	10.52	7.86	41.12	14.6297	13.0407	14.9657	11.5648	12.9214	24.49	8.3876
cluster2	chr15_95790000_95800000_chr15_96420000_96430000	ENSMUSG00000064210.6	2.025	3.332	2.629	3.934	5.264	1.96	1.313	12.8	12.6	15.8	12.5	18.7	19.4	8.1	0	0	0	0	0	0	0	13.248	15.8566	13.6744	14.1656	15.9961	15.2207	11.8387
cluster2	chr6_118640000_118650000_chr6_119320000_119330000	ENSMUSG00000041460.10	2.455	2.782	3.346	1.433	5.253	1.077	1.679	13.9	14.8	14.3	15.3	13.9	14	14	0	0	0	0	0	0	0	17.9476	15.9982	24.1973	10.2898	10.4315	16.5453	4.59028
cluster2	chr5_81020000_81030000_chr5_81960000_81970000	ENSMUSG00000037605.12	1.533	2.434	1.952	4.253	5.251	1.042	0.765	11.6	15.1	17.7	13.8	22	16.9	3	10.62	29.91	16.82	15.35	17.55	6.43	3.34	15.7213	15.6879	17.5362	14.8523	14.487	16.9496	4.76578
cluster2	chr9_49480000_49490000_chr9_50170000_50180000	ENSMUSG00000040219.4	3.203	2.617	5.193	4.956	5.248	1.872	2.554	12.5	16.9	18.5	16.1	13.8	13.1	9.2	5.16	13.25	14.3	11.62	25.37	16.76	13.55	12.337	7.54758	15.5508	14.7017	16.3393	21.8428	11.6808
cluster2	chr3_110140000_110150000_chr3_110910000_110920000	ENSMUSG00000059857.11	1.12	0.51	2.186	0.518	5.247	0.603	0.741	11.9	17.1	26	16.2	12.1	12.2	4.5	0	0	0	0	0	0	0	15.1083	16.3704	16.4643	13.9707	15.7159	14.5758	7.79462
cluster2	chr14_87470000_87480000_chr14_88460000_88470000	ENSMUSG00000050505.7	0.751	4.073	4.643	2.225	5.246	5.969	1.734	17	14.4	17.4	14.8	11.6	16.2	8.4	0	0	0	0	0	0	0	0	13.8541	13.8541	1.9766	34.6686	35.6467	0
cluster2	chr6_8210000_8220000_chr6_8700000_8710000	ENSMUSG00000042447.9	2.102	1.533	1.358	1.559	5.245	1.87	1.682	11.8	13	12.9	14.2	16.3	15.7	16.2	0	0	0	0	0	0	0	16.6078	13.8609	12.4112	20.3314	11.1956	21.5583	4.03489
cluster2	chr10_23170000_23180000_chr10_23790000_23800000	ENSMUSG00000037455.12	2.425	3.192	3.222	2.132	5.245	1.444	0.555	14.7	14.9	19	12.8	13.3	20.3	5	8.4	8.34	19.61	9.22	21.03	22.24	11.16	17.5735	14.6858	15.3941	11.8027	17.2394	12.314	10.9905
cluster2	chr10_29520000_29530000_chr10_30200000_30210000	ENSMUSG00000075266.4	2.275	1.432	1.391	1.415	5.244	3.205	1.452	18.3	13.8	7.9	8.1	16.9	13.7	21.2	0	0	0	0	0	0	0	15.9399	15.0386	16.4158	15.0928	14.1457	12.6286	10.7386
cluster2	chr17_17400000_17410000_chr17_17640000_17650000	ENSMUSG00000047786.12	3.463	4.011	1.881	3.601	5.237	2.97	3.929	31.4	17.6	7.2	9	14.5	19.3	1	0	0	0	0	0	0	0	7.29192	23.7065	19.2662	19.2662	16.9295	9.37501	4.16469
cluster2	chr5_37330000_37340000_chr5_38090000_38100000	ENSMUSG00000029122.7	NA	2.862	1.417	3.313	5.235	2.317	1.858	14.4	12.8	10.8	10.7	23.1	24.1	4.1	8.77	9.89	9.69	13.32	38.4	10.11	9.82	18.985	14.6179	12.6909	13.0537	15.1746	17.7526	7.72529
cluster2	chr5_150670000_150680000_chr5_151070000_151080000	ENSMUSG00000034021.11	1.171	2.646	3.147	0.358	5.233	2.319	0.699	16	15.1	13.8	12.1	17.5	16.7	8.8	8.19	7.63	10.92	12.48	29.65	22.59	8.54	12.2116	10.1419	10.5597	33.0296	6.72981	16.4611	10.8663
cluster2	chr5_139320000_139330000_chr5_139720000_139730000	ENSMUSG00000056413.12	1.717	2.431	1.588	1.466	5.232	2.061	0.438	6.2	8.6	19.5	39.6	3.9	6.3	15.9	9.23	9.04	8.15	12.45	19.03	20.68	21.41	8.38644	13.1369	11.5097	22.2789	15.5248	8.13607	21.0273
cluster2	chr5_150670000_150680000_chr5_151340000_151350000	ENSMUSG00000034021.11	5.175	3.321	4.598	3.133	5.232	4.686	0.481	16	15.1	13.8	12.1	17.5	16.7	8.8	0	0	0	0	0	0	0	12.2116	10.1419	10.5597	33.0296	6.72981	16.4611	10.8663
cluster2	chr2_110350000_110360000_chr2_110550000_110560000	ENSMUSG00000074971.4	0.613	1.261	0.626	2.346	5.229	3.307	3.083	4.2	3.5	18.9	15.8	32.8	23.1	1.9	1.12	14.15	12.93	14.15	33.16	14.62	9.87	9.88795	14.8311	19.5467	14.6084	23.2602	17.8657	0
cluster2	chr13_101030000_101040000_chr13_101690000_101700000	ENSMUSG00000041417.11	2.223	1.956	1.676	2.613	5.228	1.596	NA	10.7	11.7	15.6	18.7	11.1	18.1	14.1	0	0	0	0	0	0	0	14.7964	13.9805	13.6331	10.5088	14.5751	14.2748	18.2312
cluster2	chr8_33230000_33240000_chr8_33590000_33600000	ENSMUSG00000009630.9	2.362	3.726	1.278	2.393	5.224	2.116	0.569	16.8	15.4	16.5	17.9	12.3	13.4	7.7	0	0	0	0	0	0	0	12.2143	14.2184	8.31618	16.7497	12.8662	11.7396	23.8955
cluster2	chr11_112180000_112190000_chr11_112780000_112790000	ENSMUSG00000000567.5	2.142	3.531	3.103	2.704	5.223	2.697	0.712	16.3	13.4	18.4	11.9	25.2	14.3	0.6	12.5	13.4	6.1	19	29.37	10.6	9.03	15.7896	13.3083	19.2979	14.9124	13.7425	15.2038	7.74551
cluster2	chr15_50880000_50890000_chr15_51780000_51790000	ENSMUSG00000038679.12	2.832	4.229	4.989	4.188	5.216	2.296	0.725	9.7	10.2	10.7	7.6	28.9	30.8	2.1	12.99	12.27	13.84	13.64	22.77	11.04	13.45	15.7487	16.463	15.6117	13.2431	14.3655	11.4604	13.1076
cluster2	chr19_28010000_28020000_chr19_28650000_28660000	ENSMUSG00000040929.12	1.552	3.385	1.316	2.149	5.214	1.375	0.565	21.7	19.7	17.4	16.8	9.8	11.2	3.4	14.38	16	15.29	9.5	29.82	7.95	7.07	15.1867	14.8574	14.331	11.4773	14.8574	14.8574	14.4327
cluster2	chr9_78900000_78910000_chr9_79720000_79730000	ENSMUSG00000032332.13	NA	1.271	2.564	2.604	5.214	1.722	0.784	7.8	13.7	24.4	9.2	15.9	27.1	1.9	0	0	0	0	0	0	0	15.6281	14.2937	12.3333	14.5327	22.6589	14.7223	5.83086
cluster2	chr9_120930000_120940000_chr9_121380000_121390000	ENSMUSG00000006932.12	1.149	1.345	0.818	1.286	5.212	1.396	0.261	16.3	18.1	13.8	13	16.6	17.3	4.9	19.85	16.57	14.52	15.45	10.53	12.54	10.53	16.0805	15.6401	13.9232	12.1608	12.8787	14.7838	14.5328
cluster2	chr10_37130000_37140000_chr10_37730000_37740000	ENSMUSG00000069662.5	2.889	0.967	2.479	3.731	5.207	3.356	0.719	16.8	18.5	18.8	16.9	11.1	14.8	3	0	0	0	0	0	0	0	9.82585	13.3484	12.1715	19.0654	16.7121	13.4852	15.3916
cluster2	chr12_12410000_12420000_chr12_13240000_13250000	ENSMUSG00000037149.9	2.674	3.144	1.482	3.13	5.203	3.569	2.516	15.3	13.5	12.5	13.9	15.6	14.6	14.6	0	0	0	0	0	0	0	18.2444	14.021	11.0457	15.371	11.2089	10.7733	19.3356
cluster2	chr15_38670000_38680000_chr15_39110000_39120000	ENSMUSG00000022299.8	2.819	2.084	3.248	3.608	5.197	1.593	2.099	11.3	10.3	12.9	11.3	14.5	15.8	23.9	0	0	0	0	0	0	0	11.6447	12.8987	10.3858	19.2809	11.5664	21.0046	13.219
cluster2	chr19_28180000_28190000_chr19_28670000_28680000	ENSMUSG00000052942.9	0.778	2.176	2.358	2.033	5.193	2.533	NA	11.9	14.1	12.5	9.6	16.1	28.6	7.2	0	0	0	0	0	0	0	14.1875	13.9038	15.5679	21.0518	13.764	15.192	6.33298
cluster2	chr11_29690000_29700000_chr11_30650000_30660000	ENSMUSG00000020458.12	1.117	2.423	0.604	4.032	5.193	2.415	1.254	16.1	16.3	17.5	17.9	11.9	14.5	5.8	0	0	0	0	0	0	0	11.7406	12.3375	15.3682	13.8068	13.6986	15.2155	17.8329
cluster2	chr6_8210000_8220000_chr6_8830000_8840000	ENSMUSG00000042447.9	1.552	3.362	2.015	3.711	5.192	1.855	1.65	11.8	13	12.9	14.2	16.3	15.7	16.2	0	0	0	0	0	0	0	16.6078	13.8609	12.4112	20.3314	11.1956	21.5583	4.03489
cluster2	chr12_30190000_30200000_chr12_30580000_30590000	ENSMUSG00000043061.9	2.518	2.576	3.124	2.521	5.185	1.413	1.645	14.4	14.6	14.4	13.6	15.9	16.4	10.8	0	0	0	0	0	0	0	7.97108	13.4325	19.7029	13.1378	16.7543	10.8496	18.1518
cluster2	chr4_13180000_13190000_chr4_13740000_13750000	ENSMUSG00000006586.11	3.604	2.596	1.87	1.352	5.185	0.755	0.843	11.7	18.3	19.2	25.1	9.4	11.9	4.4	0	0	0	0	0	0	0	14.0324	16.4244	11.2248	13.783	17.777	16.7559	10.0025
cluster2	chr15_50880000_50890000_chr15_51750000_51760000	ENSMUSG00000038679.12	0.561	0.61	2.454	2.281	5.181	2.223	0.712	9.7	10.2	10.7	7.6	28.9	30.8	2.1	8.59	7.04	8.14	14.88	30.12	17.71	13.53	15.7487	16.463	15.6117	13.2431	14.3655	11.4604	13.1076
cluster2	chr15_6870000_6880000_chr15_7450000_7460000	ENSMUSG00000022146.8	1.353	2.596	0.612	1.801	5.18	3.194	2.032	14.1	14.9	17.4	14.1	15.3	12.3	11.8	0	0	0	0	0	0	0	10.9843	15.2332	14.7576	12.4318	19.968	19.3252	7.29989
cluster2	chr7_132850000_132860000_chr7_133610000_133620000	ENSMUSG00000030960.12	1.125	1.79	3.952	1.702	5.179	1.571	0.463	16.9	16.3	14.3	14.5	15.1	14.6	8.3	19	18.22	15.96	16.88	9.38	12.58	7.98	13.9759	15.4348	11.5139	11.9272	16.3405	14.915	15.8927
cluster2	chr10_99630000_99640000_chr10_100480000_100490000	ENSMUSG00000019971.9	4.993	2.788	5.259	2.702	5.179	4.294	1.716	17.6	14.1	13.8	13.4	14.2	13.9	13.1	0	0	0	0	0	0	0	15.9871	10.4654	6.68396	12.7866	4.94188	6.39893	42.7362
cluster2	chr9_34040000_34050000_chr9_34480000_34490000	ENSMUSG00000032036.11	1.448	3.184	2.391	3.879	5.175	1.111	1.269	15.6	15.1	21.7	17.4	14.2	12.7	3.2	0	0	0	0	0	0	0	15.8814	14.8993	15.927	16.6737	16.9503	13.7365	5.93177
cluster2	chr7_6660000_6670000_chr7_7290000_7300000	ENSMUSG00000000605.8	1.815	2.736	0.62	0.63	5.174	2.476	1.464	15.8	17.7	19.8	21.3	8.1	10.9	6.3	9.66	8.97	14.97	11.27	23.08	17.06	14.97	12.2406	11.5451	12.7911	21.5625	15.8519	9.04189	16.9669
cluster2	chr6_8210000_8220000_chr6_8690000_8700000	ENSMUSG00000042447.9	3.619	2.276	3.191	2.794	5.17	3.493	NA	11.8	13	12.9	14.2	16.3	15.7	16.2	24.46	12.99	7.49	8.32	28.69	12.99	5.06	16.6078	13.8609	12.4112	20.3314	11.1956	21.5583	4.03489
cluster2	chr19_38430000_38440000_chr19_38810000_38820000	ENSMUSG00000024999.7	1.857	1.985	3.23	1.435	5.165	4.456	0.297	15.1	12.9	13.3	11.9	15.5	14.7	16.6	0	0	0	0	0	0	0	15.0401	12.9905	16.6028	10.8367	13.4226	17.1987	13.9087
cluster2	chr7_110220000_110230000_chr7_110640000_110650000	ENSMUSG00000031015.7	3.411	1.354	1.072	1.971	5.163	1.472	2.064	12.7	10.3	12	10.6	20.8	18.8	14.7	0	0	0	0	0	0	0	16.465	15.8922	15.3163	14.0594	12.5112	13.8261	11.9297
cluster2	chr5_130250000_130260000_chr5_130870000_130880000	ENSMUSG00000025337.6	2.703	1.734	2.36	1.67	5.158	2.447	1.082	14.3	13.7	13.2	14.6	12.6	13.4	18.3	0	0	0	0	0	0	0	12.6985	16.5892	13.081	12.6526	15.6411	17.681	11.6566
cluster2	chr11_112150000_112160000_chr11_112780000_112790000	ENSMUSG00000000567.5	2.636	3.825	1.611	1.104	5.155	3.155	1.486	16.3	13.4	18.4	11.9	25.2	14.3	0.6	11.64	8.27	16.08	11.23	30.65	15.41	6.73	15.7896	13.3083	19.2979	14.9124	13.7425	15.2038	7.74551
cluster2	chr6_139830000_139840000_chr6_140420000_140430000	ENSMUSG00000030231.8	3.646	3.615	4.633	3.272	5.153	2.944	2.499	14.2	16.1	14.8	15.3	15.8	17.2	6.6	0	0	0	0	0	0	0	13.9223	14.4097	16.0187	16.424	15.3355	11.9019	11.988
cluster2	chr15_11400000_11410000_chr15_11940000_11950000	ENSMUSG00000022241.5	1.882	2.937	4.259	1.834	5.151	2.227	3.223	13.4	12.7	12.1	12.8	14.5	14.4	20.1	0	0	0	0	0	0	0	13.4571	10.0612	18.1483	15.2309	12.7811	12.7811	17.5405
cluster2	chr15_52660000_52670000_chr15_53340000_53350000	ENSMUSG00000061731.5	1.859	3.856	3.464	4.325	5.149	3.286	NA	12.2	12.1	13.7	16.7	19.3	17.2	8.8	0	0	0	0	0	0	0	13.4258	13.7837	13.6958	12.9934	16.3076	16.7167	13.0769
cluster2	chr4_58270000_58280000_chr4_59000000_59010000	ENSMUSG00000070972.9	2.348	1.748	1.799	1.714	5.148	3.182	0.554	11.2	12.8	12.3	11.5	16.4	17.2	18.7	10.49	8.81	10.19	11.6	25.93	24.16	8.81	13.5785	15.0653	11.5228	13.6567	16.0776	13.4137	16.6854
cluster2	chr1_76810000_76820000_chr1_77510000_77520000	ENSMUSG00000026235.10	2.085	2.504	2.732	3.462	5.147	1.765	1.745	19.8	12.6	12.3	10.7	21.2	22.1	1.5	0	0	0	0	0	0	0	16.3823	17.4312	13.0694	18.4095	12.3985	8.9364	13.3728
cluster2	chr8_102780000_102790000_chr8_103740000_103750000	ENSMUSG00000031673.5	2.101	1.547	4.616	2.289	5.147	4.151	0.719	8	9.6	13.6	10	27.8	28.8	2.2	0	0	0	0	0	0	0	17.1514	19.9655	17.7559	18.1702	14.2876	9.50304	3.16633
cluster2	chr10_20340000_20350000_chr10_20920000_20930000	ENSMUSG00000019992.7	3.741	1.948	1.88	2.467	5.146	0.424	2.389	15.1	11.9	11.6	10.7	13.7	13.7	23.3	0	0	0	0	0	0	0	20.0486	12.6296	10.6679	10.9156	15.8794	14.7775	15.0815
cluster2	chr10_30820000_30830000_chr10_31440000_31450000	ENSMUSG00000000296.7	2.209	3.184	4.308	4.146	5.144	2.401	1.803	8.5	11.7	19.8	13	20.9	23.4	2.7	0	0	0	0	0	0	0	19.6706	17.5592	12.8291	17.333	11.2854	12.9419	8.38081
cluster2	chr4_107930000_107940000_chr4_108320000_108330000	ENSMUSG00000048351.10	2.819	3.28	1.62	2.578	5.144	2.423	0.634	13.3	14.2	13.6	14.5	14.7	15.9	13.7	0	0	0	0	0	0	0	14.7778	13.3347	13.7468	16.4293	12.3104	15.1888	14.2122
cluster2	chr10_99640000_99650000_chr10_100480000_100490000	ENSMUSG00000019971.9	2.961	1.786	3.026	4.002	5.143	2.932	2.549	17.6	14.1	13.8	13.4	14.2	13.9	13.1	0	0	0	0	0	0	0	15.9871	10.4654	6.68396	12.7866	4.94188	6.39893	42.7362
cluster2	chr3_37630000_37640000_chr3_38110000_38120000	ENSMUSG00000037211.8	2.569	2.945	1.488	0.538	5.142	1.955	1.1	17.4	11.2	9.9	9	25.3	17.5	9.7	0	0	0	0	0	0	0	13.9397	13.6554	13.91	14.089	16.2123	11.8431	16.3506
cluster2	chr15_50880000_50890000_chr15_51670000_51680000	ENSMUSG00000038679.12	NA	1.652	3.443	0.564	5.142	2.949	1.332	9.7	10.2	10.7	7.6	28.9	30.8	2.1	8.75	8.5	10.4	9.07	14.15	29.1	20.03	15.7487	16.463	15.6117	13.2431	14.3655	11.4604	13.1076
cluster2	chr8_56530000_56540000_chr8_57510000_57520000	ENSMUSG00000054717.6	1.029	3.022	0.61	0.548	5.141	2.045	2.169	19	14.2	9.5	10.5	17.5	12.6	16.8	0	0	0	0	0	0	0	10.2629	22.6675	21.5879	2.75702	9.95651	14.085	18.6831
cluster2	chr5_44800000_44810000_chr5_45230000_45240000	ENSMUSG00000039706.7	1.476	1.486	1.038	0.511	5.141	2.174	2.577	9.5	8.8	15.8	11.3	23.3	25.8	5.5	0	0	0	0	0	0	0	9.21238	17.5837	12.3931	21.7806	15.747	10.8901	12.3931
cluster2	chr8_56810000_56820000_chr8_57320000_57330000	ENSMUSG00000038193.3	0.563	2.225	0.501	1.106	5.139	0.917	0.625	4.1	4.2	4.2	4.6	53.3	17.6	12	0	0	0	0	0	0	0	2.23485	17.0417	6.42265	12.2867	41.0654	6.14877	14.7999
cluster2	chr16_85800000_85810000_chr16_86590000_86600000	ENSMUSG00000022893.10	4.297	1.059	1.027	3.709	5.135	2.802	1.818	7	5.3	12.7	8.5	28.8	26.5	11.3	0	0	0	0	0	0	0	15.3033	17.0239	22.6177	9.52759	13.4021	15.6744	6.45093
cluster2	chr15_50890000_50900000_chr15_51660000_51670000	ENSMUSG00000038679.12	1.903	1.935	1.966	0.644	5.133	1.536	NA	9.7	10.2	10.7	7.6	28.9	30.8	2.1	10.78	10.15	12.15	10.07	31.69	13.78	11.36	15.7487	16.463	15.6117	13.2431	14.3655	11.4604	13.1076
cluster2	chr9_3520000_3530000_chr9_4300000_4310000	ENSMUSG00000025893.7	1.355	3.327	3.235	0.729	5.13	1.341	0.546	14.7	16.7	15.6	16.6	12.9	13.3	10.3	0	0	0	0	0	0	0	13.9953	13.9953	15.8621	22.1465	6.4288	5.14271	22.4293
cluster2	chr8_45430000_45440000_chr8_45970000_45980000	ENSMUSG00000031634.8	1.601	3.31	4.219	3.76	5.13	2.429	1.77	13.7	11.9	12.2	13.5	16.8	16.8	15	0	0	0	0	0	0	0	13.665	10.024	16.2529	16.0435	12.6154	11.9791	19.42
cluster2	chr2_117450000_117460000_chr2_118250000_118260000	ENSMUSG00000027344.9	1.923	1.309	4.301	3.339	5.13	2.314	NA	19.5	14.4	18.1	14.7	11	13.1	9.3	13.63	25.8	19.18	11.16	13.16	9.25	7.83	11.5338	16.1216	13.3684	17.0399	12.3196	13.6295	15.9872
cluster2	chr1_43440000_43450000_chr1_43720000_43730000	ENSMUSG00000066877.7	1.102	1.681	1.254	3.684	5.128	2.467	1.573	12.1	12.4	15.3	14	19.3	18	8.9	0	0	0	0	0	0	0	7.16286	14.1321	17.2835	11.86	14.9065	15.4415	19.2135
cluster2	chr14_61620000_61630000_chr14_62330000_62340000	ENSMUSG00000021932.9	3.712	1.819	1.339	4.002	5.128	3.939	1.688	17.3	14.4	8.8	9.8	14.7	12	22.9	0	0	0	0	0	0	0	15.8971	15.2402	13.9541	12.5904	14.863	12.2149	15.2402
cluster2	chr7_6580000_6590000_chr7_7290000_7300000	ENSMUSG00000000605.8	0.644	0.61	2.632	4	5.124	3.948	1.101	15.8	17.7	19.8	21.3	8.1	10.9	6.3	0	0	0	0	0	0	0	12.2406	11.5451	12.7911	21.5625	15.8519	9.04189	16.9669
cluster2	chr15_35370000_35380000_chr15_35910000_35920000	ENSMUSG00000037646.9	1.321	4.428	4.673	5.245	5.123	2.686	2.184	12.5	13	14.7	10.5	17.2	15.6	16.5	11.22	7.17	10.02	11.06	25.86	24.45	10.23	14.5392	14.9676	14.862	12.7868	13.8059	15.3106	13.7278
cluster2	chr6_8200000_8210000_chr6_8690000_8700000	ENSMUSG00000042447.9	2.367	2.206	1.454	1.131	5.123	0.896	1.519	11.8	13	12.9	14.2	16.3	15.7	16.2	24.46	12.99	7.49	8.32	28.69	12.99	5.06	16.6078	13.8609	12.4112	20.3314	11.1956	21.5583	4.03489
cluster2	chr7_131410000_131420000_chr7_132200000_132210000	ENSMUSG00000030861.10	3.224	2.269	1.365	3.144	5.123	1.488	1.64	13.9	14.8	17	12.9	13.7	18.4	9.2	9.35	9.55	10.84	11.15	34.42	17.12	7.56	16.3689	15.4663	15.0819	18.4475	11.3416	13.4292	9.8646
cluster2	chr5_51550000_51560000_chr5_52050000_52060000	ENSMUSG00000029167.9	1.319	1.697	3.921	1.203	5.116	1.19	NA	15.7	13.7	15.9	13.9	16.8	11.7	12.2	14.57	14.46	22.94	10.78	15.55	10.16	11.52	26.4281	10.8106	13.5141	5.40574	28.2285	10.8106	4.80241
cluster2	chr14_98170000_98180000_chr14_98900000_98910000	ENSMUSG00000055639.12	NA	2.619	3.105	3.687	5.107	0.56	1.495	17.9	19.1	18	16.9	19.3	7	1.7	0	0	0	0	0	0	0	11.9272	17.4933	19.368	14.8419	17.7444	14.8419	3.78328
cluster2	chr19_29640000_29650000_chr19_29760000_29770000	ENSMUSG00000046324.8	1.424	0.849	2.871	3.913	5.106	0.925	1.731	10.9	11.9	13.2	11.5	14.7	18	19.9	0	0	0	0	0	0	0	16.0719	14.088	14.058	11.1799	13.5968	15.6234	15.382
cluster2	chr1_168420000_168430000_chr1_169390000_169400000	ENSMUSG00000052534.11	2.487	2.851	2.791	0.921	5.106	1.832	1.414	19.4	19.9	15.5	13.6	9.5	18.9	3.2	0	0	0	0	0	0	0	14.7642	14.8061	16.2452	15.0281	14.8692	13.4919	10.7954
cluster2	chr18_54210000_54220000_chr18_54980000_54990000	ENSMUSG00000052713.8	1.775	1.826	2.464	2.541	5.105	1.7	NA	18.1	17.8	17.1	15.2	14.1	14	3.8	12.87	9.3	11.42	13.61	32.86	15.02	4.93	16.0858	20.4555	13.8209	20.3661	15.0023	9.45336	4.81599
cluster2	chr8_45370000_45380000_chr8_45930000_45940000	ENSMUSG00000071104.5	2.28	3.877	3.328	1.818	5.103	0.565	0.719	14.4	14.4	15	14.1	14.4	14.4	13.5	0	0	0	0	0	0	0	11.7072	20.3418	20.3418	11.4006	12.7914	18.3315	5.08582
cluster2	chr6_56790000_56800000_chr6_57560000_57570000	ENSMUSG00000059486.7	3.792	3.448	5.481	3.435	5.103	3.24	3.742	14.3	14.8	13.2	14.6	15.5	15.5	12.1	0	0	0	0	0	0	0	17.4882	10.8341	14.0831	17.2531	11.731	12.4995	16.111
cluster2	chr11_85440000_85450000_chr11_86200000_86210000	ENSMUSG00000034329.12	0.519	1.792	2.374	4.08	5.101	0.529	1.096	15.1	12	11	9.4	16.9	15.1	20.6	0	0	0	0	0	0	0	17.6023	17.0843	13.5499	5.44709	12.1517	13.843	20.3217
cluster2	chr1_178530000_178540000_chr1_178730000_178740000	ENSMUSG00000026494.8	0.761	3.087	1.279	1.913	5.1	1.597	1.769	7.1	8	13.3	11.1	28.8	29	2.6	10.89	12.47	10.97	13.3	32.53	10.74	9.11	8.64323	14.9875	18.6191	16.4174	18.806	18.342	4.18488
cluster2	chr12_77240000_77250000_chr12_77830000_77840000	ENSMUSG00000021065.11	1.996	2.379	2.444	0.505	5.098	1.429	0.631	13.8	17.8	16.9	15.3	11.4	12.9	11.9	0	0	0	0	0	0	0	13.3676	13.4535	14.7349	14.1703	12.5018	13.7535	18.0185
cluster2	chr4_83260000_83270000_chr4_83570000_83580000	ENSMUSG00000038172.10	3.11	2.079	3.266	3.485	5.098	3.585	2.894	19.3	12.6	12.2	12.5	10	14.1	19.3	9.05	16.72	6.68	12.76	4.36	5.86	44.56	15.4056	19.3266	11.7832	11.0007	16.0234	14.2179	12.2426
cluster2	chr9_49020000_49030000_chr9_49480000_49490000	ENSMUSG00000040219.4	4.19	2.619	1.996	3.521	5.097	3.608	2.274	12.5	16.9	18.5	16.1	13.8	13.1	9.2	0	0	0	0	0	0	0	12.337	7.54758	15.5508	14.7017	16.3393	21.8428	11.6808
cluster2	chr8_77600000_77610000_chr8_78040000_78050000	ENSMUSG00000031617.12	2.32	4.277	2.388	2.357	5.095	4.111	1.999	16.5	15.9	17.4	18.7	12.4	15	4	0	0	0	0	0	0	0	12.7034	13.6336	12.6576	15.8077	18.1076	15.273	11.8171
cluster2	chr7_83030000_83040000_chr7_83550000_83560000	ENSMUSG00000094841.1	1.642	NA	2.479	3.177	5.094	3.517	1.22	15.1	14.9	15.5	15.5	13.3	13.5	12.2	14.11	13.91	10.14	12.09	21.02	20.87	7.86	31.5863	12.2834	12.2834	3.50262	12.2834	0	28.061
cluster2	chr7_6380000_6390000_chr7_6930000_6940000	ENSMUSG00000062861.7	2.226	2.364	1.499	3.851	5.093	2.874	3.262	15.9	18	16.6	16.8	13.8	13.9	5.1	8.83	10.17	10.92	12.13	19	26.2	12.74	14.4262	15.6266	17.2554	14.7875	9.35487	15.3903	13.1592
cluster2	chr17_10310000_10320000_chr17_11020000_11030000	ENSMUSG00000062078.10	2.382	1.181	3.828	2.785	5.093	2.959	0.97	22.2	15.7	16.1	15.8	12.4	12.1	5.7	0	0	0	0	0	0	0	15.5071	17.786	14.7828	24.1591	9.01306	7.81233	10.9396
cluster2	chr11_62730000_62740000_chr11_63180000_63190000	ENSMUSG00000005267.9	1.392	0.954	NA	0.909	5.092	1.909	0.635	17.2	17	16.8	15.9	14.5	15.5	3.1	15.66	24.51	19.05	18.79	6.03	9.24	6.72	12.869	11.6758	16.8423	13.8919	20.3463	13.6614	10.7133
cluster2	chr4_95040000_95050000_chr4_95310000_95320000	ENSMUSG00000052684.4	1.964	1.939	1.019	1.437	5.091	2.041	1.209	17.3	12.6	12.8	17.8	16.5	19.9	3.2	10.16	5.55	9.14	11.28	33.45	24.29	6.13	13.0336	15.5993	7.89817	19.1288	12.7515	12.6555	18.9331
cluster2	chr15_68930000_68940000_chr15_69530000_69540000	ENSMUSG00000022332.7	2.344	2.623	1.957	1.837	5.09	2.055	0.793	25	14	17.2	20.3	8.4	9.8	5.4	0	0	0	0	0	0	0	10.055	14.524	14.9595	16.4604	18.0158	14.9595	11.0258
cluster2	chr12_54970000_54980000_chr12_55080000_55090000	ENSMUSG00000062198.4	1.974	2.389	1.625	0.814	5.089	0.815	3.774	12.9	13.2	10.9	12	16.9	16.3	17.8	9.97	9.08	11.03	11.51	29.5	11.76	17.15	16.7493	13.2662	15.2201	13.6763	15.3192	11.6295	14.1393
cluster2	chr11_52360000_52370000_chr11_53270000_53280000	ENSMUSG00000020402.7	1.401	1.495	2.487	3.249	5.088	5.957	0.466	13.3	13.4	14.4	15.1	14.5	14.5	14.8	0	0	0	0	0	0	0	12.5878	17.2623	15.1817	14.1293	14.5995	15.1494	11.0901
cluster2	chr1_184330000_184340000_chr1_184720000_184730000	ENSMUSG00000039377.7	2.506	1.238	2.507	2.515	5.085	2.679	1.903	4.1	5.2	7.5	12.5	24.1	9.5	37.1	9.17	7.21	10.34	12.41	35.66	16.09	9.11	8.97202	12.3944	3.75107	7.1759	25.2924	15.0037	27.4106
cluster2	chr7_66100000_66110000_chr7_66630000_66640000	ENSMUSG00000032640.9	2.794	0.844	3.184	2.682	5.085	3.035	0.867	12.4	11.3	13	12.3	18.8	17.8	14.3	0	0	0	0	0	0	0	15.0947	12.8191	14.0422	14.0422	12.1109	16.6335	15.2574
cluster2	chr9_104610000_104620000_chr9_105390000_105400000	ENSMUSG00000032567.10	3.135	4.493	1.546	1.489	5.085	1.687	3.377	16.1	15.4	14.4	13.7	13.2	14.5	12.7	0	0	0	0	0	0	0	15.6203	16.0367	15.6203	13.2959	13.6422	13.2012	12.5835
cluster2	chr14_102430000_102440000_chr14_102980000_102990000	ENSMUSG00000098557.1	2.581	3.131	2.371	3.475	5.084	2.201	1.444	7.3	10.6	18.8	11.8	18.3	28.5	4.7	0	0	0	0	0	0	0	22.2169	18.9158	15.4375	15.5264	7.56107	11.6845	8.658
cluster2	chr8_44340000_44350000_chr8_44930000_44940000	ENSMUSG00000070047.8	3.237	1.428	3.068	3.465	5.084	3.255	1.204	16.9	13.5	16	10	19.2	21.3	3	0	0	0	0	0	0	0	18.0874	17.8049	13.8344	11.8558	14.4673	18.0486	5.90168
cluster2	chr10_83860000_83870000_chr10_84430000_84440000	ENSMUSG00000020032.10	3.462	3.011	2.261	2.821	5.084	2.992	1.143	17.2	15.3	16.8	17	12.9	14.6	6.1	0	0	0	0	0	0	0	17.5043	17.3802	14.3748	13.2376	15.9784	14.5716	6.95306
cluster2	chr4_6990000_7000000_chr4_7970000_7980000	ENSMUSG00000041272.7	1.838	1.245	1.761	1.284	5.08	4.603	1.465	15.1	26.8	19.1	12.8	8.8	15.2	2.3	7.25	8.19	11.7	9.52	37.6	17.39	8.37	13.2148	12.6812	18.425	13.4203	16.6228	15.1546	10.4813
cluster2	chr9_49580000_49590000_chr9_50520000_50530000	ENSMUSG00000032067.5	0.526	1.028	4.661	2.32	5.079	1.116	NA	15.6	16.5	14.8	15.4	13.3	12.1	12.3	14.31	21.96	18.69	15.24	9.63	13.71	6.45	13.4723	14.2602	12.9955	15.6207	12.644	14.5604	16.4469
cluster2	chr11_65260000_65270000_chr11_65660000_65670000	ENSMUSG00000020542.14	2.198	3.683	1.702	1.697	5.079	3.072	1.202	11.9	13.4	13	19.1	12.5	18.9	11.2	0	0	0	0	0	0	0	16.3767	14.3409	13.6579	17.2487	21.9967	7.55849	8.82066
cluster2	chr3_86260000_86270000_chr3_86980000_86990000	ENSMUSG00000041750.9	2.003	3.367	2.64	2.01	5.076	0.561	1.423	14.1	14	13.6	12	15.3	22	9	0	0	0	0	0	0	0	11.3759	15.4541	14.0916	17.3169	9.16391	26.9947	5.6028
cluster2	chr18_46150000_46160000_chr18_46590000_46600000	ENSMUSG00000033184.10	3.386	1.779	2.507	3.48	5.075	2.089	2.86	13.6	13.7	14.8	13.4	14.7	15.2	14.5	0	0	0	0	0	0	0	15.8801	14.8312	13.7046	11.6069	14.0374	16.06	13.8798
cluster2	chr10_59400000_59410000_chr10_59790000_59800000	ENSMUSG00000009646.9	4.272	2.064	2.965	2.054	5.074	1.527	1.079	2.8	2.8	2.8	2.9	2.9	2.9	82.9	10.47	11.71	12.29	12.47	8.44	11.63	33	0	0	5.38624	13.8506	0	0	80.7632
cluster2	chr3_143560000_143570000_chr3_144190000_144200000	ENSMUSG00000028266.13	2.226	0.987	1.643	2.132	5.073	3.421	1.185	12.9	9.5	14.9	13.7	21.1	22	5.8	0	0	0	0	0	0	0	11.5479	13.6051	18.5376	15.1516	15.3143	13.2313	12.6122
cluster2	chr4_12790000_12800000_chr4_13780000_13790000	ENSMUSG00000006586.11	2.518	2.187	2.851	5.759	5.073	4.187	0.72	11.7	18.3	19.2	25.1	9.4	11.9	4.4	10.97	29.18	19.16	17.49	9.25	8.31	5.63	14.0324	16.4244	11.2248	13.783	17.777	16.7559	10.0025
cluster2	chr3_63560000_63570000_chr3_63920000_63930000	ENSMUSG00000048581.8	3.975	3.261	5.394	5.83	5.073	1.675	1.747	11.6	13.3	15	13.8	13.5	20	12.7	0	0	0	0	0	0	0	11.028	19.8303	13.9276	13.2491	10.6012	17.0051	14.3587
cluster2	chr1_57400000_57410000_chr1_58300000_58310000	ENSMUSG00000025971.6	4.304	3.628	4.211	3.269	5.073	2.564	0.531	12.9	14.4	13.9	13.7	16.2	15.1	13.9	0	0	0	0	0	0	0	13.9088	11.347	15.8131	15.5908	12.8356	15.328	15.1767
cluster2	chr7_115340000_115350000_chr7_116040000_116050000	ENSMUSG00000051910.9	2.807	0.599	1.299	3.855	5.067	1.101	2.213	21.1	10.1	10	12.5	15.7	10	20.7	10.36	8.46	10.21	16.22	32.99	11.08	10.67	5.94098	2.31034	0	0.658797	0	0	91.0899
cluster2	chr18_56730000_56740000_chr18_57130000_57140000	ENSMUSG00000024593.11	2.034	1.93	1.802	3.435	5.064	1.295	1.733	19.3	22.3	18	16.6	9.8	10.5	3.5	10.1	12.2	16.52	15.93	20.76	9.88	14.62	20.7754	16.1835	14.4478	15.364	14.5002	13.8027	4.9265
cluster2	chr10_111220000_111230000_chr10_111970000_111980000	ENSMUSG00000063334.12	4.098	2.126	1.857	3.59	5.064	3.173	2.668	15.3	15.2	12.9	13.4	14.7	14	14.5	14.11	13.05	9.79	10.52	7.06	15.81	29.64	10.7178	12.6041	10.1983	15.0635	14.1183	16.2902	21.0079
cluster2	chr7_75130000_75140000_chr7_75840000_75850000	ENSMUSG00000055652.10	0.91	3.31	3.328	3.213	5.062	2.372	1.904	15.2	13.4	15.2	15.9	14.7	14.7	11	0	0	0	0	0	0	0	16.4981	13.8564	18.2941	10.9611	12.7475	14.8391	12.8037
cluster2	chr5_122400000_122410000_chr5_122850000_122860000	ENSMUSG00000029474.6	0.718	1.348	2.167	2.533	5.06	2.076	1.196	15.7	16.7	15.8	16.2	14.9	13.8	6.9	12.94	10.61	13.95	15.97	17.46	10.69	18.38	13.3771	11.1337	13.2607	17.0122	13.9331	15.8394	15.4437
cluster2	chr6_17060000_17070000_chr6_17590000_17600000	ENSMUSG00000029552.15	1.938	4.232	2.187	2.263	5.06	1.998	1.378	6.9	7.8	14.4	16.1	25.2	26.5	3.2	0	0	0	0	0	0	0	15.0923	19.3898	17.5042	13.6834	15.2876	11.8015	7.24117
cluster2	chr3_81030000_81040000_chr3_81810000_81820000	ENSMUSG00000028019.5	3.556	4.646	3.216	2.937	5.058	2.852	1.5	7.4	4.8	10.9	7.2	37.6	28.5	3.6	0	0	0	0	0	0	0	15.2171	13.2426	14.156	14.8197	23.1458	13.1951	6.2237
cluster2	chr12_25090000_25100000_chr12_25660000_25670000	ENSMUSG00000020644.8	2.715	2.732	4.164	2.729	5.055	2.203	2.633	8.3	13.1	16.1	10.5	19.8	23.8	8.4	0	0	0	0	0	0	0	14.2574	11.8501	20.8087	17.1484	15.8989	4.91157	15.125
cluster2	chr18_11540000_11550000_chr18_12160000_12170000	ENSMUSG00000024410.10	2.443	2.464	2.026	1.015	5.05	2.075	0.385	11.4	11.4	12.2	13.7	11.4	12	28	0	0	0	0	0	0	0	15.2712	9.73051	15.7586	10.8563	13.1661	20.656	14.5614
cluster2	chr15_50890000_50900000_chr15_51620000_51630000	ENSMUSG00000038679.12	1.951	NA	0.666	1.278	5.044	2.76	NA	9.7	10.2	10.7	7.6	28.9	30.8	2.1	9.89	9.54	9.68	12.61	37.39	14.54	6.35	15.7487	16.463	15.6117	13.2431	14.3655	11.4604	13.1076
cluster2	chr11_62730000_62740000_chr11_63160000_63170000	ENSMUSG00000005267.9	2.491	1.819	2.17	2.214	5.044	3.115	1.182	17.2	17	16.8	15.9	14.5	15.5	3.1	11.48	8.55	13.67	15.57	23.91	14.91	11.91	12.869	11.6758	16.8423	13.8919	20.3463	13.6614	10.7133
cluster2	chr9_79130000_79140000_chr9_79720000_79730000	ENSMUSG00000032332.13	2.952	4.148	1.784	3.718	5.042	1.665	NA	7.8	13.7	24.4	9.2	15.9	27.1	1.9	0	0	0	0	0	0	0	15.6281	14.2937	12.3333	14.5327	22.6589	14.7223	5.83086
cluster2	chr6_65580000_65590000_chr6_66530000_66540000	ENSMUSG00000029910.10	3.809	3.513	1.867	4.345	5.041	2.435	3.332	16	13	9.5	10.7	16.6	14	20.2	0	0	0	0	0	0	0	13.5287	14.3305	14.9224	13.093	16.4327	13.6544	14.0383
cluster2	chr16_85890000_85900000_chr16_86300000_86310000	ENSMUSG00000022894.5	2.668	3.948	2.888	3.669	5.038	3.193	1.29	9.1	9.2	13.5	14.7	30.3	15.9	7.3	0	0	0	0	0	0	0	17.4837	16.3916	14.2363	9.63297	21.4127	12.7922	8.0506
cluster2	chr2_47940000_47950000_chr2_48810000_48820000	ENSMUSG00000052155.5	5.04	1.877	1.698	4.761	5.035	2.383	0.818	17.2	15.7	19.2	21.5	11.9	11.1	3.2	0	0	0	0	0	0	0	12.7296	16.1697	15.0618	14.3048	14.5354	15.5837	11.615
cluster2	chr11_111930000_111940000_chr11_112780000_112790000	ENSMUSG00000000567.5	2.457	0.993	2.483	2.836	5.033	1.577	2.37	16.3	13.4	18.4	11.9	25.2	14.3	0.6	0	0	0	0	0	0	0	15.7896	13.3083	19.2979	14.9124	13.7425	15.2038	7.74551
cluster2	chr13_90930000_90940000_chr13_91450000_91460000	ENSMUSG00000003992.10	2.82	1.168	2.284	1.981	5.029	1.651	2.62	15.1	13.8	12.4	11.4	20.4	18.1	8.9	9.01	9.61	6.7	10.18	7.36	9.54	47.6	11.7169	13.4277	8.16927	13.1668	16.5488	15.2095	21.761
cluster2	chr9_73110000_73120000_chr9_74060000_74070000	ENSMUSG00000032215.11	3.162	5.239	3.301	5.474	5.028	1.475	NA	14.5	13.5	12.4	12.6	16.4	15.9	14.7	0	0	0	0	0	0	0	12.4548	15.2902	14.2893	11.7861	13.9028	13.6147	18.6622
cluster2	chr1_90110000_90120000_chr1_90600000_90610000	ENSMUSG00000034432.7	1.64	3.436	1.028	2.234	5.027	2.038	1.27	14.6	13.9	14.3	13.9	16.9	16.3	9.9	12.02	9.06	13.39	12.64	15.12	27.45	10.32	14.246	15.7644	15.4091	10.9962	11.1397	15.2996	17.145
cluster2	chr14_119140000_119150000_chr14_120020000_120030000	ENSMUSG00000053465.5	1.914	2.329	3.969	2.916	5.027	3.103	1.52	12.8	16.6	17.7	15.8	12.3	13	11.8	18.48	15.29	14.63	10.63	21.83	12.62	6.51	14.8739	18.7253	15.3337	17.4629	14.3022	16.259	3.04306
cluster2	chr6_65540000_65550000_chr6_66530000_66540000	ENSMUSG00000029910.10	3.669	3.005	NA	2.421	5.027	1.711	1.16	16	13	9.5	10.7	16.6	14	20.2	0	0	0	0	0	0	0	13.5287	14.3305	14.9224	13.093	16.4327	13.6544	14.0383
cluster2	chr5_17110000_17120000_chr5_17570000_17580000	ENSMUSG00000028780.9	1.207	2.193	1.523	1.001	5.024	1.817	0.657	11.9	11.8	14.1	20.9	23	16	2.2	13.84	12.07	13.84	9.49	35.83	4.93	9.98	19.9909	14.8341	15.7704	20.1917	13.2912	9.87049	6.05128
cluster2	chr11_35120000_35130000_chr11_35450000_35460000	ENSMUSG00000056427.6	1.961	2.778	2.551	3.653	5.022	2.449	1.225	3.2	7.2	21.3	33.4	16	17.2	1.8	13.66	17.98	23.3	12.29	15.18	10.97	6.62	8.62816	13.0339	15.1255	19.9685	17.8302	20.0968	5.31693
cluster2	chr5_106920000_106930000_chr5_107320000_107330000	ENSMUSG00000043410.12	2.895	3.233	3.912	3.585	5.022	4.321	3.745	17.1	18.1	18.6	16.1	13.6	11.6	4.9	0	0	0	0	0	0	0	12.6323	14.0301	17.0675	15.9484	15.5878	14.1514	10.5825
cluster2	chr15_3280000_3290000_chr15_3970000_3980000	ENSMUSG00000022184.8	NA	1.51	2.192	0.747	5.02	1.31	1.425	12.2	13.6	16.7	13.5	14.3	17.3	12.4	0	0	0	0	0	0	0	12.4591	15.9698	13.5191	14.8471	13.118	16.9012	13.1857
cluster2	chr16_92700000_92710000_chr16_93170000_93180000	ENSMUSG00000022952.12	1.157	0.535	2.143	NA	5.019	1.763	0.533	6.7	6.6	10.1	9.2	11.1	25.7	30.5	0	0	0	0	0	0	0	3.17988	4.67988	8.12333	1.59007	21.1173	31.5448	29.7647
cluster2	chr6_143370000_143380000_chr6_144200000_144210000	ENSMUSG00000041540.12	2.253	2.074	2.18	2.833	5.019	2.338	0.701	24	11	13.6	8.5	25.5	14.9	2.6	11.95	9.6	10.83	12.12	35.39	12.56	7.54	16.7522	15.6565	15.2599	15.5897	15.0008	15.9834	5.75745
cluster2	chr5_141240000_141250000_chr5_141740000_141750000	ENSMUSG00000039683.12	3.693	2.884	1.783	3.703	5.018	2.603	1.055	10.8	11.7	17	20.5	13.4	17.1	9.5	0	0	0	0	0	0	0	14.5004	17.8929	15.8639	15.0208	16.4787	14.5004	5.74296
cluster2	chr19_32760000_32770000_chr19_33060000_33070000	ENSMUSG00000013663.7	0.984	2.438	0.477	1.194	5.01	2.432	2.422	15.9	16.8	16.2	13.8	12.1	15.1	10.1	8.55	11.21	10.59	11.05	16.43	34.32	7.85	16.5901	12.1697	13.0696	11.4041	9.93169	17.1029	19.7319
cluster2	chr2_78240000_78250000_chr2_78870000_78880000	ENSMUSG00000027011.10	1.937	1.51	2.604	1.45	5.008	3.044	2.508	14.7	15.9	15.6	15.5	15.8	12.9	9.5	0	0	0	0	0	0	0	14.4789	12.7855	15.5428	15.5208	11.7543	12.8768	17.0409
cluster2	chr18_56590000_56600000_chr18_57130000_57140000	ENSMUSG00000024593.11	2.756	2.315	2.809	2.561	5.006	3.043	2.157	19.3	22.3	18	16.6	9.8	10.5	3.5	0	0	0	0	0	0	0	20.7754	16.1835	14.4478	15.364	14.5002	13.8027	4.9265
cluster2	chr5_81020000_81030000_chr5_81890000_81900000	ENSMUSG00000037605.12	0.999	4.152	1.905	2.355	5.004	3.632	1.476	11.6	15.1	17.7	13.8	22	16.9	3	0	0	0	0	0	0	0	15.7213	15.6879	17.5362	14.8523	14.487	16.9496	4.76578
cluster2	chr8_115700000_115710000_chr8_116240000_116250000	ENSMUSG00000055435.6	2.405	2.816	2.241	2.965	5	2.617	1.476	10.2	14.7	18.5	17.8	11.9	15.1	11.8	11.59	11.84	17.04	16.22	27.95	10.73	4.63	14.7231	17.6463	16.1557	18.4736	13.2394	14.5752	5.18667
cluster2	chr11_112100000_112110000_chr11_112780000_112790000	ENSMUSG00000000567.5	4.125	1.3	2.052	1.713	5	2.895	1.573	16.3	13.4	18.4	11.9	25.2	14.3	0.6	9.08	9.56	11.93	12.19	35.25	16.19	5.8	15.7896	13.3083	19.2979	14.9124	13.7425	15.2038	7.74551
cluster2	chr2_136890000_136900000_chr2_137740000_137750000	ENSMUSG00000027274.12	NA	3.4	1.707	1.002	5	3.656	0.669	13.4	13	14.7	14.5	15.5	16.4	12.5	0	0	0	0	0	0	0	13.1954	13.2434	10.2838	16.1115	15.3183	15.0008	16.8469
cluster2	chr12_56660000_56670000_chr12_57230000_57240000	ENSMUSG00000047022.14	1.108	1.544	1.812	2.245	4.995	1.613	2.22	14.9	13.3	12.6	12.1	16.2	16.5	14.4	7.49	8.28	7.77	12.16	40.39	16.36	7.55	15.2447	15.1349	10.0551	12.2416	13.0623	17.4327	16.8287
cluster2	chr2_140670000_140680000_chr2_141590000_141600000	ENSMUSG00000051379.8	3.024	2.7	3.521	3.973	4.995	1.962	NA	20.5	19.3	11.9	9.3	15.2	22	1.8	0	0	0	0	0	0	0	22.3832	17.5511	17.5511	10.1407	12.8722	12.4018	7.09989
cluster2	chr13_100920000_100930000_chr13_101690000_101700000	ENSMUSG00000041417.11	2.902	3.757	4.35	3.661	4.988	1.527	0.736	10.7	11.7	15.6	18.7	11.1	18.1	14.1	0	0	0	0	0	0	0	14.7964	13.9805	13.6331	10.5088	14.5751	14.2748	18.2312
cluster2	chr2_37950000_37960000_chr2_38360000_38370000	ENSMUSG00000000247.7	3.117	1.915	1.98	1.42	4.988	2.255	2.845	46.5	26.7	7	2	9.6	5	3.1	0	0	0	0	0	0	0	30.9892	19.4787	7.84395	5.67648	22.765	8.18084	5.06587
cluster2	chr9_13210000_13220000_chr9_13660000_13670000	ENSMUSG00000031925.12	2.721	NA	2.007	1.417	4.986	0.693	NA	13.7	15.3	16.1	17	16.3	16.9	4.5	0	0	0	0	0	0	0	10.4659	4.07002	43.0126	10.4659	0	12.7975	19.188
cluster2	chr18_8410000_8420000_chr18_9210000_9220000	ENSMUSG00000036904.5	2.722	3.508	1.18	4.298	4.986	2.905	3.236	23.8	11.3	12.2	9.5	18.5	18.2	6.4	0	0	0	0	0	0	0	19.3736	14.8741	9.27481	17.3029	15.2183	14.6001	9.3562
cluster2	chr9_13880000_13890000_chr9_14490000_14500000	ENSMUSG00000004096.8	2.095	NA	2.882	2.204	4.985	2.182	1.27	15.8	14.6	13.7	14.4	15.4	14.4	11.6	0	0	0	0	0	0	0	15.6266	8.76407	9.70994	4.64401	13.0972	16.789	31.3692
cluster2	chr10_56370000_56380000_chr10_56800000_56810000	ENSMUSG00000050953.9	4.161	0.455	1.331	1.959	4.983	2.438	0.622	10.6	13.8	15.2	11.3	23.2	24.3	1.8	8.52	1.6	8.38	7.96	22.03	33.55	17.96	18.8134	14.5184	10.2073	7.01492	19.7837	21.2124	8.44981
cluster2	chr15_50890000_50900000_chr15_51720000_51730000	ENSMUSG00000038679.12	1.313	2.035	0.674	1.341	4.982	2.268	2.195	9.7	10.2	10.7	7.6	28.9	30.8	2.1	8.8	10.72	8.09	9.65	37.69	16.9	8.15	15.7487	16.463	15.6117	13.2431	14.3655	11.4604	13.1076
cluster2	chr15_55550000_55560000_chr15_56020000_56030000	ENSMUSG00000022369.9	0.892	2.696	1.773	3.28	4.981	2.838	2.146	12.7	11.8	10.1	11.1	18.2	16.6	19.5	0	0	0	0	0	0	0	12.0259	14.4132	15.2051	11.3868	17.6673	13.779	15.5226
cluster2	chr1_76540000_76550000_chr1_77500000_77510000	ENSMUSG00000026235.10	3.359	4.086	1.97	1.019	4.981	1.565	1.536	19.8	12.6	12.3	10.7	21.2	22.1	1.5	0	0	0	0	0	0	0	16.3823	17.4312	13.0694	18.4095	12.3985	8.9364	13.3728
cluster2	chr7_3680000_3690000_chr7_4520000_4530000	ENSMUSG00000035458.10	2.976	3.148	2.804	3.478	4.979	3.523	3.406	11.9	12.4	12.4	13.7	19.7	18	11.9	21.5	21.5	18.7	16.49	5.97	8.48	7.37	4.93957	4.32215	8.63842	45.6771	4.32215	22.2267	9.87384
cluster2	chr15_35300000_35310000_chr15_36070000_36080000	ENSMUSG00000022330.4	3.131	1.176	2.474	1.325	4.978	3.218	3.987	4.5	2.4	8.2	1.8	31.8	50	1.3	12.86	13.68	12.19	9.18	25.25	18.24	8.6	19.8111	13.0432	11.2143	12.3341	18.0613	15.8307	9.70532
cluster2	chr16_44740000_44750000_chr16_45070000_45080000	ENSMUSG00000022668.6	1.854	1.189	3.067	1.76	4.976	2.01	2.292	14.5	15.9	14.6	14.3	13.1	13.3	14.3	0	0	0	0	0	0	0	14.2043	14.5531	12.2316	16.148	13.0742	15.7958	13.9929
cluster2	chr3_143320000_143330000_chr3_144200000_144210000	ENSMUSG00000028266.13	2.853	1.496	2.706	3.323	4.976	3.095	1.344	12.9	9.5	14.9	13.7	21.1	22	5.8	0	0	0	0	0	0	0	11.5479	13.6051	18.5376	15.1516	15.3143	13.2313	12.6122
cluster2	chr9_87370000_87380000_chr9_87720000_87730000	ENSMUSG00000032419.8	1.438	1.977	1.197	1.928	4.97	2.201	1.46	6.8	10.8	9.5	5.6	47.9	15.9	3.4	0	0	0	0	0	0	0	13.279	12.0478	15.093	11.7594	31.2624	16.5584	0
cluster2	chr7_92550000_92560000_chr7_92870000_92880000	ENSMUSG00000030641.9	3.173	2.484	2.407	3.375	4.968	5.99	2.949	16.4	14.2	10.9	9.8	15.8	14.5	18.5	8.38	8.38	6.75	15.12	5.01	6.56	49.8	14.0515	16.4778	13.8286	15.0649	12.3059	14.3923	13.879
cluster2	chr13_114460000_114470000_chr13_114760000_114770000	ENSMUSG00000021765.7	0.382	1.763	2	0.94	4.966	0.377	2.331	13.6	18.7	7.4	10.5	19.9	22.8	7.3	0	0	0	0	0	0	0	11.4986	17.701	16.6911	13.6546	14.8142	18.5698	7.07065
cluster2	chr10_116210000_116220000_chr10_116940000_116950000	ENSMUSG00000064181.5	1.661	0.529	1.112	3.226	4.966	1.55	2.585	16.2	15.6	14.7	17.8	15.5	13.8	6.5	0	0	0	0	0	0	0	11.5223	13.5119	14.2522	16.525	14.7638	14.2522	15.1726
cluster2	chr10_16850000_16860000_chr10_17720000_17730000	ENSMUSG00000039910.9	2.17	5.128	3.258	1.307	4.966	3.034	3.091	13	18.4	20.9	18.3	10.8	8.4	10.1	0	0	0	0	0	0	0	16.5445	14.9486	11.2779	15.505	13.6993	11.0041	17.0206
cluster2	chr5_109560000_109570000_chr5_110110000_110120000	ENSMUSG00000023284.11	3.64	1.329	3.264	0.63	4.965	2.464	1.66	19.1	17.3	17.5	17.8	9.5	12.4	6.4	0	0	0	0	0	0	0	15.1141	17.5246	14.7291	12.9044	12.6923	13.5421	13.4934
cluster2	chr2_27550000_27560000_chr2_28460000_28470000	ENSMUSG00000026831.12	3.652	1.977	1.649	3.721	4.962	2.013	0.872	16.4	11.6	24.9	13.3	11.9	12.9	9	11.39	8.93	14.69	11.22	25.76	15.36	12.66	23.4547	9.25873	7.0984	13.5794	8.02728	15.741	22.8405
cluster2	chr12_101080000_101090000_chr12_101920000_101930000	ENSMUSG00000041846.10	2.303	3.379	3.214	3.237	4.961	1.112	2.902	14.9	15.6	13.4	13.3	14.7	13.1	14.9	0	0	0	0	0	0	0	15.2709	15.6036	15.7386	10.4646	11.1662	15.5477	16.2084
cluster2	chr18_56570000_56580000_chr18_57070000_57080000	ENSMUSG00000008301.7	2.582	3.596	2.493	2.303	4.958	4.268	2.212	15.5	15.1	15.2	15.5	15.4	15.2	8.3	0	0	0	0	0	0	0	12.1149	17.2744	10.1036	14.4103	10.5375	14.2628	21.2965
cluster2	chr6_84590000_84600000_chr6_84930000_84940000	ENSMUSG00000063415.8	3.391	1.411	2.927	3.39	4.955	2.632	2.61	2.5	8.1	36.6	4.2	30.1	16.9	1.6	10.15	10.01	9.19	9.19	20.18	27.88	13.4	14.6356	5.69154	52.035	14.6356	0	0	13.0022
cluster2	chr14_104460000_104470000_chr14_105240000_105250000	ENSMUSG00000048349.9	0.91	0.706	2.196	0.719	4.952	0.654	0.622	1.7	32.3	18.2	40.1	0.9	6.2	0.7	0	0	0	0	0	0	0	16.7039	14.9663	14.465	21.7996	11.0975	12.7265	8.24129
cluster2	chr4_32020000_32030000_chr4_32610000_32620000	ENSMUSG00000028282.8	3.161	2.927	2.569	2.871	4.952	4.261	1.029	16.8	13.8	11.9	11.2	18.7	15.3	12.4	0	0	0	0	0	0	0	14.6719	12.7839	12.7378	17.254	14.7248	13.613	14.2146
cluster2	chr11_44610000_44620000_chr11_45440000_45450000	ENSMUSG00000057098.10	3.991	2.889	3.889	3.281	4.952	3.593	0.74	5.4	17.2	21.8	21.5	19.1	14.4	0.5	8.76	9.36	9.99	16.54	30.63	14.13	10.59	9.4662	14.6055	16.3713	17.9795	19.1849	15.0876	7.30511
cluster2	chr13_107540000_107550000_chr13_108150000_108160000	ENSMUSG00000021694.14	1.09	2.799	3.466	2.02	4.95	0.777	2.608	14.8	13.9	13.1	15	15	14.7	13.7	20.37	21.84	25.61	22.76	2.6	3.98	2.84	12.1042	12.8532	15.3804	16.9272	14.4679	13.3391	14.928
cluster2	chr2_106370000_106380000_chr2_106970000_106980000	ENSMUSG00000027122.11	2.736	2.933	3.989	5.561	4.95	NA	1.324	14.5	15.2	14.7	13.6	18.3	17.5	6.1	0	0	0	0	0	0	0	14.2807	11.0493	12.7478	10.1425	16.0942	18.548	17.1376
[truncated: 13,320 more rows]
