# Supplementary material for: Integrative analysis of the 3D genome and epigenome in mouse embryonic tissues
Source: Nat Struct Mol Biol. 2024 Dec 16;32(3):479–90. doi: 10.1038/s41594-024-01431-2 (PMC11919700; doi:10.1038/s41594-024-01431-2)
Supplement: Supplementary file 6 — Source data for the heat map. [file 41594_2024_1431_MOESM6_ESM.xlsx]

## Sheet: FB_specific_e125135_e145155_e16
Cluster	interaction	gene	e125_FB_contact	e135_FB_contact	e145_FB_contact	e155_FB_contact	e165_FB_contact	p0_FB_contact	e125_FB_rna	e135_FB_rna	e145_FB_rna	e155_FB_rna	e165_FB_rna	p0_FB_rna	e125_FB_h3k27ac	e135_FB_h3k27ac	e145_FB_h3k27ac	e155_FB_h3k27ac	e165_FB_h3k27ac	p0_FB_h3k27ac	e125_FB_h3k4me3	e135_FB_h3k4me3	e145_FB_h3k4me3	e155_FB_h3k4me3	e165_FB_h3k4me3	p0_FB_h3k4me3
cluster1	chr4_107740000_107750000_chr4_107880000_107890000	ENSMUSG00000028608.11	2.28	2.53	1.96	1.46	1.42	1.84	16.718	17.6	18.396	16.738	14.197	16.351	13.82	19.43	20.05	18.11	16.15	12.45	16.8043	16.3723	16.8043	16.9875	16.3723	16.6592
cluster1	chr19_55890000_55900000_chr19_56120000_56130000	ENSMUSG00000024985.14	2.93	2.51	2.39	1.87	2.12	2.25	23.11	18.305	22.124	11.932	4.3	20.229	NA	NA	NA	NA	NA	NA	19.8662	19.3088	18.6758	15.7772	14.9248	11.4472
cluster1	chr1_92650000_92660000_chr1_92900000_92910000	ENSMUSG00000026269.10	2.55	2.83	1.7	2.16	2.22	1.7	18.537	13.104	12.426	19.919	17.833	18.182	NA	NA	NA	NA	NA	NA	16.9255	17.1303	18.0882	17.4832	15.1864	15.1864
cluster1	chr9_118300000_118310000_chr9_118470000_118480000	ENSMUSG00000032446.10	2.9	2.36	1.59	1.95	1.66	1.81	16.276	21.889	19.626	22.714	15.16	4.336	NA	NA	NA	NA	NA	NA	18.4052	17.973	18.6172	15.6644	16.6046	12.7356
cluster1	chr13_31800000_31810000_chr13_32170000_32180000	ENSMUSG00000050295.3	4.08	3.53	2.15	2.1	1.4	2.59	35.726	8.975	15.873	9.956	7.267	22.203	19.51	15.54	19.54	14.47	17.53	13.42	20.2016	17.7797	14.4528	15.1769	18.3277	14.0614
cluster1	chr13_107310000_107320000_chr13_108150000_108160000	ENSMUSG00000068184.6	4.41	4.01	3.26	2.57	2.68	2.95	18.797	17.824	17.361	14.344	12.779	18.895	11.36	19.45	12.08	23.85	14.56	18.7	16.3238	15.7278	16.0862	17.0913	17.703	17.0679
cluster1	chr15_55300000_55310000_chr15_55510000_55520000	ENSMUSG00000022371.11	3.47	4.45	2.59	2.55	2.95	2.89	29.314	8.926	15.773	15.235	20.231	10.521	NA	NA	NA	NA	NA	NA	10.2454	21.5973	16.7666	15.8906	16.6385	18.8617
cluster1	chr6_6310000_6320000_chr6_6880000_6890000	ENSMUSG00000029755.9	3.19	3.38	2.8	1.08	2.65	2.04	18.45	20.237	15.474	17.853	15.641	12.346	NA	NA	NA	NA	NA	NA	15.064	17.365	12.9471	15.7565	18.6185	20.2489
cluster1	chr10_80820000_80830000_chr10_80880000_80890000	ENSMUSG00000035242.11	2.13	2.06	1.91	1.91	1.98	1.85	17.733	18.518	17.662	17.159	16.196	12.733	NA	NA	NA	NA	NA	NA	16.5501	18.7692	15.751	15.9864	16.8998	16.0435
cluster1	chr9_61320000_61330000_chr9_61910000_61920000	ENSMUSG00000007892.7	3.82	3.2	1.12	3.22	1.64	2.06	14.257	17.077	18.5	15.619	15.719	18.828	25.48	21.04	22.95	13.51	8.61	8.41	16.1976	15.6804	19.4029	16.4135	15.7455	16.5601
cluster1	chr1_64010000_64020000_chr1_64120000_64130000	ENSMUSG00000025959.9	2.26	2.19	1.58	1.05	1.82	1.41	7.285	12.757	13.816	21.667	22.633	21.843	13.05	14.57	15.91	17.58	17.76	21.13	17.4072	19.813	14.0364	17.2828	16.5795	14.8812
cluster1	chr9_95450000_95460000_chr9_95840000_95850000	ENSMUSG00000049493.9	4.63	3.6	1.96	2.99	2.45	2.24	24.121	16.628	16.821	13.635	14.21	14.585	NA	NA	NA	NA	NA	NA	16.6238	14.1776	19.2845	14.5794	15.4572	19.8775
cluster1	chr10_87050000_87060000_chr10_87450000_87460000	ENSMUSG00000047129.7	3.96	4.59	3.37	2.36	3.5	2.38	12.903	15.576	10.158	27.419	8.318	25.627	26.31	21.06	19.52	14.23	10.67	8.22	11.3248	21.1762	16.3189	18.7378	20.2243	12.218
cluster1	chr5_115380000_115390000_chr5_115430000_115440000	ENSMUSG00000054256.7	2.41	2.4	1.71	1.99	1.91	1.76	32.655	19.859	13.174	13.377	10.423	10.511	NA	NA	NA	NA	NA	NA	17.7683	17.4205	16.6274	16.9809	15.5929	15.6101
cluster1	chr19_14080000_14090000_chr19_14590000_14600000	ENSMUSG00000024642.12	4.03	4.05	2.01	2.43	2.66	1.54	17.655	14.25	16.741	17.706	18.879	14.769	NA	NA	NA	NA	NA	NA	14.6654	16.9963	18.228	13.1776	16.5372	20.3956
cluster1	chr13_15460000_15470000_chr13_15660000_15670000	ENSMUSG00000021318.11	2.52	2.32	1.59	2.8	2.15	2.67	39.039	24.85	12.037	11.926	9.642	2.506	25	15.58	15.04	15.13	15.63	13.62	18.9165	16.4306	17.8502	15.6383	15.9123	15.2521
cluster1	chr5_106460000_106470000_chr5_106610000_106620000	ENSMUSG00000034384.11	2.74	2.54	1.69	1.38	0.94	1.85	40.36	24.151	13.759	6.773	5.559	9.398	NA	NA	NA	NA	NA	NA	22.0825	19.0197	20.5127	13.7967	15.5921	8.99621
cluster1	chr1_73910000_73920000_chr1_74120000_74130000	ENSMUSG00000055322.10	3.17	4.18	1.84	2.23	2.35	1.9	24.285	18.629	15.494	11.183	16.965	13.442	NA	NA	NA	NA	NA	NA	18.7628	17.8289	17.9562	15.552	15.691	14.2091
cluster1	chr14_98060000_98070000_chr14_98160000_98170000	ENSMUSG00000055639.12	2.91	2.33	1.84	1.85	1.62	1.32	30.587	21.949	17.497	11.137	10.616	8.214	NA	NA	NA	NA	NA	NA	16.8746	17.7294	17.6858	15.7652	14.412	17.533
cluster1	chr11_24070000_24080000_chr11_24280000_24290000	ENSMUSG00000055010.1	2.83	2.89	2.15	1.96	1.61	0.99	5.467	8.111	32.219	10.178	6.52	37.505	22.7	19.96	18.15	13.37	13.57	12.25	17.8765	16.6822	4.1239	16.564	21.8511	22.9023
cluster1	chr13_116300000_116310000_chr13_116680000_116690000	ENSMUSG00000042258.9	3.18	3.61	2.87	2.09	1.66	2.63	16.85	21.713	21.594	14.762	12.888	12.193	NA	NA	NA	NA	NA	NA	17.9306	17.358	16.9702	14.7565	16.3841	16.6005
cluster1	chr2_71420000_71430000_chr2_71530000_71540000	ENSMUSG00000041911.3	2.37	2.18	1.51	1.65	1.75	1.26	19.007	20.501	12.3	21.733	17.4	9.059	22.29	21.04	14.26	16.91	15.41	10.09	17.367	17.6388	17.9862	15.989	15.6681	15.3509
cluster1	chr16_23990000_24000000_chr16_24780000_24790000	ENSMUSG00000022508.5	4.8	4.8	2.56	3.27	2.37	3.66	4.747	10.163	21.936	23.893	27.336	11.926	NA	NA	NA	NA	NA	NA	13.3478	16.9399	16.5903	18.1774	17.3417	17.6029
cluster1	chr18_80980000_80990000_chr18_81770000_81780000	ENSMUSG00000024565.8	3.89	4.14	3.98	1.34	3.45	2.21	26.795	20.413	14.355	16.802	12.522	9.114	NA	NA	NA	NA	NA	NA	17.3911	20.9629	14.9735	15.3862	15.7779	15.5084
cluster1	chr10_42150000_42160000_chr10_42270000_42280000	ENSMUSG00000048756.7	2.12	2	1.4	1.84	1.15	1.23	10.279	13.215	20.193	15.643	14.723	25.947	15.38	14.8	14.47	17.69	18.55	19.1	16.4595	16.9759	17.0172	16.4767	16.1497	16.9209
cluster1	chr4_97040000_97050000_chr4_97580000_97590000	ENSMUSG00000048747.10	3.91	4.12	2.67	3.33	2.78	2.28	17.945	25.348	21.476	15.142	11.194	8.895	NA	NA	NA	NA	NA	NA	19.1168	15.621	18.0969	14.6939	16.2666	16.2048
cluster1	chr9_106270000_106280000_chr9_106450000_106460000	ENSMUSG00000023495.8	2.11	2.3	1.9	1.43	1.62	1.46	20.12	16.466	14.048	17.076	15.337	16.953	14.7	12.12	14.5	13.65	12.71	32.32	15.8055	15.9476	16.6286	16.6286	15.9344	19.0552
cluster1	chr2_105660000_105670000_chr2_106100000_106110000	ENSMUSG00000027168.17	3.24	3	1.79	2.22	2.56	1.59	30.294	25.592	14.1	13.573	10.711	5.73	NA	NA	NA	NA	NA	NA	17.7438	19.2887	18.0708	15.0278	15.2614	14.6075
cluster1	chr4_22480000_22490000_chr4_22820000_22830000	ENSMUSG00000095139.2	3.32	2.75	2.12	2.3	1.83	1.96	18.193	18.678	13.732	20.73	21.899	6.768	NA	NA	NA	NA	NA	NA	18.8584	16.2283	18.131	12.8276	18.6224	15.3324
cluster1	chr8_91800000_91810000_chr8_92140000_92150000	ENSMUSG00000031734.12	4.22	2.75	2.33	1.96	2.52	2.54	55.58	18.558	9.215	7.576	4.136	4.934	NA	NA	NA	NA	NA	NA	17.6834	15.8494	16.2786	19.4134	14.7828	15.9925
cluster1	chr4_118200000_118210000_chr4_118280000_118290000	ENSMUSG00000033295.9	2.73	3.14	1.48	1.99	0.94	1.95	28.534	17.403	12.032	16.341	16.097	9.594	NA	NA	NA	NA	NA	NA	13.9765	16.8365	19.8496	15.975	16.3817	16.9808
cluster1	chr9_37420000_37430000_chr9_37590000_37600000	ENSMUSG00000032128.10	4.25	4.27	2.58	1.72	1.69	2.72	56.146	22.554	7.389	5.905	5.085	2.922	NA	NA	NA	NA	NA	NA	18.5949	14.9514	17.5831	16.5846	15.0535	17.2325
cluster1	chr14_59620000_59630000_chr14_59750000_59760000	ENSMUSG00000044461.5	2.19	2.16	1.76	1.54	1.8	1.45	37.587	21.217	13.358	13.982	8.474	5.383	NA	NA	NA	NA	NA	NA	15.6193	16.8353	16.4428	16.4659	17.7781	16.8584
cluster1	chr8_91800000_91810000_chr8_92040000_92050000	ENSMUSG00000031734.12	2.58	3.05	1.99	2.25	2.21	1.65	55.58	18.558	9.215	7.576	4.136	4.934	NA	NA	NA	NA	NA	NA	17.6834	15.8494	16.2786	19.4134	14.7828	15.9925
cluster1	chr10_120890000_120900000_chr10_121270000_121280000	ENSMUSG00000051236.9	5.1	3.9	1.65	2.72	2.11	1.13	49.157	20.325	7.978	8.541	6.925	7.075	NA	NA	NA	NA	NA	NA	17.5513	17.5318	17.7152	15.4633	15.8692	15.8692
cluster1	chr3_88080000_88090000_chr3_88160000_88170000	ENSMUSG00000028068.10	2.36	2.44	1.57	1.78	1.39	1.87	37.792	23.616	13.254	11.625	10.66	3.053	26.32	21.01	20.59	10.95	10.68	10.45	21.2074	15.5385	17.5745	16.8116	16.1196	12.7484
cluster1	chr11_24070000_24080000_chr11_24400000_24410000	ENSMUSG00000055010.1	4.72	2.86	2.11	1.45	1.66	1.07	5.467	8.111	32.219	10.178	6.52	37.505	NA	NA	NA	NA	NA	NA	17.8765	16.6822	4.1239	16.564	21.8511	22.9023
cluster1	chr11_24070000_24080000_chr11_24400000_24410000	ENSMUSG00000000861.11	4.72	2.86	2.11	1.45	1.66	1.07	12.03	14.837	15.149	19.476	22.45	16.059	NA	NA	NA	NA	NA	NA	15.6138	16.1903	16.1547	16.2473	14.7703	21.0236
cluster1	chr5_74960000_74970000_chr5_75040000_75050000	ENSMUSG00000029229.7	2.3	2.75	1.29	1.47	1.67	1.51	18.921	18.478	13.983	18.768	12.454	17.396	12.42	11.5	20.24	17.76	23.31	14.77	15.448	16.9466	17.1865	16.0634	16.9466	17.409
cluster1	chr13_71930000_71940000_chr13_72620000_72630000	ENSMUSG00000001504.10	4	3.77	0.98	2.64	3.22	3.04	36.434	16.371	18.28	7.735	6.647	14.534	NA	NA	NA	NA	NA	NA	19.0257	16.2261	19.0793	16.3109	15.1456	14.2124
cluster1	chr7_117380000_117390000_chr7_117720000_117730000	ENSMUSG00000030657.7	3.67	3.64	3.3	1.13	3.43	3.41	28.08	16.572	12.18	13.759	14.662	14.747	NA	NA	NA	NA	NA	NA	17.1544	17.0668	16.3174	17.3977	14.9873	17.0765
cluster1	chr11_120520000_120530000_chr11_120780000_120790000	ENSMUSG00000025156.12	2.3	2.65	1.47	2.16	1.03	1.39	14.808	15.698	20.594	16.854	18.084	13.961	14.68	17.5	14.57	15.2	20.55	17.5	17.3871	16.5109	16.641	17.4967	15.8127	16.1516
cluster1	chr6_52200000_52210000_chr6_52840000_52850000	ENSMUSG00000079560.9	3.27	3.23	2.16	2.85	1.52	1.15	76.253	4.749	4.749	4.749	4.749	4.749	21.44	22.4	15.84	10.71	16.26	13.35	24.0449	25.0138	9.17774	12.9983	19.5875	9.17774
cluster1	chr15_57710000_57720000_chr15_57910000_57920000	ENSMUSG00000022364.10	2.76	2.79	2.4	2.57	1.64	2.41	25.911	23.802	14.112	15.012	14.925	6.237	16.69	26.36	9.32	18.07	12.91	16.65	16.0379	15.6906	16.5936	17.1675	17.6208	16.8897
cluster1	chr7_136950000_136960000_chr7_137310000_137320000	ENSMUSG00000010476.9	2.67	2.88	1.94	0.72	1.84	2.51	41.441	17.805	16.375	9.222	8.005	7.152	NA	NA	NA	NA	NA	NA	17.143	17.7982	17.7982	16.8757	16.6645	13.7204
cluster1	chr16_17210000_17220000_chr16_17260000_17270000	ENSMUSG00000071636.6	2.83	2.03	1.75	1.67	1.73	1.33	19.953	17.211	14.759	16.348	18.91	12.819	NA	NA	NA	NA	NA	NA	22.7578	31.1069	11.4133	16.1646	7.14409	11.4133
cluster1	chr13_78190000_78200000_chr13_78900000_78910000	ENSMUSG00000069171.9	3.03	2.94	1.33	2.34	1.62	2.68	18.925	20.114	16.286	15.279	12.69	16.705	NA	NA	NA	NA	NA	NA	16.8259	17.8134	19.4295	14.0731	14.0731	17.785
cluster1	chr5_142720000_142730000_chr5_142820000_142830000	ENSMUSG00000039477.12	2.03	2.01	1.68	1.81	1.8	1.48	23.948	15.408	15.222	19.993	15.408	10.02	15.62	16.23	17.08	17.45	14.67	18.95	16.9464	17.4306	17.0533	16.0255	16.4087	16.1355
cluster1	chr1_168430000_168440000_chr1_168900000_168910000	ENSMUSG00000052534.11	4.23	4	2.55	1.98	2.18	2.18	15.185	16.986	16.617	18.945	18.284	13.981	16.03	21.87	21.33	16.91	15.67	8.18	16.086	16.7559	16.4955	16.6272	16.7559	17.2795
cluster1	chr11_96180000_96190000_chr11_96310000_96320000	ENSMUSG00000048763.7	2.17	2.04	1.62	1.76	1.87	0.74	16.667	16.667	16.667	16.667	16.667	16.667	NA	NA	NA	NA	NA	NA	30.902	38.1249	11.7951	0	7.38303	11.7951
cluster1	chr15_55300000_55310000_chr15_55500000_55510000	ENSMUSG00000022371.11	4.09	4.21	2.71	2.94	2.85	1.75	29.314	8.926	15.773	15.235	20.231	10.521	NA	NA	NA	NA	NA	NA	10.2454	21.5973	16.7666	15.8906	16.6385	18.8617
cluster1	chr11_78040000_78050000_chr11_78190000_78200000	ENSMUSG00000044122.10	2.81	3.37	2.52	2.08	2.16	1.19	13.845	15.025	8.192	12.133	18.487	32.318	15.3	25.78	12.8	16.57	15.22	14.33	21.0781	13.2527	24.0044	17.5431	10.3777	13.744
cluster1	chr2_118760000_118770000_chr2_118870000_118880000	ENSMUSG00000045838.8	2.3	2.68	1.7	2.07	1.37	2.26	29.634	20.089	15.128	14.808	14.288	6.052	NA	NA	NA	NA	NA	NA	23.3109	19.7664	5.37757	16.2219	20.1233	15.1999
cluster1	chr19_8830000_8840000_chr19_9070000_9080000	ENSMUSG00000071657.8	2.6	2.71	1.76	1.18	1.06	1.68	12.611	15.384	16.317	17.258	19.215	19.215	15.94	17.04	14.44	16.39	18.15	18.04	15.6422	12.9832	17.0141	16.3205	18.0778	19.9622
cluster1	chr7_121740000_121750000_chr7_121980000_121990000	ENSMUSG00000034951.9	5.75	4.01	0.95	1.68	1.31	2.11	18.475	18.074	9.032	18.242	18.82	17.358	NA	NA	NA	NA	NA	NA	16.001	16.6385	16.7573	15.7993	18.6084	16.1955
cluster1	chr11_27740000_27750000_chr11_28580000_28590000	ENSMUSG00000032878.12	7.34	6.42	2.65	NA	3.51	6.13	5.158	8.174	11.453	16.225	20.644	38.346	NA	NA	NA	NA	NA	NA	16.6125	16.594	16.3096	16.7122	14.6361	19.1356
cluster1	chr4_22480000_22490000_chr4_22920000_22930000	ENSMUSG00000095139.2	3.86	3.36	2.05	1.91	2.91	3.39	18.193	18.678	13.732	20.73	21.899	6.768	NA	NA	NA	NA	NA	NA	18.8584	16.2283	18.131	12.8276	18.6224	15.3324
cluster1	chr9_79820000_79830000_chr9_80000000_80010000	ENSMUSG00000034898.11	3.47	4.28	2.68	3.95	1.97	2.52	32.26	17.159	11.676	11.255	9.34	18.311	NA	NA	NA	NA	NA	NA	19.0585	13.4839	17.8578	13.2647	18.4772	17.8578
cluster1	chr17_15820000_15830000_chr17_16000000_16010000	ENSMUSG00000048027.7	3.15	3.33	2.1	1.86	1.49	1.34	20.691	14.334	16.782	15.845	15.474	16.874	11.98	15.02	14.7	21.06	21.41	15.83	15.1631	17.2286	15.7056	16.9949	15.6305	19.2773
cluster1	chr4_130360000_130370000_chr4_130650000_130660000	ENSMUSG00000074088.6	3.36	4.92	2.51	2.67	2.72	2.78	21.96	20.056	17.234	15.645	13.699	11.407	NA	NA	NA	NA	NA	NA	19.0956	16.6372	17.4905	17.6521	15.284	13.8405
cluster1	chr4_106920000_106930000_chr4_106980000_106990000	ENSMUSG00000061887.10	2.01	2.04	2	1.4	1.54	1.01	20.848	17.531	12.871	20.538	16.672	11.54	16.25	18.38	18.93	17.71	19.64	9.1	17.5919	16.6888	16.7908	16.6719	16.1113	16.1453
cluster1	chr1_172090000_172100000_chr1_172310000_172320000	ENSMUSG00000038034.11	2.16	2.41	2.33	1.89	1.93	1.81	14.706	19.882	17.348	17.651	16.781	13.631	NA	NA	NA	NA	NA	NA	16.4638	16.9275	17.9094	17.0145	15.3913	16.2935
cluster1	chr11_96180000_96190000_chr11_96310000_96320000	ENSMUSG00000038721.8	2.17	2.04	1.62	1.76	1.87	0.74	14.493	35.728	7.794	26.397	7.794	7.794	NA	NA	NA	NA	NA	NA	24.7365	11.4925	9.44175	24.7365	20.151	9.44175
cluster1	chr1_132300000_132310000_chr1_132350000_132360000	ENSMUSG00000042115.4	2.13	2.07	1.59	1.3	1.28	1.78	8.692	7.726	20.004	13.814	14.995	34.769	15.68	18.3	16.92	17.34	18.16	13.6	16.8773	17.5301	19.3472	16.9356	16.0748	13.2349
cluster1	chr2_31510000_31520000_chr2_31640000_31650000	ENSMUSG00000079466.2	2.31	2.18	1.07	1.77	2.05	1.92	37.922	11.485	8.441	21.326	10.279	10.547	20.96	22.17	18.83	14.92	15.72	7.4	19.3234	20.425	23.2606	9.89269	13.7801	13.3182
cluster1	chr10_57780000_57790000_chr10_57830000_57840000	ENSMUSG00000019874.7	2.17	2.55	1.63	2.02	1.94	1.77	11.798	14.35	15.762	16.219	16.888	24.984	NA	NA	NA	NA	NA	NA	16.7699	15.8478	21.5418	15.9697	14.3401	15.5306
cluster1	chr12_99390000_99400000_chr12_99890000_99900000	ENSMUSG00000033713.7	3.14	3.4	2.74	2.63	2.25	1.79	16.887	18.721	15.67	19.082	15.743	13.896	NA	NA	NA	NA	NA	NA	15.0784	18.4791	14.6113	18.0898	16.3488	17.3927
cluster1	chr2_71420000_71430000_chr2_71530000_71540000	ENSMUSG00000023391.8	2.37	2.18	1.51	1.65	1.75	1.26	27.353	19.857	12.879	16.549	11.29	12.072	22.29	21.04	14.26	16.91	15.41	10.09	18.0772	17.1013	16.3694	16.1358	15.1118	17.2044
cluster1	chr1_92650000_92660000_chr1_92900000_92910000	ENSMUSG00000034212.9	2.55	2.83	1.7	2.16	2.22	1.7	16.331	15.647	16.331	30.124	12.101	9.467	NA	NA	NA	NA	NA	NA	24.57	0	23.0221	17.1007	5.09828	30.2088
cluster1	chr4_107730000_107740000_chr4_107880000_107890000	ENSMUSG00000028608.11	2.63	2.64	1.73	1.66	1.63	1.38	16.718	17.6	18.396	16.738	14.197	16.351	12.52	18.92	19.56	18.71	17.14	13.15	16.8043	16.3723	16.8043	16.9875	16.3723	16.6592
cluster1	chr11_106640000_106650000_chr11_106780000_106790000	ENSMUSG00000020719.10	2.36	2.23	1.56	1.77	1.97	2.05	18.075	16.757	17.209	18.002	20.394	9.564	16.98	15.76	15.36	17.69	16.81	17.39	15.855	15.2258	17.1102	18.0574	16.1328	17.6189
cluster1	chr5_137660000_137670000_chr5_137770000_137780000	ENSMUSG00000029725.6	2.45	2.47	1.91	1.62	1.81	1.76	20.229	15.889	21.99	13.841	10.734	17.318	13.93	9.82	14.11	23.39	18.95	19.79	18.3644	18.4306	17.2079	16.3795	16.7506	12.867
cluster1	chr16_74190000_74200000_chr16_74410000_74420000	ENSMUSG00000052516.13	3.1	3.47	2.58	1.51	2.79	1.8	11.646	14.412	16.451	21.538	25.821	10.132	16.37	17.87	21.37	19.77	11.76	12.86	15.707	16.7693	16.9225	15.5962	18.9885	16.0166
cluster1	chr6_53810000_53820000_chr6_54200000_54210000	ENSMUSG00000078169.2	4.47	3.96	2.29	1.64	2.85	1.97	16.667	16.667	16.667	16.667	16.667	16.667	NA	NA	NA	NA	NA	NA	15.9896	16.2158	18.1171	12.8177	14.1461	22.7137
cluster1	chr13_56160000_56170000_chr13_56430000_56440000	ENSMUSG00000021509.5	3.06	2.82	2.28	1.58	1.17	1.12	10.42	5.603	47.083	5.603	5.603	25.687	22.49	17.41	17.21	12.67	14.77	15.45	15.973	23.1753	17.2181	15.1063	15.636	12.8912
cluster1	chr3_95910000_95920000_chr3_96170000_96180000	ENSMUSG00000068856.3	2.76	2.69	1.44	0.57	1.29	2.35	18.897	16.913	17.07	15.138	15.243	16.738	NA	NA	NA	NA	NA	NA	16.7135	17.38	18.7095	17.2431	15.3048	14.6491
cluster1	chr19_59460000_59470000_chr19_59790000_59800000	ENSMUSG00000043969.4	2.5	2.6	1.87	1.44	1.21	1.86	42.492	23.745	7.127	11.458	8.646	6.532	NA	NA	NA	NA	NA	NA	19.4607	18.5025	15.5323	15.8095	14.2011	16.4939
cluster1	chr6_99310000_99320000_chr6_99520000_99530000	ENSMUSG00000030067.13	2.46	2.55	1.46	2.13	1.9	1.74	12.736	9.544	13.65	18.121	19.858	26.09	31.71	16.9	12.11	11.29	14.41	13.57	15.9079	16.4797	17.5504	16.2415	17.0961	16.7244
cluster1	chr6_86430000_86440000_chr6_86700000_86710000	ENSMUSG00000046679.12	2.84	2.79	1.13	2.48	1.1	0.66	14.885	17.944	19.26	17.223	17.358	13.331	NA	NA	NA	NA	NA	NA	16.2751	17.4462	18.0866	16.3459	16.3459	15.5003
cluster1	chr6_23250000_23260000_chr6_23390000_23400000	ENSMUSG00000029697.5	2.29	3.52	0.92	2.21	2.01	1.52	32.893	27.059	12.789	9.526	9.051	8.682	NA	NA	NA	NA	NA	NA	22.7817	16.4633	16.9216	12.5795	13.0206	18.2334
cluster1	chr7_28450000_28460000_chr7_28530000_28540000	ENSMUSG00000030600.11	3.26	2.37	2.11	2.14	2.09	0.93	10.991	9.696	15.14	16.921	13.43	33.822	NA	NA	NA	NA	NA	NA	16.6732	17.6555	16.3826	16.4395	16.1161	16.7331
cluster1	chr8_26230000_26240000_chr8_26980000_26990000	ENSMUSG00000085795.3	4.25	3.87	2.7	3.89	2.14	3.38	14.57	15.68	20.749	19.393	13.896	15.711	NA	NA	NA	NA	NA	NA	17.4113	16.5772	16.0754	16.3375	16.5133	17.0853
cluster1	chr17_15820000_15830000_chr17_16070000_16080000	ENSMUSG00000048027.7	3.72	3.36	1.81	2.39	0.64	2.79	20.691	14.334	16.782	15.845	15.474	16.874	NA	NA	NA	NA	NA	NA	15.1631	17.2286	15.7056	16.9949	15.6305	19.2773
cluster1	chr11_96180000_96190000_chr11_96310000_96320000	ENSMUSG00000038700.4	2.17	2.04	1.62	1.76	1.87	0.74	3.812	29.974	51.5	3.812	7.089	3.812	NA	NA	NA	NA	NA	NA	10.1306	11.0928	34.4055	12.9072	5.70447	25.7595
cluster1	chr4_81630000_81640000_chr4_82500000_82510000	ENSMUSG00000008575.13	4.51	3.21	1.25	2.32	1.25	1.14	8.675	17.091	17.319	26.327	24.993	5.596	NA	NA	NA	NA	NA	NA	15.8021	16.5716	16.7022	16.2728	17.1487	17.5026
cluster1	chr7_112950000_112960000_chr7_113140000_113150000	ENSMUSG00000098132.1	3.1	3.39	1.74	2.41	2.34	2.13	13.066	9.919	17.4	20.861	19.03	19.724	13.53	14.24	13.89	19.25	20.89	18.2	15.8387	15.4858	15.605	16.0103	16.1724	20.8878
cluster1	chr4_22480000_22490000_chr4_23220000_23230000	ENSMUSG00000095139.2	4.5	3.86	2.42	3.04	2.12	1.16	18.193	18.678	13.732	20.73	21.899	6.768	NA	NA	NA	NA	NA	NA	18.8584	16.2283	18.131	12.8276	18.6224	15.3324
cluster1	chr6_23250000_23260000_chr6_23430000_23440000	ENSMUSG00000029697.5	2.45	2.69	1.95	2.39	2.03	0.68	32.893	27.059	12.789	9.526	9.051	8.682	NA	NA	NA	NA	NA	NA	22.7817	16.4633	16.9216	12.5795	13.0206	18.2334
cluster1	chr11_24070000_24080000_chr11_25010000_25020000	ENSMUSG00000000861.11	4.26	4.47	3.95	3.09	2.88	1.78	12.03	14.837	15.149	19.476	22.45	16.059	NA	NA	NA	NA	NA	NA	15.6138	16.1903	16.1547	16.2473	14.7703	21.0236
cluster1	chr7_3660000_3670000_chr7_4480000_4490000	ENSMUSG00000078813.3	6.32	5.11	4.14	2.83	3.78	2.79	20.889	19.877	13.397	16.015	15.808	14.014	NA	NA	NA	NA	NA	NA	15.3609	18.8425	11.1866	18.4536	20.648	15.5084
cluster1	chr12_17540000_17550000_chr12_17760000_17770000	ENSMUSG00000011179.7	3.57	4.02	1.86	2.41	2.26	1.61	21.402	17.353	18.599	16.182	15.649	10.816	NA	NA	NA	NA	NA	NA	19.3127	13.5134	17.912	16.9194	13.7905	18.5519
cluster1	chr18_78570000_78580000_chr18_79110000_79120000	ENSMUSG00000024548.11	3.56	4.12	2.58	2.53	2.17	1.38	17.358	19.887	19.727	17.717	16.209	9.102	NA	NA	NA	NA	NA	NA	15.587	17.8365	18.2663	15.2057	15.7499	17.3547
cluster1	chr19_8830000_8840000_chr19_8970000_8980000	ENSMUSG00000071658.4	2.1	2.28	1.37	1.44	1.75	1.04	7.465	11.03	19.116	15.554	15.826	31.009	NA	NA	NA	NA	NA	NA	15.3251	16.7107	15.5894	16.1557	18.4022	17.817
cluster1	chr13_24770000_24780000_chr13_24790000_24800000	ENSMUSG00000019132.6	2.65	2.75	2.2	2.05	2.13	2.22	12.209	15.25	28.771	15.436	14.893	13.442	NA	NA	NA	NA	NA	NA	17.3586	17.2208	15.8599	16.6724	16.3394	16.549
cluster1	chr9_45230000_45240000_chr9_45830000_45840000	ENSMUSG00000032086.8	3.66	3.7	1.88	1.81	2.27	1.86	15.109	15.512	14.093	19.833	20.186	15.267	NA	NA	NA	NA	NA	NA	17.0414	17.0319	16.3047	15.8996	17.472	16.2504
cluster1	chr9_85780000_85790000_chr9_86570000_86580000	ENSMUSG00000032417.6	5.37	4.4	2.95	2.1	2.45	2.56	6.508	7.36	12.386	10.807	11.053	51.885	NA	NA	NA	NA	NA	NA	17.6548	15.2047	16.5566	17.0814	16.7512	16.7512
cluster1	chr3_63540000_63550000_chr3_63960000_63970000	ENSMUSG00000027822.12	3.8	4.17	1.62	2.24	1.19	2.37	13.044	15.053	22.064	16.716	17.87	15.254	NA	NA	NA	NA	NA	NA	17.0895	17.6432	15.8149	15.8149	16.1552	17.4824
cluster1	chr2_45110000_45120000_chr2_45340000_45350000	ENSMUSG00000026872.12	2.73	2.6	2.58	2.37	1.86	1.82	12.137	14.501	15.461	22.247	24.486	11.169	NA	NA	NA	NA	NA	NA	18.4894	17.0314	16.7812	16.6311	14.9863	16.0806
cluster1	chr1_138350000_138360000_chr1_138840000_138850000	ENSMUSG00000019230.10	3.14	3.38	2.94	2.2	1.94	1.97	26.422	23.958	12.992	14.812	8.076	13.74	NA	NA	NA	NA	NA	NA	15.2474	20.4761	18.9018	14.7989	14.0213	16.5546
cluster1	chr10_42330000_42340000_chr10_42760000_42770000	ENSMUSG00000019802.9	3.47	2.9	2.11	1.4	1.82	2.06	21.526	20.219	15.795	17.384	15.804	9.273	13.75	15.8	15.99	16.45	19.72	18.28	15.8129	16.4836	16.6025	16.3506	17.5875	17.1629
cluster1	chr8_11940000_11950000_chr8_12400000_12410000	ENSMUSG00000096014.1	3.43	5.3	2.53	1.55	1.16	2.12	24.671	22.389	16.432	16.466	10.331	9.712	16.42	13.32	14.94	17.3	17.3	20.73	13.2522	13.3735	19.1266	16.1894	17.6147	20.4436
cluster1	chr10_22140000_22150000_chr10_22830000_22840000	ENSMUSG00000097327.3	3.95	4.82	1.26	2.68	2.66	1.13	32.187	26.786	16.555	12.196	7.582	4.694	NA	NA	NA	NA	NA	NA	17.0206	18.0345	17.2168	16.7394	16.621	14.3676
cluster1	chr12_49370000_49380000_chr12_50040000_50050000	ENSMUSG00000089922.1	3.42	3.95	2.34	2.61	0.98	2.69	18.621	23.858	16.909	16.211	13.122	11.279	NA	NA	NA	NA	NA	NA	17.0572	15.803	17.3684	16.5809	16.7429	16.4476
cluster1	chr1_186370000_186380000_chr1_186700000_186710000	ENSMUSG00000039239.10	3.74	3.84	2.58	2.2	1.79	2.42	17.279	11.327	12.431	15.182	17.149	26.632	NA	NA	NA	NA	NA	NA	17.3061	17.497	16.6439	16.8815	16.5466	15.1248
cluster1	chr4_135960000_135970000_chr4_136150000_136160000	ENSMUSG00000028671.12	2.17	2.32	1.44	1.05	1.43	1.38	13.55	15.664	17.755	16.576	17.962	18.493	19.26	17.77	18.4	16.43	16.04	12.1	17.1367	17.4976	16.968	16.968	16.2596	15.17
cluster1	chr17_27540000_27550000_chr17_27630000_27640000	ENSMUSG00000052146.11	2.41	2.09	1.46	1.08	1.82	1.56	19.859	18.295	18.163	16.042	13.821	13.821	27	20.27	16.88	9.21	12.27	14.37	19.3789	20.8531	19.2568	14.9911	14.7948	10.7253
cluster1	chr3_34660000_34670000_chr3_35350000_35360000	ENSMUSG00000074637.6	3.55	3.53	2.16	2.61	2.77	1.87	30.953	18.052	12.434	16.549	8.371	13.641	16.64	21.11	21.27	15.41	14.5	11.09	16.4378	13.7942	15.1931	17.6773	15.116	21.7816
cluster1	chr11_120090000_120100000_chr11_120280000_120290000	ENSMUSG00000025377.10	2.16	2.3	1.52	1.28	2.07	1.84	16.811	18.164	13.926	18.407	16.811	15.881	22.32	20.09	20.3	13.67	14.73	8.9	17.016	16.7474	17.6063	15.4117	16.6414	16.5771
cluster1	chr10_93830000_93840000_chr10_94110000_94120000	ENSMUSG00000020020.7	2.95	3.61	2.82	2.73	2.4	1.21	59.496	24.031	7.642	4.476	3.273	1.082	NA	NA	NA	NA	NA	NA	15.8139	22.1868	17.0612	18.2083	20.6937	6.03605
cluster1	chr2_74690000_74700000_chr2_75280000_75290000	ENSMUSG00000050368.4	3.11	2.68	1.96	2.6	2.27	2.77	11.19	11.19	11.19	17.338	37.901	11.19	NA	NA	NA	NA	NA	NA	0	26.6679	35.3185	17.6969	7.82133	12.4953
cluster1	chr11_101220000_101230000_chr11_101390000_101400000	ENSMUSG00000006920.10	3.86	3.67	3.1	3.17	2.74	3.14	9.688	12.017	18.277	17.202	21.056	21.761	9.47	13.78	16.34	18.88	22.82	18.71	19.5371	18.2289	17.5366	16.6277	17.6258	10.4438
cluster1	chr11_69640000_69650000_chr11_69870000_69880000	ENSMUSG00000046731.4	3.2	2.84	2.28	1.96	1.19	1.58	24.419	16.426	16.887	13.908	17.892	10.468	NA	NA	NA	NA	NA	NA	19.4351	17.7589	12.2318	17.8517	17.1676	15.5549
cluster1	chr2_27760000_27770000_chr2_27880000_27890000	ENSMUSG00000026837.11	2.21	2.75	1.65	1.97	2.06	1.6	38.184	14.229	13.823	11.118	12.916	9.73	24.31	17.19	18	12.98	13.78	13.73	17.9569	17.0631	16.306	17.3438	15.6892	15.6412
cluster1	chr12_79930000_79940000_chr12_80100000_80110000	ENSMUSG00000021127.6	2.89	2.75	1.73	2.54	2.01	1.03	31.251	19.766	14.842	10.399	7.779	15.963	16.71	14.26	18.66	13.94	17.52	18.9	22.4406	20.1554	16.3424	13.0582	9.2387	18.7647
cluster1	chr4_107730000_107740000_chr4_107870000_107880000	ENSMUSG00000028609.6	2.71	2.45	2.06	2.05	2.23	2.39	22.743	20.385	16.021	14.061	11.26	15.529	12.52	18.92	19.56	18.71	17.14	13.15	16.4332	16.067	16.4332	15.7685	16.5168	18.7813
cluster1	chr6_51580000_51590000_chr6_52230000_52240000	ENSMUSG00000000938.11	2.89	2.61	2.28	2.24	1.73	2.53	4.531	25.046	4.531	7.02	54.342	4.531	15.75	20.18	14.85	17.33	14.32	17.58	26.9631	0	51.0504	0	8.46421	13.5223
cluster1	chr7_72930000_72940000_chr7_73370000_73380000	ENSMUSG00000070509.11	5.16	3.91	1.49	3.28	1.38	2.81	18.704	12.269	14.531	12.304	12.57	29.622	NA	NA	NA	NA	NA	NA	17.5773	16.4392	17.8558	16.4563	15.4454	16.226
cluster1	chr2_74680000_74690000_chr2_75120000_75130000	ENSMUSG00000001819.4	3.57	3.32	2.19	1.7	1.76	2.14	10.785	10.785	10.785	10.785	46.076	10.785	NA	NA	NA	NA	NA	NA	23.5442	22.9545	11.5111	15.2396	15.2396	11.5111
cluster1	chr8_25730000_25740000_chr8_26150000_26160000	ENSMUSG00000037214.7	3.27	4.19	2.44	3.04	2.42	2.85	15.668	17.688	19.993	15.204	15.542	15.905	NA	NA	NA	NA	NA	NA	17.2	15.1139	15.6556	15.9382	18.105	17.9873
cluster1	chr12_29930000_29940000_chr12_30030000_30040000	ENSMUSG00000020674.12	3.47	2.7	1.4	1.58	1.44	2.04	27.984	14.465	15.76	16.354	19.914	5.524	11.7	19.97	19.54	15.29	16.5	17	18.5736	17.3027	15.1692	15.7123	16.1312	17.111
cluster1	chr3_129900000_129910000_chr3_130080000_130090000	ENSMUSG00000027997.8	2.93	2.94	1.7	3.24	2.36	1.49	24.802	20.145	19.583	13.523	11.617	10.329	NA	NA	NA	NA	NA	NA	18.6318	16.3721	17.3634	15.049	17.7643	14.8194
cluster1	chr2_37880000_37890000_chr2_38340000_38350000	ENSMUSG00000000247.7	2.98	2.34	2.34	2.38	2.32	1.81	30.298	23.101	14.049	14.254	10.902	7.395	26.86	18.96	19.14	11.2	11.4	12.45	17.9188	17.7031	17.7804	16.6956	16.2708	13.6314
cluster1	chr13_107310000_107320000_chr13_108150000_108160000	ENSMUSG00000021694.14	4.41	4.01	3.26	2.57	2.68	2.95	11.727	14.737	21.713	16.527	16.627	18.669	11.36	19.45	12.08	23.85	14.56	18.7	15.857	16.2972	17.1238	16.2972	17.4943	16.9306
cluster1	chr6_52250000_52260000_chr6_52560000_52570000	ENSMUSG00000038203.14	2.43	2.57	2.2	2.29	1.45	1.32	16.667	16.667	16.667	16.667	16.667	16.667	22.66	18.1	15.94	16.96	16.58	9.75	16.8455	12.2691	16.9948	16.8455	15.4332	21.6119
cluster1	chr15_100760000_100770000_chr15_101110000_101120000	ENSMUSG00000023032.8	3.17	3.34	1.66	1.86	1.75	1.87	13.533	14.618	11.867	15.84	16.484	27.659	NA	NA	NA	NA	NA	NA	16.3863	16.2881	17.247	16.0852	15.951	18.0423
cluster1	chr1_118850000_118860000_chr1_119040000_119050000	ENSMUSG00000048402.10	3.42	2.82	2.57	1.91	2.61	2.19	34.844	21.673	13.242	14.373	12.312	3.556	NA	NA	NA	NA	NA	NA	18.2465	18.5966	17.173	15.8427	15.0375	15.1037
cluster1	chr10_87370000_87380000_chr10_87490000_87500000	ENSMUSG00000020052.7	2.42	2.41	1.76	1.27	1.64	1.58	37.731	19.379	16.968	13.675	8.827	3.42	NA	NA	NA	NA	NA	NA	17.6842	16.6908	17.565	16.3439	16.4162	15.2999
cluster1	chr1_72870000_72880000_chr1_73710000_73720000	ENSMUSG00000026185.8	5.69	4.8	1.87	2.46	2.28	4.61	29.363	14.338	10.816	11.877	14.28	19.327	NA	NA	NA	NA	NA	NA	19.5953	20.6576	11.5107	15.4426	14.9368	17.857
cluster1	chr7_139060000_139070000_chr7_139210000_139220000	ENSMUSG00000015981.8	3.05	2.88	2.36	2.23	1.64	2.44	6.225	8.692	23.045	11.098	20.248	30.691	NA	NA	NA	NA	NA	NA	16.7703	15.6862	16.6032	17.4114	16.5061	17.0228
cluster1	chr1_92650000_92660000_chr1_92900000_92910000	ENSMUSG00000047067.7	2.55	2.83	1.7	2.16	2.22	1.7	14.015	18.355	14.023	13.452	11.65	28.504	NA	NA	NA	NA	NA	NA	16.8094	17.6694	17.4222	16.8273	16.0963	15.1754
cluster1	chr14_97840000_97850000_chr14_98160000_98170000	ENSMUSG00000055639.12	2.96	3.21	1.8	2.36	2.51	1.71	30.587	21.949	17.497	11.137	10.616	8.214	NA	NA	NA	NA	NA	NA	16.8746	17.7294	17.6858	15.7652	14.412	17.533
cluster1	chr7_139060000_139070000_chr7_139210000_139220000	ENSMUSG00000015980.10	3.05	2.88	2.36	2.23	1.64	2.44	19.652	14.739	19.059	13.222	13.824	19.504	NA	NA	NA	NA	NA	NA	15.6124	17.3922	14.1866	18.3061	17.9419	16.5607
cluster1	chr1_77240000_77250000_chr1_77510000_77520000	ENSMUSG00000026235.10	2.65	2.53	1.83	1.75	1.83	1.45	12.048	18.25	19.765	19.914	17.186	12.838	NA	NA	NA	NA	NA	NA	17.1379	18.2963	17.1862	14.6925	15.0666	17.6206
cluster1	chr18_8750000_8760000_chr18_9210000_9220000	ENSMUSG00000036904.5	3.69	4.55	1.58	1.94	1.43	1.87	40.611	15.812	15.812	14.259	8.405	5.1	NA	NA	NA	NA	NA	NA	17.4948	17.3912	16.8211	15.5027	15.195	17.5952
cluster1	chr4_154480000_154490000_chr4_154640000_154650000	ENSMUSG00000039410.12	2.31	2.25	1.58	1.5	1.73	0.68	23.3	22.145	13.149	17.155	16.296	7.955	NA	NA	NA	NA	NA	NA	16.4301	15.536	15.536	17.2026	18.1162	17.179
cluster1	chr2_74690000_74700000_chr2_75620000_75630000	ENSMUSG00000050368.4	3.61	4	2.27	3.27	2.09	2.19	11.19	11.19	11.19	17.338	37.901	11.19	NA	NA	NA	NA	NA	NA	0	26.6679	35.3185	17.6969	7.82133	12.4953
cluster1	chr5_3340000_3350000_chr5_3580000_3590000	ENSMUSG00000040274.7	3.42	4.14	2.92	2.45	2.96	2.92	18.67	23.213	11.741	20.764	17.73	7.882	NA	NA	NA	NA	NA	NA	19.0808	18.6533	11.1746	20.0113	15.6989	15.3811
cluster1	chr2_118260000_118270000_chr2_118600000_118610000	ENSMUSG00000040084.9	3.51	3.94	3.03	3.56	2.2	1.93	34.677	24.992	13.865	12.737	11.288	2.441	7.05	16.7	18.21	24.64	22.82	10.58	16.9394	15.1401	16.5711	16.0211	16.3753	18.9531
cluster1	chr8_69910000_69920000_chr8_69990000_70000000	ENSMUSG00000036180.10	2.2	2.32	1.59	1.24	2.13	2	23.457	17.142	17.421	15.847	11.378	14.756	20.79	19.54	16.21	13.57	13.16	16.73	14.8322	17.5084	16.3051	18.1838	17.0163	16.1542
cluster1	chr5_47000000_47010000_chr5_47980000_47990000	ENSMUSG00000031558.11	5.9	6.12	3.68	3.8	3.48	3.86	34.439	19.598	13.518	13.371	11.526	7.547	NA	NA	NA	NA	NA	NA	14.6804	15.6727	17.8915	17.3299	18.1671	16.2584
cluster1	chr3_141860000_141870000_chr3_142160000_142170000	ENSMUSG00000052430.11	5.08	3.88	2.21	2.7	2.48	2.35	32.003	17.582	13.24	15.121	13.699	8.355	NA	NA	NA	NA	NA	NA	16.6416	16.0227	16.1692	17.3485	17.3485	16.4695
cluster1	chr9_84480000_84490000_chr9_85320000_85330000	ENSMUSG00000032265.10	4.45	4.64	3.75	2.09	3.27	5.18	26.392	17.222	18.089	12.872	14.233	11.193	NA	NA	NA	NA	NA	NA	18.5484	17.1846	16.0659	16.6563	14.9023	16.6425
cluster1	chr11_82810000_82820000_chr11_82870000_82880000	ENSMUSG00000020696.14	2.03	2.1	1.74	1.6	1.89	1.68	26.76	25.141	16.134	14.192	13.395	4.378	11.31	18.09	19.87	15.82	12.22	22.68	16.0874	18.6278	18.129	16.5004	17.1355	13.5198
cluster1	chr11_24070000_24080000_chr11_24320000_24330000	ENSMUSG00000000861.11	3.95	3.33	1.71	1.29	1.71	1.36	12.03	14.837	15.149	19.476	22.45	16.059	NA	NA	NA	NA	NA	NA	15.6138	16.1903	16.1547	16.2473	14.7703	21.0236
cluster1	chr3_134640000_134650000_chr3_135210000_135220000	ENSMUSG00000045328.7	4.28	4.84	3.08	2.28	3.11	3.76	35.384	26.777	15.172	11.068	9.486	2.113	NA	NA	NA	NA	NA	NA	17.59	15.4268	17.6395	17.4827	17.5363	14.3246
cluster1	chr15_93590000_93600000_chr15_94140000_94150000	ENSMUSG00000036158.8	5.32	3.95	1.55	3.7	2.77	2.39	10.987	7.742	16.77	17.757	24.68	22.064	NA	NA	NA	NA	NA	NA	16.9499	15.8158	16.1273	15.8971	17.1124	18.0975
cluster1	chr2_105510000_105520000_chr2_105680000_105690000	ENSMUSG00000027168.17	2.84	2.31	1.49	1.71	1.96	1.62	30.294	25.592	14.1	13.573	10.711	5.73	20.87	22.05	16.58	16.9	14.57	9.03	17.7438	19.2887	18.0708	15.0278	15.2614	14.6075
cluster1	chr15_82280000_82290000_chr15_83080000_83090000	ENSMUSG00000058586.7	4.1	4.06	2.28	1.88	0.51	1.97	17.936	17.255	16.988	14.703	11.653	21.465	NA	NA	NA	NA	NA	NA	20.4639	17.4527	17.0733	14.3358	16.8716	13.8027
cluster1	chr1_132310000_132320000_chr1_132350000_132360000	ENSMUSG00000009772.11	2.22	2.25	1.84	1.53	1.4	1.75	35.498	24.323	15.274	11.226	8.957	4.723	15.68	18.3	16.92	17.34	18.16	13.6	16.8437	15.6014	18.0558	17.0707	16.67	15.7584
cluster1	chr11_88200000_88210000_chr11_88700000_88710000	ENSMUSG00000023723.13	3.65	4.3	1.62	2.56	3.03	1.46	14.825	17.158	19.315	15.464	14.954	18.284	25.76	20.83	17.09	13.71	12.09	10.52	17.9771	16.4443	16.8203	18.0205	16.701	14.0368
cluster1	chr1_42060000_42070000_chr1_42700000_42710000	ENSMUSG00000045515.3	3.11	2.73	1.99	2.12	0.67	1.36	16.611	17.406	14.151	20.186	18.9	12.746	NA	NA	NA	NA	NA	NA	15.5246	16.4145	16.0576	15.8228	15.8679	20.3126
cluster1	chr13_115460000_115470000_chr13_116310000_116320000	ENSMUSG00000042258.9	5.88	4.95	2.22	3.38	1.83	1.83	16.85	21.713	21.594	14.762	12.888	12.193	NA	NA	NA	NA	NA	NA	17.9306	17.358	16.9702	14.7565	16.3841	16.6005
cluster1	chr10_37130000_37140000_chr10_37460000_37470000	ENSMUSG00000069662.5	3	2.78	2.02	3.35	2.64	1.98	19.714	18.193	21.159	14.167	11.909	14.858	NA	NA	NA	NA	NA	NA	13.2893	18.2649	15.9971	15.1613	18.3089	18.9785
cluster1	chr2_71140000_71150000_chr2_71520000_71530000	ENSMUSG00000041911.3	3.52	2.45	1.95	1.46	1.74	1.84	19.007	20.501	12.3	21.733	17.4	9.059	11.38	18.34	18.1	19.15	19.88	13.16	17.367	17.6388	17.9862	15.989	15.6681	15.3509
cluster1	chr10_42140000_42150000_chr10_42270000_42280000	ENSMUSG00000048756.7	2.31	2.45	1.89	2.16	1.83	1.47	10.279	13.215	20.193	15.643	14.723	25.947	15.38	14.8	14.47	17.69	18.55	19.1	16.4595	16.9759	17.0172	16.4767	16.1497	16.9209
cluster1	chr19_59450000_59460000_chr19_59850000_59860000	ENSMUSG00000043969.4	3.15	5.26	2.24	2.39	2.69	2.34	42.492	23.745	7.127	11.458	8.646	6.532	NA	NA	NA	NA	NA	NA	19.4607	18.5025	15.5323	15.8095	14.2011	16.4939
cluster1	chr5_115290000_115300000_chr5_115450000_115460000	ENSMUSG00000009013.4	2.62	2.52	1.27	1.5	2.1	1.72	16.687	18.409	17.947	16.75	16.856	13.352	26.54	20.56	15.76	13.29	12.65	11.21	15.6668	18.832	16.6101	16.6101	15.235	17.0461
cluster1	chr9_90900000_90910000_chr9_91350000_91360000	ENSMUSG00000036972.10	3.35	3.01	1.23	2.77	0.56	1.28	19.243	19.45	18.194	16.622	12.175	14.316	NA	NA	NA	NA	NA	NA	18.5829	18.0378	17.7854	15.3016	16.0881	14.2042
cluster1	chr5_106450000_106460000_chr5_106760000_106770000	ENSMUSG00000034384.11	3.33	3.26	1.93	1.93	3	1.8	40.36	24.151	13.759	6.773	5.559	9.398	NA	NA	NA	NA	NA	NA	22.0825	19.0197	20.5127	13.7967	15.5921	8.99621
cluster1	chr17_9570000_9580000_chr17_10310000_10320000	ENSMUSG00000062078.10	4.52	3.95	1.86	2.99	3.85	3.7	22.815	19.884	17.869	14.077	12.778	12.577	19.44	15.89	15.64	14.75	17.16	17.12	15.6298	16.9268	16.5487	15.8057	16.4696	18.6195
cluster1	chr6_84420000_84430000_chr6_84590000_84600000	ENSMUSG00000063415.8	3.78	2.85	2.45	2.24	2.88	1.91	7.545	8.742	11.412	17.939	21.737	32.625	NA	NA	NA	NA	NA	NA	27.4901	16.781	13.7867	19.5259	8.62965	13.7867
cluster1	chr7_69560000_69570000_chr7_70350000_70360000	ENSMUSG00000030551.9	4.82	3.7	3.11	2.4	3	4.06	24.446	18.618	13.492	14.51	15.223	13.712	NA	NA	NA	NA	NA	NA	19.0939	18.7925	16.8224	16.3468	15.4297	13.5148
cluster1	chr8_91800000_91810000_chr8_92470000_92480000	ENSMUSG00000031734.12	3.64	3.78	2.33	2.63	2.36	1.18	55.58	18.558	9.215	7.576	4.136	4.934	NA	NA	NA	NA	NA	NA	17.6834	15.8494	16.2786	19.4134	14.7828	15.9925
cluster1	chr2_144000000_144010000_chr2_144250000_144260000	ENSMUSG00000027422.11	3.17	3.26	1.74	2.54	1.59	2.87	24.956	20.212	12.696	13.251	14.367	14.517	NA	NA	NA	NA	NA	NA	16.5268	17.1584	17.1584	17.1584	15.1014	16.8966
cluster1	chr2_53130000_53140000_chr2_54080000_54090000	ENSMUSG00000075334.2	7.07	4.98	3.77	0.94	3.69	3.98	7.509	15.481	7.772	22.314	27.599	19.325	NA	NA	NA	NA	NA	NA	13.1922	17.0864	15.3312	17.8066	18.3198	18.2638
cluster1	chr12_79780000_79790000_chr12_80100000_80110000	ENSMUSG00000021127.6	3.17	3.2	1.34	1.86	1.37	2.05	31.251	19.766	14.842	10.399	7.779	15.963	NA	NA	NA	NA	NA	NA	22.4406	20.1554	16.3424	13.0582	9.2387	18.7647
cluster1	chr17_29890000_29900000_chr17_30220000_30230000	ENSMUSG00000043557.11	3.78	4.58	1.82	2.88	1.46	2.15	13.933	13.269	17.707	19.467	16.579	19.044	25.31	20.2	15.52	12.79	15.77	10.41	16.8693	16.4598	15.9374	16.837	16.6597	17.2368
cluster1	chr4_54140000_54150000_chr4_54940000_54950000	ENSMUSG00000060206.7	4.87	4.62	1.6	3.93	3.35	1.46	17.993	22.203	18.129	18.318	17.786	5.57	NA	NA	NA	NA	NA	NA	16.0577	16.7397	17.1814	16.3262	16.3262	17.3687
cluster1	chr19_59070000_59080000_chr19_59200000_59210000	ENSMUSG00000041362.12	2.57	2.7	1.76	1.58	1.75	1.91	3.75	8.025	18.067	19.931	24.425	25.803	NA	NA	NA	NA	NA	NA	17.1533	13.3852	16.3348	20.3274	15.4814	17.318
cluster1	chr6_92940000_92950000_chr6_93580000_93590000	ENSMUSG00000030022.10	3.7	4.44	3.01	3.44	0.59	4.6	27.498	17.484	17.666	11.873	15.757	9.722	NA	NA	NA	NA	NA	NA	18.9131	18.3324	16.2017	16.6176	14.6988	15.2364
cluster1	chr16_91090000_91100000_chr16_91220000_91230000	ENSMUSG00000039830.8	2.86	2.12	1.69	1.73	1.79	1.9	35.143	12.11	9.636	11.335	7.269	24.508	25.29	22.76	18.97	14.27	14.1	4.62	16.7855	19.0613	18.7072	16.54	13.877	15.029
cluster1	chr18_60770000_60780000_chr18_60990000_61000000	ENSMUSG00000024608.6	3.58	2.75	1.62	2.45	2.05	2.2	16.752	18.311	18.853	16.646	14.504	14.933	NA	NA	NA	NA	NA	NA	17.0236	16.7997	16.6112	15.8924	16.8734	16.7997
cluster1	chr19_55560000_55570000_chr19_55900000_55910000	ENSMUSG00000024985.14	4.19	3.57	1.89	1.71	2.46	0.85	23.11	18.305	22.124	11.932	4.3	20.229	NA	NA	NA	NA	NA	NA	19.8662	19.3088	18.6758	15.7772	14.9248	11.4472
cluster1	chr19_59460000_59470000_chr19_59840000_59850000	ENSMUSG00000043969.4	3.25	3.36	2.53	2.27	2.44	3.1	42.492	23.745	7.127	11.458	8.646	6.532	NA	NA	NA	NA	NA	NA	19.4607	18.5025	15.5323	15.8095	14.2011	16.4939
cluster1	chr19_55900000_55910000_chr19_56120000_56130000	ENSMUSG00000024985.14	3.31	2.99	2.43	2.52	2.52	1.23	23.11	18.305	22.124	11.932	4.3	20.229	NA	NA	NA	NA	NA	NA	19.8662	19.3088	18.6758	15.7772	14.9248	11.4472
cluster1	chr4_124190000_124200000_chr4_124700000_124710000	ENSMUSG00000032643.8	4.01	3.84	3.04	0.65	2.21	1.34	17.239	24.892	13.58	13.926	15.112	15.252	NA	NA	NA	NA	NA	NA	18.1709	16.8454	17.1837	15.3081	16.0256	16.4662
cluster1	chr6_52200000_52210000_chr6_52840000_52850000	ENSMUSG00000038253.6	3.27	3.23	2.16	2.85	1.52	1.15	9.894	3.949	68.746	6.119	7.344	3.949	21.44	22.4	15.84	10.71	16.26	13.35	7.24966	28.2707	18.434	13.6927	13.9189	18.434
cluster1	chr6_52250000_52260000_chr6_52880000_52890000	ENSMUSG00000038210.10	3.14	3.5	2.81	2.64	1.44	2.97	6.388	35.312	6.388	6.388	39.136	6.388	16.47	17.93	15.14	20.07	18.1	12.3	0	0	13.451	28.241	8.41956	49.8884
cluster1	chr2_146040000_146050000_chr2_146230000_146240000	ENSMUSG00000037143.13	2.77	2.73	1.73	1.86	2.26	0.61	7.777	16.456	20.148	14.063	16.758	24.798	NA	NA	NA	NA	NA	NA	17.2367	15.6839	15.4058	17.038	16.1375	18.4982
cluster1	chr6_89020000_89030000_chr6_89640000_89650000	ENSMUSG00000000811.9	4.92	3.91	1.41	2.94	1.67	2.46	11.617	11.391	16.969	14.451	13.632	31.94	16.06	20.42	14.68	18.09	17.41	13.34	16.1877	17.1522	14.7567	17.3521	16.9208	17.6305
cluster1	chr5_132540000_132550000_chr5_133480000_133490000	ENSMUSG00000029673.13	3.74	3.23	3.18	3.7	2.55	3.48	19.706	19.941	10.609	21.465	18.996	9.284	15.97	15.6	16.44	15.54	18.59	17.86	16.8446	17.5428	16.8261	14.7221	15.8941	18.1704
cluster1	chr5_125090000_125100000_chr5_125170000_125180000	ENSMUSG00000029478.12	2.04	2.06	1.63	1.78	1.25	1.22	18.048	19.012	14.288	19.478	17.124	12.049	18.81	21.86	17.6	16.12	15.13	10.48	17.1745	17.4282	17.5884	16.4036	15.656	15.7494
cluster1	chr5_114440000_114450000_chr5_114620000_114630000	ENSMUSG00000029575.13	3.08	3.02	1.96	1.32	1.76	1.07	18.67	14.742	14.297	14.06	16.183	22.049	NA	NA	NA	NA	NA	NA	16.2549	16.5983	16.304	17.0644	16.8892	16.8892
cluster1	chr3_37640000_37650000_chr3_37900000_37910000	ENSMUSG00000037211.8	4.19	3.2	3.08	1.79	1.12	1.2	26.609	17.596	15.046	9.628	12.229	18.892	NA	NA	NA	NA	NA	NA	17.3447	17.0864	14.2548	18.2003	16.1178	16.996
cluster1	chr6_6280000_6290000_chr6_6870000_6880000	ENSMUSG00000029755.9	5.62	4.15	2.66	2.18	3.48	0.74	18.45	20.237	15.474	17.853	15.641	12.346	NA	NA	NA	NA	NA	NA	15.064	17.365	12.9471	15.7565	18.6185	20.2489
cluster1	chr6_52250000_52260000_chr6_52560000_52570000	ENSMUSG00000038210.10	2.43	2.57	2.2	2.29	1.45	1.32	6.388	35.312	6.388	6.388	39.136	6.388	22.66	18.1	15.94	16.96	16.58	9.75	0	0	13.451	28.241	8.41956	49.8884
cluster1	chr2_74690000_74700000_chr2_75620000_75630000	ENSMUSG00000043342.9	3.61	4	2.27	3.27	2.09	2.19	14.578	14.578	14.578	14.578	27.11	14.578	NA	NA	NA	NA	NA	NA	20.1199	18.0332	4.90602	20.3863	18.3587	18.1959
cluster1	chr9_106270000_106280000_chr9_106470000_106480000	ENSMUSG00000041506.10	2.36	3.47	1.55	1.61	2.81	1.16	15.755	17.35	15.628	17.807	16.856	16.605	14.7	12.12	14.5	13.65	12.71	32.32	17.3349	16.539	15.9673	17.7011	17.2639	15.1938
cluster1	chr4_82290000_82300000_chr4_82500000_82510000	ENSMUSG00000008575.13	3.17	2.33	1.96	1.86	1.86	1.88	8.675	17.091	17.319	26.327	24.993	5.596	14.33	15.13	15.62	21.17	19.83	13.91	15.8021	16.5716	16.7022	16.2728	17.1487	17.5026
cluster1	chr7_133120000_133130000_chr7_133650000_133660000	ENSMUSG00000030970.12	3.56	3.49	2.56	2.46	2.79	2.77	25.68	19.968	17.646	15.252	14.059	7.396	NA	NA	NA	NA	NA	NA	17.003	16.7937	16.5157	16.6891	16.5157	16.4828
cluster1	chr3_34220000_34230000_chr3_34660000_34670000	ENSMUSG00000074637.6	3.71	3.11	2.55	2.12	1.35	1.93	30.953	18.052	12.434	16.549	8.371	13.641	NA	NA	NA	NA	NA	NA	16.4378	13.7942	15.1931	17.6773	15.116	21.7816
cluster1	chr5_115330000_115340000_chr5_115450000_115460000	ENSMUSG00000029535.4	2.13	2.05	1.5	1.7	1.57	1.5	14.363	17.328	16.422	16.551	15.964	19.372	26.54	20.56	15.76	13.29	12.65	11.21	16.2471	17.3618	18.5451	16.4151	15.5851	15.8458
cluster1	chr15_87620000_87630000_chr15_87930000_87940000	ENSMUSG00000054863.8	5.01	4.28	2.05	2.96	2.47	1.32	8.397	12.57	17.639	16.94	15.833	28.621	NA	NA	NA	NA	NA	NA	16.4948	17.3316	17.3612	16.4223	15.6053	16.7847
cluster1	chr5_76570000_76580000_chr5_76950000_76960000	ENSMUSG00000029247.13	3.63	3.45	2.06	2.61	2.02	2.41	23.512	20.48	17.492	14.407	14.365	9.744	NA	NA	NA	NA	NA	NA	16.8257	17.3027	16.2186	16.3954	16.8624	16.3954
cluster1	chr10_93150000_93160000_chr10_93280000_93290000	ENSMUSG00000020015.9	3.29	2.78	1.91	1.43	1.88	1.9	15.073	13.507	20.016	17.618	17.205	16.581	16.46	17.8	14.94	20.43	19	11.38	16.0441	15.7329	14.7783	18.766	17.68	16.9987
cluster1	chr3_51260000_51270000_chr3_51340000_51350000	ENSMUSG00000037174.14	2.2	2.12	1.18	1.46	1.12	1.31	14.863	21.153	16.368	18.911	16.799	11.906	NA	NA	NA	NA	NA	NA	17.9312	17.4498	17.1385	16.2462	16.4067	14.8277
cluster1	chr9_68780000_68790000_chr9_69280000_69290000	ENSMUSG00000032238.13	4.62	4.72	1.85	1.79	2.67	2.97	8.698	14.203	23.395	15.408	9.093	29.204	NA	NA	NA	NA	NA	NA	17.1822	18.1905	14.0653	15.4108	17.2196	17.9316
cluster1	chr2_73920000_73930000_chr2_74740000_74750000	ENSMUSG00000079277.5	3.74	3.7	2.21	2.65	4.61	2.55	21.416	6.229	21.74	6.229	38.158	6.229	9.38	17.38	10.93	28.89	16.34	17.08	24.6027	22.7061	26.5204	14.7489	4.39712	7.02479
cluster1	chr7_133120000_133130000_chr7_133650000_133660000	ENSMUSG00000030849.13	3.56	3.49	2.56	2.46	2.79	2.77	28.967	19.428	14.354	15.927	14.749	6.574	NA	NA	NA	NA	NA	NA	16.502	17.4704	17.4704	16.4562	16.3319	15.7692
cluster1	chr2_50470000_50480000_chr2_51140000_51150000	ENSMUSG00000017144.4	4.78	5.79	3.66	2.18	3.22	1.97	22.704	21.031	20.952	15.014	12.639	7.66	NA	NA	NA	NA	NA	NA	15.5718	16.931	16.1064	16.2876	15.9161	19.1872
cluster1	chr14_16240000_16250000_chr14_16370000_16380000	ENSMUSG00000021786.8	3.2	2.86	2.17	1.45	2.01	2.39	20.225	18.784	12.258	16.352	20.243	12.138	13.68	21.14	20.73	15.88	13.32	15.24	16.2876	16.923	15.7599	16.9091	16.7355	17.3848
cluster1	chr17_85680000_85690000_chr17_86100000_86110000	ENSMUSG00000024134.11	3.58	4.28	2.74	1.75	2.03	2.36	78.643	5.575	3.273	2.639	3.059	6.812	NA	NA	NA	NA	NA	NA	16.9267	20.9506	4.83307	12.6622	21.4244	23.2031
cluster1	chr7_110170000_110180000_chr7_110620000_110630000	ENSMUSG00000030790.10	6	5.12	1.67	3.66	2.89	2.63	14.254	23.574	9.696	20.665	22.745	9.065	NA	NA	NA	NA	NA	NA	12.4293	17.8609	11.6463	15.4186	21.0801	21.5648
cluster1	chr1_88740000_88750000_chr1_89060000_89070000	ENSMUSG00000036206.8	3.99	3.32	1.81	1.31	1.44	2.11	20.333	14.578	14.911	16.204	16.129	17.845	27	8.46	12.03	13.19	21.16	18.15	15.6169	15.7891	17.3743	16.6503	14.9315	19.638
cluster1	chr2_115170000_115180000_chr2_116060000_116070000	ENSMUSG00000027210.16	2.89	3	2.34	1.48	2.84	2.96	14.018	17.193	14.626	21.519	19.405	13.239	NA	NA	NA	NA	NA	NA	16.2267	18.2659	16.7874	16.0999	16.8708	15.7494
cluster1	chr13_15460000_15470000_chr13_15650000_15660000	ENSMUSG00000021318.11	3.57	2.26	2.72	2.2	2.19	1.92	39.039	24.85	12.037	11.926	9.642	2.506	NA	NA	NA	NA	NA	NA	18.9165	16.4306	17.8502	15.6383	15.9123	15.2521
cluster1	chr11_24070000_24080000_chr11_24450000_24460000	ENSMUSG00000055010.1	3.1	4.6	1.29	2.89	1.57	2.12	5.467	8.111	32.219	10.178	6.52	37.505	19.55	21.34	12.16	21.4	15.52	10.03	17.8765	16.6822	4.1239	16.564	21.8511	22.9023
cluster1	chr9_123250000_123260000_chr9_123460000_123470000	ENSMUSG00000054871.4	3.39	2.78	1.42	3.54	2.35	2.01	5.116	5.746	9.353	16.22	12.471	51.094	11.85	17.56	21.41	14.21	15.67	19.3	16.7209	15.3494	15.9964	17.8987	15.7524	18.2822
cluster1	chr15_58360000_58370000_chr15_58870000_58880000	ENSMUSG00000037085.7	4.66	4.15	2.89	2.53	2.36	1.98	18.07	19.671	21.229	17.046	16.743	7.242	22.6	17.91	14.62	13.96	17.4	13.52	16.5446	18.9242	15.6585	16.944	18.6871	13.2415
cluster1	chr16_33390000_33400000_chr16_33730000_33740000	ENSMUSG00000022811.12	3.95	3.73	2.32	2.82	2.62	3.11	16.025	16.841	16.59	17.155	19.741	13.648	12.58	17.69	16.84	20.91	20.72	11.26	13.8642	20.9391	17.9569	17.7438	16.4703	13.0257
cluster1	chr10_87410000_87420000_chr10_87490000_87500000	ENSMUSG00000020052.7	2.89	2.17	1.74	1.43	1.42	0.8	37.731	19.379	16.968	13.675	8.827	3.42	30.02	25.01	18.3	12.71	11	2.96	17.6842	16.6908	17.565	16.3439	16.4162	15.2999
cluster1	chr13_71950000_71960000_chr13_72340000_72350000	ENSMUSG00000060969.8	3.08	3.49	2.54	1.76	1.36	2.16	30.287	12.286	17.186	7.967	8.703	23.571	NA	NA	NA	NA	NA	NA	19.3868	16.0147	19.5269	12.8709	14.199	18.0017
cluster1	chr7_144930000_144940000_chr7_145150000_145160000	ENSMUSG00000070348.4	3.85	3.74	2.2	2.6	1.9	2.54	44.662	23.112	12.701	7.046	6.454	6.025	23.98	21.63	16.92	12.09	13.17	12.22	20.0945	20.5436	12.7807	16.5372	18.8215	11.2226
cluster1	chr3_34640000_34650000_chr3_35040000_35050000	ENSMUSG00000074637.6	2.72	3.25	1.95	1.89	2	1.66	30.953	18.052	12.434	16.549	8.371	13.641	NA	NA	NA	NA	NA	NA	16.4378	13.7942	15.1931	17.6773	15.116	21.7816
cluster1	chr1_165760000_165770000_chr1_166320000_166330000	ENSMUSG00000040713.8	6	5.95	4.55	3.28	2.56	3.56	16.132	14.166	18.633	11.364	11.667	28.039	NA	NA	NA	NA	NA	NA	15.2343	14.6852	17.3095	17.3095	16.6094	18.8522
cluster1	chr2_6470000_6480000_chr2_6870000_6880000	ENSMUSG00000002107.14	3.09	3	2.42	1.8	1.51	1.35	11.55	15.542	15.113	23.153	23.873	10.77	19.75	19.77	18.66	13.47	14.59	13.76	14.8869	17.7303	16.2229	14.7663	17.9461	18.4475
cluster1	chr11_100870000_100880000_chr11_100960000_100970000	ENSMUSG00000004044.9	2.81	3.13	1.65	1.04	1.64	1.7	17.032	12.29	10.842	15.592	20.42	23.825	NA	NA	NA	NA	NA	NA	13.9148	13.668	21.1105	16.7414	13.9148	20.6506
cluster1	chr4_154870000_154880000_chr4_155020000_155030000	ENSMUSG00000058183.10	2.59	2.48	1.76	1.38	1.78	1.92	6.278	9.789	18.005	21.804	7.145	36.979	19.28	23.48	18.35	15.55	16.32	7.01	14.1377	0	12.7182	18.0127	7.96087	47.1705
cluster1	chr19_14070000_14080000_chr19_14590000_14600000	ENSMUSG00000024642.12	4.16	3.59	1.95	2.27	3.09	1.39	17.655	14.25	16.741	17.706	18.879	14.769	NA	NA	NA	NA	NA	NA	14.6654	16.9963	18.228	13.1776	16.5372	20.3956
cluster1	chr11_96180000_96190000_chr11_96310000_96320000	ENSMUSG00000000690.5	2.17	2.04	1.62	1.76	1.87	0.74	14.415	7.752	36.074	7.752	26.255	7.752	NA	NA	NA	NA	NA	NA	33.2504	15.4479	12.6914	17.9747	7.9441	12.6914
cluster1	chr10_57780000_57790000_chr10_57820000_57830000	ENSMUSG00000019874.7	2.5	2.26	1.37	1.56	1.78	2.03	11.798	14.35	15.762	16.219	16.888	24.984	14.59	18.35	17.46	15.72	15.09	18.79	16.7699	15.8478	21.5418	15.9697	14.3401	15.5306
cluster1	chr8_88370000_88380000_chr8_88640000_88650000	ENSMUSG00000055994.11	4.43	3.76	1.99	2.68	1.27	2.13	16.858	10.975	20.647	23.337	16.742	11.441	16.45	21.6	17.37	14.76	13.57	16.25	21.9239	17.9052	16.2845	16.4553	17.1003	10.3308
cluster1	chr6_120530000_120540000_chr6_120790000_120800000	ENSMUSG00000058979.6	3.08	3.27	2.5	2.6	3.21	2.04	17.882	18.184	11.376	17.595	15.95	19.012	24.97	13.87	18.03	13.64	13.52	15.97	17.1844	16.521	18.4526	14.9763	16.21	16.6557
cluster1	chr13_89740000_89750000_chr13_90160000_90170000	ENSMUSG00000021614.12	4.06	3.96	1.35	2.24	2.26	1.5	21.56	19.805	16.548	15.975	17.092	9.02	NA	NA	NA	NA	NA	NA	16.8153	17.1883	15.3705	17.3527	17.7352	15.5381
cluster1	chr6_119480000_119490000_chr6_119730000_119740000	ENSMUSG00000030019.6	2.85	2.81	1.08	2.44	1.48	1.48	19.039	17.399	30.083	13.777	11.062	8.639	NA	NA	NA	NA	NA	NA	16.6685	19.1872	15.8636	14.4803	16.1403	17.6602
cluster1	chr5_106340000_106350000_chr5_106450000_106460000	ENSMUSG00000034384.11	2.19	2.41	1.99	1.6	1.24	2.05	40.36	24.151	13.759	6.773	5.559	9.398	NA	NA	NA	NA	NA	NA	22.0825	19.0197	20.5127	13.7967	15.5921	8.99621
cluster1	chr10_17450000_17460000_chr10_17720000_17730000	ENSMUSG00000039910.9	3.66	2.94	2.65	1.41	1.99	2.66	18.143	16.714	15.886	18.039	15.469	15.749	NA	NA	NA	NA	NA	NA	16.2187	15.8675	16.7807	16.3629	16.2594	18.5109
cluster1	chr2_38640000_38650000_chr2_38730000_38740000	ENSMUSG00000026750.5	2.95	2.77	1.86	2.2	2.21	2.17	15.721	18.258	17.718	16.689	15.803	15.812	NA	NA	NA	NA	NA	NA	17.5011	17.1123	17.0042	17.7715	16.2942	14.3166
cluster1	chr4_154460000_154470000_chr4_154640000_154650000	ENSMUSG00000039410.12	3.1	2.79	1.95	1.67	1	1.65	23.3	22.145	13.149	17.155	16.296	7.955	16.34	17.44	18.82	16.39	16.92	14.08	16.4301	15.536	15.536	17.2026	18.1162	17.179
cluster1	chr8_89040000_89050000_chr8_89230000_89240000	ENSMUSG00000031665.6	2.67	2.41	1.49	2.01	1.75	2.02	26.807	26.27	15.884	14.907	11.99	4.142	NA	NA	NA	NA	NA	NA	19.0777	20.0959	18.1274	14.2457	18.0214	10.4319
cluster1	chr3_100980000_100990000_chr3_101110000_101120000	ENSMUSG00000027864.8	2.71	2.31	1.81	1.96	1.87	1.91	17.125	20.596	19.769	14.338	12.997	15.174	10.63	12.56	14.08	21.31	24.93	16.5	17.7316	16.3917	17.087	16.3917	15.232	17.166
cluster1	chr3_34640000_34650000_chr3_35310000_35320000	ENSMUSG00000074637.6	3.4	3.88	2	2.47	2.72	2.39	30.953	18.052	12.434	16.549	8.371	13.641	NA	NA	NA	NA	NA	NA	16.4378	13.7942	15.1931	17.6773	15.116	21.7816
cluster1	chr7_115300000_115310000_chr7_116040000_116050000	ENSMUSG00000051910.9	4.57	5.17	2.95	1.71	3.7	1.68	20.827	23.966	14.062	17.579	15.353	8.213	NA	NA	NA	NA	NA	NA	27.4901	16.781	13.7867	19.5259	8.62965	13.7867
cluster1	chr4_154510000_154520000_chr4_154640000_154650000	ENSMUSG00000039410.12	2.23	2.3	1.59	1.22	1.42	1.06	23.3	22.145	13.149	17.155	16.296	7.955	24.63	21.11	21.08	13.2	12.1	7.88	16.4301	15.536	15.536	17.2026	18.1162	17.179
cluster1	chr2_159430000_159440000_chr2_160370000_160380000	ENSMUSG00000074622.4	4.9	5.32	2.89	3.31	3.14	1.33	10.347	12.441	11.264	20.106	20.996	24.846	NA	NA	NA	NA	NA	NA	15.5989	17.0093	15.868	18.9962	16.9017	15.6258
cluster1	chr12_49400000_49410000_chr12_50170000_50180000	ENSMUSG00000045946.3	5.7	3.8	0.82	3.08	3.05	2.03	4.414	51.08	4.414	4.414	31.262	4.414	14.84	22.02	20.61	21.86	13.99	6.68	17.7672	18.4917	16.9974	15.6018	19.3109	11.8311
cluster1	chr4_65120000_65130000_chr4_65470000_65480000	ENSMUSG00000028370.7	5.61	5.35	2.6	1.29	3.11	1.83	47.04	22.771	11.113	7.336	7.057	4.683	NA	NA	NA	NA	NA	NA	18.0701	14.5888	17.8035	16.8734	10.5472	22.1171
cluster1	chr7_131550000_131560000_chr7_131760000_131770000	ENSMUSG00000050100.9	3.05	2.63	2.08	1.64	2.07	1.8	25.052	15.253	22.828	19.285	10.245	7.337	NA	NA	NA	NA	NA	NA	21.2505	22.4619	14.6463	18.6948	17.7648	5.18171
cluster1	chr11_24070000_24080000_chr11_24320000_24330000	ENSMUSG00000055010.1	3.95	3.33	1.71	1.29	1.71	1.36	5.467	8.111	32.219	10.178	6.52	37.505	NA	NA	NA	NA	NA	NA	17.8765	16.6822	4.1239	16.564	21.8511	22.9023
cluster1	chr2_115100000_115110000_chr2_116060000_116070000	ENSMUSG00000027210.16	2.88	3.36	2.86	1.76	2.5	3.11	14.018	17.193	14.626	21.519	19.405	13.239	NA	NA	NA	NA	NA	NA	16.2267	18.2659	16.7874	16.0999	16.8708	15.7494
cluster1	chr7_37760000_37770000_chr7_37930000_37940000	ENSMUSG00000043456.12	2.68	2.8	2.25	1.64	2.02	1.45	24.298	21.697	13.449	18.124	14.565	7.868	11.33	15.61	14.06	19.7	16.45	22.84	15.6668	16.8046	16.7632	16.3322	17.8148	16.6184
cluster1	chr16_44450000_44460000_chr16_44720000_44730000	ENSMUSG00000036208.9	2.99	3.41	1.49	2.48	2.19	2.94	29.088	22.697	13.645	13.414	14.54	6.617	NA	NA	NA	NA	NA	NA	16.9887	16.274	17.2986	17.2638	16.3404	15.8344
cluster1	chr9_118270000_118280000_chr9_118470000_118480000	ENSMUSG00000032446.10	3.8	2.76	2.06	2.05	2.4	2.73	16.276	21.889	19.626	22.714	15.16	4.336	NA	NA	NA	NA	NA	NA	18.4052	17.973	18.6172	15.6644	16.6046	12.7356
cluster1	chr12_107060000_107070000_chr12_107990000_108000000	ENSMUSG00000048251.11	6.29	3.39	3.3	2.44	2.68	2.66	10.737	13.143	18.759	24.969	17.985	14.407	NA	NA	NA	NA	NA	NA	15.3318	18.7962	16.8542	15.3318	17.4186	16.2675
cluster1	chr9_77410000_77420000_chr9_77540000_77550000	ENSMUSG00000032352.11	2.18	2.73	2.39	1.78	1.68	1.95	28.884	21.011	16.599	12.815	12.314	8.377	NA	NA	NA	NA	NA	NA	17.2151	18.8173	16.3796	15.5544	16.5721	15.4616
cluster1	chr7_82870000_82880000_chr7_83430000_83440000	ENSMUSG00000057706.6	4.03	3.84	2.25	2.02	2.42	2.51	16.803	16.94	20.783	18.324	16.515	10.635	NA	NA	NA	NA	NA	NA	16.7907	16.2201	17.5844	16.5791	14.6102	18.2155
cluster1	chr16_85800000_85810000_chr16_86380000_86390000	ENSMUSG00000022893.10	4.92	5.31	3.2	1.88	1.81	1.95	21.592	16.119	14.477	19.983	18.57	9.258	NA	NA	NA	NA	NA	NA	15.8786	15.6356	17.3761	15.8179	18.0658	17.226
cluster1	chr6_4540000_4550000_chr6_4900000_4910000	ENSMUSG00000032827.11	4.5	3.99	1.65	1.46	1.59	3.11	14.12	17.893	13.548	19.439	17.682	17.318	NA	NA	NA	NA	NA	NA	16.0694	17.2454	14.7051	17.7702	17.1929	17.017
cluster1	chr8_89040000_89050000_chr8_89720000_89730000	ENSMUSG00000031665.6	3.1	3.48	3.1	2.97	2.72	2.85	26.807	26.27	15.884	14.907	11.99	4.142	NA	NA	NA	NA	NA	NA	19.0777	20.0959	18.1274	14.2457	18.0214	10.4319
cluster1	chr11_96180000_96190000_chr11_96340000_96350000	ENSMUSG00000038692.8	2.5	2.38	1.7	1.96	1.68	0.75	33.381	13.324	13.324	13.324	13.324	13.324	NA	NA	NA	NA	NA	NA	15.2234	9.29295	21.5799	16.0295	16.2943	21.5799
cluster1	chr19_59450000_59460000_chr19_59810000_59820000	ENSMUSG00000043969.4	3.82	4.09	1.69	2.24	3.37	1.6	42.492	23.745	7.127	11.458	8.646	6.532	NA	NA	NA	NA	NA	NA	19.4607	18.5025	15.5323	15.8095	14.2011	16.4939
cluster1	chr13_114150000_114160000_chr13_114450000_114460000	ENSMUSG00000021765.7	3.9	3.05	2.58	2.35	2.62	1.86	29.379	14.848	10.741	14.513	10.435	20.084	NA	NA	NA	NA	NA	NA	15.5094	15.6473	18.3589	16.92	17.2311	16.3332
cluster1	chr5_47980000_47990000_chr5_48120000_48130000	ENSMUSG00000031558.11	2.58	2.8	1.81	1.88	1.94	1.76	34.439	19.598	13.518	13.371	11.526	7.547	20.29	23.28	15.72	14.47	13.26	12.98	14.6804	15.6727	17.8915	17.3299	18.1671	16.2584
cluster1	chr12_73040000_73050000_chr12_73470000_73480000	ENSMUSG00000051367.8	3.3	4.28	2.67	2.75	2.48	1.86	78.07	2.728	4.893	2.14	5.445	6.723	NA	NA	NA	NA	NA	NA	25.7739	16.6266	14.5395	13.4766	15.0438	14.5395
cluster1	chr13_39950000_39960000_chr13_40730000_40740000	ENSMUSG00000021359.11	3.52	3.71	3.39	2.84	3.29	3.19	51.685	16.214	9.708	6.109	8.574	7.71	NA	NA	NA	NA	NA	NA	16.0707	13.8813	19.1346	14.2246	16.0707	20.618
cluster1	chr6_52200000_52210000_chr6_52840000_52850000	ENSMUSG00000101298.1	3.27	3.23	2.16	2.85	1.52	1.15	11.923	11.923	11.923	40.384	11.923	11.923	21.44	22.4	15.84	10.71	16.26	13.35	16.0612	9.8044	22.7676	11.4081	17.1911	22.7676
cluster1	chr4_105150000_105160000_chr4_105420000_105430000	ENSMUSG00000028517.8	3.03	4.29	2.32	2.26	1.65	2.26	18.218	19.019	11.166	15.404	14.452	21.741	NA	NA	NA	NA	NA	NA	15.2327	17.0568	14.9585	15.7453	17.8516	19.1551
cluster1	chr4_118210000_118220000_chr4_118280000_118290000	ENSMUSG00000033295.9	2.4	3.07	1.81	1.64	1.68	2.01	28.534	17.403	12.032	16.341	16.097	9.594	NA	NA	NA	NA	NA	NA	13.9765	16.8365	19.8496	15.975	16.3817	16.9808
cluster1	chr9_69640000_69650000_chr9_69980000_69990000	ENSMUSG00000011958.13	3.8	3.58	2.15	2.07	1.53	1.31	19.162	17.536	19.289	16.953	17.515	9.545	NA	NA	NA	NA	NA	NA	16.4267	16.1586	16.5768	16.6693	17.6334	16.5353
cluster1	chr2_71150000_71160000_chr2_71520000_71530000	ENSMUSG00000041911.3	2.48	2.5	2.31	2.21	1.56	0.72	19.007	20.501	12.3	21.733	17.4	9.059	19.44	17.95	16.83	15.79	14.65	15.34	17.367	17.6388	17.9862	15.989	15.6681	15.3509
cluster1	chr18_16700000_16710000_chr18_16800000_16810000	ENSMUSG00000024304.10	2.05	2.54	1.62	2.03	1.63	1.57	22.503	16.279	16.454	17.182	19.021	8.561	19.42	19.69	17.33	15.08	15.75	12.74	15.1135	16.8806	16.8806	16.3969	16.5076	18.2209
cluster1	chr7_3660000_3670000_chr7_4480000_4490000	ENSMUSG00000019734.12	6.32	5.11	4.14	2.83	3.78	2.79	16.349	17.911	14.105	20.562	19.174	11.899	NA	NA	NA	NA	NA	NA	0	19.8183	16.2819	0	47.6179	16.2819
cluster1	chr8_105700000_105710000_chr8_105920000_105930000	ENSMUSG00000005699.11	2.38	2.38	1.51	2.08	1.87	2.68	9.173	14.816	18.442	16.27	14.731	26.568	23.65	28.51	14.82	10.92	15.1	7.02	16.3609	16.2699	16.7362	16.63	15.7316	18.2714
cluster1	chr7_130160000_130170000_chr7_130260000_130270000	ENSMUSG00000030849.13	2.22	2.19	1.92	1.61	2.01	1.5	28.967	19.428	14.354	15.927	14.749	6.574	24.33	20.5	17.76	12.94	14.13	10.33	16.502	17.4704	17.4704	16.4562	16.3319	15.7692
cluster1	chr16_34320000_34330000_chr16_34690000_34700000	ENSMUSG00000022833.6	5.17	3.39	1.35	2.35	2.69	2.43	28.687	20.515	18.015	13.318	13.426	6.04	16.16	21.83	18.63	16.36	14.76	12.27	17.2944	18.1812	15.0968	17.6124	17.4498	14.3655
cluster1	chr11_96180000_96190000_chr11_96340000_96350000	ENSMUSG00000048763.7	2.5	2.38	1.7	1.96	1.68	0.75	16.667	16.667	16.667	16.667	16.667	16.667	NA	NA	NA	NA	NA	NA	30.902	38.1249	11.7951	0	7.38303	11.7951
cluster1	chr4_105150000_105160000_chr4_105340000_105350000	ENSMUSG00000028517.8	2.57	2.67	2	1.22	1.95	1.77	18.218	19.019	11.166	15.404	14.452	21.741	NA	NA	NA	NA	NA	NA	15.2327	17.0568	14.9585	15.7453	17.8516	19.1551
cluster1	chr4_105150000_105160000_chr4_105500000_105510000	ENSMUSG00000028517.8	4.51	4.67	2.94	2.92	2.27	2.83	18.218	19.019	11.166	15.404	14.452	21.741	NA	NA	NA	NA	NA	NA	15.2327	17.0568	14.9585	15.7453	17.8516	19.1551
cluster1	chr10_37140000_37150000_chr10_37400000_37410000	ENSMUSG00000069662.5	3.75	3.23	2.67	2.92	3.12	2.06	19.714	18.193	21.159	14.167	11.909	14.858	15.27	25.74	18.38	19.82	13.1	7.69	13.2893	18.2649	15.9971	15.1613	18.3089	18.9785
cluster1	chr12_72460000_72470000_chr12_72660000_72670000	ENSMUSG00000021094.9	4.37	3.68	1.54	2.48	2.43	3.35	8.054	9.119	17.131	13.028	12.555	40.113	NA	NA	NA	NA	NA	NA	15.5932	16.9212	16.6844	17.659	16.9486	16.1937
cluster1	chr4_124370000_124380000_chr4_124660000_124670000	ENSMUSG00000090125.3	2.94	3.28	2.11	1.8	2.18	1.42	14.687	11.228	13.712	17.416	17.013	25.944	15.18	17.62	17.63	18.51	20.47	10.59	15.0019	15.7699	18.6311	16.7194	16.7194	17.1583
cluster1	chr7_80850000_80860000_chr7_81160000_81170000	ENSMUSG00000038797.9	5.8	3.95	2.37	2.4	1.44	3.3	13.237	19.308	22.436	17.685	18.356	8.979	NA	NA	NA	NA	NA	NA	15.8021	15.8708	17.2793	16.2728	16.1147	18.6603
cluster1	chr6_91870000_91880000_chr6_92080000_92090000	ENSMUSG00000034083.12	4.03	4.25	2.43	1.79	3.11	1.6	19.943	20.503	15.746	14.94	14.94	13.928	9.1	5.95	14.91	13.28	20.77	36	14.4446	16.7256	18.6811	16.876	16.4107	16.862
cluster1	chr1_178530000_178540000_chr1_179250000_179260000	ENSMUSG00000026494.8	4.31	4.48	2.02	1.93	1.96	3.52	26.291	12.02	13.859	16.25	18.271	13.31	NA	NA	NA	NA	NA	NA	14.4783	15.7874	16.5971	17.3711	18.2343	17.5317
cluster1	chr6_126960000_126970000_chr6_127100000_127110000	ENSMUSG00000038028.8	2.69	2.78	2.34	1.85	1.61	2.12	19.879	15.409	16.678	15.939	16.823	15.272	NA	NA	NA	NA	NA	NA	16.5481	17.2073	16.9057	15.3786	17.6431	16.3172
cluster1	chr12_56330000_56340000_chr12_56520000_56530000	ENSMUSG00000001496.11	3.57	2.88	2.29	2.08	1.77	1.9	46.481	17.583	15.556	8.66	5.525	6.195	17.19	17.92	26.68	7.95	14.55	15.72	17.0109	19.3421	18.9217	11.6883	14.5678	18.4692
cluster1	chr6_51580000_51590000_chr6_52230000_52240000	ENSMUSG00000038227.11	2.89	2.61	2.28	2.24	1.73	2.53	4.908	4.908	4.908	16.623	63.746	4.908	15.75	20.18	14.85	17.33	14.32	17.58	0	21.4685	49.8537	0	11.0402	17.6377
cluster1	chr11_120520000_120530000_chr11_120780000_120790000	ENSMUSG00000025158.7	2.3	2.65	1.47	2.16	1.03	1.39	12.143	12.806	11.213	18.152	20.99	24.696	14.68	17.5	14.57	15.2	20.55	17.5	18.6909	16.2846	17.8888	16.2846	15.2691	15.5819
cluster1	chr18_16640000_16650000_chr18_16810000_16820000	ENSMUSG00000024304.10	2.83	3.04	2.09	1.9	1.79	0.45	22.503	16.279	16.454	17.182	19.021	8.561	NA	NA	NA	NA	NA	NA	15.1135	16.8806	16.8806	16.3969	16.5076	18.2209
cluster1	chr7_143220000_143230000_chr7_143450000_143460000	ENSMUSG00000037664.8	4.74	4.44	3.5	1.74	3.33	1.72	33.091	13.346	20.618	12.189	9.396	11.36	NA	NA	NA	NA	NA	NA	5.96568	21.7096	15.1692	21.5558	15.6953	19.9045
cluster1	chr19_59460000_59470000_chr19_59670000_59680000	ENSMUSG00000043969.4	2.61	2.88	1.58	2.33	1.88	1.84	42.492	23.745	7.127	11.458	8.646	6.532	NA	NA	NA	NA	NA	NA	19.4607	18.5025	15.5323	15.8095	14.2011	16.4939
cluster1	chr2_106350000_106360000_chr2_106970000_106980000	ENSMUSG00000027122.11	6.56	5.07	1.08	3.51	5.46	4.79	21.833	18.169	17.344	15.354	15.804	11.496	NA	NA	NA	NA	NA	NA	16.8985	16.3531	17.3646	17.2092	17.0504	15.1241
cluster1	chr13_71940000_71950000_chr13_72620000_72630000	ENSMUSG00000001504.10	4.9	3.69	2.65	3.36	3.21	2.2	36.434	16.371	18.28	7.735	6.647	14.534	NA	NA	NA	NA	NA	NA	19.0257	16.2261	19.0793	16.3109	15.1456	14.2124
cluster1	chr9_22660000_22670000_chr9_23220000_23230000	ENSMUSG00000031963.7	3.38	5.65	3.23	3.75	3.37	3.48	16.679	21.642	19.192	18.11	17.793	6.585	NA	NA	NA	NA	NA	NA	16.6564	16.6749	16.2524	17.0357	16.8939	16.4868
cluster1	chr10_59420000_59430000_chr10_59870000_59880000	ENSMUSG00000020109.9	3.63	3.63	3.61	2.06	3.62	2.57	16.862	15.268	17.014	13.422	15.184	22.25	NA	NA	NA	NA	NA	NA	16.6575	16.5227	17.9465	16.0803	17.2519	15.5412
cluster1	chr14_24490000_24500000_chr14_24980000_24990000	ENSMUSG00000025290.12	3.47	3.72	2.52	1.78	2.69	2.19	23.911	16.308	17.353	13.182	11.337	17.908	NA	NA	NA	NA	NA	NA	17.6908	14.6137	18.7559	15.0066	14.6847	19.2482
cluster1	chr16_74180000_74190000_chr16_74410000_74420000	ENSMUSG00000052516.13	2.99	2.8	2.12	2.18	2.08	0.9	11.646	14.412	16.451	21.538	25.821	10.132	18.79	18.32	19.24	17.96	16.05	9.64	15.707	16.7693	16.9225	15.5962	18.9885	16.0166
cluster1	chr14_59590000_59600000_chr14_59950000_59960000	ENSMUSG00000021982.9	3.38	4.03	1.67	3.25	2.57	2.23	13.756	16.828	17.67	16.311	17.053	18.383	NA	NA	NA	NA	NA	NA	17.9034	16.5623	15.3062	16.2002	16.4395	17.5885
cluster1	chr11_96180000_96190000_chr11_96310000_96320000	ENSMUSG00000056648.5	2.17	2.04	1.62	1.76	1.87	0.74	16.667	16.667	16.667	16.667	16.667	16.667	NA	NA	NA	NA	NA	NA	19.0439	0	17.1318	35.969	10.7235	17.1318
cluster1	chr6_52250000_52260000_chr6_52880000_52890000	ENSMUSG00000038203.14	3.14	3.5	2.81	2.64	1.44	2.97	16.667	16.667	16.667	16.667	16.667	16.667	16.47	17.93	15.14	20.07	18.1	12.3	16.8455	12.2691	16.9948	16.8455	15.4332	21.6119
cluster1	chr2_156860000_156870000_chr2_157030000_157040000	ENSMUSG00000027637.3	2.28	2.42	1.76	2	1.11	2.34	18.293	17.058	18.177	15.277	14.037	17.157	21.57	24.01	14.43	14.73	13.14	12.12	17.0328	17.191	15.3644	17.209	17.0328	16.1699
cluster1	chr14_63540000_63550000_chr14_63750000_63760000	ENSMUSG00000035078.5	3.94	4.24	2.21	2.09	1.71	2.23	20.859	13.549	17.785	15.799	16.719	15.288	NA	NA	NA	NA	NA	NA	16.5881	16.7739	16.3954	16.0134	16.9976	17.2316
cluster1	chr9_69630000_69640000_chr9_69980000_69990000	ENSMUSG00000011958.13	3.45	4.31	2.32	2.14	3.39	3.08	19.162	17.536	19.289	16.953	17.515	9.545	NA	NA	NA	NA	NA	NA	16.4267	16.1586	16.5768	16.6693	17.6334	16.5353
cluster1	chr12_79940000_79950000_chr12_80110000_80120000	ENSMUSG00000021127.6	2.11	2.21	1.86	1.7	1.68	2.47	31.251	19.766	14.842	10.399	7.779	15.963	24.68	15.82	17.24	12.5	13.69	16.06	22.4406	20.1554	16.3424	13.0582	9.2387	18.7647
cluster1	chr2_115390000_115400000_chr2_116060000_116070000	ENSMUSG00000027210.16	3.09	2.63	2.38	1.68	1.86	2.28	14.018	17.193	14.626	21.519	19.405	13.239	NA	NA	NA	NA	NA	NA	16.2267	18.2659	16.7874	16.0999	16.8708	15.7494
cluster1	chr11_24070000_24080000_chr11_24430000_24440000	ENSMUSG00000055010.1	3.43	4.28	2.64	1.89	2.03	NA	5.467	8.111	32.219	10.178	6.52	37.505	NA	NA	NA	NA	NA	NA	17.8765	16.6822	4.1239	16.564	21.8511	22.9023
cluster1	chr3_101880000_101890000_chr3_102010000_102020000	ENSMUSG00000048540.7	3.03	2.31	1.93	1.87	1.38	2.04	31.975	23.713	12.407	13.834	10.49	7.582	20.76	16.66	15.01	18.88	11.86	16.83	25.4731	16.929	17.5567	20.5734	13.2565	6.21135
cluster1	chr11_70510000_70520000_chr11_70600000_70610000	ENSMUSG00000018919.6	2.37	3.81	1.38	1.92	2.35	1.83	2.12	1.256	14.47	7.77	10.253	64.131	15.14	27.91	13.4	15.84	14.44	13.27	23.218	16.4267	7.69677	16.1597	28.802	7.69677
cluster1	chr12_79900000_79910000_chr12_80100000_80110000	ENSMUSG00000021127.6	3.66	3.19	2.65	2.73	2.1	1.6	31.251	19.766	14.842	10.399	7.779	15.963	19.24	18.7	18.52	13.07	15.69	14.78	22.4406	20.1554	16.3424	13.0582	9.2387	18.7647
cluster1	chr2_105480000_105490000_chr2_105670000_105680000	ENSMUSG00000027168.17	2.36	2.15	1.91	1.99	1.71	1.99	30.294	25.592	14.1	13.573	10.711	5.73	NA	NA	NA	NA	NA	NA	17.7438	19.2887	18.0708	15.0278	15.2614	14.6075
cluster1	chr8_91790000_91800000_chr8_92730000_92740000	ENSMUSG00000031734.12	5.2	6.38	1.49	3.81	2.63	3.98	55.58	18.558	9.215	7.576	4.136	4.934	NA	NA	NA	NA	NA	NA	17.6834	15.8494	16.2786	19.4134	14.7828	15.9925
cluster1	chr1_138360000_138370000_chr1_138840000_138850000	ENSMUSG00000019230.10	3.53	3.26	2.84	2.5	2.08	2.52	26.422	23.958	12.992	14.812	8.076	13.74	NA	NA	NA	NA	NA	NA	15.2474	20.4761	18.9018	14.7989	14.0213	16.5546
cluster1	chr15_57690000_57700000_chr15_57920000_57930000	ENSMUSG00000071757.6	2.88	4.32	2.28	2.43	2.21	2.42	15.966	16.668	17.71	19.213	17.926	12.516	NA	NA	NA	NA	NA	NA	15.2558	15.6883	17.3664	17.4412	17.9648	16.2835
cluster1	chr3_108070000_108080000_chr3_108140000_108150000	ENSMUSG00000000001.4	2.08	2.34	1.7	1.99	1.81	1.4	20.007	17.793	16.731	16.775	17.217	11.477	16.17	19.64	20.74	14.69	14.26	14.5	15.7091	16.0839	16.844	17.3779	17.6502	16.3349
cluster1	chr11_68170000_68180000_chr11_68400000_68410000	ENSMUSG00000020902.8	3.05	3.05	2.17	2.48	2.7	1.54	31.811	17.3	7.962	14.772	15.805	12.35	NA	NA	NA	NA	NA	NA	18.1927	15.8964	16.0417	16.9065	17.0445	15.9182
cluster1	chr7_139070000_139080000_chr7_139210000_139220000	ENSMUSG00000015980.10	2.62	2.69	2.18	1.25	1.03	1.85	19.652	14.739	19.059	13.222	13.824	19.504	27.66	22.79	15.35	11.66	11.88	10.66	15.6124	17.3922	14.1866	18.3061	17.9419	16.5607
cluster1	chr8_105700000_105710000_chr8_105920000_105930000	ENSMUSG00000013155.9	2.38	2.38	1.51	2.08	1.87	2.68	24.642	21.316	14.934	12.733	12.165	14.21	23.65	28.51	14.82	10.92	15.1	7.02	16.5564	17.4038	16.1099	16.7715	16.8399	16.3185
cluster1	chr4_124160000_124170000_chr4_124690000_124700000	ENSMUSG00000028907.7	4.25	4.27	2.69	3.03	3.37	0.97	21.975	19.828	14.448	15.472	14.966	13.31	NA	NA	NA	NA	NA	NA	17.8681	18.0644	16.6048	16.6048	14.8098	16.0481
cluster1	chr9_62270000_62280000_chr9_62530000_62540000	ENSMUSG00000041729.11	3.2	2.35	1.59	1.81	1.9	1.63	16.052	16.811	14.83	19.355	18.07	14.882	9.76	16.19	18.67	14.64	17.71	23.02	17.4767	15.3473	16.7093	17.2308	14.9221	18.3138
cluster1	chr2_115700000_115710000_chr2_116060000_116070000	ENSMUSG00000027210.16	2.7	2.79	1.72	1.43	1.62	1.52	14.018	17.193	14.626	21.519	19.405	13.239	NA	NA	NA	NA	NA	NA	16.2267	18.2659	16.7874	16.0999	16.8708	15.7494
cluster1	chr1_82290000_82300000_chr1_82460000_82470000	ENSMUSG00000055980.2	2.28	2.36	2.29	1.52	2.03	1.75	29.185	18.048	13.189	16.07	16.247	7.26	16.64	27.31	21.42	14.01	14.07	6.56	20.6721	18.3954	16.0217	15.3261	14.6953	14.8894
cluster1	chr4_148800000_148810000_chr4_149030000_149040000	ENSMUSG00000028977.12	2.71	2.98	1.8	1.89	2.27	2.33	34.517	19.722	12.568	9.872	10.847	12.474	NA	NA	NA	NA	NA	NA	17.3218	16.6212	16.6212	16.424	15.2452	17.7665
cluster1	chr17_85420000_85430000_chr17_85620000_85630000	ENSMUSG00000038805.10	3.13	2.51	1.83	2.58	2.08	1.78	22.726	19.077	12.888	17.07	14.014	14.226	NA	NA	NA	NA	NA	NA	19.7021	14.7601	18.0898	13.0778	17.3582	17.012
cluster1	chr10_60770000_60780000_chr10_61090000_61100000	ENSMUSG00000020098.6	5.15	4.72	3.6	2.51	3.36	3.2	11.931	13.666	19.563	11.532	10.179	33.129	NA	NA	NA	NA	NA	NA	25.5737	19.2936	13.481	10.0137	13.9486	17.6894
cluster1	chr12_99060000_99070000_chr12_99960000_99970000	ENSMUSG00000045404.11	4.58	4.26	2.7	2.96	2.69	1.72	5.164	10.718	20.789	15.773	15.197	32.359	12.54	17.08	14.21	27.74	14.9	13.54	18.1081	15.8764	19.3749	14.6866	17.3977	14.5563
cluster1	chr4_22480000_22490000_chr4_23300000_23310000	ENSMUSG00000095139.2	6.32	4.04	3.01	3.39	2.11	1.23	18.193	18.678	13.732	20.73	21.899	6.768	NA	NA	NA	NA	NA	NA	18.8584	16.2283	18.131	12.8276	18.6224	15.3324
cluster1	chr4_105150000_105160000_chr4_105710000_105720000	ENSMUSG00000028517.8	5.59	3.76	3.27	2.01	0.69	3.03	18.218	19.019	11.166	15.404	14.452	21.741	NA	NA	NA	NA	NA	NA	15.2327	17.0568	14.9585	15.7453	17.8516	19.1551
cluster1	chr11_96160000_96170000_chr11_96250000_96260000	ENSMUSG00000078706.4	2.28	2.16	1.7	1.74	0.85	1.34	10.434	10.434	10.434	10.434	10.434	47.831	NA	NA	NA	NA	NA	NA	21.653	22.5256	8.26477	21.653	17.639	8.26477
cluster1	chr5_120530000_120540000_chr5_120580000_120590000	ENSMUSG00000032741.8	2.66	2.14	1.28	1.92	1.51	1.48	14.03	17.687	19.166	18.62	16.36	14.136	15.4	17.14	16.22	16.05	17.34	17.85	17.1733	16.4293	17.0022	17.2449	17.4996	14.6506
cluster1	chr2_25120000_25130000_chr2_25170000_25180000	ENSMUSG00000078202.3	2.42	2.46	1.31	1.51	1.97	1.7	39.834	15.845	11.101	12.967	9.077	11.178	28.96	23.24	19.79	10.98	10.53	6.51	20.2253	17.159	19.4073	14.6216	19.4073	9.17952
cluster1	chr5_131530000_131540000_chr5_131600000_131610000	ENSMUSG00000029673.13	2.02	2.11	1.51	1.49	1.47	1.51	19.706	19.941	10.609	21.465	18.996	9.284	21.86	22.41	19.45	14.63	14.08	7.56	16.8446	17.5428	16.8261	14.7221	15.8941	18.1704
cluster1	chr11_11830000_11840000_chr11_11970000_11980000	ENSMUSG00000020182.12	3.4	3.89	2.66	2.17	2.48	2.39	18.306	18.605	20.489	12.029	8.795	21.776	NA	NA	NA	NA	NA	NA	22.4353	24.5662	20.1826	0	12.6332	20.1826
cluster1	chr2_4500000_4510000_chr2_4550000_4560000	ENSMUSG00000026657.12	2.37	2.14	1.68	1.03	1.08	1.35	14.872	12.312	13.575	20.79	25.171	13.28	11.23	17.05	14.72	19.03	21.27	16.69	17.1448	16.6419	16.976	16.436	17.624	15.1772
cluster1	chr1_81700000_81710000_chr1_82290000_82300000	ENSMUSG00000055980.2	4.15	3.46	2.56	1.83	2.44	3.12	29.185	18.048	13.189	16.07	16.247	7.26	NA	NA	NA	NA	NA	NA	20.6721	18.3954	16.0217	15.3261	14.6953	14.8894
cluster1	chr8_90340000_90350000_chr8_90760000_90770000	ENSMUSG00000043668.9	3.3	3.45	2.81	2.34	2.56	2.44	21.924	16.95	12.931	19.748	10.883	17.563	19.56	20.17	21.17	15.42	13.32	10.36	16.9667	17.3217	17.0352	16.8016	15.7428	16.132
cluster1	chr1_189680000_189690000_chr1_189930000_189940000	ENSMUSG00000026605.10	3.15	3.1	2.08	1.44	2.31	1.66	36.15	27.46	11.249	12.693	9.164	3.283	NA	NA	NA	NA	NA	NA	17.1226	16.6678	17.2013	15.7992	17.0713	16.1377
cluster1	chr8_105700000_105710000_chr8_105990000_106000000	ENSMUSG00000013158.5	2.98	3.34	1.51	1.54	2.21	1.96	11.535	13.513	21.5	8.879	21.277	23.297	NA	NA	NA	NA	NA	NA	19.9322	15.8793	16.3094	11.3182	17.8341	18.7268
cluster1	chr7_72600000_72610000_chr7_73380000_73390000	ENSMUSG00000070509.11	4.34	6.13	3.37	3.53	2.4	1.68	18.704	12.269	14.531	12.304	12.57	29.622	22.98	23.99	15.46	15.67	15.06	6.84	17.5773	16.4392	17.8558	16.4563	15.4454	16.226
cluster1	chr11_70510000_70520000_chr11_70600000_70610000	ENSMUSG00000046811.3	2.37	3.81	1.38	1.92	2.35	1.83	2.986	8.407	37.877	8.703	15.383	26.644	15.14	27.91	13.4	15.84	14.44	13.27	13.0952	0	11.7804	16.6844	25.1421	33.2978
cluster1	chr10_52230000_52240000_chr10_52300000_52310000	ENSMUSG00000019891.9	2.99	2.14	1.61	2.06	1.79	2.4	20.366	18.019	13.999	15.677	15.319	16.619	NA	NA	NA	NA	NA	NA	16.184	16.4551	17.1692	16.7361	16.3294	17.1262
cluster1	chr4_22120000_22130000_chr4_22470000_22480000	ENSMUSG00000095139.2	3.77	3.85	3.14	2.78	2.75	2.93	18.193	18.678	13.732	20.73	21.899	6.768	NA	NA	NA	NA	NA	NA	18.8584	16.2283	18.131	12.8276	18.6224	15.3324
cluster1	chr8_105700000_105710000_chr8_105990000_106000000	ENSMUSG00000005699.11	2.98	3.34	1.51	1.54	2.21	1.96	9.173	14.816	18.442	16.27	14.731	26.568	NA	NA	NA	NA	NA	NA	16.3609	16.2699	16.7362	16.63	15.7316	18.2714
cluster1	chr2_50760000_50770000_chr2_51140000_51150000	ENSMUSG00000017144.4	3.71	3.94	2.01	2.35	1.41	1.42	22.704	21.031	20.952	15.014	12.639	7.66	NA	NA	NA	NA	NA	NA	15.5718	16.931	16.1064	16.2876	15.9161	19.1872
cluster1	chr12_107290000_107300000_chr12_107990000_108000000	ENSMUSG00000048251.11	4.88	4.38	2.71	2.07	1.52	1.04	10.737	13.143	18.759	24.969	17.985	14.407	NA	NA	NA	NA	NA	NA	15.3318	18.7962	16.8542	15.3318	17.4186	16.2675
cluster1	chr18_74870000_74880000_chr18_74950000_74960000	ENSMUSG00000053846.4	2.11	2.24	1.56	1.76	1.18	1.84	14.07	18.475	21.186	19.642	20.211	6.416	NA	NA	NA	NA	NA	NA	17.8699	17.2626	17.1862	17.0333	16.6915	13.9565
cluster1	chr11_68220000_68230000_chr11_68400000_68410000	ENSMUSG00000020902.8	4.01	3.29	2.37	1.16	1.71	2.03	31.811	17.3	7.962	14.772	15.805	12.35	17.71	15.67	20.25	16.21	17.48	12.68	18.1927	15.8964	16.0417	16.9065	17.0445	15.9182
cluster1	chr8_124230000_124240000_chr8_124280000_124290000	ENSMUSG00000089704.5	2.01	2.08	1.97	1.61	1.89	1.63	20.544	11.335	15.231	17.285	14.089	21.516	21.46	21.98	18.1	15.09	15.02	8.36	17.491	18.0607	15.506	14.7803	15.0597	19.1022
cluster1	chr4_136760000_136770000_chr4_136830000_136840000	ENSMUSG00000028664.10	2.75	2.41	1.71	1.84	1.8	1.84	26.514	13.972	11.474	21.056	13.188	13.796	33.83	21.33	17.74	9.67	9.52	7.91	17.1437	17.8109	15.9318	15.4258	15.9189	17.769
cluster1	chr10_37140000_37150000_chr10_37370000_37380000	ENSMUSG00000069662.5	3.13	3.55	2.03	0.96	1.85	1.16	19.714	18.193	21.159	14.167	11.909	14.858	23.65	23.1	20.26	13.43	11	8.56	13.2893	18.2649	15.9971	15.1613	18.3089	18.9785
cluster1	chr1_78710000_78720000_chr1_79440000_79450000	ENSMUSG00000050711.7	5.05	6.81	0.66	4.2	1.46	2.68	3.054	7.106	19.335	12.994	15.488	42.023	NA	NA	NA	NA	NA	NA	3.84876	16.1209	17.0923	21.8445	18.9775	22.116
cluster1	chr14_21150000_21160000_chr14_21750000_21760000	ENSMUSG00000021770.6	5.16	4.38	2.7	2.55	2.53	2.29	11.042	14.545	18.073	17.876	17.059	21.406	14.31	13.1	14.64	17.81	17.02	23.13	16.6813	15.6747	17.9229	18.5647	15.7124	15.444
cluster1	chr3_108390000_108400000_chr3_108530000_108540000	ENSMUSG00000027886.7	2.76	2.56	2.32	1.71	2.15	1.73	8.176	8.837	17.24	16.905	11.867	36.976	19.42	15.06	15.95	18.7	18.11	12.76	10.0586	20.4063	5.04451	20.2617	22.3617	21.8672
cluster1	chr14_79160000_79170000_chr14_79290000_79300000	ENSMUSG00000022018.7	2.39	3.33	2.18	1.2	2.05	1.76	18.633	22.887	19.296	15.933	13.959	9.292	NA	NA	NA	NA	NA	NA	16.4065	18.0692	15.8434	17.0019	19.4905	13.1885
cluster1	chr2_73950000_73960000_chr2_74740000_74750000	ENSMUSG00000079277.5	3.96	4.69	3.46	1.64	1.69	2	21.416	6.229	21.74	6.229	38.158	6.229	NA	NA	NA	NA	NA	NA	24.6027	22.7061	26.5204	14.7489	4.39712	7.02479
cluster1	chr6_6190000_6200000_chr6_6870000_6880000	ENSMUSG00000029754.9	5.26	4.21	1.96	2.19	2.22	1.75	19.602	27.158	8.943	21.388	14.915	7.993	7.52	11.23	12.58	19.26	27.86	21.54	17.8535	15.9991	17.5752	14.7231	16.4257	17.4234
cluster1	chr12_53080000_53090000_chr12_53240000_53250000	ENSMUSG00000021010.7	2.26	2.08	2.05	1.95	1.48	1.44	18.964	17.699	14.78	14.926	13.822	19.809	NA	NA	NA	NA	NA	NA	16.9215	16.9903	17.1758	17.1429	16.5266	15.2431
cluster1	chr6_30400000_30410000_chr6_30940000_30950000	ENSMUSG00000029775.10	5.13	4.26	3.11	3.41	3.4	2.82	20.772	13.952	19.783	15.925	17.237	12.33	NA	NA	NA	NA	NA	NA	17.3281	16.907	17.1682	16.9807	15.1824	16.4336
cluster1	chr4_71230000_71240000_chr4_72200000_72210000	ENSMUSG00000008305.14	4.71	4.9	1.11	2.06	3.18	NA	25.627	16.374	17.163	15.141	12.291	13.404	23.6	20.16	20.22	14.44	11.69	9.88	18.3422	15.72	15.6813	17.0618	16.4877	16.707
cluster1	chr9_65630000_65640000_chr9_65860000_65870000	ENSMUSG00000032387.10	3.99	3.13	1.73	1.41	2.56	1.62	33.625	19.924	14.228	9.997	10.421	11.806	NA	NA	NA	NA	NA	NA	17.0878	17.9998	16.2367	16.2595	15.7693	16.647
cluster1	chr2_25110000_25120000_chr2_25180000_25190000	ENSMUSG00000078202.3	2.72	2.41	1.43	1.74	1.91	1.71	39.834	15.845	11.101	12.967	9.077	11.178	22.99	18.57	17.15	15.71	12.76	12.81	20.2253	17.159	19.4073	14.6216	19.4073	9.17952
cluster1	chr4_109500000_109510000_chr4_109660000_109670000	ENSMUSG00000028551.10	2.86	3.98	1.7	3.29	2.44	1.32	18.776	18.662	16.873	21.148	13.776	10.765	NA	NA	NA	NA	NA	NA	14.9596	16.9879	17.981	16.9584	15.292	17.8211
cluster1	chr3_101890000_101900000_chr3_102010000_102020000	ENSMUSG00000048540.7	3.16	2.83	2.14	1.56	1.91	1.6	31.975	23.713	12.407	13.834	10.49	7.582	15.42	19.02	14.15	17.42	19.78	14.2	25.4731	16.929	17.5567	20.5734	13.2565	6.21135
cluster1	chr12_17540000_17550000_chr12_17770000_17780000	ENSMUSG00000011179.7	5.63	5.5	2.39	1.07	1.05	4.9	21.402	17.353	18.599	16.182	15.649	10.816	NA	NA	NA	NA	NA	NA	19.3127	13.5134	17.912	16.9194	13.7905	18.5519
cluster1	chr7_69520000_69530000_chr7_70350000_70360000	ENSMUSG00000030551.9	3.5	3.38	2.48	2.07	1.92	2.58	24.446	18.618	13.492	14.51	15.223	13.712	NA	NA	NA	NA	NA	NA	19.0939	18.7925	16.8224	16.3468	15.4297	13.5148
cluster1	chr5_113770000_113780000_chr5_113810000_113820000	ENSMUSG00000025825.8	2.14	2.14	1.9	1.97	1.61	1.92	18.515	17.32	17.812	14.832	12.508	19.013	NA	NA	NA	NA	NA	NA	16.8957	16.4221	15.8081	16.7524	17.1267	16.9951
cluster1	chr8_105700000_105710000_chr8_105990000_106000000	ENSMUSG00000038000.9	2.98	3.34	1.51	1.54	2.21	1.96	14.76	17.886	15.76	17.492	17.083	17.019	NA	NA	NA	NA	NA	NA	16.4472	16.4289	18.0784	17.0178	17.1568	14.8709
cluster1	chr8_89040000_89050000_chr8_89350000_89360000	ENSMUSG00000031665.6	3.15	2.64	2.78	2.23	2.33	1.92	26.807	26.27	15.884	14.907	11.99	4.142	NA	NA	NA	NA	NA	NA	19.0777	20.0959	18.1274	14.2457	18.0214	10.4319
cluster1	chr6_52200000_52210000_chr6_52840000_52850000	ENSMUSG00000043219.9	3.27	3.23	2.16	2.85	1.52	1.15	16.667	16.667	16.667	16.667	16.667	16.667	21.44	22.4	15.84	10.71	16.26	13.35	28.6875	14.9293	6.99515	14.6866	14.9293	19.7721
cluster1	chr3_115710000_115720000_chr3_115920000_115930000	ENSMUSG00000045092.7	3.52	3.96	2.15	2.94	1.96	2.65	16.964	17.241	14.163	15.915	16.264	19.453	NA	NA	NA	NA	NA	NA	14.9899	17.777	17.4102	16.9927	18.1987	14.6315
cluster1	chr7_140030000_140040000_chr7_140830000_140840000	ENSMUSG00000025470.10	4.11	4.32	1.83	2.73	2.99	3.13	13.493	15.553	17.287	15.761	15.084	22.823	20.92	15.19	12.77	13.95	10.09	27.09	16.3992	15.4779	16.8515	17.4947	17.3105	16.4662
cluster1	chr5_74320000_74330000_chr5_75140000_75150000	ENSMUSG00000029231.11	4.63	6.61	3.54	3.12	3.17	3.08	25.711	8.25	15.818	11.768	17.521	20.932	NA	NA	NA	NA	NA	NA	22.9564	20.4745	19.4773	13.593	7.75258	15.7462
cluster1	chr2_115210000_115220000_chr2_116070000_116080000	ENSMUSG00000027210.16	4.57	3.64	1.32	2.19	2.99	2.23	14.018	17.193	14.626	21.519	19.405	13.239	NA	NA	NA	NA	NA	NA	16.2267	18.2659	16.7874	16.0999	16.8708	15.7494
cluster1	chr8_121100000_121110000_chr8_121450000_121460000	ENSMUSG00000031816.10	3.2	3.45	1.93	1.64	2.75	2.71	18.745	18.254	16.366	16.929	17.155	12.551	NA	NA	NA	NA	NA	NA	16.6455	16.3141	16.2739	16.8363	17.4789	16.4513
cluster1	chr19_12470000_12480000_chr19_12500000_12510000	ENSMUSG00000039982.7	2.26	2.04	1.78	1.48	2.15	1.65	25.554	14.383	13.529	12.948	14.454	19.133	16.3	18.09	16.56	15.95	16.19	16.92	17.5681	18.1593	16.2939	15.0014	16.1014	16.876
cluster1	chr4_22490000_22500000_chr4_22920000_22930000	ENSMUSG00000095139.2	3.83	3.91	2.42	2.43	2.34	2.45	18.193	18.678	13.732	20.73	21.899	6.768	NA	NA	NA	NA	NA	NA	18.8584	16.2283	18.131	12.8276	18.6224	15.3324
cluster1	chr12_12790000_12800000_chr12_12940000_12950000	ENSMUSG00000037169.10	2.93	2.68	1.75	1.82	1.35	1.04	17.262	14.374	15.326	20.911	22.258	9.869	20.83	20.19	16.02	10.87	17.87	14.22	14.7729	17.6761	15.4881	17.5396	17.143	17.3803
cluster1	chr4_129190000_129200000_chr4_129270000_129280000	ENSMUSG00000028811.7	2.72	2.32	2.05	1.94	1.01	1.32	15.236	15.692	18.13	16.335	17.296	17.311	NA	NA	NA	NA	NA	NA	15.8358	16.2149	16.796	16.6769	16.4026	18.0739
cluster1	chr18_72340000_72350000_chr18_72720000_72730000	ENSMUSG00000060534.11	3.67	3.83	2.42	1.39	1.41	0.78	28.734	21.242	14.908	15.631	14.652	4.832	25.42	21.79	18.93	15.2	11.52	7.13	16.1302	18.725	16.316	17.4802	17.091	14.2577
cluster1	chr14_47890000_47900000_chr14_48120000_48130000	ENSMUSG00000021846.8	3.23	3.15	2.09	1.68	1.67	1.97	19.169	18.135	14.46	18.356	17.211	12.669	23.54	23.35	19.45	13.82	11.87	7.97	16.77	16.3762	18.0204	15.2497	14.0941	19.4896
cluster1	chr14_22020000_22030000_chr14_22560000_22570000	ENSMUSG00000063458.8	3.77	3.45	3.18	2.29	2.26	3.01	15.091	3.442	21.391	9.306	22.299	28.471	NA	NA	NA	NA	NA	NA	19.8559	15.8185	23.0754	12.982	16.1041	12.1641
cluster1	chr12_49370000_49380000_chr12_50040000_50050000	ENSMUSG00000020950.9	3.42	3.95	2.34	2.61	0.98	2.69	12.659	18.268	16.158	22.066	18.895	11.955	NA	NA	NA	NA	NA	NA	12.8456	19.0673	15.3204	16.7588	17.3698	18.6381
cluster1	chr4_130360000_130370000_chr4_130650000_130660000	ENSMUSG00000028772.15	3.36	4.92	2.51	2.67	2.72	2.78	14.201	17.208	18.158	15.536	14.23	20.666	NA	NA	NA	NA	NA	NA	16.4671	15.4987	17.4656	17.9648	17.3417	15.2622
cluster1	chr12_44850000_44860000_chr12_45070000_45080000	ENSMUSG00000046314.11	4.01	3.57	1.11	1.97	2.53	1.36	17.77	16.997	11.459	16.556	15.447	21.77	14.64	27.93	10.71	22.59	13.48	10.65	17.2799	17.1489	17.2237	15.5432	16.9182	15.8861
cluster1	chr11_85440000_85450000_chr11_85830000_85840000	ENSMUSG00000000093.6	3.73	4.23	1.81	3.36	2.66	1.61	22.22	13.151	18.577	19.067	13.151	13.833	NA	NA	NA	NA	NA	NA	28.217	13.3024	13.7956	16.1661	10.4167	18.1022
cluster1	chr11_96180000_96190000_chr11_96310000_96320000	ENSMUSG00000038692.8	2.17	2.04	1.62	1.76	1.87	0.74	33.381	13.324	13.324	13.324	13.324	13.324	NA	NA	NA	NA	NA	NA	15.2234	9.29295	21.5799	16.0295	16.2943	21.5799
cluster1	chr4_22480000_22490000_chr4_23140000_23150000	ENSMUSG00000095139.2	3.67	3.54	1.84	3.38	1.66	1.29	18.193	18.678	13.732	20.73	21.899	6.768	NA	NA	NA	NA	NA	NA	18.8584	16.2283	18.131	12.8276	18.6224	15.3324
cluster1	chr11_78040000_78050000_chr11_78190000_78200000	ENSMUSG00000002059.13	2.81	3.37	2.52	2.08	2.16	1.19	14.528	13.892	16.877	17.907	17.177	19.618	15.3	25.78	12.8	16.57	15.22	14.33	16.5606	16.7505	16.4372	16.529	16.529	17.1937
cluster1	chr4_124160000_124170000_chr4_124690000_124700000	ENSMUSG00000032643.8	4.25	4.27	2.69	3.03	3.37	0.97	17.239	24.892	13.58	13.926	15.112	15.252	NA	NA	NA	NA	NA	NA	18.1709	16.8454	17.1837	15.3081	16.0256	16.4662
cluster1	chr4_133630000_133640000_chr4_133850000_133860000	ENSMUSG00000037553.10	3.46	3.12	2.03	2.04	2.82	2.68	11.665	13.844	8.363	16.931	11.732	37.464	NA	NA	NA	NA	NA	NA	14.8388	16.937	17.5719	16.9835	16.7086	16.9602
cluster1	chr15_82910000_82920000_chr15_82970000_82980000	ENSMUSG00000041852.10	2.4	2.11	1.94	1.91	1.42	1.7	13.766	17.914	19.155	17.596	18.428	13.14	14.23	13.76	17.3	22.18	18.7	13.83	11.8067	18.23	17.0133	16.2588	19.9769	16.7142
cluster1	chr17_10310000_10320000_chr17_11070000_11080000	ENSMUSG00000062078.10	3.69	4.65	3.64	2.03	2.56	2.71	22.815	19.884	17.869	14.077	12.778	12.577	NA	NA	NA	NA	NA	NA	15.6298	16.9268	16.5487	15.8057	16.4696	18.6195
cluster1	chr2_45110000_45120000_chr2_45220000_45230000	ENSMUSG00000026872.12	2.37	2.51	1.89	1.58	1.54	1.3	12.137	14.501	15.461	22.247	24.486	11.169	22.93	20.25	19.9	14.44	13.64	8.84	18.4894	17.0314	16.7812	16.6311	14.9863	16.0806
cluster1	chr11_109320000_109330000_chr11_109440000_109450000	ENSMUSG00000020610.12	3.69	2.96	1.78	1.78	2.42	2.47	12.372	15.833	21.753	18.015	18.124	13.903	19.87	23.09	18.37	14.82	12.08	11.77	17.8044	15.5482	16.4765	17.8044	16.831	15.5354
cluster1	chr13_71950000_71960000_chr13_72350000_72360000	ENSMUSG00000060969.8	3.95	4.67	1.58	2.32	2.24	1.48	30.287	12.286	17.186	7.967	8.703	23.571	NA	NA	NA	NA	NA	NA	19.3868	16.0147	19.5269	12.8709	14.199	18.0017
cluster1	chr5_115330000_115340000_chr5_115450000_115460000	ENSMUSG00000029538.9	2.13	2.05	1.5	1.7	1.57	1.5	27.523	19.722	13.909	15.923	13.877	9.045	26.54	20.56	15.76	13.29	12.65	11.21	17.6747	16.3507	17.1681	15.6328	16.5589	16.6149
cluster1	chr11_96180000_96190000_chr11_96250000_96260000	ENSMUSG00000078706.4	2.37	2.12	1.61	1.46	1.65	1.23	10.434	10.434	10.434	10.434	10.434	47.831	NA	NA	NA	NA	NA	NA	21.653	22.5256	8.26477	21.653	17.639	8.26477
cluster1	chr5_132380000_132390000_chr5_132540000_132550000	ENSMUSG00000029673.13	2.19	2.56	1.46	1.7	1.98	1.52	19.706	19.941	10.609	21.465	18.996	9.284	15.65	19.88	18.88	15.04	16.2	14.34	16.8446	17.5428	16.8261	14.7221	15.8941	18.1704
cluster1	chr13_28680000_28690000_chr13_28940000_28950000	ENSMUSG00000076431.4	2.89	3.18	1.64	1.87	2.01	2.67	16.938	12.314	18.924	22.905	15.941	12.978	20.04	21.59	18.51	15.43	16.03	8.4	17.095	12.4509	22.5522	18.3491	9.74988	19.8029
cluster1	chr13_78200000_78210000_chr13_78530000_78540000	ENSMUSG00000069171.9	4.31	3.88	0.9	4.55	3.22	2.34	18.925	20.114	16.286	15.279	12.69	16.705	NA	NA	NA	NA	NA	NA	16.8259	17.8134	19.4295	14.0731	14.0731	17.785
cluster1	chr13_94620000_94630000_chr13_94870000_94880000	ENSMUSG00000021685.11	2.7	2.43	1.89	1.14	1.65	1.81	29.068	34.092	13.958	10.676	6.699	5.507	NA	NA	NA	NA	NA	NA	0	0	24.7388	35.0373	15.4851	24.7388
cluster1	chr17_15230000_15240000_chr17_15360000_15370000	ENSMUSG00000014773.9	2.8	2.96	0.94	1.6	0.73	1.26	35.168	24.313	11.268	13.242	10.777	5.232	NA	NA	NA	NA	NA	NA	17.5929	17.9974	16.5387	16.7426	16.0992	15.0291
cluster1	chr1_172140000_172150000_chr1_172270000_172280000	ENSMUSG00000026554.11	2.08	2.51	1.88	1.83	1.46	1.82	23.054	19.363	13.543	17.132	16.639	10.269	19.56	14.42	15.3	13.69	15.8	21.22	18.2774	17.8607	17.7881	16.3583	12.9674	16.7482
cluster1	chr1_172050000_172060000_chr1_172070000_172080000	ENSMUSG00000051251.3	2.04	2.24	1.88	1.34	1.67	1.99	29.668	27.221	22.098	13.385	6.162	1.467	21.51	23.68	20.97	14.91	14.23	4.69	9.09989	22.3114	23.1387	17.1873	5.12409	23.1387
cluster1	chr2_180450000_180460000_chr2_180560000_180570000	ENSMUSG00000038963.11	2.31	3.52	1.97	1.92	1.76	1.99	36.593	15.266	10.442	10.939	11.898	14.861	15.28	15.11	13.95	15.98	17.03	22.64	16.7424	17.4441	16.7559	17.1593	15.9017	15.9966
cluster1	chr1_186100000_186110000_chr1_186700000_186710000	ENSMUSG00000039239.10	4.31	4.7	3.03	3.41	2.74	1.54	17.279	11.327	12.431	15.182	17.149	26.632	NA	NA	NA	NA	NA	NA	17.3061	17.497	16.6439	16.8815	16.5466	15.1248
cluster1	chr14_70890000_70900000_chr14_71610000_71620000	ENSMUSG00000022103.9	5.88	4.77	2.67	3.54	2	4.17	6.43	6.452	13.13	11.118	12.195	50.674	NA	NA	NA	NA	NA	NA	12.8453	15.0577	15.889	17.498	16.7426	21.9675
cluster1	chr16_17190000_17200000_chr16_17280000_17290000	ENSMUSG00000038965.11	2.32	2.42	1.81	1.63	1.56	1.67	19.944	17.362	16.502	15.611	15.99	14.591	NA	NA	NA	NA	NA	NA	15.8887	17.7588	17.5379	16.4961	16.1905	16.128
cluster1	chr6_6190000_6200000_chr6_6870000_6880000	ENSMUSG00000029755.9	5.26	4.21	1.96	2.19	2.22	1.75	18.45	20.237	15.474	17.853	15.641	12.346	7.52	11.23	12.58	19.26	27.86	21.54	15.064	17.365	12.9471	15.7565	18.6185	20.2489
cluster1	chr5_113770000_113780000_chr5_113810000_113820000	ENSMUSG00000018974.3	2.14	2.14	1.9	1.97	1.61	1.92	23.882	18.867	12.107	17.932	16.031	11.18	NA	NA	NA	NA	NA	NA	17.5036	15.9904	16.6843	15.7912	17.1181	16.9124
cluster1	chr18_83640000_83650000_chr18_84080000_84090000	ENSMUSG00000049090.2	3.21	2.53	1.99	2.24	1.75	2.54	26.09	20.252	6.581	18.205	17.363	11.508	NA	NA	NA	NA	NA	NA	16.7896	17.2659	16.4111	17.3834	16.1142	16.0359
cluster1	chr17_85690000_85700000_chr17_86070000_86080000	ENSMUSG00000024134.11	4.55	4.5	2.94	3.03	2.98	2.21	78.643	5.575	3.273	2.639	3.059	6.812	NA	NA	NA	NA	NA	NA	16.9267	20.9506	4.83307	12.6622	21.4244	23.2031
cluster1	chr12_118620000_118630000_chr12_118840000_118850000	ENSMUSG00000048562.6	2.85	2.43	2.29	1.41	1.81	1.92	27.916	19.367	13.409	15.79	12.169	11.35	28.6	22.74	16.77	11.33	10.6	9.95	20.2655	18.3099	25.3622	25.1393	4.20509	6.71801
cluster1	chr7_136940000_136950000_chr7_137310000_137320000	ENSMUSG00000010476.9	2.54	2.88	2.3	2.16	1.2	1.78	41.441	17.805	16.375	9.222	8.005	7.152	NA	NA	NA	NA	NA	NA	17.143	17.7982	17.7982	16.8757	16.6645	13.7204
cluster1	chr2_75650000_75660000_chr2_75760000_75770000	ENSMUSG00000059005.9	2.05	2.55	1.82	2	1.92	1.96	29.057	21.29	11.508	15.335	15.848	6.962	23.41	21.84	19.8	13.08	12.26	9.61	20.6294	12.9847	14.3016	14.4517	16.4222	21.2104
cluster1	chr2_74690000_74700000_chr2_75280000_75290000	ENSMUSG00000043342.9	3.11	2.68	1.96	2.6	2.27	2.77	14.578	14.578	14.578	14.578	27.11	14.578	NA	NA	NA	NA	NA	NA	20.1199	18.0332	4.90602	20.3863	18.3587	18.1959
cluster1	chr7_115530000_115540000_chr7_116040000_116050000	ENSMUSG00000051910.9	5.83	4.96	2.35	2.78	2.87	1.01	20.827	23.966	14.062	17.579	15.353	8.213	NA	NA	NA	NA	NA	NA	27.4901	16.781	13.7867	19.5259	8.62965	13.7867
cluster1	chr13_74000000_74010000_chr13_74020000_74030000	ENSMUSG00000021573.10	2.18	2.08	1.78	1.76	1.47	1.55	10.489	10.985	19.556	15.829	22.679	20.463	NA	NA	NA	NA	NA	NA	14.6999	17.9175	17.8447	18.3547	16.2915	14.8917
cluster1	chr8_91860000_91870000_chr8_92350000_92360000	ENSMUSG00000031737.10	4.39	3.16	1.57	2.56	2.8	2.55	53.728	14.272	14.239	6.067	2.436	9.259	NA	NA	NA	NA	NA	NA	22.751	21.1181	10.8903	15.4754	18.8749	10.8903
cluster1	chr3_34660000_34670000_chr3_35520000_35530000	ENSMUSG00000074637.6	4.43	4.16	1.99	1.37	0.81	2.2	30.953	18.052	12.434	16.549	8.371	13.641	NA	NA	NA	NA	NA	NA	16.4378	13.7942	15.1931	17.6773	15.116	21.7816
cluster1	chr1_118900000_118910000_chr1_119040000_119050000	ENSMUSG00000048402.10	2.8	2.78	1.86	2.08	1.67	1.79	34.844	21.673	13.242	14.373	12.312	3.556	23.43	20.83	18.18	15.46	14.77	7.33	18.2465	18.5966	17.173	15.8427	15.0375	15.1037
cluster1	chr13_63560000_63570000_chr13_64080000_64090000	ENSMUSG00000021466.7	2.81	3.75	2.05	2.05	2.81	1.77	31.891	18.712	18.169	12.127	12.392	6.708	30.16	19.72	17.06	10.99	10.7	11.35	17.5994	17.0298	16.6471	16.7224	16.6471	15.3542
cluster1	chr9_85780000_85790000_chr9_86570000_86580000	ENSMUSG00000056131.9	5.37	4.4	2.95	2.1	2.45	2.56	15.262	17.658	17.481	16.715	17.551	15.332	NA	NA	NA	NA	NA	NA	18.3143	16.6568	16.8311	17.4132	17.1314	13.6532
cluster1	chr11_69630000_69640000_chr11_69860000_69870000	ENSMUSG00000018765.5	2.56	2.98	1.84	1.06	2.09	1.43	19.447	17.735	15.668	17.967	16.822	12.361	NA	NA	NA	NA	NA	NA	19.2526	17.5093	16.1942	16.9825	14.6517	15.4097
cluster1	chr11_108930000_108940000_chr11_109110000_109120000	ENSMUSG00000000142.11	2.85	3.03	1.93	1.58	0.41	1.52	27.979	20.66	17.439	11.696	11.99	10.235	NA	NA	NA	NA	NA	NA	17.405	17.7257	14.9254	16.9687	16.9142	16.0609
cluster1	chr4_22480000_22490000_chr4_22840000_22850000	ENSMUSG00000095139.2	3.18	4.16	1.91	0.82	1.79	1.34	18.193	18.678	13.732	20.73	21.899	6.768	NA	NA	NA	NA	NA	NA	18.8584	16.2283	18.131	12.8276	18.6224	15.3324
cluster1	chr4_122990000_123000000_chr4_123060000_123070000	ENSMUSG00000028654.9	2.15	2.33	1.98	1.48	1.83	1.52	17.924	13.773	17.006	19.012	16.276	16.01	NA	NA	NA	NA	NA	NA	17.618	16.842	16.5985	16.842	16.7771	15.3224
cluster1	chr11_24070000_24080000_chr11_25010000_25020000	ENSMUSG00000055010.1	4.26	4.47	3.95	3.09	2.88	1.78	5.467	8.111	32.219	10.178	6.52	37.505	NA	NA	NA	NA	NA	NA	17.8765	16.6822	4.1239	16.564	21.8511	22.9023
cluster1	chr13_28730000_28740000_chr13_28940000_28950000	ENSMUSG00000076431.4	3.04	2.5	2.05	1.12	1.47	2.51	16.938	12.314	18.924	22.905	15.941	12.978	NA	NA	NA	NA	NA	NA	17.095	12.4509	22.5522	18.3491	9.74988	19.8029
cluster1	chr1_168430000_168440000_chr1_169110000_169120000	ENSMUSG00000052534.11	4.18	5.63	2.17	2.22	3.02	2.99	15.185	16.986	16.617	18.945	18.284	13.981	NA	NA	NA	NA	NA	NA	16.086	16.7559	16.4955	16.6272	16.7559	17.2795
cluster1	chr11_88330000_88340000_chr11_88720000_88730000	ENSMUSG00000069769.9	3.99	4.86	1.81	3.61	2.38	2.02	21.922	22.986	14.31	16.409	13.114	11.26	21.83	22.05	16.95	14.58	13.1	11.49	16.6459	16.3593	16.791	16.3593	15.9552	17.8892
cluster1	chr8_91850000_91860000_chr8_92360000_92370000	ENSMUSG00000031737.10	2.95	3.14	1.57	3.36	2.49	1.7	53.728	14.272	14.239	6.067	2.436	9.259	NA	NA	NA	NA	NA	NA	22.751	21.1181	10.8903	15.4754	18.8749	10.8903
cluster1	chr12_112550000_112560000_chr12_112620000_112630000	ENSMUSG00000011148.9	2.1	2.38	1.96	1.79	1.91	2.25	15.85	12.102	15.864	13.394	12.162	30.629	27.81	16.37	14.75	14.01	13.62	13.44	18.4821	17.148	14.4594	18.0021	16.1149	15.7935
cluster1	chr13_78200000_78210000_chr13_78540000_78550000	ENSMUSG00000069171.9	2.68	3.3	1.81	1.66	1.93	1.35	18.925	20.114	16.286	15.279	12.69	16.705	NA	NA	NA	NA	NA	NA	16.8259	17.8134	19.4295	14.0731	14.0731	17.785
cluster1	chr12_104460000_104470000_chr12_104920000_104930000	ENSMUSG00000021095.5	4.92	4.08	3.37	2.11	3.01	1.86	54.461	7.757	18.524	13.381	2.164	3.712	14.51	16.73	14.61	17.16	16.21	20.78	19.3904	15.8214	17.6763	14.5675	15.2531	17.2913
cluster1	chr6_51580000_51590000_chr6_52230000_52240000	ENSMUSG00000038210.10	2.89	2.61	2.28	2.24	1.73	2.53	6.388	35.312	6.388	6.388	39.136	6.388	15.75	20.18	14.85	17.33	14.32	17.58	0	0	13.451	28.241	8.41956	49.8884
cluster1	chr2_74680000_74690000_chr2_75120000_75130000	ENSMUSG00000001823.5	3.57	3.32	2.19	1.7	1.76	2.14	14.578	27.11	14.578	14.578	14.578	14.578	NA	NA	NA	NA	NA	NA	33.0335	0	16.5667	23.4633	10.3698	16.5667
cluster1	chr12_49370000_49380000_chr12_50340000_50350000	ENSMUSG00000089922.1	3.7	3.85	2.74	2.69	2.15	1.89	18.621	23.858	16.909	16.211	13.122	11.279	NA	NA	NA	NA	NA	NA	17.0572	15.803	17.3684	16.5809	16.7429	16.4476
cluster1	chr12_80080000_80090000_chr12_80100000_80110000	ENSMUSG00000021127.6	2.23	2.28	1.7	1.61	1.29	1.8	31.251	19.766	14.842	10.399	7.779	15.963	23.09	18.37	16.43	13.63	16.84	11.63	22.4406	20.1554	16.3424	13.0582	9.2387	18.7647
cluster1	chr6_53810000_53820000_chr6_54200000_54210000	ENSMUSG00000043496.6	4.47	3.96	2.29	1.64	2.85	1.97	32.885	10.57	8.071	10.53	11.263	26.68	NA	NA	NA	NA	NA	NA	17.2463	17.9191	16.6875	16.7831	15.2574	16.1066
cluster1	chr8_105700000_105710000_chr8_105990000_106000000	ENSMUSG00000013155.9	2.98	3.34	1.51	1.54	2.21	1.96	24.642	21.316	14.934	12.733	12.165	14.21	NA	NA	NA	NA	NA	NA	16.5564	17.4038	16.1099	16.7715	16.8399	16.3185
cluster1	chr8_26680000_26690000_chr8_27020000_27030000	ENSMUSG00000031483.7	4.2	3.76	2.64	2.64	1.34	2.02	15.558	14.474	18.236	16.078	18.501	17.153	12.87	15.71	17.84	20.63	20.09	12.86	17.8944	16.8421	17.4294	15.9692	15.2798	16.5851
cluster1	chr2_105520000_105530000_chr2_105670000_105680000	ENSMUSG00000027168.17	2.09	2.43	1.53	1.9	1.63	1.2	30.294	25.592	14.1	13.573	10.711	5.73	NA	NA	NA	NA	NA	NA	17.7438	19.2887	18.0708	15.0278	15.2614	14.6075
cluster1	chr3_122500000_122510000_chr3_122620000_122630000	ENSMUSG00000039735.11	2.52	2.38	1.91	2.13	1.11	1.61	10.946	14.922	16.04	19.959	22.927	15.205	8.58	11.51	13.07	15.92	20.41	30.5	16.7724	16.8493	16.4399	16.5107	16.7046	16.7231
cluster1	chr8_120420000_120430000_chr8_120580000_120590000	ENSMUSG00000031821.7	2.94	2.15	1.54	1.82	1.8	1.84	31.3	28.66	15.7	11.072	8.479	4.789	21.53	22.42	18.71	15.86	14.71	6.76	17.7467	16.296	15.7327	16.6568	17.0103	16.5574
cluster1	chr4_22480000_22490000_chr4_23130000_23140000	ENSMUSG00000095139.2	4.26	4.28	2.96	2.7	2.53	3.83	18.193	18.678	13.732	20.73	21.899	6.768	NA	NA	NA	NA	NA	NA	18.8584	16.2283	18.131	12.8276	18.6224	15.3324
cluster1	chr13_94550000_94560000_chr13_94870000_94880000	ENSMUSG00000021685.11	3.67	3.58	3.04	2.88	2.48	2.67	29.068	34.092	13.958	10.676	6.699	5.507	NA	NA	NA	NA	NA	NA	0	0	24.7388	35.0373	15.4851	24.7388
cluster1	chr4_105150000_105160000_chr4_105330000_105340000	ENSMUSG00000028517.8	3.72	2.49	1.58	2.35	1.65	1.29	18.218	19.019	11.166	15.404	14.452	21.741	27.46	19.66	24.18	11.34	11.67	5.7	15.2327	17.0568	14.9585	15.7453	17.8516	19.1551
cluster1	chr4_123000000_123010000_chr4_123060000_123070000	ENSMUSG00000028654.9	2.45	2.5	1.97	1.41	2.07	1.31	17.924	13.773	17.006	19.012	16.276	16.01	NA	NA	NA	NA	NA	NA	17.618	16.842	16.5985	16.842	16.7771	15.3224
cluster1	chr4_97770000_97780000_chr4_97990000_98000000	ENSMUSG00000028565.14	2.7	2.75	2.01	1.72	1.58	1.71	12.553	22.009	16.747	19.755	17.97	10.966	9.52	17.94	14.94	19.96	20.2	17.43	16.5011	16.1005	15.5896	17.1129	17.8352	16.8606
cluster1	chr12_73030000_73040000_chr12_73470000_73480000	ENSMUSG00000051367.8	3.4	3.59	3.32	1.96	1.9	2.97	78.07	2.728	4.893	2.14	5.445	6.723	NA	NA	NA	NA	NA	NA	25.7739	16.6266	14.5395	13.4766	15.0438	14.5395
cluster1	chr6_6280000_6290000_chr6_6870000_6880000	ENSMUSG00000029754.9	5.62	4.15	2.66	2.18	3.48	0.74	19.602	27.158	8.943	21.388	14.915	7.993	NA	NA	NA	NA	NA	NA	17.8535	15.9991	17.5752	14.7231	16.4257	17.4234
cluster1	chr14_97580000_97590000_chr14_98170000_98180000	ENSMUSG00000055639.12	4.58	7.19	1.84	1.87	2.94	2.41	30.587	21.949	17.497	11.137	10.616	8.214	18.67	19.93	22.64	13.54	13.5	11.72	16.8746	17.7294	17.6858	15.7652	14.412	17.533
cluster1	chr12_104460000_104470000_chr12_104920000_104930000	ENSMUSG00000056606.2	4.92	4.08	3.37	2.11	3.01	1.86	31.079	4.668	27.962	15.811	15.811	4.668	14.51	16.73	14.61	17.16	16.21	20.78	24.6628	20.0909	26.608	13.3324	5.89238	9.4136
cluster1	chr2_71320000_71330000_chr2_71540000_71550000	ENSMUSG00000023391.8	2.1	2.17	1.76	2.2	1.41	1.97	27.353	19.857	12.879	16.549	11.29	12.072	NA	NA	NA	NA	NA	NA	18.0772	17.1013	16.3694	16.1358	15.1118	17.2044
cluster1	chr9_98610000_98620000_chr9_98960000_98970000	ENSMUSG00000050397.3	4.09	4.68	3.2	2.67	1.76	2.68	50.73	6.372	9.732	7.405	3.977	21.784	NA	NA	NA	NA	NA	NA	23.1172	20.0497	13.8097	16.469	16.2152	10.3393
cluster1	chr4_105160000_105170000_chr4_105470000_105480000	ENSMUSG00000028517.8	3.99	3.23	2.77	1.83	2.74	2.23	18.218	19.019	11.166	15.404	14.452	21.741	25.12	22.56	19.14	12.5	10.68	9.99	15.2327	17.0568	14.9585	15.7453	17.8516	19.1551
cluster1	chr10_17490000_17500000_chr10_17720000_17730000	ENSMUSG00000039910.9	3.43	3	1.88	2.02	2.09	2.31	18.143	16.714	15.886	18.039	15.469	15.749	NA	NA	NA	NA	NA	NA	16.2187	15.8675	16.7807	16.3629	16.2594	18.5109
cluster1	chr5_47050000_47060000_chr5_47980000_47990000	ENSMUSG00000031558.11	6.79	4.5	3.31	1.54	5.24	5.03	34.439	19.598	13.518	13.371	11.526	7.547	NA	NA	NA	NA	NA	NA	14.6804	15.6727	17.8915	17.3299	18.1671	16.2584
cluster1	chr4_97770000_97780000_chr4_97990000_98000000	ENSMUSG00000048747.10	2.7	2.75	2.01	1.72	1.58	1.71	17.945	25.348	21.476	15.142	11.194	8.895	9.52	17.94	14.94	19.96	20.2	17.43	19.1168	15.621	18.0969	14.6939	16.2666	16.2048
cluster1	chr5_114440000_114450000_chr5_114620000_114630000	ENSMUSG00000041939.10	3.08	3.02	1.96	1.32	1.76	1.07	15.502	15.421	18.948	14.691	13.691	21.746	NA	NA	NA	NA	NA	NA	17.1093	17.0625	11.5206	18.4743	18.2949	17.5383
cluster1	chr6_52250000_52260000_chr6_52560000_52570000	ENSMUSG00000000938.11	2.43	2.57	2.2	2.29	1.45	1.32	4.531	25.046	4.531	7.02	54.342	4.531	22.66	18.1	15.94	16.96	16.58	9.75	26.9631	0	51.0504	0	8.46421	13.5223
cluster1	chr2_71410000_71420000_chr2_71540000_71550000	ENSMUSG00000023391.8	3.17	2.23	1.82	1.95	1.75	0.86	27.353	19.857	12.879	16.549	11.29	12.072	22.76	21.53	15.93	16.3	14.66	8.82	18.0772	17.1013	16.3694	16.1358	15.1118	17.2044
cluster1	chr8_26290000_26300000_chr8_27020000_27030000	ENSMUSG00000031483.7	4.12	5.62	2.91	4	2.59	1.88	15.558	14.474	18.236	16.078	18.501	17.153	NA	NA	NA	NA	NA	NA	17.8944	16.8421	17.4294	15.9692	15.2798	16.5851
cluster1	chr16_10290000_10300000_chr16_10390000_10400000	ENSMUSG00000039179.9	3.13	3.28	2.24	1.66	1.66	1.67	0.663	4.813	13.981	11.193	13.392	55.957	NA	NA	NA	NA	NA	NA	0	16.2374	37.7062	0	8.3501	37.7062
cluster1	chr19_59460000_59470000_chr19_60090000_60100000	ENSMUSG00000043969.4	3.82	3.74	3	2.14	3.33	2.83	42.492	23.745	7.127	11.458	8.646	6.532	NA	NA	NA	NA	NA	NA	19.4607	18.5025	15.5323	15.8095	14.2011	16.4939
cluster1	chr3_29950000_29960000_chr3_30510000_30520000	ENSMUSG00000027684.12	3.54	4.26	2.3	2.2	1.2	1.99	43.164	17.795	14.622	8.042	8.459	7.918	NA	NA	NA	NA	NA	NA	20.6926	17.5554	14.804	15.5458	16.9991	14.4031
cluster1	chr11_106640000_106650000_chr11_106780000_106790000	ENSMUSG00000020718.8	2.36	2.23	1.56	1.77	1.97	2.05	15.925	16.727	17.068	16.087	13.063	21.129	16.98	15.76	15.36	17.69	16.81	17.39	16.6712	16.283	16.0805	17.2551	17.4408	16.2695
cluster1	chr3_29960000_29970000_chr3_30510000_30520000	ENSMUSG00000027684.12	6.1	6.61	2.2	2.45	1.93	2.1	43.164	17.795	14.622	8.042	8.459	7.918	NA	NA	NA	NA	NA	NA	20.6926	17.5554	14.804	15.5458	16.9991	14.4031
cluster1	chr4_107740000_107750000_chr4_107880000_107890000	ENSMUSG00000028609.6	2.28	2.53	1.96	1.46	1.42	1.84	22.743	20.385	16.021	14.061	11.26	15.529	13.82	19.43	20.05	18.11	16.15	12.45	16.4332	16.067	16.4332	15.7685	16.5168	18.7813
cluster1	chr14_118230000_118240000_chr14_118760000_118770000	ENSMUSG00000061517.8	2.81	3.43	1.59	2.52	3	1.69	36.886	18.668	15.085	13.638	8.412	7.311	NA	NA	NA	NA	NA	NA	16.719	17.5661	16.8143	16.112	17.8414	14.9472
cluster1	chr5_131610000_131620000_chr5_132060000_132070000	ENSMUSG00000029673.13	6.07	4.28	1.19	2.16	2.46	4.06	19.706	19.941	10.609	21.465	18.996	9.284	30.4	11.99	14.27	17.95	13.61	11.78	16.8446	17.5428	16.8261	14.7221	15.8941	18.1704
cluster1	chr8_89040000_89050000_chr8_89250000_89260000	ENSMUSG00000031665.6	2.76	2.78	1.62	1.72	1.66	1.44	26.807	26.27	15.884	14.907	11.99	4.142	NA	NA	NA	NA	NA	NA	19.0777	20.0959	18.1274	14.2457	18.0214	10.4319
cluster1	chr6_149140000_149150000_chr6_149390000_149400000	ENSMUSG00000039958.13	3.88	3.81	2.17	3.41	1.92	1.89	18.663	19.597	13.833	14.92	15.234	17.753	NA	NA	NA	NA	NA	NA	15.1421	17.3738	16.5268	16.3798	18.8513	15.7262
cluster1	chr2_74680000_74690000_chr2_75120000_75130000	ENSMUSG00000042499.13	3.57	3.32	2.19	1.7	1.76	2.14	16.667	16.667	16.667	16.667	16.667	16.667	NA	NA	NA	NA	NA	NA	7.17904	13.7834	24.3815	16.9199	13.7834	23.9529
cluster1	chr13_69730000_69740000_chr13_70020000_70030000	ENSMUSG00000052981.5	4.95	4.34	3.26	2.74	2.24	2.36	4.222	8.405	25.878	20.587	19.84	21.068	22.71	22.85	18.17	15.09	14.75	6.43	16.3486	17.2422	17.2422	16.5449	15.6429	16.9792
cluster1	chr10_93300000_93310000_chr10_93420000_93430000	ENSMUSG00000008398.10	2.7	3.59	1.46	2.21	2.27	2.14	24.963	15.518	19.338	13.572	13.994	12.615	NA	NA	NA	NA	NA	NA	20.0459	14.3286	16.6049	13.6845	15.4976	19.8385
cluster1	chr17_31740000_31750000_chr17_32030000_32040000	ENSMUSG00000058392.8	3.03	3	2.88	1.13	2.41	2.57	22.521	20.414	10.434	15.924	15.814	14.892	16.94	12.39	13.39	13.34	19.24	24.7	17.0827	17.2893	18.0851	15.1759	16.0429	16.324
cluster1	chr8_70380000_70390000_chr8_70480000_70490000	ENSMUSG00000035964.7	2.28	2.08	1.97	1.24	1.76	1.93	3.698	8.341	20.432	15.897	17.664	33.968	NA	NA	NA	NA	NA	NA	14.1594	15.7296	17.2024	17.6271	18.7804	16.5011
cluster1	chr10_26370000_26380000_chr10_26810000_26820000	ENSMUSG00000039089.10	5.07	3.38	0.31	3.02	2.5	2	15.096	15.026	17.117	17.593	19.476	15.692	NA	NA	NA	NA	NA	NA	17.7918	16.9447	15.9205	16.0558	17.1605	16.1266
cluster1	chr4_71220000_71230000_chr4_72190000_72200000	ENSMUSG00000008305.14	6.3	5.24	1.51	2.33	3.87	0.58	25.627	16.374	17.163	15.141	12.291	13.404	23.6	20.16	20.22	14.44	11.69	9.88	18.3422	15.72	15.6813	17.0618	16.4877	16.707
cluster1	chr15_53220000_53230000_chr15_53340000_53350000	ENSMUSG00000061731.5	2.6	2.35	1.83	1.22	1.67	1.94	16.85	13.878	19.586	13.091	12.081	24.514	NA	NA	NA	NA	NA	NA	16.0764	16.7999	16.9793	16.5962	15.8757	17.6725
cluster1	chr7_131550000_131560000_chr7_131760000_131770000	ENSMUSG00000066979.5	3.05	2.63	2.08	1.64	2.07	1.8	19.957	19.586	19.139	15.772	15.243	10.304	NA	NA	NA	NA	NA	NA	17.2864	16.3153	17.1699	16.3153	17.4418	15.4713
cluster1	chr12_104940000_104950000_chr12_105030000_105040000	ENSMUSG00000021102.3	2.06	2.15	1.98	1.33	0.98	1.3	17.176	16.165	17.366	15.902	13.751	19.639	12.32	15.13	13.64	22.94	22.55	13.42	16.0948	16.2186	16.6585	16.2447	17.3624	17.4211
cluster1	chr5_120530000_120540000_chr5_120580000_120590000	ENSMUSG00000029601.9	2.66	2.14	1.28	1.92	1.51	1.48	12.999	17.979	25.229	17.063	9.055	17.675	15.4	17.14	16.22	16.05	17.34	17.85	11.3872	15.9761	21.4567	14.3962	17.9428	18.841
cluster1	chr11_82790000_82800000_chr11_82870000_82880000	ENSMUSG00000020696.14	2.09	2.14	1.26	1.3	1.95	1.87	26.76	25.141	16.134	14.192	13.395	4.378	NA	NA	NA	NA	NA	NA	16.0874	18.6278	18.129	16.5004	17.1355	13.5198
cluster1	chr4_129190000_129200000_chr4_129270000_129280000	ENSMUSG00000040928.11	2.72	2.32	2.05	1.94	1.01	1.32	25.834	17.443	11.284	14.907	15.202	15.33	NA	NA	NA	NA	NA	NA	16.8546	16.0331	15.3469	17.3797	17.1638	17.2218
cluster1	chr15_53230000_53240000_chr15_53340000_53350000	ENSMUSG00000061731.5	2.12	2.44	1.31	1.86	1.74	1.72	16.85	13.878	19.586	13.091	12.081	24.514	NA	NA	NA	NA	NA	NA	16.0764	16.7999	16.9793	16.5962	15.8757	17.6725
cluster1	chr14_34810000_34820000_chr14_35140000_35150000	ENSMUSG00000041078.6	3.94	4.61	1.97	1.74	2.71	1.37	6.374	8.51	9.624	17.631	15.721	42.14	NA	NA	NA	NA	NA	NA	15.8366	17.1709	14.7253	17.2935	17.4348	17.5388
cluster1	chr12_49370000_49380000_chr12_50340000_50350000	ENSMUSG00000020950.9	3.7	3.85	2.74	2.69	2.15	1.89	12.659	18.268	16.158	22.066	18.895	11.955	NA	NA	NA	NA	NA	NA	12.8456	19.0673	15.3204	16.7588	17.3698	18.6381
cluster1	chr11_24070000_24080000_chr11_24610000_24620000	ENSMUSG00000055010.1	4.34	6.34	1.5	2.49	2.17	0.86	5.467	8.111	32.219	10.178	6.52	37.505	NA	NA	NA	NA	NA	NA	17.8765	16.6822	4.1239	16.564	21.8511	22.9023
cluster1	chr3_30050000_30060000_chr3_30510000_30520000	ENSMUSG00000027684.12	4.12	3.23	2.75	1.26	0.57	1.85	43.164	17.795	14.622	8.042	8.459	7.918	NA	NA	NA	NA	NA	NA	20.6926	17.5554	14.804	15.5458	16.9991	14.4031
cluster1	chr3_5220000_5230000_chr3_6090000_6100000	ENSMUSG00000025255.14	4.73	6.22	3.4	1.8	2.81	3.33	40.29	20.539	14.936	10.814	9.45	3.971	NA	NA	NA	NA	NA	NA	13.8307	14.5843	18.8975	16.9574	16.4953	19.2348
cluster1	chr14_16240000_16250000_chr14_16370000_16380000	ENSMUSG00000021785.7	3.2	2.86	2.17	1.45	2.01	2.39	15.597	17.346	20.391	15.489	15.343	15.833	13.68	21.14	20.73	15.88	13.32	15.24	15.0472	16.515	17.2332	17.2332	15.3331	18.6382
cluster1	chr3_134240000_134250000_chr3_134610000_134620000	ENSMUSG00000044365.11	4.01	3.94	2.36	1.75	0.71	2.97	16.12	17.954	17.949	13.06	10.688	24.23	NA	NA	NA	NA	NA	NA	17.4294	12.7949	15.8267	16.263	16.6771	21.0088
cluster1	chr18_14810000_14820000_chr18_15150000_15160000	ENSMUSG00000036225.10	4.39	3.76	1.64	1.58	2.72	3.09	17.537	18.483	13.664	18.208	18.601	13.507	NA	NA	NA	NA	NA	NA	16.196	16.6456	17.0467	17.0047	16.3513	16.7556
cluster1	chr14_116920000_116930000_chr14_117260000_117270000	ENSMUSG00000058571.6	3.28	3.75	3.02	2.89	2.99	1.16	29.402	20.911	9.599	15.866	14.735	9.488	NA	NA	NA	NA	NA	NA	16.2675	16.3832	17.6386	18.5503	16.9022	14.2582
cluster1	chr3_8660000_8670000_chr3_8820000_8830000	ENSMUSG00000040289.4	3.48	2.39	1.54	1.56	1.78	1.97	26.762	21.984	13.734	11.515	11.268	14.736	16.23	18.95	20.88	16.23	14.96	12.77	17.6939	15.0792	14.0595	16.5322	16.973	19.6623
cluster1	chr11_24070000_24080000_chr11_24280000_24290000	ENSMUSG00000000861.11	2.83	2.89	2.15	1.96	1.61	0.99	12.03	14.837	15.149	19.476	22.45	16.059	22.7	19.96	18.15	13.37	13.57	12.25	15.6138	16.1903	16.1547	16.2473	14.7703	21.0236
cluster1	chr5_111410000_111420000_chr5_111510000_111520000	ENSMUSG00000070576.4	3.04	2.22	1.81	1.76	1.21	1.46	11.834	17.99	13.8	21.363	20.21	14.803	20.04	22.76	19.29	15.05	15.51	7.36	17.3671	16.5836	17.3106	15.6216	15.8409	17.2762
cluster1	chr7_139070000_139080000_chr7_139210000_139220000	ENSMUSG00000015981.8	2.62	2.69	2.18	1.25	1.03	1.85	6.225	8.692	23.045	11.098	20.248	30.691	27.66	22.79	15.35	11.66	11.88	10.66	16.7703	15.6862	16.6032	17.4114	16.5061	17.0228
cluster1	chr9_78740000_78750000_chr9_79710000_79720000	ENSMUSG00000032332.13	5.48	6.84	2.59	6.36	3.23	4.18	33.309	6.615	15.006	12.802	16.241	16.027	NA	NA	NA	NA	NA	NA	20.4359	17.875	10.6122	16.5988	17.239	17.239
cluster1	chr19_55520000_55530000_chr19_55890000_55900000	ENSMUSG00000024985.14	3.02	2.92	2.03	1.82	1.73	0.93	23.11	18.305	22.124	11.932	4.3	20.229	NA	NA	NA	NA	NA	NA	19.8662	19.3088	18.6758	15.7772	14.9248	11.4472
cluster1	chr4_65120000_65130000_chr4_65510000_65520000	ENSMUSG00000028370.7	5.28	4.61	2.44	2.68	1.29	2.85	47.04	22.771	11.113	7.336	7.057	4.683	NA	NA	NA	NA	NA	NA	18.0701	14.5888	17.8035	16.8734	10.5472	22.1171
cluster1	chr11_21680000_21690000_chr11_21990000_22000000	ENSMUSG00000005917.11	5.12	2.97	2.1	3.09	2.29	1.5	35.52	24.713	12.457	10.442	9.397	7.471	NA	NA	NA	NA	NA	NA	19.0206	20.7404	18.5661	15.3374	17.5539	8.78163
cluster1	chr4_124950000_124960000_chr4_125080000_125090000	ENSMUSG00000028863.9	2.53	2.23	1.74	1.72	1.63	1.95	15.14	16.51	18.235	17.098	16.809	16.208	16.97	20.49	21.76	12.53	13.9	14.35	17.1995	17.2126	15.1342	15.84	16.0644	18.5494
cluster1	chr14_97960000_97970000_chr14_98160000_98170000	ENSMUSG00000055639.12	2.92	2.62	2.14	2.62	2.11	3.03	30.587	21.949	17.497	11.137	10.616	8.214	23.03	21.93	20.99	12.51	11.28	10.26	16.8746	17.7294	17.6858	15.7652	14.412	17.533
cluster1	chr9_45210000_45220000_chr9_45820000_45830000	ENSMUSG00000043987.13	3.89	3.9	1.82	2.65	2.74	2.76	22.8	20.969	12.671	17.93	14.776	10.854	NA	NA	NA	NA	NA	NA	18.9314	18.6448	19.6215	17.4906	17.7489	7.56286
cluster1	chr2_172460000_172470000_chr2_173010000_173020000	ENSMUSG00000027510.13	4.3	4.22	1.79	0.87	2.84	3.22	31.591	21.98	15.841	12.166	10.758	7.664	19.39	25.56	23.17	13.36	11.93	6.6	16.3463	16.6857	16.4984	17.1333	16.6506	16.6857
cluster1	chr11_120090000_120100000_chr11_120280000_120290000	ENSMUSG00000078572.3	2.16	2.3	1.52	1.28	2.07	1.84	15.042	16.758	20.811	14.21	13.239	19.94	22.32	20.09	20.3	13.67	14.73	8.9	17.7962	17.2204	15.8266	15.9273	16.931	16.2985
cluster1	chr11_106640000_106650000_chr11_106770000_106780000	ENSMUSG00000020718.8	2.55	3.01	2.39	2.47	2.45	1.84	15.925	16.727	17.068	16.087	13.063	21.129	16.98	15.76	15.36	17.69	16.81	17.39	16.6712	16.283	16.0805	17.2551	17.4408	16.2695
cluster1	chr2_146630000_146640000_chr2_147080000_147090000	ENSMUSG00000054160.2	4.87	3.95	3.56	2.64	2.62	1.73	39.773	5.731	27.865	10.1	1.091	15.441	NA	NA	NA	NA	NA	NA	25.4215	20.1049	4.63799	16.7331	15.9007	17.2018
cluster1	chr14_21980000_21990000_chr14_22840000_22850000	ENSMUSG00000039081.9	3.83	3.44	3.83	2.35	2.66	2.89	28.447	17.983	11.943	17.013	12.29	12.325	NA	NA	NA	NA	NA	NA	20.3445	15.8755	14.8159	17.012	17.3967	14.5555
cluster1	chr16_55940000_55950000_chr16_56070000_56080000	ENSMUSG00000052917.10	2.65	3.68	2	2.27	1.66	1.7	15.717	17.961	19.272	17.021	18.254	11.775	NA	NA	NA	NA	NA	NA	16.5341	16.2923	15.2225	15.6179	17.4224	18.9107
cluster1	chr4_148800000_148810000_chr4_148980000_148990000	ENSMUSG00000028977.12	2.16	2.59	2.35	2.23	1.92	2.02	34.517	19.722	12.568	9.872	10.847	12.474	19.67	17.41	19.23	16.49	13.56	13.65	17.3218	16.6212	16.6212	16.424	15.2452	17.7665
cluster1	chr3_108380000_108390000_chr3_108540000_108550000	ENSMUSG00000068744.8	2.24	2.36	1.99	1.73	2.14	1.8	30.463	26.921	15.005	14.331	10.263	3.017	15.58	14.62	14.7	21.2	19.36	14.53	15.9847	16.9453	15.9244	14.6825	18.8545	17.6085
cluster1	chr5_115330000_115340000_chr5_115450000_115460000	ENSMUSG00000029536.7	2.13	2.05	1.5	1.7	1.57	1.5	17.95	15.487	15.243	15.411	16.299	19.609	26.54	20.56	15.76	13.29	12.65	11.21	17.6479	16.1479	16.5741	16.4445	16.4309	16.7547
cluster1	chr9_113730000_113740000_chr9_113930000_113940000	ENSMUSG00000009741.10	2.65	3.21	1.4	2.09	2.35	1.56	23.358	18.095	16.205	17.198	15.295	9.849	NA	NA	NA	NA	NA	NA	18.1519	16.7133	17.5002	15.7142	14.2018	17.7185
cluster1	chr5_76570000_76580000_chr5_76950000_76960000	ENSMUSG00000029246.10	3.63	3.45	2.06	2.61	2.02	2.41	26.307	19.833	16.496	12.786	13.161	11.418	NA	NA	NA	NA	NA	NA	16.7148	14.4939	16.9933	17.1377	17.7633	16.897
cluster1	chr9_106290000_106300000_chr9_106460000_106470000	ENSMUSG00000091735.2	2.4	2.58	2.16	2.03	1.85	1.62	6.598	7.212	15.629	10.937	9.197	50.428	NA	NA	NA	NA	NA	NA	0	31.8149	22.2301	0	16.7853	29.1696
cluster1	chr2_72730000_72740000_chr2_73260000_73270000	ENSMUSG00000068859.5	3.32	4.48	2.61	3	2.57	2.36	19.371	19.704	18.294	17.519	10.01	15.102	NA	NA	NA	NA	NA	NA	12.5873	18.088	18.5915	16.76	18.4971	15.4761
cluster1	chr18_80040000_80050000_chr18_80100000_80110000	ENSMUSG00000056214.8	2.22	2.25	1.94	1.92	1.88	1.64	22.93	18.668	16.121	16.233	15.111	10.938	20.02	20.6	21.75	14.1	13.1	10.44	14.8664	16.0144	18.0468	18.5626	16.7397	15.7701
cluster1	chr16_90370000_90380000_chr16_90740000_90750000	ENSMUSG00000039956.4	6.09	3.8	3.28	2.7	3.04	3.08	4.281	5.552	17.769	6.444	8.838	57.117	9.26	10.65	10.36	22.59	26.99	20.15	0	0	16.7763	0	35.8047	47.419
cluster1	chr18_62650000_62660000_chr18_62970000_62980000	ENSMUSG00000024581.8	3.55	3.37	1.12	1.83	2.67	2.46	11.206	13.575	15.783	15.902	18.824	24.71	NA	NA	NA	NA	NA	NA	16.8462	16.6019	17.0114	17.1559	16.1441	16.2405
cluster1	chr10_17400000_17410000_chr10_17720000_17730000	ENSMUSG00000039910.9	3.35	2.97	2.9	1.71	2.21	1.14	18.143	16.714	15.886	18.039	15.469	15.749	NA	NA	NA	NA	NA	NA	16.2187	15.8675	16.7807	16.3629	16.2594	18.5109
cluster1	chr19_8830000_8840000_chr19_9070000_9080000	ENSMUSG00000071658.4	2.6	2.71	1.76	1.18	1.06	1.68	7.465	11.03	19.116	15.554	15.826	31.009	15.94	17.04	14.44	16.39	18.15	18.04	15.3251	16.7107	15.5894	16.1557	18.4022	17.817
cluster1	chr10_60520000_60530000_chr10_60750000_60760000	ENSMUSG00000020100.11	2.66	3.08	1.57	2.37	1.79	1.72	13.763	20.49	11.626	18.909	17.982	17.23	NA	NA	NA	NA	NA	NA	15.7356	16.3443	15.3596	17.9104	19.5968	15.0533
cluster1	chr19_55740000_55750000_chr19_56150000_56160000	ENSMUSG00000024985.14	3.11	4.64	2.38	3.35	2.19	2.91	23.11	18.305	22.124	11.932	4.3	20.229	25.41	20.09	21.32	12.95	10.39	9.85	19.8662	19.3088	18.6758	15.7772	14.9248	11.4472
cluster1	chr17_15820000_15830000_chr17_16080000_16090000	ENSMUSG00000048027.7	3.77	3.39	1.68	2.1	2.31	2.67	20.691	14.334	16.782	15.845	15.474	16.874	16.42	17.42	19.94	19.03	16.72	10.47	15.1631	17.2286	15.7056	16.9949	15.6305	19.2773
cluster1	chr5_140580000_140590000_chr5_140600000_140610000	ENSMUSG00000029570.1	2.19	2.27	1.63	1.44	1.95	1.53	18.806	18.44	19.867	14.67	12.522	15.695	37.95	22.87	17.2	9.04	7.53	5.41	16.8979	17.2539	18.5758	17.3317	14.8721	15.0685
cluster1	chr9_95460000_95470000_chr9_95850000_95860000	ENSMUSG00000032409.10	5.45	4.5	1.13	1.88	3.61	2.71	27.046	21.817	13.728	16.765	16.096	4.548	NA	NA	NA	NA	NA	NA	16.9939	15.4444	17.8108	17.6716	17.8548	14.2245
cluster1	chr2_105510000_105520000_chr2_105660000_105670000	ENSMUSG00000027168.17	2.85	2.31	1.03	1.7	1.86	1.25	30.294	25.592	14.1	13.573	10.711	5.73	20.87	22.05	16.58	16.9	14.57	9.03	17.7438	19.2887	18.0708	15.0278	15.2614	14.6075
cluster1	chr2_173700000_173710000_chr2_174070000_174080000	ENSMUSG00000027522.11	3.94	3.29	2.53	2.78	2.82	1.69	16.827	18.682	11.854	19.65	20.831	12.156	16.95	19.83	14.27	16.89	20.6	11.47	16.7857	18.1427	16.6748	15.4516	17.5523	15.3929
cluster1	chr9_90900000_90910000_chr9_91350000_91360000	ENSMUSG00000032368.10	3.35	3.01	1.23	2.77	0.56	1.28	20.158	20.923	24.237	13.985	8.704	11.993	NA	NA	NA	NA	NA	NA	18.3787	19.4734	18.135	13.7321	14.0357	16.2452
cluster1	chr12_73030000_73040000_chr12_73460000_73470000	ENSMUSG00000051367.8	3.63	4.66	1.75	1.98	1.84	1.81	78.07	2.728	4.893	2.14	5.445	6.723	NA	NA	NA	NA	NA	NA	25.7739	16.6266	14.5395	13.4766	15.0438	14.5395
cluster1	chr12_24680000_24690000_chr12_24960000_24970000	ENSMUSG00000062563.10	3.06	4.29	2.01	2.26	1.75	2.14	10.809	5.325	18.078	21.893	19.595	24.299	NA	NA	NA	NA	NA	NA	17.0276	17.7067	10.8428	16.2458	18.5545	19.6227
cluster1	chr11_24080000_24090000_chr11_24600000_24610000	ENSMUSG00000000861.11	3.33	3.67	2.4	2.8	2	2.35	12.03	14.837	15.149	19.476	22.45	16.059	NA	NA	NA	NA	NA	NA	15.6138	16.1903	16.1547	16.2473	14.7703	21.0236
cluster1	chr19_8830000_8840000_chr19_8970000_8980000	ENSMUSG00000071657.8	2.1	2.28	1.37	1.44	1.75	1.04	12.611	15.384	16.317	17.258	19.215	19.215	NA	NA	NA	NA	NA	NA	15.6422	12.9832	17.0141	16.3205	18.0778	19.9622
cluster1	chr1_182540000_182550000_chr1_182950000_182960000	ENSMUSG00000079164.4	5.53	4.09	3.26	3.03	3.19	1.26	19.448	20.321	22.032	8.139	6.2	23.86	NA	NA	NA	NA	NA	NA	21.6087	17.8501	10.8361	17.2603	15.8263	16.6185
cluster1	chr18_47360000_47370000_chr18_47710000_47720000	ENSMUSG00000019647.12	3	2.71	2.17	2.31	1.46	2.85	22.739	17.524	14.176	14.054	14.462	17.045	NA	NA	NA	NA	NA	NA	16.6614	17.8874	17.0053	17.2792	16.4544	14.7124
cluster1	chr1_132310000_132320000_chr1_132340000_132350000	ENSMUSG00000009772.11	2.29	2.2	1.86	1.78	1.89	1.8	35.498	24.323	15.274	11.226	8.957	4.723	NA	NA	NA	NA	NA	NA	16.8437	15.6014	18.0558	17.0707	16.67	15.7584
cluster1	chr18_8980000_8990000_chr18_9210000_9220000	ENSMUSG00000036904.5	2.19	2.5	1.85	1.68	2.03	2.04	40.611	15.812	15.812	14.259	8.405	5.1	NA	NA	NA	NA	NA	NA	17.4948	17.3912	16.8211	15.5027	15.195	17.5952
cluster1	chr4_137680000_137690000_chr4_137940000_137950000	ENSMUSG00000041351.12	3.36	2.96	2.2	2	2.34	2.51	3.703	7.347	15.23	16.914	19.969	36.836	14.1	15.29	17.27	16.21	16.39	20.74	17.2349	16.3919	15.4702	16.7891	19.5654	14.5485
cluster1	chr16_91220000_91230000_chr16_91330000_91340000	ENSMUSG00000039830.8	2.01	2.33	1.48	1.67	1.14	1.5	35.143	12.11	9.636	11.335	7.269	24.508	26.66	19.86	20.54	9.9	11.79	11.25	16.7855	19.0613	18.7072	16.54	13.877	15.029
cluster1	chr13_30890000_30900000_chr13_31630000_31640000	ENSMUSG00000038402.2	7.27	5.29	3.63	3.76	4.44	2.99	16.202	14.17	10.798	17.761	17.471	23.598	NA	NA	NA	NA	NA	NA	16.575	16.9433	18.4726	14.4629	16.3791	17.1671
cluster1	chr3_128290000_128300000_chr3_129190000_129200000	ENSMUSG00000028023.12	4.83	4.94	2.47	3.37	3.48	1.48	34.058	26.232	20.965	5.235	4.304	9.205	NA	NA	NA	NA	NA	NA	17.9019	20.2672	15.8138	15.7004	15.7382	14.5786
cluster1	chr13_39880000_39890000_chr13_40730000_40740000	ENSMUSG00000021359.11	4.35	4.58	3.03	2.58	3.2	3.37	51.685	16.214	9.708	6.109	8.574	7.71	NA	NA	NA	NA	NA	NA	16.0707	13.8813	19.1346	14.2246	16.0707	20.618
cluster1	chr2_144010000_144020000_chr2_144240000_144250000	ENSMUSG00000027422.11	3.57	3.58	2.16	3.01	2.72	2.64	24.956	20.212	12.696	13.251	14.367	14.517	23.84	20.04	14.75	12.83	15.24	13.3	16.5268	17.1584	17.1584	17.1584	15.1014	16.8966
cluster1	chr11_106640000_106650000_chr11_106780000_106790000	ENSMUSG00000018372.9	2.36	2.23	1.56	1.77	1.97	2.05	22.461	19.474	13.164	18.097	20.597	6.207	16.98	15.76	15.36	17.69	16.81	17.39	15.9685	16.3058	16.0167	17.1595	16.1475	18.4021
cluster1	chr6_52250000_52260000_chr6_52880000_52890000	ENSMUSG00000000938.11	3.14	3.5	2.81	2.64	1.44	2.97	4.531	25.046	4.531	7.02	54.342	4.531	16.47	17.93	15.14	20.07	18.1	12.3	26.9631	0	51.0504	0	8.46421	13.5223
cluster1	chr1_82290000_82300000_chr1_82470000_82480000	ENSMUSG00000055980.2	3.18	2.55	2.09	2.05	1.7	2.61	29.185	18.048	13.189	16.07	16.247	7.26	14.65	19.9	16.59	18.57	18.18	12.11	20.6721	18.3954	16.0217	15.3261	14.6953	14.8894
cluster1	chr11_24080000_24090000_chr11_24600000_24610000	ENSMUSG00000055010.1	3.33	3.67	2.4	2.8	2	2.35	5.467	8.111	32.219	10.178	6.52	37.505	NA	NA	NA	NA	NA	NA	17.8765	16.6822	4.1239	16.564	21.8511	22.9023
cluster1	chr8_105700000_105710000_chr8_105920000_105930000	ENSMUSG00000013158.5	2.38	2.38	1.51	2.08	1.87	2.68	11.535	13.513	21.5	8.879	21.277	23.297	23.65	28.51	14.82	10.92	15.1	7.02	19.9322	15.8793	16.3094	11.3182	17.8341	18.7268
cluster1	chr9_118210000_118220000_chr9_118470000_118480000	ENSMUSG00000032446.10	3.67	3.16	2.13	2.22	2.51	2.32	16.276	21.889	19.626	22.714	15.16	4.336	NA	NA	NA	NA	NA	NA	18.4052	17.973	18.6172	15.6644	16.6046	12.7356
cluster1	chr1_168420000_168430000_chr1_168900000_168910000	ENSMUSG00000052534.11	4.41	3.44	2.76	2.9	1.78	1.59	15.185	16.986	16.617	18.945	18.284	13.981	16.03	21.87	21.33	16.91	15.67	8.18	16.086	16.7559	16.4955	16.6272	16.7559	17.2795
cluster1	chr11_24070000_24080000_chr11_24450000_24460000	ENSMUSG00000000861.11	3.1	4.6	1.29	2.89	1.57	2.12	12.03	14.837	15.149	19.476	22.45	16.059	19.55	21.34	12.16	21.4	15.52	10.03	15.6138	16.1903	16.1547	16.2473	14.7703	21.0236
cluster1	chr17_45710000_45720000_chr17_46020000_46030000	ENSMUSG00000023951.12	4.22	3.97	2.23	1.85	1.63	1.97	22.736	19.919	15.082	16.788	15.017	10.458	NA	NA	NA	NA	NA	NA	17.0469	17.2535	17.4419	16.8586	16.1871	15.2119
cluster1	chr1_41990000_42000000_chr1_42700000_42710000	ENSMUSG00000045515.3	5.08	3.07	2.67	2.91	2.13	2.07	16.611	17.406	14.151	20.186	18.9	12.746	NA	NA	NA	NA	NA	NA	15.5246	16.4145	16.0576	15.8228	15.8679	20.3126
cluster1	chr6_6270000_6280000_chr6_6850000_6860000	ENSMUSG00000029754.9	4.2	3.45	2.14	1.26	2.2	3.36	19.602	27.158	8.943	21.388	14.915	7.993	NA	NA	NA	NA	NA	NA	17.8535	15.9991	17.5752	14.7231	16.4257	17.4234
cluster1	chr6_54660000_54670000_chr6_54990000_55000000	ENSMUSG00000002797.7	4.6	4.38	2.56	1.57	2.22	1.5	8.066	9.473	16.836	14.64	19.677	31.308	NA	NA	NA	NA	NA	NA	14.7542	15.299	15.6488	18.1442	18.7328	17.4211
cluster1	chr5_137680000_137690000_chr5_137750000_137760000	ENSMUSG00000029722.11	2.18	2.32	1.72	2	1.79	1.72	23.03	19.898	10.217	17.153	15.721	13.981	11.32	18.8	18.51	18.14	17.16	16.07	15.3283	15.0738	16.73	19.0674	17.2194	16.5812
cluster1	chr7_69800000_69810000_chr7_70360000_70370000	ENSMUSG00000030551.9	3.81	3.59	2.58	2.3	3.17	2.92	24.446	18.618	13.492	14.51	15.223	13.712	25.94	18.34	17	9.15	12.22	17.34	19.0939	18.7925	16.8224	16.3468	15.4297	13.5148
cluster1	chr2_68350000_68360000_chr2_68470000_68480000	ENSMUSG00000027030.11	2.9	2.52	1.76	1.83	1.73	0.86	26.458	18.019	16.025	13.191	11.523	14.785	NA	NA	NA	NA	NA	NA	16.513	16.4552	16.4552	16.9877	17.3195	16.2695
cluster1	chr18_8990000_9000000_chr18_9210000_9220000	ENSMUSG00000036904.5	2.85	2.41	1.95	3.02	1.88	2.03	40.611	15.812	15.812	14.259	8.405	5.1	NA	NA	NA	NA	NA	NA	17.4948	17.3912	16.8211	15.5027	15.195	17.5952
cluster1	chr11_94280000_94290000_chr11_94490000_94500000	ENSMUSG00000010080.11	3.19	3.53	1.78	2.03	2.53	1.3	18.486	6.633	13.205	17.708	7.536	36.432	18.23	18.8	16.9	14.34	16.06	15.68	20.8832	0	22.511	22.3132	17.4386	16.854
cluster1	chr10_108330000_108340000_chr10_108450000_108460000	ENSMUSG00000035873.7	2.37	2.84	1.66	1.97	1.85	1.65	42.038	17.507	14.949	8.873	7.051	9.582	NA	NA	NA	NA	NA	NA	16.9159	15.8575	16.8042	17.2808	16.985	16.1566
cluster1	chr6_136440000_136450000_chr6_136550000_136560000	ENSMUSG00000030213.8	2.91	3.39	2.29	2.37	1.64	1.05	23.005	19.581	13.95	17.106	17.956	8.401	NA	NA	NA	NA	NA	NA	16.8758	12.3597	18.4533	17.0702	17.2096	18.0314
cluster1	chr14_21150000_21160000_chr14_21750000_21760000	ENSMUSG00000021768.11	5.16	4.38	2.7	2.55	2.53	2.29	7.879	25.91	10.294	10.529	7.343	38.045	14.31	13.1	14.64	17.81	17.02	23.13	17.4062	17.139	16.3865	16.1031	16.6536	16.3116
cluster1	chr4_106790000_106800000_chr4_107130000_107140000	ENSMUSG00000034853.12	4.51	3.6	2.54	1.58	4.34	4.38	19.877	11.884	18.843	14.843	17.713	16.84	26.16	19.92	18.94	12.98	11.81	10.2	25.3165	0	23.7215	21.9873	5.25316	23.7215
cluster1	chr7_117370000_117380000_chr7_118120000_118130000	ENSMUSG00000030654.7	3.48	3.91	1.4	2.53	2.11	1.13	19.483	17.408	16.824	15.639	15.83	14.817	NA	NA	NA	NA	NA	NA	12.8977	16.885	15.3566	17.4569	18.2626	19.1412
cluster1	chr11_24070000_24080000_chr11_24430000_24440000	ENSMUSG00000000861.11	3.43	4.28	2.64	1.89	2.03	NA	12.03	14.837	15.149	19.476	22.45	16.059	NA	NA	NA	NA	NA	NA	15.6138	16.1903	16.1547	16.2473	14.7703	21.0236
cluster1	chr12_109450000_109460000_chr12_109600000_109610000	ENSMUSG00000040856.13	3.26	2.35	2.61	2	1.43	1.01	37.675	24.713	16.267	9.689	6.675	4.981	24.33	20.45	18.56	11.91	11.8	12.94	20.5184	18.6474	18.2626	15.4938	14.366	12.7118
cluster1	chr6_107530000_107540000_chr6_108070000_108080000	ENSMUSG00000034648.8	3.82	4.17	2.53	1.86	1.93	2.34	35.42	15.642	15.75	10.662	12.875	9.651	NA	NA	NA	NA	NA	NA	16.2243	16.3424	18.1396	15.5085	17.1039	16.6813
cluster1	chr10_17300000_17310000_chr10_17720000_17730000	ENSMUSG00000039910.9	3.04	4.1	2.68	2.79	2.42	2.26	18.143	16.714	15.886	18.039	15.469	15.749	NA	NA	NA	NA	NA	NA	16.2187	15.8675	16.7807	16.3629	16.2594	18.5109
cluster1	chr3_129920000_129930000_chr3_130050000_130060000	ENSMUSG00000001052.11	2.47	3.18	1.99	2.47	1.81	2.45	19.317	16.399	15.573	15.528	18.286	14.896	NA	NA	NA	NA	NA	NA	17.971	16.3118	15.3947	16.159	15.8383	18.3252
cluster1	chr3_5210000_5220000_chr3_5780000_5790000	ENSMUSG00000025255.14	4.44	5.35	1.81	1.37	0.73	0.92	40.29	20.539	14.936	10.814	9.45	3.971	NA	NA	NA	NA	NA	NA	13.8307	14.5843	18.8975	16.9574	16.4953	19.2348
cluster1	chr11_96180000_96190000_chr11_96350000_96360000	ENSMUSG00000075588.6	2.97	2.42	1.62	1.86	1.7	0.77	45.223	7.559	14.187	24.901	4.065	4.065	NA	NA	NA	NA	NA	NA	22.4353	24.5662	20.1826	0	12.6332	20.1826
cluster1	chr14_67230000_67240000_chr14_67360000_67370000	ENSMUSG00000022053.9	2.56	2.9	1.81	2.26	1.42	1.36	49.859	21.891	11.65	5.948	6.445	4.207	NA	NA	NA	NA	NA	NA	17.3804	14.1585	25.045	17.3804	19.4016	6.63398
cluster1	chr12_52900000_52910000_chr12_53240000_53250000	ENSMUSG00000021010.7	4.07	3.04	2.39	2.38	1.41	2.3	18.964	17.699	14.78	14.926	13.822	19.809	NA	NA	NA	NA	NA	NA	16.9215	16.9903	17.1758	17.1429	16.5266	15.2431
cluster1	chr7_140030000_140040000_chr7_140830000_140840000	ENSMUSG00000025474.8	4.11	4.32	1.83	2.73	2.99	3.13	17.817	17.28	16.291	15.691	16.461	16.461	20.92	15.19	12.77	13.95	10.09	27.09	17.2762	16.3636	17.7208	17.0771	15.5671	15.9952
cluster1	chr11_24070000_24080000_chr11_24610000_24620000	ENSMUSG00000000861.11	4.34	6.34	1.5	2.49	2.17	0.86	12.03	14.837	15.149	19.476	22.45	16.059	NA	NA	NA	NA	NA	NA	15.6138	16.1903	16.1547	16.2473	14.7703	21.0236
cluster1	chr1_128340000_128350000_chr1_128590000_128600000	ENSMUSG00000045382.6	3.13	3.27	3	1.89	1.74	0.96	15.321	13.101	24.377	17.088	19.601	10.513	NA	NA	NA	NA	NA	NA	14.8256	18.4923	16.5274	15.3245	19.1034	15.7268
cluster1	chr2_6450000_6460000_chr2_6870000_6880000	ENSMUSG00000002107.14	3.18	3.04	2.45	1.86	1.37	1.96	11.55	15.542	15.113	23.153	23.873	10.77	11.09	18.97	15.77	18.22	21.02	14.93	14.8869	17.7303	16.2229	14.7663	17.9461	18.4475
cluster1	chr11_101980000_101990000_chr11_102050000_102060000	ENSMUSG00000003518.9	2.02	2.04	1.66	1.75	2.19	1.7	10.084	10.488	14.138	13.032	14.493	37.765	NA	NA	NA	NA	NA	NA	16.8855	17.853	15.094	16.8034	16.8855	16.4786
cluster1	chr6_136420000_136430000_chr6_136530000_136540000	ENSMUSG00000030213.8	3.49	2.51	1.94	1.99	1.78	1.11	23.005	19.581	13.95	17.106	17.956	8.401	NA	NA	NA	NA	NA	NA	16.8758	12.3597	18.4533	17.0702	17.2096	18.0314
cluster1	chr6_126950000_126960000_chr6_127100000_127110000	ENSMUSG00000038028.8	2.91	3.2	3.13	2.44	2.48	2.5	19.879	15.409	16.678	15.939	16.823	15.272	NA	NA	NA	NA	NA	NA	16.5481	17.2073	16.9057	15.3786	17.6431	16.3172
cluster1	chr8_94930000_94940000_chr8_95080000_95090000	ENSMUSG00000031787.7	2.37	2.28	1.25	1.44	0.75	1.37	13.043	15.686	14.995	16.542	17.255	22.48	NA	NA	NA	NA	NA	NA	14.8796	14.8796	18.4054	17.7945	17.5615	16.4794
cluster1	chr3_108390000_108400000_chr3_108530000_108540000	ENSMUSG00000040412.12	2.76	2.56	2.32	1.71	2.15	1.73	7.209	8.888	17.18	16.206	18.328	32.189	19.42	15.06	15.95	18.7	18.11	12.76	11.0131	17.2358	18.7915	18.2603	17.2358	17.4635
cluster1	chr2_105680000_105690000_chr2_106050000_106060000	ENSMUSG00000027168.17	3.16	2.82	2.49	1.87	1.17	2.34	30.294	25.592	14.1	13.573	10.711	5.73	NA	NA	NA	NA	NA	NA	17.7438	19.2887	18.0708	15.0278	15.2614	14.6075
cluster1	chr2_73170000_73180000_chr2_73270000_73280000	ENSMUSG00000068859.5	2.03	2.24	0.59	1.16	1.1	1.52	19.371	19.704	18.294	17.519	10.01	15.102	16.02	19.85	16.83	16.02	16.11	15.17	12.5873	18.088	18.5915	16.76	18.4971	15.4761
cluster1	chr7_126260000_126270000_chr7_126500000_126510000	ENSMUSG00000032637.11	2.77	2.42	1.95	1.54	2	1.71	22.406	15.693	11.873	17.728	17.478	14.821	15.45	21.55	21.84	17.98	14.78	8.39	17.2977	17.1285	17.8324	15.7446	16.0288	15.9679
cluster1	chr4_22470000_22480000_chr4_23160000_23170000	ENSMUSG00000095139.2	4.49	4.19	2.96	2.1	2.13	1.14	18.193	18.678	13.732	20.73	21.899	6.768	NA	NA	NA	NA	NA	NA	18.8584	16.2283	18.131	12.8276	18.6224	15.3324
cluster1	chr8_105700000_105710000_chr8_105920000_105930000	ENSMUSG00000038000.9	2.38	2.38	1.51	2.08	1.87	2.68	14.76	17.886	15.76	17.492	17.083	17.019	23.65	28.51	14.82	10.92	15.1	7.02	16.4472	16.4289	18.0784	17.0178	17.1568	14.8709
cluster1	chr8_89030000_89040000_chr8_89330000_89340000	ENSMUSG00000031665.6	3.38	2.73	2.09	2.06	2.51	1.88	26.807	26.27	15.884	14.907	11.99	4.142	28.09	20.06	12.71	15.18	14.99	8.97	19.0777	20.0959	18.1274	14.2457	18.0214	10.4319
cluster1	chr17_29270000_29280000_chr17_29520000_29530000	ENSMUSG00000052712.12	3.65	3.32	2.5	1.91	2.59	2.79	9.866	13.093	20.286	15.032	16.134	25.589	NA	NA	NA	NA	NA	NA	17.434	16.7527	14.2068	17.1615	16.8209	17.6241
cluster1	chr18_8740000_8750000_chr18_9210000_9220000	ENSMUSG00000036904.5	3.64	3.66	2.69	3.86	0.95	2.98	40.611	15.812	15.812	14.259	8.405	5.1	NA	NA	NA	NA	NA	NA	17.4948	17.3912	16.8211	15.5027	15.195	17.5952
cluster1	chr8_91860000_91870000_chr8_92360000_92370000	ENSMUSG00000031737.10	4.03	2.95	2.69	2.27	2.06	2.09	53.728	14.272	14.239	6.067	2.436	9.259	NA	NA	NA	NA	NA	NA	22.751	21.1181	10.8903	15.4754	18.8749	10.8903
cluster1	chr17_28080000_28090000_chr17_28150000_28160000	ENSMUSG00000062859.10	2.31	2.29	1.94	1.91	1.49	1.89	10.518	11.114	19.97	16.452	12.878	29.069	NA	NA	NA	NA	NA	NA	20.5595	13.2628	11.598	16.481	14.0673	24.0314
cluster1	chr15_87620000_87630000_chr15_87920000_87930000	ENSMUSG00000054863.8	3.3	4	2.76	1.91	2.35	2.62	8.397	12.57	17.639	16.94	15.833	28.621	NA	NA	NA	NA	NA	NA	16.4948	17.3316	17.3612	16.4223	15.6053	16.7847
cluster1	chr18_21160000_21170000_chr18_21290000_21300000	ENSMUSG00000042680.7	2.7	2.84	1.03	1.66	2.01	1.46	19.028	14.605	10.903	17.045	13.785	24.633	20.47	28.08	14.11	12.46	10.28	14.59	16.131	16.5421	16.501	15.8282	16.9831	18.0147
cluster1	chr9_56940000_56950000_chr9_57060000_57070000	ENSMUSG00000055334.4	2.53	2.42	1.58	1.62	2.25	0.73	14.349	18.803	17.197	16.578	18.363	14.71	NA	NA	NA	NA	NA	NA	16.8619	15.4058	18.7924	14.7133	17.7679	16.4588
cluster1	chr6_6060000_6070000_chr6_6880000_6890000	ENSMUSG00000029755.9	5.35	4.16	2.76	2.73	1.74	3.65	18.45	20.237	15.474	17.853	15.641	12.346	NA	NA	NA	NA	NA	NA	15.064	17.365	12.9471	15.7565	18.6185	20.2489
cluster1	chr10_37130000_37140000_chr10_37450000_37460000	ENSMUSG00000069662.5	2.79	3.13	2.66	2.36	2.42	3.37	19.714	18.193	21.159	14.167	11.909	14.858	NA	NA	NA	NA	NA	NA	13.2893	18.2649	15.9971	15.1613	18.3089	18.9785
cluster1	chr2_73170000_73180000_chr2_73260000_73270000	ENSMUSG00000068859.5	2.2	2.2	1.87	1.64	1.69	1.63	19.371	19.704	18.294	17.519	10.01	15.102	16.02	19.85	16.83	16.02	16.11	15.17	12.5873	18.088	18.5915	16.76	18.4971	15.4761
cluster1	chr4_148800000_148810000_chr4_148990000_149000000	ENSMUSG00000028977.12	2.71	2.26	1.6	1.13	1.71	1.78	34.517	19.722	12.568	9.872	10.847	12.474	NA	NA	NA	NA	NA	NA	17.3218	16.6212	16.6212	16.424	15.2452	17.7665
cluster1	chr1_128410000_128420000_chr1_128840000_128850000	ENSMUSG00000026356.11	4.54	4.19	2.67	2.91	1	1.63	19.596	17.83	13.377	16.459	17.287	15.45	NA	NA	NA	NA	NA	NA	16.0853	16.9536	16.9164	16.3499	16.935	16.7598
cluster1	chr10_84620000_84630000_chr10_85030000_85040000	ENSMUSG00000034453.7	4.08	3.21	2.76	1.68	2.7	2.48	20.017	17.482	17.226	16.524	18.335	10.416	NA	NA	NA	NA	NA	NA	16.839	15.949	14.8527	17.6538	17.7552	16.9503
cluster1	chr9_69530000_69540000_chr9_69990000_70000000	ENSMUSG00000011958.13	4.76	4.74	2.13	2.94	2.18	3.2	19.162	17.536	19.289	16.953	17.515	9.545	NA	NA	NA	NA	NA	NA	16.4267	16.1586	16.5768	16.6693	17.6334	16.5353
cluster1	chr2_70660000_70670000_chr2_71130000_71140000	ENSMUSG00000014959.8	3.75	4.38	1.07	1.36	3.15	1.64	16.32	14.418	16.424	15.759	16.495	20.585	NA	NA	NA	NA	NA	NA	16.3097	16.946	16.9042	16.3271	15.7986	17.7143
cluster1	chr4_105160000_105170000_chr4_105450000_105460000	ENSMUSG00000028517.8	3.59	3.76	2.67	2.79	1.23	2.49	18.218	19.019	11.166	15.404	14.452	21.741	NA	NA	NA	NA	NA	NA	15.2327	17.0568	14.9585	15.7453	17.8516	19.1551
cluster1	chr11_24080000_24090000_chr11_24390000_24400000	ENSMUSG00000000861.11	3.06	2.99	0.67	2.27	2.35	1.3	12.03	14.837	15.149	19.476	22.45	16.059	NA	NA	NA	NA	NA	NA	15.6138	16.1903	16.1547	16.2473	14.7703	21.0236
cluster1	chr10_41520000_41530000_chr10_41660000_41670000	ENSMUSG00000019818.11	2.52	2.69	1.58	1.59	1.86	1.59	22.803	17.675	19.783	13.988	14.667	11.083	NA	NA	NA	NA	NA	NA	16.5026	16.9058	17.389	16.6212	16.2388	16.3426
cluster1	chr9_71800000_71810000_chr9_72110000_72120000	ENSMUSG00000032228.12	3.03	3.26	2.42	2.47	2.59	1.93	26.795	20.811	16.919	14.635	12.697	8.143	NA	NA	NA	NA	NA	NA	16.4869	17.4494	15.6752	17.6929	16.4985	16.197
cluster1	chr9_106270000_106280000_chr9_106470000_106480000	ENSMUSG00000023249.10	2.36	3.47	1.55	1.61	2.81	1.16	20.285	8.613	17.366	7.727	11.339	34.671	14.7	12.12	14.5	13.65	12.71	32.32	23.492	0	8.96673	32.3506	26.224	8.96673
cluster1	chr13_115650000_115660000_chr13_116310000_116320000	ENSMUSG00000042258.9	4.96	4.88	2.47	2.3	3.65	1.26	16.85	21.713	21.594	14.762	12.888	12.193	NA	NA	NA	NA	NA	NA	17.9306	17.358	16.9702	14.7565	16.3841	16.6005
cluster1	chr4_129350000_129360000_chr4_129440000_129450000	ENSMUSG00000048485.8	3.45	4.44	2.35	2.27	1.56	2.43	7.147	12.957	19.799	17.406	19.85	22.841	11.72	19.56	11.49	18.52	15.74	22.97	13.8578	15.589	17.825	16.8113	18.9554	16.9615
cluster1	chr4_139710000_139720000_chr4_139820000_139830000	ENSMUSG00000028736.9	2.01	2.04	1.88	1.47	1.45	1.29	61.067	8.618	11.041	6.576	9.551	3.147	NA	NA	NA	NA	NA	NA	23.3199	25.2091	6.23179	8.82602	13.3001	23.1131
cluster1	chr5_74820000_74830000_chr5_75150000_75160000	ENSMUSG00000029231.11	3.22	4.02	2.94	3.41	1.74	2.01	25.711	8.25	15.818	11.768	17.521	20.932	NA	NA	NA	NA	NA	NA	22.9564	20.4745	19.4773	13.593	7.75258	15.7462
cluster1	chr4_105150000_105160000_chr4_105490000_105500000	ENSMUSG00000028517.8	3.23	3.1	2.44	2.67	3.47	1.31	18.218	19.019	11.166	15.404	14.452	21.741	NA	NA	NA	NA	NA	NA	15.2327	17.0568	14.9585	15.7453	17.8516	19.1551
cluster1	chr10_23140000_23150000_chr10_23340000_23350000	ENSMUSG00000010461.10	3.62	2.64	1.67	2.24	1.79	1.65	42.142	19.278	14.346	10.36	8.185	5.688	23.92	18.59	17.93	12.51	13.1	13.94	17.5055	16.7895	16.4918	15.1662	16.6265	17.4204
cluster1	chr18_83640000_83650000_chr18_84080000_84090000	ENSMUSG00000046982.10	3.21	2.53	1.99	2.24	1.75	2.54	16.103	17.249	19.928	15.204	14.067	17.449	NA	NA	NA	NA	NA	NA	17.2262	18.215	12.5366	16.615	16.8145	18.5927
cluster1	chr12_79340000_79350000_chr12_80100000_80110000	ENSMUSG00000021127.6	3.96	6.89	2.98	3.11	2.69	3.33	31.251	19.766	14.842	10.399	7.779	15.963	NA	NA	NA	NA	NA	NA	22.4406	20.1554	16.3424	13.0582	9.2387	18.7647
cluster1	chr2_37460000_37470000_chr2_37770000_37780000	ENSMUSG00000035403.8	3.06	3.19	3.15	2.88	1.72	2.85	43.257	21.491	8.186	13.657	9.141	4.268	NA	NA	NA	NA	NA	NA	22.2573	14.5146	21.1733	15.8606	11.5485	14.6456
cluster1	chr1_90200000_90210000_chr1_90320000_90330000	ENSMUSG00000044337.5	2.2	2.6	1.92	2.02	1.79	1.43	16.725	19.491	25.734	14.948	14.186	8.916	14.92	20.46	23.63	19.91	13.18	7.89	18.0282	16.7342	15.0718	15.4633	18.7235	15.979
cluster1	chr14_47790000_47800000_chr14_48120000_48130000	ENSMUSG00000021846.8	3.62	3.52	2.47	0.99	2.2	2.56	19.169	18.135	14.46	18.356	17.211	12.669	NA	NA	NA	NA	NA	NA	16.77	16.3762	18.0204	15.2497	14.0941	19.4896
cluster1	chr5_33670000_33680000_chr5_33820000_33830000	ENSMUSG00000057406.12	2.55	2.74	1.56	1.32	1.65	0.77	24.357	16.051	15.885	16.079	16.336	11.291	22.4	20.56	18.51	11.62	15.49	11.42	17.9524	17.6521	13.9499	16.0458	17.2146	17.1852
cluster1	chr12_49400000_49410000_chr12_50200000_50210000	ENSMUSG00000045946.3	5.95	3.65	2.72	2.52	2.68	3.11	4.414	51.08	4.414	4.414	31.262	4.414	14.84	22.02	20.61	21.86	13.99	6.68	17.7672	18.4917	16.9974	15.6018	19.3109	11.8311
cluster1	chr6_30390000_30400000_chr6_30900000_30910000	ENSMUSG00000039130.14	3.47	4.46	2.89	2.51	2.51	2.6	14.441	16.981	19.155	15.748	16.21	17.464	10.63	18.17	13.87	14.26	15.82	27.24	16.9199	17.594	16.8133	16.5048	15.4842	16.6838
cluster1	chr12_98260000_98270000_chr12_98630000_98640000	ENSMUSG00000021003.9	3.72	3.89	2.56	2.59	1.11	2.3	20.174	15.548	19.657	13.349	14.561	16.712	NA	NA	NA	NA	NA	NA	17.422	16.0083	19.8087	16.0083	14.6071	16.1455
cluster1	chr12_79880000_79890000_chr12_80100000_80110000	ENSMUSG00000021127.6	3.78	2.68	1.91	1.7	1.59	2.1	31.251	19.766	14.842	10.399	7.779	15.963	24.78	22.47	18.48	13.23	12.77	8.27	22.4406	20.1554	16.3424	13.0582	9.2387	18.7647
cluster1	chr2_70660000_70670000_chr2_71130000_71140000	ENSMUSG00000097025.1	3.75	4.38	1.07	1.36	3.15	1.64	19.302	15.561	13.855	18.255	12.882	20.145	NA	NA	NA	NA	NA	NA	15.6695	16.473	17.5102	15.5895	17.3693	17.3885
cluster1	chr6_120530000_120540000_chr6_120800000_120810000	ENSMUSG00000058979.6	2.99	4.17	2.39	2.02	1.73	2.75	17.882	18.184	11.376	17.595	15.95	19.012	24.97	13.87	18.03	13.64	13.52	15.97	17.1844	16.521	18.4526	14.9763	16.21	16.6557
cluster1	chr11_115360000_115370000_chr11_115480000_115490000	ENSMUSG00000034586.10	2.5	2.29	1.96	1.62	1.69	1.29	13.182	14.219	14.317	18.805	19.322	20.155	22.72	19.57	17.59	12.51	12.1	15.5	15.0215	17.9736	16.8992	16.4793	16.5025	17.124
cluster1	chr13_41240000_41250000_chr13_41560000_41570000	ENSMUSG00000091264.2	3.38	3.75	1.05	2.78	2.5	2.31	13.918	12.026	15.614	17.091	19.013	22.338	NA	NA	NA	NA	NA	NA	15.9964	15.9075	17.6569	17.1232	16.6488	16.6673
cluster1	chr3_34210000_34220000_chr3_34640000_34650000	ENSMUSG00000074637.6	3.93	4.74	2.23	2.35	2.28	1.91	30.953	18.052	12.434	16.549	8.371	13.641	NA	NA	NA	NA	NA	NA	16.4378	13.7942	15.1931	17.6773	15.116	21.7816
cluster1	chr17_85350000_85360000_chr17_85620000_85630000	ENSMUSG00000038805.10	3.48	2.59	2.28	2.52	2.2	1.99	22.726	19.077	12.888	17.07	14.014	14.226	NA	NA	NA	NA	NA	NA	19.7021	14.7601	18.0898	13.0778	17.3582	17.012
cluster1	chr8_125040000_125050000_chr8_125890000_125900000	ENSMUSG00000060212.9	4.64	4.31	1.65	3.56	2.77	3.71	7.081	14.154	20.402	22.056	23.544	12.763	NA	NA	NA	NA	NA	NA	14.6186	15.4176	14.0547	19.2151	17.9978	18.6961
cluster1	chr6_51580000_51590000_chr6_52230000_52240000	ENSMUSG00000038203.14	2.89	2.61	2.28	2.24	1.73	2.53	16.667	16.667	16.667	16.667	16.667	16.667	15.75	20.18	14.85	17.33	14.32	17.58	16.8455	12.2691	16.9948	16.8455	15.4332	21.6119
cluster1	chr19_55630000_55640000_chr19_55740000_55750000	ENSMUSG00000024985.14	2.22	2.11	1.47	1.27	1.65	1.79	23.11	18.305	22.124	11.932	4.3	20.229	25.41	20.09	21.32	12.95	10.39	9.85	19.8662	19.3088	18.6758	15.7772	14.9248	11.4472
cluster1	chr5_127240000_127250000_chr5_127380000_127390000	ENSMUSG00000034324.12	2.49	2.26	1.67	2.49	1.9	2.19	32.936	15.136	15.119	12.589	9.59	14.629	21.52	26.63	16.4	11.36	11.38	12.71	15.2809	16.6533	16.9355	18.1894	18.1894	14.7515
cluster1	chr8_119430000_119440000_chr8_119620000_119630000	ENSMUSG00000074063.5	3.13	3.24	2.28	2.01	2.08	0.92	23.771	17.321	19.197	12.691	12.447	14.574	NA	NA	NA	NA	NA	NA	16.3923	17.9493	41.6815	0	9.23043	14.7464
cluster1	chr11_24080000_24090000_chr11_24390000_24400000	ENSMUSG00000055010.1	3.06	2.99	0.67	2.27	2.35	1.3	5.467	8.111	32.219	10.178	6.52	37.505	NA	NA	NA	NA	NA	NA	17.8765	16.6822	4.1239	16.564	21.8511	22.9023
cluster1	chr12_25100000_25110000_chr12_25410000_25420000	ENSMUSG00000020644.8	3.92	3.48	2.33	1.79	1.32	2.02	5.614	7.682	18.356	19.526	26.352	22.469	NA	NA	NA	NA	NA	NA	16.9555	19.8503	8.50272	16.3113	17.9764	20.4038
cluster1	chr1_63670000_63680000_chr1_64120000_64130000	ENSMUSG00000025959.9	3.8	4.18	2.17	2.88	2.86	1.35	7.285	12.757	13.816	21.667	22.633	21.843	NA	NA	NA	NA	NA	NA	17.4072	19.813	14.0364	17.2828	16.5795	14.8812
cluster1	chr4_22480000_22490000_chr4_22880000_22890000	ENSMUSG00000095139.2	3.8	4.11	1.98	2.9	1.51	2.32	18.193	18.678	13.732	20.73	21.899	6.768	NA	NA	NA	NA	NA	NA	18.8584	16.2283	18.131	12.8276	18.6224	15.3324
cluster1	chr18_64890000_64900000_chr18_65280000_65290000	ENSMUSG00000024589.11	4.72	4.13	1.6	1.67	2.28	3.08	11.348	14.117	18.107	21.225	21.986	13.217	NA	NA	NA	NA	NA	NA	18.604	16.762	17.2564	17.0948	15.7505	14.5322
cluster1	chr12_53240000_53250000_chr12_53520000_53530000	ENSMUSG00000021010.7	2.74	2.82	1.62	2.05	1.63	1.7	18.964	17.699	14.78	14.926	13.822	19.809	NA	NA	NA	NA	NA	NA	16.9215	16.9903	17.1758	17.1429	16.5266	15.2431
cluster1	chr7_62310000_62320000_chr7_62340000_62350000	ENSMUSG00000033585.4	2.4	2.01	1.62	1.85	1.93	2.34	10.238	14.446	21.358	17.268	17.233	19.456	NA	NA	NA	NA	NA	NA	15.85	20.0208	16.2319	14.2531	15.3839	18.2603
cluster1	chr18_78220000_78230000_chr18_79110000_79120000	ENSMUSG00000024548.11	4.15	4.14	1.2	2.19	2.72	1.37	17.358	19.887	19.727	17.717	16.209	9.102	NA	NA	NA	NA	NA	NA	15.587	17.8365	18.2663	15.2057	15.7499	17.3547
cluster1	chr1_119300000_119310000_chr1_119420000_119430000	ENSMUSG00000037035.5	2.12	2.09	2.03	2.37	1.78	1.75	7.029	16.921	15.634	22.033	21.579	16.804	NA	NA	NA	NA	NA	NA	16.109	18.426	13.2575	17.3323	18.4057	16.4695
cluster1	chr4_107730000_107740000_chr4_107880000_107890000	ENSMUSG00000028609.6	2.63	2.64	1.73	1.66	1.63	1.38	22.743	20.385	16.021	14.061	11.26	15.529	12.52	18.92	19.56	18.71	17.14	13.15	16.4332	16.067	16.4332	15.7685	16.5168	18.7813
cluster1	chr8_12400000_12410000_chr8_12480000_12490000	ENSMUSG00000096014.1	2.24	2.17	1.97	1.58	1.33	2.12	24.671	22.389	16.432	16.466	10.331	9.712	17.31	18.44	17.68	15.18	17.46	13.93	13.2522	13.3735	19.1266	16.1894	17.6147	20.4436
cluster1	chr11_101980000_101990000_chr11_102050000_102060000	ENSMUSG00000010841.9	2.02	2.04	1.66	1.75	2.19	1.7	36.215	6.552	6.552	6.552	6.552	37.579	NA	NA	NA	NA	NA	NA	15.4377	14.7358	18.3478	17.8391	16.3644	17.2752
cluster1	chr7_92660000_92670000_chr7_92720000_92730000	ENSMUSG00000041328.11	2.34	2.16	1.33	1.77	1.61	1.87	20.997	20.026	17.268	15.986	17.923	7.799	NA	NA	NA	NA	NA	NA	15.9467	15.0698	17.4639	17.5846	15.0698	18.8651
cluster2	chr4_131960000_131970000_chr4_132070000_132080000	ENSMUSG00000028906.11	2.01	1.49	2.62	2.55	2.18	1.92	30.445	16.128	15.293	14.331	15.579	8.224	NA	NA	NA	NA	NA	NA	17.3106	14.8972	17.1704	14.6205	16.5763	19.4251
cluster2	chr1_184290000_184300000_chr1_184730000_184740000	ENSMUSG00000039377.7	2.88	1.8	4.25	3.82	1.16	2.07	25.306	14.952	13.061	10.832	15.868	19.981	NA	NA	NA	NA	NA	NA	18.3167	17.9919	18.4791	10.2769	16.7811	18.1543
cluster2	chr5_149440000_149450000_chr5_149490000_149500000	ENSMUSG00000029660.7	1.46	1.51	2.03	2.26	1.94	1.12	23.328	23.977	17.461	13.081	6.795	15.359	11.96	17.58	17.57	18.8	19.32	14.76	15.4312	16.3157	14.6949	17.5773	20.4014	15.5794
cluster2	chr1_185910000_185920000_chr1_186700000_186710000	ENSMUSG00000039239.10	3.68	2.38	4.3	4.02	2.31	2.63	17.279	11.327	12.431	15.182	17.149	26.632	NA	NA	NA	NA	NA	NA	17.3061	17.497	16.6439	16.8815	16.5466	15.1248
cluster2	chr13_55830000_55840000_chr13_56050000_56060000	ENSMUSG00000021506.7	1.37	2.11	2.33	2.53	1.9	1.78	91.143	0.756	0.407	0.407	6.881	0.407	19.11	12.98	15.27	16.75	15.29	20.59	20.9548	16.3072	5.98321	18.0489	12.7696	25.9363
cluster2	chr6_28580000_28590000_chr6_28830000_28840000	ENSMUSG00000049939.6	2.61	1.63	3.41	3.1	1.85	2.15	8.753	13.271	21.766	18.155	21.616	16.438	NA	NA	NA	NA	NA	NA	15.3469	16.1858	15.5312	17.1972	18.1105	17.6284
cluster2	chr7_65370000_65380000_chr7_65500000_65510000	ENSMUSG00000030516.10	2.26	0.95	2.7	3.09	1.34	1.5	28.142	19.05	10.926	14.83	16.332	10.719	NA	NA	NA	NA	NA	NA	17.4208	16.6581	17.1615	17.5052	15.8955	15.3589
cluster2	chr2_74670000_74680000_chr2_75120000_75130000	ENSMUSG00000042499.13	2.24	2.6	3.22	4.82	2.49	0.98	16.667	16.667	16.667	16.667	16.667	16.667	NA	NA	NA	NA	NA	NA	7.17904	13.7834	24.3815	16.9199	13.7834	23.9529
cluster2	chr19_28000000_28010000_chr19_28750000_28760000	ENSMUSG00000040929.12	1.24	1.91	4.58	4.26	1.73	2.8	17.273	19.378	15.195	19.512	20.154	8.488	NA	NA	NA	NA	NA	NA	17.2406	16.0432	17.4044	16.3554	17.2528	15.7036
cluster2	chr2_38340000_38350000_chr2_38570000_38580000	ENSMUSG00000000247.7	1.34	1.08	2.05	2.07	1.64	1.53	30.298	23.101	14.049	14.254	10.902	7.395	12.45	15.8	16.36	18.76	23.88	12.75	17.9188	17.7031	17.7804	16.6956	16.2708	13.6314
cluster2	chr5_138280000_138290000_chr5_138640000_138650000	ENSMUSG00000029510.11	2.78	2.49	5.22	4.79	0.88	1.48	16.494	18.605	4.912	22.958	28.743	8.288	NA	NA	NA	NA	NA	NA	15.3006	15.2155	17.5234	16.3783	16.63	18.9521
cluster2	chr9_51320000_51330000_chr9_51960000_51970000	ENSMUSG00000032051.8	2.77	1.32	7.94	6.26	2.62	3.47	16.737	16.251	19.382	15.128	13.154	19.348	NA	NA	NA	NA	NA	NA	16.1813	16.8993	16.3802	16.8651	17.3127	16.3615
cluster2	chr13_103920000_103930000_chr13_104030000_104040000	ENSMUSG00000021709.10	2.18	2.29	2.94	2.3	1.46	1.85	26.285	19.646	23.323	12.006	10.743	7.997	14.9	21.41	19.86	15.21	15.71	12.9	16.4413	16.7854	16.5077	16.8457	17.2863	16.1335
cluster2	chr14_122490000_122500000_chr14_122860000_122870000	ENSMUSG00000075465.2	3.04	3.05	4.32	4.08	1.17	2.52	17.133	20.707	23.418	21.737	9.949	7.055	30.01	14.71	22.95	13.11	8.71	10.51	16.6966	15.4095	13.4752	19.8102	13.9426	20.6659
cluster2	chr19_55350000_55360000_chr19_55890000_55900000	ENSMUSG00000024985.14	2.44	1.84	5.11	5.36	3.29	2.95	23.11	18.305	22.124	11.932	4.3	20.229	NA	NA	NA	NA	NA	NA	19.8662	19.3088	18.6758	15.7772	14.9248	11.4472
cluster2	chr4_22130000_22140000_chr4_22490000_22500000	ENSMUSG00000095139.2	1.85	2.28	2.94	3.54	1.76	2.55	18.193	18.678	13.732	20.73	21.899	6.768	NA	NA	NA	NA	NA	NA	18.8584	16.2283	18.131	12.8276	18.6224	15.3324
cluster2	chr9_32630000_32640000_chr9_32930000_32940000	ENSMUSG00000032035.11	2.54	1.86	3.9	5.3	2.91	2.25	18.397	15.781	16.09	17.081	20.383	12.268	NA	NA	NA	NA	NA	NA	16.462	15.9636	14.9951	19.0413	16.6234	16.9147
cluster2	chr8_102780000_102790000_chr8_103360000_103370000	ENSMUSG00000031673.5	1.73	1.32	4.9	4.13	1.42	1.13	28.405	11.724	17.997	13.553	15.55	12.77	NA	NA	NA	NA	NA	NA	18.8019	13.1642	18.3966	16.5079	18.2061	14.9232
cluster2	chr8_25430000_25440000_chr8_25510000_25520000	ENSMUSG00000031565.13	1.7	1.43	2.33	2.39	1.5	1.54	26.522	13.045	14.706	18.95	15.419	11.359	NA	NA	NA	NA	NA	NA	16.7973	16.7048	17.159	15.9815	16.6816	16.6758
cluster2	chr8_110840000_110850000_chr8_111010000_111020000	ENSMUSG00000031753.12	1.92	2.17	2.9	2.99	2.25	0.64	18.246	17.232	16.741	17.984	17.252	12.545	NA	NA	NA	NA	NA	NA	16.6205	16.9672	15.7524	16.9993	16.3438	17.3168
cluster2	chr2_160050000_160060000_chr2_160360000_160370000	ENSMUSG00000074622.4	2.54	1.66	2.49	3.01	2.18	1.99	10.347	12.441	11.264	20.106	20.996	24.846	NA	NA	NA	NA	NA	NA	15.5989	17.0093	15.868	18.9962	16.9017	15.6258
cluster2	chr4_124230000_124240000_chr4_124690000_124700000	ENSMUSG00000028907.7	3.16	2.29	3.25	4.28	3.03	2.12	21.975	19.828	14.448	15.472	14.966	13.31	16.69	16.12	14.39	20.31	18.24	14.26	17.8681	18.0644	16.6048	16.6048	14.8098	16.0481
cluster2	chr9_106880000_106890000_chr9_107500000_107510000	ENSMUSG00000032575.12	1.2	1.59	3	2.6	1.84	1.77	18.237	17.697	17.944	16.488	17.661	11.973	20.7	21.68	18.33	14.88	14.85	9.56	16.9319	16.1861	17.5966	16.7353	16.1237	16.4264
cluster2	chr5_99250000_99260000_chr5_99930000_99940000	ENSMUSG00000029333.10	3.97	3.31	4.42	4.17	2.05	1.79	6.697	14.939	22.358	25.387	21.348	9.271	NA	NA	NA	NA	NA	NA	19.2078	16.6311	16.7512	15.296	16.6711	15.4428
cluster2	chr7_25090000_25100000_chr7_25210000_25220000	ENSMUSG00000054499.8	0.72	1.87	3.02	2.65	2.08	1.71	12.548	14.179	14.957	19.442	15.966	22.908	NA	NA	NA	NA	NA	NA	17.1273	17.0579	16.9886	17.7809	16.8681	14.1772
cluster2	chr6_140100000_140110000_chr6_140420000_140430000	ENSMUSG00000030231.8	3.39	2.57	3.21	2.86	2.43	2.46	23.144	19.029	15.394	18.075	15.776	8.582	NA	NA	NA	NA	NA	NA	16.6067	17.0138	15.399	17.4583	16.5355	16.9867
cluster2	chr6_61070000_61080000_chr6_61180000_61190000	ENSMUSG00000039578.12	1.5	1.87	2.91	3.46	2.18	2.88	15.726	18.615	14.404	23.905	17.591	9.759	9.01	13.03	19.82	22.85	26.32	8.97	16.9034	19.5055	13.8944	16.202	15.9355	17.5592
cluster2	chr7_40520000_40530000_chr7_40890000_40900000	ENSMUSG00000039257.10	2.38	4.02	5.45	4.84	2.45	2.87	9.508	9.646	16.635	16.064	16.12	32.026	10.51	15.67	12.79	19.92	24.18	16.94	16.948	15.4026	17.7627	16.8786	15.7679	17.2402
cluster2	chr4_99260000_99270000_chr4_99650000_99660000	ENSMUSG00000067261.4	2.33	1.96	4.14	5.29	1.08	2.29	13.64	1.445	12.138	8.85	15.961	47.967	NA	NA	NA	NA	NA	NA	13.2571	24.4384	6.64862	17.4188	19.4444	18.7926
cluster2	chr17_57080000_57090000_chr17_57330000_57340000	ENSMUSG00000062591.5	1.59	2.21	3.5	3.8	2.86	2.65	8.635	10.012	15.476	16.091	20.267	29.519	NA	NA	NA	NA	NA	NA	13.5101	19.0754	13.6299	13.5101	19.1298	21.1446
cluster2	chr2_74670000_74680000_chr2_75120000_75130000	ENSMUSG00000001819.4	2.24	2.6	3.22	4.82	2.49	0.98	10.785	10.785	10.785	10.785	46.076	10.785	NA	NA	NA	NA	NA	NA	23.5442	22.9545	11.5111	15.2396	15.2396	11.5111
cluster2	chr17_90240000_90250000_chr17_90450000_90460000	ENSMUSG00000024109.14	2.78	3.07	3.38	3.36	2.12	2.51	5.863	11.594	13.147	22.47	22.731	24.195	14.6	16.97	16	20.29	16.46	15.69	13.4508	15.8863	17.9961	17.8554	16.2786	18.5328
cluster2	chr5_129080000_129090000_chr5_129500000_129510000	ENSMUSG00000029439.10	2.77	2.98	4.4	3.34	2.04	2.72	18.037	16.303	13.435	17.104	15.867	19.254	NA	NA	NA	NA	NA	NA	16.5588	16.9505	17.4103	16.4294	15.2987	17.3524
cluster2	chr11_52360000_52370000_chr11_53310000_53320000	ENSMUSG00000020402.7	1.54	1.09	4.88	4.45	1.99	3.38	12.26	14.141	15.546	16.962	20.448	20.643	NA	NA	NA	NA	NA	NA	16.3533	17.905	15.3361	17.0294	16.9746	16.4016
cluster2	chr19_45530000_45540000_chr19_45740000_45750000	ENSMUSG00000056209.7	1.43	1.48	2.76	2.44	1.65	2.1	14.949	17.212	21.535	14.473	12.772	19.059	NA	NA	NA	NA	NA	NA	15.7116	15.7116	16.2595	15.0761	19.6613	17.5799
cluster2	chr7_35960000_35970000_chr7_36690000_36700000	ENSMUSG00000021217.7	2.22	2.76	3.84	3.94	2.46	2.27	9.857	11.039	12.252	18.12	29.624	19.109	NA	NA	NA	NA	NA	NA	17.7298	15.9212	17.2045	16.6384	16.7579	15.7483
cluster2	chr5_125080000_125090000_chr5_125170000_125180000	ENSMUSG00000029478.12	1.74	1.67	2.26	2.34	1.71	1.7	18.048	19.012	14.288	19.478	17.124	12.049	15.58	20.76	18.57	17.16	16.99	10.93	17.1745	17.4282	17.5884	16.4036	15.656	15.7494
cluster2	chr18_75370000_75380000_chr18_75550000_75560000	ENSMUSG00000025880.7	1.94	1.88	2.49	2.74	1.39	1.78	17.943	13.693	19.41	15.603	13.105	20.246	8.33	12.41	15.79	18.57	22.66	22.24	17.4621	17.384	16.2307	17.5246	16.9589	14.4398
cluster2	chr5_110760000_110770000_chr5_111270000_111280000	ENSMUSG00000029505.13	2.38	1.3	4.12	3.8	1.69	1.7	21.934	18.17	10.704	18.254	19.339	11.599	7.52	13.68	17.68	22.75	25.86	12.52	16.7021	17.4833	16.5943	17.3842	16.9849	14.8512
cluster2	chr10_43570000_43580000_chr10_43840000_43850000	ENSMUSG00000047139.8	2.97	2.28	3.02	3.43	2.34	2.49	10.267	13.253	23.075	19.314	20.439	13.653	NA	NA	NA	NA	NA	NA	16.5315	13.5214	18.0905	16.4682	17.4542	17.9342
cluster2	chr12_29530000_29540000_chr12_29650000_29660000	ENSMUSG00000061911.10	1.85	1.91	2.1	2.33	1.62	1.38	4.806	11.645	14.697	22.328	26.262	20.263	8.35	14.12	16.08	20.44	23.81	17.21	14.8318	17.2337	15.0098	17.6277	18.2603	17.0367
cluster2	chr5_146960000_146970000_chr5_147250000_147260000	ENSMUSG00000016510.7	2.35	2.24	3.74	5.35	2.81	2.7	12.448	15.774	20.695	18.792	17.943	14.349	NA	NA	NA	NA	NA	NA	15.6341	16.5585	16.3153	16.4191	17.4538	17.6192
cluster2	chr8_126580000_126590000_chr8_126730000_126740000	ENSMUSG00000051495.7	1.6	2.02	2.26	2.33	1.85	1.92	13.327	16.247	16.416	19.066	17.851	17.094	16.54	16.49	16.09	17.33	16.91	16.65	16.0895	16.631	14.9226	14.7043	17.4201	20.2325
cluster2	chr6_55680000_55690000_chr6_55900000_55910000	ENSMUSG00000037984.8	3.47	2.35	2.61	2.99	1.7	1.58	2.878	11.309	21.11	23.161	27.031	14.511	9.14	18.97	19.56	21.73	17.79	12.81	8.04822	17.4967	21.6425	16.7722	16.6626	19.3778
cluster2	chr11_85390000_85400000_chr11_85820000_85830000	ENSMUSG00000000093.6	3.04	3.37	4.22	3.79	2.34	2.72	22.22	13.151	18.577	19.067	13.151	13.833	NA	NA	NA	NA	NA	NA	28.217	13.3024	13.7956	16.1661	10.4167	18.1022
cluster2	chr2_115670000_115680000_chr2_116070000_116080000	ENSMUSG00000027210.16	1.32	1.2	3.17	2.99	1.2	1.88	14.018	17.193	14.626	21.519	19.405	13.239	NA	NA	NA	NA	NA	NA	16.2267	18.2659	16.7874	16.0999	16.8708	15.7494
cluster2	chr2_6430000_6440000_chr2_6870000_6880000	ENSMUSG00000002107.14	3	2.96	2.82	2.49	2.07	2.56	11.55	15.542	15.113	23.153	23.873	10.77	NA	NA	NA	NA	NA	NA	14.8869	17.7303	16.2229	14.7663	17.9461	18.4475
cluster2	chr5_99220000_99230000_chr5_100040000_100050000	ENSMUSG00000029326.9	2.46	2	4.37	4.33	2.01	3.22	12.534	14.743	18.036	16.858	19.253	18.575	NA	NA	NA	NA	NA	NA	16.2033	17.0328	18.0583	15.6655	18.5324	14.5077
cluster2	chr3_145940000_145950000_chr3_146150000_146160000	ENSMUSG00000011008.9	2.33	2.76	3.23	3.19	2.89	2.67	12.143	25.804	31.494	3.203	2.575	24.781	NA	NA	NA	NA	NA	NA	15.9237	20.209	18.0424	14.3083	16.2592	15.2574
cluster2	chr15_58930000_58940000_chr15_59340000_59350000	ENSMUSG00000050891.8	2.82	3.12	3.8	4.86	3	2.69	12.274	15.662	18.712	13.706	15.437	24.21	NA	NA	NA	NA	NA	NA	17.0601	17.121	16.4446	16.316	17.0973	15.9609
cluster2	chr11_106850000_106860000_chr11_106990000_107000000	ENSMUSG00000018362.10	2	1.84	2.83	3.41	2.25	1.95	30.15	23.357	16.834	13.078	11.571	5.01	NA	NA	NA	NA	NA	NA	18.7121	18.5393	15.3755	14.9927	16.7305	15.6499
cluster2	chr1_86620000_86630000_chr1_87210000_87220000	ENSMUSG00000026254.13	3.93	2.56	3.85	4.56	2.91	2.93	23.851	18.616	10.823	16.291	15.104	15.315	NA	NA	NA	NA	NA	NA	16.964	16.1513	17.0325	16.2603	17.2007	16.3911
cluster2	chr16_85800000_85810000_chr16_86700000_86710000	ENSMUSG00000022893.10	3.74	2.73	4.24	4.41	1.89	3.51	21.592	16.119	14.477	19.983	18.57	9.258	NA	NA	NA	NA	NA	NA	15.8786	15.6356	17.3761	15.8179	18.0658	17.226
cluster2	chr6_52250000_52260000_chr6_52970000_52980000	ENSMUSG00000038210.10	1.97	2.57	5.31	5.12	3.8	2.57	6.388	35.312	6.388	6.388	39.136	6.388	NA	NA	NA	NA	NA	NA	0	0	13.451	28.241	8.41956	49.8884
cluster2	chr11_97410000_97420000_chr11_97470000_97480000	ENSMUSG00000049807.12	1.6	1.93	2.06	2.09	1.1	1.72	11.479	11.081	16.308	18.481	16.507	26.143	12.89	14.7	14.74	19.49	13.56	24.62	21.7484	19.8703	15.3126	18.2613	20.7513	4.05604
cluster2	chr12_53240000_53250000_chr12_53810000_53820000	ENSMUSG00000021010.7	2.44	1.83	3.85	3.81	2.56	1.92	18.964	17.699	14.78	14.926	13.822	19.809	NA	NA	NA	NA	NA	NA	16.9215	16.9903	17.1758	17.1429	16.5266	15.2431
cluster2	chr1_162350000_162360000_chr1_162540000_162550000	ENSMUSG00000026694.15	2.19	2.53	2.81	2.89	2.17	3.25	19.385	19.565	9.982	18.768	18.467	13.834	5.78	18.42	14.06	10.93	18.5	32.31	17.4224	16.0001	14.7753	17.3589	17.1079	17.3354
cluster2	chr1_75330000_75340000_chr1_75480000_75490000	ENSMUSG00000032997.12	0.9	1.65	2.49	2.13	1.83	1.92	12.106	10.227	13.679	15.174	14.552	34.262	21.21	17.51	16.81	13.47	15.24	15.76	16.8086	15.4136	17.7989	17.0199	16.8176	16.1413
cluster2	chr8_89030000_89040000_chr8_89700000_89710000	ENSMUSG00000031665.6	3.41	2.18	4.41	3.95	2.4	0.39	26.807	26.27	15.884	14.907	11.99	4.142	NA	NA	NA	NA	NA	NA	19.0777	20.0959	18.1274	14.2457	18.0214	10.4319
cluster2	chr19_59430000_59440000_chr19_60220000_60230000	ENSMUSG00000057858.7	1.75	2.35	4.03	4.64	3.77	2.24	20.313	17.071	15.573	12.819	12.414	21.809	NA	NA	NA	NA	NA	NA	14.7094	17.671	16.9563	15.9933	16.5454	18.1246
cluster2	chr15_80260000_80270000_chr15_80720000_80730000	ENSMUSG00000051518.7	2.74	1.81	5.68	3.49	2.34	2.69	13.863	15.052	18.855	15.422	14.347	22.461	NA	NA	NA	NA	NA	NA	17.6811	18.3691	17.8462	14.1346	14.288	17.6811
cluster2	chr10_7790000_7800000_chr10_8220000_8230000	ENSMUSG00000015757.6	1.49	3.08	4.33	5.21	2.07	3.25	15.573	17.002	16.02	16.508	18.626	16.271	10.15	10.68	15.42	22.49	21.25	20.01	17.0302	16.9572	17.1972	16.0735	15.0158	17.7261
cluster2	chr11_96290000_96300000_chr11_96710000_96720000	ENSMUSG00000038692.8	2.9	2.76	3.24	3.18	1.77	2.97	33.381	13.324	13.324	13.324	13.324	13.324	23.05	22.36	14.99	12.93	14.58	12.09	15.2234	9.29295	21.5799	16.0295	16.2943	21.5799
cluster2	chr11_96290000_96300000_chr11_96710000_96720000	ENSMUSG00000000690.5	2.9	2.76	3.24	3.18	1.77	2.97	14.415	7.752	36.074	7.752	26.255	7.752	23.05	22.36	14.99	12.93	14.58	12.09	33.2504	15.4479	12.6914	17.9747	7.9441	12.6914
cluster2	chr9_104460000_104470000_chr9_105390000_105400000	ENSMUSG00000035032.7	1.19	3.48	5.99	6.55	3.27	3.44	6.265	17.305	18.166	17.121	20.455	20.687	NA	NA	NA	NA	NA	NA	16.4506	16.5307	14.6679	17.6422	17.1495	17.559
cluster2	chr16_90430000_90440000_chr16_90720000_90730000	ENSMUSG00000022978.11	2	2.31	5.4	2.78	1.04	2.54	22.783	21.761	17.256	14.171	13.245	10.783	18.38	19.23	17.35	17.45	13.52	14.07	16.2987	16.8623	16.9262	16.6444	17.2544	16.0141
cluster2	chr6_119470000_119480000_chr6_119970000_119980000	ENSMUSG00000030019.6	0.89	2.23	3.51	3.5	1.62	2.06	19.039	17.399	30.083	13.777	11.062	8.639	NA	NA	NA	NA	NA	NA	16.6685	19.1872	15.8636	14.4803	16.1403	17.6602
cluster2	chr15_98870000_98880000_chr15_99010000_99020000	ENSMUSG00000048154.12	1.95	1.74	2	2.17	0.88	1.04	17.622	21.959	16.422	19.78	16.489	7.728	NA	NA	NA	NA	NA	NA	14.8501	18.774	17.6142	17.3368	17.27	14.1549
cluster2	chr15_30170000_30180000_chr15_30390000_30400000	ENSMUSG00000022240.9	1.58	1.89	3.15	2.82	2.04	1.38	8.786	10.792	16.566	17.062	16.924	29.87	NA	NA	NA	NA	NA	NA	16.6017	17.7958	11.8773	17.7958	17.3535	18.5759
cluster2	chr18_77290000_77300000_chr18_77560000_77570000	ENSMUSG00000025427.10	1.96	2.08	2.64	2.48	2.1	2.09	14.569	16.137	10.377	22.717	17.823	18.377	14.07	16.42	18.38	16.84	17.62	16.67	16.9716	17.5529	14.0239	15.9774	17.9626	17.5116
cluster2	chr5_100960000_100970000_chr5_101650000_101660000	ENSMUSG00000035187.9	2.09	1.47	4.98	5.24	NA	3.82	32.286	9.123	19.84	17.564	0.788	20.398	NA	NA	NA	NA	NA	NA	20.7924	17.4484	19.218	9.05601	14.7876	18.6975
cluster2	chr4_128950000_128960000_chr4_129120000_129130000	ENSMUSG00000028785.8	1.72	1.85	2.11	2.78	1.84	1.87	2.16	7.659	7.817	17.897	20.666	43.802	NA	NA	NA	NA	NA	NA	11.6744	16.0939	16.0939	18.2021	18.7668	19.1689
cluster2	chr12_21120000_21130000_chr12_21280000_21290000	ENSMUSG00000062352.9	1.77	2.44	2.97	2.98	2.61	2.49	14.348	16.741	19.714	15.298	16.04	17.859	9.06	13.74	14.9	19.82	22.76	19.72	17.5795	16.786	15.9364	16.4876	15.9539	17.2565
cluster2	chr6_85450000_85460000_chr6_85890000_85900000	ENSMUSG00000030008.5	1.73	3.06	3.72	3.52	1.75	2.38	17.19	18.752	14.109	15	13.21	21.74	NA	NA	NA	NA	NA	NA	16.5684	16.4389	17.6964	17.1409	17.2261	14.9293
cluster2	chr2_108690000_108700000_chr2_109690000_109700000	ENSMUSG00000048482.10	3.53	2.36	5.73	6.76	3.13	3.14	6.213	6.58	18.388	15.444	15.957	37.418	NA	NA	NA	NA	NA	NA	18.6967	16.8854	16.8854	17.5972	17.6867	12.2486
cluster2	chr5_76590000_76600000_chr5_76870000_76880000	ENSMUSG00000036403.11	3.17	2.44	4.59	5.02	1.5	2.91	29.158	22.595	14.001	14.571	13.162	6.513	NA	NA	NA	NA	NA	NA	13.6369	16.1725	19.2949	16.4141	17.2312	17.2504
cluster2	chr1_194000000_194010000_chr1_194610000_194620000	ENSMUSG00000026640.8	NA	2.96	4.11	4.92	2.02	2.08	11.482	16.484	19.774	22.747	23.058	6.455	2.96	12.34	17.9	22.08	19.28	25.45	16.3842	14.8879	18.4322	17.2568	15.3169	17.7219
cluster2	chr6_118940000_118950000_chr6_119100000_119110000	ENSMUSG00000051331.10	1.91	1.64	2.39	2.83	1.99	1.78	16.008	13.165	14.386	19.538	24.201	12.702	NA	NA	NA	NA	NA	NA	14.8149	16.713	15.8855	16.9372	17.4457	18.2036
cluster2	chr11_33200000_33210000_chr11_33650000_33660000	ENSMUSG00000040610.7	1.71	1.78	4.15	3.7	0.7	2.32	34.618	26.571	8.014	18.691	9.81	2.296	NA	NA	NA	NA	NA	NA	20.0994	19.7018	17.2749	17.4561	14.5088	10.9591
cluster2	chr19_56620000_56630000_chr19_56720000_56730000	ENSMUSG00000035283.4	1.67	1.45	2.65	2.57	1.74	1.81	5.949	5.42	16.55	16.825	15.653	39.603	NA	NA	NA	NA	NA	NA	17.7919	16.0098	15.6365	17.1845	18.4982	14.8791
cluster2	chr14_12630000_12640000_chr14_12820000_12830000	ENSMUSG00000054423.9	1.64	2.42	3.37	3.63	2.14	2.56	8.652	12.952	24.205	17.915	15.47	20.806	NA	NA	NA	NA	NA	NA	16.6908	16.6722	16.8467	16.4273	16.6722	16.6908
cluster2	chr15_58420000_58430000_chr15_58890000_58900000	ENSMUSG00000037075.6	1.15	1.64	4.3	4.07	1.62	1.17	15.808	12.744	18.842	15.798	14.01	22.799	24.31	22.79	17.73	17.31	11.1	6.76	19.5212	15.1032	17.9544	15.2108	14.5115	17.6989
cluster2	chr5_103410000_103420000_chr5_103650000_103660000	ENSMUSG00000029320.7	2.37	3.87	3.39	4.43	2.2	2.37	4.369	13.422	30.253	18.938	14.662	18.356	NA	NA	NA	NA	NA	NA	16.5926	17.8549	14.7963	17.5374	16.4245	16.7943
cluster2	chr6_6310000_6320000_chr6_6870000_6880000	ENSMUSG00000029755.9	2	2.42	3.56	3.68	2.35	1.95	18.45	20.237	15.474	17.853	15.641	12.346	NA	NA	NA	NA	NA	NA	15.064	17.365	12.9471	15.7565	18.6185	20.2489
cluster2	chr11_114060000_114070000_chr11_114360000_114370000	ENSMUSG00000041592.12	2.62	1.43	3.02	2.89	1.76	1.51	22.284	15.504	14.378	18.168	16.689	12.977	NA	NA	NA	NA	NA	NA	17.7923	15.6385	17.472	16.2605	15.7453	17.0914
cluster2	chr15_82910000_82920000_chr15_83110000_83120000	ENSMUSG00000041852.10	2	1.67	2.59	2.89	3.02	1.8	13.766	17.914	19.155	17.596	18.428	13.14	18.72	16.38	18.88	19.03	14.18	12.81	11.8067	18.23	17.0133	16.2588	19.9769	16.7142
cluster2	chr17_56360000_56370000_chr17_56610000_56620000	ENSMUSG00000049760.5	2.16	2.32	3.01	3.35	2.07	1.94	14.361	17.256	18.9	16.486	13.839	19.158	15.54	19.57	20.59	15.2	14.89	14.21	14.7467	14.4183	17.5878	18.5688	16.6289	18.0495
cluster2	chr11_96310000_96320000_chr11_96760000_96770000	ENSMUSG00000038692.8	2.1	1.95	3.37	3.56	1.43	2.78	33.381	13.324	13.324	13.324	13.324	13.324	26.92	21.71	17.8	12.54	12.37	8.65	15.2234	9.29295	21.5799	16.0295	16.2943	21.5799
cluster2	chr15_58540000_58550000_chr15_58870000_58880000	ENSMUSG00000037085.7	3.09	2.44	3.55	3.64	1.81	2.87	18.07	19.671	21.229	17.046	16.743	7.242	NA	NA	NA	NA	NA	NA	16.5446	18.9242	15.6585	16.944	18.6871	13.2415
cluster2	chr11_105290000_105300000_chr11_105890000_105900000	ENSMUSG00000020695.10	3.18	3.12	5.18	5.73	3.3	4.24	41.827	17.46	9.506	11.881	11.781	7.545	NA	NA	NA	NA	NA	NA	19.6061	19.286	15.7313	15.9371	17.3125	12.1271
cluster2	chr3_34280000_34290000_chr3_34660000_34670000	ENSMUSG00000074637.6	2.21	0.9	3	3.7	2.34	1.15	30.953	18.052	12.434	16.549	8.371	13.641	NA	NA	NA	NA	NA	NA	16.4378	13.7942	15.1931	17.6773	15.116	21.7816
cluster2	chr9_94180000_94190000_chr9_94530000_94540000	ENSMUSG00000045414.7	2.04	2.9	3.53	3.05	3.58	3.83	18.641	10.95	17.223	23.677	9.227	20.281	13.57	16.93	15.69	21.06	22.29	10.47	16.1519	15.7137	17.7538	16.5936	16.1339	17.6532
cluster2	chr2_57110000_57120000_chr2_57880000_57890000	ENSMUSG00000026826.9	1.43	1.43	6.51	4.69	3.11	3.76	11.646	12.339	9.069	17.52	17.071	32.356	NA	NA	NA	NA	NA	NA	19.0768	14.9721	17.2746	14.6131	14.3665	19.6969
cluster2	chr2_74670000_74680000_chr2_75120000_75130000	ENSMUSG00000001823.5	2.24	2.6	3.22	4.82	2.49	0.98	14.578	27.11	14.578	14.578	14.578	14.578	NA	NA	NA	NA	NA	NA	33.0335	0	16.5667	23.4633	10.3698	16.5667
cluster2	chr9_104460000_104470000_chr9_105390000_105400000	ENSMUSG00000032567.10	1.19	3.48	5.99	6.55	3.27	3.44	18.503	19.706	18.61	15.301	15.84	12.04	NA	NA	NA	NA	NA	NA	16.3487	16.5992	15.5511	17.6318	17.5947	16.2745
cluster2	chr9_119430000_119440000_chr9_119890000_119900000	ENSMUSG00000032512.6	2.06	2.93	4.74	3.6	0.94	2.56	18.356	17.177	16.166	17.291	18.829	12.181	28.47	23.92	16.85	12.05	11.29	7.42	16.9167	16.7738	17.1106	16.5663	16.5799	16.0527
cluster2	chr13_46440000_46450000_chr13_46660000_46670000	ENSMUSG00000069237.8	1.62	2.57	2.98	3.04	1.56	0.66	16.964	16.021	13.795	19.498	16.16	17.562	NA	NA	NA	NA	NA	NA	16.9366	16.0936	17.2188	16.6719	14.4564	18.6226
cluster2	chr5_125010000_125020000_chr5_125170000_125180000	ENSMUSG00000029478.12	1.64	1.9	2.46	2.08	1.93	1.59	18.048	19.012	14.288	19.478	17.124	12.049	15.98	20.39	19.14	16.87	16.64	10.98	17.1745	17.4282	17.5884	16.4036	15.656	15.7494
cluster2	chr11_96290000_96300000_chr11_96710000_96720000	ENSMUSG00000038700.4	2.9	2.76	3.24	3.18	1.77	2.97	3.812	29.974	51.5	3.812	7.089	3.812	23.05	22.36	14.99	12.93	14.58	12.09	10.1306	11.0928	34.4055	12.9072	5.70447	25.7595
cluster2	chr8_92350000_92360000_chr8_92730000_92740000	ENSMUSG00000031737.10	0.93	2.19	4.67	3.44	1.85	1.88	53.728	14.272	14.239	6.067	2.436	9.259	NA	NA	NA	NA	NA	NA	22.751	21.1181	10.8903	15.4754	18.8749	10.8903
cluster2	chr9_109910000_109920000_chr9_110100000_110110000	ENSMUSG00000104300.1	1.48	2.58	3.23	3.1	2.31	2.26	25.178	19.219	14.029	15.508	11.817	14.249	NA	NA	NA	NA	NA	NA	17.3571	16.3079	17.6511	16.8924	17.0303	14.7613
cluster2	chr6_30500000_30510000_chr6_30970000_30980000	ENSMUSG00000029782.14	2.9	2.08	6.29	4.45	0.34	2.43	20.952	18.176	19.713	14.331	14.138	12.69	NA	NA	NA	NA	NA	NA	15.399	14.276	19.7169	16.5897	16.7888	17.2295
cluster2	chr16_20710000_20720000_chr16_21370000_21380000	ENSMUSG00000021018.7	1.86	2.69	3.13	3.23	2.19	2.33	15.456	17.718	20.177	15.164	13.99	17.495	16.63	17.72	18.65	14.99	17.02	15	17.0055	18.0185	15.7967	16.7246	16.2588	16.1959
cluster2	chr13_115320000_115330000_chr13_116310000_116320000	ENSMUSG00000042258.9	2.32	2.7	4.43	4.94	1.74	3.83	16.85	21.713	21.594	14.762	12.888	12.193	9.82	13.5	17.02	23.2	20.82	15.64	17.9306	17.358	16.9702	14.7565	16.3841	16.6005
cluster2	chr11_90250000_90260000_chr11_90600000_90610000	ENSMUSG00000003948.12	2.12	1.4	3.71	4.11	2.55	2.59	12.043	13.778	14.421	17.868	19.234	22.656	NA	NA	NA	NA	NA	NA	17.2244	15.3622	16.2871	15.58	17.0599	18.4864
cluster2	chr1_74280000_74290000_chr1_74350000_74360000	ENSMUSG00000026179.10	1.88	1.32	2.39	2.08	1.4	2.03	14.086	15.939	18.479	16.059	15.747	19.691	NA	NA	NA	NA	NA	NA	16.5448	17.4492	18.0577	16.5448	17.9521	13.4514
cluster2	chr18_54620000_54630000_chr18_54990000_55000000	ENSMUSG00000052713.8	1.72	1.92	3.65	2.66	1.57	2.75	18.436	18.752	16.467	17.983	16.687	11.674	NA	NA	NA	NA	NA	NA	19.0232	11.6569	20.4391	14.2782	13.0919	21.5106
cluster2	chr10_39960000_39970000_chr10_40230000_40240000	ENSMUSG00000071335.4	1.24	2.16	3.49	3.68	2.17	2.25	17.481	4.305	42.993	12.304	12.304	10.613	NA	NA	NA	NA	NA	NA	17.7372	15.8221	14.6098	16.9687	17.4578	17.4043
cluster2	chr1_68870000_68880000_chr1_69100000_69110000	ENSMUSG00000062209.11	2.79	2.29	2.87	2.99	1.95	1.86	11.621	15.687	18.447	22.32	20.444	11.481	NA	NA	NA	NA	NA	NA	16.731	16.8423	16.1779	16.3154	17.258	16.6754
cluster2	chr2_145930000_145940000_chr2_146350000_146360000	ENSMUSG00000037143.13	2.89	0.72	3.91	3.8	2.28	1.22	7.777	16.456	20.148	14.063	16.758	24.798	NA	NA	NA	NA	NA	NA	17.2367	15.6839	15.4058	17.038	16.1375	18.4982
cluster2	chr11_102330000_102340000_chr11_102410000_102420000	ENSMUSG00000018677.5	1.42	2.02	2.33	2.44	1.45	1.77	19.766	17.84	16.858	16.078	15.264	14.193	14.35	24.76	15.77	20.15	17	7.98	16.5695	16.7904	15.9314	17.2015	17.8764	15.6308
cluster2	chr7_62300000_62310000_chr7_62370000_62380000	ENSMUSG00000056972.5	2.5	1.91	2.7	2.25	2.11	1.84	29.01	23.673	16.672	11.397	10.412	8.837	16.65	17.92	22.91	17.64	10.87	14.01	14.4053	16.355	20.9907	15.8146	15.5709	16.8636
cluster2	chr4_98720000_98730000_chr4_99180000_99190000	ENSMUSG00000087166.5	0.98	3.66	5.3	4.74	4.29	2.63	25.324	23.155	32.389	4.155	2.682	12.294	NA	NA	NA	NA	NA	NA	21.7942	26.564	14.211	15.1665	17.2367	5.02768
cluster2	chr11_22220000_22230000_chr11_22510000_22520000	ENSMUSG00000049904.7	1.45	2.91	5.71	4.82	1.59	4.19	11.907	15.725	19.159	15.976	14.646	22.587	NA	NA	NA	NA	NA	NA	11.33	17.494	16.3264	13.0455	19.1703	22.6339
cluster2	chr3_9700000_9710000_chr3_10010000_10020000	ENSMUSG00000027533.10	2.65	2.35	3.15	3.66	2.37	2.23	11.673	15.191	17.516	17.735	17.643	20.243	11.5	11.71	16.44	17.03	16.68	26.63	16.6646	17.0158	15.1915	15.8009	15.1189	20.2083
cluster2	chr19_26780000_26790000_chr19_27420000_27430000	ENSMUSG00000041360.7	3.51	1.94	6.75	4.09	2.36	3.17	17.128	16.483	17.453	16.069	17.717	15.15	NA	NA	NA	NA	NA	NA	18.6166	16.5691	14.7927	15.3861	16.9621	17.6734
cluster2	chr2_70110000_70120000_chr2_70660000_70670000	ENSMUSG00000097025.1	1.42	2.01	5.01	8.03	2.97	1.7	19.302	15.561	13.855	18.255	12.882	20.145	14.09	17.28	18.86	18.57	18.28	12.92	15.6695	16.473	17.5102	15.5895	17.3693	17.3885
cluster2	chr1_165760000_165770000_chr1_165970000_165980000	ENSMUSG00000040713.8	1.53	1.35	3	2.89	1.29	1.75	16.132	14.166	18.633	11.364	11.667	28.039	25.15	17.07	10.39	12.12	15.06	20.21	15.2343	14.6852	17.3095	17.3095	16.6094	18.8522
cluster2	chr2_35560000_35570000_chr2_35980000_35990000	ENSMUSG00000026885.9	1.3	1.76	4.08	4.36	0.98	0.39	15.165	9.474	14.125	12.071	11.823	37.341	NA	NA	NA	NA	NA	NA	16.4804	16.2192	16.9633	17.3217	16.778	16.2374
cluster2	chr7_34390000_34400000_chr7_35130000_35140000	ENSMUSG00000066568.8	1.55	2.91	4.57	4.1	3.1	3.05	25.621	21.199	11.788	16.738	15.314	9.34	NA	NA	NA	NA	NA	NA	17.9934	16.4432	16.8995	16.762	15.9775	15.9244
cluster2	chr4_31960000_31970000_chr4_32560000_32570000	ENSMUSG00000028284.9	2.61	3.24	4.1	5.46	3.36	3.06	22.394	17.539	17.248	15.518	16.8	10.501	15.1	18.83	17.97	15.69	15.65	16.75	16.6804	16.2661	17.7496	16.6286	16.391	16.2844
cluster2	chr11_75780000_75790000_chr11_76400000_76410000	ENSMUSG00000020843.11	2.83	2.38	5.96	3.76	3.07	2.9	16.789	16.615	20.255	15.386	14.897	16.058	NA	NA	NA	NA	NA	NA	17.0914	17.1588	18.5919	16.6672	16.0406	14.45
cluster2	chr13_31800000_31810000_chr13_32270000_32280000	ENSMUSG00000050295.3	0.91	1.78	4.46	5	2.54	3.75	35.726	8.975	15.873	9.956	7.267	22.203	NA	NA	NA	NA	NA	NA	20.2016	17.7797	14.4528	15.1769	18.3277	14.0614
cluster2	chr13_9880000_9890000_chr13_10360000_10370000	ENSMUSG00000046159.11	3.88	1.44	4.24	5.4	3.92	2.79	8.827	8.217	15.967	19.23	18.661	29.097	NA	NA	NA	NA	NA	NA	15.9628	17.7698	14.0504	16.7251	19.0901	16.4018
cluster2	chr1_75330000_75340000_chr1_75480000_75490000	ENSMUSG00000051703.10	0.9	1.65	2.49	2.13	1.83	1.92	7.304	12.578	16.877	18.404	19.799	25.039	21.21	17.51	16.81	13.47	15.24	15.76	17.2205	16.4973	15.9362	17.5728	16.1076	16.6656
cluster2	chr6_30540000_30550000_chr6_30710000_30720000	ENSMUSG00000071553.6	2.12	1.33	2.48	2.66	1.94	2.29	12.552	11.231	11.985	10.415	7.563	46.254	19.02	19.67	16.55	14.93	15.96	13.87	13.0413	24.0406	24.6917	9.2631	22.4228	6.5404
cluster2	chr8_84360000_84370000_chr8_84630000_84640000	ENSMUSG00000034656.12	1.81	2.76	3.86	3.24	1.88	1.5	16.018	17.773	8.569	21.326	22.264	14.05	NA	NA	NA	NA	NA	NA	16.8173	16.8312	14.4063	16.2346	17.6372	18.0733
cluster2	chr8_107990000_108000000_chr8_108700000_108710000	ENSMUSG00000038872.9	3.19	1.4	3.53	4	2.63	2.68	29.085	23.098	14.686	14.501	10.832	7.798	NA	NA	NA	NA	NA	NA	18.6885	17.9242	15.6236	16.7474	14.9917	16.0247
cluster2	chr11_97460000_97470000_chr11_97630000_97640000	ENSMUSG00000043439.5	2.23	1.45	2.61	2.62	1.93	2.1	35.783	13.884	11.167	16.887	7.346	14.932	NA	NA	NA	NA	NA	NA	15.0054	15.8155	18.3221	16.3265	17.7728	16.7576
cluster2	chr9_44820000_44830000_chr9_44910000_44920000	ENSMUSG00000038717.7	1.53	1.31	2.09	2.15	1.66	1.38	9.868	17.68	16.519	16.273	15.122	24.538	NA	NA	NA	NA	NA	NA	15.7457	17.6181	16.2949	15.9516	16.7715	17.6181
cluster2	chr4_117250000_117260000_chr4_117670000_117680000	ENSMUSG00000060268.7	1.11	1.25	3.54	3.69	3.04	2.62	4.207	8.626	15.201	20.802	10.193	40.971	NA	NA	NA	NA	NA	NA	17.1327	16.8054	12.8365	17.3757	17.7483	18.1014
cluster2	chr7_25090000_25100000_chr7_25210000_25220000	ENSMUSG00000046541.8	0.72	1.87	3.02	2.65	2.08	1.71	21.949	17.69	23.805	14.722	14.134	7.7	NA	NA	NA	NA	NA	NA	17.038	18.2636	16.3489	16.807	16.3489	15.1935
cluster2	chr4_72200000_72210000_chr4_72390000_72400000	ENSMUSG00000008305.14	2.42	2.64	2.56	2.69	1.78	1.41	25.627	16.374	17.163	15.141	12.291	13.404	NA	NA	NA	NA	NA	NA	18.3422	15.72	15.6813	17.0618	16.4877	16.707
cluster2	chr3_84300000_84310000_chr3_84540000_84550000	ENSMUSG00000027993.12	1.97	2.41	2.75	2.75	1.81	1.58	12.335	15.133	16.154	22.003	22.641	11.734	NA	NA	NA	NA	NA	NA	17.9606	16.9126	17.5845	16.17	15.8775	15.4949
cluster2	chr16_92320000_92330000_chr16_92470000_92480000	ENSMUSG00000051297.8	1.88	1.87	2.97	2.73	2.6	1.46	9.169	8.408	18.562	21.871	24.338	17.652	NA	NA	NA	NA	NA	NA	10.1303	20.5517	22.636	13.3103	19.0115	14.3602
cluster2	chr13_19680000_19690000_chr13_20090000_20100000	ENSMUSG00000041112.11	2.4	1.65	3.41	4.02	2.65	2.68	11.045	14.274	15.481	18.288	21.288	19.623	15.08	22.78	19.49	17.26	14.39	11	16.2105	15.9652	17.0813	17.382	18.2217	15.1393
cluster2	chr9_51310000_51320000_chr9_51960000_51970000	ENSMUSG00000032051.8	1.06	3.57	6.69	4.4	3.11	2.98	16.737	16.251	19.382	15.128	13.154	19.348	11.47	15.17	17.07	21.02	20.29	14.99	16.1813	16.8993	16.3802	16.8651	17.3127	16.3615
cluster2	chr4_152220000_152230000_chr4_152270000_152280000	ENSMUSG00000042804.9	1.34	1.87	2.01	2.02	1.83	1.91	15.342	7.365	20.783	14.261	12.195	30.053	11.57	15.61	15.16	15.99	20.66	21.02	18.1857	19.1161	14.592	16.4179	17.4142	14.2741
cluster2	chr5_127560000_127570000_chr5_128430000_128440000	ENSMUSG00000034310.7	4.33	1.48	5.68	7.55	1.56	4.66	8.242	7.779	16.918	15.694	17.334	34.032	31.78	18.32	11.67	11.67	14.03	12.53	18.8909	16.6277	16.6277	15.5042	16.7123	15.6371
cluster2	chr4_148090000_148100000_chr4_148160000_148170000	ENSMUSG00000041556.8	1.43	1.86	2.05	2.01	1.9	1.49	4.222	3.43	10.05	14.336	13.665	54.298	NA	NA	NA	NA	NA	NA	18.6283	18.1967	17.8212	16.3581	14.0187	14.9769
cluster2	chr4_134920000_134930000_chr4_135240000_135250000	ENSMUSG00000037266.14	2.04	1.52	2.42	2.66	1.63	2.18	17.163	16.317	14.041	20.851	24.904	6.725	18.42	19.15	15.85	15.07	16.35	15.16	16.103	16.4335	16.908	16.1917	16.908	17.4558
cluster2	chr9_106930000_106940000_chr9_107280000_107290000	ENSMUSG00000032577.12	2.22	2.63	3.81	4.85	3.24	2.98	26.034	20.035	16.649	12.868	11.772	12.643	NA	NA	NA	NA	NA	NA	19.4786	20.0856	18.7273	14.8515	14.6226	12.2344
cluster2	chr10_60310000_60320000_chr10_60680000_60690000	ENSMUSG00000012819.11	3.11	1.67	4.63	3.85	2.31	2.38	18.804	9.633	25.1	16.801	16.714	12.948	NA	NA	NA	NA	NA	NA	14.8667	17.2704	15.9732	16.9115	17.7077	17.2704
cluster2	chr18_42610000_42620000_chr18_42900000_42910000	ENSMUSG00000024500.14	2.96	2.86	3.62	4.02	2.48	0.71	5.221	10.819	20.453	21.682	24.337	17.489	NA	NA	NA	NA	NA	NA	15.9517	16.7783	17.454	17.0618	16.368	16.3861
cluster2	chr10_17510000_17520000_chr10_17720000_17730000	ENSMUSG00000039910.9	1.66	2.25	2.57	3.17	2.23	1.56	18.143	16.714	15.886	18.039	15.469	15.749	NA	NA	NA	NA	NA	NA	16.2187	15.8675	16.7807	16.3629	16.2594	18.5109
cluster2	chr6_52250000_52260000_chr6_52970000_52980000	ENSMUSG00000000938.11	1.97	2.57	5.31	5.12	3.8	2.57	4.531	25.046	4.531	7.02	54.342	4.531	NA	NA	NA	NA	NA	NA	26.9631	0	51.0504	0	8.46421	13.5223
cluster2	chr4_47470000_47480000_chr4_48200000_48210000	ENSMUSG00000039740.6	1.83	1.31	5.7	3.79	4.52	3.46	11.967	13.706	18.264	17.07	19.986	19.007	NA	NA	NA	NA	NA	NA	17.6315	17.2262	17.4101	16.9145	16.1071	14.7106
cluster2	chr8_94940000_94950000_chr8_95070000_95080000	ENSMUSG00000031787.7	2.19	1.66	2.84	3.08	1.92	1.34	13.043	15.686	14.995	16.542	17.255	22.48	10.27	12.49	14.13	17.65	19.87	25.59	14.8796	14.8796	18.4054	17.7945	17.5615	16.4794
cluster2	chr2_162300000_162310000_chr2_162660000_162670000	ENSMUSG00000053141.12	0.94	0.81	3.72	4.03	1.73	2.51	4.283	5.719	14.864	20.96	21.339	32.834	NA	NA	NA	NA	NA	NA	16.31	15.8048	18.6105	16.7923	14.7981	17.6842
cluster2	chr18_42510000_42520000_chr18_43160000_43170000	ENSMUSG00000024498.11	1.37	2.38	4.53	3.87	1.8	1.6	22.395	15.854	14.921	15.845	14.496	16.489	NA	NA	NA	NA	NA	NA	17.6685	17.7453	18.2984	17.7453	16.3165	12.2258
cluster2	chr16_85800000_85810000_chr16_86440000_86450000	ENSMUSG00000022893.10	3.04	3.62	6.8	4.65	3.14	2.55	21.592	16.119	14.477	19.983	18.57	9.258	NA	NA	NA	NA	NA	NA	15.8786	15.6356	17.3761	15.8179	18.0658	17.226
cluster2	chr19_46670000_46680000_chr19_47010000_47020000	ENSMUSG00000034336.3	1.85	2.54	2.89	2.95	2	2.11	13.518	13.814	18.16	21.734	18.697	14.076	NA	NA	NA	NA	NA	NA	15.5641	16.6836	17.9577	17.053	14.5727	18.1688
cluster2	chr2_18040000_18050000_chr2_18650000_18660000	ENSMUSG00000054074.9	1.63	1.59	2.89	2.84	0.92	2.95	29.492	21.897	15.754	13.794	12.752	6.31	NA	NA	NA	NA	NA	NA	18.5256	18.8659	15.4947	13.4415	17.7708	15.9014
cluster2	chr12_79630000_79640000_chr12_80100000_80110000	ENSMUSG00000021127.6	2.91	1.77	3.79	4.02	2.05	2.86	31.251	19.766	14.842	10.399	7.779	15.963	NA	NA	NA	NA	NA	NA	22.4406	20.1554	16.3424	13.0582	9.2387	18.7647
cluster2	chr12_99180000_99190000_chr12_99390000_99400000	ENSMUSG00000033713.7	1.65	1.77	2.41	2.4	2.25	2.15	16.887	18.721	15.67	19.082	15.743	13.896	19.15	17	19.09	11.55	13.54	19.67	15.0784	18.4791	14.6113	18.0898	16.3488	17.3927
cluster2	chr6_53810000_53820000_chr6_53970000_53980000	ENSMUSG00000043496.6	2.11	1.86	2.32	2.76	1.74	1.95	32.885	10.57	8.071	10.53	11.263	26.68	14.23	20.41	16.57	17.75	14.63	16.41	17.2463	17.9191	16.6875	16.7831	15.2574	16.1066
cluster2	chr6_52260000_52270000_chr6_52940000_52950000	ENSMUSG00000000938.11	2.98	0.92	3.49	4.43	3.23	2.1	4.531	25.046	4.531	7.02	54.342	4.531	NA	NA	NA	NA	NA	NA	26.9631	0	51.0504	0	8.46421	13.5223
cluster2	chr12_56600000_56610000_chr12_57540000_57550000	ENSMUSG00000035451.6	2.74	2.05	4.01	3.82	2.34	1.86	28.632	23.337	28.418	4.366	2.842	12.405	NA	NA	NA	NA	NA	NA	17.9419	17.3689	17.8742	14.7659	16.3945	15.6546
cluster2	chr9_44420000_44430000_chr9_44720000_44730000	ENSMUSG00000048537.11	1.75	1.78	3.2	2.89	1.92	1.59	22.32	14.582	14.456	17.281	16.901	14.46	NA	NA	NA	NA	NA	NA	17.1644	17.2068	17.7575	16.3101	17.2068	14.3543
cluster2	chr6_52250000_52260000_chr6_52970000_52980000	ENSMUSG00000038203.14	1.97	2.57	5.31	5.12	3.8	2.57	16.667	16.667	16.667	16.667	16.667	16.667	NA	NA	NA	NA	NA	NA	16.8455	12.2691	16.9948	16.8455	15.4332	21.6119
cluster2	chr8_79740000_79750000_chr8_80490000_80500000	ENSMUSG00000051839.6	4.08	3.32	5.38	5.53	4.62	4.3	24.371	22.964	16.893	19.905	12.109	3.758	NA	NA	NA	NA	NA	NA	34.1602	20.8527	17.1318	0	10.7235	17.1318
cluster2	chr9_106930000_106940000_chr9_107330000_107340000	ENSMUSG00000037977.6	1.7	1.95	4.65	4.16	3.11	3.17	11.398	15.525	11.3	18.304	18.062	25.411	NA	NA	NA	NA	NA	NA	17.411	16.5105	15.7055	15.9297	17.9145	16.5288
cluster2	chr15_96120000_96130000_chr15_96280000_96290000	ENSMUSG00000033237.14	1.88	1.95	2.15	2.3	1.68	1.61	23.201	19.42	17.241	16.702	16.597	6.838	NA	NA	NA	NA	NA	NA	16.6903	16.946	17.0659	16.9271	15.7561	16.6146
cluster2	chr3_128210000_128220000_chr3_129200000_129210000	ENSMUSG00000028023.12	3.06	2.84	5.91	5.06	4.34	3.1	34.058	26.232	20.965	5.235	4.304	9.205	NA	NA	NA	NA	NA	NA	17.9019	20.2672	15.8138	15.7004	15.7382	14.5786
cluster2	chr7_113370000_113380000_chr7_113580000_113590000	ENSMUSG00000038187.10	2.6	1.2	4.66	5.03	3.06	1.51	9.57	13.198	19.34	16.964	19.207	21.721	NA	NA	NA	NA	NA	NA	17.8464	13.3198	17.3296	17.5185	16.4671	17.5185
cluster2	chr10_42350000_42360000_chr10_42570000_42580000	ENSMUSG00000038280.8	1.59	2.2	2.64	3.12	1.94	2.46	19.612	19.387	17.922	15.602	13.948	13.528	NA	NA	NA	NA	NA	NA	16.0487	17.3197	17.1244	15.8472	16.8206	16.8392
cluster2	chr6_6250000_6260000_chr6_6870000_6880000	ENSMUSG00000029755.9	2.46	1.94	3.68	4.07	2.03	2.49	18.45	20.237	15.474	17.853	15.641	12.346	NA	NA	NA	NA	NA	NA	15.064	17.365	12.9471	15.7565	18.6185	20.2489
cluster2	chr14_116920000_116930000_chr14_117640000_117650000	ENSMUSG00000058571.6	1.89	1.93	5.21	3.23	2.8	3.27	29.402	20.911	9.599	15.866	14.735	9.488	NA	NA	NA	NA	NA	NA	16.2675	16.3832	17.6386	18.5503	16.9022	14.2582
cluster2	chr14_30090000_30100000_chr14_30480000_30490000	ENSMUSG00000021962.8	1.76	1.78	4.32	4.27	3.03	3.32	27.48	18.769	14.532	15.638	16.582	7	NA	NA	NA	NA	NA	NA	17.2942	15.8007	20.7871	15.9224	13.3148	16.8807
cluster2	chr1_63720000_63730000_chr1_64460000_64470000	ENSMUSG00000025962.11	4.21	3.11	4.85	5.74	3.31	2.76	21.3	16.702	21.007	15.539	14.298	11.154	NA	NA	NA	NA	NA	NA	13.4993	16.4537	11.7567	17.8018	22.2499	18.2386
cluster2	chr5_141240000_141250000_chr5_142220000_142230000	ENSMUSG00000039683.12	1.08	2.52	4.43	4.29	4.27	2.11	16.164	9.999	18.843	18.128	17.526	19.34	NA	NA	NA	NA	NA	NA	17.418	18.1313	16.234	15.9362	16.7083	15.5721
cluster2	chr11_117210000_117220000_chr11_117830000_117840000	ENSMUSG00000017718.11	2.77	3.06	4.48	5.13	3.59	2.45	13.751	20.028	13.751	13.862	14.121	24.487	NA	NA	NA	NA	NA	NA	15.6024	16.8971	14.3647	16.0325	15.9491	21.1543
cluster2	chr13_54070000_54080000_chr13_54450000_54460000	ENSMUSG00000021474.8	2.63	3.48	3.25	2.99	2.64	2.48	15.415	15.504	17.892	14.787	14.778	21.624	NA	NA	NA	NA	NA	NA	17.2071	16.9467	19.3309	17.0677	14.533	14.9145
cluster2	chr15_53170000_53180000_chr15_53340000_53350000	ENSMUSG00000061731.5	1.97	1.7	3.07	2.63	1.84	2.28	16.85	13.878	19.586	13.091	12.081	24.514	NA	NA	NA	NA	NA	NA	16.0764	16.7999	16.9793	16.5962	15.8757	17.6725
cluster2	chr11_33200000_33210000_chr11_33590000_33600000	ENSMUSG00000040610.7	2.81	1.42	4.24	3.82	2.26	3.07	34.618	26.571	8.014	18.691	9.81	2.296	18.25	25.66	21.34	11.99	9.41	13.34	20.0994	19.7018	17.2749	17.4561	14.5088	10.9591
cluster2	chr1_172120000_172130000_chr1_172330000_172340000	ENSMUSG00000003464.9	2.02	1.75	2.59	2.98	2.03	1.49	17.202	17.118	17.417	17.108	16.631	14.524	NA	NA	NA	NA	NA	NA	15.9753	18.0609	17.3059	17.0848	16.7683	14.8048
cluster2	chr4_96780000_96790000_chr4_97770000_97780000	ENSMUSG00000048747.10	1.99	3.11	5.51	3.88	2.62	2.75	17.945	25.348	21.476	15.142	11.194	8.895	NA	NA	NA	NA	NA	NA	19.1168	15.621	18.0969	14.6939	16.2666	16.2048
cluster2	chr11_80810000_80820000_chr11_81540000_81550000	ENSMUSG00000035413.8	3.05	1.85	4.69	4.97	2.79	2.68	26.897	22.223	15.952	14.089	11.677	9.162	NA	NA	NA	NA	NA	NA	19.4213	17.8284	13.2925	16.1769	15.8079	17.4729
cluster2	chr10_122550000_122560000_chr10_123070000_123080000	ENSMUSG00000034602.9	1.66	2.65	4.71	4.28	3.48	2.79	20.396	16.165	19.402	16.677	17.111	10.248	NA	NA	NA	NA	NA	NA	15.6124	15.2646	18.6202	18.6202	14.5784	17.3043
cluster2	chr18_69160000_69170000_chr18_69590000_69600000	ENSMUSG00000053477.11	1.66	1.23	3.09	3.04	1.76	1.62	9.897	15.096	12.647	23.525	27.456	11.378	10.18	14.23	17.52	19.94	18.94	19.19	17.9555	17.8491	15.0898	16.5725	15.5951	16.9382
cluster2	chr3_66490000_66500000_chr3_66970000_66980000	ENSMUSG00000027833.12	2.31	2.46	3.92	3.09	2.48	1.66	38.727	30.508	13.996	5.412	1.957	9.401	27.53	13.31	19.7	10.2	12.36	16.89	21.4718	18.9126	19.1934	14.8742	12.2719	13.2761
cluster2	chr2_27080000_27090000_chr2_27230000_27240000	ENSMUSG00000036040.10	2.4	2.51	3.69	3.46	1.32	2.46	8.55	11.829	19.073	12.778	19.877	27.892	NA	NA	NA	NA	NA	NA	17.1995	42.1704	15.4726	0	9.68495	15.4726
cluster2	chr12_99170000_99180000_chr12_99390000_99400000	ENSMUSG00000033713.7	2.27	1.96	2.79	2.86	1.9	2	16.887	18.721	15.67	19.082	15.743	13.896	19.08	17.97	17.09	15.53	14.32	16	15.0784	18.4791	14.6113	18.0898	16.3488	17.3927
cluster2	chr9_47010000_47020000_chr9_47530000_47540000	ENSMUSG00000032076.14	2.9	2.55	4	2.82	2.18	1.86	8.661	11.327	18.152	16.947	19.16	25.753	NA	NA	NA	NA	NA	NA	15.5339	12.832	18.8677	17.604	16.4692	18.6931
cluster2	chr1_185450000_185460000_chr1_185500000_185510000	ENSMUSG00000026614.6	1.38	1.91	2.14	2.25	1.7	1.5	8.68	19.532	23.429	20.023	19.307	9.028	10.29	19.97	16.41	24.13	18.35	10.84	15.8002	15.6333	17.2538	16.616	17.5653	17.1314
cluster2	chr17_90010000_90020000_chr17_90450000_90460000	ENSMUSG00000024109.14	3.38	2.21	4.26	4.32	3.4	2.35	5.863	11.594	13.147	22.47	22.731	24.195	NA	NA	NA	NA	NA	NA	13.4508	15.8863	17.9961	17.8554	16.2786	18.5328
cluster2	chr1_35250000_35260000_chr1_36060000_36070000	ENSMUSG00000045216.7	1.54	2.61	3.8	4.28	2.49	2.72	10.641	9.406	18.71	20.533	10.157	30.552	29.94	17.78	10.84	11.54	12.83	17.06	19.6834	18.6653	12.2746	15.9977	17.2442	16.1348
cluster2	chr6_30550000_30560000_chr6_30970000_30980000	ENSMUSG00000071553.6	1.87	1.97	3.48	3.34	2.87	3.02	12.552	11.231	11.985	10.415	7.563	46.254	NA	NA	NA	NA	NA	NA	13.0413	24.0406	24.6917	9.2631	22.4228	6.5404
cluster2	chr1_81910000_81920000_chr1_82290000_82300000	ENSMUSG00000055980.2	2.16	3.7	3.06	4.25	1.77	1.7	29.185	18.048	13.189	16.07	16.247	7.26	NA	NA	NA	NA	NA	NA	20.6721	18.3954	16.0217	15.3261	14.6953	14.8894
cluster2	chr4_117250000_117260000_chr4_117670000_117680000	ENSMUSG00000048772.11	1.11	1.25	3.54	3.69	3.04	2.62	16.051	15.011	17.363	11.33	10.96	29.285	NA	NA	NA	NA	NA	NA	16.5333	16.6605	15.1943	18.1636	17.6514	15.7969
cluster2	chr11_97060000_97070000_chr11_97140000_97150000	ENSMUSG00000038517.11	1.84	1.89	2.14	2.06	1.86	1.92	14.655	12.936	13.78	16.279	13.377	28.973	19.38	21.44	17.84	14.89	15.64	10.81	16.2474	15.8834	16.7273	16.708	17.4779	16.956
cluster2	chr8_87070000_87080000_chr8_87460000_87470000	ENSMUSG00000031654.11	1.46	2.02	3.39	4.01	1.16	2.25	15.163	14.017	21.209	14.058	8.301	27.252	NA	NA	NA	NA	NA	NA	16.0986	16.0986	14.5217	17.9779	18.2872	17.0161
cluster2	chr5_32930000_32940000_chr5_33020000_33030000	ENSMUSG00000018965.10	2.39	1.2	2.68	2.75	1.49	2.22	12.936	12.985	15.189	17.238	20.369	21.283	NA	NA	NA	NA	NA	NA	16.5367	18.5294	16.2715	15.99	17.4069	15.2654
cluster2	chr14_65840000_65850000_chr14_65960000_65970000	ENSMUSG00000022037.10	1.27	1.92	2.92	2.74	2.08	1.87	3.478	6.731	17.805	15.05	16.28	40.657	11.38	19.7	22.95	17.69	16.08	12.2	17.8814	19.5608	3.56874	21.6923	20.1636	17.1332
cluster2	chr8_113680000_113690000_chr8_113840000_113850000	ENSMUSG00000053399.8	1.03	0.89	2.45	2.14	1.5	1.92	6.354	13.628	20.621	25.226	25.801	8.37	8.75	15.79	6.97	21.46	27.58	19.45	16.0652	17.547	16.3374	18.3434	16.9859	14.7211
cluster2	chr14_48110000_48120000_chr14_48340000_48350000	ENSMUSG00000021846.8	2.1	1.16	3.28	3.85	2.2	1.95	19.169	18.135	14.46	18.356	17.211	12.669	NA	NA	NA	NA	NA	NA	16.77	16.3762	18.0204	15.2497	14.0941	19.4896
cluster2	chr18_80990000_81000000_chr18_81930000_81940000	ENSMUSG00000024565.8	2.66	3.75	4.58	4.25	1.77	3.5	26.795	20.413	14.355	16.802	12.522	9.114	NA	NA	NA	NA	NA	NA	17.3911	20.9629	14.9735	15.3862	15.7779	15.5084
cluster2	chr1_153450000_153460000_chr1_153740000_153750000	ENSMUSG00000026475.7	1.53	1.9	3.05	3.79	0.97	2.33	22.601	21.051	11.502	19.472	15.612	9.761	NA	NA	NA	NA	NA	NA	12.2985	17.5894	17.1793	17.6376	17.6818	17.6135
cluster2	chr1_168190000_168200000_chr1_168430000_168440000	ENSMUSG00000052534.11	1.99	1.1	2.56	2.32	2.22	1.5	15.185	16.986	16.617	18.945	18.284	13.981	9.58	15.5	9.58	24.23	19.2	21.91	16.086	16.7559	16.4955	16.6272	16.7559	17.2795
cluster2	chr13_58800000_58810000_chr13_58990000_59000000	ENSMUSG00000055254.10	2.19	1.89	2.37	3.1	1.88	1.42	9.077	11.423	13.363	18.091	19.912	28.135	24.15	18.01	16.48	13.61	11.5	16.24	16.8465	16.0588	16.8753	16.7216	15.6073	17.8904
cluster2	chr11_24080000_24090000_chr11_24960000_24970000	ENSMUSG00000000861.11	1.28	3.04	6.21	5.36	3.07	2.92	12.03	14.837	15.149	19.476	22.45	16.059	NA	NA	NA	NA	NA	NA	15.6138	16.1903	16.1547	16.2473	14.7703	21.0236
cluster2	chr10_99100000_99110000_chr10_99550000_99560000	ENSMUSG00000019952.10	3.18	2.41	3.61	4.54	1.49	3.45	21.406	15.802	20.451	13.808	14.009	14.524	5.93	10.79	15.7	24.98	26.68	15.91	16.6324	15.8547	16.1614	16.8442	16.8442	17.6631
cluster2	chr11_113690000_113700000_chr11_114660000_114670000	ENSMUSG00000057322.8	2.8	2.66	5.09	4.26	3.06	3.82	17.494	17.903	14.66	16.061	13.694	20.189	25.23	15.37	12.57	14.89	15.41	16.52	17.0931	17.407	16.79	16.1693	15.8698	16.6709
cluster2	chr11_97490000_97500000_chr11_97640000_97650000	ENSMUSG00000047988.1	1.61	1.78	2.77	3.94	1.77	1.64	16.821	20.974	9.135	27.715	19.266	6.09	NA	NA	NA	NA	NA	NA	19.5897	21.0415	12.7735	16.9109	16.9109	12.7735
cluster2	chr2_53310000_53320000_chr2_54080000_54090000	ENSMUSG00000075334.2	6.24	4.72	5.41	5.4	3.8	3.05	7.509	15.481	7.772	22.314	27.599	19.325	NA	NA	NA	NA	NA	NA	13.1922	17.0864	15.3312	17.8066	18.3198	18.2638
cluster2	chr17_50300000_50310000_chr17_50500000_50510000	ENSMUSG00000038910.6	1.61	2.67	3.27	2.85	1.58	1.8	13.655	11.472	20.518	17.359	16.489	20.507	NA	NA	NA	NA	NA	NA	17.5536	16.6061	17.0565	16.8897	16.4793	15.4149
cluster2	chr2_37990000_38000000_chr2_38360000_38370000	ENSMUSG00000000247.7	2.52	2.03	3.49	3.96	1.84	2.21	30.298	23.101	14.049	14.254	10.902	7.395	24.85	19.18	16.34	10.98	17.97	10.68	17.9188	17.7031	17.7804	16.6956	16.2708	13.6314
cluster2	chr4_142230000_142240000_chr4_142620000_142630000	ENSMUSG00000040606.9	2.78	1.13	3.59	3.39	1.5	1.67	17.78	15.568	10.667	19.356	19.992	16.637	22.07	18.78	17.47	13.81	14.09	13.76	16.039	18.7181	16.3156	16.529	17.0546	15.3436
cluster2	chr9_35260000_35270000_chr9_35410000_35420000	ENSMUSG00000032044.4	1.79	1.3	2.88	2.31	1.88	1.18	19.542	18.276	20.15	16.291	15.502	10.239	16.13	26.39	22.1	15.12	14.63	5.63	15.3884	16.2704	17.739	14.193	18.2046	18.2046
cluster2	chr7_140030000_140040000_chr7_140860000_140870000	ENSMUSG00000025470.10	2.08	2.35	3.97	5.09	3.09	2.48	13.493	15.553	17.287	15.761	15.084	22.823	NA	NA	NA	NA	NA	NA	16.3992	15.4779	16.8515	17.4947	17.3105	16.4662
cluster2	chr2_168220000_168230000_chr2_168630000_168640000	ENSMUSG00000078919.6	1.13	1.63	3.95	3.28	3.12	1.81	18.404	16.325	13.708	14.747	12.705	24.11	NA	NA	NA	NA	NA	NA	17.2007	17.5328	16.4259	16.3327	16.6851	15.8229
cluster2	chr2_145930000_145940000_chr2_146340000_146350000	ENSMUSG00000001767.5	3.91	4.09	4.21	3.85	1.13	1.71	19.521	18.9	19.51	16.558	16.463	9.047	17.94	22.8	20.71	14.95	13.25	10.36	17.4531	16.4698	15.886	16.6268	17.4531	16.1113
cluster2	chr4_95040000_95050000_chr4_95640000_95650000	ENSMUSG00000052684.4	3.17	3.05	6	5.53	2.35	1.92	23.146	21.397	8.766	18.045	16.272	12.375	NA	NA	NA	NA	NA	NA	15.5625	16.0036	16.1192	16.4875	16.0421	19.785
cluster2	chr2_74710000_74720000_chr2_75320000_75330000	ENSMUSG00000101174.2	2.78	2.98	4.38	5.06	2.01	2.83	19.889	10.695	37.329	10.695	10.695	10.695	NA	NA	NA	NA	NA	NA	25.8518	22.3299	26.0811	14.5045	4.32427	6.90841
cluster2	chr1_151420000_151430000_chr1_151700000_151710000	ENSMUSG00000052748.10	1.6	1.62	3.23	4.58	2.35	3.03	19.728	22.793	15.16	16.37	13.946	12.004	NA	NA	NA	NA	NA	NA	15.1378	14.8006	18.0542	14.4452	17.0699	20.4921
cluster2	chr11_117220000_117230000_chr11_117830000_117840000	ENSMUSG00000017718.11	1.79	3.18	5.91	4.62	3.06	3.13	13.751	20.028	13.751	13.862	14.121	24.487	36.77	20.99	8.58	15.15	10.17	8.34	15.6024	16.8971	14.3647	16.0325	15.9491	21.1543
cluster2	chr8_125160000_125170000_chr8_125890000_125900000	ENSMUSG00000060212.9	5.17	3.42	6.14	4.4	2.32	2.49	7.081	14.154	20.402	22.056	23.544	12.763	13.08	17.17	15.48	19.73	19.45	15.08	14.6186	15.4176	14.0547	19.2151	17.9978	18.6961
cluster2	chr13_97240000_97250000_chr13_98000000_98010000	ENSMUSG00000041773.7	2.33	1.25	2.94	4.43	2.26	2.47	5.048	9.667	20.39	18.784	28.324	17.786	6.01	12.15	15.61	22.88	21.45	21.9	12.8029	19.1197	15.8366	16.0148	18.113	18.113
cluster2	chr7_140030000_140040000_chr7_140860000_140870000	ENSMUSG00000025474.8	2.08	2.35	3.97	5.09	3.09	2.48	17.817	17.28	16.291	15.691	16.461	16.461	NA	NA	NA	NA	NA	NA	17.2762	16.3636	17.7208	17.0771	15.5671	15.9952
cluster2	chr8_120170000_120180000_chr8_120280000_120290000	ENSMUSG00000042269.11	1.86	1.91	2.81	2.17	1.77	2.2	24.992	15.505	24.106	8.652	12.844	13.901	26.35	20.4	16.55	13.37	12.16	11.18	26.713	24.1352	8.85535	12.5417	18.8994	8.85535
cluster2	chr11_108050000_108060000_chr11_108340000_108350000	ENSMUSG00000000049.7	2.19	1.24	4.02	3.83	2.93	2.16	4.213	42.585	5.036	28.307	5.416	14.443	NA	NA	NA	NA	NA	NA	15.2337	16.2468	17.7285	17.3512	16.6667	16.7732
cluster2	chr11_61110000_61120000_chr11_61500000_61510000	ENSMUSG00000001039.8	3.12	3.12	3.48	4.45	3.22	2.52	14.306	20.04	21.541	16.93	13.807	13.375	NA	NA	NA	NA	NA	NA	16.8572	15.5174	16.4772	16.1005	16.7458	18.3018
cluster2	chr2_18690000_18700000_chr2_19290000_19300000	ENSMUSG00000087182.3	2.84	2.4	3.5	4.1	1.8	2.97	41.441	2.963	20.986	2.963	2.963	28.684	NA	NA	NA	NA	NA	NA	15.4632	16.8589	18.7864	16.127	15.4632	17.3014
cluster2	chr3_121430000_121440000_chr3_121480000_121490000	ENSMUSG00000053931.7	1.3	1.04	2.18	2.04	1.67	1.98	21.964	18.706	17.338	17.403	17.069	7.52	13.94	16.79	15.93	18.33	17.19	17.81	16.659	16.5915	16.9182	17.4545	16.4068	15.97
cluster2	chr4_124930000_124940000_chr4_125040000_125050000	ENSMUSG00000028873.12	2.17	2.13	2.57	2.33	1.18	1.76	37.766	26.072	10.052	12.265	10.35	3.494	NA	NA	NA	NA	NA	NA	17.3864	16.2776	15.1588	16.9055	17.2561	17.0157
cluster2	chr15_30170000_30180000_chr15_30630000_30640000	ENSMUSG00000022240.9	1.5	2.51	4.07	3.91	1.8	2.12	8.786	10.792	16.566	17.062	16.924	29.87	15.41	16.43	21.99	16.1	13.42	16.65	16.6017	17.7958	11.8773	17.7958	17.3535	18.5759
cluster2	chr11_117860000_117870000_chr11_118090000_118100000	ENSMUSG00000070330.2	1.5	2.71	3.06	3.91	1.91	2.87	14.578	27.11	14.578	14.578	14.578	14.578	NA	NA	NA	NA	NA	NA	36.4498	14.7075	12.0831	17.1132	7.56333	12.0831
cluster2	chr2_62640000_62650000_chr2_63450000_63460000	ENSMUSG00000026896.10	2.65	3.73	8.32	8.19	5.69	3.79	20.142	15.545	17.57	10.91	14.4	21.433	7.51	18.3	15.83	23.52	19.16	15.69	15.0225	18.9065	17.3035	16.1826	16.649	15.9357
cluster2	chr11_113640000_113650000_chr11_113800000_113810000	ENSMUSG00000041654.11	1.94	1.28	3.16	2.47	1.68	1.76	11.129	14.267	15.977	19.027	19.388	20.211	18.39	16.3	16.58	14.26	12.98	21.48	16.8243	17.5929	15.635	16.2771	17.0204	16.6503
cluster2	chr4_99930000_99940000_chr4_100540000_100550000	ENSMUSG00000025791.14	1.14	4.64	6.35	4.66	3.41	3.87	12.655	12.597	19.049	14.428	16.158	25.114	NA	NA	NA	NA	NA	NA	15.3843	15.9794	17.2036	17.3022	18.7197	15.4109
cluster2	chr4_59090000_59100000_chr4_59580000_59590000	ENSMUSG00000028383.13	3.36	3.9	4.42	6.09	1.72	2.84	18.466	18.302	15.448	14.405	13.983	19.396	NA	NA	NA	NA	NA	NA	15.0884	17.5279	18.0742	15.2895	16.1165	17.9035
cluster2	chr14_21990000_22000000_chr14_22350000_22360000	ENSMUSG00000039081.9	2.34	1.67	3.48	3.63	1.63	2.31	28.447	17.983	11.943	17.013	12.29	12.325	19.83	22.99	17.75	15.37	16.16	7.9	20.3445	15.8755	14.8159	17.012	17.3967	14.5555
cluster2	chr14_121030000_121040000_chr14_121270000_121280000	ENSMUSG00000025555.10	1.5	2	2.65	3.11	1.9	1.82	13.669	9.744	14.037	17.483	20.199	24.868	NA	NA	NA	NA	NA	NA	16.4617	16.3777	17.0283	17.9217	16.085	16.1255
cluster2	chr12_55990000_56000000_chr12_56530000_56540000	ENSMUSG00000001496.11	2.02	2.73	3.68	3.51	3.6	2.28	46.481	17.583	15.556	8.66	5.525	6.195	NA	NA	NA	NA	NA	NA	17.0109	19.3421	18.9217	11.6883	14.5678	18.4692
cluster2	chr1_162360000_162370000_chr1_162540000_162550000	ENSMUSG00000026694.15	2.91	2.69	3.34	2.98	2.99	2.1	19.385	19.565	9.982	18.768	18.467	13.834	12.12	17.86	17.17	19.75	15.79	17.3	17.4224	16.0001	14.7753	17.3589	17.1079	17.3354
cluster2	chr3_104020000_104030000_chr3_104510000_104520000	ENSMUSG00000032913.9	2.8	1.42	3.53	3.51	3.33	1.29	17.151	15.448	19.329	17.92	19.447	10.705	NA	NA	NA	NA	NA	NA	15.2203	16.3173	17.3054	16.4336	17.9411	16.7823
cluster2	chr19_45530000_45540000_chr19_45740000_45750000	ENSMUSG00000025219.9	1.43	1.48	2.76	2.44	1.65	2.1	46.447	21.395	20.147	5.242	3.298	3.47	NA	NA	NA	NA	NA	NA	19.8863	19.4432	14.2272	16.173	14.94	15.3302
cluster2	chr3_104520000_104530000_chr3_104640000_104650000	ENSMUSG00000032902.1	2.52	1.46	2.72	2.65	1.63	1.91	22.803	15.553	16.688	12.188	14.799	17.969	NA	NA	NA	NA	NA	NA	16.9891	17.4711	17.3985	15.5035	17.0584	15.5794
cluster2	chr19_46670000_46680000_chr19_47010000_47020000	ENSMUSG00000025041.12	1.85	2.54	2.89	2.95	2	2.11	15.524	15.034	17.663	15.777	16.499	19.502	NA	NA	NA	NA	NA	NA	15.0523	15.9163	16.8323	17.1327	17.5666	17.4998
cluster2	chr14_7820000_7830000_chr14_7920000_7930000	ENSMUSG00000025278.8	2.22	2.09	2.45	3	2.22	1.75	35.421	15.985	13.968	14.798	16.392	3.436	NA	NA	NA	NA	NA	NA	14.7195	16.2111	18.1118	18.5256	18.6026	13.8293
cluster2	chr3_152980000_152990000_chr3_153430000_153440000	ENSMUSG00000039037.5	1.12	2.61	5.21	5.28	2.47	2.99	3.198	6.928	14.298	18.02	20.18	37.376	12.88	14.93	16.9	17.53	20.83	16.93	15.8463	16.7777	15.4221	16.6716	17.835	17.4472
cluster2	chr6_145860000_145870000_chr6_146250000_146260000	ENSMUSG00000030256.7	1.53	2.78	4.45	4.28	3.07	2.9	10.064	10.817	16.264	16.33	21.019	25.506	NA	NA	NA	NA	NA	NA	18.2921	17.4044	15.1586	16.2031	17.3853	15.5565
cluster2	chr12_99130000_99140000_chr12_99880000_99890000	ENSMUSG00000021176.5	3.83	4.47	4.78	5.09	2.67	3.6	28.873	26.73	16.336	13.346	10.138	4.578	NA	NA	NA	NA	NA	NA	13.9362	18.0046	18.6325	15.2749	18.0962	16.0555
cluster2	chr11_50430000_50440000_chr11_50610000_50620000	ENSMUSG00000020375.5	2.22	2.75	3.21	3.17	0.84	1.04	17.034	16.335	18.57	16.554	16.274	15.233	NA	NA	NA	NA	NA	NA	15.8339	15.5916	16.9779	17.7655	18.2181	15.613
cluster2	chr18_3500000_3510000_chr18_4130000_4140000	ENSMUSG00000024232.1	3.37	2.64	5.6	5.42	3.69	3.14	18.538	16.153	18.341	14.486	15.084	17.397	NA	NA	NA	NA	NA	NA	16.2933	14.8905	13.9129	16.6419	19.6387	18.6227
cluster2	chr5_34210000_34220000_chr5_34330000_34340000	ENSMUSG00000029110.9	1.36	1.11	3.74	2.59	1.36	1.54	19.485	17.111	18.05	15.226	16.31	13.818	NA	NA	NA	NA	NA	NA	16.2931	17.091	16.3128	16.6032	16.6032	17.0966
cluster2	chr11_3530000_3540000_chr11_3920000_3930000	ENSMUSG00000020439.13	2.53	1.52	6.63	3.61	3.3	3.31	29.502	19.196	12.849	14.67	15.254	8.529	NA	NA	NA	NA	NA	NA	16.5978	17.4977	12.7493	16.8822	17.4977	18.7753
cluster2	chr2_72570000_72580000_chr2_73260000_73270000	ENSMUSG00000068859.5	2.78	2.57	3.86	4.87	2.41	2.22	19.371	19.704	18.294	17.519	10.01	15.102	NA	NA	NA	NA	NA	NA	12.5873	18.088	18.5915	16.76	18.4971	15.4761
cluster2	chr11_94770000_94780000_chr11_94930000_94940000	ENSMUSG00000001506.10	1.38	1.98	3.37	3.01	2.16	2.25	48.888	6.603	6.812	8.038	20.608	9.051	NA	NA	NA	NA	NA	NA	23.2747	6.14015	5.04451	20.2617	18.877	26.4019
cluster2	chr8_25300000_25310000_chr8_25590000_25600000	ENSMUSG00000037363.8	2.53	2.1	4.52	3.5	0.95	1.51	13.506	13.483	17.668	16.118	19.289	19.935	15.54	12.86	19.8	17.18	17.27	17.34	15.8401	15.0308	17.334	16.7421	16.8883	18.1646
cluster2	chr10_99100000_99110000_chr10_99550000_99560000	ENSMUSG00000090035.3	3.18	2.41	3.61	4.54	1.49	3.45	25.277	16.466	16.812	14.661	15.914	10.87	5.93	10.79	15.7	24.98	26.68	15.91	17.3408	15.567	16.4771	15.2778	17.5221	17.8151
cluster2	chr4_117280000_117290000_chr4_117590000_117600000	ENSMUSG00000028677.14	2.27	2	3.96	2.83	1.43	2.76	17.376	16.94	13.72	17.098	16.625	18.24	18.31	17.89	18.37	14.7	16.41	14.31	17.3015	16.8611	17.9538	17.4394	16.2055	14.2386
cluster2	chr9_44810000_44820000_chr9_44920000_44930000	ENSMUSG00000038717.7	1.2	1.45	2.12	2.31	2.24	1.79	9.868	17.68	16.519	16.273	15.122	24.538	NA	NA	NA	NA	NA	NA	15.7457	17.6181	16.2949	15.9516	16.7715	17.6181
cluster2	chr10_43570000_43580000_chr10_43760000_43770000	ENSMUSG00000047139.8	1.4	2.02	2.68	2.83	1.35	2.05	10.267	13.253	23.075	19.314	20.439	13.653	NA	NA	NA	NA	NA	NA	16.5315	13.5214	18.0905	16.4682	17.4542	17.9342
cluster2	chr3_130730000_130740000_chr3_131120000_131130000	ENSMUSG00000062006.8	1.48	1.54	3.45	4.65	2.27	2.63	16.086	18.244	18.676	17.121	14.468	15.404	NA	NA	NA	NA	NA	NA	20.4699	22.8134	17.0093	17.1878	18.7021	3.81759
cluster2	chr4_127980000_127990000_chr4_128430000_128440000	ENSMUSG00000028804.14	1.12	1.01	4.97	4.62	2.15	2.84	12.314	14.917	12.145	24.757	23.516	12.35	NA	NA	NA	NA	NA	NA	16.3821	16.773	16.7361	16.5223	17.9713	15.6152
cluster2	chr11_97520000_97530000_chr11_97570000_97580000	ENSMUSG00000038453.11	1.68	1.95	2.12	2.05	1.84	1.63	10.614	12.22	13.226	21.579	15.647	26.714	27.41	21.03	16.51	12.87	10.23	11.95	15.2518	17.1681	15.3943	18.2974	17.8837	16.0047
cluster2	chr4_45390000_45400000_chr4_45790000_45800000	ENSMUSG00000035561.5	1.57	2.84	3.5	3.99	2.46	2.62	6.773	11.981	11.677	18.025	20.467	31.076	18.01	19.72	18.68	17.94	14.7	10.95	12.3896	16.047	18.384	17.1527	17.8129	18.2139
cluster2	chr18_64890000_64900000_chr18_65220000_65230000	ENSMUSG00000024589.11	1.09	1.4	3.2	3	2.55	1.74	11.348	14.117	18.107	21.225	21.986	13.217	NA	NA	NA	NA	NA	NA	18.604	16.762	17.2564	17.0948	15.7505	14.5322
cluster2	chr1_86150000_86160000_chr1_86340000_86350000	ENSMUSG00000062590.9	2.26	1.8	3.06	3.96	2.99	1.53	17.887	16.583	13.493	16.786	16.102	19.149	NA	NA	NA	NA	NA	NA	15.9899	16.0891	18.1804	15.5434	14.7535	19.4436
cluster2	chr2_118610000_118620000_chr2_118890000_118900000	ENSMUSG00000040007.8	1.69	1.07	2.76	3.3	2.36	1.2	17.529	16.009	7.926	21.027	18.592	18.917	NA	NA	NA	NA	NA	NA	14.1748	20.0726	16.1056	15.2709	16.835	17.5411
cluster2	chr3_128310000_128320000_chr3_129200000_129210000	ENSMUSG00000028023.12	3.12	3.76	5.44	4.44	2.28	3.23	34.058	26.232	20.965	5.235	4.304	9.205	NA	NA	NA	NA	NA	NA	17.9019	20.2672	15.8138	15.7004	15.7382	14.5786
cluster2	chr9_107920000_107930000_chr9_108040000_108050000	ENSMUSG00000070284.6	1.7	1.35	2.09	2.35	1.26	1.85	14.531	19.543	17.3	16.769	15.846	16.012	11.52	12.74	12.64	14.68	18.34	30.1	16.8651	16.6879	15.1121	17.1697	17.8037	16.3615
cluster2	chr3_51410000_51420000_chr3_52240000_52250000	ENSMUSG00000063273.7	2.28	2.16	3.53	3.75	2.89	1.79	23.58	19.829	11.122	19.264	16.237	9.969	NA	NA	NA	NA	NA	NA	16.8291	17.6214	16.071	16.9403	16.433	16.1052
cluster2	chr14_24660000_24670000_chr14_25460000_25470000	ENSMUSG00000007817.10	3.2	3.67	4.65	4.47	3.33	4.02	20.334	19.137	13.587	18.571	16.275	12.097	16.11	19.01	18.33	18.09	17.05	11.42	16.758	16.8052	17.0497	16.6107	16.7698	16.0066
cluster2	chr1_63720000_63730000_chr1_64460000_64470000	ENSMUSG00000025963.5	4.21	3.11	4.85	5.74	3.31	2.76	14.176	15.921	22.425	11.976	7.846	27.656	NA	NA	NA	NA	NA	NA	16.3343	16.6973	17.2946	16.5181	17.2119	15.9438
cluster2	chr18_45560000_45570000_chr18_45930000_45940000	ENSMUSG00000054477.10	0.62	2.44	3.21	3.6	2.03	2.08	8.398	14.255	20.044	21.272	20.459	15.572	NA	NA	NA	NA	NA	NA	16.2096	16.2425	16.6846	16.577	16.6398	17.6465
cluster2	chr6_86420000_86430000_chr6_86670000_86680000	ENSMUSG00000001156.7	1	2.7	3.3	3.21	0.71	1.34	20.797	18.105	15.571	18.711	17.892	8.925	NA	NA	NA	NA	NA	NA	17.0934	17.1677	14.7226	16.9633	16.8853	17.1677
cluster2	chr2_58050000_58060000_chr2_58660000_58670000	ENSMUSG00000026830.9	3.8	3.93	7.28	6.32	4.75	5.4	21.587	16.445	19.282	17.861	16.786	8.039	9.98	15.87	19	21.72	17.2	16.24	16.8086	13.6927	28.5853	9.08651	13.6927	18.1343
cluster2	chr15_93590000_93600000_chr15_93970000_93980000	ENSMUSG00000036158.8	2.81	2.22	3.68	4.21	2.21	3.43	10.987	7.742	16.77	17.757	24.68	22.064	NA	NA	NA	NA	NA	NA	16.9499	15.8158	16.1273	15.8971	17.1124	18.0975
cluster2	chr4_133670000_133680000_chr4_133780000_133790000	ENSMUSG00000043257.11	1.77	0.71	2.74	2.57	2.29	1.22	19.898	17.856	9.946	19.293	17.044	15.963	NA	NA	NA	NA	NA	NA	16.5201	15.9966	16.5699	17.0436	16.7052	17.1646
cluster2	chr17_71620000_71630000_chr17_72600000_72610000	ENSMUSG00000055471.6	3.5	4.77	5.38	6.14	2.36	1.94	5.422	17.203	13.03	19.238	27.914	17.193	NA	NA	NA	NA	NA	NA	13.7471	16.794	17.8051	17.3018	17.8051	16.5468
cluster2	chr11_24070000_24080000_chr11_24560000_24570000	ENSMUSG00000000861.11	2.62	3.35	3.73	4.51	2.29	1.58	12.03	14.837	15.149	19.476	22.45	16.059	NA	NA	NA	NA	NA	NA	15.6138	16.1903	16.1547	16.2473	14.7703	21.0236
cluster2	chr10_84130000_84140000_chr10_84430000_84440000	ENSMUSG00000020032.10	2.63	1.22	3.62	4.39	1.2	1.41	8.584	12.507	25.702	21.07	24.217	7.92	NA	NA	NA	NA	NA	NA	16.7276	16.8262	15.459	17.3572	17.7101	15.92
cluster2	chr6_6250000_6260000_chr6_6870000_6880000	ENSMUSG00000029754.9	2.46	1.94	3.68	4.07	2.03	2.49	19.602	27.158	8.943	21.388	14.915	7.993	NA	NA	NA	NA	NA	NA	17.8535	15.9991	17.5752	14.7231	16.4257	17.4234
cluster2	chr12_40270000_40280000_chr12_40440000_40450000	ENSMUSG00000055917.10	2.09	2.31	2.56	3.06	1.67	2.51	14.578	15.98	20.356	13.57	15.62	19.897	NA	NA	NA	NA	NA	NA	15.3386	16.7162	16.2687	16.419	16.8526	18.405
cluster2	chr7_80390000_80400000_chr7_80850000_80860000	ENSMUSG00000038797.9	2.46	3.01	4.12	4.41	3.22	0.39	13.237	19.308	22.436	17.685	18.356	8.979	NA	NA	NA	NA	NA	NA	15.8021	15.8708	17.2793	16.2728	16.1147	18.6603
cluster2	chr9_63140000_63150000_chr9_63330000_63340000	ENSMUSG00000022245.11	2.41	2.01	2.27	2.5	1.39	1.74	26.524	16.028	14.894	16.835	9.001	16.718	NA	NA	NA	NA	NA	NA	21.0472	16.0435	12.3635	15.3223	16.0435	19.18
cluster2	chr6_52260000_52270000_chr6_52940000_52950000	ENSMUSG00000038210.10	2.98	0.92	3.49	4.43	3.23	2.1	6.388	35.312	6.388	6.388	39.136	6.388	NA	NA	NA	NA	NA	NA	0	0	13.451	28.241	8.41956	49.8884
cluster2	chr2_173100000_173110000_chr2_173570000_173580000	ENSMUSG00000027517.9	1.55	3.64	4.8	4.14	3.07	3.56	11.923	11.923	11.923	11.923	40.384	11.923	NA	NA	NA	NA	NA	NA	22.7577	18.8515	16.9788	16.4445	15.2461	9.72143
cluster2	chr16_73480000_73490000_chr16_74410000_74420000	ENSMUSG00000052516.13	3	4.59	5.6	3.89	3.45	3.97	11.646	14.412	16.451	21.538	25.821	10.132	NA	NA	NA	NA	NA	NA	15.707	16.7693	16.9225	15.5962	18.9885	16.0166
cluster2	chr4_132920000_132930000_chr4_133290000_133300000	ENSMUSG00000028878.7	1.48	1.81	3.25	3.85	1.98	1.51	11.402	15.774	18.651	19.437	19.147	15.589	9.85	16.07	17.88	19.92	21.61	14.68	17.5787	16.8443	16.8853	16.7896	18.0126	13.8895
cluster2	chr14_21990000_22000000_chr14_22510000_22520000	ENSMUSG00000039081.9	2.12	2.72	5.57	4.42	1.69	1.6	28.447	17.983	11.943	17.013	12.29	12.325	NA	NA	NA	NA	NA	NA	20.3445	15.8755	14.8159	17.012	17.3967	14.5555
cluster2	chr2_44520000_44530000_chr2_45110000_45120000	ENSMUSG00000026872.12	2.46	1.97	3.37	3.03	2.05	2.41	12.137	14.501	15.461	22.247	24.486	11.169	21.28	17.44	15.8	16.46	15.5	13.51	18.4894	17.0314	16.7812	16.6311	14.9863	16.0806
cluster2	chr13_44360000_44370000_chr13_44720000_44730000	ENSMUSG00000038518.11	1.43	1.09	3.28	2.95	1.59	2.38	31.709	18.708	9.523	16.305	16.432	7.324	28.34	17.26	15.01	11.65	13.73	14.01	17.9469	15.5385	16.3355	15.8826	14.2747	20.0218
cluster2	chr6_88990000_89000000_chr6_89350000_89360000	ENSMUSG00000030084.7	2.69	2.92	3.68	5.08	2.86	2.21	20.126	15.452	15.403	16.895	17.45	14.674	NA	NA	NA	NA	NA	NA	14.5002	16.4875	17.0773	15.5937	15.9385	20.4029
cluster2	chr4_99930000_99940000_chr4_100540000_100550000	ENSMUSG00000028549.13	1.14	4.64	6.35	4.66	3.41	3.87	30.679	23.773	16.186	11.585	9.918	7.86	NA	NA	NA	NA	NA	NA	16.0642	17.2537	17.4123	14.9475	15.6512	18.6711
cluster2	chr14_11550000_11560000_chr14_11860000_11870000	ENSMUSG00000021745.9	1.75	2.36	2.67	4.12	1.98	2.45	20.841	18.605	16.797	15.523	15.208	13.027	NA	NA	NA	NA	NA	NA	16.7327	16.5472	16.9255	16.0998	16.529	17.1656
cluster2	chr9_71880000_71890000_chr9_72110000_72120000	ENSMUSG00000032228.12	2.05	1.58	3.19	3.3	1.33	2.49	26.795	20.811	16.919	14.635	12.697	8.143	22.71	21.08	13.98	15.05	12.9	14.26	16.4869	17.4494	15.6752	17.6929	16.4985	16.197
cluster2	chr11_96260000_96270000_chr11_96560000_96570000	ENSMUSG00000020875.9	2	2.65	3.6	4.46	2.15	1.67	22.231	11.955	11.955	11.955	29.95	11.955	NA	NA	NA	NA	NA	NA	19.2235	0	27.2503	20.2414	6.03461	27.2503
cluster2	chr6_49050000_49060000_chr6_49360000_49370000	ENSMUSG00000047115.11	2.49	2.78	4.99	3.85	2.54	3.49	16.926	17.133	18.565	16.78	14.332	16.265	12.16	14.64	15.83	15.72	13.99	27.65	16.6746	16.0545	16.2012	16.4434	18.1241	16.5021
cluster2	chr7_115260000_115270000_chr7_116020000_116030000	ENSMUSG00000051910.9	2.91	3.91	4.54	3.97	3.66	2.51	20.827	23.966	14.062	17.579	15.353	8.213	NA	NA	NA	NA	NA	NA	27.4901	16.781	13.7867	19.5259	8.62965	13.7867
cluster2	chr18_69200000_69210000_chr18_69520000_69530000	ENSMUSG00000053477.11	2.6	2.05	3.43	2.63	1.9	1.97	9.897	15.096	12.647	23.525	27.456	11.378	14.95	15.32	13.26	20.79	16.4	19.28	17.9555	17.8491	15.0898	16.5725	15.5951	16.9382
cluster2	chr11_113210000_113220000_chr11_113650000_113660000	ENSMUSG00000018661.13	2.23	1.83	3.36	3.19	2.76	3.28	17.338	15.83	16.622	17.743	16.622	15.844	16.54	19.82	21.3	19.72	11.77	10.85	14.2538	17.3603	16.1953	18.1212	18.1212	15.9482
cluster2	chr1_63730000_63740000_chr1_64460000_64470000	ENSMUSG00000025962.11	3.09	3.91	4.79	4.41	3.08	3.45	21.3	16.702	21.007	15.539	14.298	11.154	NA	NA	NA	NA	NA	NA	13.4993	16.4537	11.7567	17.8018	22.2499	18.2386
cluster2	chr2_30470000_30480000_chr2_30880000_30890000	ENSMUSG00000089762.3	2.04	2.11	3.5	3.21	1.97	2.04	13.605	12.556	20.058	11.6	8.428	33.753	20.87	16.19	14.39	16.08	15.18	17.29	15.4262	17.5403	18.1678	16.908	14.1857	17.772
cluster2	chr2_73800000_73810000_chr2_74660000_74670000	ENSMUSG00000001823.5	1.35	2.88	4.4	4.52	2.87	1.59	14.578	27.11	14.578	14.578	14.578	14.578	NA	NA	NA	NA	NA	NA	33.0335	0	16.5667	23.4633	10.3698	16.5667
cluster2	chr13_51840000_51850000_chr13_52260000_52270000	ENSMUSG00000021453.2	2.26	1.81	2.94	2.68	2.04	1.86	23.994	26.839	14.022	17.489	13.09	4.567	NA	NA	NA	NA	NA	NA	16.1971	16.1315	18.6693	16.0659	16.6425	16.2938
cluster2	chr9_120570000_120580000_chr9_121170000_121180000	ENSMUSG00000025794.8	1.13	2.89	4.01	3.44	2.11	0.55	19.805	18.911	17.421	14.44	13.641	15.783	9.44	9.74	10.18	14.24	18.42	37.99	16.0811	16.9529	17.5605	16.9113	17.1491	15.3451
cluster2	chr12_8310000_8320000_chr12_8510000_8520000	ENSMUSG00000020605.8	1.52	2.58	3.18	3.73	2.39	2.69	19.49	17.904	15.336	17.683	19.067	10.52	NA	NA	NA	NA	NA	NA	17.3326	18.0394	14.2765	18.1679	18.2483	13.9352
cluster2	chr10_20540000_20550000_chr10_20930000_20940000	ENSMUSG00000019990.10	2.2	4.56	3.83	3.42	3.39	3.2	14.778	14.932	13.28	24.383	20.989	11.638	NA	NA	NA	NA	NA	NA	16.3528	17.9237	16.7468	14.0964	18.5939	16.2863
cluster2	chr17_86940000_86950000_chr17_87260000_87270000	ENSMUSG00000024150.7	2.68	1.89	2.95	2.85	1.89	2.53	16.043	17.279	19.496	16.423	16.662	14.096	11.4	19.18	16.51	20.91	15.86	16.14	17.1678	16.4656	19.0135	16.4656	16.7541	14.1333
cluster2	chr3_88940000_88950000_chr3_89040000_89050000	ENSMUSG00000068921.10	2.46	1.94	2.72	2.13	1.94	1.58	15.278	15.803	17.313	18.455	18.07	15.081	NA	NA	NA	NA	NA	NA	15.718	16.797	16.9218	17.2606	17.4122	15.8904
cluster2	chr14_32590000_32600000_chr14_33030000_33040000	ENSMUSG00000041730.9	1.2	1.13	3.76	3.44	3.65	2.29	48.966	24.739	9.407	4.452	1.593	10.843	NA	NA	NA	NA	NA	NA	13.2044	18.4703	21.4046	16.9747	19.2892	10.6568
cluster2	chr10_93060000_93070000_chr10_93540000_93550000	ENSMUSG00000015890.2	1.68	3.31	4.4	5.3	3.07	3.11	9.655	11.696	12.836	4.517	8.843	52.453	14.78	13.36	13.93	15.63	20.41	21.89	15.663	19.8049	21.5925	13.5212	16.0172	13.4013
cluster2	chr11_11460000_11470000_chr11_11790000_11800000	ENSMUSG00000020193.3	1.93	1.88	4.26	6.37	4.22	3.48	13.307	12.316	19.303	12.083	15.198	27.792	NA	NA	NA	NA	NA	NA	15.8999	16.4351	17.7251	15.5017	19.1646	15.2736
cluster2	chr15_94930000_94940000_chr15_95520000_95530000	ENSMUSG00000022454.12	1.74	2.34	5.65	4.88	2.51	3.57	9.629	12.447	15.346	18.061	22.612	21.905	10.54	23.17	18.2	13.35	17.41	17.32	17.0281	16.3879	16.7582	18.1296	16.8869	14.8094
cluster2	chr8_120380000_120390000_chr8_120590000_120600000	ENSMUSG00000031821.7	2.08	1.41	3.45	2.62	2.18	2.42	31.3	28.66	15.7	11.072	8.479	4.789	13.14	22.72	23.91	17.06	15.99	7.17	17.7467	16.296	15.7327	16.6568	17.0103	16.5574
cluster2	chr12_29520000_29530000_chr12_29860000_29870000	ENSMUSG00000061911.10	1.5	1.35	3.2	3.18	1.12	1.75	4.806	11.645	14.697	22.328	26.262	20.263	9.62	12.97	15.49	15.43	18.98	27.51	14.8318	17.2337	15.0098	17.6277	18.2603	17.0367
cluster2	chr8_106930000_106940000_chr8_107010000_107020000	ENSMUSG00000041308.5	1.31	1.87	2.08	2.22	1.8	1.82	31.12	16.89	12.187	15.056	13.137	11.61	NA	NA	NA	NA	NA	NA	17.1196	15.8113	16.404	16.9714	15.5981	18.0954
cluster2	chr3_66490000_66500000_chr3_66970000_66980000	ENSMUSG00000034544.13	2.31	2.46	3.92	3.09	2.48	1.66	21.56	17.033	17.522	14.085	12.768	17.033	27.53	13.31	19.7	10.2	12.36	16.89	17.46	16.2407	16.0307	16.75	16.75	16.7685
cluster2	chr7_67230000_67240000_chr7_67370000_67380000	ENSMUSG00000030557.12	1.78	1.89	2.28	2.1	1.57	1.49	13.107	12.807	16.628	16.192	19.502	21.764	9.58	16.48	15.87	19.8	22.04	16.23	16.2454	15.6412	17.6719	16.6351	16.9354	16.871
cluster2	chr5_139890000_139900000_chr5_140330000_140340000	ENSMUSG00000036639.8	2.98	2.29	4.64	5.03	3.11	3.19	24.032	24.622	15.095	14.093	11.355	10.804	27.89	21.73	19.87	13.25	11.4	5.86	16.1886	16.6708	17.3957	16.9769	16.5089	16.259
cluster2	chr8_106700000_106710000_chr8_107040000_107050000	ENSMUSG00000078931.4	2.5	2.98	3.97	3.97	2.9	1.34	17.574	17.452	12.909	17.974	17.292	16.799	11.41	14.67	18.46	18.55	19.39	17.53	17.4369	16.4966	17.517	16.7996	15.316	16.4339
cluster2	chr11_88050000_88060000_chr11_88840000_88850000	ENSMUSG00000018379.13	3.61	1.86	4.18	4.73	3.32	3.5	28.044	18.815	15.908	16.56	15.229	5.444	20.92	16.27	16.33	16.27	13.59	16.62	16.909	17.1677	16.7663	16.2311	17.0309	15.8951
cluster2	chr2_74690000_74700000_chr2_75540000_75550000	ENSMUSG00000043342.9	2.59	2.21	4.07	3.44	1.75	2.95	14.578	14.578	14.578	14.578	27.11	14.578	NA	NA	NA	NA	NA	NA	20.1199	18.0332	4.90602	20.3863	18.3587	18.1959
cluster2	chr11_44620000_44630000_chr11_45480000_45490000	ENSMUSG00000057098.10	2.43	3.38	4.89	5.04	2.71	4.34	12.911	18.064	18.734	19.968	18.908	11.416	NA	NA	NA	NA	NA	NA	15.5979	17.9805	19.3919	15.2394	13.3379	18.4525
cluster2	chr12_112150000_112160000_chr12_112290000_112300000	ENSMUSG00000021294.7	2	1.79	2.33	2.16	1.5	1.65	15.254	16.935	16.472	20.409	22.54	8.39	10.92	13.9	18	19.89	23.55	13.74	17.7306	16.1113	16.1113	17.6526	18.0272	14.3671
cluster2	chr3_121640000_121650000_chr3_121720000_121730000	ENSMUSG00000028128.9	1.98	1.77	2.34	2.54	1.74	1.6	11.064	13.481	18.77	13.804	14.365	28.516	NA	NA	NA	NA	NA	NA	17.5182	13.517	16.2794	16.8419	17.6555	18.1879
cluster2	chr4_124520000_124530000_chr4_124650000_124660000	ENSMUSG00000090125.3	1.75	2.12	2.34	2.14	2.09	1.24	14.687	11.228	13.712	17.416	17.013	25.944	9.82	16.3	17.87	22.25	23.15	10.61	15.0019	15.7699	18.6311	16.7194	16.7194	17.1583
cluster2	chr17_9850000_9860000_chr17_10310000_10320000	ENSMUSG00000062078.10	1.87	2.28	3.06	3.15	1.98	1.22	22.815	19.884	17.869	14.077	12.778	12.577	11.48	19.45	16.42	15.13	12.25	25.27	15.6298	16.9268	16.5487	15.8057	16.4696	18.6195
cluster2	chr3_94440000_94450000_chr3_94910000_94920000	ENSMUSG00000028140.9	2.87	2.26	3.65	4.57	0.87	1.87	16.889	17.535	16.652	16.38	15.831	16.714	NA	NA	NA	NA	NA	NA	15.2023	16.9534	18.4916	15.7297	16.6965	16.9264
cluster2	chr4_152960000_152970000_chr4_153480000_153490000	ENSMUSG00000039546.9	3.36	2.96	3.83	3.5	2.25	2.98	6.955	11.479	10.262	9.558	8.003	53.743	NA	NA	NA	NA	NA	NA	16.0244	16.2434	16.3919	15.7236	18.0961	17.5206
cluster2	chr4_40750000_40760000_chr4_40920000_40930000	ENSMUSG00000028409.7	1.35	2.52	2.73	3.28	1.68	2.51	16.608	18.439	18.815	16.389	16.879	12.87	NA	NA	NA	NA	NA	NA	16.8342	17.8928	17.2343	15.7062	16.2797	16.0528
cluster2	chr19_28790000_28800000_chr19_29360000_29370000	ENSMUSG00000016496.7	3.19	0.42	4.36	4.32	1.98	2.3	12.995	9.269	18.357	15.815	26.036	17.528	5.96	18	17.74	22.35	24.02	11.93	15.8658	12.3806	18.2892	17.2506	18.2892	17.9246
cluster2	chr13_23820000_23830000_chr13_24280000_24290000	ENSMUSG00000021338.13	2.86	1.82	4.46	3.64	2.81	2.55	14.437	12.667	11.129	19.077	25.436	17.253	NA	NA	NA	NA	NA	NA	16.8106	17.3399	15.4695	16.4372	17.1224	16.8204
cluster2	chr9_94890000_94900000_chr9_95400000_95410000	ENSMUSG00000033350.7	3.07	2.57	3.36	4.03	2.99	2.91	11.841	10.965	14.477	14.114	12.853	35.75	NA	NA	NA	NA	NA	NA	16.6931	17.4113	15.7665	17.0307	17.8084	15.2899
cluster2	chr8_107110000_107120000_chr8_107420000_107430000	ENSMUSG00000003848.10	2.37	2.52	4.4	3.25	1.78	2	18.658	17.929	12.309	18.534	19.563	13.008	12.6	14.52	11.75	21.19	19.64	20.3	16.4275	17.3989	16.8467	16.5979	17.7976	14.9313
cluster2	chr18_35960000_35970000_chr18_36330000_36340000	ENSMUSG00000024347.12	1.71	2.05	3.21	2.53	1.47	1.71	9.903	13.288	8.741	20.706	24.925	22.437	12.84	22.46	13.65	15.3	14.87	20.88	15.0066	16.9947	17.1499	17.7114	16.3111	16.8263
cluster2	chr19_26760000_26770000_chr19_27220000_27230000	ENSMUSG00000024921.12	3.01	2.51	3.91	4.35	3.43	2.18	10.077	14.169	12.884	21.046	24.471	17.353	NA	NA	NA	NA	NA	NA	16.2197	15.2325	16.9464	16.9046	18.0397	16.657
cluster2	chr7_144580000_144590000_chr7_144750000_144760000	ENSMUSG00000031077.7	1.61	1.86	2.93	3.06	2.25	1.71	21.609	21.509	20.645	14.281	13.747	8.209	18.08	16.85	20.45	16.3	19.16	9.17	15.8316	16.5306	17.1503	16.7233	16.3077	17.4564
cluster2	chr4_152210000_152220000_chr4_152440000_152450000	ENSMUSG00000028931.7	2.26	2.23	3.33	3.91	2.58	1.49	15.509	13.331	13.378	14.921	15.881	26.98	13.66	10.78	13.91	17.93	12.24	31.49	16.7284	16.8929	15.0707	17.2693	16.8549	17.1839
cluster2	chr13_43200000_43210000_chr13_43400000_43410000	ENSMUSG00000063200.3	2.46	2.61	2.84	3.02	2.15	2.08	20.994	18.014	17.481	14.101	12.149	17.261	NA	NA	NA	NA	NA	NA	17.0936	17.9682	16.0879	16.3284	16.558	15.964
cluster2	chr9_123170000_123180000_chr9_123250000_123260000	ENSMUSG00000054871.4	1.61	2.06	2.71	2.21	1.91	1.53	5.116	5.746	9.353	16.22	12.471	51.094	18.77	30.51	14.09	11.89	9.48	15.26	16.7209	15.3494	15.9964	17.8987	15.7524	18.2822
cluster2	chr10_42350000_42360000_chr10_42570000_42580000	ENSMUSG00000019803.7	1.59	2.2	2.64	3.12	1.94	2.46	34.707	25.451	13.243	12.464	10.33	3.805	NA	NA	NA	NA	NA	NA	16.8788	17.6241	17.2132	16.8506	18.611	12.8223
cluster2	chr7_143580000_143590000_chr7_143740000_143750000	ENSMUSG00000037606.13	1.85	2.2	3	3.42	2.87	2.23	9.603	14.724	18.328	19.139	20.896	17.309	NA	NA	NA	NA	NA	NA	15.9527	14.4073	15.0145	18.1273	17.0582	19.44
cluster2	chr2_91270000_91280000_chr2_91440000_91450000	ENSMUSG00000040591.14	1.84	2.18	2.9	2.64	2.18	1.85	12.122	15.379	17.83	17.707	18.534	18.427	NA	NA	NA	NA	NA	NA	16.4976	16.3458	16.0559	15.6108	17.0428	18.4472
cluster2	chr2_70290000_70300000_chr2_70560000_70570000	ENSMUSG00000070880.6	1.73	1.64	2.24	2.38	1.93	2.06	6.507	10.784	15.67	17.574	21.536	27.929	NA	NA	NA	NA	NA	NA	14.4755	17.4001	17.5821	16.9933	14.5104	19.0386
cluster2	chr4_117490000_117500000_chr4_117650000_117660000	ENSMUSG00000028677.14	1.58	1.77	3.24	2.89	2.47	1.61	17.376	16.94	13.72	17.098	16.625	18.24	21.73	21.83	20.39	13.38	12.52	10.15	17.3015	16.8611	17.9538	17.4394	16.2055	14.2386
cluster2	chr2_18380000_18390000_chr2_18690000_18700000	ENSMUSG00000087182.3	2.13	1.01	2.64	3.52	1.7	1.28	41.441	2.963	20.986	2.963	2.963	28.684	NA	NA	NA	NA	NA	NA	15.4632	16.8589	18.7864	16.127	15.4632	17.3014
cluster2	chr13_97240000_97250000_chr13_97980000_97990000	ENSMUSG00000041773.7	2.3	1.85	2.99	3.47	1.72	2.15	5.048	9.667	20.39	18.784	28.324	17.786	NA	NA	NA	NA	NA	NA	12.8029	19.1197	15.8366	16.0148	18.113	18.113
cluster2	chr11_11460000_11470000_chr11_11790000_11800000	ENSMUSG00000020191.7	1.93	1.88	4.26	6.37	4.22	3.48	27.483	23.184	12.338	14.362	7.617	15.016	NA	NA	NA	NA	NA	NA	16.2754	16.8307	16.1657	15.6138	17.8913	17.223
cluster2	chr19_57150000_57160000_chr19_57600000_57610000	ENSMUSG00000054843.8	2.31	1.64	3.66	6.92	1.41	2.8	17.292	14.829	17.767	18.715	18.764	12.633	9.29	11.61	17.94	22.83	22.43	15.91	16.8178	16.5739	16.9828	16.1341	14.8286	18.6628
cluster2	chr15_85600000_85610000_chr15_85880000_85890000	ENSMUSG00000022386.8	1.28	2.23	3.29	3.49	3.03	1.48	15.927	18.482	14.475	18.848	19.15	13.118	17.94	16.12	19.81	13.83	13.37	18.93	16.9327	16.6757	16.7163	16.6216	17.095	15.9587
cluster2	chr5_132260000_132270000_chr5_132530000_132540000	ENSMUSG00000029673.13	1.27	2.29	4.03	3.97	1.63	1.85	19.706	19.941	10.609	21.465	18.996	9.284	NA	NA	NA	NA	NA	NA	16.8446	17.5428	16.8261	14.7221	15.8941	18.1704
cluster2	chr10_85950000_85960000_chr10_86440000_86450000	ENSMUSG00000001783.3	3.6	3.28	3.34	5.14	2.95	2.37	16.565	16.641	17.011	16.854	17.438	15.491	NA	NA	NA	NA	NA	NA	18.014	14.6983	15.5098	16.3038	18.5332	16.9408
cluster2	chr2_132520000_132530000_chr2_132680000_132690000	ENSMUSG00000044991.6	2.74	2.22	2.77	2.95	2.53	2.56	12.326	16.809	21.698	15.903	14.461	18.802	NA	NA	NA	NA	NA	NA	14.5227	15.7278	16.8675	18.3055	17.9664	16.6102
cluster2	chr12_79840000_79850000_chr12_80100000_80110000	ENSMUSG00000021127.6	2.39	2.07	3.17	3.23	2.26	1.39	31.251	19.766	14.842	10.399	7.779	15.963	29.38	19.25	17.25	12.01	12.62	9.49	22.4406	20.1554	16.3424	13.0582	9.2387	18.7647
cluster2	chr6_97280000_97290000_chr6_97480000_97490000	ENSMUSG00000030064.12	1.63	1.89	3.67	3.02	1.97	2.05	16.689	15.446	17.519	20.147	21.456	8.744	NA	NA	NA	NA	NA	NA	16.1461	16.0097	15.4675	17.6169	16.4123	18.3474
cluster2	chr7_72500000_72510000_chr7_73390000_73400000	ENSMUSG00000070509.11	4.08	2.7	5.78	4.36	4.01	3.88	18.704	12.269	14.531	12.304	12.57	29.622	NA	NA	NA	NA	NA	NA	17.5773	16.4392	17.8558	16.4563	15.4454	16.226
cluster2	chr1_178530000_178540000_chr1_178980000_178990000	ENSMUSG00000026494.8	1.79	2.45	3.7	6.49	1.75	1.79	26.291	12.02	13.859	16.25	18.271	13.31	NA	NA	NA	NA	NA	NA	14.4783	15.7874	16.5971	17.3711	18.2343	17.5317
cluster2	chr5_150670000_150680000_chr5_151380000_151390000	ENSMUSG00000034021.11	1.79	2.98	4.86	6.48	4.49	4.4	22.827	18.149	19.599	14.347	15.773	9.306	9.03	8.38	10.99	14.65	15.44	41.51	17.2523	16.3036	18.8937	13.8289	16.3036	17.4179
cluster2	chr10_9220000_9230000_chr10_9670000_9680000	ENSMUSG00000060487.5	2.68	1.14	4.48	3.44	1.88	2.47	25.233	15.659	12.515	15.85	14.712	16.03	NA	NA	NA	NA	NA	NA	17.6698	16.6003	17.2754	15.7263	15.9608	16.7673
cluster2	chr9_35260000_35270000_chr9_35410000_35420000	ENSMUSG00000050471.12	1.79	1.3	2.88	2.31	1.88	1.18	14.562	18.485	20.368	17.257	16.97	12.358	16.13	26.39	22.1	15.12	14.63	5.63	16.5936	16.5311	18.9385	14.9998	14.6577	18.2793
cluster2	chr2_70110000_70120000_chr2_70660000_70670000	ENSMUSG00000014959.8	1.42	2.01	5.01	8.03	2.97	1.7	16.32	14.418	16.424	15.759	16.495	20.585	14.09	17.28	18.86	18.57	18.28	12.92	16.3097	16.946	16.9042	16.3271	15.7986	17.7143
cluster2	chr13_99360000_99370000_chr13_100010000_100020000	ENSMUSG00000021646.8	2.08	0.72	3.78	6.48	1.44	2.17	16.622	16.757	19.132	15.159	14.516	17.815	20.3	19.31	14.15	15.02	16.72	14.49	15.8278	17.6875	19.6564	17.5217	16.4382	12.8684
cluster2	chr15_94960000_94970000_chr15_95520000_95530000	ENSMUSG00000022454.12	2.27	3.04	4.02	4.5	2.83	2.07	9.629	12.447	15.346	18.061	22.612	21.905	NA	NA	NA	NA	NA	NA	17.0281	16.3879	16.7582	18.1296	16.8869	14.8094
cluster2	chr4_100780000_100790000_chr4_100910000_100920000	ENSMUSG00000028532.10	2.46	1.4	2.57	2.78	1.97	2.01	28.799	15.353	14.985	16.304	13.583	10.976	16.67	18.37	16.71	16.86	15.81	15.58	17.4981	15.7084	19.2878	15.4998	15.5473	16.4587
cluster2	chr10_28070000_28080000_chr10_28850000_28860000	ENSMUSG00000019889.9	2.06	1.48	5.47	4.2	3.15	3.03	14.511	11.055	14.885	16.449	20.689	22.412	NA	NA	NA	NA	NA	NA	15.089	15.6657	17.2212	18.1584	17.7979	16.0678
cluster2	chr16_93680000_93690000_chr16_93790000_93800000	ENSMUSG00000022947.7	1.23	1.85	2.46	2.51	1.52	1.49	3.635	1.22	8.042	13.889	13.635	59.579	19.41	17.66	15.04	12.09	16.86	18.95	17.8062	16.8745	19.8447	14.3952	18.7628	12.3166
cluster2	chr11_87260000_87270000_chr11_87350000_87360000	ENSMUSG00000046442.4	1.24	1.88	2.52	2.34	2.03	1.69	13.954	13.785	19.756	19.35	17.672	15.483	21.26	24.23	18	12.48	13.15	10.89	16.4358	16.5583	17.5496	16.4912	16.4883	16.4767
cluster2	chr7_63750000_63760000_chr7_64340000_64350000	ENSMUSG00000033510.10	3.67	1.59	6.98	5.83	4.29	3.07	13.751	14.931	16.448	16.496	13.153	25.22	13.65	17.11	15.09	20.95	17.49	15.72	17.2564	21.2368	12.1499	18.1399	15.7662	15.4507
cluster2	chr4_127980000_127990000_chr4_128200000_128210000	ENSMUSG00000028804.14	1.49	2.5	2.77	2.8	2.4	2.16	12.314	14.917	12.145	24.757	23.516	12.35	NA	NA	NA	NA	NA	NA	16.3821	16.773	16.7361	16.5223	17.9713	15.6152
cluster2	chr12_112150000_112160000_chr12_112310000_112320000	ENSMUSG00000021294.7	2.04	1.75	2.45	2.22	1.17	1.99	15.254	16.935	16.472	20.409	22.54	8.39	30.76	13.01	17.02	16.39	12.92	9.9	17.7306	16.1113	16.1113	17.6526	18.0272	14.3671
cluster2	chr2_145930000_145940000_chr2_146350000_146360000	ENSMUSG00000001767.5	2.89	0.72	3.91	3.8	2.28	1.22	19.521	18.9	19.51	16.558	16.463	9.047	NA	NA	NA	NA	NA	NA	17.4531	16.4698	15.886	16.6268	17.4531	16.1113
cluster2	chr1_76560000_76570000_chr1_77500000_77510000	ENSMUSG00000026235.10	1.31	3.73	4.81	4.63	2.69	3.44	12.048	18.25	19.765	19.914	17.186	12.838	NA	NA	NA	NA	NA	NA	17.1379	18.2963	17.1862	14.6925	15.0666	17.6206
cluster2	chr9_106880000_106890000_chr9_107500000_107510000	ENSMUSG00000074102.4	1.2	1.59	3	2.6	1.84	1.77	22.661	12.116	21.119	14.542	13.258	16.304	20.7	21.68	18.33	14.88	14.85	9.56	19.3582	18.648	18.0791	17.1792	16.0488	10.6868
cluster2	chr1_21440000_21450000_chr1_21960000_21970000	ENSMUSG00000028033.12	3.81	0.6	5.06	4.39	1.79	2.85	4.549	6.895	13.967	20.544	25.981	28.064	NA	NA	NA	NA	NA	NA	16.754	16.521	17.2816	15.9968	17.2427	16.2039
cluster2	chr6_86110000_86120000_chr6_86400000_86410000	ENSMUSG00000071337.7	2.2	2.1	3.18	2.51	1.8	1.95	16.712	17.726	15.948	20.58	20.362	8.673	NA	NA	NA	NA	NA	NA	17.0707	16.2108	15.3447	16.8441	17.4153	17.1142
cluster2	chr4_136320000_136330000_chr4_136600000_136610000	ENSMUSG00000036940.11	1.5	2.4	3.14	2.8	1.7	2.51	19.772	16.435	19.938	18.528	14.967	10.36	NA	NA	NA	NA	NA	NA	16.4835	16.8287	16.6446	16.7856	16.8517	16.4058
cluster2	chr2_48560000_48570000_chr2_48810000_48820000	ENSMUSG00000052155.5	1.18	2.02	3.98	3.28	3.08	1.85	16.05	13.029	18.151	16.587	19.863	16.321	NA	NA	NA	NA	NA	NA	14.8296	15.6336	18.5849	16.1939	17.9828	16.7751
cluster2	chr2_73800000_73810000_chr2_74660000_74670000	ENSMUSG00000001819.4	1.35	2.88	4.4	4.52	2.87	1.59	10.785	10.785	10.785	10.785	46.076	10.785	NA	NA	NA	NA	NA	NA	23.5442	22.9545	11.5111	15.2396	15.2396	11.5111
cluster2	chr1_74280000_74290000_chr1_74350000_74360000	ENSMUSG00000006299.9	1.88	1.32	2.39	2.08	1.4	2.03	14.8	16.126	18.106	16.982	17.469	16.517	NA	NA	NA	NA	NA	NA	16.4405	17.4536	16.8349	15.8725	15.6156	17.7828
cluster2	chr10_93060000_93070000_chr10_93540000_93550000	ENSMUSG00000036168.11	1.68	3.31	4.4	5.3	3.07	3.11	20.1	18.22	17.569	13.516	13.078	17.518	14.78	13.36	13.93	15.63	20.41	21.89	23.3625	10.8541	8.91728	12.6295	19.0316	25.2051
cluster2	chr17_78930000_78940000_chr17_79560000_79570000	ENSMUSG00000024081.8	2.8	2.54	4.49	4.36	2.5	2.79	18.515	16.978	19.65	14.746	14.351	15.759	13.88	15.9	13.39	18.44	19.74	18.64	15.3129	16.6975	17.1238	18.0556	16.2825	16.5277
cluster2	chr12_38350000_38360000_chr12_38780000_38790000	ENSMUSG00000004151.12	3.04	3.01	5.03	3.88	3.14	2.54	14.299	12.309	14.353	15.939	16.868	26.232	NA	NA	NA	NA	NA	NA	15.6281	17.4283	16.8966	17.5917	18.3249	14.1303
cluster2	chr1_168430000_168440000_chr1_169300000_169310000	ENSMUSG00000052534.11	2.69	2.72	5	3.56	2.27	2.95	15.185	16.986	16.617	18.945	18.284	13.981	NA	NA	NA	NA	NA	NA	16.086	16.7559	16.4955	16.6272	16.7559	17.2795
cluster2	chr15_27310000_27320000_chr15_27630000_27640000	ENSMUSG00000046034.7	3.99	3.77	4.19	4.85	3.36	2.74	17.035	15.335	20.66	14.925	14.173	17.872	NA	NA	NA	NA	NA	NA	16.9341	17.4654	15.6377	16.9518	17.4937	15.5173
cluster2	chr1_120600000_120610000_chr1_121240000_121250000	ENSMUSG00000058665.8	2.46	2.81	4.18	3.77	2.44	2.86	67.049	4.551	3.087	2.247	12.543	10.523	NA	NA	NA	NA	NA	NA	12.3577	17.3378	21.0159	15.6232	16.171	17.4943
cluster2	chr3_104010000_104020000_chr3_104510000_104520000	ENSMUSG00000032913.9	2.52	1.24	4.21	3.11	2.71	2.96	17.151	15.448	19.329	17.92	19.447	10.705	NA	NA	NA	NA	NA	NA	15.2203	16.3173	17.3054	16.4336	17.9411	16.7823
cluster2	chr14_75320000_75330000_chr14_75750000_75760000	ENSMUSG00000034893.7	2.07	1.33	3.82	4.55	2.65	2.87	17.766	16.638	19.781	17.9	18.019	9.896	NA	NA	NA	NA	NA	NA	16.7724	16.9733	16.5432	16.7253	16.7253	16.2607
cluster2	chr6_85450000_85460000_chr6_85890000_85900000	ENSMUSG00000030007.6	1.73	3.06	3.72	3.52	1.75	2.38	15.87	16.823	18.42	16.989	18.367	13.531	NA	NA	NA	NA	NA	NA	16.1966	17.6205	15.5415	18.1226	18.9072	13.6116
cluster2	chr1_68680000_68690000_chr1_69100000_69110000	ENSMUSG00000062209.11	3.1	2.34	3.83	3.38	2.31	2.1	11.621	15.687	18.447	22.32	20.444	11.481	NA	NA	NA	NA	NA	NA	16.731	16.8423	16.1779	16.3154	17.258	16.6754
cluster2	chr17_4990000_5000000_chr17_5220000_5230000	ENSMUSG00000069729.9	1.27	1.79	2.64	2.35	1.17	2.06	19.694	15.808	17.021	16.825	17.229	13.424	16.81	18.95	18.16	16.77	17.4	11.91	17.5417	17.4533	15.5763	16.2345	16.396	16.7982
cluster2	chr10_75720000_75730000_chr10_75930000_75940000	ENSMUSG00000000901.11	1.84	2.87	3.46	3.08	1.67	2	21.963	17.645	17.594	13.868	15.503	13.427	NA	NA	NA	NA	NA	NA	17.2381	18.6034	14.1866	18.7855	15.2269	15.9594
cluster2	chr3_131270000_131280000_chr3_131550000_131560000	ENSMUSG00000027984.8	1.61	2.79	4.68	3.94	2.37	3	23.85	19.802	17.15	11.292	9.642	18.264	NA	NA	NA	NA	NA	NA	16.6247	16.1142	14.738	17.0489	17.0351	18.4389
cluster2	chr9_47530000_47540000_chr9_47900000_47910000	ENSMUSG00000032076.14	1.48	2.32	3.14	2.63	1.77	1.13	8.661	11.327	18.152	16.947	19.16	25.753	18.11	17.57	15.49	16.11	15.82	16.9	15.5339	12.832	18.8677	17.604	16.4692	18.6931
cluster2	chr9_106850000_106860000_chr9_107290000_107300000	ENSMUSG00000032577.12	2.53	3.23	4.74	4.02	2.23	2.03	26.034	20.035	16.649	12.868	11.772	12.643	NA	NA	NA	NA	NA	NA	19.4786	20.0856	18.7273	14.8515	14.6226	12.2344
cluster2	chr2_44530000_44540000_chr2_45100000_45110000	ENSMUSG00000026872.12	3.4	2.73	4.55	4.56	2.39	3.03	12.137	14.501	15.461	22.247	24.486	11.169	NA	NA	NA	NA	NA	NA	18.4894	17.0314	16.7812	16.6311	14.9863	16.0806
cluster2	chr11_24070000_24080000_chr11_24560000_24570000	ENSMUSG00000055010.1	2.62	3.35	3.73	4.51	2.29	1.58	5.467	8.111	32.219	10.178	6.52	37.505	NA	NA	NA	NA	NA	NA	17.8765	16.6822	4.1239	16.564	21.8511	22.9023
cluster2	chr7_65760000_65770000_chr7_66060000_66070000	ENSMUSG00000030512.9	2.65	2.24	3.39	3.67	1.81	2.7	22.297	19.836	15.291	14.732	14.592	13.251	NA	NA	NA	NA	NA	NA	16.7241	16.7993	16.3189	16.9469	17.2565	15.9543
cluster2	chr5_111580000_111590000_chr5_112200000_112210000	ENSMUSG00000052848.3	2.78	1.64	3.72	3.7	3.92	3.17	19.802	18.674	15.309	15.895	13.797	16.522	25.5	20.61	15.82	14.32	13.01	10.74	12.5216	7.6305	19.1706	19.6991	16.7278	24.2504
cluster2	chr18_83510000_83520000_chr18_84080000_84090000	ENSMUSG00000046982.10	2.25	0.89	3.57	4.08	2.62	2.86	16.103	17.249	19.928	15.204	14.067	17.449	NA	NA	NA	NA	NA	NA	17.2262	18.215	12.5366	16.615	16.8145	18.5927
cluster2	chr5_119830000_119840000_chr5_120040000_120050000	ENSMUSG00000018263.8	0.9	2.33	2.54	2.79	1.52	1.62	31.711	23.04	15.628	8.414	17.849	3.358	NA	NA	NA	NA	NA	NA	0	0	38.0816	0	23.8369	38.0816
cluster2	chr11_32790000_32800000_chr11_33140000_33150000	ENSMUSG00000057967.8	3.81	2.79	5.17	4.15	3.67	2.46	10.192	11.285	21.714	15.636	16.968	24.205	NA	NA	NA	NA	NA	NA	16.0856	15.9073	17.876	16.4213	16.8549	16.8549
cluster2	chr2_91350000_91360000_chr2_91460000_91470000	ENSMUSG00000027253.11	1.33	0.99	2.29	2.49	1.49	1.36	21.814	28.584	13.258	15.064	11.73	9.55	23.67	20.79	18.97	11.51	12.81	12.25	16.7631	16.6088	17.3311	16.6088	15.1327	17.5555
cluster2	chr14_31140000_31150000_chr14_31160000_31170000	ENSMUSG00000042286.9	1.28	1.57	2.32	2.12	1.11	1.44	22.839	16.099	23.454	14.733	11.977	10.898	NA	NA	NA	NA	NA	NA	15.9248	0	40.4927	20.2895	8.96716	14.3258
cluster2	chr2_73800000_73810000_chr2_74660000_74670000	ENSMUSG00000001815.11	1.35	2.88	4.4	4.52	2.87	1.59	11.923	11.923	11.923	11.923	40.384	11.923	NA	NA	NA	NA	NA	NA	0	20.4822	16.8274	35.3299	10.533	16.8274
cluster2	chr3_34650000_34660000_chr3_35210000_35220000	ENSMUSG00000074637.6	2.43	1.39	4.33	3.58	1.67	1.62	30.953	18.052	12.434	16.549	8.371	13.641	NA	NA	NA	NA	NA	NA	16.4378	13.7942	15.1931	17.6773	15.116	21.7816
cluster2	chr15_98870000_98880000_chr15_99010000_99020000	ENSMUSG00000023755.9	1.95	1.74	2	2.17	0.88	1.04	8.84	15.21	15.453	19.391	21.943	19.163	NA	NA	NA	NA	NA	NA	16.5645	16.5058	16.1178	17.5916	17.1938	16.0265
cluster2	chr13_36030000_36040000_chr13_36720000_36730000	ENSMUSG00000039114.11	1.31	2.12	4.93	3.08	1.76	2.46	14.72	17.883	21.211	16.792	17.016	12.378	NA	NA	NA	NA	NA	NA	14.5004	17.8896	20.8949	18.3321	22.8483	5.53469
cluster2	chr1_190160000_190170000_chr1_190810000_190820000	ENSMUSG00000010175.9	1.16	2.82	3.93	4.45	1.29	1.99	19.516	17.029	17.876	15.374	11.267	18.938	NA	NA	NA	NA	NA	NA	18.303	18.3481	17.5162	16.6616	14.5535	14.6175
cluster2	chr11_83350000_83360000_chr11_83410000_83420000	ENSMUSG00000020684.10	1.72	1.82	2.42	2.64	1.7	1.41	9.144	6.866	8.571	20.958	19.989	34.472	NA	NA	NA	NA	NA	NA	17.2362	16.8594	16.1943	16.3319	17.2755	16.1026
cluster2	chr1_153450000_153460000_chr1_153740000_153750000	ENSMUSG00000066800.7	1.53	1.9	3.05	3.79	0.97	2.33	14.011	20.092	17.481	20.543	19.013	8.86	NA	NA	NA	NA	NA	NA	7.73835	8.47333	31.0164	18.2381	14.8572	19.6766
cluster2	chr1_153490000_153500000_chr1_153730000_153740000	ENSMUSG00000026475.7	2.24	1.49	3.81	3.88	0.75	1.83	22.601	21.051	11.502	19.472	15.612	9.761	NA	NA	NA	NA	NA	NA	12.2985	17.5894	17.1793	17.6376	17.6818	17.6135
cluster2	chr14_25160000_25170000_chr14_25460000_25470000	ENSMUSG00000007817.10	1.74	1.84	2.88	2.42	2.01	2	20.334	19.137	13.587	18.571	16.275	12.097	16.71	19.53	17.98	17.96	16.5	11.31	16.758	16.8052	17.0497	16.6107	16.7698	16.0066
cluster2	chr11_96290000_96300000_chr11_96710000_96720000	ENSMUSG00000056648.5	2.9	2.76	3.24	3.18	1.77	2.97	16.667	16.667	16.667	16.667	16.667	16.667	23.05	22.36	14.99	12.93	14.58	12.09	19.0439	0	17.1318	35.969	10.7235	17.1318
cluster2	chr10_18450000_18460000_chr10_18540000_18550000	ENSMUSG00000019853.5	1.98	1.83	2.62	2.7	1.79	1.86	17.797	13.613	18.926	12.297	14.101	23.267	21.66	23.14	19.99	11.5	13.29	10.41	16.6283	17.7522	14.6888	16.3239	16.5776	18.0293
cluster2	chr15_84440000_84450000_chr15_84580000_84590000	ENSMUSG00000062760.6	1.37	2.06	2.85	2.28	2.08	1.91	13.155	10.238	15.102	17.671	15.798	28.036	20.18	20.55	19.33	15.35	12.31	12.28	15.5662	16.1611	16.1611	16.7482	16.893	18.4704
cluster2	chr16_45740000_45750000_chr16_45980000_45990000	ENSMUSG00000033157.12	3.65	2.15	2.8	3.64	1.97	2.38	16.885	19.576	17.101	16.31	16.141	13.987	NA	NA	NA	NA	NA	NA	17.3142	15.5044	16.8473	17.9175	15.9884	16.4281
cluster2	chr13_28940000_28950000_chr13_29670000_29680000	ENSMUSG00000076431.4	1.59	1.1	4.68	4.31	1.75	1.97	16.938	12.314	18.924	22.905	15.941	12.978	NA	NA	NA	NA	NA	NA	17.095	12.4509	22.5522	18.3491	9.74988	19.8029
cluster2	chr16_20710000_20720000_chr16_21370000_21380000	ENSMUSG00000022843.12	1.86	2.69	3.13	3.23	2.19	2.33	19.576	14.716	14.896	18.525	17.245	15.043	16.63	17.72	18.65	14.99	17.02	15	16.6841	15.7822	16.6976	17.8698	16.6841	16.2821
cluster2	chr1_166000000_166010000_chr1_166130000_166140000	ENSMUSG00000026565.14	2.11	1.85	2.84	2.63	1.73	1.82	20.373	19.566	15.21	16.142	15.989	12.72	NA	NA	NA	NA	NA	NA	19.2387	15.6147	18.4051	15.3205	17.2328	14.1883
cluster2	chr11_87230000_87240000_chr11_87350000_87360000	ENSMUSG00000046442.4	1.65	2.31	2.99	3.63	2.11	1.86	13.954	13.785	19.756	19.35	17.672	15.483	8.24	13.81	15.13	12.7	15.67	34.45	16.4358	16.5583	17.5496	16.4912	16.4883	16.4767
cluster2	chr11_107200000_107210000_chr11_107480000_107490000	ENSMUSG00000020720.9	1.97	3.21	3.47	4.01	3.19	2.34	19.333	17.545	17.966	15.007	15.09	15.059	NA	NA	NA	NA	NA	NA	16.0648	17.3076	17.2981	16.2735	16.6751	16.381
cluster2	chr2_168220000_168230000_chr2_168630000_168640000	ENSMUSG00000093752.1	1.13	1.63	3.95	3.28	3.12	1.81	15.939	20.826	19.476	17.472	15.254	11.032	NA	NA	NA	NA	NA	NA	16.0566	15.9997	17.6528	17.1503	17.6054	15.5351
cluster2	chr14_118230000_118240000_chr14_118800000_118810000	ENSMUSG00000061517.8	2.3	2.12	3.61	4.38	2.7	2.68	36.886	18.668	15.085	13.638	8.412	7.311	NA	NA	NA	NA	NA	NA	16.719	17.5661	16.8143	16.112	17.8414	14.9472
cluster2	chr2_152610000_152620000_chr2_152820000_152830000	ENSMUSG00000007659.14	1.54	2.52	2.56	2.63	1.95	2.34	15.448	15.315	17.946	17.395	17.32	16.576	NA	NA	NA	NA	NA	NA	15.8394	15.8514	17.0526	16.7201	17.2712	17.2652
cluster2	chr17_17410000_17420000_chr17_17620000_17630000	ENSMUSG00000023845.6	2.63	2.75	3.17	4.08	2.93	2.71	20.606	18.517	16.66	19.204	18.22	6.793	17.11	17.53	14.75	20.62	15.33	14.66	15.2338	16.33	17.4526	17.4096	16.1412	17.4328
cluster2	chr4_148090000_148100000_chr4_148160000_148170000	ENSMUSG00000029001.11	1.43	1.86	2.05	2.01	1.9	1.49	14.015	16.845	18.936	14.925	14.925	20.353	NA	NA	NA	NA	NA	NA	15.9413	16.0197	16.7571	16.8293	16.7195	17.7331
cluster2	chr3_34660000_34670000_chr3_35370000_35380000	ENSMUSG00000074637.6	0.84	3.69	3.94	4.08	1.61	1.52	30.953	18.052	12.434	16.549	8.371	13.641	NA	NA	NA	NA	NA	NA	16.4378	13.7942	15.1931	17.6773	15.116	21.7816
cluster2	chr4_139100000_139110000_chr4_139310000_139320000	ENSMUSG00000028743.7	2.41	2.32	2.6	3.3	1.85	1.9	19.102	18.569	15.906	15.065	14.036	17.321	NA	NA	NA	NA	NA	NA	17.1965	17.3288	15.372	16.3504	16.9702	16.7821
cluster2	chr16_96790000_96800000_chr16_97160000_97170000	ENSMUSG00000050272.9	4.21	2.79	3.82	3.77	3.39	1.74	6.949	11.12	24.086	19.35	20.883	17.612	NA	NA	NA	NA	NA	NA	18.9041	14.6592	17.655	17.517	16.5002	14.7645
cluster2	chr11_96310000_96320000_chr11_96760000_96770000	ENSMUSG00000000690.5	2.1	1.95	3.37	3.56	1.43	2.78	14.415	7.752	36.074	7.752	26.255	7.752	26.92	21.71	17.8	12.54	12.37	8.65	33.2504	15.4479	12.6914	17.9747	7.9441	12.6914
cluster2	chr12_53250000_53260000_chr12_53980000_53990000	ENSMUSG00000021010.7	1.8	2.56	4.07	3.53	1.78	3.09	18.964	17.699	14.78	14.926	13.822	19.809	NA	NA	NA	NA	NA	NA	16.9215	16.9903	17.1758	17.1429	16.5266	15.2431
cluster2	chr2_44210000_44220000_chr2_45100000_45110000	ENSMUSG00000026872.12	0.46	3.39	5.12	3.89	2.2	3.27	12.137	14.501	15.461	22.247	24.486	11.169	13.74	0.9	13.88	8.7	19.19	43.59	18.4894	17.0314	16.7812	16.6311	14.9863	16.0806
cluster2	chr2_70310000_70320000_chr2_70470000_70480000	ENSMUSG00000075304.2	1.9	2.18	2.85	2.32	2.16	2.46	35.824	16.732	13.022	13.693	5.797	14.932	14.5	16.04	15.28	18.71	18.4	17.07	18.8644	12.649	19.3189	16.9638	13.4164	18.7876
cluster2	chr18_63740000_63750000_chr18_64330000_64340000	ENSMUSG00000045991.14	1.5	2.59	4.48	3.31	2.1	1.45	27.744	24.746	18.315	13.618	10.126	5.451	NA	NA	NA	NA	NA	NA	19.233	17.4784	16.0889	17.5209	16.6277	13.0512
cluster2	chr8_83090000_83100000_chr8_83330000_83340000	ENSMUSG00000035151.8	1.2	1.81	4.07	3.4	2.26	1.94	20.881	18.304	18.421	17.367	18.667	6.36	NA	NA	NA	NA	NA	NA	16.2499	17.3648	17.8141	17.1006	16.9428	14.5278
cluster2	chr11_68900000_68910000_chr11_68990000_69000000	ENSMUSG00000060938.10	1.72	1.13	2.36	2.83	1.72	1.58	19.244	18.556	16.86	15.831	14.951	14.559	NA	NA	NA	NA	NA	NA	17.1875	16.0774	18.0714	17.2014	15.8129	15.6494
cluster2	chr3_57650000_57660000_chr3_58140000_58150000	ENSMUSG00000036513.11	2.62	3.16	4.08	4.2	1.37	2.86	17.04	16.574	19.433	13.757	13.155	20.043	NA	NA	NA	NA	NA	NA	17.5375	17.5135	14.6592	16.8616	16.251	17.1773
cluster2	chr1_75330000_75340000_chr1_75480000_75490000	ENSMUSG00000026211.13	0.9	1.65	2.49	2.13	1.83	1.92	24.343	12.851	13.961	15.657	14.416	18.771	21.21	17.51	16.81	13.47	15.24	15.76	16.5742	17.1648	17.8467	15.8891	15.9021	16.6232
cluster2	chr3_130700000_130710000_chr3_131200000_131210000	ENSMUSG00000041084.7	1.26	1.02	3.86	3.55	2.73	1.41	17.291	18.65	19.464	16.058	15.92	12.617	NA	NA	NA	NA	NA	NA	16.0888	17.4673	16.4075	16.6417	16.5726	16.8222
cluster2	chr14_122240000_122250000_chr14_122490000_122500000	ENSMUSG00000075465.2	2.62	1.88	2.78	3.08	2.58	2.61	17.133	20.707	23.418	21.737	9.949	7.055	15.05	15.21	15.47	19.26	19.88	15.12	16.6966	15.4095	13.4752	19.8102	13.9426	20.6659
cluster2	chr1_41700000_41710000_chr1_42700000_42710000	ENSMUSG00000045515.3	2.82	2.31	3.41	4.29	2.85	2.87	16.611	17.406	14.151	20.186	18.9	12.746	NA	NA	NA	NA	NA	NA	15.5246	16.4145	16.0576	15.8228	15.8679	20.3126
cluster2	chr1_194430000_194440000_chr1_194620000_194630000	ENSMUSG00000026640.8	0.96	2.55	2.57	2.59	1.93	2.08	11.482	16.484	19.774	22.747	23.058	6.455	14.73	18.79	15.96	19.02	18.43	13.08	16.3842	14.8879	18.4322	17.2568	15.3169	17.7219
cluster2	chr2_179000000_179010000_chr2_179440000_179450000	ENSMUSG00000000305.8	1.16	2.1	3.41	3.76	2.87	2.48	10.169	13.645	14.398	21.53	19.635	20.623	NA	NA	NA	NA	NA	NA	17.1509	16.4608	17.4346	17.1799	15.9256	15.8482
cluster2	chr6_6380000_6390000_chr6_6860000_6870000	ENSMUSG00000029754.9	2.6	1.99	3.24	3.78	2.1	2.31	19.602	27.158	8.943	21.388	14.915	7.993	11.66	14.72	21.46	22.19	22.59	7.38	17.8535	15.9991	17.5752	14.7231	16.4257	17.4234
cluster2	chr11_95820000_95830000_chr11_96100000_96110000	ENSMUSG00000050860.6	2.59	2.77	3.08	3.29	2.64	2.56	13.848	14.963	12.772	25.574	19.996	12.846	NA	NA	NA	NA	NA	NA	17.4079	17.3422	14.3264	15.9897	16.3967	18.5372
cluster2	chr17_29890000_29900000_chr17_30530000_30540000	ENSMUSG00000043557.11	2.6	1.55	4.39	3.89	1.62	1.54	13.933	13.269	17.707	19.467	16.579	19.044	NA	NA	NA	NA	NA	NA	16.8693	16.4598	15.9374	16.837	16.6597	17.2368
cluster2	chr4_103620000_103630000_chr4_104350000_104360000	ENSMUSG00000028519.12	1.1	0.98	4.38	4.89	2.68	3.75	9.566	13.083	15.115	20.014	25.128	17.094	NA	NA	NA	NA	NA	NA	16.9793	17.7614	17.1026	17.2908	15.2236	15.6422
cluster2	chr12_101960000_101970000_chr12_102460000_102470000	ENSMUSG00000021192.11	2.96	0.5	4.72	4.1	3.5	2.22	16.597	16.096	19.01	16.106	16.616	15.575	NA	NA	NA	NA	NA	NA	12.9513	18.3386	11.9225	18.0528	19.3674	19.3674
cluster2	chr9_100640000_100650000_chr9_100870000_100880000	ENSMUSG00000037286.11	1.15	1.99	3.47	2.76	1.69	2.43	23.119	20.896	17.46	14.472	13.471	10.582	NA	NA	NA	NA	NA	NA	18.3494	16.4621	13.7941	15.5202	17.862	18.0122
cluster2	chr5_66260000_66270000_chr5_66600000_66610000	ENSMUSG00000029206.9	2.98	2.71	3.62	4.05	2.77	2.11	12.681	15.15	10.27	20.387	19.176	22.335	15.92	16.86	8.93	14.44	15.57	28.28	18.3652	16.8455	14.4627	17.7932	16.8963	15.6372
cluster2	chr14_12570000_12580000_chr14_12820000_12830000	ENSMUSG00000054423.9	1.52	2.97	3.58	4.7	2.86	2.16	8.652	12.952	24.205	17.915	15.47	20.806	16.56	16.09	17.13	19.96	16.95	13.31	16.6908	16.6722	16.8467	16.4273	16.6722	16.6908
cluster2	chr2_33480000_33490000_chr2_33620000_33630000	ENSMUSG00000038765.9	1.57	1.45	2.89	3.36	1.79	1.69	42.576	16.161	25.729	4.717	0.944	9.874	NA	NA	NA	NA	NA	NA	30.5245	23.7544	8.71566	22.8342	5.4555	8.71566
cluster2	chr3_69310000_69320000_chr3_69690000_69700000	ENSMUSG00000027784.10	1.63	2.17	3.84	3.4	2.05	3.23	16.7	16.471	15.056	19.25	18.159	14.363	NA	NA	NA	NA	NA	NA	17.7693	15.8819	17.383	17.5786	13.3832	18.004
cluster2	chr6_120930000_120940000_chr6_121180000_121190000	ENSMUSG00000067825.7	1.54	1.86	3.4	3.41	1.64	1.52	13.304	13.544	19.512	17.423	18.534	17.682	NA	NA	NA	NA	NA	NA	16.5858	17.6078	16.1149	16.1551	17.1223	16.4142
cluster2	chr4_117340000_117350000_chr4_117490000_117500000	ENSMUSG00000028677.14	1.73	1.91	3.12	2.35	1.39	1.9	17.376	16.94	13.72	17.098	16.625	18.24	NA	NA	NA	NA	NA	NA	17.3015	16.8611	17.9538	17.4394	16.2055	14.2386
cluster2	chr2_92600000_92610000_chr2_92860000_92870000	ENSMUSG00000027221.5	2.14	2.71	2.92	3.23	2.32	2.47	8.379	12.837	15.627	18.723	15.973	28.461	15.16	16.68	22.02	17.82	12.55	15.77	17.7995	16.7221	16.6541	16.1924	16.536	16.0958
cluster2	chr4_45470000_45480000_chr4_45790000_45800000	ENSMUSG00000035561.5	2.54	1.61	3.35	2.76	2.41	2.41	6.773	11.981	11.677	18.025	20.467	31.076	15.69	19.22	18.78	17.46	17.48	11.37	12.3896	16.047	18.384	17.1527	17.8129	18.2139
cluster2	chr19_45270000_45280000_chr19_45550000_45560000	ENSMUSG00000041035.8	2.86	2.23	5.47	3.2	2.12	2.89	14.352	15.888	18.176	14.944	13.013	23.627	NA	NA	NA	NA	NA	NA	18.0588	15.6485	17.3678	15.4046	15.7135	17.8068
cluster2	chr15_99480000_99490000_chr15_99720000_99730000	ENSMUSG00000023020.2	1.21	1.64	2.88	3.1	1.64	2.22	15.314	16.714	19.774	16.709	14.165	17.324	NA	NA	NA	NA	NA	NA	16.9394	16.9394	19.2467	17.6665	15.8113	13.3967
cluster2	chr9_13850000_13860000_chr9_14380000_14390000	ENSMUSG00000037419.8	4.92	2.65	5.14	4.36	2.93	2.94	10.374	7.696	17.217	11.986	14.697	38.031	NA	NA	NA	NA	NA	NA	15.4309	17.4062	16.625	17.0572	16.3657	17.1149
cluster2	chr16_42270000_42280000_chr16_42740000_42750000	ENSMUSG00000047261.9	2.56	3.95	4.31	7.01	1.92	1.83	4.468	8.273	17.961	15.988	19.384	33.926	9.95	14.62	21.95	16.83	15.97	20.69	33.1213	17.4135	6.38913	23.051	13.6359	6.38913
cluster2	chr1_63670000_63680000_chr1_64610000_64620000	ENSMUSG00000025956.6	2.41	3.23	4.72	4.4	0.99	3.45	15.18	18.495	22.161	16.882	17.098	10.184	NA	NA	NA	NA	NA	NA	18.1628	16.519	16.2358	15.7357	15.6217	17.7251
cluster2	chr19_45250000_45260000_chr19_45550000_45560000	ENSMUSG00000041035.8	2.82	2.13	5.23	3.52	2.28	2.56	14.352	15.888	18.176	14.944	13.013	23.627	NA	NA	NA	NA	NA	NA	18.0588	15.6485	17.3678	15.4046	15.7135	17.8068
cluster2	chr9_106930000_106940000_chr9_107330000_107340000	ENSMUSG00000032579.10	1.7	1.95	4.65	4.16	3.11	3.17	11.954	16.415	18.382	16.601	18.287	18.361	NA	NA	NA	NA	NA	NA	15.7459	16.6838	15.5371	16.0745	17.0877	18.8711
cluster2	chr1_133660000_133670000_chr1_134050000_134060000	ENSMUSG00000102976.1	1.69	1.76	3.48	2.99	1.51	2.45	19.862	17.346	15.814	16.596	17.497	12.886	24.82	21.87	17.91	14.78	13.74	6.87	16.3517	16.8844	14.0075	16.3653	18.2549	18.1362
cluster2	chr15_36160000_36170000_chr15_36480000_36490000	ENSMUSG00000048230.5	1.01	1.39	4.72	4.16	3.51	2.23	10.936	4.365	26.145	18.413	4.365	35.777	NA	NA	NA	NA	NA	NA	17.6966	17.4057	14.9332	15.7382	16.7056	17.5207
cluster2	chr9_106850000_106860000_chr9_107290000_107300000	ENSMUSG00000032578.7	2.53	3.23	4.74	4.02	2.23	2.03	9.554	13.433	12.135	20.515	17.122	27.242	NA	NA	NA	NA	NA	NA	16.1783	17.6591	16.5682	16.631	17.2221	15.7413
cluster2	chr2_31470000_31480000_chr2_31900000_31910000	ENSMUSG00000076441.5	2.03	2.07	3.81	3.66	3.48	2.34	9.282	13.074	15.499	10.899	13.357	37.888	NA	NA	NA	NA	NA	NA	19.1101	15.6071	15.7273	17.2745	15.6071	16.6739
cluster2	chr4_31960000_31970000_chr4_32570000_32580000	ENSMUSG00000028284.9	2.1	2.68	3.98	5.31	1.18	1.89	22.394	17.539	17.248	15.518	16.8	10.501	15.58	19.08	18.81	15.22	15.04	16.27	16.6804	16.2661	17.7496	16.6286	16.391	16.2844
cluster2	chr17_48440000_48450000_chr17_48920000_48930000	ENSMUSG00000023995.7	0.99	2.58	6.48	5.73	1.11	1.61	11.885	19.23	21.312	21.436	18.834	7.304	NA	NA	NA	NA	NA	NA	29.6745	0	14.8822	31.2458	9.31538	14.8822
cluster2	chr9_64340000_64350000_chr9_64920000_64930000	ENSMUSG00000032396.13	2.67	3.09	4.84	4.28	3.04	2.94	16.976	15.639	18.674	16.426	17.343	14.942	13.39	15.98	16.56	15.61	16.53	21.93	15.082	16.6918	15.6052	17.2586	17.1446	18.2178
cluster2	chr15_64300000_64310000_chr15_64630000_64640000	ENSMUSG00000022377.12	2.39	3.1	5.36	3.98	2.35	2.92	20.515	19.47	10.479	17.147	15.638	16.75	NA	NA	NA	NA	NA	NA	17.9631	17.3258	16.5482	17.1919	16.6406	14.3303
cluster2	chr18_54250000_54260000_chr18_54980000_54990000	ENSMUSG00000052713.8	2.71	2.43	3	4.93	1.67	4.16	18.436	18.752	16.467	17.983	16.687	11.674	14.38	29.16	22.75	11.88	10.03	11.8	19.0232	11.6569	20.4391	14.2782	13.0919	21.5106
cluster2	chr12_71820000_71830000_chr12_72010000_72020000	ENSMUSG00000034574.9	2.81	2.04	3.43	3.38	2.51	1.67	10.5	12.905	25.447	15.409	18.377	17.361	13.27	14.37	10.1	17.23	14.77	30.25	16.7286	15.6811	17.7358	15.3856	16.2675	18.2014
cluster2	chr8_110840000_110850000_chr8_111010000_111020000	ENSMUSG00000033732.9	1.92	2.17	2.9	2.99	2.25	0.64	25.44	18.49	15.281	15.701	16.616	8.473	NA	NA	NA	NA	NA	NA	16.5225	18.1135	18.0333	15.172	17.5142	14.6444
cluster2	chr11_98240000_98250000_chr11_98350000_98360000	ENSMUSG00000061718.8	1.69	1.54	2.09	2.11	1.29	1.12	1.025	6.276	13.86	18.325	22.942	37.572	NA	NA	NA	NA	NA	NA	16.7658	15.8954	14.3163	16.3459	18.1524	18.5242
cluster2	chr8_86970000_86980000_chr8_87460000_87470000	ENSMUSG00000031654.11	NA	1.38	4.65	4.18	3.01	3.66	15.163	14.017	21.209	14.058	8.301	27.252	NA	NA	NA	NA	NA	NA	16.0986	16.0986	14.5217	17.9779	18.2872	17.0161
cluster2	chr6_120040000_120050000_chr6_120160000_120170000	ENSMUSG00000045962.12	2.59	2.28	2.97	3.07	2.03	1.13	24.029	19.648	15.442	16.767	12.242	11.873	15.84	20.97	17.2	18.06	15.37	12.56	17.2644	16.8205	16.1175	16.2098	16.1352	17.4526
cluster2	chr8_91800000_91810000_chr8_92200000_92210000	ENSMUSG00000031734.12	2.63	2.7	4.1	3.29	2.94	1.72	55.58	18.558	9.215	7.576	4.136	4.934	NA	NA	NA	NA	NA	NA	17.6834	15.8494	16.2786	19.4134	14.7828	15.9925
cluster2	chr5_138280000_138290000_chr5_138640000_138650000	ENSMUSG00000036928.10	2.78	2.49	5.22	4.79	0.88	1.48	17.712	10.957	13.212	16.107	20.797	21.216	NA	NA	NA	NA	NA	NA	12.6465	17.743	13.644	20.9246	14.1172	20.9246
cluster2	chr4_108330000_108340000_chr4_108570000_108580000	ENSMUSG00000028587.14	2.82	2.49	3.84	4.32	3.14	2.51	39.036	26.609	12.403	9.399	9.692	2.861	23.54	17.43	13.24	13.43	15.41	16.95	17.1092	15.9567	16.5548	17.1274	16.8502	16.4016
cluster2	chr8_10520000_10530000_chr8_10990000_11000000	ENSMUSG00000038894.6	0.87	1.61	4.46	4.26	2.19	3.46	15.6	14.289	11.175	20.01	15.306	23.619	11.14	16.36	10.35	20.54	20.12	21.49	18.3452	17.8378	13.9615	17.725	16.6925	15.438
cluster2	chr18_54750000_54760000_chr18_54980000_54990000	ENSMUSG00000052713.8	1.76	1.58	2.8	2.17	1.94	2.05	18.436	18.752	16.467	17.983	16.687	11.674	20.6	19.53	19.23	15.16	13.45	12.04	19.0232	11.6569	20.4391	14.2782	13.0919	21.5106
cluster2	chr4_45080000_45090000_chr4_45300000_45310000	ENSMUSG00000048232.8	2.38	2.66	3.55	3.51	2.15	2.12	14.344	14.515	12.802	21.679	22.915	13.744	NA	NA	NA	NA	NA	NA	14.9569	14.9569	15.9929	18.3366	16.9927	18.764
cluster2	chr15_87620000_87630000_chr15_88180000_88190000	ENSMUSG00000054863.8	0.77	1.92	3.86	6.77	2.02	1.77	8.397	12.57	17.639	16.94	15.833	28.621	NA	NA	NA	NA	NA	NA	16.4948	17.3316	17.3612	16.4223	15.6053	16.7847
cluster2	chr2_28900000_28910000_chr2_29020000_29030000	ENSMUSG00000026805.10	1.61	1.2	2.2	2.06	1.42	1.51	40.583	25.44	14.386	7.55	6.309	5.732	NA	NA	NA	NA	NA	NA	20.6015	22.0508	10.3319	14.633	22.0508	10.3319
cluster2	chr6_8940000_8950000_chr6_9240000_9250000	ENSMUSG00000046178.3	2.34	2.93	3.5	3.24	1.18	1.48	4.874	11.613	17.725	16.221	17.931	31.637	NA	NA	NA	NA	NA	NA	13.8451	16.825	17.8086	14.3244	18.9381	18.2587
cluster2	chr2_49450000_49460000_chr2_50280000_50290000	ENSMUSG00000069495.8	1.76	2.09	4.18	3.48	4.16	4.79	15.517	16.873	26.195	14.92	15.076	11.419	NA	NA	NA	NA	NA	NA	18.3064	10.235	22.2228	17.8479	14.8152	16.5727
cluster2	chr15_80180000_80190000_chr15_80710000_80720000	ENSMUSG00000047888.9	1.75	1.14	3.55	2.97	2.1	2.54	25.633	20.345	11.219	17.558	17.397	7.849	NA	NA	NA	NA	NA	NA	16.6593	15.7993	16.8231	16.6656	16.4514	17.6013
cluster2	chr1_157580000_157590000_chr1_158360000_158370000	ENSMUSG00000026587.11	3.63	1.1	4.14	4.7	1.78	2.96	12.502	14.152	21.443	17.178	19.292	15.432	NA	NA	NA	NA	NA	NA	16.5435	17.663	15.5435	16.8642	17.641	15.7448
cluster2	chr6_5910000_5920000_chr6_6850000_6860000	ENSMUSG00000029754.9	2.07	2.34	5.33	4.3	0.92	3.06	19.602	27.158	8.943	21.388	14.915	7.993	NA	NA	NA	NA	NA	NA	17.8535	15.9991	17.5752	14.7231	16.4257	17.4234
cluster2	chr2_49450000_49460000_chr2_50270000_50280000	ENSMUSG00000069495.8	3.32	3.87	4.34	3.92	2.75	2.54	15.517	16.873	26.195	14.92	15.076	11.419	NA	NA	NA	NA	NA	NA	18.3064	10.235	22.2228	17.8479	14.8152	16.5727
cluster2	chr3_83950000_83960000_chr3_84030000_84040000	ENSMUSG00000033767.10	2.33	1.55	2.26	2.3	1.47	2.33	18.026	19.482	19.053	18.651	18.715	6.073	14.01	26.3	17.37	18.37	14.62	9.32	15.7026	15.8422	17.6927	15.8422	16.0785	18.8417
cluster2	chr14_48120000_48130000_chr14_48320000_48330000	ENSMUSG00000021846.8	2.24	2.42	3.87	3.42	1.2	0.94	19.169	18.135	14.46	18.356	17.211	12.669	NA	NA	NA	NA	NA	NA	16.77	16.3762	18.0204	15.2497	14.0941	19.4896
cluster2	chr3_34640000_34650000_chr3_35390000_35400000	ENSMUSG00000074637.6	2.55	1.86	4.03	3.97	1.27	0.66	30.953	18.052	12.434	16.549	8.371	13.641	NA	NA	NA	NA	NA	NA	16.4378	13.7942	15.1931	17.6773	15.116	21.7816
cluster2	chr4_47470000_47480000_chr4_48200000_48210000	ENSMUSG00000053317.7	1.83	1.31	5.7	3.79	4.52	3.46	18.399	19.015	17.927	15.774	12.322	16.563	NA	NA	NA	NA	NA	NA	17.7914	17.1935	15.7965	16.3423	16.0467	16.8297
cluster2	chr2_44120000_44130000_chr2_45110000_45120000	ENSMUSG00000026872.12	NA	1.89	4.06	4.71	3.14	1.59	12.137	14.501	15.461	22.247	24.486	11.169	NA	NA	NA	NA	NA	NA	18.4894	17.0314	16.7812	16.6311	14.9863	16.0806
cluster2	chr4_96980000_96990000_chr4_97580000_97590000	ENSMUSG00000048747.10	3.26	3.27	4.62	5.06	2.23	1.12	17.945	25.348	21.476	15.142	11.194	8.895	7.93	22.07	22.45	21.37	18.41	7.77	19.1168	15.621	18.0969	14.6939	16.2666	16.2048
cluster2	chr11_98270000_98280000_chr11_98320000_98330000	ENSMUSG00000038255.6	1.63	1.7	2.3	2.28	1.94	1.93	3.78	12.084	16.056	28.46	23.331	16.289	10.91	20.42	21.55	18.65	19.42	9.04	18.5357	13.5002	18.7	16.4064	14.4864	18.3713
cluster2	chr14_62230000_62240000_chr14_62450000_62460000	ENSMUSG00000021933.7	1.9	2.98	2.78	3.22	1.68	1.36	12.781	27.475	22.878	19.05	13.224	4.592	NA	NA	NA	NA	NA	NA	15.2059	16.2756	21.5551	10.8006	28.5369	7.62595
cluster2	chr1_91530000_91540000_chr1_91970000_91980000	ENSMUSG00000026311.12	2.79	2.37	4.11	5.69	2.71	3.47	20.449	15.475	18.071	18.494	16.624	10.886	NA	NA	NA	NA	NA	NA	16.1933	17.5785	15.5631	16.7108	17.9286	16.0258
cluster2	chr18_68690000_68700000_chr18_69340000_69350000	ENSMUSG00000053477.11	2.44	0.69	3.83	4.2	1.7	2.93	9.897	15.096	12.647	23.525	27.456	11.378	NA	NA	NA	NA	NA	NA	17.9555	17.8491	15.0898	16.5725	15.5951	16.9382
cluster2	chr9_64330000_64340000_chr9_64740000_64750000	ENSMUSG00000032396.13	2.25	3.01	5.29	4.74	3.37	2.5	16.976	15.639	18.674	16.426	17.343	14.942	NA	NA	NA	NA	NA	NA	15.082	16.6918	15.6052	17.2586	17.1446	18.2178
cluster2	chr15_58930000_58940000_chr15_59340000_59350000	ENSMUSG00000022354.3	2.82	3.12	3.8	4.86	3	2.69	11.981	16.291	18.462	16.471	16.871	19.924	NA	NA	NA	NA	NA	NA	16.6672	17.8585	15.7021	17.3658	17.6222	14.7842
cluster2	chr8_90830000_90840000_chr8_90980000_90990000	ENSMUSG00000056608.9	1	2.29	4.04	3.34	2.6	2.35	16.746	16.583	24.048	16.655	16.564	9.404	NA	NA	NA	NA	NA	NA	17.8576	17.6146	12.3079	18.094	17.9758	16.15
cluster2	chr17_56360000_56370000_chr17_56610000_56620000	ENSMUSG00000057863.5	2.16	2.32	3.01	3.35	2.07	1.94	17.321	17.705	17.649	16.711	14.061	16.553	15.54	19.57	20.59	15.2	14.89	14.21	20.1424	20.0599	12.8262	19.0482	14.1027	13.8205
cluster2	chr3_34400000_34410000_chr3_34640000_34650000	ENSMUSG00000074637.6	1.93	1.52	2.41	2.5	2.18	1.41	30.953	18.052	12.434	16.549	8.371	13.641	16.16	17.94	17.72	19.75	16.09	12.34	16.4378	13.7942	15.1931	17.6773	15.116	21.7816
cluster2	chr13_28610000_28620000_chr13_28950000_28960000	ENSMUSG00000076431.4	2.21	1.91	2.56	2.7	2.19	1.09	16.938	12.314	18.924	22.905	15.941	12.978	NA	NA	NA	NA	NA	NA	17.095	12.4509	22.5522	18.3491	9.74988	19.8029
cluster2	chr8_70900000_70910000_chr8_71280000_71290000	ENSMUSG00000019261.2	2.41	3.17	3.62	4.09	3.03	2.9	16.028	16.233	13.064	17.09	17.976	19.608	NA	NA	NA	NA	NA	NA	16.2518	15.8753	14.1733	16.666	15.9958	21.0378
cluster2	chr4_45380000_45390000_chr4_45400000_45410000	ENSMUSG00000045973.14	1.36	1.48	2.46	2.6	1.45	1.2	17.38	15.104	17.3	16.798	16.099	17.32	NA	NA	NA	NA	NA	NA	17.3904	16.3126	16.8905	15.7129	16.4719	17.2217
cluster2	chr5_132220000_132230000_chr5_132530000_132540000	ENSMUSG00000029673.13	2.87	1.83	3.61	3.42	2.88	3.12	19.706	19.941	10.609	21.465	18.996	9.284	15.24	19.86	18.93	19.62	18.59	7.77	16.8446	17.5428	16.8261	14.7221	15.8941	18.1704
cluster2	chr11_113910000_113920000_chr11_114060000_114070000	ENSMUSG00000041592.12	1.89	2.34	3.07	3.43	2.81	1.84	22.284	15.504	14.378	18.168	16.689	12.977	NA	NA	NA	NA	NA	NA	17.7923	15.6385	17.472	16.2605	15.7453	17.0914
cluster2	chr2_168220000_168230000_chr2_168630000_168640000	ENSMUSG00000074576.4	1.13	1.63	3.95	3.28	3.12	1.81	16.656	12.689	19.311	18.064	12.367	20.913	NA	NA	NA	NA	NA	NA	16.5888	16.9243	16.5428	16.3948	17.6972	15.8521
cluster2	chr6_53810000_53820000_chr6_53970000_53980000	ENSMUSG00000078169.2	2.11	1.86	2.32	2.76	1.74	1.95	16.667	16.667	16.667	16.667	16.667	16.667	14.23	20.41	16.57	17.75	14.63	16.41	15.9896	16.2158	18.1171	12.8177	14.1461	22.7137
cluster2	chr1_151420000_151430000_chr1_151710000_151720000	ENSMUSG00000053286.7	1.21	0.99	3.45	2.97	2.19	2.18	21.948	18.762	15.686	19.368	17.853	6.382	NA	NA	NA	NA	NA	NA	16.1357	16.0785	16.9615	16.0785	17.2347	17.511
cluster2	chr11_24080000_24090000_chr11_24960000_24970000	ENSMUSG00000055010.1	1.28	3.04	6.21	5.36	3.07	2.92	5.467	8.111	32.219	10.178	6.52	37.505	NA	NA	NA	NA	NA	NA	17.8765	16.6822	4.1239	16.564	21.8511	22.9023
cluster2	chr2_132530000_132540000_chr2_132810000_132820000	ENSMUSG00000027353.10	1.95	2.16	3.35	3.23	2.15	2.14	30.195	24.328	15.01	11.99	12.004	6.474	NA	NA	NA	NA	NA	NA	16.9671	16.4362	16.7541	16.8655	16.5673	16.4099
cluster2	chr2_18020000_18030000_chr2_18700000_18710000	ENSMUSG00000054057.2	1.87	1.61	3.43	3.94	2.86	2.17	22.226	21.137	12.974	16.379	12.26	15.024	NA	NA	NA	NA	NA	NA	18.2021	17.3149	16.9148	16.9427	16.48	14.1456
cluster2	chr11_19020000_19030000_chr11_19690000_19700000	ENSMUSG00000020160.14	1.31	4.79	5.15	4.93	3.18	2.04	22.907	22.043	12.247	15.974	18.509	8.319	NA	NA	NA	NA	NA	NA	18.7852	18.4887	18.9607	15.6105	16.1494	12.0055
cluster2	chr4_96780000_96790000_chr4_97770000_97780000	ENSMUSG00000028565.14	1.99	3.11	5.51	3.88	2.62	2.75	12.553	22.009	16.747	19.755	17.97	10.966	NA	NA	NA	NA	NA	NA	16.5011	16.1005	15.5896	17.1129	17.8352	16.8606
cluster2	chr14_24490000_24500000_chr14_25420000_25430000	ENSMUSG00000025290.12	1.1	2.93	5.93	3.98	3.32	0.87	23.911	16.308	17.353	13.182	11.337	17.908	10.46	18.86	22.38	18.5	19.14	10.66	17.6908	14.6137	18.7559	15.0066	14.6847	19.2482
cluster2	chr9_101800000_101810000_chr9_102350000_102360000	ENSMUSG00000032537.10	2.92	2.71	4.84	3.89	2.4	2.59	12.705	13.206	15.641	19.402	21.367	17.679	10.74	15.13	16.8	18.13	15.92	23.28	15.33	19.0042	17.052	18.467	14.8791	15.2677
cluster2	chr13_48660000_48670000_chr13_49150000_49160000	ENSMUSG00000021381.4	1.32	1.68	2.65	2.89	2.03	2.07	89.921	0.603	4.269	0.934	1.51	2.763	NA	NA	NA	NA	NA	NA	19.6302	16.6342	18.2065	12.7061	15.0517	17.7712
cluster2	chr5_97350000_97360000_chr5_98170000_98180000	ENSMUSG00000035456.6	3.84	0.61	5.27	5.74	3.03	1.99	9.51	14.411	20.427	25.886	22.18	7.586	NA	NA	NA	NA	NA	NA	14.1553	8.07326	20.283	18.674	15.6159	23.1985
cluster2	chr10_75720000_75730000_chr10_75930000_75940000	ENSMUSG00000049422.6	1.84	2.87	3.46	3.08	1.67	2	3.164	6.065	14.547	11.823	11.286	53.114	NA	NA	NA	NA	NA	NA	14.0947	19.3717	21.4038	14.2813	12.8609	17.9877
cluster2	chr4_135790000_135800000_chr4_135870000_135880000	ENSMUSG00000028675.8	1.62	1.88	2.06	2.15	1.65	1.44	22.274	20.878	19.024	15.03	14.397	8.396	NA	NA	NA	NA	NA	NA	16.4826	16.5583	17.2239	16.7126	16.1196	16.9032
cluster2	chr9_120490000_120500000_chr9_121250000_121260000	ENSMUSG00000006941.4	3.11	3.08	3.82	4.04	3.23	3.07	14.61	15.569	15.452	18.217	18.06	18.091	NA	NA	NA	NA	NA	NA	16.7607	16.7607	17.6337	16.1963	15.4181	17.2305
cluster2	chr7_4560000_4570000_chr7_4800000_4810000	ENSMUSG00000060860.7	3.04	2.16	3.76	4.09	2.16	2.64	22.036	18.228	19.457	16.328	12.881	11.069	NA	NA	NA	NA	NA	NA	17.2809	16.0595	17.4504	15.4875	17.8458	15.8759
cluster2	chr2_180270000_180280000_chr2_180420000_180430000	ENSMUSG00000038990.10	1.54	1.5	3.01	2.19	2	1.94	16.201	11.21	14.45	17.224	14.483	26.432	NA	NA	NA	NA	NA	NA	16.3224	16.3948	19.8143	17.3445	14.4445	15.6794
cluster2	chr8_91950000_91960000_chr8_92350000_92360000	ENSMUSG00000031737.10	2.24	2.34	3.2	2.85	2.17	2.15	53.728	14.272	14.239	6.067	2.436	9.259	NA	NA	NA	NA	NA	NA	22.751	21.1181	10.8903	15.4754	18.8749	10.8903
cluster2	chr11_63920000_63930000_chr11_64700000_64710000	ENSMUSG00000070407.5	3.72	2.18	6.16	5.51	2.64	3.29	34.741	12.233	15.755	16.538	15.606	5.126	NA	NA	NA	NA	NA	NA	14.7737	15.0141	19.0866	18.0974	18.3146	14.7136
cluster2	chr8_117180000_117190000_chr8_117490000_117500000	ENSMUSG00000034330.9	2.6	2.75	3.81	3.58	2.01	1.77	23.393	17.164	12.364	14.61	13.838	18.632	NA	NA	NA	NA	NA	NA	17.4695	17.9616	15.8741	16.0817	16.3316	16.2816
cluster2	chr13_109780000_109790000_chr13_109900000_109910000	ENSMUSG00000021699.13	1.63	2.27	2.77	2.49	2	1.29	14.332	14.278	18.884	17.247	19.059	16.199	NA	NA	NA	NA	NA	NA	16.7033	16.9656	16.685	16.8497	15.0653	17.7312
cluster2	chr9_45020000_45030000_chr9_45130000_45140000	ENSMUSG00000046480.5	2.09	2.02	2.75	2.56	1.73	1.81	20.691	11.589	8.834	11.266	13.39	34.23	NA	NA	NA	NA	NA	NA	17.1297	15.6523	15.3121	16.096	18.2969	17.513
cluster2	chr8_126970000_126980000_chr8_127180000_127190000	ENSMUSG00000033931.8	2.77	1.81	3.11	3.76	2.41	2	17.574	16.274	15.334	16.255	14.608	19.955	27.81	19.36	12.3	14.61	15.08	10.84	16.2049	17.8266	16.1438	17.4354	16.5675	15.8219
cluster2	chr19_45190000_45200000_chr19_45550000_45560000	ENSMUSG00000025218.6	3.07	3.71	4.37	5.65	3.14	3.9	19.415	19.99	15.535	16.421	14.646	13.993	NA	NA	NA	NA	NA	NA	16.6659	18.3312	12.844	15.8833	17.2268	19.0487
cluster2	chr18_83510000_83520000_chr18_84080000_84090000	ENSMUSG00000049090.2	2.25	0.89	3.57	4.08	2.62	2.86	26.09	20.252	6.581	18.205	17.363	11.508	NA	NA	NA	NA	NA	NA	16.7896	17.2659	16.4111	17.3834	16.1142	16.0359
cluster2	chr8_87610000_87620000_chr8_87950000_87960000	ENSMUSG00000045333.11	2.69	2.41	4.29	4.51	2.21	2.63	24.367	17.062	21.237	13.256	11.487	12.591	NA	NA	NA	NA	NA	NA	14.1679	17.8315	19.1237	15.5528	16.2707	17.0534
cluster2	chr5_139890000_139900000_chr5_140330000_140340000	ENSMUSG00000029557.7	2.98	2.29	4.64	5.03	3.11	3.19	13.884	17.242	22.064	16.18	16.031	14.599	27.89	21.73	19.87	13.25	11.4	5.86	16.4919	17.8076	18.2775	17.4918	16.8866	13.0446
cluster2	chr3_40540000_40550000_chr3_40700000_40710000	ENSMUSG00000060798.4	1.68	2.06	3.01	2.95	1.24	2.12	24.693	17.889	17.29	14.887	12.715	12.526	NA	NA	NA	NA	NA	NA	16.3294	18.8557	15.1451	17.1687	15.9588	16.5424
cluster2	chr10_84750000_84760000_chr10_85020000_85030000	ENSMUSG00000020037.11	2.08	1.44	2.5	2.95	2.02	2.26	34.711	20.879	13.704	10.561	9.162	10.984	14.32	16.85	18.98	18.55	17.53	13.77	10.9993	16.9774	16.2459	18.4678	17.0599	20.2497
cluster2	chr11_96310000_96320000_chr11_96760000_96770000	ENSMUSG00000056648.5	2.1	1.95	3.37	3.56	1.43	2.78	16.667	16.667	16.667	16.667	16.667	16.667	26.92	21.71	17.8	12.54	12.37	8.65	19.0439	0	17.1318	35.969	10.7235	17.1318
cluster2	chr14_65420000_65430000_chr14_65580000_65590000	ENSMUSG00000045731.5	2.7	2.12	2.98	2.36	2.51	1.59	13.76	13.657	15.967	11.658	14.57	30.387	NA	NA	NA	NA	NA	NA	20.6015	22.0508	10.3319	14.633	22.0508	10.3319
cluster2	chr6_116660000_116670000_chr6_117160000_117170000	ENSMUSG00000061353.7	1.53	2.55	6.33	3.51	2.18	2.86	13.985	12.042	21.326	14.242	16.569	21.837	25.87	22.12	19.68	12.51	12.04	7.79	17.3031	18.4597	16.5593	16.1002	15.9863	15.5913
cluster2	chr7_125710000_125720000_chr7_126190000_126200000	ENSMUSG00000000131.11	1	2.22	4.27	3.69	2.45	2.53	22.96	16.595	16.273	15.52	15.165	13.487	15.53	24.35	13.75	23.08	15.87	7.41	16.7655	16.0271	17.2568	17.0683	15.6192	17.263
cluster2	chr8_125990000_126000000_chr8_126260000_126270000	ENSMUSG00000033998.8	1.62	2.41	3.37	3.13	1.79	1.54	6.568	5.425	15.912	12.865	19.388	39.842	11.57	9.27	7.24	18.09	15.52	38.29	13.1188	16.2549	20.6166	15.2948	16.9497	17.7651
cluster2	chr15_97180000_97190000_chr15_97700000_97710000	ENSMUSG00000022466.5	1.33	1.9	4.79	3.55	2.47	1.38	16.955	13.863	20.338	12.864	13.268	22.711	8.61	14.94	19.84	17.74	16.37	22.5	19.5868	16.7455	17.173	15.4099	15.7013	15.3835
cluster2	chr11_105290000_105300000_chr11_106040000_106050000	ENSMUSG00000020695.10	4.55	2.48	5.05	4.09	2.62	2.94	41.827	17.46	9.506	11.881	11.781	7.545	NA	NA	NA	NA	NA	NA	19.6061	19.286	15.7313	15.9371	17.3125	12.1271
cluster2	chr7_72510000_72520000_chr7_73390000_73400000	ENSMUSG00000070509.11	1.26	4.57	5.18	4.96	3.22	3.49	18.704	12.269	14.531	12.304	12.57	29.622	NA	NA	NA	NA	NA	NA	17.5773	16.4392	17.8558	16.4563	15.4454	16.226
cluster2	chr13_45020000_45030000_chr13_45380000_45390000	ENSMUSG00000038175.9	0.42	2.52	5.13	4.56	3.57	2.75	24.494	14.109	8.467	18.255	22.025	12.65	NA	NA	NA	NA	NA	NA	17.3546	15.9058	16.1209	16.9056	16.2831	17.43
cluster2	chr17_66290000_66300000_chr17_66440000_66450000	ENSMUSG00000052105.12	1.66	1.7	2.65	2.41	1.53	1.94	24.363	19.259	12.637	18.512	20.158	5.07	16.78	18.91	15.89	18.3	19.6	10.52	16.5493	17.3889	15.7462	17.26	17.7855	15.2702
cluster2	chr11_82930000_82940000_chr11_83180000_83190000	ENSMUSG00000018845.10	3.09	2.13	4.39	4.21	1.68	3.09	15.579	4.397	13.314	14.789	16.193	35.728	NA	NA	NA	NA	NA	NA	17.8943	14.5771	19.3057	14.3402	14.5771	19.3057
cluster2	chr11_80380000_80390000_chr11_80660000_80670000	ENSMUSG00000017421.14	2.06	2.3	2.88	3.38	2.3	2.92	20.006	17.315	20.191	15.355	16.231	10.902	6.96	9.22	9.76	18.46	21.47	34.13	16.4378	16.5472	16.4378	16.1742	16.4378	17.9652
cluster2	chr4_139100000_139110000_chr4_139310000_139320000	ENSMUSG00000028744.11	2.41	2.32	2.6	3.3	1.85	1.9	16.698	17.498	15.616	14.583	15.843	19.761	NA	NA	NA	NA	NA	NA	15.1965	16.6707	16.9067	17.3137	16.486	17.4265
cluster2	chr12_21120000_21130000_chr12_21280000_21290000	ENSMUSG00000054309.8	1.77	2.44	2.97	2.98	2.61	2.49	18.425	17.685	19.364	16.269	16.501	11.756	9.06	13.74	14.9	19.82	22.76	19.72	15.3668	17.2865	19.0998	11.4765	18.8084	17.9619
cluster2	chr11_82220000_82230000_chr11_82770000_82780000	ENSMUSG00000020697.12	2.79	2.1	4.95	6.41	1.75	2.87	25.38	16.74	17.486	15.97	15.13	9.295	NA	NA	NA	NA	NA	NA	16.1498	16.2862	17.1143	16.3349	16.2115	17.9034
cluster2	chr19_10300000_10310000_chr19_10480000_10490000	ENSMUSG00000035735.6	3.36	1.85	3.12	3.87	1.9	2.37	9.316	9.313	13.316	16.894	20.015	31.145	NA	NA	NA	NA	NA	NA	16.8219	15.7693	16.1583	16.0668	16.7108	18.4728
cluster2	chr4_106870000_106880000_chr4_107170000_107180000	ENSMUSG00000028618.7	2.44	1.23	3.62	2.92	2.14	2.82	13.453	15.249	18.187	18.114	19.146	15.851	NA	NA	NA	NA	NA	NA	17.1624	16.2898	16.6229	16.0923	16.4195	17.413
cluster2	chr8_12000000_12010000_chr8_12670000_12680000	ENSMUSG00000000759.10	1.85	1.76	5.27	3.51	2.79	2.34	21.448	18.082	19.08	15.458	15.674	10.257	15.36	16.37	17.33	17.78	21.23	11.92	17.2387	17.0071	16.2411	15.9234	16.6568	16.9329
cluster2	chr1_81780000_81790000_chr1_82290000_82300000	ENSMUSG00000055980.2	2.28	2.85	4.17	3.53	2.83	3.04	29.185	18.048	13.189	16.07	16.247	7.26	NA	NA	NA	NA	NA	NA	20.6721	18.3954	16.0217	15.3261	14.6953	14.8894
cluster2	chr9_109910000_109920000_chr9_110090000_110100000	ENSMUSG00000104300.1	2.56	1.54	4.5	4.15	2.68	3.54	25.178	19.219	14.029	15.508	11.817	14.249	NA	NA	NA	NA	NA	NA	17.3571	16.3079	17.6511	16.8924	17.0303	14.7613
cluster2	chr6_84100000_84110000_chr6_85000000_85010000	ENSMUSG00000033788.11	1.15	2.27	5.14	5.34	5.7	6.19	32.39	15.954	14.482	11.983	13.848	11.343	NA	NA	NA	NA	NA	NA	14.2445	16.453	15.3549	17.6308	16.7904	19.5264
cluster2	chr3_151720000_151730000_chr3_152100000_152110000	ENSMUSG00000039131.11	3.56	1.96	5.08	4.07	2.75	2.85	7.876	11.455	20.9	10.211	16.781	32.776	NA	NA	NA	NA	NA	NA	17.4865	15.892	15.5641	16.3368	16.9324	17.7881
cluster2	chr17_9810000_9820000_chr17_10310000_10320000	ENSMUSG00000062078.10	2.59	2.14	4.22	3.95	3.2	2.82	22.815	19.884	17.869	14.077	12.778	12.577	NA	NA	NA	NA	NA	NA	15.6298	16.9268	16.5487	15.8057	16.4696	18.6195
cluster2	chr3_126590000_126600000_chr3_126720000_126730000	ENSMUSG00000053819.12	2.07	2.24	2.61	2.4	1.51	1.84	10.23	9.991	16.249	16.305	18.039	29.187	7.75	13.78	17.56	19.05	22.43	19.43	16.8278	16.5463	17.2563	16.7054	16.3045	16.3596
cluster2	chr3_135430000_135440000_chr3_135700000_135710000	ENSMUSG00000078578.5	2.46	1.93	2.89	2.67	1.87	2.57	20.455	17.4	18.024	15.026	16.405	12.69	NA	NA	NA	NA	NA	NA	17.1569	16.3207	16.7634	17.0093	16.9438	15.8059
cluster2	chr4_139960000_139970000_chr4_140240000_140250000	ENSMUSG00000040972.8	2.09	2.06	2.57	2.83	2.02	2.56	6.904	10.009	12.437	17.497	15.136	38.018	20.9	19.86	18.81	14.82	12.02	13.59	18.0215	13.7371	18.0722	17.0445	17.552	15.5727
cluster2	chr5_141240000_141250000_chr5_142210000_142220000	ENSMUSG00000039683.12	3.96	4.26	4.64	4.27	2.68	1.67	16.164	9.999	18.843	18.128	17.526	19.34	7.3	12.41	11.66	23.45	24.75	20.43	17.418	18.1313	16.234	15.9362	16.7083	15.5721
cluster2	chr2_74690000_74700000_chr2_75530000_75540000	ENSMUSG00000043342.9	1.16	2.18	4.57	4.6	2.68	2.73	14.578	14.578	14.578	14.578	27.11	14.578	NA	NA	NA	NA	NA	NA	20.1199	18.0332	4.90602	20.3863	18.3587	18.1959
cluster2	chr6_114700000_114710000_chr6_114960000_114970000	ENSMUSG00000030315.11	1.1	0.82	2.97	2.96	1.29	1.82	19.073	18.212	12.609	18.159	16.49	15.457	NA	NA	NA	NA	NA	NA	15.8343	17.5267	17.6856	17.2948	16.3576	15.3011
cluster2	chr18_3500000_3510000_chr18_4120000_4130000	ENSMUSG00000024232.1	3.89	4.69	6.66	4.85	3.91	4.59	18.538	16.153	18.341	14.486	15.084	17.397	NA	NA	NA	NA	NA	NA	16.2933	14.8905	13.9129	16.6419	19.6387	18.6227
cluster2	chr10_20540000_20550000_chr10_20920000_20930000	ENSMUSG00000019990.10	1.43	2.59	4.69	5.18	4.6	4.16	14.778	14.932	13.28	24.383	20.989	11.638	NA	NA	NA	NA	NA	NA	16.3528	17.9237	16.7468	14.0964	18.5939	16.2863
cluster2	chr14_24200000_24210000_chr14_24240000_24250000	ENSMUSG00000021782.10	1.33	1.95	2.22	2.09	1.85	1.74	18.25	16.035	20.951	15.664	16.146	12.953	24.39	20.07	20.39	12.5	12.65	10.01	17.5967	16.3476	17.7984	15.8558	14.6845	17.717
cluster2	chr9_45950000_45960000_chr9_46190000_46200000	ENSMUSG00000034908.11	1.76	1.53	2.62	2.66	2.13	2.2	13.303	12.615	14.625	17.778	19.131	22.548	22.48	17.27	13.92	14.71	17.7	13.92	16.6909	16.6851	16.0909	16.7696	16.9735	16.79
cluster2	chr7_89980000_89990000_chr7_90220000_90230000	ENSMUSG00000097585.1	2.29	1.43	3.22	4.16	2.97	2.57	18.012	19.294	14.635	22.42	17.338	8.302	NA	NA	NA	NA	NA	NA	17.463	16.0605	15.9952	18.3156	16.2839	15.8817
cluster2	chr13_71950000_71960000_chr13_72650000_72660000	ENSMUSG00000060969.8	3.37	0.92	4.52	4.7	2.75	1.6	30.287	12.286	17.186	7.967	8.703	23.571	NA	NA	NA	NA	NA	NA	19.3868	16.0147	19.5269	12.8709	14.199	18.0017
cluster2	chr1_138830000_138840000_chr1_139210000_139220000	ENSMUSG00000019230.10	2.47	2.77	3.8	3.38	2.77	1.47	26.422	23.958	12.992	14.812	8.076	13.74	19.83	14.73	14.63	18.03	19.28	13.51	15.2474	20.4761	18.9018	14.7989	14.0213	16.5546
cluster2	chr17_66190000_66200000_chr17_66450000_66460000	ENSMUSG00000052105.12	0.89	1.84	5.22	4.09	3.12	2.49	24.363	19.259	12.637	18.512	20.158	5.07	NA	NA	NA	NA	NA	NA	16.5493	17.3889	15.7462	17.26	17.7855	15.2702
cluster2	chr18_82790000_82800000_chr18_82900000_82910000	ENSMUSG00000058881.8	2.15	1.44	2.5	2.23	1.39	1.45	34.964	22.763	14.658	12.287	11.388	3.939	18.52	18.28	16.47	15.78	17.87	13.08	18.1319	16.615	16.5741	15.4219	15.3128	17.9444
cluster2	chr17_15820000_15830000_chr17_16540000_16550000	ENSMUSG00000048027.7	4.21	2.59	7.19	6.39	3.33	1.37	20.691	14.334	16.782	15.845	15.474	16.874	NA	NA	NA	NA	NA	NA	15.1631	17.2286	15.7056	16.9949	15.6305	19.2773
cluster2	chr1_157760000_157770000_chr1_158360000_158370000	ENSMUSG00000026587.11	3.5	1.56	4.63	3.37	3.23	0.78	12.502	14.152	21.443	17.178	19.292	15.432	NA	NA	NA	NA	NA	NA	16.5435	17.663	15.5435	16.8642	17.641	15.7448
cluster2	chr9_120570000_120580000_chr9_121170000_121180000	ENSMUSG00000052658.4	1.13	2.89	4.01	3.44	2.11	0.55	11.756	15.674	16.387	16.511	13.188	26.483	9.44	9.74	10.18	14.24	18.42	37.99	16.6398	16.5762	16.535	16.7821	16.1642	17.3027
cluster2	chr4_152680000_152690000_chr4_153470000_153480000	ENSMUSG00000039546.9	3.99	2.75	5.07	4.01	3.62	3.01	6.955	11.479	10.262	9.558	8.003	53.743	NA	NA	NA	NA	NA	NA	16.0244	16.2434	16.3919	15.7236	18.0961	17.5206
cluster2	chr11_108050000_108060000_chr11_108340000_108350000	ENSMUSG00000050965.10	2.19	1.24	4.02	3.83	2.93	2.16	11.535	13.319	18.1	21.762	19.343	15.94	NA	NA	NA	NA	NA	NA	17.9042	16.8512	15.7542	16.2045	17.3083	15.9777
cluster2	chr19_45250000_45260000_chr19_45550000_45560000	ENSMUSG00000025218.6	2.82	2.13	5.23	3.52	2.28	2.56	19.415	19.99	15.535	16.421	14.646	13.993	NA	NA	NA	NA	NA	NA	16.6659	18.3312	12.844	15.8833	17.2268	19.0487
cluster2	chr4_96800000_96810000_chr4_97580000_97590000	ENSMUSG00000048747.10	3.11	3.76	4.98	6.33	4.29	3.12	17.945	25.348	21.476	15.142	11.194	8.895	7.63	14.99	16.2	20.74	23.89	16.55	19.1168	15.621	18.0969	14.6939	16.2666	16.2048
cluster2	chr3_84350000_84360000_chr3_84580000_84590000	ENSMUSG00000074513.5	2.17	1.01	3.46	2.96	2.93	1.8	19.084	18.202	17.765	15.165	16.39	13.394	NA	NA	NA	NA	NA	NA	17.2012	16.9723	14.5372	17.7199	17.2561	16.3132
cluster2	chr11_96310000_96320000_chr11_96760000_96770000	ENSMUSG00000048763.7	2.1	1.95	3.37	3.56	1.43	2.78	16.667	16.667	16.667	16.667	16.667	16.667	26.92	21.71	17.8	12.54	12.37	8.65	30.902	38.1249	11.7951	0	7.38303	11.7951
cluster2	chr10_43570000_43580000_chr10_43860000_43870000	ENSMUSG00000047139.8	2.51	3.08	4.35	3.97	2.97	2.78	10.267	13.253	23.075	19.314	20.439	13.653	NA	NA	NA	NA	NA	NA	16.5315	13.5214	18.0905	16.4682	17.4542	17.9342
cluster2	chr11_6660000_6670000_chr11_7060000_7070000	ENSMUSG00000020431.5	1.44	2.52	3.49	4.25	2.59	2.61	2.726	4.363	16.848	14.225	23.255	38.583	NA	NA	NA	NA	NA	NA	0	30.0596	19.6005	0	20.2803	30.0596
cluster2	chr13_9270000_9280000_chr13_9460000_9470000	ENSMUSG00000048264.11	3.38	2.26	3.58	3.56	2.74	2.74	14.731	12.398	23.465	18.11	17.357	13.94	NA	NA	NA	NA	NA	NA	16.3477	16.6871	16.4999	17.2314	16.5467	16.6871
cluster2	chr15_87620000_87630000_chr15_88170000_88180000	ENSMUSG00000054863.8	2.33	3.4	3.86	4.09	2.85	3.19	8.397	12.57	17.639	16.94	15.833	28.621	NA	NA	NA	NA	NA	NA	16.4948	17.3316	17.3612	16.4223	15.6053	16.7847
cluster2	chr6_6310000_6320000_chr6_6870000_6880000	ENSMUSG00000029754.9	2	2.42	3.56	3.68	2.35	1.95	19.602	27.158	8.943	21.388	14.915	7.993	NA	NA	NA	NA	NA	NA	17.8535	15.9991	17.5752	14.7231	16.4257	17.4234
cluster2	chr2_119290000_119300000_chr2_119440000_119450000	ENSMUSG00000034216.8	1.74	1.97	3.21	4.01	2.38	1.74	16.673	15.579	11.517	19.515	20.58	16.137	NA	NA	NA	NA	NA	NA	16.267	16.7119	16.8313	16.7119	17.6307	15.8474
cluster2	chr15_64910000_64920000_chr15_65620000_65630000	ENSMUSG00000022376.7	0.7	4.2	5.14	6	0.65	3.85	7.334	7.768	17.824	19.192	20.345	27.537	NA	NA	NA	NA	NA	NA	16.7961	15.3641	17.2656	16.1646	17.8094	16.6002
cluster2	chr15_95790000_95800000_chr15_96240000_96250000	ENSMUSG00000097643.1	2.51	2.85	3.51	4.12	3.18	1.58	19.5	19.242	17.312	11.209	13.427	19.309	NA	NA	NA	NA	NA	NA	18.6655	18.2194	15.051	16.5318	20.2244	11.3078
cluster2	chr2_6860000_6870000_chr2_7090000_7100000	ENSMUSG00000002107.14	1.27	1.96	2.74	2.19	2.01	1.45	11.55	15.542	15.113	23.153	23.873	10.77	8.65	13.79	15.11	19.67	23.84	18.93	14.8869	17.7303	16.2229	14.7663	17.9461	18.4475
cluster2	chr14_75450000_75460000_chr14_75650000_75660000	ENSMUSG00000091722.1	1.67	1.81	2.48	2.97	1.15	2.56	15.18	25.434	20.534	13.92	14.295	10.635	NA	NA	NA	NA	NA	NA	13.8873	18.5046	18.1765	16.7155	17.5476	15.1686
cluster2	chr14_70880000_70890000_chr14_71530000_71540000	ENSMUSG00000022103.9	3.32	3.42	4.04	4.09	2.24	1.54	6.43	6.452	13.13	11.118	12.195	50.674	NA	NA	NA	NA	NA	NA	12.8453	15.0577	15.889	17.498	16.7426	21.9675
cluster2	chr4_134530000_134540000_chr4_134800000_134810000	ENSMUSG00000046671.14	1.48	2.02	3.01	3.34	2.58	2.26	13.123	14.114	18.96	16.553	17.711	19.538	13.54	14.6	13.37	16.77	17.58	24.13	16.8448	16.3823	15.532	17.2699	17.4135	16.5575
cluster2	chr6_6230000_6240000_chr6_6860000_6870000	ENSMUSG00000029754.9	2.34	2.02	3.46	3.1	2.36	2.06	19.602	27.158	8.943	21.388	14.915	7.993	NA	NA	NA	NA	NA	NA	17.8535	15.9991	17.5752	14.7231	16.4257	17.4234
cluster2	chr8_114200000_114210000_chr8_114370000_114380000	ENSMUSG00000046844.6	1.76	1.93	2.77	2.94	1.52	2.32	9.299	11.575	20.612	15.885	18.469	24.16	NA	NA	NA	NA	NA	NA	15.9489	16.2156	14.9977	16.3315	17.7424	18.7638
cluster2	chr5_113410000_113420000_chr5_113730000_113740000	ENSMUSG00000053334.5	0.82	3.17	4.33	3.75	2.74	1.09	13.964	14.155	13.477	18.172	19.759	20.474	10.29	11.51	10.64	11.86	16.22	39.47	20.4463	15.12	12.7503	17.822	17.1012	16.7602
cluster2	chr9_64300000_64310000_chr9_64960000_64970000	ENSMUSG00000034263.8	3.05	1.39	4.38	5.29	2.67	3.3	20.365	18.783	18.196	14.471	14.459	13.726	NA	NA	NA	NA	NA	NA	16.5521	16.2763	16.5521	16.9708	15.7282	17.9206
cluster2	chr3_89350000_89360000_chr3_89840000_89850000	ENSMUSG00000028041.13	0.8	1.71	3.4	3.21	0.91	1.8	11.748	13.119	8.576	15.769	21.86	28.928	NA	NA	NA	NA	NA	NA	18.1251	14.4775	16.6021	16.2975	18.5726	15.9252
cluster2	chr4_108330000_108340000_chr4_108570000_108580000	ENSMUSG00000063800.5	2.82	2.49	3.84	4.32	3.14	2.51	18.362	19.131	18.294	16.209	15.184	12.82	23.54	17.43	13.24	13.43	15.41	16.95	15.6794	16.9805	17.4745	14.4357	18.3037	17.1261
cluster2	chr18_78650000_78660000_chr18_79100000_79110000	ENSMUSG00000024548.11	1.35	1.78	3.22	3.72	2.73	2.84	17.358	19.887	19.727	17.717	16.209	9.102	NA	NA	NA	NA	NA	NA	15.587	17.8365	18.2663	15.2057	15.7499	17.3547
cluster2	chr11_108060000_108070000_chr11_108340000_108350000	ENSMUSG00000050965.10	1.87	3.41	3.51	4.21	2.36	2.64	11.535	13.319	18.1	21.762	19.343	15.94	NA	NA	NA	NA	NA	NA	17.9042	16.8512	15.7542	16.2045	17.3083	15.9777
cluster2	chr5_120150000_120160000_chr5_120580000_120590000	ENSMUSG00000029601.9	1.47	2.05	3.21	3.71	2.45	1.98	12.999	17.979	25.229	17.063	9.055	17.675	21.41	21.99	21.23	13.78	11.36	10.24	11.3872	15.9761	21.4567	14.3962	17.9428	18.841
cluster2	chr16_33830000_33840000_chr16_34100000_34110000	ENSMUSG00000022817.10	1.66	2.53	3.03	3.13	2.53	1.99	26.797	2.807	9.507	17.092	12.17	31.628	NA	NA	NA	NA	NA	NA	17.9409	16.4507	15.0559	16.154	17.0236	17.3748
cluster2	chr14_21990000_22000000_chr14_22720000_22730000	ENSMUSG00000039081.9	2.85	1.79	4.05	3.29	1.11	0.65	28.447	17.983	11.943	17.013	12.29	12.325	NA	NA	NA	NA	NA	NA	20.3445	15.8755	14.8159	17.012	17.3967	14.5555
cluster2	chr2_102660000_102670000_chr2_103020000_103030000	ENSMUSG00000005089.11	2.59	1.83	4.38	3.44	2.75	2.61	16.082	17.808	17.813	14.2	13.108	20.989	18.15	18.18	16.62	18.06	15.81	13.18	16.682	16.7159	16.2024	16.4883	17.7274	16.184
cluster2	chr16_90320000_90330000_chr16_90800000_90810000	ENSMUSG00000039929.10	2.59	0.46	4.07	3.97	1.87	3.41	22.487	16.88	15.346	17.904	17.135	10.248	NA	NA	NA	NA	NA	NA	17.0216	16.8839	16.4318	17.8762	16.3153	15.4713
cluster2	chr19_28790000_28800000_chr19_29360000_29370000	ENSMUSG00000016495.8	3.19	0.42	4.36	4.32	1.98	2.3	12.939	16.453	19.081	17.665	17.053	16.809	5.96	18	17.74	22.35	24.02	11.93	17.1873	16.7307	15.1552	17.3761	17.3521	16.1987
cluster2	chr12_56670000_56680000_chr12_57190000_57200000	ENSMUSG00000035472.9	1.6	0.41	4.91	4.45	3.03	3.43	35.553	24.48	10.052	3.612	0.68	25.623	NA	NA	NA	NA	NA	NA	11.1214	15.2015	15.7651	14.6126	19.1217	24.1777
cluster2	chr14_97920000_97930000_chr14_98160000_98170000	ENSMUSG00000055639.12	2.03	1.54	2.76	3.41	1.42	1.64	30.587	21.949	17.497	11.137	10.616	8.214	NA	NA	NA	NA	NA	NA	16.8746	17.7294	17.6858	15.7652	14.412	17.533
cluster2	chr13_96010000_96020000_chr13_96390000_96400000	ENSMUSG00000021671.8	3.5	2.85	6.26	4.5	3.29	2.31	16.886	16.925	19.163	16.086	16.634	14.306	NA	NA	NA	NA	NA	NA	15.3668	14.2798	18.3273	15.5334	15.6906	20.8021
cluster2	chr18_68330000_68340000_chr18_68480000_68490000	ENSMUSG00000007480.3	2.76	1.04	4.46	5.39	2.88	2.66	2.723	5.493	22.129	12.747	19.852	37.056	NA	NA	NA	NA	NA	NA	18.0681	18.3237	13.6136	16.2352	14.8863	18.8731
cluster2	chr11_113210000_113220000_chr11_113650000_113660000	ENSMUSG00000041654.11	2.23	1.83	3.36	3.19	2.76	3.28	11.129	14.267	15.977	19.027	19.388	20.211	16.54	19.82	21.3	19.72	11.77	10.85	16.8243	17.5929	15.635	16.2771	17.0204	16.6503
cluster2	chr18_8550000_8560000_chr18_9210000_9220000	ENSMUSG00000036904.5	2.05	2.52	3.85	5.74	3.73	2.2	40.611	15.812	15.812	14.259	8.405	5.1	NA	NA	NA	NA	NA	NA	17.4948	17.3912	16.8211	15.5027	15.195	17.5952
cluster2	chr14_24880000_24890000_chr14_25460000_25470000	ENSMUSG00000007817.10	2.81	2.34	2.99	2.84	2.26	1.66	20.334	19.137	13.587	18.571	16.275	12.097	16.71	19.53	17.98	17.96	16.5	11.31	16.758	16.8052	17.0497	16.6107	16.7698	16.0066
cluster2	chr5_113400000_113410000_chr5_113730000_113740000	ENSMUSG00000053334.5	0.5	1.46	3.63	4.1	2.13	2.15	13.964	14.155	13.477	18.172	19.759	20.474	8.21	10.99	14.9	17.98	16.38	31.55	20.4463	15.12	12.7503	17.822	17.1012	16.7602
cluster2	chr12_56020000_56030000_chr12_56530000_56540000	ENSMUSG00000001496.11	2.82	2.25	3.49	4.59	1.09	1.8	46.481	17.583	15.556	8.66	5.525	6.195	27.68	24.49	14.63	13.08	9.43	10.68	17.0109	19.3421	18.9217	11.6883	14.5678	18.4692
cluster2	chr9_30410000_30420000_chr9_30940000_30950000	ENSMUSG00000031994.9	2.87	2.64	4.75	4.25	1.41	3.07	7.539	7.657	15.042	20.531	21.62	27.612	NA	NA	NA	NA	NA	NA	16.951	17.1545	15.3923	16.4098	20.3109	13.7816
cluster2	chr10_94510000_94520000_chr10_94960000_94970000	ENSMUSG00000020023.13	1.6	1.91	2.86	3.67	1.85	1.52	13.78	12.455	17.024	17.382	14.621	24.738	NA	NA	NA	NA	NA	NA	17.9138	17.1874	18.0267	16.0978	15.8403	14.9341
cluster2	chr11_101210000_101220000_chr11_101310000_101320000	ENSMUSG00000078652.5	1.77	1.87	2.33	2.13	1.98	1.96	23.391	18.262	13.941	16.971	16.232	11.203	NA	NA	NA	NA	NA	NA	15.9647	17.1429	17.3579	16.6517	17.7335	15.1493
cluster2	chr2_105460000_105470000_chr2_105670000_105680000	ENSMUSG00000027168.17	2.03	2.31	2.98	2.55	2.07	2.91	30.294	25.592	14.1	13.573	10.711	5.73	NA	NA	NA	NA	NA	NA	17.7438	19.2887	18.0708	15.0278	15.2614	14.6075
cluster2	chr8_89040000_89050000_chr8_89660000_89670000	ENSMUSG00000031665.6	2.47	2.5	3.75	3.25	2.54	2.47	26.807	26.27	15.884	14.907	11.99	4.142	NA	NA	NA	NA	NA	NA	19.0777	20.0959	18.1274	14.2457	18.0214	10.4319
cluster2	chr11_75780000_75790000_chr11_76400000_76410000	ENSMUSG00000020844.6	2.83	2.38	5.96	3.76	3.07	2.9	34.687	18.952	15.099	11.636	9.725	9.901	NA	NA	NA	NA	NA	NA	17.0184	16.0224	17.7745	16.5352	16.8047	15.8448
cluster2	chr11_98240000_98250000_chr11_98350000_98360000	ENSMUSG00000018167.6	1.69	1.54	2.09	2.11	1.29	1.12	14.632	16.576	17.171	19.363	18.709	13.55	NA	NA	NA	NA	NA	NA	16.2841	16.9516	16.2262	17.1322	15.4768	17.9292
cluster2	chr4_128910000_128920000_chr4_129100000_129110000	ENSMUSG00000028786.11	1.25	2.61	4.56	3.31	1.69	2.07	83.935	6.135	0.711	1.78	5.032	2.407	9.01	11.56	14.17	18.32	21.64	25.31	26.9296	18.057	21.0903	14.636	3.4968	15.7904
cluster2	chr1_180440000_180450000_chr1_180560000_180570000	ENSMUSG00000026496.7	1.7	2.28	2.47	2.95	2.19	2.04	27.538	20.523	13.65	15.762	15.816	6.712	NA	NA	NA	NA	NA	NA	17.0669	17.055	16.0293	16.9068	17.0936	15.8485
cluster2	chr14_98170000_98180000_chr14_98890000_98900000	ENSMUSG00000055639.12	1.61	2.95	4.66	4.8	2.96	2.98	30.587	21.949	17.497	11.137	10.616	8.214	NA	NA	NA	NA	NA	NA	16.8746	17.7294	17.6858	15.7652	14.412	17.533
cluster2	chr10_95550000_95560000_chr10_96020000_96030000	ENSMUSG00000020029.5	2.21	2.39	4.56	3.8	3.28	3.04	21.25	15.66	17.25	14.905	14.397	16.538	NA	NA	NA	NA	NA	NA	18.579	14.6148	16.9366	17.6161	13.9579	18.2955
cluster2	chr2_44410000_44420000_chr2_45110000_45120000	ENSMUSG00000026872.12	1.95	2.48	3.25	3.22	2.06	1.48	12.137	14.501	15.461	22.247	24.486	11.169	NA	NA	NA	NA	NA	NA	18.4894	17.0314	16.7812	16.6311	14.9863	16.0806
cluster2	chr1_91910000_91920000_chr1_92470000_92480000	ENSMUSG00000026260.8	2.92	4.47	5.06	5.72	1.83	1.99	13.581	16.324	18.014	15.659	17.21	19.212	NA	NA	NA	NA	NA	NA	16.5205	16.8375	16.7776	16.8551	17.5806	15.4288
cluster2	chr14_87480000_87490000_chr14_88470000_88480000	ENSMUSG00000050505.7	2.78	3.41	6.7	4.92	1.7	4.22	6.521	8.606	17.302	18.598	23.924	25.049	NA	NA	NA	NA	NA	NA	0	9.52437	7.82486	16.4287	32.3026	33.9195
cluster2	chr12_31980000_31990000_chr12_32050000_32060000	ENSMUSG00000002997.11	1.28	1.82	2.58	2.37	1.86	1.73	9.986	10.525	19.46	19.573	21.561	18.895	8.65	12.45	16.81	20.99	24.51	16.58	16.4166	16.828	16.3591	16.6072	17.1094	16.6798
cluster2	chr5_131610000_131620000_chr5_132100000_132110000	ENSMUSG00000029673.13	2.92	3.08	4.36	5.19	1.83	0.98	19.706	19.941	10.609	21.465	18.996	9.284	NA	NA	NA	NA	NA	NA	16.8446	17.5428	16.8261	14.7221	15.8941	18.1704
cluster2	chr11_18910000_18920000_chr11_19000000_19010000	ENSMUSG00000020160.14	1.87	2.11	2.46	2.24	1.44	1.01	22.907	22.043	12.247	15.974	18.509	8.319	19.81	20.61	17.55	18.13	15.4	8.5	18.7852	18.4887	18.9607	15.6105	16.1494	12.0055
cluster2	chr14_67730000_67740000_chr14_67930000_67940000	ENSMUSG00000044447.4	1.8	2.29	3.12	4.04	1.8	2.59	34.035	14.31	21.06	10.385	12.479	7.731	NA	NA	NA	NA	NA	NA	16.6554	18.3348	17.2388	14.6152	15.9742	17.1815
cluster2	chr10_43570000_43580000_chr10_44080000_44090000	ENSMUSG00000047139.8	2.41	0.56	4	3.85	1.63	1.8	10.267	13.253	23.075	19.314	20.439	13.653	NA	NA	NA	NA	NA	NA	16.5315	13.5214	18.0905	16.4682	17.4542	17.9342
cluster2	chr6_119480000_119490000_chr6_119980000_119990000	ENSMUSG00000030019.6	1.41	0.93	3.12	4.86	1.97	1.84	19.039	17.399	30.083	13.777	11.062	8.639	NA	NA	NA	NA	NA	NA	16.6685	19.1872	15.8636	14.4803	16.1403	17.6602
cluster2	chr6_120030000_120040000_chr6_120160000_120170000	ENSMUSG00000045962.12	1.4	1.26	2.6	2.6	2.59	1	24.029	19.648	15.442	16.767	12.242	11.873	15.84	20.97	17.2	18.06	15.37	12.56	17.2644	16.8205	16.1175	16.2098	16.1352	17.4526
cluster2	chr3_109770000_109780000_chr3_110140000_110150000	ENSMUSG00000059857.11	2.75	2	4.44	5.06	2.7	2.9	6.211	14.385	19.856	16.591	9.29	33.665	NA	NA	NA	NA	NA	NA	16.6344	17.6267	17.6471	15.9581	16.0975	16.0363
cluster2	chr8_108710000_108720000_chr8_109450000_109460000	ENSMUSG00000038872.9	0.9	3.25	3.84	4.08	0.94	3.34	29.085	23.098	14.686	14.501	10.832	7.798	22.99	21.05	16.45	14.89	13.76	10.85	18.6885	17.9242	15.6236	16.7474	14.9917	16.0247
cluster2	chr5_120150000_120160000_chr5_120580000_120590000	ENSMUSG00000032741.8	1.47	2.05	3.21	3.71	2.45	1.98	14.03	17.687	19.166	18.62	16.36	14.136	21.41	21.99	21.23	13.78	11.36	10.24	17.1733	16.4293	17.0022	17.2449	17.4996	14.6506
cluster2	chr8_93640000_93650000_chr8_93810000_93820000	ENSMUSG00000031748.11	1.57	2.6	2.41	2.47	2.02	1.98	9.226	10.026	12.897	18.633	19.605	29.613	NA	NA	NA	NA	NA	NA	17.5266	16.8479	16.5474	17.2973	15.469	16.3119
cluster2	chr2_28740000_28750000_chr2_28910000_28920000	ENSMUSG00000026805.10	1.93	1.93	2.24	2.13	1.89	1.63	40.583	25.44	14.386	7.55	6.309	5.732	NA	NA	NA	NA	NA	NA	20.6015	22.0508	10.3319	14.633	22.0508	10.3319
cluster2	chr18_68480000_68490000_chr18_69340000_69350000	ENSMUSG00000053477.11	1.54	3.69	5.22	5.13	2.98	3.48	9.897	15.096	12.647	23.525	27.456	11.378	NA	NA	NA	NA	NA	NA	17.9555	17.8491	15.0898	16.5725	15.5951	16.9382
cluster2	chr7_34660000_34670000_chr7_35180000_35190000	ENSMUSG00000030495.8	2.04	2.39	3.87	4.71	3.12	2.78	7.071	14.432	17.675	16.916	16.882	27.024	NA	NA	NA	NA	NA	NA	15.0586	19.873	16.112	16.9194	17.8891	14.1479
cluster2	chr11_113640000_113650000_chr11_113800000_113810000	ENSMUSG00000018661.13	1.94	1.28	3.16	2.47	1.68	1.76	17.338	15.83	16.622	17.743	16.622	15.844	18.39	16.3	16.58	14.26	12.98	21.48	14.2538	17.3603	16.1953	18.1212	18.1212	15.9482
cluster2	chr11_102260000_102270000_chr11_102430000_102440000	ENSMUSG00000034708.7	1.63	1.59	2.33	2.21	1.84	1.44	15.292	15.064	10.019	16.894	18.859	23.871	15.63	18.31	16.92	15.63	18.74	14.77	15.146	15.532	17.9394	16.4795	17.3323	17.5709
cluster2	chr7_89980000_89990000_chr7_90220000_90230000	ENSMUSG00000030619.8	2.29	1.43	3.22	4.16	2.97	2.57	28.822	20.803	15.829	14.217	12.359	7.97	NA	NA	NA	NA	NA	NA	15.5393	16.6678	18.4905	16.4968	16.6678	16.1377
cluster2	chr9_47530000_47540000_chr9_47910000_47920000	ENSMUSG00000032076.14	2.53	1.55	2.4	2.74	2.09	1.96	8.661	11.327	18.152	16.947	19.16	25.753	14.48	16.15	15.39	15.87	16.43	21.68	15.5339	12.832	18.8677	17.604	16.4692	18.6931
cluster2	chr1_82280000_82290000_chr1_82440000_82450000	ENSMUSG00000055980.2	1.6	1.93	2.66	2.97	2.13	1.28	29.185	18.048	13.189	16.07	16.247	7.26	NA	NA	NA	NA	NA	NA	20.6721	18.3954	16.0217	15.3261	14.6953	14.8894
cluster2	chr16_90800000_90810000_chr16_90920000_90930000	ENSMUSG00000039929.10	1.69	1.73	3.06	3.62	2.59	1.07	22.487	16.88	15.346	17.904	17.135	10.248	13.27	19.18	16.33	20.2	16.81	14.21	17.0216	16.8839	16.4318	17.8762	16.3153	15.4713
cluster2	chr7_131540000_131550000_chr7_131890000_131900000	ENSMUSG00000040148.5	2.25	2.39	3.05	4.17	1.82	2.24	22.21	14.734	21.809	16.759	9.856	14.632	6.44	9.3	21.26	17.42	23.46	22.13	23.4572	18.4961	11.2283	17.2199	14.8652	14.7334
cluster2	chr1_75330000_75340000_chr1_75430000_75440000	ENSMUSG00000033021.12	1.94	1.71	2.15	2.2	1.45	1.79	12.782	14.413	18.659	16.376	20.644	17.126	21.21	17.51	16.81	13.47	15.24	15.76	17.1537	16.3795	15.9409	16.0883	15.8279	18.6098
cluster2	chr4_124510000_124520000_chr4_124650000_124660000	ENSMUSG00000090125.3	2.29	1.86	2.36	2.91	1.62	1.79	14.687	11.228	13.712	17.416	17.013	25.944	9.82	16.3	17.87	22.25	23.15	10.61	15.0019	15.7699	18.6311	16.7194	16.7194	17.1583
cluster2	chr11_105290000_105300000_chr11_105900000_105910000	ENSMUSG00000020695.10	2.68	3.2	5.68	5.44	4.87	3.41	41.827	17.46	9.506	11.881	11.781	7.545	NA	NA	NA	NA	NA	NA	19.6061	19.286	15.7313	15.9371	17.3125	12.1271
cluster2	chr1_63840000_63850000_chr1_64110000_64120000	ENSMUSG00000025959.9	2.48	2.11	2.61	2.74	2.35	1.36	7.285	12.757	13.816	21.667	22.633	21.843	NA	NA	NA	NA	NA	NA	17.4072	19.813	14.0364	17.2828	16.5795	14.8812
cluster2	chr11_3530000_3540000_chr11_3690000_3700000	ENSMUSG00000020439.13	2.09	2.9	2.98	3.64	2.07	2.11	29.502	19.196	12.849	14.67	15.254	8.529	NA	NA	NA	NA	NA	NA	16.5978	17.4977	12.7493	16.8822	17.4977	18.7753
cluster2	chr18_62770000_62780000_chr18_62920000_62930000	ENSMUSG00000071847.8	2.33	1.93	2.82	2.53	1.41	2	15.848	14.804	26.438	13.832	10.48	18.598	NA	NA	NA	NA	NA	NA	17.2953	16.3183	16.2777	17.3137	16.215	16.58
cluster2	chr7_90010000_90020000_chr7_90260000_90270000	ENSMUSG00000030617.8	3.67	3.52	5.58	4.12	1.89	3.26	11.062	11.062	38.611	17.14	11.062	11.062	NA	NA	NA	NA	NA	NA	30.5607	28.2048	8.72598	18.3206	5.46196	8.72598
cluster2	chr2_145930000_145940000_chr2_146340000_146350000	ENSMUSG00000037143.13	3.91	4.09	4.21	3.85	1.13	1.71	7.777	16.456	20.148	14.063	16.758	24.798	17.94	22.8	20.71	14.95	13.25	10.36	17.2367	15.6839	15.4058	17.038	16.1375	18.4982
cluster2	chr2_6860000_6870000_chr2_7710000_7720000	ENSMUSG00000002107.14	1.76	0.47	4.86	3.5	1.68	1.88	11.55	15.542	15.113	23.153	23.873	10.77	6.69	9.75	11.68	22.7	23.42	25.75	14.8869	17.7303	16.2229	14.7663	17.9461	18.4475
cluster2	chr2_132530000_132540000_chr2_132810000_132820000	ENSMUSG00000037376.10	1.95	2.16	3.35	3.23	2.15	2.14	18.792	18.326	14.834	14.609	13.575	19.864	NA	NA	NA	NA	NA	NA	17.3454	16.1585	16.9781	16.507	16.2244	16.7865
cluster2	chr7_110540000_110550000_chr7_110610000_110620000	ENSMUSG00000038371.10	0.92	2.3	2.84	2.16	1.27	1.41	17.607	15.668	15.547	19.035	20.579	11.563	NA	NA	NA	NA	NA	NA	16.9382	15.8532	17.5464	17.1368	15.4497	17.0757
cluster2	chr5_34200000_34210000_chr5_34330000_34340000	ENSMUSG00000029110.9	2.11	2.05	2.49	2.44	2.73	1.78	19.485	17.111	18.05	15.226	16.31	13.818	NA	NA	NA	NA	NA	NA	16.2931	17.091	16.3128	16.6032	16.6032	17.0966
cluster2	chr7_78770000_78780000_chr7_78890000_78900000	ENSMUSG00000030609.14	1.8	1.93	3.07	2.4	2.39	1.94	15.959	17.779	13.358	16.209	17.514	19.182	NA	NA	NA	NA	NA	NA	16.982	17.0342	15.5402	16.5123	17.0342	16.8972
cluster2	chr4_124230000_124240000_chr4_124690000_124700000	ENSMUSG00000032643.8	3.16	2.29	3.25	4.28	3.03	2.12	17.239	24.892	13.58	13.926	15.112	15.252	16.69	16.12	14.39	20.31	18.24	14.26	18.1709	16.8454	17.1837	15.3081	16.0256	16.4662
cluster2	chr11_50420000_50430000_chr11_50800000_50810000	ENSMUSG00000020375.5	1.8	2.54	4.63	3.68	2.24	2.49	17.034	16.335	18.57	16.554	16.274	15.233	NA	NA	NA	NA	NA	NA	15.8339	15.5916	16.9779	17.7655	18.2181	15.613
cluster2	chr6_30500000_30510000_chr6_30970000_30980000	ENSMUSG00000029784.9	2.9	2.08	6.29	4.45	0.34	2.43	29.35	14.854	22.09	8.797	2.199	22.711	NA	NA	NA	NA	NA	NA	12.2011	16.3616	18.021	14.5925	15.1354	23.6884
cluster2	chr4_40750000_40760000_chr4_40930000_40940000	ENSMUSG00000028409.7	2.18	2.12	3.04	2.93	1.89	2.27	16.608	18.439	18.815	16.389	16.879	12.87	NA	NA	NA	NA	NA	NA	16.8342	17.8928	17.2343	15.7062	16.2797	16.0528
cluster2	chr2_74690000_74700000_chr2_75530000_75540000	ENSMUSG00000050368.4	1.16	2.18	4.57	4.6	2.68	2.73	11.19	11.19	11.19	17.338	37.901	11.19	NA	NA	NA	NA	NA	NA	0	26.6679	35.3185	17.6969	7.82133	12.4953
cluster2	chr13_36230000_36240000_chr13_36720000_36730000	ENSMUSG00000039114.11	1.82	1.85	3.72	3.94	1.47	2.46	14.72	17.883	21.211	16.792	17.016	12.378	NA	NA	NA	NA	NA	NA	14.5004	17.8896	20.8949	18.3321	22.8483	5.53469
cluster2	chr10_7790000_7800000_chr10_8220000_8230000	ENSMUSG00000040006.9	1.49	3.08	4.33	5.21	2.07	3.25	16.115	16.708	16.727	14.512	14.27	21.667	10.15	10.68	15.42	22.49	21.25	20.01	16.6755	15.813	17.1155	17.4006	17.5731	15.4223
cluster2	chr1_182540000_182550000_chr1_182760000_182770000	ENSMUSG00000038576.11	1.47	2.03	3.51	2.67	0.73	1.96	8.663	11.312	19.368	15.471	17.235	27.951	NA	NA	NA	NA	NA	NA	14.7765	16.6088	15.2885	17.4711	18.1246	17.7305
cluster2	chr13_78200000_78210000_chr13_78780000_78790000	ENSMUSG00000069171.9	1.53	2.91	4.03	3.28	2.76	1.24	18.925	20.114	16.286	15.279	12.69	16.705	NA	NA	NA	NA	NA	NA	16.8259	17.8134	19.4295	14.0731	14.0731	17.785
cluster2	chr9_94190000_94200000_chr9_94530000_94540000	ENSMUSG00000045414.7	1.73	3.53	3.82	4.38	2.14	1.48	18.641	10.95	17.223	23.677	9.227	20.281	12.06	18.97	17.72	22.5	20.02	8.73	16.1519	15.7137	17.7538	16.5936	16.1339	17.6532
cluster2	chr5_19900000_19910000_chr5_20230000_20240000	ENSMUSG00000040003.13	1.83	1.88	4.83	3.32	1.51	2.55	13.119	18.532	13.364	22.411	21.579	10.994	NA	NA	NA	NA	NA	NA	16.5429	16.4843	14.7812	17.3505	16.6471	18.194
cluster2	chr9_22740000_22750000_chr9_23220000_23230000	ENSMUSG00000031963.7	2.36	2.55	3.71	4.16	2.06	2.53	16.679	21.642	19.192	18.11	17.793	6.585	NA	NA	NA	NA	NA	NA	16.6564	16.6749	16.2524	17.0357	16.8939	16.4868
cluster2	chr1_172050000_172060000_chr1_172350000_172360000	ENSMUSG00000051251.3	2.25	1.17	2.93	2.83	1.7	2.08	29.668	27.221	22.098	13.385	6.162	1.467	24.19	23.43	19.86	13.52	13.03	5.97	9.09989	22.3114	23.1387	17.1873	5.12409	23.1387
cluster2	chr4_43270000_43280000_chr4_43400000_43410000	ENSMUSG00000035969.11	2.35	2.2	2.89	2.71	1.6	1.88	11.559	12.225	15.899	17.601	19.182	23.535	NA	NA	NA	NA	NA	NA	17.8017	15.9809	17.7384	16.3347	16.3756	15.7687
cluster2	chr11_96350000_96360000_chr11_96750000_96760000	ENSMUSG00000075588.6	2.62	0.94	3.53	3.54	2.45	2.46	45.223	7.559	14.187	24.901	4.065	4.065	NA	NA	NA	NA	NA	NA	22.4353	24.5662	20.1826	0	12.6332	20.1826
cluster2	chr1_63730000_63740000_chr1_64460000_64470000	ENSMUSG00000025963.5	3.09	3.91	4.79	4.41	3.08	3.45	14.176	15.921	22.425	11.976	7.846	27.656	NA	NA	NA	NA	NA	NA	16.3343	16.6973	17.2946	16.5181	17.2119	15.9438
cluster2	chr2_74690000_74700000_chr2_75540000_75550000	ENSMUSG00000050368.4	2.59	2.21	4.07	3.44	1.75	2.95	11.19	11.19	11.19	17.338	37.901	11.19	NA	NA	NA	NA	NA	NA	0	26.6679	35.3185	17.6969	7.82133	12.4953
cluster2	chr11_50460000_50470000_chr11_50600000_50610000	ENSMUSG00000036545.8	0.89	2.89	3.74	3.78	3.21	3.2	12.158	5.347	10.732	16.257	23.733	31.772	9.93	21.2	14.24	30.95	19.86	3.81	17.2754	16.4048	15.0139	16.7143	16.9761	17.6155
cluster2	chr6_37340000_37350000_chr6_37440000_37450000	ENSMUSG00000038648.5	1.83	1.97	2.81	2.53	1.89	1.78	29.763	12.14	16.384	14.412	17.333	9.969	NA	NA	NA	NA	NA	NA	16.2212	16.1592	15.6006	17.2946	17.1267	17.5977
cluster2	chr11_98020000_98030000_chr11_98060000_98070000	ENSMUSG00000017404.8	1.77	1.95	2.29	2.02	1.49	1.81	17.012	17.155	18.039	16.136	15.891	15.767	NA	NA	NA	NA	NA	NA	16.3751	16.5549	16.7184	16.1657	17.245	16.9408
cluster2	chr2_18690000_18700000_chr2_19290000_19300000	ENSMUSG00000037708.12	2.84	2.4	3.5	4.1	1.8	2.97	25.818	37.193	17.073	4.788	3.542	11.587	NA	NA	NA	NA	NA	NA	8.24108	27.2504	33.0314	19.423	4.6405	7.41362
cluster2	chr7_125720000_125730000_chr7_126190000_126200000	ENSMUSG00000000131.11	1.57	1.76	3.27	3.63	3.09	1.9	22.96	16.595	16.273	15.52	15.165	13.487	11.86	20.16	17.18	19.61	17.67	13.51	16.7655	16.0271	17.2568	17.0683	15.6192	17.263
cluster2	chr2_74730000_74740000_chr2_75100000_75110000	ENSMUSG00000079277.5	2.02	2.13	2.79	3.21	2.44	2.59	21.416	6.229	21.74	6.229	38.158	6.229	12.01	21.69	15.89	15.38	17.72	17.31	24.6027	22.7061	26.5204	14.7489	4.39712	7.02479
cluster2	chr3_145650000_145660000_chr3_145910000_145920000	ENSMUSG00000028195.3	2.39	2.56	3.43	3.06	2.24	1.54	25.543	21.704	10.314	16.726	16.217	9.496	NA	NA	NA	NA	NA	NA	16.6367	19.2527	16.6836	16.707	17.1716	13.5483
cluster2	chr13_115910000_115920000_chr13_116300000_116310000	ENSMUSG00000042258.9	2.76	2.31	3.14	3.67	1.88	3.12	16.85	21.713	21.594	14.762	12.888	12.193	16.62	21.29	13.87	26.24	14.76	7.22	17.9306	17.358	16.9702	14.7565	16.3841	16.6005
cluster2	chr3_128400000_128410000_chr3_129190000_129200000	ENSMUSG00000028023.12	3.14	2.18	4.78	4.29	4.98	0.91	34.058	26.232	20.965	5.235	4.304	9.205	NA	NA	NA	NA	NA	NA	17.9019	20.2672	15.8138	15.7004	15.7382	14.5786
cluster2	chr2_70170000_70180000_chr2_70510000_70520000	ENSMUSG00000075302.6	3.02	2.61	3.3	3.9	1.09	2.04	9.494	19.811	19.286	15.45	13.196	22.764	16.67	19.08	17.54	16.43	17.3	12.98	17.0334	18.9751	15.4778	15.4778	16.1787	16.8572
cluster2	chr2_156590000_156600000_chr2_156710000_156720000	ENSMUSG00000061689.11	1.62	0.9	3.31	2.6	1.43	2.18	11.02	13.212	18.158	18.438	20.595	18.577	NA	NA	NA	NA	NA	NA	16.4347	17.1842	16.8997	17.0771	16.3001	16.1043
cluster2	chr3_148460000_148470000_chr3_148980000_148990000	ENSMUSG00000028184.8	2.44	2.35	5.2	4.16	2.47	0.96	17.143	13.334	14.287	19.054	23.069	13.113	NA	NA	NA	NA	NA	NA	16.528	15.7824	16.9783	17.3183	16.7308	16.6622
cluster2	chr9_107950000_107960000_chr9_108060000_108070000	ENSMUSG00000032586.5	1.24	1.6	2.28	2.1	1.73	1.91	25.789	20.304	17.307	12.206	12.651	11.743	21.83	20.74	20.16	16.4	9.79	11.09	16.9973	15.9977	17.1058	17.6869	16.4587	15.7536
cluster2	chr1_133660000_133670000_chr1_134050000_134060000	ENSMUSG00000102049.1	1.69	1.76	3.48	2.99	1.51	2.45	16.667	16.667	16.667	16.667	16.667	16.667	24.82	21.87	17.91	14.78	13.74	6.87	15.9794	16.3365	18.094	16.5445	15.6968	17.3488
cluster2	chr10_43570000_43580000_chr10_44170000_44180000	ENSMUSG00000047139.8	3.37	4.05	5.28	4.63	2.99	3.27	10.267	13.253	23.075	19.314	20.439	13.653	NA	NA	NA	NA	NA	NA	16.5315	13.5214	18.0905	16.4682	17.4542	17.9342
cluster2	chr2_74710000_74720000_chr2_75320000_75330000	ENSMUSG00000079277.5	2.78	2.98	4.38	5.06	2.01	2.83	21.416	6.229	21.74	6.229	38.158	6.229	NA	NA	NA	NA	NA	NA	24.6027	22.7061	26.5204	14.7489	4.39712	7.02479
cluster2	chr18_13130000_13140000_chr18_13960000_13970000	ENSMUSG00000024420.8	2.38	2.1	5.98	5.34	2.29	3.67	25.894	15.995	22.117	13.083	14.324	8.587	NA	NA	NA	NA	NA	NA	12.3294	9.59486	18.8764	20.788	14.533	23.8783
cluster2	chr13_53800000_53810000_chr13_54070000_54080000	ENSMUSG00000021474.8	1.35	2.71	4.11	2.96	2.65	1.8	15.415	15.504	17.892	14.787	14.778	21.624	10.74	15.91	12.44	19.69	22.96	18.25	17.2071	16.9467	19.3309	17.0677	14.533	14.9145
cluster2	chr6_100280000_100290000_chr6_100510000_100520000	ENSMUSG00000072872.2	2.39	1.67	3.41	2.7	2.55	2.2	14.29	15.245	13.684	19.341	21.747	15.692	7.12	17.28	25.64	20.25	18.54	11.17	21.2561	18.7079	18.3012	15.3668	16.7207	9.64736
cluster2	chr4_107430000_107440000_chr4_107640000_107650000	ENSMUSG00000034762.5	1.06	3.36	3.96	4.75	2.35	2.11	44.239	10.168	5.622	12.65	12.841	14.48	NA	NA	NA	NA	NA	NA	18.5606	17.7798	16.4599	15.9624	15.6998	15.5374
cluster2	chr10_9390000_9400000_chr10_9670000_9680000	ENSMUSG00000060487.5	2.65	1.68	3.2	3.53	2.44	2.73	25.233	15.659	12.515	15.85	14.712	16.03	NA	NA	NA	NA	NA	NA	17.6698	16.6003	17.2754	15.7263	15.9608	16.7673
cluster2	chr10_117810000_117820000_chr10_118140000_118150000	ENSMUSG00000020212.9	0.55	2.22	3.59	3.75	2.44	3.05	26.42	20.837	15.547	14.41	12.976	9.811	NA	NA	NA	NA	NA	NA	18.4965	18.4965	18.0944	17.4938	17.8806	9.53835
cluster2	chr6_118960000_118970000_chr6_119100000_119110000	ENSMUSG00000051331.10	1.56	2.06	2.32	2.46	1.89	1.99	16.008	13.165	14.386	19.538	24.201	12.702	8.67	14.6	12.51	25.53	26.21	12.49	14.8149	16.713	15.8855	16.9372	17.4457	18.2036
cluster2	chr11_96290000_96300000_chr11_96710000_96720000	ENSMUSG00000038721.8	2.9	2.76	3.24	3.18	1.77	2.97	14.493	35.728	7.794	26.397	7.794	7.794	23.05	22.36	14.99	12.93	14.58	12.09	24.7365	11.4925	9.44175	24.7365	20.151	9.44175
cluster2	chr11_96310000_96320000_chr11_96760000_96770000	ENSMUSG00000038700.4	2.1	1.95	3.37	3.56	1.43	2.78	3.812	29.974	51.5	3.812	7.089	3.812	26.92	21.71	17.8	12.54	12.37	8.65	10.1306	11.0928	34.4055	12.9072	5.70447	25.7595
cluster2	chr16_89950000_89960000_chr16_90150000_90160000	ENSMUSG00000002489.11	2.29	2.17	3.45	4.21	2.51	2.37	16.634	17.26	17.092	20.449	17.476	11.089	NA	NA	NA	NA	NA	NA	19.8764	20.4398	17.9019	14.5654	16.9666	10.25
cluster2	chr11_98020000_98030000_chr11_98060000_98070000	ENSMUSG00000020882.13	1.77	1.95	2.29	2.02	1.49	1.81	10.912	12.991	12.333	17.901	19.164	26.698	NA	NA	NA	NA	NA	NA	16.0555	16.1791	16.3513	16.0685	16.9755	18.3701
cluster2	chr17_78930000_78940000_chr17_79560000_79570000	ENSMUSG00000024082.4	2.8	2.54	4.49	4.36	2.5	2.79	12.691	16.284	16.795	17.422	17.732	19.076	13.88	15.9	13.39	18.44	19.74	18.64	16.48	17.3294	16.8361	17.1365	17.1365	15.0816
cluster2	chr2_72560000_72570000_chr2_73210000_73220000	ENSMUSG00000027108.11	3.22	3.68	4.61	5.03	2.79	2.41	17.464	18.578	15.195	16.145	16.37	16.248	13.17	16.67	17.19	17.67	11.61	23.69	16.8856	16.8762	16.323	16.9579	17.508	15.4492
cluster2	chr13_44080000_44090000_chr13_44720000_44730000	ENSMUSG00000038518.11	2.06	2.49	7.21	4.18	2.44	1.97	31.709	18.708	9.523	16.305	16.432	7.324	14.34	20.73	14.34	16.96	21.35	12.29	17.9469	15.5385	16.3355	15.8826	14.2747	20.0218
cluster2	chr19_7250000_7260000_chr19_7330000_7340000	ENSMUSG00000024969.11	1.96	1.8	2.17	2.27	2.03	1.83	18.602	15.445	14.945	20.748	15.392	14.867	12.49	19.39	18.5	23.81	16.24	9.59	16.4028	17.0226	17.1536	17.1361	17.2118	15.073
cluster2	chr11_96260000_96270000_chr11_96530000_96540000	ENSMUSG00000020875.9	1.42	1.85	3.73	3.14	1.76	2.03	22.231	11.955	11.955	11.955	29.95	11.955	NA	NA	NA	NA	NA	NA	19.2235	0	27.2503	20.2414	6.03461	27.2503
cluster2	chr15_30170000_30180000_chr15_30380000_30390000	ENSMUSG00000022240.9	2.87	1.8	3	2.56	2.46	2.77	8.786	10.792	16.566	17.062	16.924	29.87	15.67	18.3	13.16	22.8	17.33	12.74	16.6017	17.7958	11.8773	17.7958	17.3535	18.5759
cluster2	chr6_88520000_88530000_chr6_88880000_88890000	ENSMUSG00000030082.10	1.17	2.28	4.68	3.56	2.23	2.77	19.751	17.174	15.098	16.714	18.153	13.11	20.64	20.84	20.51	13.99	12.83	11.19	17.5611	17.497	16.4007	16.8157	14.8356	16.8899
cluster2	chr3_88940000_88950000_chr3_89040000_89050000	ENSMUSG00000028053.9	2.46	1.94	2.72	2.13	1.94	1.58	17.419	19.757	14.99	18.897	18.615	10.322	NA	NA	NA	NA	NA	NA	18.5395	16.5378	18.3548	16.0524	15.61	14.9055
cluster2	chr4_152960000_152970000_chr4_153470000_153480000	ENSMUSG00000039546.9	2.11	2.74	3.98	3.98	2.6	2.88	6.955	11.479	10.262	9.558	8.003	53.743	NA	NA	NA	NA	NA	NA	16.0244	16.2434	16.3919	15.7236	18.0961	17.5206
cluster2	chr4_131960000_131970000_chr4_132070000_132080000	ENSMUSG00000070717.1	2.01	1.49	2.62	2.55	2.18	1.92	22.305	12.841	16.982	25.86	12.19	9.822	NA	NA	NA	NA	NA	NA	20.2823	12.9623	17.8694	17.0936	17.4364	14.3559
cluster2	chr8_92010000_92020000_chr8_92350000_92360000	ENSMUSG00000031737.10	3.19	2.41	2.91	3.04	1.78	2.3	53.728	14.272	14.239	6.067	2.436	9.259	NA	NA	NA	NA	NA	NA	22.751	21.1181	10.8903	15.4754	18.8749	10.8903
cluster2	chr13_71980000_71990000_chr13_72630000_72640000	ENSMUSG00000001504.10	2.64	2.22	4.46	4.39	0.84	1.63	36.434	16.371	18.28	7.735	6.647	14.534	NA	NA	NA	NA	NA	NA	19.0257	16.2261	19.0793	16.3109	15.1456	14.2124
cluster2	chr1_151420000_151430000_chr1_151710000_151720000	ENSMUSG00000052748.10	1.21	0.99	3.45	2.97	2.19	2.18	19.728	22.793	15.16	16.37	13.946	12.004	NA	NA	NA	NA	NA	NA	15.1378	14.8006	18.0542	14.4452	17.0699	20.4921
cluster2	chr7_133000000_133010000_chr7_133120000_133130000	ENSMUSG00000030849.13	1.37	1.73	2.31	2.17	1.83	1.99	28.967	19.428	14.354	15.927	14.749	6.574	12.59	19.7	18.06	17.54	17.8	14.3	16.502	17.4704	17.4704	16.4562	16.3319	15.7692
cluster2	chr2_27970000_27980000_chr2_28440000_28450000	ENSMUSG00000035829.9	3.13	3.72	3.76	3.86	3.09	2.27	17.698	15.532	11.043	16.928	18.75	20.049	20.8	18.69	16.68	12.78	16.32	14.72	17.1511	15.7072	17.8307	16.4652	15.8325	17.0133
cluster2	chr12_40270000_40280000_chr12_40440000_40450000	ENSMUSG00000035954.9	2.09	2.31	2.56	3.06	1.67	2.51	19.757	16.599	16.855	18.396	21.059	7.334	NA	NA	NA	NA	NA	NA	16.3544	14.5863	18.5948	15.4645	16.5808	18.4192
cluster2	chr8_87610000_87620000_chr8_87940000_87950000	ENSMUSG00000045333.11	3.42	2.76	3.23	3.77	2.65	2.29	24.367	17.062	21.237	13.256	11.487	12.591	NA	NA	NA	NA	NA	NA	14.1679	17.8315	19.1237	15.5528	16.2707	17.0534
cluster2	chr5_99220000_99230000_chr5_100040000_100050000	ENSMUSG00000029328.11	2.46	2	4.37	4.33	2.01	3.22	18.691	17.214	15.964	16.884	16.084	15.164	NA	NA	NA	NA	NA	NA	16.4215	16.8331	16.364	17.4838	16.7181	16.1794
cluster2	chr5_123250000_123260000_chr5_123360000_123370000	ENSMUSG00000029442.14	1.34	2.07	3.46	2.48	1.53	1.83	15.615	15.445	22.988	20.391	11.234	14.327	9.93	11.24	11.04	15.63	16.84	35.32	10.2964	15.898	22.3118	17.0362	17.4215	17.0362
cluster2	chr13_57440000_57450000_chr13_57900000_57910000	ENSMUSG00000056222.10	2.04	2.27	5.15	3.21	3.32	2.36	4.932	6.664	18.249	16.533	20.519	33.103	27.04	19.15	14.11	11.28	14.5	13.91	14.9456	17.4972	14.2177	19.1409	17.2612	16.9373
cluster2	chr7_133000000_133010000_chr7_133120000_133130000	ENSMUSG00000030970.12	1.37	1.73	2.31	2.17	1.83	1.99	25.68	19.968	17.646	15.252	14.059	7.396	12.59	19.7	18.06	17.54	17.8	14.3	17.003	16.7937	16.5157	16.6891	16.5157	16.4828
cluster2	chr12_99130000_99140000_chr12_99880000_99890000	ENSMUSG00000021177.11	3.83	4.47	4.78	5.09	2.67	3.6	19.462	18.301	19.222	15.713	15.84	11.462	NA	NA	NA	NA	NA	NA	16.67	17.406	18.0585	17.4537	15.7629	14.6489
cluster2	chr1_120600000_120610000_chr1_121070000_121080000	ENSMUSG00000058665.8	1.52	2.05	4.17	3.85	1.23	3.72	67.049	4.551	3.087	2.247	12.543	10.523	NA	NA	NA	NA	NA	NA	12.3577	17.3378	21.0159	15.6232	16.171	17.4943
cluster2	chr8_25790000_25800000_chr8_25970000_25980000	ENSMUSG00000037260.7	1.93	0.98	2.98	4.3	0.86	2.86	14.638	13.446	17.079	14.516	15.495	24.825	NA	NA	NA	NA	NA	NA	15.8704	17.9575	15.8704	17.3886	15.6282	17.2849
cluster2	chr4_133220000_133230000_chr4_133300000_133310000	ENSMUSG00000028865.9	1.75	1.37	2.53	2.26	1.82	1.64	5.665	2.965	8.935	7.548	11.862	63.025	8.28	15.14	17.23	21.28	22.86	15.21	17.5725	17.5062	19.5078	14.4618	12.986	17.9657
cluster2	chr1_133140000_133150000_chr1_133380000_133390000	ENSMUSG00000070643.7	1.43	1.67	3.2	3.52	2.24	2.06	35.81	19.369	13.36	13.085	10.47	7.907	NA	NA	NA	NA	NA	NA	16.9952	17.4739	16.5127	16.9204	14.8184	17.2794
cluster2	chr7_63750000_63760000_chr7_64330000_64340000	ENSMUSG00000033510.10	1.32	2.69	5.94	4.98	2.6	2.35	13.751	14.931	16.448	16.496	13.153	25.22	NA	NA	NA	NA	NA	NA	17.2564	21.2368	12.1499	18.1399	15.7662	15.4507
cluster2	chr7_110270000_110280000_chr7_110610000_110620000	ENSMUSG00000038371.10	3.05	2.39	5.89	3.41	2.62	2.74	17.607	15.668	15.547	19.035	20.579	11.563	NA	NA	NA	NA	NA	NA	16.9382	15.8532	17.5464	17.1368	15.4497	17.0757
cluster2	chr2_18380000_18390000_chr2_18690000_18700000	ENSMUSG00000037708.12	2.13	1.01	2.64	3.52	1.7	1.28	25.818	37.193	17.073	4.788	3.542	11.587	NA	NA	NA	NA	NA	NA	8.24108	27.2504	33.0314	19.423	4.6405	7.41362
cluster2	chr11_108060000_108070000_chr11_108340000_108350000	ENSMUSG00000000049.7	1.87	3.41	3.51	4.21	2.36	2.64	4.213	42.585	5.036	28.307	5.416	14.443	NA	NA	NA	NA	NA	NA	15.2337	16.2468	17.7285	17.3512	16.6667	16.7732
cluster2	chr2_73800000_73810000_chr2_74660000_74670000	ENSMUSG00000042499.13	1.35	2.88	4.4	4.52	2.87	1.59	16.667	16.667	16.667	16.667	16.667	16.667	NA	NA	NA	NA	NA	NA	7.17904	13.7834	24.3815	16.9199	13.7834	23.9529
cluster2	chr10_96610000_96620000_chr10_96880000_96890000	ENSMUSG00000036478.7	2.58	2.07	3.49	2.72	2.22	2.25	16.266	18.912	18.765	18.384	16.646	11.027	10.47	16.12	18.05	20.6	19.48	15.29	16.1669	16.711	17.4153	15.4077	17.1496	17.1496
cluster2	chr1_118320000_118330000_chr1_118500000_118510000	ENSMUSG00000026377.8	1.24	2.48	3.1	3.54	2.42	2.44	16.104	15.591	19.351	14.277	15.191	19.486	NA	NA	NA	NA	NA	NA	16.997	17.7732	17.5728	14.9388	15.7118	17.0065
cluster2	chr14_93300000_93310000_chr14_93880000_93890000	ENSMUSG00000055421.4	4.11	1.15	6.37	5.44	3.06	1.56	13.968	17.442	10.443	23.035	21.862	13.249	NA	NA	NA	NA	NA	NA	15.8254	15.9406	13.9796	17.2813	17.4225	19.5506
cluster2	chr12_53240000_53250000_chr12_53880000_53890000	ENSMUSG00000021010.7	2.4	2.34	3.33	3.52	2.09	1.51	18.964	17.699	14.78	14.926	13.822	19.809	NA	NA	NA	NA	NA	NA	16.9215	16.9903	17.1758	17.1429	16.5266	15.2431
cluster2	chr11_96310000_96320000_chr11_96760000_96770000	ENSMUSG00000038721.8	2.1	1.95	3.37	3.56	1.43	2.78	14.493	35.728	7.794	26.397	7.794	7.794	26.92	21.71	17.8	12.54	12.37	8.65	24.7365	11.4925	9.44175	24.7365	20.151	9.44175
cluster2	chr10_121740000_121750000_chr10_122030000_122040000	ENSMUSG00000053684.8	2.31	2.57	3.22	4.25	2.44	2.48	17.85	13.74	17.009	17.599	19.601	14.2	11.57	14.63	16.24	21.7	20.33	15.54	17.6108	16.1964	17.4374	16.7233	16.0161	16.0161
cluster2	chr9_49790000_49800000_chr9_50350000_50360000	ENSMUSG00000039542.11	2.2	1.46	3.58	3.6	1.25	2.47	7.538	11.452	11.087	19.938	23.371	26.614	NA	NA	NA	NA	NA	NA	16.7318	19.0003	13.9031	19.4333	14.5997	16.3317
cluster2	chr14_32600000_32610000_chr14_33040000_33050000	ENSMUSG00000041730.9	2.67	0.82	4.1	3.92	3.64	3.59	48.966	24.739	9.407	4.452	1.593	10.843	NA	NA	NA	NA	NA	NA	13.2044	18.4703	21.4046	16.9747	19.2892	10.6568
cluster2	chr18_42890000_42900000_chr18_42970000_42980000	ENSMUSG00000024500.14	2.02	1.96	2.21	2.37	1.94	1.55	5.221	10.819	20.453	21.682	24.337	17.489	NA	NA	NA	NA	NA	NA	15.9517	16.7783	17.454	17.0618	16.368	16.3861
cluster2	chr11_96290000_96300000_chr11_96710000_96720000	ENSMUSG00000048763.7	2.9	2.76	3.24	3.18	1.77	2.97	16.667	16.667	16.667	16.667	16.667	16.667	23.05	22.36	14.99	12.93	14.58	12.09	30.902	38.1249	11.7951	0	7.38303	11.7951
cluster2	chr1_133660000_133670000_chr1_134050000_134060000	ENSMUSG00000094410.3	1.69	1.76	3.48	2.99	1.51	2.45	27.205	17.273	20.305	14.976	14.744	5.497	24.82	21.87	17.91	14.78	13.74	6.87	16.9479	17.0216	15.7431	17.9427	16.2037	16.141
cluster2	chr4_106870000_106880000_chr4_107170000_107180000	ENSMUSG00000028619.11	2.44	1.23	3.62	2.92	2.14	2.82	11.812	24.316	15.694	19.078	10.253	18.848	NA	NA	NA	NA	NA	NA	16.6258	16.542	16.7095	16.4149	16.542	17.1658
cluster2	chr10_78240000_78250000_chr10_78400000_78410000	ENSMUSG00000000374.7	2.01	2.01	2.75	2.23	1.72	1.9	14.52	12.936	19.629	16.43	15.544	20.941	NA	NA	NA	NA	NA	NA	13.923	17.1557	17.2908	17.0205	18.1799	16.4302
cluster2	chr1_151420000_151430000_chr1_151700000_151710000	ENSMUSG00000053286.7	1.6	1.62	3.23	4.58	2.35	3.03	21.948	18.762	15.686	19.368	17.853	6.382	NA	NA	NA	NA	NA	NA	16.1357	16.0785	16.9615	16.0785	17.2347	17.511
cluster2	chr4_135810000_135820000_chr4_135920000_135930000	ENSMUSG00000028673.6	1.21	1.27	2.2	2.73	1.12	2.04	12.212	15.065	17.598	15.832	15.924	23.368	NA	NA	NA	NA	NA	NA	19.1507	13.5598	15.4423	17.2352	18.2402	16.3718
cluster2	chr10_43180000_43190000_chr10_43540000_43550000	ENSMUSG00000019797.6	1.56	0.82	3.74	5.06	1.17	2.7	13.234	14.744	19.231	14.949	16.106	21.736	17.48	19.95	19.77	17.48	14.61	10.71	14.998	16.2831	16.6553	16.956	16.2652	18.8424
cluster2	chr10_29530000_29540000_chr10_30120000_30130000	ENSMUSG00000019880.9	2.58	1.43	5.48	5.04	2.28	1.92	26.951	22.611	16.581	15.364	11.657	6.836	NA	NA	NA	NA	NA	NA	17.5951	17.494	15.8335	16.3812	17.4138	15.2824
cluster2	chr6_52260000_52270000_chr6_52940000_52950000	ENSMUSG00000038203.14	2.98	0.92	3.49	4.43	3.23	2.1	16.667	16.667	16.667	16.667	16.667	16.667	NA	NA	NA	NA	NA	NA	16.8455	12.2691	16.9948	16.8455	15.4332	21.6119
cluster2	chr16_30600000_30610000_chr16_30780000_30790000	ENSMUSG00000046546.3	3.05	0.8	2.91	2.77	1.96	2.21	17.977	13.695	11.833	16.537	18.654	21.304	NA	NA	NA	NA	NA	NA	16.9429	16.851	17.235	13.662	16.538	18.7711
cluster2	chr15_95790000_95800000_chr15_96240000_96250000	ENSMUSG00000064210.6	2.51	2.85	3.51	4.12	3.18	1.58	24.671	16.305	15.24	14.81	15.718	13.255	NA	NA	NA	NA	NA	NA	15.8431	16.1163	18.1616	14.7931	17.5332	17.5527
cluster2	chr19_45190000_45200000_chr19_45550000_45560000	ENSMUSG00000041035.8	3.07	3.71	4.37	5.65	3.14	3.9	14.352	15.888	18.176	14.944	13.013	23.627	NA	NA	NA	NA	NA	NA	18.0588	15.6485	17.3678	15.4046	15.7135	17.8068
cluster2	chr19_45270000_45280000_chr19_45550000_45560000	ENSMUSG00000025218.6	2.86	2.23	5.47	3.2	2.12	2.89	19.415	19.99	15.535	16.421	14.646	13.993	NA	NA	NA	NA	NA	NA	16.6659	18.3312	12.844	15.8833	17.2268	19.0487
cluster2	chr4_82510000_82520000_chr4_83220000_83230000	ENSMUSG00000008575.13	NA	1.29	3.42	3.1	2.18	1.91	8.675	17.091	17.319	26.327	24.993	5.596	12.2	18.4	14.98	19.66	21.05	13.71	15.8021	16.5716	16.7022	16.2728	17.1487	17.5026
cluster3	chr15_38510000_38520000_chr15_38620000_38630000	ENSMUSG00000037458.10	1.13	2.16	1.18	1.82	3.04	2.36	15.324	14.134	18.166	16.76	19.862	15.755	NA	NA	NA	NA	NA	NA	17.0224	16.8046	15.2096	15.7357	17.3139	17.9137
cluster3	chr9_40450000_40460000_chr9_40600000_40610000	ENSMUSG00000040111.10	1.46	1.36	2.56	1.77	3.07	3.52	5.108	10.455	14.373	23.457	22.658	23.95	NA	NA	NA	NA	NA	NA	17.4993	16.7732	15.5134	19.0858	17.0309	14.0974
cluster3	chr7_64880000_64890000_chr7_65150000_65160000	ENSMUSG00000030518.13	2.87	2.29	1.89	1.97	3.25	2.9	11.459	11.055	11.379	15.428	11.666	39.012	14.04	16.88	19.51	18.49	16.22	14.86	16.7836	18.1906	17.3658	15.2012	16.1081	16.3507
cluster3	chr8_122510000_122520000_chr8_122840000_122850000	ENSMUSG00000031962.5	4.49	1.82	2.7	2.09	3.63	5.3	7.066	6.3	15.576	13.804	15.504	41.75	20.57	18.32	18.19	11.9	13.7	17.31	22.8337	20.6302	21.3951	22.8337	4.73798	7.56936
cluster3	chr1_187990000_188000000_chr1_188620000_188630000	ENSMUSG00000026610.9	0.49	2.13	3.79	3.64	4.03	5.09	14.503	17.938	19.381	15.607	16.176	16.397	NA	NA	NA	NA	NA	NA	15.2568	15.2568	16.8572	15.7181	18.5515	18.3596
cluster3	chr10_93080000_93090000_chr10_93420000_93430000	ENSMUSG00000020014.11	2.09	1.22	2.15	2.14	2.89	3.29	11.52	15.81	12.469	16.644	16.077	27.479	NA	NA	NA	NA	NA	NA	16.7096	17.4193	17.1104	14.1575	17.2501	17.3531
cluster3	chr12_30040000_30050000_chr12_30370000_30380000	ENSMUSG00000020672.9	0.43	3.11	2.32	3.48	3.94	3.87	6.762	5.558	21.438	18.305	18.184	29.754	NA	NA	NA	NA	NA	NA	17.4248	16.9521	14.5846	16.9986	15.7548	18.285
cluster3	chr17_29610000_29620000_chr17_30490000_30500000	ENSMUSG00000098374.1	1.91	2.53	2.96	3.2	3.55	5.45	23.578	22.565	14.439	15.43	13.89	10.098	17.26	17.58	19	17.47	15.44	13.25	16.294	16.9613	18.5987	16.4626	15.4513	16.2321
cluster3	chr1_76680000_76690000_chr1_77500000_77510000	ENSMUSG00000026235.10	2.69	1.28	1.37	3.23	3.53	5.23	12.048	18.25	19.765	19.914	17.186	12.838	NA	NA	NA	NA	NA	NA	17.1379	18.2963	17.1862	14.6925	15.0666	17.6206
cluster3	chr11_117870000_117880000_chr11_118250000_118260000	ENSMUSG00000017713.9	2.36	1.72	1.99	2.48	4.88	5.23	16.745	13.1	18.388	15.714	20.861	15.192	10.46	16.62	16.94	18.85	21.11	16.01	15.9668	16.9507	14.5086	17.6745	17.9627	16.9366
cluster3	chr13_107890000_107900000_chr13_108050000_108060000	ENSMUSG00000032846.9	1.98	1.96	2.09	1.93	3.2	2.61	12.245	14.684	32.927	15.149	17.272	7.723	10.83	15	17.24	18.53	18.22	20.18	17.8623	18.963	12.8661	17.0368	17.2884	15.9833
cluster3	chr11_95820000_95830000_chr11_96240000_96250000	ENSMUSG00000050860.6	2.43	1.64	2.24	3.15	3.99	5.23	13.848	14.963	12.772	25.574	19.996	12.846	NA	NA	NA	NA	NA	NA	17.4079	17.3422	14.3264	15.9897	16.3967	18.5372
cluster3	chr17_86160000_86170000_chr17_86880000_86890000	ENSMUSG00000045038.10	4.16	3.18	3.39	2.88	3.71	3.56	2.884	6.575	11.148	21.252	19.231	38.909	NA	NA	NA	NA	NA	NA	17.251	15.6456	16.5796	15.6456	16.758	18.1202
cluster3	chr12_33140000_33150000_chr12_33360000_33370000	ENSMUSG00000020564.12	1.36	2.31	2.34	2.3	2.53	2.48	12.238	15.211	20.618	14.911	15.553	21.468	10.98	20.54	17.97	19.07	18.75	12.69	16.8481	16.7836	16.2034	16.4347	16.6774	17.0528
cluster3	chr11_68090000_68100000_chr11_68380000_68390000	ENSMUSG00000020902.8	2.63	1.82	2.39	2.21	2.84	5.56	31.811	17.3	7.962	14.772	15.805	12.35	NA	NA	NA	NA	NA	NA	18.1927	15.8964	16.0417	16.9065	17.0445	15.9182
cluster3	chr17_68270000_68280000_chr17_68860000_68870000	ENSMUSG00000041565.12	3.36	1.07	1.96	4.35	5.09	5.56	1.763	8.137	13.558	18.998	22.398	35.146	NA	NA	NA	NA	NA	NA	16.1341	17.6992	14.3874	16.7768	16.5008	18.5017
cluster3	chr2_34880000_34890000_chr2_35100000_35110000	ENSMUSG00000057110.11	1.32	1.91	1.96	1.57	3.92	3.24	29.409	24.73	13.256	13.055	13.032	6.516	NA	NA	NA	NA	NA	NA	15.689	16.6557	17.367	17.367	15.9514	16.9699
cluster3	chr11_56280000_56290000_chr11_57010000_57020000	ENSMUSG00000020524.12	0.66	4.7	2.95	5	4.37	5.16	3.509	8.967	12.178	21.469	24.583	29.293	NA	NA	NA	NA	NA	NA	10.4411	16.1159	15.4216	16.1942	17.7082	24.119
cluster3	chr6_22350000_22360000_chr6_22970000_22980000	ENSMUSG00000029672.12	3.45	3.47	3.77	3.04	5.03	5.14	8.233	10.576	15.869	16.457	20.687	28.178	NA	NA	NA	NA	NA	NA	17.1373	16.4752	16.3627	16.9221	15.9555	17.1472
cluster3	chr3_144460000_144470000_chr3_144570000_144580000	ENSMUSG00000040151.8	1.63	1.92	1.71	1.79	3.15	2.43	25.457	18.978	16.931	14.604	12.182	11.849	NA	NA	NA	NA	NA	NA	17.8707	16.7235	16.0638	15.2611	16.4278	17.653
cluster3	chr14_12340000_12350000_chr14_12460000_12470000	ENSMUSG00000021743.5	1.37	1.02	1.45	1.36	2.76	2.43	11.602	15.159	19.199	21.864	20.411	11.764	6.7	14.7	15.58	24.44	23.76	14.82	14.3209	16.2836	17.7533	18.5016	15.7414	17.3993
cluster3	chr9_112230000_112240000_chr9_112680000_112690000	ENSMUSG00000032503.13	0.35	1.74	1.79	2.88	4.48	3.28	2.456	9.113	10.059	19.79	25.613	32.968	NA	NA	NA	NA	NA	NA	12.045	18.5098	16.4576	19.0609	17.1755	16.7513
cluster3	chr6_108210000_108220000_chr6_108360000_108370000	ENSMUSG00000030102.8	1.45	1.84	2.35	2.43	2.33	2.57	15.309	10.578	14.458	20.143	28.767	10.744	NA	NA	NA	NA	NA	NA	15.4096	18.2748	15.4096	16.6883	15.2276	18.99
cluster3	chr5_37430000_37440000_chr5_37710000_37720000	ENSMUSG00000029123.7	3.83	3.26	2.93	3.66	4.85	3.22	4.992	9.025	23.449	16.504	19.234	26.796	NA	NA	NA	NA	NA	NA	15.9562	15.0178	15.5416	18.7168	17.9639	16.8037
cluster3	chr16_43090000_43100000_chr16_43500000_43510000	ENSMUSG00000022708.12	1.22	1.7	1.35	1.44	2.87	4.31	13.556	14.886	11.612	25.562	22.701	11.683	8.08	13.57	17.84	19.59	23.84	17.08	14.8946	18.254	16.9994	17.9244	18.9319	12.9958
cluster3	chr3_100960000_100970000_chr3_101440000_101450000	ENSMUSG00000033222.12	2.33	3.48	2.12	1.38	4.01	5.36	38.502	24.608	14.028	10.748	9.411	2.703	10.47	12.4	13.74	17.18	20.16	26.04	17.3504	15.7205	14.5118	17.0427	18.0902	17.2844
cluster3	chr7_36280000_36290000_chr7_36690000_36700000	ENSMUSG00000021217.7	2.56	2.09	3.2	1.49	2.91	2.74	9.857	11.039	12.252	18.12	29.624	19.109	NA	NA	NA	NA	NA	NA	17.7298	15.9212	17.2045	16.6384	16.7579	15.7483
cluster3	chr2_58790000_58800000_chr2_59160000_59170000	ENSMUSG00000026991.16	2.93	1.76	2.39	3.52	2.92	3.2	13.292	15.862	19.494	16.526	17.358	17.468	NA	NA	NA	NA	NA	NA	16.7858	16.3651	16.7505	16.4239	17.236	16.4386
cluster3	chr3_114900000_114910000_chr3_115620000_115630000	ENSMUSG00000027965.11	1.69	0.52	1.07	3.8	5	4.1	3.144	5.471	21.619	16.028	20.512	33.226	NA	NA	NA	NA	NA	NA	15.3953	17.8422	15.1682	17.3186	16.2805	17.9952
cluster3	chr5_18100000_18110000_chr5_18360000_18370000	ENSMUSG00000057614.5	2.31	2.49	1.81	2.77	3.45	3.57	5.727	8.786	15.547	18.192	19.908	31.84	NA	NA	NA	NA	NA	NA	15.9867	15.4761	18.2458	17.2006	14.1215	18.9693
cluster3	chr6_37160000_37170000_chr6_37300000_37310000	ENSMUSG00000038665.11	1.97	2.16	1.98	1.51	2.62	3.19	10.905	11.958	16.712	21.61	25.17	13.645	NA	NA	NA	NA	NA	NA	15.6635	17.2512	16.5432	17.112	17.5948	15.8353
cluster3	chr1_85890000_85900000_chr1_86030000_86040000	ENSMUSG00000026223.11	1.32	2.13	1.99	2.47	2.71	2.39	12.242	13.4	16.384	16.247	16.299	25.428	13.45	16.77	17.24	16.18	17.4	18.96	17.1238	16.1386	16.4627	16.9765	16.911	16.3874
cluster3	chr9_122350000_122360000_chr9_122670000_122680000	ENSMUSG00000032540.11	1.43	2.43	1.79	2.99	2.85	3.15	11.501	13.257	21.736	14.735	16.218	22.554	NA	NA	NA	NA	NA	NA	17.1845	14.7121	16.8711	16.5616	15.5375	19.1333
cluster3	chr17_80720000_80730000_chr17_81070000_81080000	ENSMUSG00000024242.10	2.21	1.45	0.95	2.37	2.93	3.11	18.375	13.023	19.58	19.4	16.957	12.663	NA	NA	NA	NA	NA	NA	14.8545	18.0826	16.9496	17.8212	15.841	16.4511
cluster3	chr1_151050000_151060000_chr1_151420000_151430000	ENSMUSG00000052748.10	3.62	1.12	0.99	3.89	3.45	5.19	19.728	22.793	15.16	16.37	13.946	12.004	NA	NA	NA	NA	NA	NA	15.1378	14.8006	18.0542	14.4452	17.0699	20.4921
cluster3	chr13_31800000_31810000_chr13_32690000_32700000	ENSMUSG00000050295.3	2.89	1.64	3.32	2.75	6.15	8.68	35.726	8.975	15.873	9.956	7.267	22.203	NA	NA	NA	NA	NA	NA	20.2016	17.7797	14.4528	15.1769	18.3277	14.0614
cluster3	chr9_109870000_109880000_chr9_110080000_110090000	ENSMUSG00000032477.9	1.43	2.26	2.13	2.1	2.48	3.41	31.042	20.421	13.295	14.975	12.924	7.344	NA	NA	NA	NA	NA	NA	16.4276	15.7873	15.4615	17.4237	18.4947	16.4052
cluster3	chr18_35210000_35220000_chr18_35450000_35460000	ENSMUSG00000071862.2	0.75	1.4	2.24	2.1	2.73	3.1	8.255	11.228	20.759	17.305	21.98	20.473	NA	NA	NA	NA	NA	NA	11.1714	17.6342	16.2784	18.1848	20.0255	16.7057
cluster3	chr1_92180000_92190000_chr1_92350000_92360000	ENSMUSG00000026313.11	2.54	2.02	1.97	2.09	3.68	3.24	14.691	16.924	14.355	20.668	20.138	13.225	NA	NA	NA	NA	NA	NA	11.6216	17.5325	17.7928	17.993	14.7097	20.3504
cluster3	chr6_120910000_120920000_chr6_121160000_121170000	ENSMUSG00000004446.8	2.45	2.94	2.05	2.1	3.28	2.82	8.91	12.172	19.221	14.458	15.987	29.252	NA	NA	NA	NA	NA	NA	16.2761	16.5071	15.948	17.8361	17.2971	16.1355
cluster3	chr3_97910000_97920000_chr3_98330000_98340000	ENSMUSG00000053398.7	2.13	3.49	3.42	3.26	3.92	3.56	21.666	19.707	17.833	14.979	13.795	12.02	NA	NA	NA	NA	NA	NA	13.915	18.4994	11.2303	17.8882	16.402	22.0651
cluster3	chr15_40650000_40660000_chr15_41090000_41100000	ENSMUSG00000022306.8	0.4	1.51	3.37	2.5	4.27	3.91	10.116	11.691	18.643	18.102	21.397	20.051	NA	NA	NA	NA	NA	NA	15.7641	16.7882	16.3103	16.8745	16.6014	17.6614
cluster3	chr5_103000000_103010000_chr5_103210000_103220000	ENSMUSG00000046709.12	0.91	1.83	1.92	2.95	3.76	3.35	10.389	12.498	18.501	17.272	19.567	21.773	12.93	13.16	18.32	17.38	21.6	16.6	15.2295	14.6358	17.1596	15.2295	18.1282	19.6174
cluster3	chr7_56930000_56940000_chr7_57380000_57390000	ENSMUSG00000055026.9	1.82	1.23	3.22	2.71	6.4	4.19	2.652	5.977	11.732	16.954	21.703	40.982	NA	NA	NA	NA	NA	NA	15.7624	17.578	16.6982	17.2275	16.1935	16.5405
cluster3	chr12_88720000_88730000_chr12_88850000_88860000	ENSMUSG00000066392.7	2.26	1.4	1.78	2.09	3.62	2.95	14.819	18.715	12.65	21.214	20.586	12.016	12.48	18.14	15.79	19.41	17.64	16.54	17.3033	18.2965	16.0457	16.6894	15.969	15.6961
cluster3	chr9_122350000_122360000_chr9_122720000_122730000	ENSMUSG00000032540.11	2.53	2.57	4.31	3.09	3.56	4.39	11.501	13.257	21.736	14.735	16.218	22.554	NA	NA	NA	NA	NA	NA	17.1845	14.7121	16.8711	16.5616	15.5375	19.1333
cluster3	chr8_9480000_9490000_chr8_9760000_9770000	ENSMUSG00000079157.3	0.85	1.41	2.69	3.1	3.99	5.36	6.317	11.911	16.68	18.783	16.234	30.075	11.57	15.79	8.5	23.08	22	19.05	17.1886	16.0601	16.0202	16.4157	18.9484	15.367
cluster3	chr15_98570000_98580000_chr15_98780000_98790000	ENSMUSG00000022997.9	1.25	2.02	2.17	2.21	2.98	3.83	21.822	0.587	24.15	11.881	14.121	27.438	NA	NA	NA	NA	NA	NA	24.9312	19.6497	22.9507	8.60994	17.7792	6.07922
cluster3	chr6_108210000_108220000_chr6_108390000_108400000	ENSMUSG00000030102.8	1.91	2.84	1.39	1.92	2.47	3.27	15.309	10.578	14.458	20.143	28.767	10.744	NA	NA	NA	NA	NA	NA	15.4096	18.2748	15.4096	16.6883	15.2276	18.99
cluster3	chr12_3660000_3670000_chr12_4080000_4090000	ENSMUSG00000020657.11	3.09	3.49	4.3	4.52	4.67	4	14.274	14.675	13.28	15.602	16.823	25.345	NA	NA	NA	NA	NA	NA	17.0714	14.7929	16.9638	15.4845	20.0646	15.6228
cluster3	chr12_44910000_44920000_chr12_45070000_45080000	ENSMUSG00000046314.11	1.12	3.03	1.03	1.18	3.03	2.81	17.77	16.997	11.459	16.556	15.447	21.77	NA	NA	NA	NA	NA	NA	17.2799	17.1489	17.2237	15.5432	16.9182	15.8861
cluster3	chr16_18060000_18070000_chr16_18220000_18230000	ENSMUSG00000003531.10	1.3	1.91	1.75	1.66	2.3	2.43	15.316	16.95	17.798	17.137	15.236	17.563	24.89	18.45	14.22	12.46	14.22	15.77	16.2104	15.81	19.2971	16.3781	15.81	16.4944
cluster3	chr10_21570000_21580000_chr10_21990000_22000000	ENSMUSG00000019970.11	3.87	3.4	2.24	1.66	4.11	4.86	10.925	9.181	16.087	13.434	14.382	35.99	NA	NA	NA	NA	NA	NA	15.2068	17.0924	15.3038	15.6817	18.4686	18.2467
cluster3	chr5_125530000_125540000_chr5_126320000_126330000	ENSMUSG00000070498.3	2.65	4.8	3.66	3.91	4.25	5.1	5.263	6.985	12.966	24.797	25.597	24.392	4.75	13.02	16.86	25.38	10.29	29.71	12.6675	18.199	16.5903	14.8008	17.9214	19.8211
cluster3	chr1_91540000_91550000_chr1_92450000_92460000	ENSMUSG00000026311.12	4.09	3.52	2.52	3.61	5.97	4.64	20.449	15.475	18.071	18.494	16.624	10.886	NA	NA	NA	NA	NA	NA	16.1933	17.5785	15.5631	16.7108	17.9286	16.0258
cluster3	chr4_47720000_47730000_chr4_48040000_48050000	ENSMUSG00000028341.5	0.92	1.53	2.49	1.96	2.47	3.18	1.079	5.518	13.635	20.661	21.682	37.425	NA	NA	NA	NA	NA	NA	15.9791	16.8454	16.5567	16.2529	17.0404	17.3254
cluster3	chr4_125480000_125490000_chr4_125860000_125870000	ENSMUSG00000001985.9	2.43	1.88	1.23	2.69	2.67	3.14	10.551	15.938	16.586	23.28	21.528	12.117	NA	NA	NA	NA	NA	NA	17.7496	17.1818	14.8386	17.0236	16.6032	16.6032
cluster3	chr3_54730000_54740000_chr3_55360000_55370000	ENSMUSG00000027752.11	1.36	1.44	2.43	1.28	3.63	4.27	20.264	19.818	17.358	14.723	14.099	13.737	12.44	15.69	13.3	17.13	18.08	23.36	17.1803	16.3654	17.4185	16.9565	16.9737	15.1056
cluster3	chr11_117860000_117870000_chr11_118250000_118260000	ENSMUSG00000070330.2	1.2	1.64	1.49	2.85	3.79	4.24	14.578	27.11	14.578	14.578	14.578	14.578	10.46	16.62	16.94	18.85	21.11	16.01	36.4498	14.7075	12.0831	17.1132	7.56333	12.0831
cluster3	chr13_20090000_20100000_chr13_20270000_20280000	ENSMUSG00000041112.11	1.32	2.38	1.95	2.91	2.84	2.89	11.045	14.274	15.481	18.288	21.288	19.623	NA	NA	NA	NA	NA	NA	16.2105	15.9652	17.0813	17.382	18.2217	15.1393
cluster3	chr15_59940000_59950000_chr15_60820000_60830000	ENSMUSG00000072568.4	3.46	1.98	4.2	2.95	5.92	8.11	22.243	13.871	20.128	16.386	16.63	10.743	NA	NA	NA	NA	NA	NA	16.7471	18.5336	14.6677	16.153	17.1226	16.776
cluster3	chr4_48040000_48050000_chr4_48350000_48360000	ENSMUSG00000028341.5	0.73	1.31	1.55	2.18	2.98	2.72	1.079	5.518	13.635	20.661	21.682	37.425	NA	NA	NA	NA	NA	NA	15.9791	16.8454	16.5567	16.2529	17.0404	17.3254
cluster3	chr5_62930000_62940000_chr5_63640000_63650000	ENSMUSG00000054714.3	2.15	2.87	3.28	3.83	7.11	10.06	7.137	3.034	19.936	0.115	0.115	69.663	NA	NA	NA	NA	NA	NA	16.1171	17.1836	17.9309	16.0554	15.9539	16.7592
cluster3	chr8_14380000_14390000_chr8_14720000_14730000	ENSMUSG00000047495.11	1.15	1.55	2.47	4.24	3.35	3.38	10.765	14.739	11.17	21.704	24.306	17.316	NA	NA	NA	NA	NA	NA	14.3037	14.3037	15.5947	17.8068	18.6452	19.3458
cluster3	chr5_138770000_138780000_chr5_139200000_139210000	ENSMUSG00000036817.10	1.11	2.3	2.41	1.71	2.81	2.99	18.408	16.457	16.866	17.658	19.002	11.61	20.03	20.63	19.55	13.59	13.23	12.97	16.7431	15.4907	16.3821	16.1728	16.2125	18.9988
cluster3	chr10_53370000_53380000_chr10_53520000_53530000	ENSMUSG00000038594.8	2.12	2.21	2.28	2.3	3.1	3.7	12.236	12.979	23.858	19.167	16.155	15.605	NA	NA	NA	NA	NA	NA	17.3037	15.8342	17.2421	15.8777	15.6207	18.1216
cluster3	chr14_88470000_88480000_chr14_88970000_88980000	ENSMUSG00000050505.7	2.76	3.27	1.76	2.94	5.62	6.06	6.521	8.606	17.302	18.598	23.924	25.049	NA	NA	NA	NA	NA	NA	0	9.52437	7.82486	16.4287	32.3026	33.9195
cluster3	chr2_17840000_17850000_chr2_18040000_18050000	ENSMUSG00000054074.9	1.71	2	2.17	1.67	2.17	2.19	29.492	21.897	15.754	13.794	12.752	6.31	14.55	21.14	18.29	18.61	17.96	9.46	18.5256	18.8659	15.4947	13.4415	17.7708	15.9014
cluster3	chr11_67840000_67850000_chr11_67920000_67930000	ENSMUSG00000020905.7	0.62	1.22	1.7	1.28	2.14	2.66	5.406	3.102	8.815	15.626	25.671	41.379	6.97	7.68	8.5	17.77	24.85	34.23	17.7789	17.1096	16.7895	16.366	14.937	17.0191
cluster3	chr4_11610000_11620000_chr4_12080000_12090000	ENSMUSG00000052137.7	3.4	3.25	3.81	2.35	4.25	5.08	19.76	18.162	17.513	16.848	18.694	9.023	NA	NA	NA	NA	NA	NA	0	0	38.0816	0	23.8369	38.0816
cluster3	chr2_6880000_6890000_chr2_7480000_7490000	ENSMUSG00000002107.14	3.25	1.88	2.23	2.29	2.61	3.63	11.55	15.542	15.113	23.153	23.873	10.77	NA	NA	NA	NA	NA	NA	14.8869	17.7303	16.2229	14.7663	17.9461	18.4475
cluster3	chr2_106690000_106700000_chr2_106870000_106880000	ENSMUSG00000016386.11	1.86	1.64	1.36	1.75	2.28	3.07	16.494	17.935	16.136	20.614	18.387	10.433	NA	NA	NA	NA	NA	NA	15.7543	17.7342	17.3606	16.5387	17.7342	14.8781
cluster3	chr11_44620000_44630000_chr11_45570000_45580000	ENSMUSG00000057098.10	3.27	1.9	3.74	4.61	5.14	4.75	12.911	18.064	18.734	19.968	18.908	11.416	NA	NA	NA	NA	NA	NA	15.5979	17.9805	19.3919	15.2394	13.3379	18.4525
cluster3	chr5_142550000_142560000_chr5_142710000_142720000	ENSMUSG00000029576.13	1.66	2.13	2.19	1.92	2.62	3.3	6.21	10.455	16.449	23.202	24.398	19.286	NA	NA	NA	NA	NA	NA	16.6293	17.0122	15.6598	16.2015	17.2227	17.2745
cluster3	chr1_164450000_164460000_chr1_164810000_164820000	ENSMUSG00000026576.8	1	1.93	2.01	2.19	2.94	4.73	3.977	5.658	9.702	12.718	16.868	51.076	NA	NA	NA	NA	NA	NA	17.9914	16.6008	18.074	14.2364	16.1409	16.9565
cluster3	chr8_128020000_128030000_chr8_128360000_128370000	ENSMUSG00000025810.8	3.08	1.59	2.13	1.87	2.86	4.49	6.868	10.45	16.092	23.629	27.025	15.935	18.39	17.5	18.21	17.1	15.51	13.29	14.908	14.5517	17.0897	16.1127	17.703	19.6349
cluster3	chr9_46640000_46650000_chr9_47530000_47540000	ENSMUSG00000032076.14	2.29	2.41	2.83	1.42	3.27	4.4	8.661	11.327	18.152	16.947	19.16	25.753	18.6	19.56	17.59	14.43	13.6	16.23	15.5339	12.832	18.8677	17.604	16.4692	18.6931
cluster3	chr7_140890000_140900000_chr7_141060000_141070000	ENSMUSG00000055629.4	1.41	1.73	1.55	1.46	2.96	2.99	17.724	14.239	11.579	18.296	18.822	19.339	NA	NA	NA	NA	NA	NA	16.9483	16.4933	16.7572	17.7643	16.3234	15.7136
cluster3	chr10_81640000_81650000_chr10_82180000_82190000	ENSMUSG00000096856.3	2.33	1.61	3.16	0.48	4.92	4.2	13.239	18.29	20.477	19.194	19.018	9.782	NA	NA	NA	NA	NA	NA	17.9151	19.5977	15.9305	18.5353	14.7603	13.2611
cluster3	chr14_26630000_26640000_chr14_27090000_27100000	ENSMUSG00000090861.1	1.82	2.98	3.11	4	3.14	3.34	24.714	22.624	19.301	19.832	4.831	8.698	16.37	19.32	16.7	15.43	19.1	13.08	17.7866	15.5578	17.58	18.3955	15.6759	15.0042
cluster3	chr10_6040000_6050000_chr10_6780000_6790000	ENSMUSG00000000766.14	0.83	0.78	NA	1.43	5.86	6.66	5.977	15.273	15.593	19.054	25.048	19.054	NA	NA	NA	NA	NA	NA	11.3708	17.557	12.2676	17.4326	12.6931	28.679
cluster3	chr11_114060000_114070000_chr11_114390000_114400000	ENSMUSG00000041592.12	2.47	2.06	2.6	2.76	3.26	3.82	22.284	15.504	14.378	18.168	16.689	12.977	NA	NA	NA	NA	NA	NA	17.7923	15.6385	17.472	16.2605	15.7453	17.0914
cluster3	chr7_74010000_74020000_chr7_74250000_74260000	ENSMUSG00000025789.5	1.57	1.92	1.57	2.23	2.45	3.72	11.258	13.364	19.737	17.742	18.813	19.087	NA	NA	NA	NA	NA	NA	16.5776	15.5417	17.1527	17.3112	15.2984	18.1185
cluster3	chr14_98160000_98170000_chr14_98940000_98950000	ENSMUSG00000055639.12	2.71	2.06	3.43	3.33	3.67	5.02	30.587	21.949	17.497	11.137	10.616	8.214	NA	NA	NA	NA	NA	NA	16.8746	17.7294	17.6858	15.7652	14.412	17.533
cluster3	chr2_31690000_31700000_chr2_31780000_31790000	ENSMUSG00000026842.12	2.19	2.12	1.73	2.14	2.63	3.36	28.066	18.705	14.752	14.583	14.2	9.694	23.39	18.5	15.76	13.62	15.86	12.86	18.6474	18.423	17.6526	17.1233	17.4918	10.6619
cluster3	chr9_118120000_118130000_chr9_118470000_118480000	ENSMUSG00000032446.10	3.18	2.32	2.79	2.76	3.45	4.53	16.276	21.889	19.626	22.714	15.16	4.336	NA	NA	NA	NA	NA	NA	18.4052	17.973	18.6172	15.6644	16.6046	12.7356
cluster3	chr2_61810000_61820000_chr2_61970000_61980000	ENSMUSG00000035033.11	1.03	2.33	1.81	2.17	2.44	3.41	15.521	15.607	18.405	22.109	16.032	12.326	NA	NA	NA	NA	NA	NA	8.78027	15.6043	19.0264	18.89	17.146	20.553
cluster3	chr15_58650000_58660000_chr15_58820000_58830000	ENSMUSG00000062373.7	0.63	1.56	2.59	1.91	3.21	2.71	15.99	11.631	18.177	13.864	14.971	25.367	NA	NA	NA	NA	NA	NA	16.7589	16.3237	15.7594	17.1609	16.2204	17.7768
cluster3	chr4_47440000_47450000_chr4_48050000_48060000	ENSMUSG00000028341.5	2.56	3.63	2.78	3.51	4	4.19	1.079	5.518	13.635	20.661	21.682	37.425	NA	NA	NA	NA	NA	NA	15.9791	16.8454	16.5567	16.2529	17.0404	17.3254
cluster3	chr1_72390000_72400000_chr1_72530000_72540000	ENSMUSG00000039372.5	2.17	2.07	1.84	2.52	2.26	2.54	2.593	6.863	13.091	18.439	23.352	35.662	NA	NA	NA	NA	NA	NA	13.4169	16.7738	15.8511	16.7056	18.3535	18.8992
cluster3	chr10_13960000_13970000_chr10_14230000_14240000	ENSMUSG00000015501.6	1.64	2.72	2	2.11	2.8	2.49	3.766	5.394	24.707	21.218	25.117	19.798	10.19	7.78	10.17	25.27	26.1	20.49	15.9791	16.5349	15.8827	16.6667	16.7791	18.1576
cluster3	chr2_116070000_116080000_chr2_116780000_116790000	ENSMUSG00000027210.16	1.54	1.44	1.86	2.86	3.64	3.82	14.018	17.193	14.626	21.519	19.405	13.239	NA	NA	NA	NA	NA	NA	16.2267	18.2659	16.7874	16.0999	16.8708	15.7494
cluster3	chr7_66700000_66710000_chr7_66840000_66850000	ENSMUSG00000058145.11	0.54	0.5	1.27	1.34	3.23	2.97	9.83	11.473	15.749	24.1	15.663	23.185	NA	NA	NA	NA	NA	NA	16.0051	16.3424	15.3578	17.1564	16.0865	19.0519
cluster3	chr1_158360000_158370000_chr1_158500000_158510000	ENSMUSG00000026587.11	1.49	1.71	1.85	1.66	2.19	2.77	12.502	14.152	21.443	17.178	19.292	15.432	NA	NA	NA	NA	NA	NA	16.5435	17.663	15.5435	16.8642	17.641	15.7448
cluster3	chr9_51390000_51400000_chr9_51760000_51770000	ENSMUSG00000053199.9	0.69	2.97	4.25	2.83	4.17	3.08	7.743	9.019	13.529	17.041	21.55	31.117	13.23	12.19	11.82	18.02	25.25	19.49	17.0099	15.5596	15.9153	17.3143	17.0748	17.1261
cluster3	chr10_13550000_13560000_chr10_14210000_14220000	ENSMUSG00000019809.12	2.82	2.63	2.59	3.52	5.21	3.97	11.303	13.265	22.084	15.45	17.059	20.839	5.09	7.5	10.6	23.66	28.78	24.37	16.2894	16.8561	15.9258	16.8561	17.105	16.9675
cluster3	chr6_139580000_139590000_chr6_140420000_140430000	ENSMUSG00000030231.8	4.53	3.2	2.7	3.56	5.74	3.72	23.144	19.029	15.394	18.075	15.776	8.582	NA	NA	NA	NA	NA	NA	16.6067	17.0138	15.399	17.4583	16.5355	16.9867
cluster3	chr17_48930000_48940000_chr17_49120000_49130000	ENSMUSG00000040490.4	2.41	1.75	2.49	1.82	3.06	2.69	4.192	8.625	10.388	18.149	20.068	38.579	NA	NA	NA	NA	NA	NA	17.8079	16.2701	17.8079	14.9527	13.7104	19.451
cluster3	chr17_62880000_62890000_chr17_63470000_63480000	ENSMUSG00000048915.8	3.08	2.91	3	2.95	4.57	4.81	27.512	18.088	13.349	13.142	12.262	15.647	NA	NA	NA	NA	NA	NA	17.5974	16.1252	17.6669	17.3923	16.724	14.4941
cluster3	chr7_101670000_101680000_chr7_102060000_102070000	ENSMUSG00000070425.8	2.11	2.84	2.44	2.66	3.25	3.83	29.316	20.97	14.191	15.655	13.593	6.274	19.56	13.11	15.06	13.73	17.46	21.07	15.7154	16.1547	17.0889	16.263	17.4942	17.2838
cluster3	chr5_89720000_89730000_chr5_89880000_89890000	ENSMUSG00000043635.8	0.99	2.11	1.18	1.51	2.46	3.17	6.316	10.798	23.879	22.241	25.838	10.929	6.94	6.77	15.62	24.94	23.96	21.77	17.3486	15.7073	16.3903	17.0635	17.8427	15.6476
cluster3	chr14_58070000_58080000_chr14_58490000_58500000	ENSMUSG00000021974.10	0.78	2.28	2.62	1.88	3.06	4.35	6.752	8.497	18.453	16.951	16.77	32.577	NA	NA	NA	NA	NA	NA	16.4085	18.279	16.8021	17.1054	15.5852	15.8199
cluster3	chr1_158360000_158370000_chr1_158550000_158560000	ENSMUSG00000026587.11	2.6	2.08	2.52	1.91	3.17	3.56	12.502	14.152	21.443	17.178	19.292	15.432	20.8	17.84	15.37	15.8	15.62	14.57	16.5435	17.663	15.5435	16.8642	17.641	15.7448
cluster3	chr11_50420000_50430000_chr11_50780000_50790000	ENSMUSG00000020375.5	3.49	1.97	2.22	3.22	3.67	7.29	17.034	16.335	18.57	16.554	16.274	15.233	NA	NA	NA	NA	NA	NA	15.8339	15.5916	16.9779	17.7655	18.2181	15.613
cluster3	chr14_11180000_11190000_chr14_11550000_11560000	ENSMUSG00000021745.9	1.43	1.5	1.28	2.3	3.36	4.1	20.841	18.605	16.797	15.523	15.208	13.027	NA	NA	NA	NA	NA	NA	16.7327	16.5472	16.9255	16.0998	16.529	17.1656
cluster3	chr4_106600000_106610000_chr4_107160000_107170000	ENSMUSG00000054362.5	2.3	2.38	2.34	3	5.72	4.83	48.055	18.421	12.294	2.69	1.736	16.804	12.25	14.93	16.36	19.43	22.31	14.73	20.0321	8.08293	6.64062	13.9423	19.4211	31.881
cluster3	chr15_102590000_102600000_chr15_102670000_102680000	ENSMUSG00000062683.7	0.92	1.73	2.08	1.63	2.24	2.29	15.927	19.072	20.512	15.581	11.877	17.031	5.28	9.84	12.62	21.91	23.29	27.07	15.3412	16.1577	18.1669	16.3018	18.4911	15.5413
cluster3	chr13_54110000_54120000_chr13_54570000_54580000	ENSMUSG00000025870.6	1.57	1.97	2.43	2.35	3.4	3.67	11.287	13.547	16.921	20.415	20.392	17.437	14.92	14.96	15.96	17.8	18.81	17.55	17.7735	17.2278	18.2271	15.9814	19.0531	11.7372
cluster3	chr9_43570000_43580000_chr9_43740000_43750000	ENSMUSG00000032012.7	1.47	1.61	1.83	1.77	2.19	2.66	17.458	16.435	17.539	15.734	14.37	18.464	20.33	22.93	18.75	14.24	13.02	10.73	17.8739	16.5663	16.9053	16.7963	16.981	14.8773
cluster3	chr4_43030000_43040000_chr4_43410000_43420000	ENSMUSG00000028455.11	2.02	0.62	2.3	1.54	3.04	5.09	19.009	18.623	18.79	15.742	14.097	13.739	NA	NA	NA	NA	NA	NA	16.7051	16.3242	16.9881	16.2579	16.5514	17.1733
cluster3	chr4_131910000_131920000_chr4_132090000_132100000	ENSMUSG00000070720.3	2.57	1.83	1.48	1.64	2.96	2.8	34.074	1.789	0.962	16.812	6.812	39.55	NA	NA	NA	NA	NA	NA	16.8889	17.5344	20.231	14.2602	12.4809	18.6046
cluster3	chr2_53190000_53200000_chr2_54130000_54140000	ENSMUSG00000061136.9	2.88	4.55	1.38	3.45	5.2	4.64	19.696	21.049	18.774	14.897	14.286	11.299	NA	NA	NA	NA	NA	NA	16.1293	17.4814	18.3351	17.3021	16.8251	13.927
cluster3	chr9_61980000_61990000_chr9_62120000_62130000	ENSMUSG00000032252.10	2.01	0.81	1.78	1.11	2.61	2.15	16.719	13.85	17.77	15.398	20.336	15.927	14.34	12.59	12.65	22.14	23.69	14.59	16.7952	13.5296	17.8958	15.8828	17.4505	18.4461
cluster3	chr17_5440000_5450000_chr17_5800000_5810000	ENSMUSG00000004945.11	3.43	2.67	3.09	3.1	3.74	5.64	16.868	17.182	18.56	14.667	13.844	18.879	12.5	16.03	29.52	14.45	12.19	15.31	16.2826	17.6545	17.7806	16.5616	15.5375	16.1833
cluster3	chr12_53240000_53250000_chr12_53970000_53980000	ENSMUSG00000021010.7	1.19	2.56	3.05	3.01	3.24	4.09	18.964	17.699	14.78	14.926	13.822	19.809	9.87	31.35	12.49	12.58	16.18	17.52	16.9215	16.9903	17.1758	17.1429	16.5266	15.2431
cluster3	chr2_9070000_9080000_chr2_9870000_9880000	ENSMUSG00000025783.2	2.65	1.99	2.82	3.05	5.55	5.74	48.457	8.987	23.675	3.037	13.883	1.96	NA	NA	NA	NA	NA	NA	19.8614	15.4563	27.9959	17.1072	3.54974	16.0294
cluster3	chr8_60620000_60630000_chr8_60890000_60900000	ENSMUSG00000038005.10	3.59	1.41	2.55	2.43	4.15	4.7	20.306	17.52	15.803	14.925	14.741	16.705	NA	NA	NA	NA	NA	NA	16.3806	15.8899	17.5895	15.4682	16.2687	18.4031
cluster3	chr1_153890000_153900000_chr1_154730000_154740000	ENSMUSG00000026473.11	2.37	2.78	3.8	3.59	4.29	7.55	13.054	13.244	15.855	14.644	14.166	29.036	12.48	11.97	12.82	17.67	21.98	23.08	16.5678	16.054	16.6504	16.9988	16.5648	17.1642
cluster3	chr12_32060000_32070000_chr12_32230000_32240000	ENSMUSG00000002997.11	0.73	0.85	1.23	1.83	2.69	2.37	9.986	10.525	19.46	19.573	21.561	18.895	9.24	11.16	13.7	18.22	22.29	25.39	16.4166	16.828	16.3591	16.6072	17.1094	16.6798
cluster3	chr3_116030000_116040000_chr3_116240000_116250000	ENSMUSG00000068696.5	2.59	2.67	1.07	1.78	3.24	3.38	2.736	6.603	14.93	19.987	18.991	36.752	9.27	13.8	12.87	16.16	14.86	33.05	9.89595	10.5921	18.7364	19.9341	17.0147	23.8266
cluster3	chr9_26100000_26110000_chr9_26730000_26740000	ENSMUSG00000045994.12	1.18	NA	1.86	5.1	3.47	4.24	6.212	7.786	17.641	18.782	24.238	25.341	3.65	10.01	17.45	22.3	21.03	25.56	16.6179	16.4337	17.857	16.6901	14.3131	18.0882
cluster3	chr10_95550000_95560000_chr10_95800000_95810000	ENSMUSG00000020029.5	2.54	1.43	2.6	2.44	4.17	4.11	21.25	15.66	17.25	14.905	14.397	16.538	10.64	20.02	12.05	20.2	17.07	20.02	18.579	14.6148	16.9366	17.6161	13.9579	18.2955
cluster3	chr1_72400000_72410000_chr1_72530000_72540000	ENSMUSG00000039372.5	1.65	2.25	1.71	1.99	2.21	2.9	2.593	6.863	13.091	18.439	23.352	35.662	11.88	20.36	20.79	18.04	15.12	13.81	13.4169	16.7738	15.8511	16.7056	18.3535	18.8992
cluster3	chr14_20700000_20710000_chr14_20860000_20870000	ENSMUSG00000063787.3	1.92	1.98	1.65	1.34	2.04	2.21	19.475	17.745	17.552	14.922	12.397	17.91	NA	NA	NA	NA	NA	NA	15.6981	16.4841	16.3926	17.5163	17.2922	16.6167
cluster3	chr11_108680000_108690000_chr11_108920000_108930000	ENSMUSG00000000142.11	1.58	1.1	1.63	1.79	3.25	3.12	27.979	20.66	17.439	11.696	11.99	10.235	NA	NA	NA	NA	NA	NA	17.405	17.7257	14.9254	16.9687	16.9142	16.0609
cluster3	chr18_73670000_73680000_chr18_73860000_73870000	ENSMUSG00000064036.11	2.55	2.61	2.28	3.3	3.75	4.12	9.217	11.341	13.802	15.336	16.3	34.004	NA	NA	NA	NA	NA	NA	16.6933	17.0642	11.7534	16.4491	18.1536	19.8864
cluster3	chr10_110240000_110250000_chr10_110450000_110460000	ENSMUSG00000020181.11	0.73	0.95	1.7	1.99	2.32	3.02	8.157	11.443	19.007	23.058	20.143	18.191	9.31	10.52	16.18	23.1	21.48	19.4	15.7111	17.787	16.2789	17.0348	17.0348	16.1535
cluster3	chr3_145650000_145660000_chr3_145790000_145800000	ENSMUSG00000028195.3	1.57	2.08	1.62	1.84	2.07	2.8	25.543	21.704	10.314	16.726	16.217	9.496	NA	NA	NA	NA	NA	NA	16.6367	19.2527	16.6836	16.707	17.1716	13.5483
cluster3	chr11_119600000_119610000_chr11_119850000_119860000	ENSMUSG00000025583.11	1.85	2.09	2.36	1.95	3.73	3.21	23.682	16.363	14.041	19.114	14.536	12.265	9.04	13.76	16.27	19.57	23.98	17.39	18.1694	17.7139	16.2808	15.51	16.0992	16.2266
cluster3	chr19_26370000_26380000_chr19_26600000_26610000	ENSMUSG00000024921.12	1.83	2.33	1.17	2.25	3.46	4.53	10.077	14.169	12.884	21.046	24.471	17.353	NA	NA	NA	NA	NA	NA	16.2197	15.2325	16.9464	16.9046	18.0397	16.657
cluster3	chr1_92000000_92010000_chr1_92470000_92480000	ENSMUSG00000026260.8	1.86	3.05	2.9	3.29	3.98	3.55	13.581	16.324	18.014	15.659	17.21	19.212	NA	NA	NA	NA	NA	NA	16.5205	16.8375	16.7776	16.8551	17.5806	15.4288
cluster3	chr16_20710000_20720000_chr16_21160000_21170000	ENSMUSG00000022843.12	2.75	2.01	2.2	2.09	5.79	9.24	19.576	14.716	14.896	18.525	17.245	15.043	NA	NA	NA	NA	NA	NA	16.6841	15.7822	16.6976	17.8698	16.6841	16.2821
cluster3	chr18_54060000_54070000_chr18_54980000_54990000	ENSMUSG00000052713.8	2.58	2.41	2.68	2.49	2.94	4.3	18.436	18.752	16.467	17.983	16.687	11.674	21.57	17.95	17.62	14.92	11.49	16.45	19.0232	11.6569	20.4391	14.2782	13.0919	21.5106
cluster3	chr2_155960000_155970000_chr2_156170000_156180000	ENSMUSG00000027620.12	2.03	1.69	2.29	1.67	2.55	2.53	21.242	19.267	14.169	17.894	16.159	11.269	23.34	14.98	7.49	10.01	13.91	30.26	17.5828	17.4184	17.3047	15.5132	15.9349	16.246
cluster3	chr6_91570000_91580000_chr6_91680000_91690000	ENSMUSG00000030096.7	2.2	1.3	2.5	1.84	2.18	3.14	12.079	14.224	14.649	17.381	18.25	23.416	NA	NA	NA	NA	NA	NA	16.4877	15.4927	15.6047	16.4255	16.4255	19.5639
cluster3	chr11_63960000_63970000_chr11_64430000_64440000	ENSMUSG00000047759.6	2.65	3.77	1.35	3.51	4.4	4.37	59.049	8.319	12.645	6.027	5.842	8.119	19.8	19.97	19.12	14.01	12.9	14.19	18.3088	19.5463	14.0635	14.4287	17.8318	15.8209
cluster3	chr14_99290000_99300000_chr14_99710000_99720000	ENSMUSG00000005148.7	3.2	4.02	2.06	1.81	3.26	3.14	6.014	5.26	9.448	12.449	13.163	53.665	9.22	13.72	16.75	19.89	24.11	16.32	16.0464	16.9127	17.712	16.9722	17.9202	14.4366
cluster3	chr17_27550000_27560000_chr17_27780000_27790000	ENSMUSG00000046711.11	1.93	2.01	1.1	2.12	3.05	2.94	26.298	18.281	15.587	13.024	12.124	14.687	21.59	17.41	16.03	11.91	15.45	17.61	16.2052	16.0255	17.1282	16.9943	16.0079	17.639
cluster3	chr16_17920000_17930000_chr16_18220000_18230000	ENSMUSG00000003528.10	1.34	1.54	1.2	1.93	2.6	3.69	13.935	14.636	15.878	18.324	18.345	18.882	18.51	15.05	14.92	15.47	16.39	19.65	17.0732	16.2068	15.908	16.4785	16.9343	17.3992
cluster3	chr18_67900000_67910000_chr18_68290000_68300000	ENSMUSG00000038121.6	2.39	1.11	2.8	3.08	3.31	5.12	17.871	16.125	20.984	16.511	17.691	10.818	NA	NA	NA	NA	NA	NA	18.2377	16.4903	13.2452	16.8554	17.9583	17.2131
cluster3	chr14_31200000_31210000_chr14_31460000_31470000	ENSMUSG00000021910.11	2.24	1.8	1.96	1.75	3.61	2.64	23.652	16.286	12.544	18.461	20.213	8.844	NA	NA	NA	NA	NA	NA	17.5448	17.1362	17.0753	16.2151	15.4695	16.5591
cluster3	chr9_52300000_52310000_chr9_52680000_52690000	ENSMUSG00000078307.2	1.08	3.64	1.39	2.06	6.2	4.25	1.356	4.895	18.294	15.63	18.352	41.474	NA	NA	NA	NA	NA	NA	14.9624	17.4766	16.3389	17.6628	16.6339	16.9253
cluster3	chr6_140620000_140630000_chr6_140660000_140670000	ENSMUSG00000030232.13	1.65	1.16	1.32	1.62	2.1	2.19	26.581	19.13	18.494	15.092	12.676	8.027	13.5	20.02	17.28	17.14	13.47	18.6	17.2353	17.0286	16.4144	16.6007	16.6735	16.0476
cluster3	chr10_20340000_20350000_chr10_20960000_20970000	ENSMUSG00000019992.7	2.25	1.97	2.9	3.15	5.62	7.27	34.929	27.452	13.822	11.816	8.435	3.546	NA	NA	NA	NA	NA	NA	19.7606	16.5505	16.9277	16.6981	17.0138	13.0494
cluster3	chr8_102780000_102790000_chr8_103560000_103570000	ENSMUSG00000031673.5	1.64	3.76	4.07	3.15	4.28	4.39	28.405	11.724	17.997	13.553	15.55	12.77	7.85	7.85	19.02	28.54	18.32	18.42	18.8019	13.1642	18.3966	16.5079	18.2061	14.9232
cluster3	chr7_126570000_126580000_chr7_126690000_126700000	ENSMUSG00000047721.7	1.49	1.78	1.49	1.94	2.48	2.5	16.169	19.565	16.875	15.836	13.194	18.36	NA	NA	NA	NA	NA	NA	17.9293	16.6104	15.8573	16.7502	16.4264	16.4264
cluster3	chr5_101960000_101970000_chr5_102070000_102080000	ENSMUSG00000043940.10	2.21	1.81	1.97	2.1	2.21	2.94	19.497	17.28	13.955	18.833	19.441	10.993	11.56	15.4	17.56	20.17	19.3	16.02	16.1932	15.109	17.9956	16.07	15.813	18.8193
cluster3	chr1_105890000_105900000_chr1_105980000_105990000	ENSMUSG00000038866.11	0.71	2.5	0.91	1.49	3.02	2.53	18.905	16.669	17.152	14.377	16.194	16.702	NA	NA	NA	NA	NA	NA	18.4703	16.1643	15.7908	17.6226	14.5892	17.3628
cluster3	chr19_32750000_32760000_chr19_32960000_32970000	ENSMUSG00000013663.7	2.41	2.56	2.21	2.45	2.72	2.7	16.424	15.223	22.462	14.373	14.456	17.062	NA	NA	NA	NA	NA	NA	17.8786	15.3063	18.9401	15.5647	14.8929	17.4174
cluster3	chr4_125130000_125140000_chr4_125490000_125500000	ENSMUSG00000001985.9	1.39	2.19	1.52	2.29	2.99	2.85	10.551	15.938	16.586	23.28	21.528	12.117	NA	NA	NA	NA	NA	NA	17.7496	17.1818	14.8386	17.0236	16.6032	16.6032
cluster3	chr9_51530000_51540000_chr9_51760000_51770000	ENSMUSG00000053199.9	0.77	1.32	2	2.25	2.85	3.29	7.743	9.019	13.529	17.041	21.55	31.117	NA	NA	NA	NA	NA	NA	17.0099	15.5596	15.9153	17.3143	17.0748	17.1261
cluster3	chr4_124410000_124420000_chr4_124650000_124660000	ENSMUSG00000090125.3	2.26	1.95	2.19	1.88	2.15	3.17	14.687	11.228	13.712	17.416	17.013	25.944	NA	NA	NA	NA	NA	NA	15.0019	15.7699	18.6311	16.7194	16.7194	17.1583
cluster3	chr3_116070000_116080000_chr3_116250000_116260000	ENSMUSG00000068696.5	0.46	1.63	2.57	1.31	3.68	2.95	2.736	6.603	14.93	19.987	18.991	36.752	NA	NA	NA	NA	NA	NA	9.89595	10.5921	18.7364	19.9341	17.0147	23.8266
cluster3	chr6_52250000_52260000_chr6_52700000_52710000	ENSMUSG00000038203.14	2.72	1.62	1.93	1.12	3.86	3	16.667	16.667	16.667	16.667	16.667	16.667	NA	NA	NA	NA	NA	NA	16.8455	12.2691	16.9948	16.8455	15.4332	21.6119
cluster3	chr15_27460000_27470000_chr15_27540000_27550000	ENSMUSG00000022265.6	1.25	1.82	1.29	1.75	2.12	2.15	9.338	10.349	15.791	16.706	19.525	28.291	NA	NA	NA	NA	NA	NA	16.7817	16.6818	16.8911	17.2566	16.4725	15.9164
cluster3	chr7_67750000_67760000_chr7_68290000_68300000	ENSMUSG00000030554.11	3.23	2.88	4.26	3.81	5.33	5.69	7.133	9.705	12.63	18.395	22.647	29.489	NA	NA	NA	NA	NA	NA	16.6912	17.5922	15.968	16.3779	16.4282	16.9425
cluster3	chr14_57680000_57690000_chr14_57820000_57830000	ENSMUSG00000021965.2	2.11	1.95	1.92	1.74	2.37	2.93	34.308	26.925	9.44	13.885	11.456	3.985	NA	NA	NA	NA	NA	NA	16.4425	16.8099	17.4777	16.0718	17.7972	15.4008
cluster3	chr2_161660000_161670000_chr2_162660000_162670000	ENSMUSG00000053141.12	3.08	3.13	3.32	3.89	6.58	11.58	4.283	5.719	14.864	20.96	21.339	32.834	9.49	15.18	17.31	22.38	25.52	10.12	16.31	15.8048	18.6105	16.7923	14.7981	17.6842
cluster3	chr16_64770000_64780000_chr16_65480000_65490000	ENSMUSG00000059920.9	2.32	0.59	3.31	3.16	5.01	4.8	18.054	16.661	21.757	14.538	13.604	15.385	NA	NA	NA	NA	NA	NA	17.7173	17.1684	13.6091	16.9356	17.6632	16.9064
cluster3	chr11_80270000_80280000_chr11_80370000_80380000	ENSMUSG00000057181.11	1.22	0.92	2.2	2.19	2.47	2.61	13.947	15.547	14.777	16.668	17.557	21.504	9.36	16.45	13.41	12.72	16.54	31.52	17.0308	16.836	17.0121	16.9559	14.8495	17.3157
cluster3	chr16_74080000_74090000_chr16_74410000_74420000	ENSMUSG00000052516.13	2.16	2.64	2.9	2.72	2.53	3.55	11.646	14.412	16.451	21.538	25.821	10.132	7.3	11.27	17.51	24.86	18.98	20.09	15.707	16.7693	16.9225	15.5962	18.9885	16.0166
cluster3	chr2_51140000_51150000_chr2_51780000_51790000	ENSMUSG00000017144.4	1.72	2.63	2.3	2.31	3.21	4.58	22.704	21.031	20.952	15.014	12.639	7.66	11.76	14.24	8.56	14.24	22.51	28.7	15.5718	16.931	16.1064	16.2876	15.9161	19.1872
cluster3	chr8_9470000_9480000_chr8_9770000_9780000	ENSMUSG00000079157.3	2.55	1.7	2.92	2.43	4.28	4.55	6.317	11.911	16.68	18.783	16.234	30.075	NA	NA	NA	NA	NA	NA	17.1886	16.0601	16.0202	16.4157	18.9484	15.367
cluster3	chr13_5540000_5550000_chr13_5860000_5870000	ENSMUSG00000000078.6	1.7	2.06	1.71	1.8	2.75	2.77	12.477	12.992	15.593	15.838	17.943	25.156	12.24	15.3	17.28	19.2	17.53	18.46	17.7382	15.2644	16.1071	16.5511	15.9168	18.4224
cluster3	chr3_138480000_138490000_chr3_139190000_139200000	ENSMUSG00000005813.8	2.46	2.96	2.47	3.35	5.73	4.71	14.359	15.768	19.251	14.982	16.081	19.559	NA	NA	NA	NA	NA	NA	16.8871	16.6554	15.7392	17.3612	16.8871	16.47
cluster3	chr2_144590000_144600000_chr2_145580000_145590000	ENSMUSG00000074754.4	0.7	3.42	3.34	4.35	7.43	7.29	13.643	15.212	16.224	15.799	14.396	24.726	NA	NA	NA	NA	NA	NA	11.0164	16.5934	19.6039	15.5544	18.4272	18.8047
cluster3	chr7_36690000_36700000_chr7_37070000_37080000	ENSMUSG00000021217.7	1.26	3.21	1.7	1.63	2.61	2.89	9.857	11.039	12.252	18.12	29.624	19.109	NA	NA	NA	NA	NA	NA	17.7298	15.9212	17.2045	16.6384	16.7579	15.7483
cluster3	chr19_6460000_6470000_chr19_6930000_6940000	ENSMUSG00000024957.8	3.57	1.54	2.58	2.42	3.38	3.14	0.519	1.914	7.36	8.618	18.698	62.892	17.98	18.11	15.11	15.77	12.82	20.21	15.277	15.8927	16.482	23.4213	3.64996	25.277
cluster3	chr13_16010000_16020000_chr13_16650000_16660000	ENSMUSG00000041324.9	1.05	3.51	4.53	2.91	4.85	4.95	5.405	4.515	6.937	26.199	35.134	21.809	4.52	10.26	11.68	33.96	20.68	18.91	18.9904	17.7217	4.38086	20.4969	19.4198	18.9904
cluster3	chr11_94400000_94410000_chr11_94480000_94490000	ENSMUSG00000020867.9	1.87	1.89	1.34	1.92	2.29	2.14	5.498	3.039	18.685	14.994	10.194	47.59	16.99	18.62	15.69	16.91	16.83	14.95	7.48603	18.3545	25.4241	22.3057	19.6953	6.73438
cluster3	chr10_41710000_41720000_chr10_42270000_42280000	ENSMUSG00000048756.7	1.48	2.26	2.61	2.61	2.64	3.01	10.279	13.215	20.193	15.643	14.723	25.947	15.62	14.87	14.55	17.52	18.32	19.11	16.4595	16.9759	17.0172	16.4767	16.1497	16.9209
cluster3	chr13_5230000_5240000_chr13_5860000_5870000	ENSMUSG00000000078.6	3.99	3.76	3.35	3.18	2.93	3.03	12.477	12.992	15.593	15.838	17.943	25.156	14.43	13.22	12.54	18.63	17.17	24.02	17.7382	15.2644	16.1071	16.5511	15.9168	18.4224
cluster3	chr12_109050000_109060000_chr12_109380000_109390000	ENSMUSG00000040867.11	1.45	2.67	2.7	2.54	3.52	3.25	9.893	8.819	19.046	18.008	17.254	26.981	NA	NA	NA	NA	NA	NA	15.1439	18.3235	12.6605	18.1649	16.695	19.0121
cluster3	chr4_127980000_127990000_chr4_128220000_128230000	ENSMUSG00000028804.14	1.61	1.32	2.21	1.9	2.64	3.16	12.314	14.917	12.145	24.757	23.516	12.35	22.61	16.58	14.26	15.31	15.45	15.8	16.3821	16.773	16.7361	16.5223	17.9713	15.6152
cluster3	chr13_16010000_16020000_chr13_16640000_16650000	ENSMUSG00000041324.9	2.07	4.03	1.31	4.03	7.87	4.79	5.405	4.515	6.937	26.199	35.134	21.809	5.86	11.89	17.16	24.15	25.15	15.78	18.9904	17.7217	4.38086	20.4969	19.4198	18.9904
cluster3	chr9_86850000_86860000_chr9_87010000_87020000	ENSMUSG00000047897.6	1.59	1.52	1.75	1.35	3.35	3.24	5.867	10.68	14.565	15.157	13.021	40.71	NA	NA	NA	NA	NA	NA	16.1196	15.7052	16.1196	16.2953	17.4823	18.278
cluster3	chr14_79760000_79770000_chr14_80180000_80190000	ENSMUSG00000036422.6	0.55	3.29	1.96	0.87	3.81	6.25	10.618	9.531	12.915	23.332	21.248	22.356	NA	NA	NA	NA	NA	NA	18.408	15.2484	15.7939	16.4275	17.0611	17.0611
cluster3	chr6_41590000_41600000_chr6_42260000_42270000	ENSMUSG00000071506.3	1.22	3.88	3.09	1.32	5.06	6.28	13.054	12.428	13.467	21.011	20.638	19.401	NA	NA	NA	NA	NA	NA	10.6488	0	36.1653	20.1127	5.99624	27.077
cluster3	chr17_87790000_87800000_chr17_87880000_87890000	ENSMUSG00000050138.7	2.36	1.66	1.58	2.23	2.9	2.7	1.903	5.541	15.465	15.43	11.211	50.45	NA	NA	NA	NA	NA	NA	16.0678	16.4249	14.7932	17.6949	15.878	19.1412
cluster3	chr9_82960000_82970000_chr9_83540000_83550000	ENSMUSG00000032261.12	0.95	0.44	3.02	3.13	3.78	4.3	9.962	15.533	27.877	20.36	19.029	7.24	NA	NA	NA	NA	NA	NA	17.2705	17.3456	16.5759	16.6172	17.6122	14.5786
cluster3	chr17_73490000_73500000_chr17_73710000_73720000	ENSMUSG00000024064.9	2.2	1.72	2.67	2.5	3.64	2.86	13.261	13.4	12.291	14.855	15.356	30.837	NA	NA	NA	NA	NA	NA	16.3923	16.2105	16.9767	17.5148	16.8805	16.0252
cluster3	chr7_64870000_64880000_chr7_65070000_65080000	ENSMUSG00000070520.2	2.94	1.89	2.37	1.89	3.04	3.68	16.022	17.624	19.319	14.829	14.315	17.891	5.14	9.31	16.92	18.66	10.17	39.8	16.1258	17.2857	16.1258	16.5397	18.0434	15.8797
cluster3	chr1_187990000_188000000_chr1_188630000_188640000	ENSMUSG00000026610.9	3.14	3.73	4.19	4.49	4.03	5.61	14.503	17.938	19.381	15.607	16.176	16.397	NA	NA	NA	NA	NA	NA	15.2568	15.2568	16.8572	15.7181	18.5515	18.3596
cluster3	chr3_66510000_66520000_chr3_66970000_66980000	ENSMUSG00000027833.12	2	1.39	2.36	2.8	3.21	3.62	38.727	30.508	13.996	5.412	1.957	9.401	NA	NA	NA	NA	NA	NA	21.4718	18.9126	19.1934	14.8742	12.2719	13.2761
cluster3	chr4_136460000_136470000_chr4_136520000_136530000	ENSMUSG00000001089.10	1.75	1.77	1.8	1.55	2.13	3.08	22.367	24.083	12.376	15.944	13.154	12.076	NA	NA	NA	NA	NA	NA	16.5542	15.72	17.1734	17.131	16.2675	17.1538
cluster3	chr3_130180000_130190000_chr3_130600000_130610000	ENSMUSG00000058897.13	3.07	1.39	1.23	2.81	3.69	3.35	17.801	11.697	14.174	16.576	20.301	19.452	NA	NA	NA	NA	NA	NA	16.1591	16.0104	17.5516	16.3045	15.615	18.3594
cluster3	chr3_79910000_79920000_chr3_80800000_80810000	ENSMUSG00000033981.10	1.77	2.24	2.2	3.04	3.19	4.77	5.111	11.134	14.896	23.659	30.506	14.695	NA	NA	NA	NA	NA	NA	16.3337	17.0364	15.7443	17.4703	16.3693	17.0461
cluster3	chr3_81940000_81950000_chr3_82350000_82360000	ENSMUSG00000033900.9	1.47	2.31	2.04	3.11	3.31	4.4	5.33	10.17	16.966	17.514	20.565	29.455	NA	NA	NA	NA	NA	NA	17.1168	17.4993	15.8462	16.8374	17.0037	15.6965
cluster3	chr14_102710000_102720000_chr14_102980000_102990000	ENSMUSG00000098557.1	1.31	2.3	1.12	1.9	2.97	3.25	8.762	6.714	18.359	15.631	27.65	22.885	NA	NA	NA	NA	NA	NA	18.9022	16.974	17.6988	16.0626	14.9472	15.4152
cluster3	chr12_70340000_70350000_chr12_70430000_70440000	ENSMUSG00000021071.11	1.5	1.76	2.31	1.9	2.54	3.11	6.245	8.799	12.731	16.377	17.741	38.106	10.66	12.2	19.68	23.17	20.91	13.38	15.8365	16.485	16.5251	18.1399	16.8996	16.1139
cluster3	chr15_79240000_79250000_chr15_79500000_79510000	ENSMUSG00000044216.6	2.6	1.51	2.01	2.38	3.01	2.47	0.523	0.523	8.291	13.025	12.566	65.073	10.06	11.04	12.29	19.04	24.18	23.39	18.7244	16.4167	11.4709	10.6323	18.9876	23.7681
cluster3	chr6_85450000_85460000_chr6_85920000_85930000	ENSMUSG00000030007.6	1.62	2.94	1.81	1.71	3.02	3.81	15.87	16.823	18.42	16.989	18.367	13.531	NA	NA	NA	NA	NA	NA	16.1966	17.6205	15.5415	18.1226	18.9072	13.6116
cluster3	chr12_116280000_116290000_chr12_116600000_116610000	ENSMUSG00000021171.7	3.47	1.59	1.47	1.91	3.19	4.36	23.183	14.719	20.071	15.211	16.004	10.812	10.28	13.79	13.17	14.82	18.81	29.14	14.9866	16.6786	15.5594	17.2024	17.4097	18.1633
cluster3	chr19_53390000_53400000_chr19_53620000_53630000	ENSMUSG00000025024.6	2.7	2.31	2.62	2.04	3.12	3.26	17.795	18.433	18.842	15.509	12.937	16.484	NA	NA	NA	NA	NA	NA	16.6916	17.0118	16.1507	15.4213	17.574	17.1506
cluster3	chr2_90940000_90950000_chr2_91000000_91010000	ENSMUSG00000005506.12	1.45	2.04	1.61	1.26	2.01	2.52	24.574	18.688	11.418	17.839	18.062	9.42	NA	NA	NA	NA	NA	NA	16.6484	16.7932	17.5907	16.9057	16.2561	15.8059
cluster3	chr19_6570000_6580000_chr19_6840000_6850000	ENSMUSG00000024952.8	2.16	1.78	2.76	1.46	2.94	2.9	13.182	9.484	12.077	14.12	18.132	33.006	NA	NA	NA	NA	NA	NA	17.3387	16.2834	16.9915	15.4034	17.7615	16.2215
cluster3	chr18_33460000_33470000_chr18_33730000_33740000	ENSMUSG00000042834.10	1.63	2.46	2.46	1.31	3.22	3.48	9.31	13.231	17.438	20.252	21.272	18.497	NA	NA	NA	NA	NA	NA	15.554	14.6154	17.267	16.7351	15.9021	19.9265
cluster3	chr11_65160000_65170000_chr11_65660000_65670000	ENSMUSG00000033389.12	0.52	1.4	1.94	0.94	4.27	3.75	9.943	9.718	16.731	15.87	17.492	30.245	NA	NA	NA	NA	NA	NA	16.7889	16.2126	16.4561	16.527	18.0524	15.963
cluster3	chr15_12600000_12610000_chr15_12740000_12750000	ENSMUSG00000022197.11	1.38	2.46	2.62	2.21	3.5	3.11	14.05	12.488	10.441	22.014	18.961	22.046	NA	NA	NA	NA	NA	NA	16.8666	15.521	16.9742	17.3933	15.9554	17.2895
cluster3	chr4_33600000_33610000_chr4_33920000_33930000	ENSMUSG00000044288.6	0.58	1.78	2.46	2.62	4.33	3.1	8.758	12.653	22.468	18.552	23.762	13.806	NA	NA	NA	NA	NA	NA	15.8793	16.6766	14.545	17.0884	18.1986	17.6122
cluster3	chr15_50880000_50890000_chr15_51830000_51840000	ENSMUSG00000038679.12	NA	4.14	5.75	2.95	4.19	7.82	29.052	18.756	11.826	14.852	13.467	12.047	7.05	20.79	18.54	21.03	16.74	15.85	15.4968	17.2171	15.0941	16.5884	15.8677	19.7358
cluster3	chr11_75790000_75800000_chr11_76100000_76110000	ENSMUSG00000020848.7	0.8	1.16	1.9	2.21	4.21	3.4	2.657	8.53	15.586	15.125	18.805	39.297	NA	NA	NA	NA	NA	NA	18.0201	17.3385	16.175	16.175	14.6747	17.6166
cluster3	chr19_32750000_32760000_chr19_33340000_33350000	ENSMUSG00000013663.7	2.19	3.23	1.63	2.32	4.27	6.4	16.424	15.223	22.462	14.373	14.456	17.062	NA	NA	NA	NA	NA	NA	17.8786	15.3063	18.9401	15.5647	14.8929	17.4174
cluster3	chr4_102230000_102240000_chr4_102420000_102430000	ENSMUSG00000028525.12	3.5	1.75	2.16	2.98	2.97	3.45	5.138	8.932	22.045	15.615	17.558	30.712	6.29	11.78	16.43	21.57	22.61	21.31	17.117	16.081	15.1964	17.5954	16.7762	17.234
cluster3	chr8_128070000_128080000_chr8_128350000_128360000	ENSMUSG00000025810.8	3.16	2.38	2.55	2.76	3.01	3.09	6.868	10.45	16.092	23.629	27.025	15.935	NA	NA	NA	NA	NA	NA	14.908	14.5517	17.0897	16.1127	17.703	19.6349
cluster3	chr16_42270000_42280000_chr16_42720000_42730000	ENSMUSG00000047261.9	3.17	1.59	2.13	1.79	4.31	6.84	4.468	8.273	17.961	15.988	19.384	33.926	NA	NA	NA	NA	NA	NA	33.1213	17.4135	6.38913	23.051	13.6359	6.38913
cluster3	chr19_59450000_59460000_chr19_60350000_60360000	ENSMUSG00000043969.4	3.2	3.8	2.2	3.54	5.33	5.23	42.492	23.745	7.127	11.458	8.646	6.532	NA	NA	NA	NA	NA	NA	19.4607	18.5025	15.5323	15.8095	14.2011	16.4939
cluster3	chr15_8640000_8650000_chr15_9070000_9080000	ENSMUSG00000022253.10	2.69	1.16	4.46	2.77	4.72	3.44	21.358	16.308	16.747	13.4	15.554	16.632	NA	NA	NA	NA	NA	NA	16.8715	16.5911	17.3816	16.4777	16.9759	15.7022
cluster3	chr4_59330000_59340000_chr4_59580000_59590000	ENSMUSG00000028383.13	2.97	3.03	2.06	2.63	4.02	3.25	18.466	18.302	15.448	14.405	13.983	19.396	16.96	16.15	20.92	17.2	15.35	13.43	15.0884	17.5279	18.0742	15.2895	16.1165	17.9035
cluster3	chr1_53050000_53060000_chr1_53350000_53360000	ENSMUSG00000099913.1	5.05	4.61	1.24	4.71	4.65	6.34	12.567	15.211	17.202	18.146	16.185	20.689	NA	NA	NA	NA	NA	NA	16.9671	15.5263	16.5129	17.283	15.9415	17.7692
cluster3	chr15_28020000_28030000_chr15_28140000_28150000	ENSMUSG00000022263.9	2.14	1.72	2.31	1.91	2.11	3.33	16.895	16.48	22.617	17.735	17.042	9.231	NA	NA	NA	NA	NA	NA	17.1344	16.5574	15.8227	17.2885	16.285	16.9122
cluster3	chr19_46750000_46760000_chr19_47020000_47030000	ENSMUSG00000025041.12	0.42	1.28	3.31	2.34	3.99	4.16	15.524	15.034	17.663	15.777	16.499	19.502	22.87	21.32	19.36	13.19	9.1	14.15	15.0523	15.9163	16.8323	17.1327	17.5666	17.4998
cluster3	chr14_62320000_62330000_chr14_62450000_62460000	ENSMUSG00000021933.7	2.17	1.87	2	1.8	2.26	3.1	12.781	27.475	22.878	19.05	13.224	4.592	15.35	21.42	16.98	18.64	15.79	11.82	15.2059	16.2756	21.5551	10.8006	28.5369	7.62595
cluster3	chr11_19020000_19030000_chr11_19780000_19790000	ENSMUSG00000020160.14	4.43	4.26	2.13	4.05	5.77	4.93	22.907	22.043	12.247	15.974	18.509	8.319	NA	NA	NA	NA	NA	NA	18.7852	18.4887	18.9607	15.6105	16.1494	12.0055
cluster3	chr2_144600000_144610000_chr2_145590000_145600000	ENSMUSG00000027430.8	3.89	3.11	4	2.94	6.01	5.93	7.923	12.319	17.251	14.11	15.746	32.651	NA	NA	NA	NA	NA	NA	13.0675	15.1375	15.5588	18.4504	15.4798	22.3059
cluster3	chr13_46740000_46750000_chr13_47040000_47050000	ENSMUSG00000021376.6	2.13	2.04	3.02	2.38	3.38	3.44	21.472	21.281	18.926	15.218	13.621	9.482	NA	NA	NA	NA	NA	NA	15.707	15.1335	17.8587	16.9591	15.2422	19.0996
cluster3	chr3_54150000_54160000_chr3_54670000_54680000	ENSMUSG00000027748.7	0.89	2.74	2.39	0.73	6.08	5.31	3.318	8.363	17.437	19.578	22.097	29.207	14.71	10.05	10.05	23.05	15.03	27.11	16.0625	16.5541	16.4953	18.2023	16.6892	15.9967
cluster3	chr17_67060000_67070000_chr17_67350000_67360000	ENSMUSG00000033278.9	2.92	1.8	2.3	1.65	3.05	2.91	13.702	11.585	16.922	17.168	19.11	21.513	NA	NA	NA	NA	NA	NA	17.0817	17.4161	15.0621	15.5738	16.628	18.2383
cluster3	chr1_16100000_16110000_chr1_16390000_16400000	ENSMUSG00000043716.9	0.86	1.21	1.76	1.59	2.58	3.17	18.263	17.702	18.809	16.242	15.844	13.14	NA	NA	NA	NA	NA	NA	17.2505	17.1131	16.57	16.7108	15.8795	16.4761
cluster3	chr13_68580000_68590000_chr13_69490000_69500000	ENSMUSG00000021532.10	3.37	2.33	2.19	3.79	5.04	6.25	19.317	18.595	18.339	15.573	15.412	12.763	NA	NA	NA	NA	NA	NA	16.2628	16.0061	16.827	16.7077	17.1308	17.0657
cluster3	chr1_23760000_23770000_chr1_24010000_24020000	ENSMUSG00000026156.8	0.88	2.37	1.87	2.2	2.52	5.5	4.723	12.367	23.224	19.45	18.842	21.395	NA	NA	NA	NA	NA	NA	16.3586	15.2567	16.2261	17.1398	18.2104	16.8085
cluster3	chr19_38410000_38420000_chr19_38830000_38840000	ENSMUSG00000048720.7	2.59	2.8	1.24	4.01	4.7	4.62	12.958	13.314	22.561	14.846	15.277	21.044	9.9	16.94	23.37	19.99	15.2	14.6	15.4077	16.8008	17.2297	16.2428	17.2487	17.0703
cluster3	chr12_29240000_29250000_chr12_29530000_29540000	ENSMUSG00000061911.10	2.18	1.61	1.9	1.83	2.56	3.76	4.806	11.645	14.697	22.328	26.262	20.263	9	15.55	18.18	19.65	20.49	17.13	14.8318	17.2337	15.0098	17.6277	18.2603	17.0367
cluster3	chr1_78710000_78720000_chr1_79430000_79440000	ENSMUSG00000050711.7	1.35	1.93	2.84	0.59	4.96	4.21	3.054	7.106	19.335	12.994	15.488	42.023	NA	NA	NA	NA	NA	NA	3.84876	16.1209	17.0923	21.8445	18.9775	22.116
cluster3	chr3_53840000_53850000_chr3_54150000_54160000	ENSMUSG00000027748.7	1.22	2.78	1.66	2.23	4.34	3.42	3.318	8.363	17.437	19.578	22.097	29.207	NA	NA	NA	NA	NA	NA	16.0625	16.5541	16.4953	18.2023	16.6892	15.9967
cluster3	chr1_135140000_135150000_chr1_135380000_135390000	ENSMUSG00000026426.6	1.84	2.07	2.01	1.65	2.55	2.5	7.292	10.269	14.665	19.474	21.758	26.541	17.7	14.26	15.76	17.78	15.7	18.8	15.3319	17.6998	15.7547	16.8979	17.5713	16.7444
cluster3	chr11_94120000_94130000_chr11_94490000_94500000	ENSMUSG00000010080.11	2.44	1.98	2.39	2.82	3.6	4.14	18.486	6.633	13.205	17.708	7.536	36.432	14.95	18.99	12.67	15.87	14.48	23.04	20.8832	0	22.511	22.3132	17.4386	16.854
cluster3	chr14_21330000_21340000_chr14_21490000_21500000	ENSMUSG00000021767.12	1.5	2.08	1.79	1.92	2.32	3.03	20.43	19.05	18.343	16.084	17.11	8.983	27.54	21.25	17.97	12.79	12.56	7.88	16.7206	16.9113	17.3775	16.3302	16.981	15.6794
cluster3	chr7_111250000_111260000_chr7_111770000_111780000	ENSMUSG00000038296.10	1.67	3.54	2.62	3.35	3.85	6.65	8.573	9.712	12.786	16.348	19.913	32.668	NA	NA	NA	NA	NA	NA	13.6557	15.7416	16.4051	17.9745	17.4739	18.7493
cluster3	chr5_35090000_35100000_chr5_35270000_35280000	ENSMUSG00000045318.5	0.55	0.84	1.4	1.87	3.2	2.46	1.445	4.163	24.442	19.127	12.634	38.189	NA	NA	NA	NA	NA	NA	11.7469	0	10.5674	31.8776	6.6146	39.1935
cluster3	chr5_35750000_35760000_chr5_35860000_35870000	ENSMUSG00000029095.13	1.65	1.7	1.95	2.43	2.2	2.28	2.345	5.852	13.091	16.541	23.905	38.266	NA	NA	NA	NA	NA	NA	14.9529	17.0836	15.2959	17.4266	17.2949	17.9462
cluster3	chr10_62110000_62120000_chr10_62190000_62200000	ENSMUSG00000020083.9	1.46	1.71	1	1.78	2.28	2.09	8.015	13.471	7.996	20.71	23.213	26.595	12.38	19.15	21.03	15.9	16.37	15.17	17.1875	18.3357	15.5021	17.356	17.342	14.2767
cluster3	chr17_5440000_5450000_chr17_5680000_5690000	ENSMUSG00000004945.11	1.22	2.46	2.15	2.86	3.77	3.3	16.868	17.182	18.56	14.667	13.844	18.879	NA	NA	NA	NA	NA	NA	16.2826	17.6545	17.7806	16.5616	15.5375	16.1833
cluster3	chr18_47360000_47370000_chr18_47680000_47690000	ENSMUSG00000019647.12	2.49	0.91	3.14	2.53	3.35	3.05	22.739	17.524	14.176	14.054	14.462	17.045	NA	NA	NA	NA	NA	NA	16.6614	17.8874	17.0053	17.2792	16.4544	14.7124
cluster3	chr14_54240000_54250000_chr14_54630000_54640000	ENSMUSG00000091306.2	0.65	0.71	1.53	1.61	3.3	3.25	27.545	26.761	0.673	0.673	43.675	0.673	23.22	18.04	18.04	13.33	12.2	15.17	18.0376	15.1074	15.9906	15.8484	17.727	17.2891
cluster3	chr8_95600000_95610000_chr8_95670000_95680000	ENSMUSG00000036564.12	1.96	1.53	1.64	1.75	2.34	2.69	4.913	7.546	14.945	16.44	21.16	34.996	NA	NA	NA	NA	NA	NA	16.8933	18.5076	13.2695	16.8464	18.022	16.4612
cluster3	chr11_22640000_22650000_chr11_23300000_23310000	ENSMUSG00000056342.12	2.14	2.71	0.96	3.31	4.59	3.87	15.457	15.28	23.294	15.746	16.783	13.441	NA	NA	NA	NA	NA	NA	19.6391	15.2423	18.6043	14.9078	16.3432	15.2632
cluster3	chr18_42760000_42770000_chr18_42890000_42900000	ENSMUSG00000024500.14	1.31	1.48	1.91	1.63	2.81	2.08	5.221	10.819	20.453	21.682	24.337	17.489	9.98	15.34	19.13	20.78	19.17	15.6	15.9517	16.7783	17.454	17.0618	16.368	16.3861
cluster3	chr12_75480000_75490000_chr12_75590000_75600000	ENSMUSG00000021051.9	2.31	1.86	1.55	2.24	2.19	2.68	17.059	16.176	20.475	15.508	15.119	15.661	NA	NA	NA	NA	NA	NA	16.9192	14.7522	17.3251	17.6379	14.3948	18.9708
cluster3	chr1_95660000_95670000_chr1_96550000_96560000	ENSMUSG00000040710.6	1	3.35	2.47	3.37	4.97	6.74	11.716	14.358	25.701	18.027	21.65	8.547	NA	NA	NA	NA	NA	NA	15.2931	16.0678	15.7051	17.0996	18.2106	17.6238
cluster3	chr15_75560000_75570000_chr15_75600000_75610000	ENSMUSG00000022577.12	1.85	1.78	1.62	1.88	2.05	2.53	4.693	7.65	15.433	17.795	16.898	37.532	15.29	16.91	18.85	18.25	16.95	13.76	16.7285	16.4486	16.6403	16.6068	17.3126	16.2631
cluster3	chr13_93300000_93310000_chr13_93620000_93630000	ENSMUSG00000007617.13	2.63	2.17	1.88	2.27	3.17	2.92	15.441	11.746	19.077	17.473	16.626	19.636	NA	NA	NA	NA	NA	NA	17.4808	16.9704	16.4567	16.1721	16.5385	16.3815
cluster3	chr5_110830000_110840000_chr5_111340000_111350000	ENSMUSG00000029521.3	3.01	1.7	3.49	1.64	4.04	4.52	28.178	27.186	14.653	13.364	11.937	4.683	NA	NA	NA	NA	NA	NA	17.5545	15.1063	16.8774	16.7563	16.2945	17.411
cluster3	chr10_83960000_83970000_chr10_84430000_84440000	ENSMUSG00000020032.10	2.75	1.77	1.91	1.91	3.5	5.2	8.584	12.507	25.702	21.07	24.217	7.92	20.08	17.93	15.55	17.29	14.43	14.73	16.7276	16.8262	15.459	17.3572	17.7101	15.92
cluster3	chr6_85960000_85970000_chr6_86350000_86360000	ENSMUSG00000030002.11	3.05	1.96	1.81	2.25	2.88	4.55	19.19	16.188	16.788	16.988	18.345	12.501	NA	NA	NA	NA	NA	NA	15.4888	15.1187	19.8161	16.1604	17.9005	15.5155
cluster3	chr8_13940000_13950000_chr8_14880000_14890000	ENSMUSG00000026317.7	2.51	3.49	1.91	1.51	4.67	4.04	15.787	15.696	17.527	16.553	18.569	15.869	NA	NA	NA	NA	NA	NA	16.8447	16.3324	17.1489	16.7484	16.8447	16.081
cluster3	chr1_151050000_151060000_chr1_151420000_151430000	ENSMUSG00000053286.7	3.62	1.12	0.99	3.89	3.45	5.19	21.948	18.762	15.686	19.368	17.853	6.382	NA	NA	NA	NA	NA	NA	16.1357	16.0785	16.9615	16.0785	17.2347	17.511
cluster3	chr6_143270000_143280000_chr6_144200000_144210000	ENSMUSG00000041540.12	2.1	1.57	2.98	2.96	3.47	3.78	10.016	18.508	13.58	26.509	25.312	6.075	NA	NA	NA	NA	NA	NA	17.0142	16.5573	17.397	15.9041	17.3134	15.814
cluster3	chr17_15820000_15830000_chr17_16710000_16720000	ENSMUSG00000048027.7	2.94	2.85	1.51	4.36	4.28	6.98	20.691	14.334	16.782	15.845	15.474	16.874	NA	NA	NA	NA	NA	NA	15.1631	17.2286	15.7056	16.9949	15.6305	19.2773
cluster3	chr11_84510000_84520000_chr11_84690000_84700000	ENSMUSG00000018697.10	1.65	1.97	2.35	1.11	2.81	2.58	18.267	17.503	15.611	17.133	17.635	13.852	28.1	22.8	16.54	11.76	12	8.81	15.8643	15.0303	17.7371	16.3334	17.4653	17.5695
cluster3	chr7_65370000_65380000_chr7_65630000_65640000	ENSMUSG00000030516.10	2.13	2.1	1.74	1.99	3.55	4.3	28.142	19.05	10.926	14.83	16.332	10.719	NA	NA	NA	NA	NA	NA	17.4208	16.6581	17.1615	17.5052	15.8955	15.3589
cluster3	chr8_4250000_4260000_chr8_4590000_4600000	ENSMUSG00000011837.3	2.22	2.38	2.75	1.66	3.13	5.09	15.52	17.28	17.643	17.608	15.583	16.367	NA	NA	NA	NA	NA	NA	15.3709	17.5612	19.0178	17.9137	17.7784	12.358
cluster3	chr14_21050000_21060000_chr14_21740000_21750000	ENSMUSG00000039197.9	2.82	2.2	2.52	3.57	5.38	5.39	21.352	20.726	16.384	13.277	14.124	14.136	14.31	13.1	14.64	17.81	17.02	23.13	16.9129	14.1398	13.2114	18.9554	18.1319	18.6486
cluster3	chr6_22490000_22500000_chr6_22870000_22880000	ENSMUSG00000068748.4	3.14	3.94	2.69	2.91	3.39	3.35	16.061	13.505	16.172	15.576	19.979	18.706	NA	NA	NA	NA	NA	NA	16.4489	15.0465	17.8844	16.4886	16.7201	17.4114
cluster3	chr6_112730000_112740000_chr6_113040000_113050000	ENSMUSG00000030264.10	2.49	2.31	2.11	1.84	2.92	2.59	17.563	17.411	17.974	15.237	16.935	14.88	14.68	15.62	15.86	18.05	19.5	16.29	17.4907	17.6576	15.6093	15.0764	15.8566	18.3094
cluster3	chr6_28480000_28490000_chr6_29030000_29040000	ENSMUSG00000001424.10	3.62	2.63	1.78	3.68	3.6	6.14	21.162	16.874	15.703	15.05	16.033	15.177	8.41	15.04	16.77	16.06	24.92	18.8	16.6997	17.143	14.8259	17.1665	17.3512	16.8139
cluster3	chr9_70670000_70680000_chr9_71090000_71100000	ENSMUSG00000054693.10	3.85	1.79	3.57	4.39	6.73	7.8	21.456	17.367	13.54	16.795	17.302	13.54	NA	NA	NA	NA	NA	NA	13.36	17.6825	17.1616	16.2598	15.4008	20.1353
cluster3	chr16_41530000_41540000_chr16_42100000_42110000	ENSMUSG00000061080.7	2.09	1.72	2.73	3.19	4.41	5.73	9.405	13.144	10.967	20.596	20.554	25.334	5.62	14.4	12.19	23.49	19.55	24.75	15.8605	16.9153	15.6578	17.3873	17.7706	16.4085
cluster3	chr10_82850000_82860000_chr10_83290000_83300000	ENSMUSG00000020250.9	2.91	1.88	1.18	1.83	3.84	4.49	20.65	16.447	18.102	18.107	17.577	9.117	NA	NA	NA	NA	NA	NA	16.0855	18.04	16.6718	16.2432	17.1176	15.842
cluster3	chr1_89930000_89940000_chr1_90580000_90590000	ENSMUSG00000034486.8	1.78	2.2	1.61	2.06	3.22	3.57	23.825	23.147	20.562	10.625	5.149	16.692	NA	NA	NA	NA	NA	NA	15.5267	25.2154	27.5988	15.5267	10.9852	5.14712
cluster3	chr18_63840000_63850000_chr18_64260000_64270000	ENSMUSG00000056812.9	2.58	2.64	2.33	1.82	3.34	3.83	6.581	11.465	16.873	16.751	20.019	28.311	NA	NA	NA	NA	NA	NA	14.1046	16.3887	15.9059	17.3794	17.5595	18.662
cluster3	chr12_28750000_28760000_chr12_29550000_29560000	ENSMUSG00000020628.11	2.84	3.33	1.7	2.92	3.79	3.99	15.236	16.049	17.931	16.329	17.521	16.934	10.53	14.57	13.77	18.51	20.37	22.25	15.9242	15.1983	17.5035	17.4044	17.2592	16.7103
cluster3	chr5_75210000_75220000_chr5_75580000_75590000	ENSMUSG00000005672.8	0.94	2.53	2.9	2.23	5.13	6	12.853	15.267	17.092	18.494	21.386	14.909	NA	NA	NA	NA	NA	NA	17.1735	16.239	15.4275	17.358	15.8456	17.9564
cluster3	chr17_4990000_5000000_chr17_5320000_5330000	ENSMUSG00000069729.9	2.15	2.23	2.15	2.33	2.57	3.2	19.694	15.808	17.021	16.825	17.229	13.424	14.4	21.89	18.79	16.94	15.58	12.41	17.5417	17.4533	15.5763	16.2345	16.396	16.7982
cluster3	chr9_85710000_85720000_chr9_86460000_86470000	ENSMUSG00000032415.10	1.63	3.81	2.53	2.8	4.36	7.08	18.279	17.363	19.98	12.264	12.859	19.255	NA	NA	NA	NA	NA	NA	15.0787	17.7137	16.7393	17.9602	17.7858	14.7223
cluster3	chr6_51570000_51580000_chr6_52190000_52200000	ENSMUSG00000000942.10	2.33	2.41	2.54	2.79	4.06	3.19	14.578	27.11	14.578	14.578	14.578	14.578	5.88	10.7	13.17	22.92	24.61	22.72	18.9443	17.4839	20.421	16.3172	11.5444	15.2892
cluster3	chr12_33140000_33150000_chr12_33280000_33290000	ENSMUSG00000020564.12	1.26	2.41	2.31	2.01	2.48	2.47	12.238	15.211	20.618	14.911	15.553	21.468	16.6	26.05	19.27	16.48	13.01	8.58	16.8481	16.7836	16.2034	16.4347	16.6774	17.0528
cluster3	chr6_25000000_25010000_chr6_25680000_25690000	ENSMUSG00000039904.8	2.72	3.84	3.79	3.68	4.49	5.65	9.648	11.015	10.625	12.968	16.423	39.322	NA	NA	NA	NA	NA	NA	21.3038	19.248	26.6617	21.3038	4.42054	7.06221
cluster3	chr18_65520000_65530000_chr18_65580000_65590000	ENSMUSG00000042439.8	1.76	1.59	1.84	1.75	2.17	2.27	21.269	16.984	16.189	17.963	18.872	8.723	21.64	16.87	18.21	15.07	14.2	14.01	18.2182	16.5363	17.1561	17.0994	16.3133	14.6766
cluster3	chr6_135760000_135770000_chr6_136160000_136170000	ENSMUSG00000030209.10	1.31	1.6	2.34	1.92	4.36	3.35	3.351	11.383	11.853	24.956	25.407	23.05	NA	NA	NA	NA	NA	NA	10.9628	16.9986	17.2284	15.5229	17.7324	21.5547
cluster3	chr3_80330000_80340000_chr3_80800000_80810000	ENSMUSG00000033981.10	2.86	2.29	2.18	1.67	2.98	3.13	5.111	11.134	14.896	23.659	30.506	14.695	10.13	14.64	15.85	20.7	18.37	20.31	16.3337	17.0364	15.7443	17.4703	16.3693	17.0461
cluster3	chr9_13860000_13870000_chr9_14500000_14510000	ENSMUSG00000004096.8	2.19	2.54	1.67	1.68	8.15	6.35	18.434	18.301	17.556	15.613	14.644	15.452	NA	NA	NA	NA	NA	NA	17.2721	17.2721	16.4309	16.1906	16.7961	16.0381
cluster3	chr9_58520000_58530000_chr9_58820000_58830000	ENSMUSG00000032338.8	1.48	2.13	2.53	1.66	2.3	3.57	11.72	10.649	18.039	15.694	13.358	30.539	NA	NA	NA	NA	NA	NA	16.3682	17.8584	16.5966	16.7708	15.8424	16.5635
cluster3	chr2_12410000_12420000_chr2_13230000_13240000	ENSMUSG00000026767.8	3.85	NA	3.04	5.73	6.4	8.15	13.874	16.39	19.797	15.523	14.585	19.831	NA	NA	NA	NA	NA	NA	16.3457	16.6137	15.7514	17.0595	17.4382	16.7914
cluster3	chr15_31600000_31610000_chr15_32260000_32270000	ENSMUSG00000022234.10	2.69	2.27	2.95	2.74	5.96	6.32	18.217	16.782	18.122	16.066	17.314	13.498	NA	NA	NA	NA	NA	NA	16.5229	16.642	16.9296	17.0139	17.1097	15.782
cluster3	chr6_99660000_99670000_chr6_100570000_100580000	ENSMUSG00000093661.1	2.21	3.41	2.62	2.88	3.84	4.68	20.81	19.91	17.223	16.149	14.955	10.954	NA	NA	NA	NA	NA	NA	16.1817	16.6405	16.6597	16.7528	17.9975	15.7679
cluster3	chr17_5490000_5500000_chr17_5580000_5590000	ENSMUSG00000034265.7	1.05	1.85	1.38	1.8	2.11	2.06	8.588	7.259	18.461	21.891	17.541	26.26	16.82	13.16	16.59	18.98	16.35	18.1	16.3459	17.738	18.0942	16.738	13.0724	18.0114
cluster3	chr3_66510000_66520000_chr3_66970000_66980000	ENSMUSG00000034544.13	2	1.39	2.36	2.8	3.21	3.62	21.56	17.033	17.522	14.085	12.768	17.033	NA	NA	NA	NA	NA	NA	17.46	16.2407	16.0307	16.75	16.75	16.7685
cluster3	chr15_87620000_87630000_chr15_88210000_88220000	ENSMUSG00000054863.8	2.89	3.49	3.01	2.78	5.38	5.7	8.397	12.57	17.639	16.94	15.833	28.621	NA	NA	NA	NA	NA	NA	16.4948	17.3316	17.3612	16.4223	15.6053	16.7847
cluster3	chr12_29260000_29270000_chr12_29520000_29530000	ENSMUSG00000061911.10	1.92	1.85	2.32	2.43	2.85	3.78	4.806	11.645	14.697	22.328	26.262	20.263	NA	NA	NA	NA	NA	NA	14.8318	17.2337	15.0098	17.6277	18.2603	17.0367
cluster3	chr19_53240000_53250000_chr19_53320000_53330000	ENSMUSG00000025025.9	1.76	1.48	2.18	1.73	2.51	2.28	19.447	9.743	12.657	22.121	17.802	18.229	NA	NA	NA	NA	NA	NA	16.2348	17.7862	15.649	17.0266	16.6307	16.6726
cluster3	chr5_47340000_47350000_chr5_47980000_47990000	ENSMUSG00000031558.11	3.35	3.02	3.49	3.19	5.33	5.41	34.439	19.598	13.518	13.371	11.526	7.547	NA	NA	NA	NA	NA	NA	14.6804	15.6727	17.8915	17.3299	18.1671	16.2584
cluster3	chr2_166090000_166100000_chr2_166710000_166720000	ENSMUSG00000039621.9	0.87	2.18	1.79	1.83	3.12	3.42	15.031	16.698	17.558	20.989	19.415	10.308	22.64	20.4	15.67	12.35	15.99	12.96	16.8823	16.4153	15.7668	16.4153	17.4498	17.0704
cluster3	chr2_10130000_10140000_chr2_10260000_10270000	ENSMUSG00000037254.14	2.45	1.62	1.82	3.49	3.9	4.17	1.75	4.073	21.361	12.497	22.127	38.192	NA	NA	NA	NA	NA	NA	0	22.7452	18.6866	0	39.8816	18.6866
cluster3	chr8_40980000_40990000_chr8_41230000_41240000	ENSMUSG00000031592.9	1.8	2.63	1.97	3.65	4.88	3.62	20.105	17.675	17.014	15.939	16.416	12.85	NA	NA	NA	NA	NA	NA	14.6426	16.5773	18.7973	16.2784	15.6151	18.0893
cluster3	chr12_5370000_5380000_chr12_5730000_5740000	ENSMUSG00000020627.9	0.69	2.58	2.25	1.78	2.48	2.64	10.431	11.989	33.309	18.236	18.037	7.997	NA	NA	NA	NA	NA	NA	17.5509	17.012	16.0762	16.8226	15.7157	16.8226
cluster3	chr12_71780000_71790000_chr12_72060000_72070000	ENSMUSG00000043398.4	2.71	2.16	2.97	2.81	3.68	3.91	2.874	6.093	12.565	13.87	14.999	49.598	NA	NA	NA	NA	NA	NA	17.3107	16.7483	17.1817	15.3951	15.9476	17.4166
cluster3	chr11_52360000_52370000_chr11_53260000_53270000	ENSMUSG00000020402.7	2.82	3.64	1.07	3.95	6.37	5.67	12.26	14.141	15.546	16.962	20.448	20.643	NA	NA	NA	NA	NA	NA	16.3533	17.905	15.3361	17.0294	16.9746	16.4016
cluster3	chr10_40620000_40630000_chr10_40880000_40890000	ENSMUSG00000019831.10	2.88	1.56	0.78	2.76	3.04	3.37	11.527	11.527	11.441	14.599	18.266	32.641	NA	NA	NA	NA	NA	NA	15.918	16.5058	15.5044	16.8832	17.021	18.1676
cluster3	chr12_10610000_10620000_chr12_11150000_11160000	ENSMUSG00000043673.6	2.42	2.61	2.08	3.64	5.45	6.98	8.66	9.738	17.33	8.08	16.17	40.022	8.55	5.13	8.55	26.64	31.99	19.15	17.7392	16.48	17.3432	16.5977	16.7333	15.1067
cluster3	chr5_124950000_124960000_chr5_125170000_125180000	ENSMUSG00000029478.12	1.82	1.74	1.98	1.81	2.36	2.78	18.048	19.012	14.288	19.478	17.124	12.049	15.44	18.42	16.79	17.46	18.37	13.53	17.1745	17.4282	17.5884	16.4036	15.656	15.7494
cluster3	chr15_44750000_44760000_chr15_44820000_44830000	ENSMUSG00000022340.10	1.05	1.31	2.13	1.78	2.09	2.86	4.109	7.276	17.624	18.246	25.36	27.385	NA	NA	NA	NA	NA	NA	18.2977	16.7196	13.591	15.4497	17.2349	18.7072
cluster3	chr13_111800000_111810000_chr13_112030000_112040000	ENSMUSG00000021754.13	1.2	1.96	2.12	2.42	2.7	2.86	21.962	19.213	18.298	14.709	15.588	10.231	NA	NA	NA	NA	NA	NA	17.8328	16.4906	16.9666	16.9666	16.3646	15.3787
cluster3	chr12_71130000_71140000_chr12_71740000_71750000	ENSMUSG00000021079.11	1.1	2.38	3.37	2.18	3.99	3.1	12.643	14.675	18.057	14.966	15.638	24.02	9.52	12.82	13.56	16.36	18.46	29.29	15.1537	18	15.4539	16.8282	17.132	17.4322
cluster3	chr5_141240000_141250000_chr5_141690000_141700000	ENSMUSG00000039683.12	0.36	2.84	2.98	2.76	3.79	3.98	16.164	9.999	18.843	18.128	17.526	19.34	13.02	12.2	13.6	24.44	19.38	17.37	17.418	18.1313	16.234	15.9362	16.7083	15.5721
cluster3	chr17_80800000_80810000_chr17_80940000_80950000	ENSMUSG00000024245.4	1.65	1.96	1.91	2.35	2.9	2.51	10.046	16.367	19.735	19.463	16.433	17.956	11.73	16.83	15.19	20.39	20.29	15.57	17.7945	17.4354	16.0187	17.7748	17.0236	13.953
cluster3	chr13_109440000_109450000_chr13_109540000_109550000	ENSMUSG00000021699.13	1.23	1.57	1.95	1.99	2.75	2.29	14.332	14.278	18.884	17.247	19.059	16.199	7.67	13.81	18.28	24.31	23.39	12.54	16.7033	16.9656	16.685	16.8497	15.0653	17.7312
cluster3	chr2_106690000_106700000_chr2_106780000_106790000	ENSMUSG00000016386.11	1.5	1.62	1.61	1.94	2.48	2.56	16.494	17.935	16.136	20.614	18.387	10.433	13.08	15.88	16.28	18.29	19.68	16.79	15.7543	17.7342	17.3606	16.5387	17.7342	14.8781
cluster3	chr6_148440000_148450000_chr6_148630000_148640000	ENSMUSG00000030306.10	0.4	1.91	2.12	2.34	4.08	3.32	10.851	7.485	18.558	18.208	30.472	14.426	NA	NA	NA	NA	NA	NA	15.9924	16.9023	17.5822	16.8834	16.6	16.0397
cluster3	chr13_112980000_112990000_chr13_113020000_113030000	ENSMUSG00000042417.4	1.58	1.58	1.6	1.75	2.17	2.58	31.486	20.869	13.033	10.12	4.433	20.059	NA	NA	NA	NA	NA	NA	17.2234	18.1532	15.8107	17.5067	15.8107	15.4954
cluster3	chr12_10600000_10610000_chr12_11150000_11160000	ENSMUSG00000043673.6	2.3	5.74	4.08	1.22	5.9	4.65	8.66	9.738	17.33	8.08	16.17	40.022	NA	NA	NA	NA	NA	NA	17.7392	16.48	17.3432	16.5977	16.7333	15.1067
cluster3	chr8_85830000_85840000_chr8_86500000_86510000	ENSMUSG00000031703.7	1.08	3.37	1.86	3.92	4.11	4.31	10.534	12.006	19.833	16.254	18.42	22.954	NA	NA	NA	NA	NA	NA	16.2095	15.84	16.7588	17.8234	17.7047	15.6637
cluster3	chr3_143760000_143770000_chr3_144200000_144210000	ENSMUSG00000028266.13	2.07	1.7	0.87	1.95	2.96	3.09	6.289	10.004	15.185	16.752	21.8	29.969	NA	NA	NA	NA	NA	NA	17.1463	17.0123	17.1463	16.2928	16.5432	15.8591
cluster3	chr1_64120000_64130000_chr1_64350000_64360000	ENSMUSG00000025959.9	2.43	2.37	1.79	2.38	3.37	2.5	7.285	12.757	13.816	21.667	22.633	21.843	NA	NA	NA	NA	NA	NA	17.4072	19.813	14.0364	17.2828	16.5795	14.8812
cluster3	chr18_54990000_55000000_chr18_55330000_55340000	ENSMUSG00000052713.8	1.23	2.38	1.82	2.23	2.53	2.96	18.436	18.752	16.467	17.983	16.687	11.674	NA	NA	NA	NA	NA	NA	19.0232	11.6569	20.4391	14.2782	13.0919	21.5106
cluster3	chr10_94570000_94580000_chr10_94940000_94950000	ENSMUSG00000074785.4	1.49	2.28	1.82	2.26	2.77	3.53	12.041	13.283	25.469	17.401	15.329	16.477	NA	NA	NA	NA	NA	NA	16.0269	16.8316	14.7289	17.2892	17.7759	17.3476
cluster3	chr16_28920000_28930000_chr16_29460000_29470000	ENSMUSG00000051065.8	1.22	1.78	1.69	2.71	3.43	5.09	9.879	8.645	21.515	15.569	13.244	31.147	NA	NA	NA	NA	NA	NA	16.2402	15.8184	16.2223	15.6791	17.2266	18.8134
cluster3	chr8_9400000_9410000_chr8_9770000_9780000	ENSMUSG00000079157.3	1.84	2.37	2.04	2.05	5.27	5.53	6.317	11.911	16.68	18.783	16.234	30.075	NA	NA	NA	NA	NA	NA	17.1886	16.0601	16.0202	16.4157	18.9484	15.367
cluster3	chr8_118280000_118290000_chr8_119270000_119280000	ENSMUSG00000031841.14	1.56	NA	3.17	0.92	4.59	4.03	1.96	8.886	20.263	19.584	22.561	26.745	NA	NA	NA	NA	NA	NA	15.9734	16.6247	16.7987	16.04	17.0984	17.4648
cluster3	chr15_55550000_55560000_chr15_56060000_56070000	ENSMUSG00000022370.9	2.37	4.64	3.65	3.8	6.86	4.91	19.589	20.492	17.599	15.414	13.146	13.76	NA	NA	NA	NA	NA	NA	16.3	16.9569	16.3279	15.5843	16.9724	17.8585
cluster3	chr12_31950000_31960000_chr12_32240000_32250000	ENSMUSG00000002996.13	3.27	1.9	4.23	2.63	4.53	4.02	16.98	18.309	21.442	17.361	17.685	8.222	NA	NA	NA	NA	NA	NA	16.2184	16.3432	16.2316	17.0328	15.8277	18.3463
cluster3	chr1_78530000_78540000_chr1_78670000_78680000	ENSMUSG00000012187.9	1.04	2.24	0.94	1.69	3.7	2.9	10.846	22.264	12.721	8.144	22.64	23.384	15.34	13.08	20.81	16.84	23.09	10.84	18.279	20.6576	18.7878	21.3572	8.99955	11.9188
cluster3	chr8_113840000_113850000_chr8_113990000_114000000	ENSMUSG00000053399.8	1.72	1.62	1.78	1.99	2.46	3.24	6.354	13.628	20.621	25.226	25.801	8.37	NA	NA	NA	NA	NA	NA	16.0652	17.547	16.3374	18.3434	16.9859	14.7211
cluster3	chr4_138330000_138340000_chr4_138390000_138400000	ENSMUSG00000046109.6	1.25	0.89	1.87	1.03	2.3	2.34	0.493	4.571	6.821	9.692	12.085	66.338	NA	NA	NA	NA	NA	NA	14.5736	16.0505	11.9247	19.6713	20.2382	17.5417
cluster3	chr15_58970000_58980000_chr15_59370000_59380000	ENSMUSG00000022350.6	2.21	3.12	2.4	2.53	3.48	5.46	21.523	15.92	16.809	15.503	15.647	14.599	13.98	19.91	19.24	17.04	17.64	12.19	16.9992	16.9015	16.6588	16.952	16.2443	16.2443
cluster3	chr8_54530000_54540000_chr8_55100000_55110000	ENSMUSG00000054408.9	1.86	1.82	3.29	3.16	6.15	5.27	22.241	17.977	17.46	15.169	16.628	10.524	7.48	15.26	20.8	24.39	10.73	21.33	15.3683	15.4364	17.7018	16.3305	16.6393	18.5237
cluster3	chr2_160610000_160620000_chr2_160890000_160900000	ENSMUSG00000078956.2	2.82	3.16	2.16	2.04	4.84	3.78	0.629	0.629	31.129	13.248	23.701	30.665	NA	NA	NA	NA	NA	NA	22.4353	24.5662	20.1826	0	12.6332	20.1826
cluster3	chr4_81720000_81730000_chr4_82510000_82520000	ENSMUSG00000008575.13	2.01	2.45	2.61	1.75	3.5	4.03	8.675	17.091	17.319	26.327	24.993	5.596	14.81	20.18	21.21	16.37	16.1	11.33	15.8021	16.5716	16.7022	16.2728	17.1487	17.5026
cluster3	chr8_79020000_79030000_chr8_79250000_79260000	ENSMUSG00000071064.9	1.56	1.76	2	1.7	2.67	3.32	19.24	17.003	19.284	16.643	18.024	9.805	NA	NA	NA	NA	NA	NA	15.1566	17.5548	17.4388	16.0196	16.1595	17.6707
cluster3	chr3_53760000_53770000_chr3_54150000_54160000	ENSMUSG00000027748.7	3.32	3.77	4.75	1.79	5.2	3.32	3.318	8.363	17.437	19.578	22.097	29.207	10.87	14.19	16.61	18.39	21.13	18.8	16.0625	16.5541	16.4953	18.2023	16.6892	15.9967
cluster3	chr3_52980000_52990000_chr3_53460000_53470000	ENSMUSG00000042997.9	1.75	2.84	2.13	1.77	4.06	3.23	22.809	16.114	15.201	16.339	16.226	13.31	NA	NA	NA	NA	NA	NA	15.0568	17.4031	16.5969	17.0881	17.8093	16.0457
cluster3	chr2_134780000_134790000_chr2_135230000_135240000	ENSMUSG00000051177.12	2.17	2.95	3.7	2.61	3.51	5.43	8.462	14.733	11.653	23.817	23.039	18.296	NA	NA	NA	NA	NA	NA	16.1691	17.0777	15.0257	16.8706	17.8194	17.0375
cluster3	chr7_34650000_34660000_chr7_35190000_35200000	ENSMUSG00000030499.5	2.18	2.26	1.98	2.62	2.99	3.5	22.574	21.038	10.338	16.94	15.742	13.368	NA	NA	NA	NA	NA	NA	15.4941	16.4034	18.0682	16.5571	16.5342	16.9431
cluster3	chr3_38890000_38900000_chr3_39320000_39330000	ENSMUSG00000046743.6	1.52	3.09	1.88	3.92	3.37	3.75	22.531	16.58	19.244	17.254	17.576	6.816	NA	NA	NA	NA	NA	NA	17.1408	17.582	16.2749	17.4174	16.0477	15.5373
cluster3	chr13_5860000_5870000_chr13_6370000_6380000	ENSMUSG00000000078.6	1.86	2.92	2.9	1.38	2.93	3.12	12.477	12.992	15.593	15.838	17.943	25.156	14.43	13.22	12.54	18.63	17.17	24.02	17.7382	15.2644	16.1071	16.5511	15.9168	18.4224
cluster3	chr8_4250000_4260000_chr8_4590000_4600000	ENSMUSG00000048644.7	2.22	2.38	2.75	1.66	3.13	5.09	9.374	13.075	13.188	20.199	21.661	22.503	NA	NA	NA	NA	NA	NA	19.5662	15.6568	12.0656	16.886	19.0986	16.7269
cluster3	chr8_14380000_14390000_chr8_14730000_14740000	ENSMUSG00000047495.11	0.69	2.9	1.11	2.92	4.87	3.25	10.765	14.739	11.17	21.704	24.306	17.316	10.95	17.21	15.35	22.05	19.59	14.84	14.3037	14.3037	15.5947	17.8068	18.6452	19.3458
cluster3	chr11_95810000_95820000_chr11_96000000_96010000	ENSMUSG00000013415.5	1.5	1.27	1.45	1.52	2.1	2.21	45.391	26.206	7.358	10.848	9.143	1.055	NA	NA	NA	NA	NA	NA	15.9912	18.3739	17.1466	17.2257	16.6283	14.6343
cluster3	chr16_45200000_45210000_chr16_45400000_45410000	ENSMUSG00000022661.10	1.61	1.62	2.52	2.81	3.09	3.66	4.636	9.031	17.327	16.274	19.984	32.747	NA	NA	NA	NA	NA	NA	16.2619	16.6606	15.0792	17.7004	15.737	18.5608
cluster3	chr11_5970000_5980000_chr11_6200000_6210000	ENSMUSG00000053838.10	1.94	2.19	2.51	2.79	3.7	4.63	15.297	15.819	13.352	18.155	19.279	18.098	NA	NA	NA	NA	NA	NA	16.0423	16.7306	16.4848	16.4848	17.2812	16.9764
cluster3	chr10_4070000_4080000_chr10_4380000_4390000	ENSMUSG00000075327.5	2.07	1.84	0.74	3.24	3.26	4.17	18.044	16.846	17.648	15.483	15.288	16.691	12.95	17.02	16.93	17.28	18.9	16.92	17.9105	17.2593	17.0455	15.7782	16.3177	15.6888
cluster3	chr3_102260000_102270000_chr3_102730000_102740000	ENSMUSG00000027858.9	4.39	4.18	1.46	2.89	4.2	3.61	14.132	13.416	20.47	14.165	17.826	19.991	NA	NA	NA	NA	NA	NA	15.6505	15.7186	16.8175	17.5082	16.1166	18.1886
cluster3	chr11_52390000_52400000_chr11_53250000_53260000	ENSMUSG00000036275.9	2.92	4.02	5.32	3.13	6.95	9.83	19.805	15.669	17.018	15.329	15.52	16.658	22.51	20.18	16.2	13.81	14.89	12.42	16.6927	17.0902	16.8403	17.1413	16.3718	15.8636
cluster3	chr13_41650000_41660000_chr13_42040000_42050000	ENSMUSG00000021366.7	3.3	3.01	1.69	2.56	3.96	5.71	19.326	16.863	18.326	15.88	16.883	12.721	NA	NA	NA	NA	NA	NA	17.0015	16.7757	15.2993	15.9667	16.6476	18.3093
cluster3	chr2_168230000_168240000_chr2_168730000_168740000	ENSMUSG00000093752.1	3.1	1.7	1.36	2.36	3.29	3.12	15.939	20.826	19.476	17.472	15.254	11.032	22.99	21.46	14.95	15.86	13.46	11.28	16.0566	15.9997	17.6528	17.1503	17.6054	15.5351
cluster3	chr5_76650000_76660000_chr5_76890000_76900000	ENSMUSG00000036377.14	3.09	2.86	1.68	1.14	2.67	3.29	18.523	17.498	12.549	20.152	16.703	14.575	12.79	14.21	18.03	17.84	17.45	19.69	16.6633	15.8725	17.1291	16.7035	15.7184	17.9131
cluster3	chr11_6650000_6660000_chr11_7070000_7080000	ENSMUSG00000041046.7	NA	1.05	2.01	2.51	6.1	4.42	6.051	4.847	9.901	11.236	16.308	51.657	8.71	11.63	7.81	23.26	21.97	26.63	18.3091	14.48	14.8831	15.9714	18.8734	17.4829
cluster3	chr11_4410000_4420000_chr11_4840000_4850000	ENSMUSG00000009073.12	4	1.88	3.18	2.51	5.01	4.22	19.006	15.545	14.018	17.1	18.476	15.854	NA	NA	NA	NA	NA	NA	17.23	16.8902	15.1251	17.3112	17.6149	15.8287
cluster3	chr15_75740000_75750000_chr15_75830000_75840000	ENSMUSG00000047591.4	1.75	1.17	1.76	1.9	2.27	2.31	2.611	2.611	12.152	18.281	6.542	57.803	10.55	10.06	19.24	25.34	17.38	17.43	22.0043	16.8982	17.8312	15.9001	11.4009	15.9653
cluster3	chr18_54990000_55000000_chr18_55320000_55330000	ENSMUSG00000052713.8	2.63	1.9	1.34	2.3	2.96	3.48	18.436	18.752	16.467	17.983	16.687	11.674	NA	NA	NA	NA	NA	NA	19.0232	11.6569	20.4391	14.2782	13.0919	21.5106
cluster3	chr3_107950000_107960000_chr3_108010000_108020000	ENSMUSG00000058135.8	0.9	1.17	2	1.65	3.23	2.94	5.824	6.532	13.92	11.695	15.207	46.822	13.58	8.5	8.5	14.95	18.21	36.27	17.1496	21.8027	11.8122	17.6357	16.5786	15.0212
cluster3	chr10_40730000_40740000_chr10_40880000_40890000	ENSMUSG00000038446.7	1.15	1.56	1.32	1.97	2.37	2.74	20.189	18.407	19.501	16.313	16.117	9.473	14.19	11.65	17.11	18.43	20.36	18.26	15.799	17.6909	16.3307	18.2433	16.7594	15.1766
cluster3	chr4_140240000_140250000_chr4_140430000_140440000	ENSMUSG00000040972.8	1.62	2.04	2.12	2.19	2.55	2.56	6.904	10.009	12.437	17.497	15.136	38.018	NA	NA	NA	NA	NA	NA	18.0215	13.7371	18.0722	17.0445	17.552	15.5727
cluster3	chr4_43760000_43770000_chr4_43870000_43880000	ENSMUSG00000028476.9	1.97	1.2	1.36	2.29	3.05	3.06	30.403	15.665	18.119	12.585	14.44	8.789	NA	NA	NA	NA	NA	NA	16.6276	15.2144	17.1511	17.3278	16.7721	16.907
cluster3	chr15_85710000_85720000_chr15_85810000_85820000	ENSMUSG00000064284.8	1.29	1.41	1.86	1.49	2.51	2.08	11.287	12.721	20.688	15.162	16.073	24.069	10.63	15.91	13.23	18.86	17.8	23.57	17.327	16.1025	15.4512	16.3131	17.7209	17.0853
cluster3	chr13_59630000_59640000_chr13_59760000_59770000	ENSMUSG00000044792.6	2.41	1.91	1.54	1.72	2.41	3.11	12.956	13.651	21.896	15.95	16.787	18.761	15.35	21.07	24.52	11.11	14.12	13.83	17.614	18.0852	19.2344	16.378	16.8079	11.8805
cluster3	chr4_127980000_127990000_chr4_128170000_128180000	ENSMUSG00000028804.14	1.23	1.81	1.85	2.69	3.03	2.52	12.314	14.917	12.145	24.757	23.516	12.35	11.54	12.81	11.18	18.11	18.89	27.46	16.3821	16.773	16.7361	16.5223	17.9713	15.6152
cluster3	chr4_57420000_57430000_chr4_57560000_57570000	ENSMUSG00000089945.6	1.84	1.37	1.12	1.02	2.9	3.33	29.328	10.906	11.435	12.732	14.333	21.265	NA	NA	NA	NA	NA	NA	16.653	15.0467	14.7106	17.6809	18.3335	17.5753
cluster3	chr8_66860000_66870000_chr8_67390000_67400000	ENSMUSG00000014907.9	1.99	NA	1.54	3.19	4.7	4.78	22.832	16.977	20.613	13.758	11.469	14.35	NA	NA	NA	NA	NA	NA	16.8666	17.5385	17.231	17.1741	15.7543	15.4354
cluster3	chr4_151100000_151110000_chr4_151870000_151880000	ENSMUSG00000014592.15	1.33	0.5	1.97	2.87	2.74	3.76	18.726	17.401	15.893	16.368	15.263	16.349	NA	NA	NA	NA	NA	NA	16.6975	15.9635	17.4139	16.9617	16.2189	16.7445
cluster3	chr8_76900000_76910000_chr8_77280000_77290000	ENSMUSG00000031618.9	2.32	2.13	3.72	3.39	3.07	5.33	2.866	5.175	8.995	13.276	21.661	48.027	14.86	10.93	9.72	13.54	21.78	29.16	16.4482	16.6289	15.2853	16.9048	17.9955	16.7373
cluster3	chr4_116160000_116170000_chr4_116550000_116560000	ENSMUSG00000055900.10	2.36	3.14	2.27	2.46	5.26	3.78	16.649	16.496	20.7	14.561	16.765	14.829	13.33	15.67	11.11	15.1	15.61	29.19	18.412	18.3374	13.9532	16.7949	17.262	15.2406
cluster3	chr11_51290000_51300000_chr11_51590000_51600000	ENSMUSG00000063564.9	1.17	1.67	2.65	2.74	2.98	3.9	27.424	7.344	15.223	16.94	13.76	19.308	12.67	33.49	5.68	12.44	18.62	17.11	17.1394	16.6943	18.3389	16.9018	16.2794	14.6462
cluster3	chr19_21020000_21030000_chr19_21270000_21280000	ENSMUSG00000024750.6	2.2	2.5	2.11	2.43	3.25	5.07	17.614	14.645	18.151	17.736	16.198	15.656	NA	NA	NA	NA	NA	NA	17.2507	17.2447	17.5428	17.2507	16.2	14.5111
cluster3	chr1_184930000_184940000_chr1_185200000_185210000	ENSMUSG00000039318.8	2.59	2.24	2.64	2.52	4.09	4.34	16.315	15.381	16.007	18.218	19.729	14.351	15.04	16.38	16.44	16.82	15.96	19.37	16.9463	17.0297	15.5219	17.0531	17.0531	16.3959
cluster3	chr2_70150000_70160000_chr2_70660000_70670000	ENSMUSG00000014959.8	2.62	2.07	1.38	2.83	3.45	2.92	16.32	14.418	16.424	15.759	16.495	20.585	13.44	17.03	17.07	17.01	18.47	16.98	16.3097	16.946	16.9042	16.3271	15.7986	17.7143
cluster3	chr5_39340000_39350000_chr5_39640000_39650000	ENSMUSG00000051022.7	2.08	2.34	1.44	2.67	3.16	3.98	5.466	13.211	23.122	19.806	19.979	18.416	NA	NA	NA	NA	NA	NA	15.3849	15.4943	16.1244	17.0663	18.4725	17.4576
cluster3	chr4_6810000_6820000_chr4_6980000_6990000	ENSMUSG00000041272.7	2.38	2.52	1.57	2.01	2.75	2.91	13.924	15.019	18.727	17.167	18.257	16.907	NA	NA	NA	NA	NA	NA	14.8525	18.7842	17.4892	16.6187	15.2806	16.9748
cluster3	chr8_41050000_41060000_chr8_41200000_41210000	ENSMUSG00000045636.12	2.23	1.81	1.83	1.9	2.95	3.4	15.342	15.764	20.011	18.521	20.747	9.615	NA	NA	NA	NA	NA	NA	16.9433	17.3191	15.4875	16.8509	17.7428	15.6564
cluster3	chr15_59950000_59960000_chr15_60820000_60830000	ENSMUSG00000072568.4	2.14	3.71	1.88	3.27	4.11	6.23	22.243	13.871	20.128	16.386	16.63	10.743	10.44	8.35	15.63	21.07	24.84	19.68	16.7471	18.5336	14.6677	16.153	17.1226	16.776
cluster3	chr9_62120000_62130000_chr9_62200000_62210000	ENSMUSG00000032252.10	1.65	1.88	1.4	1.87	2.21	2.09	16.719	13.85	17.77	15.398	20.336	15.927	9.41	15.98	21.25	21.19	15.24	16.94	16.7952	13.5296	17.8958	15.8828	17.4505	18.4461
cluster3	chr9_107400000_107410000_chr9_107450000_107460000	ENSMUSG00000010066.11	1.13	1.57	1.63	1.96	2.02	2.26	13.192	17.387	18.405	15.361	17.282	18.373	26.35	19.23	16.28	12.89	14.01	11.24	18.3618	17.5671	17.3401	16.6455	17.7908	12.2946
cluster3	chr15_93590000_93600000_chr15_94010000_94020000	ENSMUSG00000036158.8	4.78	3.29	2.18	3.31	3.44	5.38	10.987	7.742	16.77	17.757	24.68	22.064	NA	NA	NA	NA	NA	NA	16.9499	15.8158	16.1273	15.8971	17.1124	18.0975
cluster3	chr5_128510000_128520000_chr5_128950000_128960000	ENSMUSG00000029420.8	1.05	3.01	1.24	2.83	5.54	3.05	4.24	7.193	18.656	18.303	21.754	29.854	NA	NA	NA	NA	NA	NA	35.9127	8.15234	6.69765	20.2041	4.19234	24.8409
cluster3	chr14_26630000_26640000_chr14_27080000_27090000	ENSMUSG00000090861.1	1.51	2.81	0.89	2.71	3.43	4.18	24.714	22.624	19.301	19.832	4.831	8.698	NA	NA	NA	NA	NA	NA	17.7866	15.5578	17.58	18.3955	15.6759	15.0042
cluster3	chr17_90070000_90080000_chr17_90450000_90460000	ENSMUSG00000024109.14	2.73	2.93	2.59	2.84	4.05	3.41	5.863	11.594	13.147	22.47	22.731	24.195	12.62	15.06	18.89	16.14	15.46	21.83	13.4508	15.8863	17.9961	17.8554	16.2786	18.5328
cluster3	chr15_101280000_101290000_chr15_102060000_102070000	ENSMUSG00000037204.6	2.87	2.64	2.51	1.41	3.82	4.9	12.119	17.302	17.498	17.049	17.342	18.689	NA	NA	NA	NA	NA	NA	15.4714	17.1845	17.0897	16.9506	16.6661	16.6377
cluster3	chr19_25670000_25680000_chr19_26650000_26660000	ENSMUSG00000048138.9	0.56	0.52	3.18	2.6	4.67	5.14	8.587	5.201	16.071	17.688	19.86	32.591	NA	NA	NA	NA	NA	NA	17.3798	18.4262	15.2218	17.6263	17.9797	13.3662
cluster3	chr11_57510000_57520000_chr11_57720000_57730000	ENSMUSG00000020522.9	1.67	1.68	1.13	1.39	3.67	2.71	14.064	17.165	19.024	19.123	17.486	13.137	16.42	16.07	17.78	15.09	18.52	16.12	17.2423	15.3872	16.4629	17.2756	18.2448	15.3872
cluster3	chr3_121870000_121880000_chr3_122620000_122630000	ENSMUSG00000039735.11	0.92	0.85	0.92	2.73	4.45	3.81	10.946	14.922	16.04	19.959	22.927	15.205	11.53	13.63	14.04	23.92	18.98	17.9	16.7724	16.8493	16.4399	16.5107	16.7046	16.7231
cluster3	chr15_87620000_87630000_chr15_88370000_88380000	ENSMUSG00000054863.8	3.59	2.65	4.02	4.45	5.4	5.4	8.397	12.57	17.639	16.94	15.833	28.621	17.82	21.36	15.61	18.34	15.75	11.12	16.4948	17.3316	17.3612	16.4223	15.6053	16.7847
cluster3	chr8_41070000_41080000_chr8_41230000_41240000	ENSMUSG00000031592.9	1.78	1.72	4.17	1.67	4.76	3.72	20.105	17.675	17.014	15.939	16.416	12.85	NA	NA	NA	NA	NA	NA	14.6426	16.5773	18.7973	16.2784	15.6151	18.0893
cluster3	chr5_141240000_141250000_chr5_141550000_141560000	ENSMUSG00000039683.12	2.88	2.8	1.42	2.21	2.78	3.87	16.164	9.999	18.843	18.128	17.526	19.34	NA	NA	NA	NA	NA	NA	17.418	18.1313	16.234	15.9362	16.7083	15.5721
cluster3	chr6_37140000_37150000_chr6_37300000_37310000	ENSMUSG00000038665.11	2.43	1.18	1.94	2.26	4.45	2.54	10.905	11.958	16.712	21.61	25.17	13.645	6.46	9.13	16.05	23.77	26.37	18.23	15.6635	17.2512	16.5432	17.112	17.5948	15.8353
cluster3	chr17_66560000_66570000_chr17_67350000_67360000	ENSMUSG00000033278.9	2.42	3.19	3.34	3.76	5.65	4.33	13.702	11.585	16.922	17.168	19.11	21.513	NA	NA	NA	NA	NA	NA	17.0817	17.4161	15.0621	15.5738	16.628	18.2383
cluster3	chr10_26370000_26380000_chr10_26910000_26920000	ENSMUSG00000039089.10	3.35	2.38	3.25	2.44	4	4.78	15.096	15.026	17.117	17.593	19.476	15.692	11.27	14.4	13.92	20.2	17.28	22.92	17.7918	16.9447	15.9205	16.0558	17.1605	16.1266
cluster3	chr18_38600000_38610000_chr18_38830000_38840000	ENSMUSG00000036452.13	1.45	2.29	1.75	1.26	2.96	3.78	6.623	7.89	16.631	16.834	16.478	35.546	10.92	11.87	19.1	21.39	22.45	14.27	16.5074	16.7805	17.1436	16.2063	17.5501	15.8122
cluster3	chr5_39210000_39220000_chr5_39640000_39650000	ENSMUSG00000051022.7	2.39	0.81	1.1	3.57	3.91	4.97	5.466	13.211	23.122	19.806	19.979	18.416	NA	NA	NA	NA	NA	NA	15.3849	15.4943	16.1244	17.0663	18.4725	17.4576
cluster3	chr5_137020000_137030000_chr5_137270000_137280000	ENSMUSG00000037428.10	2.44	1.59	1.51	1.25	3.43	2.44	1.425	1.828	6.873	7.683	7.038	75.153	NA	NA	NA	NA	NA	NA	9.98194	18.8075	17.75	17.5092	16.6194	19.332
cluster3	chr18_24700000_24710000_chr18_24840000_24850000	ENSMUSG00000034295.9	1.58	1.81	2.04	1.77	2.58	2.44	15.18	15.281	18.688	17.548	16.702	16.601	7.41	12.75	15.51	24.28	24.48	15.58	17.3872	17.8939	16.2035	17.1083	16.1117	15.2954
cluster3	chr14_60260000_60270000_chr14_60700000_60710000	ENSMUSG00000021987.8	2.55	2.37	1.5	2.56	3.22	3.2	13.981	15.229	18.884	17.202	18.598	16.106	17.53	20.93	13.99	15.62	16.93	15	16.8379	16.3738	20.4515	16.8379	11.1787	18.3203
cluster3	chr2_151560000_151570000_chr2_151700000_151710000	ENSMUSG00000044364.5	1.78	1.79	1.87	1.92	2.81	2.76	8.093	13.098	16.384	19.232	18.793	24.4	NA	NA	NA	NA	NA	NA	16.5492	16.2735	16.8249	16.9679	15.4668	17.9176
cluster3	chr3_83260000_83270000_chr3_83760000_83770000	ENSMUSG00000027996.9	2.63	2.4	2.9	1.86	3.88	3.94	32.346	20.973	11.344	13.243	12.762	9.332	NA	NA	NA	NA	NA	NA	17.7622	15.7063	17.8741	16.2692	15.8881	16.5
cluster3	chr17_64600000_64610000_chr17_65280000_65290000	ENSMUSG00000024085.9	1.01	1.5	2.57	2.5	4.01	4.57	23.602	15.517	12.098	17.423	20.57	10.79	NA	NA	NA	NA	NA	NA	15.5846	16.3878	17.6436	16.6158	16.2054	17.5629
cluster3	chr15_80710000_80720000_chr15_80850000_80860000	ENSMUSG00000047888.9	1.97	1.39	2.31	1.86	2.85	3.19	25.633	20.345	11.219	17.558	17.397	7.849	13.21	14.4	15.31	18.14	17.54	21.4	16.6593	15.7993	16.8231	16.6656	16.4514	17.6013
cluster3	chr5_63900000_63910000_chr5_64230000_64240000	ENSMUSG00000029174.14	2.81	2.12	2.7	3.85	3.34	3.92	29.759	20.909	14.649	14.244	12.716	7.722	NA	NA	NA	NA	NA	NA	15.784	15.3062	17.2005	17.2005	16.7968	17.712
cluster3	chr8_35730000_35740000_chr8_35820000_35830000	ENSMUSG00000055976.5	1.84	1.28	1.42	0.67	2.32	2.56	26.573	12.404	15.846	11.434	17.486	16.258	NA	NA	NA	NA	NA	NA	16.7141	16.9013	15.3097	17.1406	16.2667	17.6677
cluster3	chr13_93860000_93870000_chr13_94050000_94060000	ENSMUSG00000045312.7	1.04	1.66	1.99	2.86	2.9	2.61	20.631	13.401	14.011	16.319	19.871	15.767	NA	NA	NA	NA	NA	NA	17.6289	16.4954	17.4665	16.9429	16.1541	15.3122
cluster3	chr2_125240000_125250000_chr2_125600000_125610000	ENSMUSG00000027203.11	1.31	3.25	2.42	2.01	4.73	4.46	26.196	22.647	16.713	12.97	9.99	11.485	11.84	12.48	11.63	25.56	23.57	14.92	17.323	16.8094	16.5624	17.0794	17.0135	15.2124
cluster3	chr4_94970000_94980000_chr4_95910000_95920000	ENSMUSG00000062627.5	3.01	3.77	4.19	4.56	4.73	5.91	19.639	20.284	13.767	16.706	16.973	12.631	NA	NA	NA	NA	NA	NA	17.9365	17.0592	17.6987	16.3105	15.8543	15.1408
cluster3	chr19_23270000_23280000_chr19_23960000_23970000	ENSMUSG00000024943.8	1.72	2.3	4.35	3.54	6.47	4.78	28.8	20.365	15.541	13.998	13.686	7.61	18.61	21.87	16.95	15.35	14.22	12.99	15.7674	15.6797	16.582	17.4844	16.8779	17.6086
cluster3	chr13_31200000_31210000_chr13_31620000_31630000	ENSMUSG00000038402.2	2.31	3.47	2.74	2.01	4.39	3.79	16.202	14.17	10.798	17.761	17.471	23.598	NA	NA	NA	NA	NA	NA	16.575	16.9433	18.4726	14.4629	16.3791	17.1671
cluster3	chr10_107950000_107960000_chr10_108160000_108170000	ENSMUSG00000019907.9	1.47	1.78	2.21	2.04	2.8	3.4	17.225	17.93	16.514	18.286	17.709	12.336	NA	NA	NA	NA	NA	NA	16.257	16.982	15.9962	17.5672	17.5672	15.6305
cluster3	chr9_115300000_115310000_chr9_115770000_115780000	ENSMUSG00000032437.9	1.8	2.67	2.46	3.02	4.01	3.12	21.748	14.958	17.834	16.625	16.702	12.132	11.59	20.57	19.94	13.8	19.9	14.2	20.4308	6.69822	17.8178	16.5822	17.7325	20.7385
cluster3	chr1_86670000_86680000_chr1_86960000_86970000	ENSMUSG00000026241.5	2.83	3.08	1.26	2.55	4.74	3.41	4.587	11.211	11.799	16.076	16.039	40.288	NA	NA	NA	NA	NA	NA	16.3182	15.4603	16.9079	17.693	16.8428	16.7777
cluster3	chr9_27790000_27800000_chr9_28210000_28220000	ENSMUSG00000062257.8	0.43	1.62	2.26	3.06	7.09	6.28	2.407	7.503	10.821	22.549	34	22.719	15.51	16.42	18.17	18.78	15	16.12	16.8822	16.2658	15.9636	16.854	16.3826	17.6518
cluster3	chr17_66960000_66970000_chr17_67350000_67360000	ENSMUSG00000033278.9	1.64	2.72	1.28	1.84	4.83	3.63	13.702	11.585	16.922	17.168	19.11	21.513	NA	NA	NA	NA	NA	NA	17.0817	17.4161	15.0621	15.5738	16.628	18.2383
cluster3	chr11_69380000_69390000_chr11_69540000_69550000	ENSMUSG00000005237.9	1.85	1.68	1.72	1.35	2.34	2.07	9.638	13.989	22.36	17.362	20.368	16.284	16.62	16.4	14.81	18.53	16.23	17.42	27.4901	16.781	13.7867	19.5259	8.62965	13.7867
[truncated: 2,192 more rows]
